# Supplementary material for: Core-periphery structure in sectoral international trade networks: A new approach to an old theory
Source: PLoS One. 2020 Apr 2;15(4):e0229547. doi: 10.1371/journal.pone.0229547 (PMC7117750; doi:10.1371/journal.pone.0229547)
Supplement: S8 File — (ZIP) [file pone.0229547.s008.zip › S8_File/Networks 2012/72-SPECIAL.INDUST.MACHINERY.graphml]

<?xml version='1.0' encoding='utf-8'?>
<graphml xmlns="http://graphml.graphdrawing.org/xmlns" xmlns:xsi="http://www.w3.org/2001/XMLSchema-instance" xsi:schemaLocation="http://graphml.graphdrawing.org/xmlns http://graphml.graphdrawing.org/xmlns/1.0/graphml.xsd">
  <key attr.name="weight" attr.type="long" for="edge" id="d0" />
  <graph edgedefault="directed">
    <node id="ALB" />
    <node id="AUS" />
    <node id="AUT" />
    <node id="CHN" />
    <node id="HRV" />
    <node id="DEU" />
    <node id="GRC" />
    <node id="ITA" />
    <node id="PRT" />
    <node id="SRB" />
    <node id="SVN" />
    <node id="ESP" />
    <node id="CHE" />
    <node id="TUN" />
    <node id="TUR" />
    <node id="MKD" />
    <node id="GBR" />
    <node id="DZA" />
    <node id="BEL" />
    <node id="CAN" />
    <node id="FRA" />
    <node id="IRL" />
    <node id="MRT" />
    <node id="ROU" />
    <node id="SGP" />
    <node id="USA" />
    <node id="ARG" />
    <node id="BOL" />
    <node id="BRA" />
    <node id="BGR" />
    <node id="CHL" />
    <node id="COL" />
    <node id="CRI" />
    <node id="CZE" />
    <node id="DNK" />
    <node id="ECU" />
    <node id="SLV" />
    <node id="ETH" />
    <node id="EST" />
    <node id="FIN" />
    <node id="GEO" />
    <node id="GHA" />
    <node id="GTM" />
    <node id="HND" />
    <node id="HUN" />
    <node id="IDN" />
    <node id="ISR" />
    <node id="JPN" />
    <node id="KAZ" />
    <node id="KOR" />
    <node id="LVA" />
    <node id="LTU" />
    <node id="MEX" />
    <node id="MDA" />
    <node id="MAR" />
    <node id="MOZ" />
    <node id="OMN" />
    <node id="NAM" />
    <node id="NLD" />
    <node id="NZL" />
    <node id="NIC" />
    <node id="PAK" />
    <node id="PAN" />
    <node id="PRY" />
    <node id="PER" />
    <node id="PHL" />
    <node id="POL" />
    <node id="RUS" />
    <node id="SAU" />
    <node id="IND" />
    <node id="ZAF" />
    <node id="ZWE" />
    <node id="SWE" />
    <node id="THA" />
    <node id="ARE" />
    <node id="UKR" />
    <node id="EGY" />
    <node id="URY" />
    <node id="ARM" />
    <node id="BLR" />
    <node id="AZE" />
    <node id="BWA" />
    <node id="KHM" />
    <node id="CMR" />
    <node id="LKA" />
    <node id="BEN" />
    <node id="GMB" />
    <node id="HKG" />
    <node id="CIV" />
    <node id="JAM" />
    <node id="JOR" />
    <node id="KGZ" />
    <node id="LBN" />
    <node id="MDG" />
    <node id="MWI" />
    <node id="MYS" />
    <node id="MUS" />
    <node id="NER" />
    <node id="NOR" />
    <node id="SEN" />
    <node id="SVK" />
    <node id="VNM" />
    <node id="TGO" />
    <node id="UGA" />
    <node id="TZA" />
    <node id="BFA" />
    <node id="BDI" />
    <node id="PSE" />
    <node id="CAF" />
    <edge source="ALB" target="AUS">
      <data key="d0">38931</data>
    </edge>
    <edge source="ALB" target="AUT">
      <data key="d0">602004</data>
    </edge>
    <edge source="ALB" target="CHN">
      <data key="d0">325594</data>
    </edge>
    <edge source="ALB" target="HRV">
      <data key="d0">15314</data>
    </edge>
    <edge source="ALB" target="DEU">
      <data key="d0">13952</data>
    </edge>
    <edge source="ALB" target="GRC">
      <data key="d0">542815</data>
    </edge>
    <edge source="ALB" target="ITA">
      <data key="d0">1065924</data>
    </edge>
    <edge source="ALB" target="PRT">
      <data key="d0">53681</data>
    </edge>
    <edge source="ALB" target="SRB">
      <data key="d0">5104227</data>
    </edge>
    <edge source="ALB" target="SVN">
      <data key="d0">38906</data>
    </edge>
    <edge source="ALB" target="ESP">
      <data key="d0">17934</data>
    </edge>
    <edge source="ALB" target="CHE">
      <data key="d0">562291</data>
    </edge>
    <edge source="ALB" target="TUN">
      <data key="d0">155621</data>
    </edge>
    <edge source="ALB" target="TUR">
      <data key="d0">83929</data>
    </edge>
    <edge source="ALB" target="MKD">
      <data key="d0">296447</data>
    </edge>
    <edge source="ALB" target="GBR">
      <data key="d0">31936</data>
    </edge>
    <edge source="AUS" target="DZA">
      <data key="d0">36237</data>
    </edge>
    <edge source="AUS" target="AZE">
      <data key="d0">448571</data>
    </edge>
    <edge source="AUS" target="ARG">
      <data key="d0">17921345</data>
    </edge>
    <edge source="AUS" target="AUT">
      <data key="d0">10582658</data>
    </edge>
    <edge source="AUS" target="ARM">
      <data key="d0">798687</data>
    </edge>
    <edge source="AUS" target="BEL">
      <data key="d0">20457414</data>
    </edge>
    <edge source="AUS" target="BOL">
      <data key="d0">43018</data>
    </edge>
    <edge source="AUS" target="BWA">
      <data key="d0">1530525</data>
    </edge>
    <edge source="AUS" target="BRA">
      <data key="d0">39570328</data>
    </edge>
    <edge source="AUS" target="BGR">
      <data key="d0">2303065</data>
    </edge>
    <edge source="AUS" target="KHM">
      <data key="d0">994751</data>
    </edge>
    <edge source="AUS" target="CMR">
      <data key="d0">424303</data>
    </edge>
    <edge source="AUS" target="CAN">
      <data key="d0">64560164</data>
    </edge>
    <edge source="AUS" target="LKA">
      <data key="d0">6147296</data>
    </edge>
    <edge source="AUS" target="CHL">
      <data key="d0">34778894</data>
    </edge>
    <edge source="AUS" target="CHN">
      <data key="d0">200588496</data>
    </edge>
    <edge source="AUS" target="COL">
      <data key="d0">5590433</data>
    </edge>
    <edge source="AUS" target="CRI">
      <data key="d0">264813</data>
    </edge>
    <edge source="AUS" target="HRV">
      <data key="d0">51767</data>
    </edge>
    <edge source="AUS" target="CZE">
      <data key="d0">361445</data>
    </edge>
    <edge source="AUS" target="BEN">
      <data key="d0">37407</data>
    </edge>
    <edge source="AUS" target="DNK">
      <data key="d0">3472633</data>
    </edge>
    <edge source="AUS" target="ECU">
      <data key="d0">1041770</data>
    </edge>
    <edge source="AUS" target="SLV">
      <data key="d0">16170</data>
    </edge>
    <edge source="AUS" target="ETH">
      <data key="d0">680159</data>
    </edge>
    <edge source="AUS" target="EST">
      <data key="d0">535782</data>
    </edge>
    <edge source="AUS" target="FIN">
      <data key="d0">2674713</data>
    </edge>
    <edge source="AUS" target="FRA">
      <data key="d0">5768297</data>
    </edge>
    <edge source="AUS" target="GEO">
      <data key="d0">2406058</data>
    </edge>
    <edge source="AUS" target="GMB">
      <data key="d0">58518</data>
    </edge>
    <edge source="AUS" target="DEU">
      <data key="d0">34083234</data>
    </edge>
    <edge source="AUS" target="GHA">
      <data key="d0">53986859</data>
    </edge>
    <edge source="AUS" target="GRC">
      <data key="d0">66699</data>
    </edge>
    <edge source="AUS" target="GTM">
      <data key="d0">530218</data>
    </edge>
    <edge source="AUS" target="HKG">
      <data key="d0">17462162</data>
    </edge>
    <edge source="AUS" target="IDN">
      <data key="d0">135369238</data>
    </edge>
    <edge source="AUS" target="IRL">
      <data key="d0">1145718</data>
    </edge>
    <edge source="AUS" target="ISR">
      <data key="d0">527346</data>
    </edge>
    <edge source="AUS" target="ITA">
      <data key="d0">7436805</data>
    </edge>
    <edge source="AUS" target="CIV">
      <data key="d0">1907145</data>
    </edge>
    <edge source="AUS" target="JAM">
      <data key="d0">41253</data>
    </edge>
    <edge source="AUS" target="JPN">
      <data key="d0">27771044</data>
    </edge>
    <edge source="AUS" target="KAZ">
      <data key="d0">2241187</data>
    </edge>
    <edge source="AUS" target="JOR">
      <data key="d0">189289</data>
    </edge>
    <edge source="AUS" target="KOR">
      <data key="d0">26584086</data>
    </edge>
    <edge source="AUS" target="KGZ">
      <data key="d0">115950</data>
    </edge>
    <edge source="AUS" target="LBN">
      <data key="d0">38731</data>
    </edge>
    <edge source="AUS" target="LVA">
      <data key="d0">61315</data>
    </edge>
    <edge source="AUS" target="LTU">
      <data key="d0">117224</data>
    </edge>
    <edge source="AUS" target="MDG">
      <data key="d0">5504410</data>
    </edge>
    <edge source="AUS" target="MWI">
      <data key="d0">18847</data>
    </edge>
    <edge source="AUS" target="MYS">
      <data key="d0">29319731</data>
    </edge>
    <edge source="AUS" target="MRT">
      <data key="d0">3174340</data>
    </edge>
    <edge source="AUS" target="MUS">
      <data key="d0">843899</data>
    </edge>
    <edge source="AUS" target="MEX">
      <data key="d0">17359403</data>
    </edge>
    <edge source="AUS" target="MAR">
      <data key="d0">217812</data>
    </edge>
    <edge source="AUS" target="MOZ">
      <data key="d0">2759666</data>
    </edge>
    <edge source="AUS" target="OMN">
      <data key="d0">2185687</data>
    </edge>
    <edge source="AUS" target="NAM">
      <data key="d0">590092</data>
    </edge>
    <edge source="AUS" target="NLD">
      <data key="d0">13552683</data>
    </edge>
    <edge source="AUS" target="NZL">
      <data key="d0">134794343</data>
    </edge>
    <edge source="AUS" target="NIC">
      <data key="d0">89330</data>
    </edge>
    <edge source="AUS" target="NER">
      <data key="d0">15237</data>
    </edge>
    <edge source="AUS" target="NOR">
      <data key="d0">6251103</data>
    </edge>
    <edge source="AUS" target="PAK">
      <data key="d0">2071210</data>
    </edge>
    <edge source="AUS" target="PAN">
      <data key="d0">191815</data>
    </edge>
    <edge source="AUS" target="PER">
      <data key="d0">13893425</data>
    </edge>
    <edge source="AUS" target="PHL">
      <data key="d0">54538033</data>
    </edge>
    <edge source="AUS" target="POL">
      <data key="d0">1648914</data>
    </edge>
    <edge source="AUS" target="PRT">
      <data key="d0">382800</data>
    </edge>
    <edge source="AUS" target="ROU">
      <data key="d0">1499047</data>
    </edge>
    <edge source="AUS" target="RUS">
      <data key="d0">21016191</data>
    </edge>
    <edge source="AUS" target="SAU">
      <data key="d0">6501422</data>
    </edge>
    <edge source="AUS" target="SEN">
      <data key="d0">19991419</data>
    </edge>
    <edge source="AUS" target="SRB">
      <data key="d0">1428085</data>
    </edge>
    <edge source="AUS" target="IND">
      <data key="d0">33510637</data>
    </edge>
    <edge source="AUS" target="SGP">
      <data key="d0">117011231</data>
    </edge>
    <edge source="AUS" target="SVK">
      <data key="d0">690382</data>
    </edge>
    <edge source="AUS" target="VNM">
      <data key="d0">18125959</data>
    </edge>
    <edge source="AUS" target="SVN">
      <data key="d0">619941</data>
    </edge>
    <edge source="AUS" target="ZAF">
      <data key="d0">113322925</data>
    </edge>
    <edge source="AUS" target="ZWE">
      <data key="d0">117361</data>
    </edge>
    <edge source="AUS" target="ESP">
      <data key="d0">4620174</data>
    </edge>
    <edge source="AUS" target="SWE">
      <data key="d0">14805297</data>
    </edge>
    <edge source="AUS" target="CHE">
      <data key="d0">1098865</data>
    </edge>
    <edge source="AUS" target="THA">
      <data key="d0">52984911</data>
    </edge>
    <edge source="AUS" target="TGO">
      <data key="d0">88788</data>
    </edge>
    <edge source="AUS" target="ARE">
      <data key="d0">11532737</data>
    </edge>
    <edge source="AUS" target="TUN">
      <data key="d0">97553</data>
    </edge>
    <edge source="AUS" target="TUR">
      <data key="d0">4137099</data>
    </edge>
    <edge source="AUS" target="UGA">
      <data key="d0">68564</data>
    </edge>
    <edge source="AUS" target="UKR">
      <data key="d0">875828</data>
    </edge>
    <edge source="AUS" target="MKD">
      <data key="d0">60096</data>
    </edge>
    <edge source="AUS" target="EGY">
      <data key="d0">18658557</data>
    </edge>
    <edge source="AUS" target="GBR">
      <data key="d0">37778215</data>
    </edge>
    <edge source="AUS" target="TZA">
      <data key="d0">21245280</data>
    </edge>
    <edge source="AUS" target="USA">
      <data key="d0">198540790</data>
    </edge>
    <edge source="AUS" target="BFA">
      <data key="d0">12164398</data>
    </edge>
    <edge source="AUS" target="URY">
      <data key="d0">994517</data>
    </edge>
    <edge source="AUT" target="ALB">
      <data key="d0">2773490</data>
    </edge>
    <edge source="AUT" target="DZA">
      <data key="d0">37405127</data>
    </edge>
    <edge source="AUT" target="AZE">
      <data key="d0">28777242</data>
    </edge>
    <edge source="AUT" target="ARG">
      <data key="d0">19524953</data>
    </edge>
    <edge source="AUT" target="AUS">
      <data key="d0">105776081</data>
    </edge>
    <edge source="AUT" target="ARM">
      <data key="d0">2647362</data>
    </edge>
    <edge source="AUT" target="BEL">
      <data key="d0">92832411</data>
    </edge>
    <edge source="AUT" target="BOL">
      <data key="d0">1983324</data>
    </edge>
    <edge source="AUT" target="BRA">
      <data key="d0">128849791</data>
    </edge>
    <edge source="AUT" target="BGR">
      <data key="d0">39741615</data>
    </edge>
    <edge source="AUT" target="BDI">
      <data key="d0">28090</data>
    </edge>
    <edge source="AUT" target="BLR">
      <data key="d0">42368925</data>
    </edge>
    <edge source="AUT" target="KHM">
      <data key="d0">252016</data>
    </edge>
    <edge source="AUT" target="CMR">
      <data key="d0">603630</data>
    </edge>
    <edge source="AUT" target="CAN">
      <data key="d0">109938279</data>
    </edge>
    <edge source="AUT" target="LKA">
      <data key="d0">711406</data>
    </edge>
    <edge source="AUT" target="CHL">
      <data key="d0">19131308</data>
    </edge>
    <edge source="AUT" target="CHN">
      <data key="d0">489314502</data>
    </edge>
    <edge source="AUT" target="COL">
      <data key="d0">13805178</data>
    </edge>
    <edge source="AUT" target="CRI">
      <data key="d0">274573</data>
    </edge>
    <edge source="AUT" target="HRV">
      <data key="d0">40185363</data>
    </edge>
    <edge source="AUT" target="CZE">
      <data key="d0">206088893</data>
    </edge>
    <edge source="AUT" target="BEN">
      <data key="d0">223209</data>
    </edge>
    <edge source="AUT" target="DNK">
      <data key="d0">102524476</data>
    </edge>
    <edge source="AUT" target="ECU">
      <data key="d0">7703415</data>
    </edge>
    <edge source="AUT" target="SLV">
      <data key="d0">1304807</data>
    </edge>
    <edge source="AUT" target="ETH">
      <data key="d0">24516199</data>
    </edge>
    <edge source="AUT" target="EST">
      <data key="d0">12742427</data>
    </edge>
    <edge source="AUT" target="FIN">
      <data key="d0">48469378</data>
    </edge>
    <edge source="AUT" target="FRA">
      <data key="d0">577383202</data>
    </edge>
    <edge source="AUT" target="GEO">
      <data key="d0">2389561</data>
    </edge>
    <edge source="AUT" target="PSE">
      <data key="d0">28921</data>
    </edge>
    <edge source="AUT" target="DEU">
      <data key="d0">1614714573</data>
    </edge>
    <edge source="AUT" target="GHA">
      <data key="d0">5996950</data>
    </edge>
    <edge source="AUT" target="GRC">
      <data key="d0">8800307</data>
    </edge>
    <edge source="AUT" target="GTM">
      <data key="d0">3832561</data>
    </edge>
    <edge source="AUT" target="HND">
      <data key="d0">1423383</data>
    </edge>
    <edge source="AUT" target="HKG">
      <data key="d0">19449490</data>
    </edge>
    <edge source="AUT" target="HUN">
      <data key="d0">138794895</data>
    </edge>
    <edge source="AUT" target="IDN">
      <data key="d0">37015764</data>
    </edge>
    <edge source="AUT" target="IRL">
      <data key="d0">15956728</data>
    </edge>
    <edge source="AUT" target="ISR">
      <data key="d0">14364862</data>
    </edge>
    <edge source="AUT" target="ITA">
      <data key="d0">198885546</data>
    </edge>
    <edge source="AUT" target="CIV">
      <data key="d0">1833993</data>
    </edge>
    <edge source="AUT" target="JAM">
      <data key="d0">15619</data>
    </edge>
    <edge source="AUT" target="JPN">
      <data key="d0">86523730</data>
    </edge>
    <edge source="AUT" target="KAZ">
      <data key="d0">18475964</data>
    </edge>
    <edge source="AUT" target="JOR">
      <data key="d0">2777716</data>
    </edge>
    <edge source="AUT" target="KOR">
      <data key="d0">83143400</data>
    </edge>
    <edge source="AUT" target="KGZ">
      <data key="d0">487200</data>
    </edge>
    <edge source="AUT" target="LBN">
      <data key="d0">3680395</data>
    </edge>
    <edge source="AUT" target="LVA">
      <data key="d0">15355697</data>
    </edge>
    <edge source="AUT" target="LTU">
      <data key="d0">24709058</data>
    </edge>
    <edge source="AUT" target="MWI">
      <data key="d0">61692</data>
    </edge>
    <edge source="AUT" target="MYS">
      <data key="d0">54131137</data>
    </edge>
    <edge source="AUT" target="MRT">
      <data key="d0">62505</data>
    </edge>
    <edge source="AUT" target="MUS">
      <data key="d0">1916106</data>
    </edge>
    <edge source="AUT" target="MEX">
      <data key="d0">45318015</data>
    </edge>
    <edge source="AUT" target="MDA">
      <data key="d0">2484977</data>
    </edge>
    <edge source="AUT" target="MAR">
      <data key="d0">12828252</data>
    </edge>
    <edge source="AUT" target="MOZ">
      <data key="d0">1356843</data>
    </edge>
    <edge source="AUT" target="OMN">
      <data key="d0">18203266</data>
    </edge>
    <edge source="AUT" target="NAM">
      <data key="d0">902794</data>
    </edge>
    <edge source="AUT" target="NLD">
      <data key="d0">121246560</data>
    </edge>
    <edge source="AUT" target="NZL">
      <data key="d0">24541852</data>
    </edge>
    <edge source="AUT" target="NIC">
      <data key="d0">1426959</data>
    </edge>
    <edge source="AUT" target="NOR">
      <data key="d0">55470856</data>
    </edge>
    <edge source="AUT" target="PAK">
      <data key="d0">3028727</data>
    </edge>
    <edge source="AUT" target="PAN">
      <data key="d0">1304352</data>
    </edge>
    <edge source="AUT" target="PRY">
      <data key="d0">1118257</data>
    </edge>
    <edge source="AUT" target="PER">
      <data key="d0">7924680</data>
    </edge>
    <edge source="AUT" target="PHL">
      <data key="d0">10643175</data>
    </edge>
    <edge source="AUT" target="POL">
      <data key="d0">228901834</data>
    </edge>
    <edge source="AUT" target="PRT">
      <data key="d0">17026398</data>
    </edge>
    <edge source="AUT" target="ROU">
      <data key="d0">145276425</data>
    </edge>
    <edge source="AUT" target="RUS">
      <data key="d0">407061254</data>
    </edge>
    <edge source="AUT" target="SAU">
      <data key="d0">46328813</data>
    </edge>
    <edge source="AUT" target="SEN">
      <data key="d0">184026</data>
    </edge>
    <edge source="AUT" target="SRB">
      <data key="d0">31168122</data>
    </edge>
    <edge source="AUT" target="IND">
      <data key="d0">62482777</data>
    </edge>
    <edge source="AUT" target="SGP">
      <data key="d0">54168333</data>
    </edge>
    <edge source="AUT" target="SVK">
      <data key="d0">68692432</data>
    </edge>
    <edge source="AUT" target="VNM">
      <data key="d0">27859074</data>
    </edge>
    <edge source="AUT" target="SVN">
      <data key="d0">82854754</data>
    </edge>
    <edge source="AUT" target="ZAF">
      <data key="d0">73724269</data>
    </edge>
    <edge source="AUT" target="ZWE">
      <data key="d0">215668</data>
    </edge>
    <edge source="AUT" target="ESP">
      <data key="d0">87039172</data>
    </edge>
    <edge source="AUT" target="SWE">
      <data key="d0">82432824</data>
    </edge>
    <edge source="AUT" target="CHE">
      <data key="d0">320223212</data>
    </edge>
    <edge source="AUT" target="THA">
      <data key="d0">36074819</data>
    </edge>
    <edge source="AUT" target="TGO">
      <data key="d0">28146</data>
    </edge>
    <edge source="AUT" target="ARE">
      <data key="d0">23139764</data>
    </edge>
    <edge source="AUT" target="TUN">
      <data key="d0">14279477</data>
    </edge>
    <edge source="AUT" target="TUR">
      <data key="d0">130726743</data>
    </edge>
    <edge source="AUT" target="UGA">
      <data key="d0">844725</data>
    </edge>
    <edge source="AUT" target="UKR">
      <data key="d0">45897778</data>
    </edge>
    <edge source="AUT" target="MKD">
      <data key="d0">3745779</data>
    </edge>
    <edge source="AUT" target="EGY">
      <data key="d0">22736614</data>
    </edge>
    <edge source="AUT" target="GBR">
      <data key="d0">318110975</data>
    </edge>
    <edge source="AUT" target="TZA">
      <data key="d0">2941026</data>
    </edge>
    <edge source="AUT" target="USA">
      <data key="d0">519807365</data>
    </edge>
    <edge source="AUT" target="BFA">
      <data key="d0">1235879</data>
    </edge>
    <edge source="AUT" target="URY">
      <data key="d0">31430120</data>
    </edge>
    <edge source="CHN" target="ALB">
      <data key="d0">7920921</data>
    </edge>
    <edge source="CHN" target="DZA">
      <data key="d0">285245043</data>
    </edge>
    <edge source="CHN" target="AZE">
      <data key="d0">96729026</data>
    </edge>
    <edge source="CHN" target="ARG">
      <data key="d0">234521557</data>
    </edge>
    <edge source="CHN" target="AUS">
      <data key="d0">714749625</data>
    </edge>
    <edge source="CHN" target="AUT">
      <data key="d0">51770681</data>
    </edge>
    <edge source="CHN" target="ARM">
      <data key="d0">7663477</data>
    </edge>
    <edge source="CHN" target="BEL">
      <data key="d0">251552079</data>
    </edge>
    <edge source="CHN" target="BOL">
      <data key="d0">18213527</data>
    </edge>
    <edge source="CHN" target="BWA">
      <data key="d0">2286672</data>
    </edge>
    <edge source="CHN" target="BRA">
      <data key="d0">1016874229</data>
    </edge>
    <edge source="CHN" target="BGR">
      <data key="d0">18102788</data>
    </edge>
    <edge source="CHN" target="BDI">
      <data key="d0">682038</data>
    </edge>
    <edge source="CHN" target="BLR">
      <data key="d0">28958115</data>
    </edge>
    <edge source="CHN" target="KHM">
      <data key="d0">102408506</data>
    </edge>
    <edge source="CHN" target="CMR">
      <data key="d0">70743977</data>
    </edge>
    <edge source="CHN" target="CAN">
      <data key="d0">601671329</data>
    </edge>
    <edge source="CHN" target="CAF">
      <data key="d0">1148905</data>
    </edge>
    <edge source="CHN" target="LKA">
      <data key="d0">145915347</data>
    </edge>
    <edge source="CHN" target="CHL">
      <data key="d0">237664091</data>
    </edge>
    <edge source="CHN" target="COL">
      <data key="d0">180806232</data>
    </edge>
    <edge source="CHN" target="CRI">
      <data key="d0">12407576</data>
    </edge>
    <edge source="CHN" target="HRV">
      <data key="d0">13390872</data>
    </edge>
    <edge source="CHN" target="CZE">
      <data key="d0">33879772</data>
    </edge>
    <edge source="CHN" target="BEN">
      <data key="d0">13266000</data>
    </edge>
    <edge source="CHN" target="DNK">
      <data key="d0">76422554</data>
    </edge>
    <edge source="CHN" target="ECU">
      <data key="d0">193064430</data>
    </edge>
    <edge source="CHN" target="SLV">
      <data key="d0">7260260</data>
    </edge>
    <edge source="CHN" target="ETH">
      <data key="d0">238387209</data>
    </edge>
    <edge source="CHN" target="EST">
      <data key="d0">31227839</data>
    </edge>
    <edge source="CHN" target="FIN">
      <data key="d0">124867449</data>
    </edge>
    <edge source="CHN" target="FRA">
      <data key="d0">236777910</data>
    </edge>
    <edge source="CHN" target="GEO">
      <data key="d0">23125784</data>
    </edge>
    <edge source="CHN" target="GMB">
      <data key="d0">901518</data>
    </edge>
    <edge source="CHN" target="PSE">
      <data key="d0">909939</data>
    </edge>
    <edge source="CHN" target="DEU">
      <data key="d0">843246884</data>
    </edge>
    <edge source="CHN" target="GHA">
      <data key="d0">313012503</data>
    </edge>
    <edge source="CHN" target="GRC">
      <data key="d0">17409549</data>
    </edge>
    <edge source="CHN" target="GTM">
      <data key="d0">16855306</data>
    </edge>
    <edge source="CHN" target="HND">
      <data key="d0">14855268</data>
    </edge>
    <edge source="CHN" target="HKG">
      <data key="d0">903662307</data>
    </edge>
    <edge source="CHN" target="HUN">
      <data key="d0">20698071</data>
    </edge>
    <edge source="CHN" target="IDN">
      <data key="d0">1550176604</data>
    </edge>
    <edge source="CHN" target="IRL">
      <data key="d0">22158651</data>
    </edge>
    <edge source="CHN" target="ISR">
      <data key="d0">46477165</data>
    </edge>
    <edge source="CHN" target="ITA">
      <data key="d0">396135433</data>
    </edge>
    <edge source="CHN" target="CIV">
      <data key="d0">17728781</data>
    </edge>
    <edge source="CHN" target="JAM">
      <data key="d0">11721847</data>
    </edge>
    <edge source="CHN" target="JPN">
      <data key="d0">1849567651</data>
    </edge>
    <edge source="CHN" target="KAZ">
      <data key="d0">469135264</data>
    </edge>
    <edge source="CHN" target="JOR">
      <data key="d0">35275548</data>
    </edge>
    <edge source="CHN" target="KOR">
      <data key="d0">824593342</data>
    </edge>
    <edge source="CHN" target="KGZ">
      <data key="d0">46249105</data>
    </edge>
    <edge source="CHN" target="LBN">
      <data key="d0">23555993</data>
    </edge>
    <edge source="CHN" target="LVA">
      <data key="d0">26954306</data>
    </edge>
    <edge source="CHN" target="LTU">
      <data key="d0">48577168</data>
    </edge>
    <edge source="CHN" target="MDG">
      <data key="d0">15181919</data>
    </edge>
    <edge source="CHN" target="MWI">
      <data key="d0">7356580</data>
    </edge>
    <edge source="CHN" target="MYS">
      <data key="d0">614056618</data>
    </edge>
    <edge source="CHN" target="MRT">
      <data key="d0">22943529</data>
    </edge>
    <edge source="CHN" target="MUS">
      <data key="d0">14396330</data>
    </edge>
    <edge source="CHN" target="MEX">
      <data key="d0">346453363</data>
    </edge>
    <edge source="CHN" target="MDA">
      <data key="d0">2709283</data>
    </edge>
    <edge source="CHN" target="MAR">
      <data key="d0">76661779</data>
    </edge>
    <edge source="CHN" target="MOZ">
      <data key="d0">64984182</data>
    </edge>
    <edge source="CHN" target="OMN">
      <data key="d0">58165149</data>
    </edge>
    <edge source="CHN" target="NAM">
      <data key="d0">23207497</data>
    </edge>
    <edge source="CHN" target="NLD">
      <data key="d0">330251787</data>
    </edge>
    <edge source="CHN" target="NZL">
      <data key="d0">72788321</data>
    </edge>
    <edge source="CHN" target="NIC">
      <data key="d0">5804062</data>
    </edge>
    <edge source="CHN" target="NER">
      <data key="d0">34906620</data>
    </edge>
    <edge source="CHN" target="NOR">
      <data key="d0">37461480</data>
    </edge>
    <edge source="CHN" target="PAK">
      <data key="d0">323046313</data>
    </edge>
    <edge source="CHN" target="PAN">
      <data key="d0">97846975</data>
    </edge>
    <edge source="CHN" target="PRY">
      <data key="d0">23261030</data>
    </edge>
    <edge source="CHN" target="PER">
      <data key="d0">198555877</data>
    </edge>
    <edge source="CHN" target="PHL">
      <data key="d0">325161410</data>
    </edge>
    <edge source="CHN" target="POL">
      <data key="d0">173742393</data>
    </edge>
    <edge source="CHN" target="PRT">
      <data key="d0">20760453</data>
    </edge>
    <edge source="CHN" target="ROU">
      <data key="d0">47899151</data>
    </edge>
    <edge source="CHN" target="RUS">
      <data key="d0">1615241162</data>
    </edge>
    <edge source="CHN" target="SAU">
      <data key="d0">459330105</data>
    </edge>
    <edge source="CHN" target="SEN">
      <data key="d0">15258653</data>
    </edge>
    <edge source="CHN" target="SRB">
      <data key="d0">12397113</data>
    </edge>
    <edge source="CHN" target="IND">
      <data key="d0">1629973667</data>
    </edge>
    <edge source="CHN" target="SGP">
      <data key="d0">905050854</data>
    </edge>
    <edge source="CHN" target="SVK">
      <data key="d0">6847187</data>
    </edge>
    <edge source="CHN" target="VNM">
      <data key="d0">938322487</data>
    </edge>
    <edge source="CHN" target="SVN">
      <data key="d0">23689531</data>
    </edge>
    <edge source="CHN" target="ZAF">
      <data key="d0">470842135</data>
    </edge>
    <edge source="CHN" target="ZWE">
      <data key="d0">35762314</data>
    </edge>
    <edge source="CHN" target="ESP">
      <data key="d0">107926361</data>
    </edge>
    <edge source="CHN" target="SWE">
      <data key="d0">155646437</data>
    </edge>
    <edge source="CHN" target="CHE">
      <data key="d0">74975135</data>
    </edge>
    <edge source="CHN" target="THA">
      <data key="d0">1041872813</data>
    </edge>
    <edge source="CHN" target="TGO">
      <data key="d0">24498239</data>
    </edge>
    <edge source="CHN" target="ARE">
      <data key="d0">409936886</data>
    </edge>
    <edge source="CHN" target="TUN">
      <data key="d0">47859021</data>
    </edge>
    <edge source="CHN" target="TUR">
      <data key="d0">598392868</data>
    </edge>
    <edge source="CHN" target="UGA">
      <data key="d0">71016860</data>
    </edge>
    <edge source="CHN" target="UKR">
      <data key="d0">238426169</data>
    </edge>
    <edge source="CHN" target="MKD">
      <data key="d0">1647081</data>
    </edge>
    <edge source="CHN" target="EGY">
      <data key="d0">247521369</data>
    </edge>
    <edge source="CHN" target="GBR">
      <data key="d0">385156374</data>
    </edge>
    <edge source="CHN" target="TZA">
      <data key="d0">107626538</data>
    </edge>
    <edge source="CHN" target="USA">
      <data key="d0">3524347941</data>
    </edge>
    <edge source="CHN" target="BFA">
      <data key="d0">1652614</data>
    </edge>
    <edge source="CHN" target="URY">
      <data key="d0">52847722</data>
    </edge>
    <edge source="HRV" target="ALB">
      <data key="d0">398845</data>
    </edge>
    <edge source="HRV" target="DZA">
      <data key="d0">56948</data>
    </edge>
    <edge source="HRV" target="AZE">
      <data key="d0">79717</data>
    </edge>
    <edge source="HRV" target="AUT">
      <data key="d0">17901480</data>
    </edge>
    <edge source="HRV" target="BEL">
      <data key="d0">2756067</data>
    </edge>
    <edge source="HRV" target="BRA">
      <data key="d0">10786338</data>
    </edge>
    <edge source="HRV" target="BGR">
      <data key="d0">2820429</data>
    </edge>
    <edge source="HRV" target="BLR">
      <data key="d0">204778</data>
    </edge>
    <edge source="HRV" target="CAN">
      <data key="d0">57885</data>
    </edge>
    <edge source="HRV" target="LKA">
      <data key="d0">10375</data>
    </edge>
    <edge source="HRV" target="CHL">
      <data key="d0">6369719</data>
    </edge>
    <edge source="HRV" target="CHN">
      <data key="d0">2596105</data>
    </edge>
    <edge source="HRV" target="CZE">
      <data key="d0">2887337</data>
    </edge>
    <edge source="HRV" target="DNK">
      <data key="d0">390116</data>
    </edge>
    <edge source="HRV" target="ETH">
      <data key="d0">105341</data>
    </edge>
    <edge source="HRV" target="FRA">
      <data key="d0">29953187</data>
    </edge>
    <edge source="HRV" target="GEO">
      <data key="d0">38554</data>
    </edge>
    <edge source="HRV" target="DEU">
      <data key="d0">89269124</data>
    </edge>
    <edge source="HRV" target="GHA">
      <data key="d0">78416</data>
    </edge>
    <edge source="HRV" target="HKG">
      <data key="d0">16928</data>
    </edge>
    <edge source="HRV" target="HUN">
      <data key="d0">2985614</data>
    </edge>
    <edge source="HRV" target="IDN">
      <data key="d0">2968415</data>
    </edge>
    <edge source="HRV" target="IRL">
      <data key="d0">216085</data>
    </edge>
    <edge source="HRV" target="ISR">
      <data key="d0">17510</data>
    </edge>
    <edge source="HRV" target="ITA">
      <data key="d0">23881758</data>
    </edge>
    <edge source="HRV" target="KAZ">
      <data key="d0">330585</data>
    </edge>
    <edge source="HRV" target="JOR">
      <data key="d0">109718</data>
    </edge>
    <edge source="HRV" target="KOR">
      <data key="d0">35725</data>
    </edge>
    <edge source="HRV" target="LVA">
      <data key="d0">74637</data>
    </edge>
    <edge source="HRV" target="LTU">
      <data key="d0">293033</data>
    </edge>
    <edge source="HRV" target="MEX">
      <data key="d0">6818441</data>
    </edge>
    <edge source="HRV" target="MDA">
      <data key="d0">29055</data>
    </edge>
    <edge source="HRV" target="MAR">
      <data key="d0">44075</data>
    </edge>
    <edge source="HRV" target="OMN">
      <data key="d0">36043</data>
    </edge>
    <edge source="HRV" target="NLD">
      <data key="d0">1970831</data>
    </edge>
    <edge source="HRV" target="NOR">
      <data key="d0">1397600</data>
    </edge>
    <edge source="HRV" target="PAK">
      <data key="d0">26488</data>
    </edge>
    <edge source="HRV" target="PER">
      <data key="d0">169844</data>
    </edge>
    <edge source="HRV" target="POL">
      <data key="d0">7917178</data>
    </edge>
    <edge source="HRV" target="PRT">
      <data key="d0">1984622</data>
    </edge>
    <edge source="HRV" target="ROU">
      <data key="d0">13729090</data>
    </edge>
    <edge source="HRV" target="RUS">
      <data key="d0">9865408</data>
    </edge>
    <edge source="HRV" target="SAU">
      <data key="d0">90355</data>
    </edge>
    <edge source="HRV" target="SRB">
      <data key="d0">10344292</data>
    </edge>
    <edge source="HRV" target="IND">
      <data key="d0">388178</data>
    </edge>
    <edge source="HRV" target="SGP">
      <data key="d0">27578</data>
    </edge>
    <edge source="HRV" target="SVK">
      <data key="d0">5288472</data>
    </edge>
    <edge source="HRV" target="SVN">
      <data key="d0">13094182</data>
    </edge>
    <edge source="HRV" target="ZAF">
      <data key="d0">1563439</data>
    </edge>
    <edge source="HRV" target="ESP">
      <data key="d0">5949645</data>
    </edge>
    <edge source="HRV" target="SWE">
      <data key="d0">581271</data>
    </edge>
    <edge source="HRV" target="CHE">
      <data key="d0">2098356</data>
    </edge>
    <edge source="HRV" target="THA">
      <data key="d0">1869105</data>
    </edge>
    <edge source="HRV" target="TUN">
      <data key="d0">71671</data>
    </edge>
    <edge source="HRV" target="TUR">
      <data key="d0">3189770</data>
    </edge>
    <edge source="HRV" target="UKR">
      <data key="d0">155193</data>
    </edge>
    <edge source="HRV" target="MKD">
      <data key="d0">1592747</data>
    </edge>
    <edge source="HRV" target="EGY">
      <data key="d0">318490</data>
    </edge>
    <edge source="HRV" target="GBR">
      <data key="d0">4742247</data>
    </edge>
    <edge source="HRV" target="USA">
      <data key="d0">12012471</data>
    </edge>
    <edge source="DEU" target="ALB">
      <data key="d0">8154899</data>
    </edge>
    <edge source="DEU" target="DZA">
      <data key="d0">132140303</data>
    </edge>
    <edge source="DEU" target="AZE">
      <data key="d0">116298601</data>
    </edge>
    <edge source="DEU" target="ARG">
      <data key="d0">228158217</data>
    </edge>
    <edge source="DEU" target="AUS">
      <data key="d0">1422161230</data>
    </edge>
    <edge source="DEU" target="AUT">
      <data key="d0">1950061328</data>
    </edge>
    <edge source="DEU" target="ARM">
      <data key="d0">19794974</data>
    </edge>
    <edge source="DEU" target="BEL">
      <data key="d0">1262006402</data>
    </edge>
    <edge source="DEU" target="BOL">
      <data key="d0">23375488</data>
    </edge>
    <edge source="DEU" target="BWA">
      <data key="d0">17816153</data>
    </edge>
    <edge source="DEU" target="BRA">
      <data key="d0">1299119772</data>
    </edge>
    <edge source="DEU" target="BGR">
      <data key="d0">248140047</data>
    </edge>
    <edge source="DEU" target="BDI">
      <data key="d0">663202</data>
    </edge>
    <edge source="DEU" target="BLR">
      <data key="d0">460581796</data>
    </edge>
    <edge source="DEU" target="KHM">
      <data key="d0">11581717</data>
    </edge>
    <edge source="DEU" target="CMR">
      <data key="d0">9223362</data>
    </edge>
    <edge source="DEU" target="CAN">
      <data key="d0">641994853</data>
    </edge>
    <edge source="DEU" target="CAF">
      <data key="d0">74314</data>
    </edge>
    <edge source="DEU" target="LKA">
      <data key="d0">50758699</data>
    </edge>
    <edge source="DEU" target="CHL">
      <data key="d0">390308525</data>
    </edge>
    <edge source="DEU" target="CHN">
      <data key="d0">6486351536</data>
    </edge>
    <edge source="DEU" target="COL">
      <data key="d0">203523575</data>
    </edge>
    <edge source="DEU" target="CRI">
      <data key="d0">29607145</data>
    </edge>
    <edge source="DEU" target="HRV">
      <data key="d0">117973677</data>
    </edge>
    <edge source="DEU" target="CZE">
      <data key="d0">1247168108</data>
    </edge>
    <edge source="DEU" target="BEN">
      <data key="d0">1619967</data>
    </edge>
    <edge source="DEU" target="DNK">
      <data key="d0">603314080</data>
    </edge>
    <edge source="DEU" target="ECU">
      <data key="d0">114958967</data>
    </edge>
    <edge source="DEU" target="SLV">
      <data key="d0">10252310</data>
    </edge>
    <edge source="DEU" target="ETH">
      <data key="d0">29097184</data>
    </edge>
    <edge source="DEU" target="EST">
      <data key="d0">119415569</data>
    </edge>
    <edge source="DEU" target="FIN">
      <data key="d0">487638730</data>
    </edge>
    <edge source="DEU" target="FRA">
      <data key="d0">4406745847</data>
    </edge>
    <edge source="DEU" target="GEO">
      <data key="d0">36682090</data>
    </edge>
    <edge source="DEU" target="GMB">
      <data key="d0">292153</data>
    </edge>
    <edge source="DEU" target="PSE">
      <data key="d0">954456</data>
    </edge>
    <edge source="DEU" target="GHA">
      <data key="d0">32854140</data>
    </edge>
    <edge source="DEU" target="GRC">
      <data key="d0">96403329</data>
    </edge>
    <edge source="DEU" target="GTM">
      <data key="d0">16929991</data>
    </edge>
    <edge source="DEU" target="HND">
      <data key="d0">25345626</data>
    </edge>
    <edge source="DEU" target="HKG">
      <data key="d0">294136111</data>
    </edge>
    <edge source="DEU" target="HUN">
      <data key="d0">588985180</data>
    </edge>
    <edge source="DEU" target="IDN">
      <data key="d0">616024348</data>
    </edge>
    <edge source="DEU" target="IRL">
      <data key="d0">165097358</data>
    </edge>
    <edge source="DEU" target="ISR">
      <data key="d0">265956592</data>
    </edge>
    <edge source="DEU" target="ITA">
      <data key="d0">1574483026</data>
    </edge>
    <edge source="DEU" target="CIV">
      <data key="d0">19098852</data>
    </edge>
    <edge source="DEU" target="JAM">
      <data key="d0">954453</data>
    </edge>
    <edge source="DEU" target="JPN">
      <data key="d0">934628772</data>
    </edge>
    <edge source="DEU" target="KAZ">
      <data key="d0">245839881</data>
    </edge>
    <edge source="DEU" target="JOR">
      <data key="d0">52807665</data>
    </edge>
    <edge source="DEU" target="KOR">
      <data key="d0">930038345</data>
    </edge>
    <edge source="DEU" target="KGZ">
      <data key="d0">8955904</data>
    </edge>
    <edge source="DEU" target="LBN">
      <data key="d0">28321172</data>
    </edge>
    <edge source="DEU" target="LVA">
      <data key="d0">127988498</data>
    </edge>
    <edge source="DEU" target="LTU">
      <data key="d0">210811256</data>
    </edge>
    <edge source="DEU" target="MDG">
      <data key="d0">930911</data>
    </edge>
    <edge source="DEU" target="MWI">
      <data key="d0">2264491</data>
    </edge>
    <edge source="DEU" target="MYS">
      <data key="d0">381001725</data>
    </edge>
    <edge source="DEU" target="MRT">
      <data key="d0">55688294</data>
    </edge>
    <edge source="DEU" target="MUS">
      <data key="d0">12076840</data>
    </edge>
    <edge source="DEU" target="MEX">
      <data key="d0">620477930</data>
    </edge>
    <edge source="DEU" target="MDA">
      <data key="d0">31572100</data>
    </edge>
    <edge source="DEU" target="MAR">
      <data key="d0">81658181</data>
    </edge>
    <edge source="DEU" target="MOZ">
      <data key="d0">6261942</data>
    </edge>
    <edge source="DEU" target="OMN">
      <data key="d0">56700729</data>
    </edge>
    <edge source="DEU" target="NAM">
      <data key="d0">8220741</data>
    </edge>
    <edge source="DEU" target="NLD">
      <data key="d0">1920615815</data>
    </edge>
    <edge source="DEU" target="NZL">
      <data key="d0">235350597</data>
    </edge>
    <edge source="DEU" target="NIC">
      <data key="d0">3173624</data>
    </edge>
    <edge source="DEU" target="NER">
      <data key="d0">7791274</data>
    </edge>
    <edge source="DEU" target="NOR">
      <data key="d0">569737964</data>
    </edge>
    <edge source="DEU" target="PAK">
      <data key="d0">109780921</data>
    </edge>
    <edge source="DEU" target="PAN">
      <data key="d0">14812103</data>
    </edge>
    <edge source="DEU" target="PRY">
      <data key="d0">14143914</data>
    </edge>
    <edge source="DEU" target="PER">
      <data key="d0">202724923</data>
    </edge>
    <edge source="DEU" target="PHL">
      <data key="d0">133057626</data>
    </edge>
    <edge source="DEU" target="POL">
      <data key="d0">2087339646</data>
    </edge>
    <edge source="DEU" target="PRT">
      <data key="d0">220744130</data>
    </edge>
    <edge source="DEU" target="ROU">
      <data key="d0">610911151</data>
    </edge>
    <edge source="DEU" target="RUS">
      <data key="d0">4024526800</data>
    </edge>
    <edge source="DEU" target="SAU">
      <data key="d0">622830427</data>
    </edge>
    <edge source="DEU" target="SEN">
      <data key="d0">4215059</data>
    </edge>
    <edge source="DEU" target="SRB">
      <data key="d0">127582096</data>
    </edge>
    <edge source="DEU" target="IND">
      <data key="d0">1234805635</data>
    </edge>
    <edge source="DEU" target="SGP">
      <data key="d0">368324707</data>
    </edge>
    <edge source="DEU" target="SVK">
      <data key="d0">397073479</data>
    </edge>
    <edge source="DEU" target="VNM">
      <data key="d0">140523604</data>
    </edge>
    <edge source="DEU" target="SVN">
      <data key="d0">171536325</data>
    </edge>
    <edge source="DEU" target="ZAF">
      <data key="d0">571192877</data>
    </edge>
    <edge source="DEU" target="ZWE">
      <data key="d0">14146874</data>
    </edge>
    <edge source="DEU" target="ESP">
      <data key="d0">923512928</data>
    </edge>
    <edge source="DEU" target="SWE">
      <data key="d0">900992465</data>
    </edge>
    <edge source="DEU" target="CHE">
      <data key="d0">1568395248</data>
    </edge>
    <edge source="DEU" target="THA">
      <data key="d0">536926123</data>
    </edge>
    <edge source="DEU" target="TGO">
      <data key="d0">2646311</data>
    </edge>
    <edge source="DEU" target="ARE">
      <data key="d0">331850089</data>
    </edge>
    <edge source="DEU" target="TUN">
      <data key="d0">81403084</data>
    </edge>
    <edge source="DEU" target="TUR">
      <data key="d0">1653600013</data>
    </edge>
    <edge source="DEU" target="UGA">
      <data key="d0">22968575</data>
    </edge>
    <edge source="DEU" target="UKR">
      <data key="d0">695820367</data>
    </edge>
    <edge source="DEU" target="MKD">
      <data key="d0">16010615</data>
    </edge>
    <edge source="DEU" target="EGY">
      <data key="d0">230815948</data>
    </edge>
    <edge source="DEU" target="GBR">
      <data key="d0">2165288165</data>
    </edge>
    <edge source="DEU" target="TZA">
      <data key="d0">28372019</data>
    </edge>
    <edge source="DEU" target="USA">
      <data key="d0">5622363698</data>
    </edge>
    <edge source="DEU" target="BFA">
      <data key="d0">21039429</data>
    </edge>
    <edge source="DEU" target="URY">
      <data key="d0">52103303</data>
    </edge>
    <edge source="GRC" target="ALB">
      <data key="d0">7063521</data>
    </edge>
    <edge source="GRC" target="DZA">
      <data key="d0">17555433</data>
    </edge>
    <edge source="GRC" target="AZE">
      <data key="d0">192836</data>
    </edge>
    <edge source="GRC" target="ARG">
      <data key="d0">232786</data>
    </edge>
    <edge source="GRC" target="AUS">
      <data key="d0">1257240</data>
    </edge>
    <edge source="GRC" target="AUT">
      <data key="d0">1678097</data>
    </edge>
    <edge source="GRC" target="ARM">
      <data key="d0">58550</data>
    </edge>
    <edge source="GRC" target="BEL">
      <data key="d0">1169212</data>
    </edge>
    <edge source="GRC" target="BOL">
      <data key="d0">84205</data>
    </edge>
    <edge source="GRC" target="BRA">
      <data key="d0">586505</data>
    </edge>
    <edge source="GRC" target="BGR">
      <data key="d0">15516025</data>
    </edge>
    <edge source="GRC" target="BLR">
      <data key="d0">1110560</data>
    </edge>
    <edge source="GRC" target="KHM">
      <data key="d0">61707</data>
    </edge>
    <edge source="GRC" target="CMR">
      <data key="d0">305565</data>
    </edge>
    <edge source="GRC" target="CAN">
      <data key="d0">3178258</data>
    </edge>
    <edge source="GRC" target="LKA">
      <data key="d0">1010738</data>
    </edge>
    <edge source="GRC" target="CHL">
      <data key="d0">456899</data>
    </edge>
    <edge source="GRC" target="CHN">
      <data key="d0">987491</data>
    </edge>
    <edge source="GRC" target="COL">
      <data key="d0">86266</data>
    </edge>
    <edge source="GRC" target="HRV">
      <data key="d0">136719</data>
    </edge>
    <edge source="GRC" target="CZE">
      <data key="d0">369527</data>
    </edge>
    <edge source="GRC" target="BEN">
      <data key="d0">54819</data>
    </edge>
    <edge source="GRC" target="DNK">
      <data key="d0">501635</data>
    </edge>
    <edge source="GRC" target="ECU">
      <data key="d0">144771</data>
    </edge>
    <edge source="GRC" target="SLV">
      <data key="d0">22183</data>
    </edge>
    <edge source="GRC" target="ETH">
      <data key="d0">22140</data>
    </edge>
    <edge source="GRC" target="EST">
      <data key="d0">90151</data>
    </edge>
    <edge source="GRC" target="FIN">
      <data key="d0">212840</data>
    </edge>
    <edge source="GRC" target="FRA">
      <data key="d0">2399860</data>
    </edge>
    <edge source="GRC" target="GEO">
      <data key="d0">546969</data>
    </edge>
    <edge source="GRC" target="DEU">
      <data key="d0">5928361</data>
    </edge>
    <edge source="GRC" target="GHA">
      <data key="d0">659703</data>
    </edge>
    <edge source="GRC" target="HKG">
      <data key="d0">2104293</data>
    </edge>
    <edge source="GRC" target="HUN">
      <data key="d0">605374</data>
    </edge>
    <edge source="GRC" target="IDN">
      <data key="d0">3771574</data>
    </edge>
    <edge source="GRC" target="IRL">
      <data key="d0">428909</data>
    </edge>
    <edge source="GRC" target="ISR">
      <data key="d0">1741950</data>
    </edge>
    <edge source="GRC" target="ITA">
      <data key="d0">6961624</data>
    </edge>
    <edge source="GRC" target="CIV">
      <data key="d0">380783</data>
    </edge>
    <edge source="GRC" target="JPN">
      <data key="d0">477133</data>
    </edge>
    <edge source="GRC" target="KAZ">
      <data key="d0">645694</data>
    </edge>
    <edge source="GRC" target="JOR">
      <data key="d0">681767</data>
    </edge>
    <edge source="GRC" target="KOR">
      <data key="d0">999325</data>
    </edge>
    <edge source="GRC" target="LBN">
      <data key="d0">927080</data>
    </edge>
    <edge source="GRC" target="LVA">
      <data key="d0">10642</data>
    </edge>
    <edge source="GRC" target="LTU">
      <data key="d0">145885</data>
    </edge>
    <edge source="GRC" target="MDG">
      <data key="d0">374583</data>
    </edge>
    <edge source="GRC" target="MYS">
      <data key="d0">172950</data>
    </edge>
    <edge source="GRC" target="MRT">
      <data key="d0">61065</data>
    </edge>
    <edge source="GRC" target="MEX">
      <data key="d0">906862</data>
    </edge>
    <edge source="GRC" target="MDA">
      <data key="d0">324906</data>
    </edge>
    <edge source="GRC" target="MAR">
      <data key="d0">5365458</data>
    </edge>
    <edge source="GRC" target="NLD">
      <data key="d0">2542428</data>
    </edge>
    <edge source="GRC" target="NZL">
      <data key="d0">286156</data>
    </edge>
    <edge source="GRC" target="NER">
      <data key="d0">13884</data>
    </edge>
    <edge source="GRC" target="NOR">
      <data key="d0">127116</data>
    </edge>
    <edge source="GRC" target="PAK">
      <data key="d0">1301629</data>
    </edge>
    <edge source="GRC" target="PAN">
      <data key="d0">45989</data>
    </edge>
    <edge source="GRC" target="PRY">
      <data key="d0">666194</data>
    </edge>
    <edge source="GRC" target="PER">
      <data key="d0">165740</data>
    </edge>
    <edge source="GRC" target="PHL">
      <data key="d0">33682</data>
    </edge>
    <edge source="GRC" target="POL">
      <data key="d0">4777538</data>
    </edge>
    <edge source="GRC" target="PRT">
      <data key="d0">550495</data>
    </edge>
    <edge source="GRC" target="ROU">
      <data key="d0">5305574</data>
    </edge>
    <edge source="GRC" target="RUS">
      <data key="d0">3864585</data>
    </edge>
    <edge source="GRC" target="SAU">
      <data key="d0">4767089</data>
    </edge>
    <edge source="GRC" target="SRB">
      <data key="d0">4888194</data>
    </edge>
    <edge source="GRC" target="IND">
      <data key="d0">2698296</data>
    </edge>
    <edge source="GRC" target="SGP">
      <data key="d0">205204</data>
    </edge>
    <edge source="GRC" target="SVK">
      <data key="d0">248503</data>
    </edge>
    <edge source="GRC" target="VNM">
      <data key="d0">160822</data>
    </edge>
    <edge source="GRC" target="SVN">
      <data key="d0">36349</data>
    </edge>
    <edge source="GRC" target="ZAF">
      <data key="d0">915586</data>
    </edge>
    <edge source="GRC" target="ZWE">
      <data key="d0">134342</data>
    </edge>
    <edge source="GRC" target="ESP">
      <data key="d0">2189741</data>
    </edge>
    <edge source="GRC" target="SWE">
      <data key="d0">1975592</data>
    </edge>
    <edge source="GRC" target="CHE">
      <data key="d0">573192</data>
    </edge>
    <edge source="GRC" target="THA">
      <data key="d0">655367</data>
    </edge>
    <edge source="GRC" target="TGO">
      <data key="d0">345356</data>
    </edge>
    <edge source="GRC" target="ARE">
      <data key="d0">1405285</data>
    </edge>
    <edge source="GRC" target="TUN">
      <data key="d0">2265919</data>
    </edge>
    <edge source="GRC" target="TUR">
      <data key="d0">12681374</data>
    </edge>
    <edge source="GRC" target="UKR">
      <data key="d0">1225594</data>
    </edge>
    <edge source="GRC" target="MKD">
      <data key="d0">5091856</data>
    </edge>
    <edge source="GRC" target="EGY">
      <data key="d0">13108322</data>
    </edge>
    <edge source="GRC" target="GBR">
      <data key="d0">5870566</data>
    </edge>
    <edge source="GRC" target="TZA">
      <data key="d0">438716</data>
    </edge>
    <edge source="GRC" target="USA">
      <data key="d0">4309813</data>
    </edge>
    <edge source="GRC" target="URY">
      <data key="d0">101221</data>
    </edge>
    <edge source="ITA" target="ALB">
      <data key="d0">31048375</data>
    </edge>
    <edge source="ITA" target="DZA">
      <data key="d0">464718043</data>
    </edge>
    <edge source="ITA" target="AZE">
      <data key="d0">52620090</data>
    </edge>
    <edge source="ITA" target="ARG">
      <data key="d0">221762803</data>
    </edge>
    <edge source="ITA" target="AUS">
      <data key="d0">327211598</data>
    </edge>
    <edge source="ITA" target="AUT">
      <data key="d0">435705415</data>
    </edge>
    <edge source="ITA" target="ARM">
      <data key="d0">12422435</data>
    </edge>
    <edge source="ITA" target="BEL">
      <data key="d0">544408776</data>
    </edge>
    <edge source="ITA" target="BOL">
      <data key="d0">37322310</data>
    </edge>
    <edge source="ITA" target="BWA">
      <data key="d0">1244016</data>
    </edge>
    <edge source="ITA" target="BRA">
      <data key="d0">756150157</data>
    </edge>
    <edge source="ITA" target="BGR">
      <data key="d0">134540082</data>
    </edge>
    <edge source="ITA" target="BDI">
      <data key="d0">235026</data>
    </edge>
    <edge source="ITA" target="BLR">
      <data key="d0">152006489</data>
    </edge>
    <edge source="ITA" target="KHM">
      <data key="d0">4944330</data>
    </edge>
    <edge source="ITA" target="CMR">
      <data key="d0">20410977</data>
    </edge>
    <edge source="ITA" target="CAN">
      <data key="d0">278712704</data>
    </edge>
    <edge source="ITA" target="CAF">
      <data key="d0">121395</data>
    </edge>
    <edge source="ITA" target="LKA">
      <data key="d0">24781070</data>
    </edge>
    <edge source="ITA" target="CHL">
      <data key="d0">218873294</data>
    </edge>
    <edge source="ITA" target="CHN">
      <data key="d0">1565609244</data>
    </edge>
    <edge source="ITA" target="COL">
      <data key="d0">182444987</data>
    </edge>
    <edge source="ITA" target="CRI">
      <data key="d0">29065576</data>
    </edge>
    <edge source="ITA" target="HRV">
      <data key="d0">92692283</data>
    </edge>
    <edge source="ITA" target="CZE">
      <data key="d0">240487948</data>
    </edge>
    <edge source="ITA" target="BEN">
      <data key="d0">1501618</data>
    </edge>
    <edge source="ITA" target="DNK">
      <data key="d0">141556532</data>
    </edge>
    <edge source="ITA" target="ECU">
      <data key="d0">67055821</data>
    </edge>
    <edge source="ITA" target="SLV">
      <data key="d0">13217259</data>
    </edge>
    <edge source="ITA" target="ETH">
      <data key="d0">71596083</data>
    </edge>
    <edge source="ITA" target="EST">
      <data key="d0">41592625</data>
    </edge>
    <edge source="ITA" target="FIN">
      <data key="d0">111881990</data>
    </edge>
    <edge source="ITA" target="FRA">
      <data key="d0">2119183497</data>
    </edge>
    <edge source="ITA" target="GEO">
      <data key="d0">36338094</data>
    </edge>
    <edge source="ITA" target="GMB">
      <data key="d0">71205</data>
    </edge>
    <edge source="ITA" target="PSE">
      <data key="d0">1697768</data>
    </edge>
    <edge source="ITA" target="DEU">
      <data key="d0">2032614727</data>
    </edge>
    <edge source="ITA" target="GHA">
      <data key="d0">22556984</data>
    </edge>
    <edge source="ITA" target="GRC">
      <data key="d0">107665808</data>
    </edge>
    <edge source="ITA" target="GTM">
      <data key="d0">29618178</data>
    </edge>
    <edge source="ITA" target="HND">
      <data key="d0">18131592</data>
    </edge>
    <edge source="ITA" target="HKG">
      <data key="d0">162840086</data>
    </edge>
    <edge source="ITA" target="HUN">
      <data key="d0">152293125</data>
    </edge>
    <edge source="ITA" target="IDN">
      <data key="d0">346686254</data>
    </edge>
    <edge source="ITA" target="IRL">
      <data key="d0">55834878</data>
    </edge>
    <edge source="ITA" target="ISR">
      <data key="d0">161425746</data>
    </edge>
    <edge source="ITA" target="CIV">
      <data key="d0">19254903</data>
    </edge>
    <edge source="ITA" target="JAM">
      <data key="d0">4587664</data>
    </edge>
    <edge source="ITA" target="JPN">
      <data key="d0">248615354</data>
    </edge>
    <edge source="ITA" target="KAZ">
      <data key="d0">146090190</data>
    </edge>
    <edge source="ITA" target="JOR">
      <data key="d0">34701944</data>
    </edge>
    <edge source="ITA" target="KOR">
      <data key="d0">342760809</data>
    </edge>
    <edge source="ITA" target="KGZ">
      <data key="d0">1086594</data>
    </edge>
    <edge source="ITA" target="LBN">
      <data key="d0">51801772</data>
    </edge>
    <edge source="ITA" target="LVA">
      <data key="d0">37694168</data>
    </edge>
    <edge source="ITA" target="LTU">
      <data key="d0">66857164</data>
    </edge>
    <edge source="ITA" target="MDG">
      <data key="d0">3185635</data>
    </edge>
    <edge source="ITA" target="MWI">
      <data key="d0">3108399</data>
    </edge>
    <edge source="ITA" target="MYS">
      <data key="d0">123813938</data>
    </edge>
    <edge source="ITA" target="MRT">
      <data key="d0">2248825</data>
    </edge>
    <edge source="ITA" target="MUS">
      <data key="d0">7412221</data>
    </edge>
    <edge source="ITA" target="MEX">
      <data key="d0">502088514</data>
    </edge>
    <edge source="ITA" target="MDA">
      <data key="d0">23316402</data>
    </edge>
    <edge source="ITA" target="MAR">
      <data key="d0">178425821</data>
    </edge>
    <edge source="ITA" target="MOZ">
      <data key="d0">10514619</data>
    </edge>
    <edge source="ITA" target="OMN">
      <data key="d0">60828005</data>
    </edge>
    <edge source="ITA" target="NAM">
      <data key="d0">7510663</data>
    </edge>
    <edge source="ITA" target="NLD">
      <data key="d0">308754576</data>
    </edge>
    <edge source="ITA" target="NZL">
      <data key="d0">92106427</data>
    </edge>
    <edge source="ITA" target="NIC">
      <data key="d0">6995245</data>
    </edge>
    <edge source="ITA" target="NER">
      <data key="d0">2612869</data>
    </edge>
    <edge source="ITA" target="NOR">
      <data key="d0">127707763</data>
    </edge>
    <edge source="ITA" target="PAK">
      <data key="d0">110765320</data>
    </edge>
    <edge source="ITA" target="PAN">
      <data key="d0">38632553</data>
    </edge>
    <edge source="ITA" target="PRY">
      <data key="d0">10897461</data>
    </edge>
    <edge source="ITA" target="PER">
      <data key="d0">162371594</data>
    </edge>
    <edge source="ITA" target="PHL">
      <data key="d0">72351335</data>
    </edge>
    <edge source="ITA" target="POL">
      <data key="d0">932740735</data>
    </edge>
    <edge source="ITA" target="PRT">
      <data key="d0">225629233</data>
    </edge>
    <edge source="ITA" target="ROU">
      <data key="d0">430893158</data>
    </edge>
    <edge source="ITA" target="RUS">
      <data key="d0">1271003062</data>
    </edge>
    <edge source="ITA" target="SAU">
      <data key="d0">514327296</data>
    </edge>
    <edge source="ITA" target="SEN">
      <data key="d0">15474169</data>
    </edge>
    <edge source="ITA" target="SRB">
      <data key="d0">117997183</data>
    </edge>
    <edge source="ITA" target="IND">
      <data key="d0">646895521</data>
    </edge>
    <edge source="ITA" target="SGP">
      <data key="d0">141667869</data>
    </edge>
    <edge source="ITA" target="SVK">
      <data key="d0">118272460</data>
    </edge>
    <edge source="ITA" target="VNM">
      <data key="d0">58796497</data>
    </edge>
    <edge source="ITA" target="SVN">
      <data key="d0">118159306</data>
    </edge>
    <edge source="ITA" target="ZAF">
      <data key="d0">317705196</data>
    </edge>
    <edge source="ITA" target="ZWE">
      <data key="d0">8613691</data>
    </edge>
    <edge source="ITA" target="ESP">
      <data key="d0">810215083</data>
    </edge>
    <edge source="ITA" target="SWE">
      <data key="d0">215384892</data>
    </edge>
    <edge source="ITA" target="CHE">
      <data key="d0">492098252</data>
    </edge>
    <edge source="ITA" target="THA">
      <data key="d0">219672335</data>
    </edge>
    <edge source="ITA" target="TGO">
      <data key="d0">4441964</data>
    </edge>
    <edge source="ITA" target="ARE">
      <data key="d0">270463828</data>
    </edge>
    <edge source="ITA" target="TUN">
      <data key="d0">237177842</data>
    </edge>
    <edge source="ITA" target="TUR">
      <data key="d0">1251406040</data>
    </edge>
    <edge source="ITA" target="UGA">
      <data key="d0">12518481</data>
    </edge>
    <edge source="ITA" target="UKR">
      <data key="d0">184380372</data>
    </edge>
    <edge source="ITA" target="MKD">
      <data key="d0">20737204</data>
    </edge>
    <edge source="ITA" target="EGY">
      <data key="d0">380034452</data>
    </edge>
    <edge source="ITA" target="GBR">
      <data key="d0">828586734</data>
    </edge>
    <edge source="ITA" target="TZA">
      <data key="d0">25545125</data>
    </edge>
    <edge source="ITA" target="USA">
      <data key="d0">2013636647</data>
    </edge>
    <edge source="ITA" target="BFA">
      <data key="d0">4643391</data>
    </edge>
    <edge source="ITA" target="URY">
      <data key="d0">35064703</data>
    </edge>
    <edge source="PRT" target="DZA">
      <data key="d0">32372632</data>
    </edge>
    <edge source="PRT" target="ARG">
      <data key="d0">990479</data>
    </edge>
    <edge source="PRT" target="AUS">
      <data key="d0">1884315</data>
    </edge>
    <edge source="PRT" target="AUT">
      <data key="d0">4153025</data>
    </edge>
    <edge source="PRT" target="BEL">
      <data key="d0">5844860</data>
    </edge>
    <edge source="PRT" target="BOL">
      <data key="d0">496751</data>
    </edge>
    <edge source="PRT" target="BRA">
      <data key="d0">17304263</data>
    </edge>
    <edge source="PRT" target="BGR">
      <data key="d0">2043465</data>
    </edge>
    <edge source="PRT" target="BLR">
      <data key="d0">2261345</data>
    </edge>
    <edge source="PRT" target="CMR">
      <data key="d0">1688824</data>
    </edge>
    <edge source="PRT" target="CAN">
      <data key="d0">2900779</data>
    </edge>
    <edge source="PRT" target="LKA">
      <data key="d0">619051</data>
    </edge>
    <edge source="PRT" target="CHL">
      <data key="d0">2275783</data>
    </edge>
    <edge source="PRT" target="CHN">
      <data key="d0">14399904</data>
    </edge>
    <edge source="PRT" target="COL">
      <data key="d0">1634467</data>
    </edge>
    <edge source="PRT" target="CRI">
      <data key="d0">51322</data>
    </edge>
    <edge source="PRT" target="HRV">
      <data key="d0">13392</data>
    </edge>
    <edge source="PRT" target="CZE">
      <data key="d0">2160725</data>
    </edge>
    <edge source="PRT" target="DNK">
      <data key="d0">1147132</data>
    </edge>
    <edge source="PRT" target="ECU">
      <data key="d0">305172</data>
    </edge>
    <edge source="PRT" target="SLV">
      <data key="d0">168074</data>
    </edge>
    <edge source="PRT" target="ETH">
      <data key="d0">294320</data>
    </edge>
    <edge source="PRT" target="EST">
      <data key="d0">383870</data>
    </edge>
    <edge source="PRT" target="FIN">
      <data key="d0">1581984</data>
    </edge>
    <edge source="PRT" target="FRA">
      <data key="d0">52898208</data>
    </edge>
    <edge source="PRT" target="GEO">
      <data key="d0">122697</data>
    </edge>
    <edge source="PRT" target="GMB">
      <data key="d0">20424</data>
    </edge>
    <edge source="PRT" target="DEU">
      <data key="d0">79525617</data>
    </edge>
    <edge source="PRT" target="GHA">
      <data key="d0">2424363</data>
    </edge>
    <edge source="PRT" target="GRC">
      <data key="d0">5377125</data>
    </edge>
    <edge source="PRT" target="GTM">
      <data key="d0">215364</data>
    </edge>
    <edge source="PRT" target="HKG">
      <data key="d0">2011221</data>
    </edge>
    <edge source="PRT" target="HUN">
      <data key="d0">796103</data>
    </edge>
    <edge source="PRT" target="IDN">
      <data key="d0">2152800</data>
    </edge>
    <edge source="PRT" target="IRL">
      <data key="d0">730405</data>
    </edge>
    <edge source="PRT" target="ISR">
      <data key="d0">2796381</data>
    </edge>
    <edge source="PRT" target="ITA">
      <data key="d0">7620581</data>
    </edge>
    <edge source="PRT" target="CIV">
      <data key="d0">883091</data>
    </edge>
    <edge source="PRT" target="JAM">
      <data key="d0">31237</data>
    </edge>
    <edge source="PRT" target="JPN">
      <data key="d0">674010</data>
    </edge>
    <edge source="PRT" target="KAZ">
      <data key="d0">231481</data>
    </edge>
    <edge source="PRT" target="JOR">
      <data key="d0">504079</data>
    </edge>
    <edge source="PRT" target="KOR">
      <data key="d0">681524</data>
    </edge>
    <edge source="PRT" target="LBN">
      <data key="d0">860131</data>
    </edge>
    <edge source="PRT" target="LVA">
      <data key="d0">170936</data>
    </edge>
    <edge source="PRT" target="LTU">
      <data key="d0">230136</data>
    </edge>
    <edge source="PRT" target="MDG">
      <data key="d0">20701</data>
    </edge>
    <edge source="PRT" target="MWI">
      <data key="d0">19982005</data>
    </edge>
    <edge source="PRT" target="MYS">
      <data key="d0">3153863</data>
    </edge>
    <edge source="PRT" target="MRT">
      <data key="d0">228717</data>
    </edge>
    <edge source="PRT" target="MUS">
      <data key="d0">76177</data>
    </edge>
    <edge source="PRT" target="MEX">
      <data key="d0">4306450</data>
    </edge>
    <edge source="PRT" target="MDA">
      <data key="d0">44937</data>
    </edge>
    <edge source="PRT" target="MAR">
      <data key="d0">7856617</data>
    </edge>
    <edge source="PRT" target="MOZ">
      <data key="d0">46609329</data>
    </edge>
    <edge source="PRT" target="OMN">
      <data key="d0">408776</data>
    </edge>
    <edge source="PRT" target="NAM">
      <data key="d0">1053918</data>
    </edge>
    <edge source="PRT" target="NLD">
      <data key="d0">21329439</data>
    </edge>
    <edge source="PRT" target="NZL">
      <data key="d0">59402</data>
    </edge>
    <edge source="PRT" target="NIC">
      <data key="d0">69726</data>
    </edge>
    <edge source="PRT" target="NOR">
      <data key="d0">358610</data>
    </edge>
    <edge source="PRT" target="PAK">
      <data key="d0">2816980</data>
    </edge>
    <edge source="PRT" target="PAN">
      <data key="d0">511547</data>
    </edge>
    <edge source="PRT" target="PRY">
      <data key="d0">301435</data>
    </edge>
    <edge source="PRT" target="PER">
      <data key="d0">4335074</data>
    </edge>
    <edge source="PRT" target="PHL">
      <data key="d0">128337</data>
    </edge>
    <edge source="PRT" target="POL">
      <data key="d0">6701948</data>
    </edge>
    <edge source="PRT" target="ROU">
      <data key="d0">4354567</data>
    </edge>
    <edge source="PRT" target="RUS">
      <data key="d0">15149115</data>
    </edge>
    <edge source="PRT" target="SAU">
      <data key="d0">4382833</data>
    </edge>
    <edge source="PRT" target="SEN">
      <data key="d0">532747</data>
    </edge>
    <edge source="PRT" target="SRB">
      <data key="d0">169698</data>
    </edge>
    <edge source="PRT" target="IND">
      <data key="d0">7330359</data>
    </edge>
    <edge source="PRT" target="SGP">
      <data key="d0">777398</data>
    </edge>
    <edge source="PRT" target="SVK">
      <data key="d0">591512</data>
    </edge>
    <edge source="PRT" target="VNM">
      <data key="d0">556643</data>
    </edge>
    <edge source="PRT" target="SVN">
      <data key="d0">79030</data>
    </edge>
    <edge source="PRT" target="ZAF">
      <data key="d0">1909980</data>
    </edge>
    <edge source="PRT" target="ZWE">
      <data key="d0">34662</data>
    </edge>
    <edge source="PRT" target="ESP">
      <data key="d0">79724750</data>
    </edge>
    <edge source="PRT" target="SWE">
      <data key="d0">6484574</data>
    </edge>
    <edge source="PRT" target="CHE">
      <data key="d0">2323582</data>
    </edge>
    <edge source="PRT" target="THA">
      <data key="d0">1483463</data>
    </edge>
    <edge source="PRT" target="TGO">
      <data key="d0">267150</data>
    </edge>
    <edge source="PRT" target="ARE">
      <data key="d0">2469493</data>
    </edge>
    <edge source="PRT" target="TUN">
      <data key="d0">1888517</data>
    </edge>
    <edge source="PRT" target="TUR">
      <data key="d0">5363024</data>
    </edge>
    <edge source="PRT" target="UGA">
      <data key="d0">193043</data>
    </edge>
    <edge source="PRT" target="UKR">
      <data key="d0">1078401</data>
    </edge>
    <edge source="PRT" target="MKD">
      <data key="d0">66988</data>
    </edge>
    <edge source="PRT" target="EGY">
      <data key="d0">3710222</data>
    </edge>
    <edge source="PRT" target="GBR">
      <data key="d0">16129896</data>
    </edge>
    <edge source="PRT" target="TZA">
      <data key="d0">211417</data>
    </edge>
    <edge source="PRT" target="USA">
      <data key="d0">16415516</data>
    </edge>
    <edge source="PRT" target="BFA">
      <data key="d0">75072</data>
    </edge>
    <edge source="PRT" target="URY">
      <data key="d0">1501046</data>
    </edge>
    <edge source="SRB" target="ALB">
      <data key="d0">206811</data>
    </edge>
    <edge source="SRB" target="DZA">
      <data key="d0">2307244</data>
    </edge>
    <edge source="SRB" target="AZE">
      <data key="d0">543790</data>
    </edge>
    <edge source="SRB" target="AUS">
      <data key="d0">21080</data>
    </edge>
    <edge source="SRB" target="AUT">
      <data key="d0">5851592</data>
    </edge>
    <edge source="SRB" target="ARM">
      <data key="d0">204158</data>
    </edge>
    <edge source="SRB" target="BEL">
      <data key="d0">839446</data>
    </edge>
    <edge source="SRB" target="BRA">
      <data key="d0">820645</data>
    </edge>
    <edge source="SRB" target="BGR">
      <data key="d0">1653572</data>
    </edge>
    <edge source="SRB" target="CAN">
      <data key="d0">46642</data>
    </edge>
    <edge source="SRB" target="LKA">
      <data key="d0">91974</data>
    </edge>
    <edge source="SRB" target="CHL">
      <data key="d0">125613</data>
    </edge>
    <edge source="SRB" target="CHN">
      <data key="d0">377956</data>
    </edge>
    <edge source="SRB" target="HRV">
      <data key="d0">6630831</data>
    </edge>
    <edge source="SRB" target="CZE">
      <data key="d0">402653</data>
    </edge>
    <edge source="SRB" target="DNK">
      <data key="d0">565882</data>
    </edge>
    <edge source="SRB" target="ECU">
      <data key="d0">24286</data>
    </edge>
    <edge source="SRB" target="ETH">
      <data key="d0">10751086</data>
    </edge>
    <edge source="SRB" target="EST">
      <data key="d0">21421</data>
    </edge>
    <edge source="SRB" target="FIN">
      <data key="d0">38977</data>
    </edge>
    <edge source="SRB" target="FRA">
      <data key="d0">1460613</data>
    </edge>
    <edge source="SRB" target="GEO">
      <data key="d0">457240</data>
    </edge>
    <edge source="SRB" target="DEU">
      <data key="d0">36409363</data>
    </edge>
    <edge source="SRB" target="GHA">
      <data key="d0">276647</data>
    </edge>
    <edge source="SRB" target="GRC">
      <data key="d0">529103</data>
    </edge>
    <edge source="SRB" target="HUN">
      <data key="d0">2586314</data>
    </edge>
    <edge source="SRB" target="ISR">
      <data key="d0">735670</data>
    </edge>
    <edge source="SRB" target="ITA">
      <data key="d0">6345519</data>
    </edge>
    <edge source="SRB" target="CIV">
      <data key="d0">10827</data>
    </edge>
    <edge source="SRB" target="JPN">
      <data key="d0">300708</data>
    </edge>
    <edge source="SRB" target="KAZ">
      <data key="d0">323634</data>
    </edge>
    <edge source="SRB" target="JOR">
      <data key="d0">13272</data>
    </edge>
    <edge source="SRB" target="LBN">
      <data key="d0">76544</data>
    </edge>
    <edge source="SRB" target="LTU">
      <data key="d0">614696</data>
    </edge>
    <edge source="SRB" target="MYS">
      <data key="d0">747316</data>
    </edge>
    <edge source="SRB" target="MDA">
      <data key="d0">397271</data>
    </edge>
    <edge source="SRB" target="OMN">
      <data key="d0">36241</data>
    </edge>
    <edge source="SRB" target="NAM">
      <data key="d0">19606</data>
    </edge>
    <edge source="SRB" target="NLD">
      <data key="d0">749929</data>
    </edge>
    <edge source="SRB" target="NOR">
      <data key="d0">92397</data>
    </edge>
    <edge source="SRB" target="PAK">
      <data key="d0">85518</data>
    </edge>
    <edge source="SRB" target="POL">
      <data key="d0">1853528</data>
    </edge>
    <edge source="SRB" target="PRT">
      <data key="d0">107881</data>
    </edge>
    <edge source="SRB" target="ROU">
      <data key="d0">2838503</data>
    </edge>
    <edge source="SRB" target="RUS">
      <data key="d0">5030998</data>
    </edge>
    <edge source="SRB" target="SAU">
      <data key="d0">920751</data>
    </edge>
    <edge source="SRB" target="IND">
      <data key="d0">575077</data>
    </edge>
    <edge source="SRB" target="SVK">
      <data key="d0">589416</data>
    </edge>
    <edge source="SRB" target="SVN">
      <data key="d0">2075575</data>
    </edge>
    <edge source="SRB" target="ZAF">
      <data key="d0">715975</data>
    </edge>
    <edge source="SRB" target="ESP">
      <data key="d0">675856</data>
    </edge>
    <edge source="SRB" target="SWE">
      <data key="d0">3636135</data>
    </edge>
    <edge source="SRB" target="CHE">
      <data key="d0">499037</data>
    </edge>
    <edge source="SRB" target="ARE">
      <data key="d0">158434</data>
    </edge>
    <edge source="SRB" target="TUN">
      <data key="d0">189180</data>
    </edge>
    <edge source="SRB" target="TUR">
      <data key="d0">134005</data>
    </edge>
    <edge source="SRB" target="UGA">
      <data key="d0">205301</data>
    </edge>
    <edge source="SRB" target="UKR">
      <data key="d0">2724456</data>
    </edge>
    <edge source="SRB" target="MKD">
      <data key="d0">4485509</data>
    </edge>
    <edge source="SRB" target="EGY">
      <data key="d0">2746440</data>
    </edge>
    <edge source="SRB" target="GBR">
      <data key="d0">715976</data>
    </edge>
    <edge source="SRB" target="USA">
      <data key="d0">870037</data>
    </edge>
    <edge source="SVN" target="ALB">
      <data key="d0">522236</data>
    </edge>
    <edge source="SVN" target="DZA">
      <data key="d0">924229</data>
    </edge>
    <edge source="SVN" target="AZE">
      <data key="d0">125710</data>
    </edge>
    <edge source="SVN" target="ARG">
      <data key="d0">230957</data>
    </edge>
    <edge source="SVN" target="AUS">
      <data key="d0">36512689</data>
    </edge>
    <edge source="SVN" target="AUT">
      <data key="d0">157414268</data>
    </edge>
    <edge source="SVN" target="ARM">
      <data key="d0">35370</data>
    </edge>
    <edge source="SVN" target="BEL">
      <data key="d0">2097937</data>
    </edge>
    <edge source="SVN" target="BRA">
      <data key="d0">1643809</data>
    </edge>
    <edge source="SVN" target="BGR">
      <data key="d0">789340</data>
    </edge>
    <edge source="SVN" target="BLR">
      <data key="d0">4729836</data>
    </edge>
    <edge source="SVN" target="CMR">
      <data key="d0">33014</data>
    </edge>
    <edge source="SVN" target="CAN">
      <data key="d0">499924</data>
    </edge>
    <edge source="SVN" target="CHL">
      <data key="d0">219061</data>
    </edge>
    <edge source="SVN" target="CHN">
      <data key="d0">14253587</data>
    </edge>
    <edge source="SVN" target="COL">
      <data key="d0">999141</data>
    </edge>
    <edge source="SVN" target="CRI">
      <data key="d0">52844</data>
    </edge>
    <edge source="SVN" target="HRV">
      <data key="d0">43094373</data>
    </edge>
    <edge source="SVN" target="CZE">
      <data key="d0">4339922</data>
    </edge>
    <edge source="SVN" target="DNK">
      <data key="d0">1482982</data>
    </edge>
    <edge source="SVN" target="ETH">
      <data key="d0">125107</data>
    </edge>
    <edge source="SVN" target="EST">
      <data key="d0">498255</data>
    </edge>
    <edge source="SVN" target="FIN">
      <data key="d0">614677</data>
    </edge>
    <edge source="SVN" target="FRA">
      <data key="d0">28189222</data>
    </edge>
    <edge source="SVN" target="GEO">
      <data key="d0">42060</data>
    </edge>
    <edge source="SVN" target="DEU">
      <data key="d0">216999976</data>
    </edge>
    <edge source="SVN" target="GHA">
      <data key="d0">2099989</data>
    </edge>
    <edge source="SVN" target="GRC">
      <data key="d0">444348</data>
    </edge>
    <edge source="SVN" target="HKG">
      <data key="d0">646794</data>
    </edge>
    <edge source="SVN" target="HUN">
      <data key="d0">2979853</data>
    </edge>
    <edge source="SVN" target="IDN">
      <data key="d0">12756494</data>
    </edge>
    <edge source="SVN" target="IRL">
      <data key="d0">96223</data>
    </edge>
    <edge source="SVN" target="ISR">
      <data key="d0">1600002</data>
    </edge>
    <edge source="SVN" target="ITA">
      <data key="d0">25851663</data>
    </edge>
    <edge source="SVN" target="JPN">
      <data key="d0">727841</data>
    </edge>
    <edge source="SVN" target="KAZ">
      <data key="d0">363933</data>
    </edge>
    <edge source="SVN" target="JOR">
      <data key="d0">139541</data>
    </edge>
    <edge source="SVN" target="KOR">
      <data key="d0">137136</data>
    </edge>
    <edge source="SVN" target="LBN">
      <data key="d0">264242</data>
    </edge>
    <edge source="SVN" target="LVA">
      <data key="d0">1028032</data>
    </edge>
    <edge source="SVN" target="LTU">
      <data key="d0">731522</data>
    </edge>
    <edge source="SVN" target="MYS">
      <data key="d0">120694</data>
    </edge>
    <edge source="SVN" target="MEX">
      <data key="d0">401016</data>
    </edge>
    <edge source="SVN" target="MDA">
      <data key="d0">337711</data>
    </edge>
    <edge source="SVN" target="MAR">
      <data key="d0">59533</data>
    </edge>
    <edge source="SVN" target="NAM">
      <data key="d0">176567</data>
    </edge>
    <edge source="SVN" target="NLD">
      <data key="d0">9007516</data>
    </edge>
    <edge source="SVN" target="NZL">
      <data key="d0">1223491</data>
    </edge>
    <edge source="SVN" target="NIC">
      <data key="d0">81973</data>
    </edge>
    <edge source="SVN" target="NOR">
      <data key="d0">1626438</data>
    </edge>
    <edge source="SVN" target="PAK">
      <data key="d0">16683</data>
    </edge>
    <edge source="SVN" target="PER">
      <data key="d0">53775</data>
    </edge>
    <edge source="SVN" target="PHL">
      <data key="d0">13769</data>
    </edge>
    <edge source="SVN" target="POL">
      <data key="d0">6071341</data>
    </edge>
    <edge source="SVN" target="PRT">
      <data key="d0">271061</data>
    </edge>
    <edge source="SVN" target="ROU">
      <data key="d0">5193619</data>
    </edge>
    <edge source="SVN" target="RUS">
      <data key="d0">17300679</data>
    </edge>
    <edge source="SVN" target="SAU">
      <data key="d0">1135107</data>
    </edge>
    <edge source="SVN" target="SRB">
      <data key="d0">30958650</data>
    </edge>
    <edge source="SVN" target="IND">
      <data key="d0">1661356</data>
    </edge>
    <edge source="SVN" target="SGP">
      <data key="d0">129543</data>
    </edge>
    <edge source="SVN" target="SVK">
      <data key="d0">6429665</data>
    </edge>
    <edge source="SVN" target="VNM">
      <data key="d0">20826</data>
    </edge>
    <edge source="SVN" target="ZAF">
      <data key="d0">596697</data>
    </edge>
    <edge source="SVN" target="ESP">
      <data key="d0">2506823</data>
    </edge>
    <edge source="SVN" target="SWE">
      <data key="d0">2857629</data>
    </edge>
    <edge source="SVN" target="CHE">
      <data key="d0">10086456</data>
    </edge>
    <edge source="SVN" target="ARE">
      <data key="d0">1056382</data>
    </edge>
    <edge source="SVN" target="TUR">
      <data key="d0">1821524</data>
    </edge>
    <edge source="SVN" target="UGA">
      <data key="d0">243059</data>
    </edge>
    <edge source="SVN" target="UKR">
      <data key="d0">3329351</data>
    </edge>
    <edge source="SVN" target="MKD">
      <data key="d0">4171522</data>
    </edge>
    <edge source="SVN" target="EGY">
      <data key="d0">1193465</data>
    </edge>
    <edge source="SVN" target="GBR">
      <data key="d0">7393789</data>
    </edge>
    <edge source="SVN" target="USA">
      <data key="d0">7429430</data>
    </edge>
    <edge source="SVN" target="URY">
      <data key="d0">25000</data>
    </edge>
    <edge source="ESP" target="ALB">
      <data key="d0">175495</data>
    </edge>
    <edge source="ESP" target="DZA">
      <data key="d0">123245297</data>
    </edge>
    <edge source="ESP" target="AZE">
      <data key="d0">1935770</data>
    </edge>
    <edge source="ESP" target="ARG">
      <data key="d0">55126014</data>
    </edge>
    <edge source="ESP" target="AUS">
      <data key="d0">48407303</data>
    </edge>
    <edge source="ESP" target="AUT">
      <data key="d0">20112501</data>
    </edge>
    <edge source="ESP" target="ARM">
      <data key="d0">652857</data>
    </edge>
    <edge source="ESP" target="BEL">
      <data key="d0">56785667</data>
    </edge>
    <edge source="ESP" target="BOL">
      <data key="d0">19332170</data>
    </edge>
    <edge source="ESP" target="BWA">
      <data key="d0">1217774</data>
    </edge>
    <edge source="ESP" target="BRA">
      <data key="d0">139638695</data>
    </edge>
    <edge source="ESP" target="BGR">
      <data key="d0">10175174</data>
    </edge>
    <edge source="ESP" target="BDI">
      <data key="d0">22967</data>
    </edge>
    <edge source="ESP" target="BLR">
      <data key="d0">13179090</data>
    </edge>
    <edge source="ESP" target="KHM">
      <data key="d0">204789</data>
    </edge>
    <edge source="ESP" target="CMR">
      <data key="d0">1705737</data>
    </edge>
    <edge source="ESP" target="CAN">
      <data key="d0">19650230</data>
    </edge>
    <edge source="ESP" target="LKA">
      <data key="d0">1833058</data>
    </edge>
    <edge source="ESP" target="CHL">
      <data key="d0">77430393</data>
    </edge>
    <edge source="ESP" target="CHN">
      <data key="d0">142120881</data>
    </edge>
    <edge source="ESP" target="COL">
      <data key="d0">49219976</data>
    </edge>
    <edge source="ESP" target="CRI">
      <data key="d0">8265171</data>
    </edge>
    <edge source="ESP" target="HRV">
      <data key="d0">3632399</data>
    </edge>
    <edge source="ESP" target="CZE">
      <data key="d0">21341595</data>
    </edge>
    <edge source="ESP" target="BEN">
      <data key="d0">904204</data>
    </edge>
    <edge source="ESP" target="DNK">
      <data key="d0">35838630</data>
    </edge>
    <edge source="ESP" target="ECU">
      <data key="d0">20132141</data>
    </edge>
    <edge source="ESP" target="SLV">
      <data key="d0">4021864</data>
    </edge>
    <edge source="ESP" target="ETH">
      <data key="d0">2123164</data>
    </edge>
    <edge source="ESP" target="EST">
      <data key="d0">1797644</data>
    </edge>
    <edge source="ESP" target="FIN">
      <data key="d0">8147227</data>
    </edge>
    <edge source="ESP" target="FRA">
      <data key="d0">300587718</data>
    </edge>
    <edge source="ESP" target="GEO">
      <data key="d0">5206352</data>
    </edge>
    <edge source="ESP" target="GMB">
      <data key="d0">94737</data>
    </edge>
    <edge source="ESP" target="DEU">
      <data key="d0">238063973</data>
    </edge>
    <edge source="ESP" target="GHA">
      <data key="d0">12080574</data>
    </edge>
    <edge source="ESP" target="GRC">
      <data key="d0">7204738</data>
    </edge>
    <edge source="ESP" target="GTM">
      <data key="d0">7429585</data>
    </edge>
    <edge source="ESP" target="HND">
      <data key="d0">2774058</data>
    </edge>
    <edge source="ESP" target="HKG">
      <data key="d0">16527092</data>
    </edge>
    <edge source="ESP" target="HUN">
      <data key="d0">13229363</data>
    </edge>
    <edge source="ESP" target="IDN">
      <data key="d0">23436842</data>
    </edge>
    <edge source="ESP" target="IRL">
      <data key="d0">12016535</data>
    </edge>
    <edge source="ESP" target="ISR">
      <data key="d0">17775804</data>
    </edge>
    <edge source="ESP" target="ITA">
      <data key="d0">139715910</data>
    </edge>
    <edge source="ESP" target="CIV">
      <data key="d0">2403047</data>
    </edge>
    <edge source="ESP" target="JAM">
      <data key="d0">722334</data>
    </edge>
    <edge source="ESP" target="JPN">
      <data key="d0">22416105</data>
    </edge>
    <edge source="ESP" target="KAZ">
      <data key="d0">3277080</data>
    </edge>
    <edge source="ESP" target="JOR">
      <data key="d0">5994955</data>
    </edge>
    <edge source="ESP" target="KOR">
      <data key="d0">30169087</data>
    </edge>
    <edge source="ESP" target="KGZ">
      <data key="d0">17813</data>
    </edge>
    <edge source="ESP" target="LBN">
      <data key="d0">6911244</data>
    </edge>
    <edge source="ESP" target="LVA">
      <data key="d0">1576386</data>
    </edge>
    <edge source="ESP" target="LTU">
      <data key="d0">9486308</data>
    </edge>
    <edge source="ESP" target="MDG">
      <data key="d0">1765267</data>
    </edge>
    <edge source="ESP" target="MWI">
      <data key="d0">2178836</data>
    </edge>
    <edge source="ESP" target="MYS">
      <data key="d0">20598141</data>
    </edge>
    <edge source="ESP" target="MRT">
      <data key="d0">17320427</data>
    </edge>
    <edge source="ESP" target="MUS">
      <data key="d0">2801644</data>
    </edge>
    <edge source="ESP" target="MEX">
      <data key="d0">194695602</data>
    </edge>
    <edge source="ESP" target="MDA">
      <data key="d0">2164547</data>
    </edge>
    <edge source="ESP" target="MAR">
      <data key="d0">147636531</data>
    </edge>
    <edge source="ESP" target="MOZ">
      <data key="d0">4742609</data>
    </edge>
    <edge source="ESP" target="OMN">
      <data key="d0">3396742</data>
    </edge>
    <edge source="ESP" target="NAM">
      <data key="d0">288651</data>
    </edge>
    <edge source="ESP" target="NLD">
      <data key="d0">66988187</data>
    </edge>
    <edge source="ESP" target="NZL">
      <data key="d0">6075812</data>
    </edge>
    <edge source="ESP" target="NIC">
      <data key="d0">7595295</data>
    </edge>
    <edge source="ESP" target="NER">
      <data key="d0">67008</data>
    </edge>
    <edge source="ESP" target="NOR">
      <data key="d0">98001960</data>
    </edge>
    <edge source="ESP" target="PAK">
      <data key="d0">10445760</data>
    </edge>
    <edge source="ESP" target="PAN">
      <data key="d0">45964783</data>
    </edge>
    <edge source="ESP" target="PRY">
      <data key="d0">5063577</data>
    </edge>
    <edge source="ESP" target="PER">
      <data key="d0">56844262</data>
    </edge>
    <edge source="ESP" target="PHL">
      <data key="d0">6659798</data>
    </edge>
    <edge source="ESP" target="POL">
      <data key="d0">61260566</data>
    </edge>
    <edge source="ESP" target="PRT">
      <data key="d0">256406793</data>
    </edge>
    <edge source="ESP" target="ROU">
      <data key="d0">42144483</data>
    </edge>
    <edge source="ESP" target="RUS">
      <data key="d0">133477077</data>
    </edge>
    <edge source="ESP" target="SAU">
      <data key="d0">46179809</data>
    </edge>
    <edge source="ESP" target="SEN">
      <data key="d0">9928286</data>
    </edge>
    <edge source="ESP" target="SRB">
      <data key="d0">4314570</data>
    </edge>
    <edge source="ESP" target="IND">
      <data key="d0">90308086</data>
    </edge>
    <edge source="ESP" target="SGP">
      <data key="d0">9733225</data>
    </edge>
    <edge source="ESP" target="SVK">
      <data key="d0">4456092</data>
    </edge>
    <edge source="ESP" target="VNM">
      <data key="d0">7520943</data>
    </edge>
    <edge source="ESP" target="SVN">
      <data key="d0">7167328</data>
    </edge>
    <edge source="ESP" target="ZAF">
      <data key="d0">31618461</data>
    </edge>
    <edge source="ESP" target="ZWE">
      <data key="d0">1182850</data>
    </edge>
    <edge source="ESP" target="SWE">
      <data key="d0">40278790</data>
    </edge>
    <edge source="ESP" target="CHE">
      <data key="d0">29241634</data>
    </edge>
    <edge source="ESP" target="THA">
      <data key="d0">24305661</data>
    </edge>
    <edge source="ESP" target="TGO">
      <data key="d0">1820600</data>
    </edge>
    <edge source="ESP" target="ARE">
      <data key="d0">36976417</data>
    </edge>
    <edge source="ESP" target="TUN">
      <data key="d0">22267696</data>
    </edge>
    <edge source="ESP" target="TUR">
      <data key="d0">59917516</data>
    </edge>
    <edge source="ESP" target="UGA">
      <data key="d0">2750833</data>
    </edge>
    <edge source="ESP" target="UKR">
      <data key="d0">19784736</data>
    </edge>
    <edge source="ESP" target="MKD">
      <data key="d0">260583</data>
    </edge>
    <edge source="ESP" target="EGY">
      <data key="d0">37719043</data>
    </edge>
    <edge source="ESP" target="GBR">
      <data key="d0">79593134</data>
    </edge>
    <edge source="ESP" target="TZA">
      <data key="d0">1091462</data>
    </edge>
    <edge source="ESP" target="USA">
      <data key="d0">249760780</data>
    </edge>
    <edge source="ESP" target="BFA">
      <data key="d0">2303340</data>
    </edge>
    <edge source="ESP" target="URY">
      <data key="d0">15907533</data>
    </edge>
    <edge source="CHE" target="ALB">
      <data key="d0">648050</data>
    </edge>
    <edge source="CHE" target="DZA">
      <data key="d0">13687986</data>
    </edge>
    <edge source="CHE" target="AZE">
      <data key="d0">7295519</data>
    </edge>
    <edge source="CHE" target="ARG">
      <data key="d0">31274219</data>
    </edge>
    <edge source="CHE" target="AUS">
      <data key="d0">56806508</data>
    </edge>
    <edge source="CHE" target="AUT">
      <data key="d0">222826140</data>
    </edge>
    <edge source="CHE" target="ARM">
      <data key="d0">3596247</data>
    </edge>
    <edge source="CHE" target="BEL">
      <data key="d0">86235960</data>
    </edge>
    <edge source="CHE" target="BOL">
      <data key="d0">565885</data>
    </edge>
    <edge source="CHE" target="BWA">
      <data key="d0">49790</data>
    </edge>
    <edge source="CHE" target="BRA">
      <data key="d0">136682665</data>
    </edge>
    <edge source="CHE" target="BGR">
      <data key="d0">10835845</data>
    </edge>
    <edge source="CHE" target="BLR">
      <data key="d0">25592333</data>
    </edge>
    <edge source="CHE" target="KHM">
      <data key="d0">233648</data>
    </edge>
    <edge source="CHE" target="CMR">
      <data key="d0">357557</data>
    </edge>
    <edge source="CHE" target="CAN">
      <data key="d0">68264615</data>
    </edge>
    <edge source="CHE" target="LKA">
      <data key="d0">7543706</data>
    </edge>
    <edge source="CHE" target="CHL">
      <data key="d0">15430261</data>
    </edge>
    <edge source="CHE" target="CHN">
      <data key="d0">598129844</data>
    </edge>
    <edge source="CHE" target="COL">
      <data key="d0">18497785</data>
    </edge>
    <edge source="CHE" target="CRI">
      <data key="d0">3127142</data>
    </edge>
    <edge source="CHE" target="HRV">
      <data key="d0">7521213</data>
    </edge>
    <edge source="CHE" target="CZE">
      <data key="d0">72563839</data>
    </edge>
    <edge source="CHE" target="BEN">
      <data key="d0">433368</data>
    </edge>
    <edge source="CHE" target="DNK">
      <data key="d0">43470824</data>
    </edge>
    <edge source="CHE" target="ECU">
      <data key="d0">3714611</data>
    </edge>
    <edge source="CHE" target="SLV">
      <data key="d0">3266921</data>
    </edge>
    <edge source="CHE" target="ETH">
      <data key="d0">2668512</data>
    </edge>
    <edge source="CHE" target="EST">
      <data key="d0">6874194</data>
    </edge>
    <edge source="CHE" target="FIN">
      <data key="d0">57437341</data>
    </edge>
    <edge source="CHE" target="FRA">
      <data key="d0">346595782</data>
    </edge>
    <edge source="CHE" target="GEO">
      <data key="d0">421653</data>
    </edge>
    <edge source="CHE" target="PSE">
      <data key="d0">69814</data>
    </edge>
    <edge source="CHE" target="DEU">
      <data key="d0">1405484160</data>
    </edge>
    <edge source="CHE" target="GHA">
      <data key="d0">725501</data>
    </edge>
    <edge source="CHE" target="GRC">
      <data key="d0">8166600</data>
    </edge>
    <edge source="CHE" target="GTM">
      <data key="d0">2830543</data>
    </edge>
    <edge source="CHE" target="HND">
      <data key="d0">3747241</data>
    </edge>
    <edge source="CHE" target="HKG">
      <data key="d0">50166316</data>
    </edge>
    <edge source="CHE" target="HUN">
      <data key="d0">35815174</data>
    </edge>
    <edge source="CHE" target="IDN">
      <data key="d0">64736371</data>
    </edge>
    <edge source="CHE" target="IRL">
      <data key="d0">41849068</data>
    </edge>
    <edge source="CHE" target="ISR">
      <data key="d0">36141571</data>
    </edge>
    <edge source="CHE" target="ITA">
      <data key="d0">269036953</data>
    </edge>
    <edge source="CHE" target="CIV">
      <data key="d0">1734621</data>
    </edge>
    <edge source="CHE" target="JAM">
      <data key="d0">193236</data>
    </edge>
    <edge source="CHE" target="JPN">
      <data key="d0">166602862</data>
    </edge>
    <edge source="CHE" target="KAZ">
      <data key="d0">12156962</data>
    </edge>
    <edge source="CHE" target="JOR">
      <data key="d0">9481875</data>
    </edge>
    <edge source="CHE" target="KOR">
      <data key="d0">80503013</data>
    </edge>
    <edge source="CHE" target="KGZ">
      <data key="d0">47592</data>
    </edge>
    <edge source="CHE" target="LBN">
      <data key="d0">4094440</data>
    </edge>
    <edge source="CHE" target="LVA">
      <data key="d0">10488761</data>
    </edge>
    <edge source="CHE" target="LTU">
      <data key="d0">7312820</data>
    </edge>
    <edge source="CHE" target="MDG">
      <data key="d0">122783</data>
    </edge>
    <edge source="CHE" target="MWI">
      <data key="d0">88389</data>
    </edge>
    <edge source="CHE" target="MYS">
      <data key="d0">62475414</data>
    </edge>
    <edge source="CHE" target="MRT">
      <data key="d0">114109</data>
    </edge>
    <edge source="CHE" target="MUS">
      <data key="d0">1894611</data>
    </edge>
    <edge source="CHE" target="MEX">
      <data key="d0">72173845</data>
    </edge>
    <edge source="CHE" target="MDA">
      <data key="d0">418226</data>
    </edge>
    <edge source="CHE" target="MAR">
      <data key="d0">40395247</data>
    </edge>
    <edge source="CHE" target="MOZ">
      <data key="d0">3779270</data>
    </edge>
    <edge source="CHE" target="OMN">
      <data key="d0">1911357</data>
    </edge>
    <edge source="CHE" target="NAM">
      <data key="d0">257768</data>
    </edge>
    <edge source="CHE" target="NLD">
      <data key="d0">126916547</data>
    </edge>
    <edge source="CHE" target="NZL">
      <data key="d0">7662576</data>
    </edge>
    <edge source="CHE" target="NIC">
      <data key="d0">147842</data>
    </edge>
    <edge source="CHE" target="NER">
      <data key="d0">15581</data>
    </edge>
    <edge source="CHE" target="NOR">
      <data key="d0">26596785</data>
    </edge>
    <edge source="CHE" target="PAK">
      <data key="d0">26602626</data>
    </edge>
    <edge source="CHE" target="PAN">
      <data key="d0">379552</data>
    </edge>
    <edge source="CHE" target="PRY">
      <data key="d0">5687516</data>
    </edge>
    <edge source="CHE" target="PER">
      <data key="d0">16058449</data>
    </edge>
    <edge source="CHE" target="PHL">
      <data key="d0">16023050</data>
    </edge>
    <edge source="CHE" target="POL">
      <data key="d0">107656219</data>
    </edge>
    <edge source="CHE" target="PRT">
      <data key="d0">17752944</data>
    </edge>
    <edge source="CHE" target="ROU">
      <data key="d0">31481841</data>
    </edge>
    <edge source="CHE" target="RUS">
      <data key="d0">186179209</data>
    </edge>
    <edge source="CHE" target="SAU">
      <data key="d0">78332779</data>
    </edge>
    <edge source="CHE" target="SEN">
      <data key="d0">990280</data>
    </edge>
    <edge source="CHE" target="SRB">
      <data key="d0">10698418</data>
    </edge>
    <edge source="CHE" target="IND">
      <data key="d0">208934404</data>
    </edge>
    <edge source="CHE" target="SGP">
      <data key="d0">65383423</data>
    </edge>
    <edge source="CHE" target="SVK">
      <data key="d0">13096198</data>
    </edge>
    <edge source="CHE" target="VNM">
      <data key="d0">16008376</data>
    </edge>
    <edge source="CHE" target="SVN">
      <data key="d0">12598326</data>
    </edge>
    <edge source="CHE" target="ZAF">
      <data key="d0">48244069</data>
    </edge>
    <edge source="CHE" target="ZWE">
      <data key="d0">1858099</data>
    </edge>
    <edge source="CHE" target="ESP">
      <data key="d0">87857394</data>
    </edge>
    <edge source="CHE" target="SWE">
      <data key="d0">56495092</data>
    </edge>
    <edge source="CHE" target="THA">
      <data key="d0">75994149</data>
    </edge>
    <edge source="CHE" target="TGO">
      <data key="d0">2355403</data>
    </edge>
    <edge source="CHE" target="ARE">
      <data key="d0">29458300</data>
    </edge>
    <edge source="CHE" target="TUN">
      <data key="d0">17679460</data>
    </edge>
    <edge source="CHE" target="TUR">
      <data key="d0">163881065</data>
    </edge>
    <edge source="CHE" target="UGA">
      <data key="d0">261446</data>
    </edge>
    <edge source="CHE" target="UKR">
      <data key="d0">24818669</data>
    </edge>
    <edge source="CHE" target="MKD">
      <data key="d0">3408581</data>
    </edge>
    <edge source="CHE" target="EGY">
      <data key="d0">32301636</data>
    </edge>
    <edge source="CHE" target="GBR">
      <data key="d0">197738665</data>
    </edge>
    <edge source="CHE" target="TZA">
      <data key="d0">7348953</data>
    </edge>
    <edge source="CHE" target="USA">
      <data key="d0">713270444</data>
    </edge>
    <edge source="CHE" target="BFA">
      <data key="d0">5656625</data>
    </edge>
    <edge source="CHE" target="URY">
      <data key="d0">1478294</data>
    </edge>
    <edge source="TUN" target="DZA">
      <data key="d0">34285092</data>
    </edge>
    <edge source="TUN" target="AUT">
      <data key="d0">83475</data>
    </edge>
    <edge source="TUN" target="BEL">
      <data key="d0">233105</data>
    </edge>
    <edge source="TUN" target="BRA">
      <data key="d0">13271</data>
    </edge>
    <edge source="TUN" target="CMR">
      <data key="d0">230226</data>
    </edge>
    <edge source="TUN" target="CAN">
      <data key="d0">20786</data>
    </edge>
    <edge source="TUN" target="CHN">
      <data key="d0">299789</data>
    </edge>
    <edge source="TUN" target="COL">
      <data key="d0">41733</data>
    </edge>
    <edge source="TUN" target="ETH">
      <data key="d0">2011143</data>
    </edge>
    <edge source="TUN" target="EST">
      <data key="d0">10469</data>
    </edge>
    <edge source="TUN" target="FRA">
      <data key="d0">3987463</data>
    </edge>
    <edge source="TUN" target="DEU">
      <data key="d0">1410096</data>
    </edge>
    <edge source="TUN" target="GHA">
      <data key="d0">1547189</data>
    </edge>
    <edge source="TUN" target="HKG">
      <data key="d0">369638</data>
    </edge>
    <edge source="TUN" target="HUN">
      <data key="d0">51976</data>
    </edge>
    <edge source="TUN" target="IDN">
      <data key="d0">34173</data>
    </edge>
    <edge source="TUN" target="ITA">
      <data key="d0">18845865</data>
    </edge>
    <edge source="TUN" target="CIV">
      <data key="d0">284208</data>
    </edge>
    <edge source="TUN" target="KAZ">
      <data key="d0">28330</data>
    </edge>
    <edge source="TUN" target="JOR">
      <data key="d0">38074</data>
    </edge>
    <edge source="TUN" target="KOR">
      <data key="d0">12498</data>
    </edge>
    <edge source="TUN" target="LBN">
      <data key="d0">61879</data>
    </edge>
    <edge source="TUN" target="MRT">
      <data key="d0">54396</data>
    </edge>
    <edge source="TUN" target="MAR">
      <data key="d0">368657</data>
    </edge>
    <edge source="TUN" target="NLD">
      <data key="d0">2618796</data>
    </edge>
    <edge source="TUN" target="NOR">
      <data key="d0">903687</data>
    </edge>
    <edge source="TUN" target="ROU">
      <data key="d0">2156304</data>
    </edge>
    <edge source="TUN" target="RUS">
      <data key="d0">97444</data>
    </edge>
    <edge source="TUN" target="SAU">
      <data key="d0">455680</data>
    </edge>
    <edge source="TUN" target="IND">
      <data key="d0">567516</data>
    </edge>
    <edge source="TUN" target="SGP">
      <data key="d0">148603</data>
    </edge>
    <edge source="TUN" target="VNM">
      <data key="d0">13024</data>
    </edge>
    <edge source="TUN" target="ZAF">
      <data key="d0">73069</data>
    </edge>
    <edge source="TUN" target="ESP">
      <data key="d0">1248828</data>
    </edge>
    <edge source="TUN" target="CHE">
      <data key="d0">44359</data>
    </edge>
    <edge source="TUN" target="THA">
      <data key="d0">156616</data>
    </edge>
    <edge source="TUN" target="ARE">
      <data key="d0">21133969</data>
    </edge>
    <edge source="TUN" target="TUR">
      <data key="d0">316974</data>
    </edge>
    <edge source="TUN" target="EGY">
      <data key="d0">1155395</data>
    </edge>
    <edge source="TUN" target="GBR">
      <data key="d0">1857691</data>
    </edge>
    <edge source="TUN" target="TZA">
      <data key="d0">52211</data>
    </edge>
    <edge source="TUN" target="USA">
      <data key="d0">1093852</data>
    </edge>
    <edge source="TUN" target="BFA">
      <data key="d0">89563</data>
    </edge>
    <edge source="TUR" target="ALB">
      <data key="d0">5052912</data>
    </edge>
    <edge source="TUR" target="DZA">
      <data key="d0">90153455</data>
    </edge>
    <edge source="TUR" target="AZE">
      <data key="d0">120069551</data>
    </edge>
    <edge source="TUR" target="ARG">
      <data key="d0">13738205</data>
    </edge>
    <edge source="TUR" target="AUS">
      <data key="d0">16131123</data>
    </edge>
    <edge source="TUR" target="AUT">
      <data key="d0">20917827</data>
    </edge>
    <edge source="TUR" target="BEL">
      <data key="d0">38756501</data>
    </edge>
    <edge source="TUR" target="BOL">
      <data key="d0">2084189</data>
    </edge>
    <edge source="TUR" target="BWA">
      <data key="d0">273387</data>
    </edge>
    <edge source="TUR" target="BRA">
      <data key="d0">17102197</data>
    </edge>
    <edge source="TUR" target="BGR">
      <data key="d0">40819345</data>
    </edge>
    <edge source="TUR" target="BDI">
      <data key="d0">1462749</data>
    </edge>
    <edge source="TUR" target="BLR">
      <data key="d0">4556176</data>
    </edge>
    <edge source="TUR" target="CMR">
      <data key="d0">1175778</data>
    </edge>
    <edge source="TUR" target="CAN">
      <data key="d0">3643958</data>
    </edge>
    <edge source="TUR" target="LKA">
      <data key="d0">621998</data>
    </edge>
    <edge source="TUR" target="CHL">
      <data key="d0">12734017</data>
    </edge>
    <edge source="TUR" target="CHN">
      <data key="d0">20552993</data>
    </edge>
    <edge source="TUR" target="COL">
      <data key="d0">3804430</data>
    </edge>
    <edge source="TUR" target="CRI">
      <data key="d0">1460754</data>
    </edge>
    <edge source="TUR" target="HRV">
      <data key="d0">2265064</data>
    </edge>
    <edge source="TUR" target="CZE">
      <data key="d0">9720438</data>
    </edge>
    <edge source="TUR" target="BEN">
      <data key="d0">84650</data>
    </edge>
    <edge source="TUR" target="DNK">
      <data key="d0">3279480</data>
    </edge>
    <edge source="TUR" target="ECU">
      <data key="d0">3772821</data>
    </edge>
    <edge source="TUR" target="SLV">
      <data key="d0">146936</data>
    </edge>
    <edge source="TUR" target="ETH">
      <data key="d0">35867057</data>
    </edge>
    <edge source="TUR" target="EST">
      <data key="d0">857486</data>
    </edge>
    <edge source="TUR" target="FIN">
      <data key="d0">5572200</data>
    </edge>
    <edge source="TUR" target="FRA">
      <data key="d0">48741472</data>
    </edge>
    <edge source="TUR" target="GEO">
      <data key="d0">30702791</data>
    </edge>
    <edge source="TUR" target="GMB">
      <data key="d0">18638</data>
    </edge>
    <edge source="TUR" target="PSE">
      <data key="d0">408462</data>
    </edge>
    <edge source="TUR" target="DEU">
      <data key="d0">165226196</data>
    </edge>
    <edge source="TUR" target="GHA">
      <data key="d0">6186488</data>
    </edge>
    <edge source="TUR" target="GRC">
      <data key="d0">5748506</data>
    </edge>
    <edge source="TUR" target="GTM">
      <data key="d0">586230</data>
    </edge>
    <edge source="TUR" target="HND">
      <data key="d0">1297963</data>
    </edge>
    <edge source="TUR" target="HKG">
      <data key="d0">1305492</data>
    </edge>
    <edge source="TUR" target="HUN">
      <data key="d0">5907750</data>
    </edge>
    <edge source="TUR" target="IDN">
      <data key="d0">19018045</data>
    </edge>
    <edge source="TUR" target="IRL">
      <data key="d0">2088065</data>
    </edge>
    <edge source="TUR" target="ISR">
      <data key="d0">18921472</data>
    </edge>
    <edge source="TUR" target="ITA">
      <data key="d0">115518796</data>
    </edge>
    <edge source="TUR" target="CIV">
      <data key="d0">1826580</data>
    </edge>
    <edge source="TUR" target="JAM">
      <data key="d0">76515</data>
    </edge>
    <edge source="TUR" target="JPN">
      <data key="d0">4468260</data>
    </edge>
    <edge source="TUR" target="KAZ">
      <data key="d0">57947976</data>
    </edge>
    <edge source="TUR" target="JOR">
      <data key="d0">13428309</data>
    </edge>
    <edge source="TUR" target="KOR">
      <data key="d0">9730472</data>
    </edge>
    <edge source="TUR" target="KGZ">
      <data key="d0">6618504</data>
    </edge>
    <edge source="TUR" target="LBN">
      <data key="d0">8651680</data>
    </edge>
    <edge source="TUR" target="LVA">
      <data key="d0">1848341</data>
    </edge>
    <edge source="TUR" target="LTU">
      <data key="d0">6267884</data>
    </edge>
    <edge source="TUR" target="MDG">
      <data key="d0">85617</data>
    </edge>
    <edge source="TUR" target="MWI">
      <data key="d0">84517</data>
    </edge>
    <edge source="TUR" target="MYS">
      <data key="d0">10680332</data>
    </edge>
    <edge source="TUR" target="MRT">
      <data key="d0">1136085</data>
    </edge>
    <edge source="TUR" target="MUS">
      <data key="d0">116362</data>
    </edge>
    <edge source="TUR" target="MEX">
      <data key="d0">9322426</data>
    </edge>
    <edge source="TUR" target="MDA">
      <data key="d0">7238317</data>
    </edge>
    <edge source="TUR" target="MAR">
      <data key="d0">32979244</data>
    </edge>
    <edge source="TUR" target="MOZ">
      <data key="d0">2319959</data>
    </edge>
    <edge source="TUR" target="OMN">
      <data key="d0">7693975</data>
    </edge>
    <edge source="TUR" target="NAM">
      <data key="d0">237964</data>
    </edge>
    <edge source="TUR" target="NLD">
      <data key="d0">23695409</data>
    </edge>
    <edge source="TUR" target="NZL">
      <data key="d0">1610506</data>
    </edge>
    <edge source="TUR" target="NIC">
      <data key="d0">1033902</data>
    </edge>
    <edge source="TUR" target="NER">
      <data key="d0">446463</data>
    </edge>
    <edge source="TUR" target="NOR">
      <data key="d0">3868107</data>
    </edge>
    <edge source="TUR" target="PAK">
      <data key="d0">9983290</data>
    </edge>
    <edge source="TUR" target="PAN">
      <data key="d0">411369</data>
    </edge>
    <edge source="TUR" target="PRY">
      <data key="d0">576025</data>
    </edge>
    <edge source="TUR" target="PER">
      <data key="d0">4148144</data>
    </edge>
    <edge source="TUR" target="PHL">
      <data key="d0">4495013</data>
    </edge>
    <edge source="TUR" target="POL">
      <data key="d0">37977749</data>
    </edge>
    <edge source="TUR" target="PRT">
      <data key="d0">4173153</data>
    </edge>
    <edge source="TUR" target="ROU">
      <data key="d0">39452466</data>
    </edge>
    <edge source="TUR" target="RUS">
      <data key="d0">172523264</data>
    </edge>
    <edge source="TUR" target="SAU">
      <data key="d0">45447435</data>
    </edge>
    <edge source="TUR" target="SEN">
      <data key="d0">3151699</data>
    </edge>
    <edge source="TUR" target="SRB">
      <data key="d0">12535902</data>
    </edge>
    <edge source="TUR" target="IND">
      <data key="d0">36639735</data>
    </edge>
    <edge source="TUR" target="SGP">
      <data key="d0">2936522</data>
    </edge>
    <edge source="TUR" target="SVK">
      <data key="d0">1546142</data>
    </edge>
    <edge source="TUR" target="VNM">
      <data key="d0">6444609</data>
    </edge>
    <edge source="TUR" target="SVN">
      <data key="d0">4133522</data>
    </edge>
    <edge source="TUR" target="ZAF">
      <data key="d0">32207087</data>
    </edge>
    <edge source="TUR" target="ZWE">
      <data key="d0">905888</data>
    </edge>
    <edge source="TUR" target="ESP">
      <data key="d0">18130910</data>
    </edge>
    <edge source="TUR" target="SWE">
      <data key="d0">9684999</data>
    </edge>
    <edge source="TUR" target="CHE">
      <data key="d0">3436326</data>
    </edge>
    <edge source="TUR" target="THA">
      <data key="d0">9892574</data>
    </edge>
    <edge source="TUR" target="TGO">
      <data key="d0">289325</data>
    </edge>
    <edge source="TUR" target="ARE">
      <data key="d0">20283693</data>
    </edge>
    <edge source="TUR" target="TUN">
      <data key="d0">34774616</data>
    </edge>
    <edge source="TUR" target="UGA">
      <data key="d0">3240161</data>
    </edge>
    <edge source="TUR" target="UKR">
      <data key="d0">25341239</data>
    </edge>
    <edge source="TUR" target="MKD">
      <data key="d0">4369868</data>
    </edge>
    <edge source="TUR" target="EGY">
      <data key="d0">56042059</data>
    </edge>
    <edge source="TUR" target="GBR">
      <data key="d0">81593579</data>
    </edge>
    <edge source="TUR" target="TZA">
      <data key="d0">4534086</data>
    </edge>
    <edge source="TUR" target="USA">
      <data key="d0">148480019</data>
    </edge>
    <edge source="TUR" target="BFA">
      <data key="d0">1405673</data>
    </edge>
    <edge source="TUR" target="URY">
      <data key="d0">7862424</data>
    </edge>
    <edge source="MKD" target="ALB">
      <data key="d0">1218387</data>
    </edge>
    <edge source="MKD" target="AUS">
      <data key="d0">155081</data>
    </edge>
    <edge source="MKD" target="AUT">
      <data key="d0">125995</data>
    </edge>
    <edge source="MKD" target="BEL">
      <data key="d0">61302</data>
    </edge>
    <edge source="MKD" target="BRA">
      <data key="d0">413337</data>
    </edge>
    <edge source="MKD" target="BGR">
      <data key="d0">348862</data>
    </edge>
    <edge source="MKD" target="CAN">
      <data key="d0">117963</data>
    </edge>
    <edge source="MKD" target="CHN">
      <data key="d0">31701</data>
    </edge>
    <edge source="MKD" target="HRV">
      <data key="d0">102082</data>
    </edge>
    <edge source="MKD" target="DNK">
      <data key="d0">313552</data>
    </edge>
    <edge source="MKD" target="FRA">
      <data key="d0">28236</data>
    </edge>
    <edge source="MKD" target="DEU">
      <data key="d0">3090516</data>
    </edge>
    <edge source="MKD" target="GRC">
      <data key="d0">384668</data>
    </edge>
    <edge source="MKD" target="HKG">
      <data key="d0">22594</data>
    </edge>
    <edge source="MKD" target="ITA">
      <data key="d0">258558</data>
    </edge>
    <edge source="MKD" target="KOR">
      <data key="d0">793487</data>
    </edge>
    <edge source="MKD" target="OMN">
      <data key="d0">24135</data>
    </edge>
    <edge source="MKD" target="NLD">
      <data key="d0">341771</data>
    </edge>
    <edge source="MKD" target="NOR">
      <data key="d0">77448</data>
    </edge>
    <edge source="MKD" target="PER">
      <data key="d0">23961</data>
    </edge>
    <edge source="MKD" target="POL">
      <data key="d0">391054</data>
    </edge>
    <edge source="MKD" target="ROU">
      <data key="d0">122353</data>
    </edge>
    <edge source="MKD" target="RUS">
      <data key="d0">2951677</data>
    </edge>
    <edge source="MKD" target="SAU">
      <data key="d0">10350</data>
    </edge>
    <edge source="MKD" target="SRB">
      <data key="d0">2176992</data>
    </edge>
    <edge source="MKD" target="IND">
      <data key="d0">41763</data>
    </edge>
    <edge source="MKD" target="SVN">
      <data key="d0">158900</data>
    </edge>
    <edge source="MKD" target="ZAF">
      <data key="d0">13656</data>
    </edge>
    <edge source="MKD" target="ESP">
      <data key="d0">16752</data>
    </edge>
    <edge source="MKD" target="SWE">
      <data key="d0">22914</data>
    </edge>
    <edge source="MKD" target="CHE">
      <data key="d0">24841</data>
    </edge>
    <edge source="MKD" target="ARE">
      <data key="d0">27675</data>
    </edge>
    <edge source="MKD" target="TUR">
      <data key="d0">564894</data>
    </edge>
    <edge source="MKD" target="GBR">
      <data key="d0">79651</data>
    </edge>
    <edge source="MKD" target="USA">
      <data key="d0">20990</data>
    </edge>
    <edge source="GBR" target="ALB">
      <data key="d0">2343712</data>
    </edge>
    <edge source="GBR" target="DZA">
      <data key="d0">49920257</data>
    </edge>
    <edge source="GBR" target="AZE">
      <data key="d0">37895293</data>
    </edge>
    <edge source="GBR" target="ARG">
      <data key="d0">30723634</data>
    </edge>
    <edge source="GBR" target="AUS">
      <data key="d0">607641178</data>
    </edge>
    <edge source="GBR" target="AUT">
      <data key="d0">108522996</data>
    </edge>
    <edge source="GBR" target="ARM">
      <data key="d0">2470971</data>
    </edge>
    <edge source="GBR" target="BEL">
      <data key="d0">297503675</data>
    </edge>
    <edge source="GBR" target="BOL">
      <data key="d0">5768051</data>
    </edge>
    <edge source="GBR" target="BWA">
      <data key="d0">2365794</data>
    </edge>
    <edge source="GBR" target="BRA">
      <data key="d0">230552200</data>
    </edge>
    <edge source="GBR" target="BGR">
      <data key="d0">37571241</data>
    </edge>
    <edge source="GBR" target="BDI">
      <data key="d0">101839</data>
    </edge>
    <edge source="GBR" target="BLR">
      <data key="d0">8752161</data>
    </edge>
    <edge source="GBR" target="KHM">
      <data key="d0">2299906</data>
    </edge>
    <edge source="GBR" target="CMR">
      <data key="d0">14014618</data>
    </edge>
    <edge source="GBR" target="CAN">
      <data key="d0">218150367</data>
    </edge>
    <edge source="GBR" target="CAF">
      <data key="d0">17226</data>
    </edge>
    <edge source="GBR" target="LKA">
      <data key="d0">22798842</data>
    </edge>
    <edge source="GBR" target="CHL">
      <data key="d0">76355423</data>
    </edge>
    <edge source="GBR" target="CHN">
      <data key="d0">476492090</data>
    </edge>
    <edge source="GBR" target="COL">
      <data key="d0">36469201</data>
    </edge>
    <edge source="GBR" target="CRI">
      <data key="d0">3258323</data>
    </edge>
    <edge source="GBR" target="HRV">
      <data key="d0">9468496</data>
    </edge>
    <edge source="GBR" target="CZE">
      <data key="d0">94904836</data>
    </edge>
    <edge source="GBR" target="BEN">
      <data key="d0">836556</data>
    </edge>
    <edge source="GBR" target="DNK">
      <data key="d0">144783874</data>
    </edge>
    <edge source="GBR" target="ECU">
      <data key="d0">15655354</data>
    </edge>
    <edge source="GBR" target="SLV">
      <data key="d0">1246665</data>
    </edge>
    <edge source="GBR" target="ETH">
      <data key="d0">8749462</data>
    </edge>
    <edge source="GBR" target="EST">
      <data key="d0">40725579</data>
    </edge>
    <edge source="GBR" target="FIN">
      <data key="d0">124182890</data>
    </edge>
    <edge source="GBR" target="FRA">
      <data key="d0">826165065</data>
    </edge>
    <edge source="GBR" target="GEO">
      <data key="d0">8828105</data>
    </edge>
    <edge source="GBR" target="GMB">
      <data key="d0">539383</data>
    </edge>
    <edge source="GBR" target="DEU">
      <data key="d0">846054384</data>
    </edge>
    <edge source="GBR" target="GHA">
      <data key="d0">61153610</data>
    </edge>
    <edge source="GBR" target="GRC">
      <data key="d0">14648428</data>
    </edge>
    <edge source="GBR" target="GTM">
      <data key="d0">6232592</data>
    </edge>
    <edge source="GBR" target="HND">
      <data key="d0">1031332</data>
    </edge>
    <edge source="GBR" target="HKG">
      <data key="d0">65859966</data>
    </edge>
    <edge source="GBR" target="HUN">
      <data key="d0">49911601</data>
    </edge>
    <edge source="GBR" target="IDN">
      <data key="d0">60233613</data>
    </edge>
    <edge source="GBR" target="IRL">
      <data key="d0">394837213</data>
    </edge>
    <edge source="GBR" target="ISR">
      <data key="d0">93832881</data>
    </edge>
    <edge source="GBR" target="ITA">
      <data key="d0">218191171</data>
    </edge>
    <edge source="GBR" target="CIV">
      <data key="d0">15208204</data>
    </edge>
    <edge source="GBR" target="JAM">
      <data key="d0">2882546</data>
    </edge>
    <edge source="GBR" target="JPN">
      <data key="d0">128830167</data>
    </edge>
    <edge source="GBR" target="KAZ">
      <data key="d0">17766886</data>
    </edge>
    <edge source="GBR" target="JOR">
      <data key="d0">19168830</data>
    </edge>
    <edge source="GBR" target="KOR">
      <data key="d0">132754429</data>
    </edge>
    <edge source="GBR" target="KGZ">
      <data key="d0">479605</data>
    </edge>
    <edge source="GBR" target="LBN">
      <data key="d0">14401706</data>
    </edge>
    <edge source="GBR" target="LVA">
      <data key="d0">15927605</data>
    </edge>
    <edge source="GBR" target="LTU">
      <data key="d0">36250933</data>
    </edge>
    <edge source="GBR" target="MDG">
      <data key="d0">700191</data>
    </edge>
    <edge source="GBR" target="MWI">
      <data key="d0">2161595</data>
    </edge>
    <edge source="GBR" target="MYS">
      <data key="d0">88525306</data>
    </edge>
    <edge source="GBR" target="MRT">
      <data key="d0">5685572</data>
    </edge>
    <edge source="GBR" target="MUS">
      <data key="d0">8231622</data>
    </edge>
    <edge source="GBR" target="MEX">
      <data key="d0">75805220</data>
    </edge>
    <edge source="GBR" target="MDA">
      <data key="d0">1826153</data>
    </edge>
    <edge source="GBR" target="MAR">
      <data key="d0">13423442</data>
    </edge>
    <edge source="GBR" target="MOZ">
      <data key="d0">4250299</data>
    </edge>
    <edge source="GBR" target="OMN">
      <data key="d0">61815418</data>
    </edge>
    <edge source="GBR" target="NAM">
      <data key="d0">5063792</data>
    </edge>
    <edge source="GBR" target="NLD">
      <data key="d0">281026780</data>
    </edge>
    <edge source="GBR" target="NZL">
      <data key="d0">65445964</data>
    </edge>
    <edge source="GBR" target="NIC">
      <data key="d0">1529468</data>
    </edge>
    <edge source="GBR" target="NER">
      <data key="d0">38225</data>
    </edge>
    <edge source="GBR" target="NOR">
      <data key="d0">513960951</data>
    </edge>
    <edge source="GBR" target="PAK">
      <data key="d0">30930891</data>
    </edge>
    <edge source="GBR" target="PAN">
      <data key="d0">9291354</data>
    </edge>
    <edge source="GBR" target="PRY">
      <data key="d0">4483780</data>
    </edge>
    <edge source="GBR" target="PER">
      <data key="d0">39295790</data>
    </edge>
    <edge source="GBR" target="PHL">
      <data key="d0">21924534</data>
    </edge>
    <edge source="GBR" target="POL">
      <data key="d0">281029838</data>
    </edge>
    <edge source="GBR" target="PRT">
      <data key="d0">33739217</data>
    </edge>
    <edge source="GBR" target="ROU">
      <data key="d0">56357075</data>
    </edge>
    <edge source="GBR" target="RUS">
      <data key="d0">531330315</data>
    </edge>
    <edge source="GBR" target="SAU">
      <data key="d0">201720533</data>
    </edge>
    <edge source="GBR" target="SEN">
      <data key="d0">4775176</data>
    </edge>
    <edge source="GBR" target="SRB">
      <data key="d0">13691820</data>
    </edge>
    <edge source="GBR" target="IND">
      <data key="d0">191664269</data>
    </edge>
    <edge source="GBR" target="SGP">
      <data key="d0">149759046</data>
    </edge>
    <edge source="GBR" target="SVK">
      <data key="d0">18533253</data>
    </edge>
    <edge source="GBR" target="VNM">
      <data key="d0">18777243</data>
    </edge>
    <edge source="GBR" target="SVN">
      <data key="d0">9656157</data>
    </edge>
    <edge source="GBR" target="ZAF">
      <data key="d0">250496368</data>
    </edge>
    <edge source="GBR" target="ZWE">
      <data key="d0">4612487</data>
    </edge>
    <edge source="GBR" target="ESP">
      <data key="d0">143214204</data>
    </edge>
    <edge source="GBR" target="SWE">
      <data key="d0">197673326</data>
    </edge>
    <edge source="GBR" target="CHE">
      <data key="d0">101318176</data>
    </edge>
    <edge source="GBR" target="THA">
      <data key="d0">89661201</data>
    </edge>
    <edge source="GBR" target="TGO">
      <data key="d0">2667658</data>
    </edge>
    <edge source="GBR" target="ARE">
      <data key="d0">143212979</data>
    </edge>
    <edge source="GBR" target="TUN">
      <data key="d0">17394933</data>
    </edge>
    <edge source="GBR" target="TUR">
      <data key="d0">244881721</data>
    </edge>
    <edge source="GBR" target="UGA">
      <data key="d0">7199927</data>
    </edge>
    <edge source="GBR" target="UKR">
      <data key="d0">63969178</data>
    </edge>
    <edge source="GBR" target="MKD">
      <data key="d0">1911639</data>
    </edge>
    <edge source="GBR" target="EGY">
      <data key="d0">53812752</data>
    </edge>
    <edge source="GBR" target="TZA">
      <data key="d0">15195211</data>
    </edge>
    <edge source="GBR" target="USA">
      <data key="d0">1835554819</data>
    </edge>
    <edge source="GBR" target="BFA">
      <data key="d0">2975251</data>
    </edge>
    <edge source="GBR" target="URY">
      <data key="d0">23920910</data>
    </edge>
    <edge source="DZA" target="BEL">
      <data key="d0">83033</data>
    </edge>
    <edge source="DZA" target="CAN">
      <data key="d0">37215</data>
    </edge>
    <edge source="DZA" target="FRA">
      <data key="d0">512023</data>
    </edge>
    <edge source="DZA" target="DEU">
      <data key="d0">95460</data>
    </edge>
    <edge source="DZA" target="IRL">
      <data key="d0">144620</data>
    </edge>
    <edge source="DZA" target="ITA">
      <data key="d0">21954</data>
    </edge>
    <edge source="DZA" target="MRT">
      <data key="d0">1462668</data>
    </edge>
    <edge source="DZA" target="ROU">
      <data key="d0">230554</data>
    </edge>
    <edge source="DZA" target="SGP">
      <data key="d0">10191</data>
    </edge>
    <edge source="DZA" target="TUN">
      <data key="d0">13811</data>
    </edge>
    <edge source="DZA" target="TUR">
      <data key="d0">1570635</data>
    </edge>
    <edge source="DZA" target="GBR">
      <data key="d0">61605</data>
    </edge>
    <edge source="DZA" target="USA">
      <data key="d0">1785642</data>
    </edge>
    <edge source="BEL" target="ALB">
      <data key="d0">512610</data>
    </edge>
    <edge source="BEL" target="DZA">
      <data key="d0">52960886</data>
    </edge>
    <edge source="BEL" target="AZE">
      <data key="d0">3673701</data>
    </edge>
    <edge source="BEL" target="ARG">
      <data key="d0">21769203</data>
    </edge>
    <edge source="BEL" target="AUS">
      <data key="d0">150420619</data>
    </edge>
    <edge source="BEL" target="AUT">
      <data key="d0">121188320</data>
    </edge>
    <edge source="BEL" target="ARM">
      <data key="d0">2743112</data>
    </edge>
    <edge source="BEL" target="BOL">
      <data key="d0">6185110</data>
    </edge>
    <edge source="BEL" target="BWA">
      <data key="d0">423406</data>
    </edge>
    <edge source="BEL" target="BRA">
      <data key="d0">172837526</data>
    </edge>
    <edge source="BEL" target="BGR">
      <data key="d0">40205826</data>
    </edge>
    <edge source="BEL" target="BDI">
      <data key="d0">5648910</data>
    </edge>
    <edge source="BEL" target="BLR">
      <data key="d0">13747192</data>
    </edge>
    <edge source="BEL" target="KHM">
      <data key="d0">3471621</data>
    </edge>
    <edge source="BEL" target="CMR">
      <data key="d0">14868427</data>
    </edge>
    <edge source="BEL" target="CAN">
      <data key="d0">169033536</data>
    </edge>
    <edge source="BEL" target="CAF">
      <data key="d0">402585</data>
    </edge>
    <edge source="BEL" target="LKA">
      <data key="d0">4137944</data>
    </edge>
    <edge source="BEL" target="CHL">
      <data key="d0">46678779</data>
    </edge>
    <edge source="BEL" target="CHN">
      <data key="d0">196183545</data>
    </edge>
    <edge source="BEL" target="COL">
      <data key="d0">12545456</data>
    </edge>
    <edge source="BEL" target="CRI">
      <data key="d0">930001</data>
    </edge>
    <edge source="BEL" target="HRV">
      <data key="d0">5071166</data>
    </edge>
    <edge source="BEL" target="CZE">
      <data key="d0">120003282</data>
    </edge>
    <edge source="BEL" target="BEN">
      <data key="d0">2474030</data>
    </edge>
    <edge source="BEL" target="DNK">
      <data key="d0">119562655</data>
    </edge>
    <edge source="BEL" target="ECU">
      <data key="d0">6405230</data>
    </edge>
    <edge source="BEL" target="SLV">
      <data key="d0">511696</data>
    </edge>
    <edge source="BEL" target="ETH">
      <data key="d0">8916845</data>
    </edge>
    <edge source="BEL" target="EST">
      <data key="d0">21676251</data>
    </edge>
    <edge source="BEL" target="FIN">
      <data key="d0">75665889</data>
    </edge>
    <edge source="BEL" target="FRA">
      <data key="d0">1405712334</data>
    </edge>
    <edge source="BEL" target="GEO">
      <data key="d0">1890890</data>
    </edge>
    <edge source="BEL" target="GMB">
      <data key="d0">89658</data>
    </edge>
    <edge source="BEL" target="PSE">
      <data key="d0">1640952</data>
    </edge>
    <edge source="BEL" target="DEU">
      <data key="d0">1055073278</data>
    </edge>
    <edge source="BEL" target="GHA">
      <data key="d0">35679342</data>
    </edge>
    <edge source="BEL" target="GRC">
      <data key="d0">14810411</data>
    </edge>
    <edge source="BEL" target="GTM">
      <data key="d0">5018279</data>
    </edge>
    <edge source="BEL" target="HND">
      <data key="d0">47520</data>
    </edge>
    <edge source="BEL" target="HKG">
      <data key="d0">19902650</data>
    </edge>
    <edge source="BEL" target="HUN">
      <data key="d0">48742484</data>
    </edge>
    <edge source="BEL" target="IDN">
      <data key="d0">49972480</data>
    </edge>
    <edge source="BEL" target="IRL">
      <data key="d0">25826449</data>
    </edge>
    <edge source="BEL" target="ISR">
      <data key="d0">61120917</data>
    </edge>
    <edge source="BEL" target="ITA">
      <data key="d0">305464452</data>
    </edge>
    <edge source="BEL" target="CIV">
      <data key="d0">13952917</data>
    </edge>
    <edge source="BEL" target="JAM">
      <data key="d0">58271</data>
    </edge>
    <edge source="BEL" target="JPN">
      <data key="d0">50459040</data>
    </edge>
    <edge source="BEL" target="KAZ">
      <data key="d0">12484625</data>
    </edge>
    <edge source="BEL" target="JOR">
      <data key="d0">7870305</data>
    </edge>
    <edge source="BEL" target="KOR">
      <data key="d0">42126293</data>
    </edge>
    <edge source="BEL" target="KGZ">
      <data key="d0">1876571</data>
    </edge>
    <edge source="BEL" target="LBN">
      <data key="d0">10479377</data>
    </edge>
    <edge source="BEL" target="LVA">
      <data key="d0">17900798</data>
    </edge>
    <edge source="BEL" target="LTU">
      <data key="d0">37857067</data>
    </edge>
    <edge source="BEL" target="MDG">
      <data key="d0">3671479</data>
    </edge>
    <edge source="BEL" target="MWI">
      <data key="d0">11944</data>
    </edge>
    <edge source="BEL" target="MYS">
      <data key="d0">16525635</data>
    </edge>
    <edge source="BEL" target="MRT">
      <data key="d0">34253361</data>
    </edge>
    <edge source="BEL" target="MUS">
      <data key="d0">2450853</data>
    </edge>
    <edge source="BEL" target="MEX">
      <data key="d0">41878591</data>
    </edge>
    <edge source="BEL" target="MDA">
      <data key="d0">2575035</data>
    </edge>
    <edge source="BEL" target="MAR">
      <data key="d0">43547254</data>
    </edge>
    <edge source="BEL" target="MOZ">
      <data key="d0">1163621</data>
    </edge>
    <edge source="BEL" target="OMN">
      <data key="d0">9708081</data>
    </edge>
    <edge source="BEL" target="NAM">
      <data key="d0">2009147</data>
    </edge>
    <edge source="BEL" target="NLD">
      <data key="d0">524749720</data>
    </edge>
    <edge source="BEL" target="NZL">
      <data key="d0">10513509</data>
    </edge>
    <edge source="BEL" target="NIC">
      <data key="d0">1219255</data>
    </edge>
    <edge source="BEL" target="NER">
      <data key="d0">4460589</data>
    </edge>
    <edge source="BEL" target="NOR">
      <data key="d0">130905739</data>
    </edge>
    <edge source="BEL" target="PAK">
      <data key="d0">6993480</data>
    </edge>
    <edge source="BEL" target="PAN">
      <data key="d0">20757888</data>
    </edge>
    <edge source="BEL" target="PRY">
      <data key="d0">1083111</data>
    </edge>
    <edge source="BEL" target="PER">
      <data key="d0">23996299</data>
    </edge>
    <edge source="BEL" target="PHL">
      <data key="d0">5815377</data>
    </edge>
    <edge source="BEL" target="POL">
      <data key="d0">205279041</data>
    </edge>
    <edge source="BEL" target="PRT">
      <data key="d0">41684432</data>
    </edge>
    <edge source="BEL" target="ROU">
      <data key="d0">58703107</data>
    </edge>
    <edge source="BEL" target="RUS">
      <data key="d0">244301450</data>
    </edge>
    <edge source="BEL" target="SAU">
      <data key="d0">81422765</data>
    </edge>
    <edge source="BEL" target="SEN">
      <data key="d0">19932762</data>
    </edge>
    <edge source="BEL" target="SRB">
      <data key="d0">6655940</data>
    </edge>
    <edge source="BEL" target="IND">
      <data key="d0">88020865</data>
    </edge>
    <edge source="BEL" target="SGP">
      <data key="d0">80776554</data>
    </edge>
    <edge source="BEL" target="SVK">
      <data key="d0">40473316</data>
    </edge>
    <edge source="BEL" target="VNM">
      <data key="d0">6715491</data>
    </edge>
    <edge source="BEL" target="SVN">
      <data key="d0">13574359</data>
    </edge>
    <edge source="BEL" target="ZAF">
      <data key="d0">125696307</data>
    </edge>
    <edge source="BEL" target="ZWE">
      <data key="d0">706095</data>
    </edge>
    <edge source="BEL" target="ESP">
      <data key="d0">131868633</data>
    </edge>
    <edge source="BEL" target="SWE">
      <data key="d0">177607599</data>
    </edge>
    <edge source="BEL" target="CHE">
      <data key="d0">104288330</data>
    </edge>
    <edge source="BEL" target="THA">
      <data key="d0">30061709</data>
    </edge>
    <edge source="BEL" target="TGO">
      <data key="d0">1998724</data>
    </edge>
    <edge source="BEL" target="ARE">
      <data key="d0">40603497</data>
    </edge>
    <edge source="BEL" target="TUN">
      <data key="d0">13306266</data>
    </edge>
    <edge source="BEL" target="TUR">
      <data key="d0">147039755</data>
    </edge>
    <edge source="BEL" target="UGA">
      <data key="d0">3005396</data>
    </edge>
    <edge source="BEL" target="UKR">
      <data key="d0">138324562</data>
    </edge>
    <edge source="BEL" target="MKD">
      <data key="d0">513239</data>
    </edge>
    <edge source="BEL" target="EGY">
      <data key="d0">35619790</data>
    </edge>
    <edge source="BEL" target="GBR">
      <data key="d0">619333248</data>
    </edge>
    <edge source="BEL" target="TZA">
      <data key="d0">14233387</data>
    </edge>
    <edge source="BEL" target="USA">
      <data key="d0">1145175552</data>
    </edge>
    <edge source="BEL" target="BFA">
      <data key="d0">14618722</data>
    </edge>
    <edge source="BEL" target="URY">
      <data key="d0">7122475</data>
    </edge>
    <edge source="CAN" target="ALB">
      <data key="d0">4655415</data>
    </edge>
    <edge source="CAN" target="DZA">
      <data key="d0">5628601</data>
    </edge>
    <edge source="CAN" target="AZE">
      <data key="d0">7824247</data>
    </edge>
    <edge source="CAN" target="ARG">
      <data key="d0">29502858</data>
    </edge>
    <edge source="CAN" target="AUS">
      <data key="d0">318128452</data>
    </edge>
    <edge source="CAN" target="AUT">
      <data key="d0">12320342</data>
    </edge>
    <edge source="CAN" target="ARM">
      <data key="d0">2039035</data>
    </edge>
    <edge source="CAN" target="BEL">
      <data key="d0">49978409</data>
    </edge>
    <edge source="CAN" target="BOL">
      <data key="d0">4933311</data>
    </edge>
    <edge source="CAN" target="BWA">
      <data key="d0">140242</data>
    </edge>
    <edge source="CAN" target="BRA">
      <data key="d0">164636969</data>
    </edge>
    <edge source="CAN" target="BGR">
      <data key="d0">2504158</data>
    </edge>
    <edge source="CAN" target="BDI">
      <data key="d0">46190</data>
    </edge>
    <edge source="CAN" target="KHM">
      <data key="d0">1154831</data>
    </edge>
    <edge source="CAN" target="CMR">
      <data key="d0">2992352</data>
    </edge>
    <edge source="CAN" target="CAF">
      <data key="d0">13357</data>
    </edge>
    <edge source="CAN" target="LKA">
      <data key="d0">861189</data>
    </edge>
    <edge source="CAN" target="CHL">
      <data key="d0">104705867</data>
    </edge>
    <edge source="CAN" target="CHN">
      <data key="d0">217929185</data>
    </edge>
    <edge source="CAN" target="COL">
      <data key="d0">61216507</data>
    </edge>
    <edge source="CAN" target="CRI">
      <data key="d0">6216994</data>
    </edge>
    <edge source="CAN" target="HRV">
      <data key="d0">880672</data>
    </edge>
    <edge source="CAN" target="CZE">
      <data key="d0">6376780</data>
    </edge>
    <edge source="CAN" target="BEN">
      <data key="d0">47941</data>
    </edge>
    <edge source="CAN" target="DNK">
      <data key="d0">7034606</data>
    </edge>
    <edge source="CAN" target="ECU">
      <data key="d0">13632717</data>
    </edge>
    <edge source="CAN" target="SLV">
      <data key="d0">2095240</data>
    </edge>
    <edge source="CAN" target="ETH">
      <data key="d0">1751293</data>
    </edge>
    <edge source="CAN" target="EST">
      <data key="d0">6178645</data>
    </edge>
    <edge source="CAN" target="FIN">
      <data key="d0">17253784</data>
    </edge>
    <edge source="CAN" target="FRA">
      <data key="d0">26934204</data>
    </edge>
    <edge source="CAN" target="GEO">
      <data key="d0">798947</data>
    </edge>
    <edge source="CAN" target="DEU">
      <data key="d0">108832805</data>
    </edge>
    <edge source="CAN" target="GHA">
      <data key="d0">17849044</data>
    </edge>
    <edge source="CAN" target="GRC">
      <data key="d0">2136030</data>
    </edge>
    <edge source="CAN" target="GTM">
      <data key="d0">13271555</data>
    </edge>
    <edge source="CAN" target="HND">
      <data key="d0">2389068</data>
    </edge>
    <edge source="CAN" target="HKG">
      <data key="d0">6666063</data>
    </edge>
    <edge source="CAN" target="HUN">
      <data key="d0">2441169</data>
    </edge>
    <edge source="CAN" target="IDN">
      <data key="d0">35521007</data>
    </edge>
    <edge source="CAN" target="IRL">
      <data key="d0">6609491</data>
    </edge>
    <edge source="CAN" target="ISR">
      <data key="d0">5101039</data>
    </edge>
    <edge source="CAN" target="ITA">
      <data key="d0">32094246</data>
    </edge>
    <edge source="CAN" target="CIV">
      <data key="d0">1912339</data>
    </edge>
    <edge source="CAN" target="JAM">
      <data key="d0">667858</data>
    </edge>
    <edge source="CAN" target="JPN">
      <data key="d0">46140973</data>
    </edge>
    <edge source="CAN" target="KAZ">
      <data key="d0">32473904</data>
    </edge>
    <edge source="CAN" target="JOR">
      <data key="d0">2688136</data>
    </edge>
    <edge source="CAN" target="KOR">
      <data key="d0">30312461</data>
    </edge>
    <edge source="CAN" target="KGZ">
      <data key="d0">12381665</data>
    </edge>
    <edge source="CAN" target="LBN">
      <data key="d0">1924636</data>
    </edge>
    <edge source="CAN" target="LVA">
      <data key="d0">22608084</data>
    </edge>
    <edge source="CAN" target="LTU">
      <data key="d0">42365492</data>
    </edge>
    <edge source="CAN" target="MDG">
      <data key="d0">1686757</data>
    </edge>
    <edge source="CAN" target="MWI">
      <data key="d0">147650</data>
    </edge>
    <edge source="CAN" target="MYS">
      <data key="d0">29722092</data>
    </edge>
    <edge source="CAN" target="MRT">
      <data key="d0">3022615</data>
    </edge>
    <edge source="CAN" target="MUS">
      <data key="d0">61779</data>
    </edge>
    <edge source="CAN" target="MEX">
      <data key="d0">137309942</data>
    </edge>
    <edge source="CAN" target="MDA">
      <data key="d0">160437</data>
    </edge>
    <edge source="CAN" target="MAR">
      <data key="d0">5930149</data>
    </edge>
    <edge source="CAN" target="MOZ">
      <data key="d0">10408677</data>
    </edge>
    <edge source="CAN" target="OMN">
      <data key="d0">18817807</data>
    </edge>
    <edge source="CAN" target="NAM">
      <data key="d0">894167</data>
    </edge>
    <edge source="CAN" target="NLD">
      <data key="d0">27138493</data>
    </edge>
    <edge source="CAN" target="NZL">
      <data key="d0">20378275</data>
    </edge>
    <edge source="CAN" target="NIC">
      <data key="d0">2795757</data>
    </edge>
    <edge source="CAN" target="NER">
      <data key="d0">418866</data>
    </edge>
    <edge source="CAN" target="NOR">
      <data key="d0">32721448</data>
    </edge>
    <edge source="CAN" target="PAK">
      <data key="d0">1864250</data>
    </edge>
    <edge source="CAN" target="PAN">
      <data key="d0">9030771</data>
    </edge>
    <edge source="CAN" target="PRY">
      <data key="d0">2178335</data>
    </edge>
    <edge source="CAN" target="PER">
      <data key="d0">54240214</data>
    </edge>
    <edge source="CAN" target="PHL">
      <data key="d0">9558904</data>
    </edge>
    <edge source="CAN" target="POL">
      <data key="d0">8752655</data>
    </edge>
    <edge source="CAN" target="PRT">
      <data key="d0">3834064</data>
    </edge>
    <edge source="CAN" target="ROU">
      <data key="d0">3817197</data>
    </edge>
    <edge source="CAN" target="RUS">
      <data key="d0">330482203</data>
    </edge>
    <edge source="CAN" target="SAU">
      <data key="d0">73814986</data>
    </edge>
    <edge source="CAN" target="SEN">
      <data key="d0">6519847</data>
    </edge>
    <edge source="CAN" target="SRB">
      <data key="d0">357070</data>
    </edge>
    <edge source="CAN" target="IND">
      <data key="d0">48398946</data>
    </edge>
    <edge source="CAN" target="SGP">
      <data key="d0">31879741</data>
    </edge>
    <edge source="CAN" target="SVK">
      <data key="d0">900210</data>
    </edge>
    <edge source="CAN" target="VNM">
      <data key="d0">14983110</data>
    </edge>
    <edge source="CAN" target="SVN">
      <data key="d0">1884137</data>
    </edge>
    <edge source="CAN" target="ZAF">
      <data key="d0">82455514</data>
    </edge>
    <edge source="CAN" target="ZWE">
      <data key="d0">1008693</data>
    </edge>
    <edge source="CAN" target="ESP">
      <data key="d0">7138720</data>
    </edge>
    <edge source="CAN" target="SWE">
      <data key="d0">50077278</data>
    </edge>
    <edge source="CAN" target="CHE">
      <data key="d0">4800763</data>
    </edge>
    <edge source="CAN" target="THA">
      <data key="d0">25825463</data>
    </edge>
    <edge source="CAN" target="TGO">
      <data key="d0">2198447</data>
    </edge>
    <edge source="CAN" target="ARE">
      <data key="d0">47169270</data>
    </edge>
    <edge source="CAN" target="TUN">
      <data key="d0">910306</data>
    </edge>
    <edge source="CAN" target="TUR">
      <data key="d0">28462207</data>
    </edge>
    <edge source="CAN" target="UGA">
      <data key="d0">105796</data>
    </edge>
    <edge source="CAN" target="UKR">
      <data key="d0">15978464</data>
    </edge>
    <edge source="CAN" target="MKD">
      <data key="d0">75033</data>
    </edge>
    <edge source="CAN" target="EGY">
      <data key="d0">13736144</data>
    </edge>
    <edge source="CAN" target="GBR">
      <data key="d0">70031211</data>
    </edge>
    <edge source="CAN" target="TZA">
      <data key="d0">7616749</data>
    </edge>
    <edge source="CAN" target="USA">
      <data key="d0">4935567653</data>
    </edge>
    <edge source="CAN" target="BFA">
      <data key="d0">16138753</data>
    </edge>
    <edge source="CAN" target="URY">
      <data key="d0">4223350</data>
    </edge>
    <edge source="FRA" target="ALB">
      <data key="d0">346090</data>
    </edge>
    <edge source="FRA" target="DZA">
      <data key="d0">320186642</data>
    </edge>
    <edge source="FRA" target="AZE">
      <data key="d0">4617202</data>
    </edge>
    <edge source="FRA" target="ARG">
      <data key="d0">36648859</data>
    </edge>
    <edge source="FRA" target="AUS">
      <data key="d0">431435549</data>
    </edge>
    <edge source="FRA" target="AUT">
      <data key="d0">160629923</data>
    </edge>
    <edge source="FRA" target="ARM">
      <data key="d0">3762858</data>
    </edge>
    <edge source="FRA" target="BEL">
      <data key="d0">753432423</data>
    </edge>
    <edge source="FRA" target="BOL">
      <data key="d0">3027345</data>
    </edge>
    <edge source="FRA" target="BWA">
      <data key="d0">473415</data>
    </edge>
    <edge source="FRA" target="BRA">
      <data key="d0">263790788</data>
    </edge>
    <edge source="FRA" target="BGR">
      <data key="d0">44368421</data>
    </edge>
    <edge source="FRA" target="BDI">
      <data key="d0">861124</data>
    </edge>
    <edge source="FRA" target="BLR">
      <data key="d0">15798948</data>
    </edge>
    <edge source="FRA" target="KHM">
      <data key="d0">1819381</data>
    </edge>
    <edge source="FRA" target="CMR">
      <data key="d0">46441186</data>
    </edge>
    <edge source="FRA" target="CAN">
      <data key="d0">186504541</data>
    </edge>
    <edge source="FRA" target="CAF">
      <data key="d0">3885348</data>
    </edge>
    <edge source="FRA" target="LKA">
      <data key="d0">4461483</data>
    </edge>
    <edge source="FRA" target="CHL">
      <data key="d0">71729666</data>
    </edge>
    <edge source="FRA" target="CHN">
      <data key="d0">639099808</data>
    </edge>
    <edge source="FRA" target="COL">
      <data key="d0">23974162</data>
    </edge>
    <edge source="FRA" target="CRI">
      <data key="d0">1778511</data>
    </edge>
    <edge source="FRA" target="HRV">
      <data key="d0">16551270</data>
    </edge>
    <edge source="FRA" target="CZE">
      <data key="d0">89878262</data>
    </edge>
    <edge source="FRA" target="BEN">
      <data key="d0">7292842</data>
    </edge>
    <edge source="FRA" target="DNK">
      <data key="d0">98774687</data>
    </edge>
    <edge source="FRA" target="ECU">
      <data key="d0">14624765</data>
    </edge>
    <edge source="FRA" target="SLV">
      <data key="d0">424444</data>
    </edge>
    <edge source="FRA" target="ETH">
      <data key="d0">6619306</data>
    </edge>
    <edge source="FRA" target="EST">
      <data key="d0">21389964</data>
    </edge>
    <edge source="FRA" target="FIN">
      <data key="d0">90549284</data>
    </edge>
    <edge source="FRA" target="GEO">
      <data key="d0">6809828</data>
    </edge>
    <edge source="FRA" target="GMB">
      <data key="d0">563398</data>
    </edge>
    <edge source="FRA" target="PSE">
      <data key="d0">141598</data>
    </edge>
    <edge source="FRA" target="DEU">
      <data key="d0">1743024472</data>
    </edge>
    <edge source="FRA" target="GHA">
      <data key="d0">62137002</data>
    </edge>
    <edge source="FRA" target="GRC">
      <data key="d0">18779109</data>
    </edge>
    <edge source="FRA" target="GTM">
      <data key="d0">6621683</data>
    </edge>
    <edge source="FRA" target="HND">
      <data key="d0">2234062</data>
    </edge>
    <edge source="FRA" target="HKG">
      <data key="d0">38575495</data>
    </edge>
    <edge source="FRA" target="HUN">
      <data key="d0">56791254</data>
    </edge>
    <edge source="FRA" target="IDN">
      <data key="d0">85381431</data>
    </edge>
    <edge source="FRA" target="IRL">
      <data key="d0">26332747</data>
    </edge>
    <edge source="FRA" target="ISR">
      <data key="d0">44667041</data>
    </edge>
    <edge source="FRA" target="ITA">
      <data key="d0">454930061</data>
    </edge>
    <edge source="FRA" target="CIV">
      <data key="d0">66247156</data>
    </edge>
    <edge source="FRA" target="JAM">
      <data key="d0">408514</data>
    </edge>
    <edge source="FRA" target="JPN">
      <data key="d0">147967679</data>
    </edge>
    <edge source="FRA" target="KAZ">
      <data key="d0">43382072</data>
    </edge>
    <edge source="FRA" target="JOR">
      <data key="d0">7900792</data>
    </edge>
    <edge source="FRA" target="KOR">
      <data key="d0">84085048</data>
    </edge>
    <edge source="FRA" target="KGZ">
      <data key="d0">9140573</data>
    </edge>
    <edge source="FRA" target="LBN">
      <data key="d0">12339804</data>
    </edge>
    <edge source="FRA" target="LVA">
      <data key="d0">18910353</data>
    </edge>
    <edge source="FRA" target="LTU">
      <data key="d0">37081274</data>
    </edge>
    <edge source="FRA" target="MDG">
      <data key="d0">10081974</data>
    </edge>
    <edge source="FRA" target="MWI">
      <data key="d0">729013</data>
    </edge>
    <edge source="FRA" target="MYS">
      <data key="d0">44496438</data>
    </edge>
    <edge source="FRA" target="MRT">
      <data key="d0">19905551</data>
    </edge>
    <edge source="FRA" target="MUS">
      <data key="d0">11431369</data>
    </edge>
    <edge source="FRA" target="MEX">
      <data key="d0">173092069</data>
    </edge>
    <edge source="FRA" target="MDA">
      <data key="d0">4590712</data>
    </edge>
    <edge source="FRA" target="MAR">
      <data key="d0">147509438</data>
    </edge>
    <edge source="FRA" target="MOZ">
      <data key="d0">3543175</data>
    </edge>
    <edge source="FRA" target="OMN">
      <data key="d0">8374650</data>
    </edge>
    <edge source="FRA" target="NAM">
      <data key="d0">1221216</data>
    </edge>
    <edge source="FRA" target="NLD">
      <data key="d0">300409492</data>
    </edge>
    <edge source="FRA" target="NZL">
      <data key="d0">55192775</data>
    </edge>
    <edge source="FRA" target="NIC">
      <data key="d0">2624059</data>
    </edge>
    <edge source="FRA" target="NER">
      <data key="d0">25152680</data>
    </edge>
    <edge source="FRA" target="NOR">
      <data key="d0">119297519</data>
    </edge>
    <edge source="FRA" target="PAK">
      <data key="d0">18632365</data>
    </edge>
    <edge source="FRA" target="PAN">
      <data key="d0">29520739</data>
    </edge>
    <edge source="FRA" target="PRY">
      <data key="d0">4470409</data>
    </edge>
    <edge source="FRA" target="PER">
      <data key="d0">56294794</data>
    </edge>
    <edge source="FRA" target="PHL">
      <data key="d0">15116999</data>
    </edge>
    <edge source="FRA" target="POL">
      <data key="d0">337263223</data>
    </edge>
    <edge source="FRA" target="PRT">
      <data key="d0">58037825</data>
    </edge>
    <edge source="FRA" target="ROU">
      <data key="d0">115990765</data>
    </edge>
    <edge source="FRA" target="RUS">
      <data key="d0">429604691</data>
    </edge>
    <edge source="FRA" target="SAU">
      <data key="d0">103761637</data>
    </edge>
    <edge source="FRA" target="SEN">
      <data key="d0">23386821</data>
    </edge>
    <edge source="FRA" target="SRB">
      <data key="d0">23769991</data>
    </edge>
    <edge source="FRA" target="IND">
      <data key="d0">133866056</data>
    </edge>
    <edge source="FRA" target="SGP">
      <data key="d0">166927975</data>
    </edge>
    <edge source="FRA" target="SVK">
      <data key="d0">38979716</data>
    </edge>
    <edge source="FRA" target="VNM">
      <data key="d0">26378940</data>
    </edge>
    <edge source="FRA" target="SVN">
      <data key="d0">28301506</data>
    </edge>
    <edge source="FRA" target="ZAF">
      <data key="d0">193379802</data>
    </edge>
    <edge source="FRA" target="ZWE">
      <data key="d0">8372611</data>
    </edge>
    <edge source="FRA" target="ESP">
      <data key="d0">365263061</data>
    </edge>
    <edge source="FRA" target="SWE">
      <data key="d0">143659589</data>
    </edge>
    <edge source="FRA" target="CHE">
      <data key="d0">264062095</data>
    </edge>
    <edge source="FRA" target="THA">
      <data key="d0">77341936</data>
    </edge>
    <edge source="FRA" target="TGO">
      <data key="d0">10471499</data>
    </edge>
    <edge source="FRA" target="ARE">
      <data key="d0">87779457</data>
    </edge>
    <edge source="FRA" target="TUN">
      <data key="d0">121721566</data>
    </edge>
    <edge source="FRA" target="TUR">
      <data key="d0">260473664</data>
    </edge>
    <edge source="FRA" target="UGA">
      <data key="d0">881310</data>
    </edge>
    <edge source="FRA" target="UKR">
      <data key="d0">88296219</data>
    </edge>
    <edge source="FRA" target="MKD">
      <data key="d0">2091678</data>
    </edge>
    <edge source="FRA" target="EGY">
      <data key="d0">58118369</data>
    </edge>
    <edge source="FRA" target="GBR">
      <data key="d0">627810632</data>
    </edge>
    <edge source="FRA" target="TZA">
      <data key="d0">7926156</data>
    </edge>
    <edge source="FRA" target="USA">
      <data key="d0">1336508794</data>
    </edge>
    <edge source="FRA" target="BFA">
      <data key="d0">31013305</data>
    </edge>
    <edge source="FRA" target="URY">
      <data key="d0">10185602</data>
    </edge>
    <edge source="IRL" target="DZA">
      <data key="d0">17784</data>
    </edge>
    <edge source="IRL" target="AZE">
      <data key="d0">84463</data>
    </edge>
    <edge source="IRL" target="ARG">
      <data key="d0">137840</data>
    </edge>
    <edge source="IRL" target="AUS">
      <data key="d0">10038996</data>
    </edge>
    <edge source="IRL" target="AUT">
      <data key="d0">4327258</data>
    </edge>
    <edge source="IRL" target="BEL">
      <data key="d0">6117798</data>
    </edge>
    <edge source="IRL" target="BOL">
      <data key="d0">33483</data>
    </edge>
    <edge source="IRL" target="BRA">
      <data key="d0">3311209</data>
    </edge>
    <edge source="IRL" target="BGR">
      <data key="d0">399605</data>
    </edge>
    <edge source="IRL" target="BDI">
      <data key="d0">25417</data>
    </edge>
    <edge source="IRL" target="BLR">
      <data key="d0">134336</data>
    </edge>
    <edge source="IRL" target="KHM">
      <data key="d0">34067</data>
    </edge>
    <edge source="IRL" target="CAN">
      <data key="d0">6499457</data>
    </edge>
    <edge source="IRL" target="LKA">
      <data key="d0">1800098</data>
    </edge>
    <edge source="IRL" target="CHL">
      <data key="d0">1264999</data>
    </edge>
    <edge source="IRL" target="CHN">
      <data key="d0">4440000</data>
    </edge>
    <edge source="IRL" target="COL">
      <data key="d0">5866086</data>
    </edge>
    <edge source="IRL" target="CRI">
      <data key="d0">1125853</data>
    </edge>
    <edge source="IRL" target="HRV">
      <data key="d0">402216</data>
    </edge>
    <edge source="IRL" target="CZE">
      <data key="d0">965418</data>
    </edge>
    <edge source="IRL" target="DNK">
      <data key="d0">3791489</data>
    </edge>
    <edge source="IRL" target="ECU">
      <data key="d0">345001</data>
    </edge>
    <edge source="IRL" target="ETH">
      <data key="d0">25249</data>
    </edge>
    <edge source="IRL" target="EST">
      <data key="d0">549586</data>
    </edge>
    <edge source="IRL" target="FIN">
      <data key="d0">5652014</data>
    </edge>
    <edge source="IRL" target="FRA">
      <data key="d0">45726403</data>
    </edge>
    <edge source="IRL" target="GEO">
      <data key="d0">152050</data>
    </edge>
    <edge source="IRL" target="DEU">
      <data key="d0">35533876</data>
    </edge>
    <edge source="IRL" target="GHA">
      <data key="d0">1444916</data>
    </edge>
    <edge source="IRL" target="GRC">
      <data key="d0">399560</data>
    </edge>
    <edge source="IRL" target="HKG">
      <data key="d0">1292319</data>
    </edge>
    <edge source="IRL" target="HUN">
      <data key="d0">17810681</data>
    </edge>
    <edge source="IRL" target="IDN">
      <data key="d0">56223</data>
    </edge>
    <edge source="IRL" target="ISR">
      <data key="d0">7491270</data>
    </edge>
    <edge source="IRL" target="ITA">
      <data key="d0">5904786</data>
    </edge>
    <edge source="IRL" target="CIV">
      <data key="d0">82919</data>
    </edge>
    <edge source="IRL" target="JAM">
      <data key="d0">94337</data>
    </edge>
    <edge source="IRL" target="JPN">
      <data key="d0">5261552</data>
    </edge>
    <edge source="IRL" target="JOR">
      <data key="d0">415776</data>
    </edge>
    <edge source="IRL" target="KOR">
      <data key="d0">7142331</data>
    </edge>
    <edge source="IRL" target="LBN">
      <data key="d0">293067</data>
    </edge>
    <edge source="IRL" target="LVA">
      <data key="d0">1208358</data>
    </edge>
    <edge source="IRL" target="LTU">
      <data key="d0">1254400</data>
    </edge>
    <edge source="IRL" target="MYS">
      <data key="d0">15748987</data>
    </edge>
    <edge source="IRL" target="MRT">
      <data key="d0">471754</data>
    </edge>
    <edge source="IRL" target="MEX">
      <data key="d0">2122922</data>
    </edge>
    <edge source="IRL" target="MAR">
      <data key="d0">1047478</data>
    </edge>
    <edge source="IRL" target="MOZ">
      <data key="d0">49273</data>
    </edge>
    <edge source="IRL" target="OMN">
      <data key="d0">318838</data>
    </edge>
    <edge source="IRL" target="NLD">
      <data key="d0">20049842</data>
    </edge>
    <edge source="IRL" target="NZL">
      <data key="d0">6045018</data>
    </edge>
    <edge source="IRL" target="NOR">
      <data key="d0">12230536</data>
    </edge>
    <edge source="IRL" target="PAK">
      <data key="d0">1478802</data>
    </edge>
    <edge source="IRL" target="PAN">
      <data key="d0">71734</data>
    </edge>
    <edge source="IRL" target="PRY">
      <data key="d0">11519</data>
    </edge>
    <edge source="IRL" target="PER">
      <data key="d0">86062</data>
    </edge>
    <edge source="IRL" target="PHL">
      <data key="d0">880056</data>
    </edge>
    <edge source="IRL" target="POL">
      <data key="d0">21306691</data>
    </edge>
    <edge source="IRL" target="PRT">
      <data key="d0">1162218</data>
    </edge>
    <edge source="IRL" target="ROU">
      <data key="d0">2195178</data>
    </edge>
    <edge source="IRL" target="RUS">
      <data key="d0">5133914</data>
    </edge>
    <edge source="IRL" target="SAU">
      <data key="d0">1169678</data>
    </edge>
    <edge source="IRL" target="SEN">
      <data key="d0">209358</data>
    </edge>
    <edge source="IRL" target="SRB">
      <data key="d0">200129</data>
    </edge>
    <edge source="IRL" target="IND">
      <data key="d0">1416716</data>
    </edge>
    <edge source="IRL" target="SGP">
      <data key="d0">875389</data>
    </edge>
    <edge source="IRL" target="SVK">
      <data key="d0">4873463</data>
    </edge>
    <edge source="IRL" target="VNM">
      <data key="d0">410018</data>
    </edge>
    <edge source="IRL" target="SVN">
      <data key="d0">1037658</data>
    </edge>
    <edge source="IRL" target="ZAF">
      <data key="d0">6291231</data>
    </edge>
    <edge source="IRL" target="ZWE">
      <data key="d0">13400</data>
    </edge>
    <edge source="IRL" target="ESP">
      <data key="d0">10117003</data>
    </edge>
    <edge source="IRL" target="SWE">
      <data key="d0">8812599</data>
    </edge>
    <edge source="IRL" target="CHE">
      <data key="d0">4886475</data>
    </edge>
    <edge source="IRL" target="THA">
      <data key="d0">6979632</data>
    </edge>
    <edge source="IRL" target="ARE">
      <data key="d0">2609028</data>
    </edge>
    <edge source="IRL" target="TUN">
      <data key="d0">349294</data>
    </edge>
    <edge source="IRL" target="TUR">
      <data key="d0">5332148</data>
    </edge>
    <edge source="IRL" target="UGA">
      <data key="d0">25711</data>
    </edge>
    <edge source="IRL" target="UKR">
      <data key="d0">1739381</data>
    </edge>
    <edge source="IRL" target="EGY">
      <data key="d0">2308903</data>
    </edge>
    <edge source="IRL" target="GBR">
      <data key="d0">147979925</data>
    </edge>
    <edge source="IRL" target="TZA">
      <data key="d0">109164</data>
    </edge>
    <edge source="IRL" target="USA">
      <data key="d0">61165655</data>
    </edge>
    <edge source="IRL" target="URY">
      <data key="d0">87544</data>
    </edge>
    <edge source="ROU" target="ALB">
      <data key="d0">975634</data>
    </edge>
    <edge source="ROU" target="DZA">
      <data key="d0">515642</data>
    </edge>
    <edge source="ROU" target="AZE">
      <data key="d0">1790298</data>
    </edge>
    <edge source="ROU" target="ARG">
      <data key="d0">2993690</data>
    </edge>
    <edge source="ROU" target="AUS">
      <data key="d0">511115</data>
    </edge>
    <edge source="ROU" target="AUT">
      <data key="d0">23092183</data>
    </edge>
    <edge source="ROU" target="ARM">
      <data key="d0">52622</data>
    </edge>
    <edge source="ROU" target="BEL">
      <data key="d0">10416062</data>
    </edge>
    <edge source="ROU" target="BOL">
      <data key="d0">12517</data>
    </edge>
    <edge source="ROU" target="BRA">
      <data key="d0">9023231</data>
    </edge>
    <edge source="ROU" target="BGR">
      <data key="d0">26879204</data>
    </edge>
    <edge source="ROU" target="BLR">
      <data key="d0">2623531</data>
    </edge>
    <edge source="ROU" target="CMR">
      <data key="d0">44383</data>
    </edge>
    <edge source="ROU" target="CAN">
      <data key="d0">3864253</data>
    </edge>
    <edge source="ROU" target="LKA">
      <data key="d0">25218</data>
    </edge>
    <edge source="ROU" target="CHL">
      <data key="d0">3058952</data>
    </edge>
    <edge source="ROU" target="CHN">
      <data key="d0">7841546</data>
    </edge>
    <edge source="ROU" target="COL">
      <data key="d0">1217002</data>
    </edge>
    <edge source="ROU" target="HRV">
      <data key="d0">419775</data>
    </edge>
    <edge source="ROU" target="CZE">
      <data key="d0">6660852</data>
    </edge>
    <edge source="ROU" target="DNK">
      <data key="d0">5081961</data>
    </edge>
    <edge source="ROU" target="ETH">
      <data key="d0">146425</data>
    </edge>
    <edge source="ROU" target="EST">
      <data key="d0">104934</data>
    </edge>
    <edge source="ROU" target="FIN">
      <data key="d0">256206</data>
    </edge>
    <edge source="ROU" target="FRA">
      <data key="d0">31594747</data>
    </edge>
    <edge source="ROU" target="GEO">
      <data key="d0">2007479</data>
    </edge>
    <edge source="ROU" target="DEU">
      <data key="d0">95919383</data>
    </edge>
    <edge source="ROU" target="GHA">
      <data key="d0">12209</data>
    </edge>
    <edge source="ROU" target="GRC">
      <data key="d0">839418</data>
    </edge>
    <edge source="ROU" target="HKG">
      <data key="d0">109658</data>
    </edge>
    <edge source="ROU" target="HUN">
      <data key="d0">39247102</data>
    </edge>
    <edge source="ROU" target="IDN">
      <data key="d0">454912</data>
    </edge>
    <edge source="ROU" target="IRL">
      <data key="d0">180805</data>
    </edge>
    <edge source="ROU" target="ISR">
      <data key="d0">549037</data>
    </edge>
    <edge source="ROU" target="ITA">
      <data key="d0">95436459</data>
    </edge>
    <edge source="ROU" target="JPN">
      <data key="d0">290176</data>
    </edge>
    <edge source="ROU" target="KAZ">
      <data key="d0">1941070</data>
    </edge>
    <edge source="ROU" target="JOR">
      <data key="d0">83938</data>
    </edge>
    <edge source="ROU" target="KOR">
      <data key="d0">1083922</data>
    </edge>
    <edge source="ROU" target="LBN">
      <data key="d0">161203</data>
    </edge>
    <edge source="ROU" target="LVA">
      <data key="d0">34402</data>
    </edge>
    <edge source="ROU" target="LTU">
      <data key="d0">6324300</data>
    </edge>
    <edge source="ROU" target="MDG">
      <data key="d0">84004</data>
    </edge>
    <edge source="ROU" target="MYS">
      <data key="d0">1469791</data>
    </edge>
    <edge source="ROU" target="MRT">
      <data key="d0">27326</data>
    </edge>
    <edge source="ROU" target="MEX">
      <data key="d0">2529894</data>
    </edge>
    <edge source="ROU" target="MDA">
      <data key="d0">10193524</data>
    </edge>
    <edge source="ROU" target="MAR">
      <data key="d0">5968848</data>
    </edge>
    <edge source="ROU" target="OMN">
      <data key="d0">5018824</data>
    </edge>
    <edge source="ROU" target="NAM">
      <data key="d0">128716</data>
    </edge>
    <edge source="ROU" target="NLD">
      <data key="d0">15604818</data>
    </edge>
    <edge source="ROU" target="NZL">
      <data key="d0">67237</data>
    </edge>
    <edge source="ROU" target="NOR">
      <data key="d0">8349270</data>
    </edge>
    <edge source="ROU" target="PAK">
      <data key="d0">125343</data>
    </edge>
    <edge source="ROU" target="PAN">
      <data key="d0">64842</data>
    </edge>
    <edge source="ROU" target="PRY">
      <data key="d0">53261</data>
    </edge>
    <edge source="ROU" target="PER">
      <data key="d0">124855</data>
    </edge>
    <edge source="ROU" target="PHL">
      <data key="d0">2103587</data>
    </edge>
    <edge source="ROU" target="POL">
      <data key="d0">18283376</data>
    </edge>
    <edge source="ROU" target="PRT">
      <data key="d0">54873</data>
    </edge>
    <edge source="ROU" target="RUS">
      <data key="d0">18981305</data>
    </edge>
    <edge source="ROU" target="SAU">
      <data key="d0">1122245</data>
    </edge>
    <edge source="ROU" target="SRB">
      <data key="d0">23609821</data>
    </edge>
    <edge source="ROU" target="IND">
      <data key="d0">8950248</data>
    </edge>
    <edge source="ROU" target="SGP">
      <data key="d0">410397</data>
    </edge>
    <edge source="ROU" target="SVK">
      <data key="d0">12454962</data>
    </edge>
    <edge source="ROU" target="VNM">
      <data key="d0">112089</data>
    </edge>
    <edge source="ROU" target="SVN">
      <data key="d0">532057</data>
    </edge>
    <edge source="ROU" target="ZAF">
      <data key="d0">1206270</data>
    </edge>
    <edge source="ROU" target="ESP">
      <data key="d0">3084943</data>
    </edge>
    <edge source="ROU" target="SWE">
      <data key="d0">1876530</data>
    </edge>
    <edge source="ROU" target="CHE">
      <data key="d0">2585050</data>
    </edge>
    <edge source="ROU" target="THA">
      <data key="d0">2960720</data>
    </edge>
    <edge source="ROU" target="ARE">
      <data key="d0">1326807</data>
    </edge>
    <edge source="ROU" target="TUN">
      <data key="d0">9620796</data>
    </edge>
    <edge source="ROU" target="TUR">
      <data key="d0">18044693</data>
    </edge>
    <edge source="ROU" target="UGA">
      <data key="d0">284547</data>
    </edge>
    <edge source="ROU" target="UKR">
      <data key="d0">8190126</data>
    </edge>
    <edge source="ROU" target="MKD">
      <data key="d0">178660</data>
    </edge>
    <edge source="ROU" target="EGY">
      <data key="d0">5979685</data>
    </edge>
    <edge source="ROU" target="GBR">
      <data key="d0">9463127</data>
    </edge>
    <edge source="ROU" target="TZA">
      <data key="d0">456210</data>
    </edge>
    <edge source="ROU" target="USA">
      <data key="d0">23088858</data>
    </edge>
    <edge source="SGP" target="DZA">
      <data key="d0">6999134</data>
    </edge>
    <edge source="SGP" target="AZE">
      <data key="d0">5684267</data>
    </edge>
    <edge source="SGP" target="ARG">
      <data key="d0">14699353</data>
    </edge>
    <edge source="SGP" target="AUS">
      <data key="d0">576807645</data>
    </edge>
    <edge source="SGP" target="AUT">
      <data key="d0">8410793</data>
    </edge>
    <edge source="SGP" target="ARM">
      <data key="d0">175849</data>
    </edge>
    <edge source="SGP" target="BEL">
      <data key="d0">37162357</data>
    </edge>
    <edge source="SGP" target="BOL">
      <data key="d0">425318</data>
    </edge>
    <edge source="SGP" target="BWA">
      <data key="d0">15251</data>
    </edge>
    <edge source="SGP" target="BRA">
      <data key="d0">51460080</data>
    </edge>
    <edge source="SGP" target="BGR">
      <data key="d0">161699</data>
    </edge>
    <edge source="SGP" target="BLR">
      <data key="d0">52258</data>
    </edge>
    <edge source="SGP" target="KHM">
      <data key="d0">18954603</data>
    </edge>
    <edge source="SGP" target="CMR">
      <data key="d0">5774360</data>
    </edge>
    <edge source="SGP" target="CAN">
      <data key="d0">40084489</data>
    </edge>
    <edge source="SGP" target="LKA">
      <data key="d0">35922357</data>
    </edge>
    <edge source="SGP" target="CHL">
      <data key="d0">791649</data>
    </edge>
    <edge source="SGP" target="CHN">
      <data key="d0">1396823701</data>
    </edge>
    <edge source="SGP" target="COL">
      <data key="d0">9248155</data>
    </edge>
    <edge source="SGP" target="CRI">
      <data key="d0">2791796</data>
    </edge>
    <edge source="SGP" target="HRV">
      <data key="d0">331957</data>
    </edge>
    <edge source="SGP" target="CZE">
      <data key="d0">2204937</data>
    </edge>
    <edge source="SGP" target="DNK">
      <data key="d0">2584257</data>
    </edge>
    <edge source="SGP" target="ECU">
      <data key="d0">5930497</data>
    </edge>
    <edge source="SGP" target="SLV">
      <data key="d0">28628</data>
    </edge>
    <edge source="SGP" target="ETH">
      <data key="d0">314012</data>
    </edge>
    <edge source="SGP" target="EST">
      <data key="d0">291724</data>
    </edge>
    <edge source="SGP" target="FIN">
      <data key="d0">1174015</data>
    </edge>
    <edge source="SGP" target="FRA">
      <data key="d0">75552190</data>
    </edge>
    <edge source="SGP" target="GEO">
      <data key="d0">1197980</data>
    </edge>
    <edge source="SGP" target="DEU">
      <data key="d0">309802663</data>
    </edge>
    <edge source="SGP" target="GHA">
      <data key="d0">67695345</data>
    </edge>
    <edge source="SGP" target="GRC">
      <data key="d0">590682</data>
    </edge>
    <edge source="SGP" target="GTM">
      <data key="d0">101773</data>
    </edge>
    <edge source="SGP" target="HKG">
      <data key="d0">768116115</data>
    </edge>
    <edge source="SGP" target="HUN">
      <data key="d0">4247124</data>
    </edge>
    <edge source="SGP" target="IDN">
      <data key="d0">2547776666</data>
    </edge>
    <edge source="SGP" target="IRL">
      <data key="d0">10998140</data>
    </edge>
    <edge source="SGP" target="ISR">
      <data key="d0">61227999</data>
    </edge>
    <edge source="SGP" target="ITA">
      <data key="d0">10153941</data>
    </edge>
    <edge source="SGP" target="CIV">
      <data key="d0">1364393</data>
    </edge>
    <edge source="SGP" target="JPN">
      <data key="d0">423730353</data>
    </edge>
    <edge source="SGP" target="KAZ">
      <data key="d0">2407311</data>
    </edge>
    <edge source="SGP" target="JOR">
      <data key="d0">2490156</data>
    </edge>
    <edge source="SGP" target="KOR">
      <data key="d0">1164750631</data>
    </edge>
    <edge source="SGP" target="KGZ">
      <data key="d0">18844</data>
    </edge>
    <edge source="SGP" target="LBN">
      <data key="d0">207161</data>
    </edge>
    <edge source="SGP" target="LVA">
      <data key="d0">10422687</data>
    </edge>
    <edge source="SGP" target="LTU">
      <data key="d0">96998</data>
    </edge>
    <edge source="SGP" target="MDG">
      <data key="d0">788855</data>
    </edge>
    <edge source="SGP" target="MYS">
      <data key="d0">1571554727</data>
    </edge>
    <edge source="SGP" target="MRT">
      <data key="d0">18779</data>
    </edge>
    <edge source="SGP" target="MUS">
      <data key="d0">40327457</data>
    </edge>
    <edge source="SGP" target="MEX">
      <data key="d0">27963805</data>
    </edge>
    <edge source="SGP" target="MDA">
      <data key="d0">27502</data>
    </edge>
    <edge source="SGP" target="MAR">
      <data key="d0">1224175</data>
    </edge>
    <edge source="SGP" target="MOZ">
      <data key="d0">3466503</data>
    </edge>
    <edge source="SGP" target="OMN">
      <data key="d0">77547843</data>
    </edge>
    <edge source="SGP" target="NAM">
      <data key="d0">4915211</data>
    </edge>
    <edge source="SGP" target="NLD">
      <data key="d0">74220763</data>
    </edge>
    <edge source="SGP" target="NZL">
      <data key="d0">33423811</data>
    </edge>
    <edge source="SGP" target="NIC">
      <data key="d0">507701</data>
    </edge>
    <edge source="SGP" target="NER">
      <data key="d0">67865</data>
    </edge>
    <edge source="SGP" target="NOR">
      <data key="d0">74024736</data>
    </edge>
    <edge source="SGP" target="PAK">
      <data key="d0">33488394</data>
    </edge>
    <edge source="SGP" target="PAN">
      <data key="d0">1613757</data>
    </edge>
    <edge source="SGP" target="PRY">
      <data key="d0">12436</data>
    </edge>
    <edge source="SGP" target="PER">
      <data key="d0">4300528</data>
    </edge>
    <edge source="SGP" target="PHL">
      <data key="d0">214669239</data>
    </edge>
    <edge source="SGP" target="POL">
      <data key="d0">8374521</data>
    </edge>
    <edge source="SGP" target="PRT">
      <data key="d0">959659</data>
    </edge>
    <edge source="SGP" target="ROU">
      <data key="d0">2552483</data>
    </edge>
    <edge source="SGP" target="RUS">
      <data key="d0">44710884</data>
    </edge>
    <edge source="SGP" target="SAU">
      <data key="d0">149923653</data>
    </edge>
    <edge source="SGP" target="SEN">
      <data key="d0">937975</data>
    </edge>
    <edge source="SGP" target="IND">
      <data key="d0">447640139</data>
    </edge>
    <edge source="SGP" target="SVK">
      <data key="d0">763107</data>
    </edge>
    <edge source="SGP" target="VNM">
      <data key="d0">355411033</data>
    </edge>
    <edge source="SGP" target="SVN">
      <data key="d0">425047</data>
    </edge>
    <edge source="SGP" target="ZAF">
      <data key="d0">28196154</data>
    </edge>
    <edge source="SGP" target="ZWE">
      <data key="d0">451282</data>
    </edge>
    <edge source="SGP" target="ESP">
      <data key="d0">4107206</data>
    </edge>
    <edge source="SGP" target="SWE">
      <data key="d0">6551448</data>
    </edge>
    <edge source="SGP" target="CHE">
      <data key="d0">6173073</data>
    </edge>
    <edge source="SGP" target="THA">
      <data key="d0">666457757</data>
    </edge>
    <edge source="SGP" target="TGO">
      <data key="d0">39068</data>
    </edge>
    <edge source="SGP" target="ARE">
      <data key="d0">297126072</data>
    </edge>
    <edge source="SGP" target="TUN">
      <data key="d0">862954</data>
    </edge>
    <edge source="SGP" target="TUR">
      <data key="d0">7319870</data>
    </edge>
    <edge source="SGP" target="UGA">
      <data key="d0">66506</data>
    </edge>
    <edge source="SGP" target="UKR">
      <data key="d0">554230</data>
    </edge>
    <edge source="SGP" target="EGY">
      <data key="d0">57608172</data>
    </edge>
    <edge source="SGP" target="GBR">
      <data key="d0">81924960</data>
    </edge>
    <edge source="SGP" target="TZA">
      <data key="d0">9248136</data>
    </edge>
    <edge source="SGP" target="USA">
      <data key="d0">1043894212</data>
    </edge>
    <edge source="SGP" target="URY">
      <data key="d0">269446</data>
    </edge>
    <edge source="USA" target="ALB">
      <data key="d0">553445</data>
    </edge>
    <edge source="USA" target="DZA">
      <data key="d0">91850327</data>
    </edge>
    <edge source="USA" target="AZE">
      <data key="d0">63739130</data>
    </edge>
    <edge source="USA" target="ARG">
      <data key="d0">398943094</data>
    </edge>
    <edge source="USA" target="AUS">
      <data key="d0">3679935806</data>
    </edge>
    <edge source="USA" target="AUT">
      <data key="d0">91050736</data>
    </edge>
    <edge source="USA" target="ARM">
      <data key="d0">7590898</data>
    </edge>
    <edge source="USA" target="BEL">
      <data key="d0">1006846086</data>
    </edge>
    <edge source="USA" target="BOL">
      <data key="d0">96802316</data>
    </edge>
    <edge source="USA" target="BWA">
      <data key="d0">1524064</data>
    </edge>
    <edge source="USA" target="BRA">
      <data key="d0">2219426153</data>
    </edge>
    <edge source="USA" target="BGR">
      <data key="d0">40226523</data>
    </edge>
    <edge source="USA" target="BDI">
      <data key="d0">12860</data>
    </edge>
    <edge source="USA" target="BLR">
      <data key="d0">6983224</data>
    </edge>
    <edge source="USA" target="KHM">
      <data key="d0">8648541</data>
    </edge>
    <edge source="USA" target="CMR">
      <data key="d0">104700239</data>
    </edge>
    <edge source="USA" target="CAN">
      <data key="d0">12245455761</data>
    </edge>
    <edge source="USA" target="CAF">
      <data key="d0">1494740</data>
    </edge>
    <edge source="USA" target="LKA">
      <data key="d0">12134418</data>
    </edge>
    <edge source="USA" target="CHL">
      <data key="d0">1281122750</data>
    </edge>
    <edge source="USA" target="CHN">
      <data key="d0">3159512152</data>
    </edge>
    <edge source="USA" target="COL">
      <data key="d0">888700338</data>
    </edge>
    <edge source="USA" target="CRI">
      <data key="d0">131361811</data>
    </edge>
    <edge source="USA" target="HRV">
      <data key="d0">8555683</data>
    </edge>
    <edge source="USA" target="CZE">
      <data key="d0">111039057</data>
    </edge>
    <edge source="USA" target="BEN">
      <data key="d0">4878826</data>
    </edge>
    <edge source="USA" target="DNK">
      <data key="d0">121740553</data>
    </edge>
    <edge source="USA" target="ECU">
      <data key="d0">351705909</data>
    </edge>
    <edge source="USA" target="SLV">
      <data key="d0">41168286</data>
    </edge>
    <edge source="USA" target="ETH">
      <data key="d0">18593845</data>
    </edge>
    <edge source="USA" target="EST">
      <data key="d0">33241799</data>
    </edge>
    <edge source="USA" target="FIN">
      <data key="d0">93849524</data>
    </edge>
    <edge source="USA" target="FRA">
      <data key="d0">742058948</data>
    </edge>
    <edge source="USA" target="GEO">
      <data key="d0">10684104</data>
    </edge>
    <edge source="USA" target="GMB">
      <data key="d0">172692</data>
    </edge>
    <edge source="USA" target="PSE">
      <data key="d0">25000</data>
    </edge>
    <edge source="USA" target="DEU">
      <data key="d0">1647681045</data>
    </edge>
    <edge source="USA" target="GHA">
      <data key="d0">180929145</data>
    </edge>
    <edge source="USA" target="GRC">
      <data key="d0">12579963</data>
    </edge>
    <edge source="USA" target="GTM">
      <data key="d0">141592569</data>
    </edge>
    <edge source="USA" target="HND">
      <data key="d0">96080592</data>
    </edge>
    <edge source="USA" target="HKG">
      <data key="d0">330609205</data>
    </edge>
    <edge source="USA" target="HUN">
      <data key="d0">65568955</data>
    </edge>
    <edge source="USA" target="IDN">
      <data key="d0">352662827</data>
    </edge>
    <edge source="USA" target="IRL">
      <data key="d0">74508387</data>
    </edge>
    <edge source="USA" target="ISR">
      <data key="d0">418831992</data>
    </edge>
    <edge source="USA" target="ITA">
      <data key="d0">316355662</data>
    </edge>
    <edge source="USA" target="CIV">
      <data key="d0">25425549</data>
    </edge>
    <edge source="USA" target="JAM">
      <data key="d0">31360422</data>
    </edge>
    <edge source="USA" target="JPN">
      <data key="d0">1316641258</data>
    </edge>
    <edge source="USA" target="KAZ">
      <data key="d0">107869960</data>
    </edge>
    <edge source="USA" target="JOR">
      <data key="d0">47823877</data>
    </edge>
    <edge source="USA" target="KOR">
      <data key="d0">3273001724</data>
    </edge>
    <edge source="USA" target="KGZ">
      <data key="d0">16640286</data>
    </edge>
    <edge source="USA" target="LBN">
      <data key="d0">15233094</data>
    </edge>
    <edge source="USA" target="LVA">
      <data key="d0">39012767</data>
    </edge>
    <edge source="USA" target="LTU">
      <data key="d0">59180337</data>
    </edge>
    <edge source="USA" target="MDG">
      <data key="d0">2926530</data>
    </edge>
    <edge source="USA" target="MWI">
      <data key="d0">1975699</data>
    </edge>
    <edge source="USA" target="MYS">
      <data key="d0">390993670</data>
    </edge>
    <edge source="USA" target="MRT">
      <data key="d0">34530002</data>
    </edge>
    <edge source="USA" target="MUS">
      <data key="d0">5304993</data>
    </edge>
    <edge source="USA" target="MEX">
      <data key="d0">4115361131</data>
    </edge>
    <edge source="USA" target="MDA">
      <data key="d0">2230328</data>
    </edge>
    <edge source="USA" target="MAR">
      <data key="d0">21240548</data>
    </edge>
    <edge source="USA" target="MOZ">
      <data key="d0">39115353</data>
    </edge>
    <edge source="USA" target="OMN">
      <data key="d0">136503441</data>
    </edge>
    <edge source="USA" target="NAM">
      <data key="d0">9585855</data>
    </edge>
    <edge source="USA" target="NLD">
      <data key="d0">994792967</data>
    </edge>
    <edge source="USA" target="NZL">
      <data key="d0">166297391</data>
    </edge>
    <edge source="USA" target="NIC">
      <data key="d0">67176339</data>
    </edge>
    <edge source="USA" target="NER">
      <data key="d0">1160537</data>
    </edge>
    <edge source="USA" target="NOR">
      <data key="d0">290842611</data>
    </edge>
    <edge source="USA" target="PAK">
      <data key="d0">50836132</data>
    </edge>
    <edge source="USA" target="PAN">
      <data key="d0">162247748</data>
    </edge>
    <edge source="USA" target="PRY">
      <data key="d0">41563631</data>
    </edge>
    <edge source="USA" target="PER">
      <data key="d0">692056927</data>
    </edge>
    <edge source="USA" target="PHL">
      <data key="d0">164436696</data>
    </edge>
    <edge source="USA" target="POL">
      <data key="d0">204497735</data>
    </edge>
    <edge source="USA" target="PRT">
      <data key="d0">23471511</data>
    </edge>
    <edge source="USA" target="ROU">
      <data key="d0">73320445</data>
    </edge>
    <edge source="USA" target="RUS">
      <data key="d0">1449289533</data>
    </edge>
    <edge source="USA" target="SAU">
      <data key="d0">859046191</data>
    </edge>
    <edge source="USA" target="SEN">
      <data key="d0">14181601</data>
    </edge>
    <edge source="USA" target="SRB">
      <data key="d0">9144545</data>
    </edge>
    <edge source="USA" target="IND">
      <data key="d0">595802032</data>
    </edge>
    <edge source="USA" target="SGP">
      <data key="d0">1680767663</data>
    </edge>
    <edge source="USA" target="SVK">
      <data key="d0">19979917</data>
    </edge>
    <edge source="USA" target="VNM">
      <data key="d0">147434043</data>
    </edge>
    <edge source="USA" target="SVN">
      <data key="d0">5180269</data>
    </edge>
    <edge source="USA" target="ZAF">
      <data key="d0">1036176739</data>
    </edge>
    <edge source="USA" target="ZWE">
      <data key="d0">5739204</data>
    </edge>
    <edge source="USA" target="ESP">
      <data key="d0">138859921</data>
    </edge>
    <edge source="USA" target="SWE">
      <data key="d0">293289552</data>
    </edge>
    <edge source="USA" target="CHE">
      <data key="d0">92988442</data>
    </edge>
    <edge source="USA" target="THA">
      <data key="d0">361081317</data>
    </edge>
    <edge source="USA" target="TGO">
      <data key="d0">6293955</data>
    </edge>
    <edge source="USA" target="ARE">
      <data key="d0">564433140</data>
    </edge>
    <edge source="USA" target="TUN">
      <data key="d0">24217050</data>
    </edge>
    <edge source="USA" target="TUR">
      <data key="d0">291326631</data>
    </edge>
    <edge source="USA" target="UGA">
      <data key="d0">7249796</data>
    </edge>
    <edge source="USA" target="UKR">
      <data key="d0">400032937</data>
    </edge>
    <edge source="USA" target="MKD">
      <data key="d0">1344663</data>
    </edge>
    <edge source="USA" target="EGY">
      <data key="d0">260820997</data>
    </edge>
    <edge source="USA" target="GBR">
      <data key="d0">1069865178</data>
    </edge>
    <edge source="USA" target="TZA">
      <data key="d0">46453126</data>
    </edge>
    <edge source="USA" target="BFA">
      <data key="d0">8918061</data>
    </edge>
    <edge source="USA" target="URY">
      <data key="d0">86784120</data>
    </edge>
    <edge source="ARG" target="DZA">
      <data key="d0">436428</data>
    </edge>
    <edge source="ARG" target="AUS">
      <data key="d0">4467906</data>
    </edge>
    <edge source="ARG" target="BEL">
      <data key="d0">2484628</data>
    </edge>
    <edge source="ARG" target="BOL">
      <data key="d0">28204860</data>
    </edge>
    <edge source="ARG" target="BRA">
      <data key="d0">67998952</data>
    </edge>
    <edge source="ARG" target="BGR">
      <data key="d0">318168</data>
    </edge>
    <edge source="ARG" target="CAN">
      <data key="d0">3391653</data>
    </edge>
    <edge source="ARG" target="CHL">
      <data key="d0">29203933</data>
    </edge>
    <edge source="ARG" target="CHN">
      <data key="d0">393642</data>
    </edge>
    <edge source="ARG" target="COL">
      <data key="d0">15341897</data>
    </edge>
    <edge source="ARG" target="CRI">
      <data key="d0">942555</data>
    </edge>
    <edge source="ARG" target="CZE">
      <data key="d0">116750</data>
    </edge>
    <edge source="ARG" target="DNK">
      <data key="d0">376150</data>
    </edge>
    <edge source="ARG" target="ECU">
      <data key="d0">5286418</data>
    </edge>
    <edge source="ARG" target="SLV">
      <data key="d0">155532</data>
    </edge>
    <edge source="ARG" target="ETH">
      <data key="d0">35187</data>
    </edge>
    <edge source="ARG" target="EST">
      <data key="d0">127762</data>
    </edge>
    <edge source="ARG" target="FIN">
      <data key="d0">56378</data>
    </edge>
    <edge source="ARG" target="FRA">
      <data key="d0">1378654</data>
    </edge>
    <edge source="ARG" target="GEO">
      <data key="d0">276596</data>
    </edge>
    <edge source="ARG" target="DEU">
      <data key="d0">5963101</data>
    </edge>
    <edge source="ARG" target="GHA">
      <data key="d0">126999</data>
    </edge>
    <edge source="ARG" target="GTM">
      <data key="d0">956508</data>
    </edge>
    <edge source="ARG" target="HND">
      <data key="d0">476249</data>
    </edge>
    <edge source="ARG" target="HUN">
      <data key="d0">99768</data>
    </edge>
    <edge source="ARG" target="IDN">
      <data key="d0">608191</data>
    </edge>
    <edge source="ARG" target="ISR">
      <data key="d0">85175</data>
    </edge>
    <edge source="ARG" target="ITA">
      <data key="d0">2212688</data>
    </edge>
    <edge source="ARG" target="JPN">
      <data key="d0">690258</data>
    </edge>
    <edge source="ARG" target="KAZ">
      <data key="d0">1056439</data>
    </edge>
    <edge source="ARG" target="KOR">
      <data key="d0">83848</data>
    </edge>
    <edge source="ARG" target="LVA">
      <data key="d0">32953</data>
    </edge>
    <edge source="ARG" target="LTU">
      <data key="d0">250250</data>
    </edge>
    <edge source="ARG" target="MEX">
      <data key="d0">10204015</data>
    </edge>
    <edge source="ARG" target="MDA">
      <data key="d0">486031</data>
    </edge>
    <edge source="ARG" target="MAR">
      <data key="d0">70021</data>
    </edge>
    <edge source="ARG" target="MOZ">
      <data key="d0">92652</data>
    </edge>
    <edge source="ARG" target="OMN">
      <data key="d0">21135</data>
    </edge>
    <edge source="ARG" target="NAM">
      <data key="d0">1557577</data>
    </edge>
    <edge source="ARG" target="NLD">
      <data key="d0">238909</data>
    </edge>
    <edge source="ARG" target="NZL">
      <data key="d0">59106</data>
    </edge>
    <edge source="ARG" target="NIC">
      <data key="d0">640547</data>
    </edge>
    <edge source="ARG" target="PAK">
      <data key="d0">175584</data>
    </edge>
    <edge source="ARG" target="PAN">
      <data key="d0">211769</data>
    </edge>
    <edge source="ARG" target="PRY">
      <data key="d0">16280894</data>
    </edge>
    <edge source="ARG" target="PER">
      <data key="d0">5945059</data>
    </edge>
    <edge source="ARG" target="PHL">
      <data key="d0">209461</data>
    </edge>
    <edge source="ARG" target="POL">
      <data key="d0">73597</data>
    </edge>
    <edge source="ARG" target="PRT">
      <data key="d0">77813</data>
    </edge>
    <edge source="ARG" target="ROU">
      <data key="d0">223887</data>
    </edge>
    <edge source="ARG" target="RUS">
      <data key="d0">11462372</data>
    </edge>
    <edge source="ARG" target="SAU">
      <data key="d0">134734</data>
    </edge>
    <edge source="ARG" target="IND">
      <data key="d0">859845</data>
    </edge>
    <edge source="ARG" target="SGP">
      <data key="d0">83084</data>
    </edge>
    <edge source="ARG" target="ZAF">
      <data key="d0">3163409</data>
    </edge>
    <edge source="ARG" target="ZWE">
      <data key="d0">182009</data>
    </edge>
    <edge source="ARG" target="ESP">
      <data key="d0">3352296</data>
    </edge>
    <edge source="ARG" target="SWE">
      <data key="d0">169037</data>
    </edge>
    <edge source="ARG" target="CHE">
      <data key="d0">447633</data>
    </edge>
    <edge source="ARG" target="THA">
      <data key="d0">114310</data>
    </edge>
    <edge source="ARG" target="ARE">
      <data key="d0">239950</data>
    </edge>
    <edge source="ARG" target="TUR">
      <data key="d0">2380597</data>
    </edge>
    <edge source="ARG" target="UKR">
      <data key="d0">3786242</data>
    </edge>
    <edge source="ARG" target="EGY">
      <data key="d0">974346</data>
    </edge>
    <edge source="ARG" target="GBR">
      <data key="d0">329482</data>
    </edge>
    <edge source="ARG" target="USA">
      <data key="d0">16106622</data>
    </edge>
    <edge source="ARG" target="URY">
      <data key="d0">39113618</data>
    </edge>
    <edge source="BOL" target="ARG">
      <data key="d0">3955259</data>
    </edge>
    <edge source="BOL" target="AUS">
      <data key="d0">10708</data>
    </edge>
    <edge source="BOL" target="BRA">
      <data key="d0">6703105</data>
    </edge>
    <edge source="BOL" target="CHL">
      <data key="d0">4885925</data>
    </edge>
    <edge source="BOL" target="CHN">
      <data key="d0">42119</data>
    </edge>
    <edge source="BOL" target="COL">
      <data key="d0">274509</data>
    </edge>
    <edge source="BOL" target="ECU">
      <data key="d0">526631</data>
    </edge>
    <edge source="BOL" target="SLV">
      <data key="d0">197637</data>
    </edge>
    <edge source="BOL" target="FIN">
      <data key="d0">11316</data>
    </edge>
    <edge source="BOL" target="GHA">
      <data key="d0">10280</data>
    </edge>
    <edge source="BOL" target="HND">
      <data key="d0">54876</data>
    </edge>
    <edge source="BOL" target="MEX">
      <data key="d0">1512499</data>
    </edge>
    <edge source="BOL" target="PAN">
      <data key="d0">34020</data>
    </edge>
    <edge source="BOL" target="PRY">
      <data key="d0">150679</data>
    </edge>
    <edge source="BOL" target="PER">
      <data key="d0">8551131</data>
    </edge>
    <edge source="BOL" target="SGP">
      <data key="d0">100043</data>
    </edge>
    <edge source="BOL" target="VNM">
      <data key="d0">1646000</data>
    </edge>
    <edge source="BOL" target="ESP">
      <data key="d0">190000</data>
    </edge>
    <edge source="BOL" target="ARE">
      <data key="d0">2616732</data>
    </edge>
    <edge source="BOL" target="GBR">
      <data key="d0">1319459</data>
    </edge>
    <edge source="BOL" target="USA">
      <data key="d0">4103486</data>
    </edge>
    <edge source="BOL" target="URY">
      <data key="d0">169040</data>
    </edge>
    <edge source="BRA" target="DZA">
      <data key="d0">45879653</data>
    </edge>
    <edge source="BRA" target="AZE">
      <data key="d0">934298</data>
    </edge>
    <edge source="BRA" target="ARG">
      <data key="d0">395859875</data>
    </edge>
    <edge source="BRA" target="AUS">
      <data key="d0">84743135</data>
    </edge>
    <edge source="BRA" target="AUT">
      <data key="d0">3192774</data>
    </edge>
    <edge source="BRA" target="BEL">
      <data key="d0">88689341</data>
    </edge>
    <edge source="BRA" target="BOL">
      <data key="d0">162339740</data>
    </edge>
    <edge source="BRA" target="BWA">
      <data key="d0">33111</data>
    </edge>
    <edge source="BRA" target="BGR">
      <data key="d0">69470</data>
    </edge>
    <edge source="BRA" target="BDI">
      <data key="d0">127557</data>
    </edge>
    <edge source="BRA" target="BLR">
      <data key="d0">884885</data>
    </edge>
    <edge source="BRA" target="KHM">
      <data key="d0">444466</data>
    </edge>
    <edge source="BRA" target="CAN">
      <data key="d0">71798785</data>
    </edge>
    <edge source="BRA" target="LKA">
      <data key="d0">121489</data>
    </edge>
    <edge source="BRA" target="CHL">
      <data key="d0">229760478</data>
    </edge>
    <edge source="BRA" target="CHN">
      <data key="d0">42149850</data>
    </edge>
    <edge source="BRA" target="COL">
      <data key="d0">141249373</data>
    </edge>
    <edge source="BRA" target="CRI">
      <data key="d0">13998641</data>
    </edge>
    <edge source="BRA" target="HRV">
      <data key="d0">209441</data>
    </edge>
    <edge source="BRA" target="CZE">
      <data key="d0">41266</data>
    </edge>
    <edge source="BRA" target="DNK">
      <data key="d0">500325</data>
    </edge>
    <edge source="BRA" target="ECU">
      <data key="d0">61587656</data>
    </edge>
    <edge source="BRA" target="SLV">
      <data key="d0">10997858</data>
    </edge>
    <edge source="BRA" target="ETH">
      <data key="d0">43499623</data>
    </edge>
    <edge source="BRA" target="EST">
      <data key="d0">338931</data>
    </edge>
    <edge source="BRA" target="FIN">
      <data key="d0">1514118</data>
    </edge>
    <edge source="BRA" target="FRA">
      <data key="d0">35056560</data>
    </edge>
    <edge source="BRA" target="DEU">
      <data key="d0">45719518</data>
    </edge>
    <edge source="BRA" target="GHA">
      <data key="d0">2951204</data>
    </edge>
    <edge source="BRA" target="GRC">
      <data key="d0">395952</data>
    </edge>
    <edge source="BRA" target="GTM">
      <data key="d0">16982668</data>
    </edge>
    <edge source="BRA" target="HND">
      <data key="d0">12157555</data>
    </edge>
    <edge source="BRA" target="HKG">
      <data key="d0">2328058</data>
    </edge>
    <edge source="BRA" target="HUN">
      <data key="d0">917161</data>
    </edge>
    <edge source="BRA" target="IDN">
      <data key="d0">64122379</data>
    </edge>
    <edge source="BRA" target="IRL">
      <data key="d0">395439</data>
    </edge>
    <edge source="BRA" target="ISR">
      <data key="d0">1792161</data>
    </edge>
    <edge source="BRA" target="ITA">
      <data key="d0">15706770</data>
    </edge>
    <edge source="BRA" target="CIV">
      <data key="d0">2797793</data>
    </edge>
    <edge source="BRA" target="JAM">
      <data key="d0">1588407</data>
    </edge>
    <edge source="BRA" target="JPN">
      <data key="d0">32610766</data>
    </edge>
    <edge source="BRA" target="KAZ">
      <data key="d0">1769027</data>
    </edge>
    <edge source="BRA" target="JOR">
      <data key="d0">336691</data>
    </edge>
    <edge source="BRA" target="KOR">
      <data key="d0">2473452</data>
    </edge>
    <edge source="BRA" target="LBN">
      <data key="d0">85661</data>
    </edge>
    <edge source="BRA" target="LVA">
      <data key="d0">880143</data>
    </edge>
    <edge source="BRA" target="LTU">
      <data key="d0">530704</data>
    </edge>
    <edge source="BRA" target="MDG">
      <data key="d0">409834</data>
    </edge>
    <edge source="BRA" target="MWI">
      <data key="d0">1769762</data>
    </edge>
    <edge source="BRA" target="MYS">
      <data key="d0">26716781</data>
    </edge>
    <edge source="BRA" target="MUS">
      <data key="d0">554553</data>
    </edge>
    <edge source="BRA" target="MEX">
      <data key="d0">235581525</data>
    </edge>
    <edge source="BRA" target="MAR">
      <data key="d0">4686677</data>
    </edge>
    <edge source="BRA" target="MOZ">
      <data key="d0">6526429</data>
    </edge>
    <edge source="BRA" target="OMN">
      <data key="d0">20357691</data>
    </edge>
    <edge source="BRA" target="NAM">
      <data key="d0">5931641</data>
    </edge>
    <edge source="BRA" target="NLD">
      <data key="d0">483959591</data>
    </edge>
    <edge source="BRA" target="NZL">
      <data key="d0">1066812</data>
    </edge>
    <edge source="BRA" target="NIC">
      <data key="d0">21681025</data>
    </edge>
    <edge source="BRA" target="NER">
      <data key="d0">747137</data>
    </edge>
    <edge source="BRA" target="NOR">
      <data key="d0">2640601</data>
    </edge>
    <edge source="BRA" target="PAK">
      <data key="d0">1314304</data>
    </edge>
    <edge source="BRA" target="PAN">
      <data key="d0">40998559</data>
    </edge>
    <edge source="BRA" target="PRY">
      <data key="d0">197181923</data>
    </edge>
    <edge source="BRA" target="PER">
      <data key="d0">316872013</data>
    </edge>
    <edge source="BRA" target="PHL">
      <data key="d0">17417067</data>
    </edge>
    <edge source="BRA" target="POL">
      <data key="d0">7293698</data>
    </edge>
    <edge source="BRA" target="PRT">
      <data key="d0">1169252</data>
    </edge>
    <edge source="BRA" target="ROU">
      <data key="d0">2295658</data>
    </edge>
    <edge source="BRA" target="RUS">
      <data key="d0">35797737</data>
    </edge>
    <edge source="BRA" target="SAU">
      <data key="d0">127671591</data>
    </edge>
    <edge source="BRA" target="SEN">
      <data key="d0">4371659</data>
    </edge>
    <edge source="BRA" target="IND">
      <data key="d0">43953004</data>
    </edge>
    <edge source="BRA" target="SGP">
      <data key="d0">3068933</data>
    </edge>
    <edge source="BRA" target="SVK">
      <data key="d0">1104894</data>
    </edge>
    <edge source="BRA" target="VNM">
      <data key="d0">2165946</data>
    </edge>
    <edge source="BRA" target="ZAF">
      <data key="d0">86914147</data>
    </edge>
    <edge source="BRA" target="ZWE">
      <data key="d0">6225679</data>
    </edge>
    <edge source="BRA" target="ESP">
      <data key="d0">12453099</data>
    </edge>
    <edge source="BRA" target="SWE">
      <data key="d0">30192697</data>
    </edge>
    <edge source="BRA" target="CHE">
      <data key="d0">90471068</data>
    </edge>
    <edge source="BRA" target="THA">
      <data key="d0">30326210</data>
    </edge>
    <edge source="BRA" target="TGO">
      <data key="d0">1066980</data>
    </edge>
    <edge source="BRA" target="ARE">
      <data key="d0">60028894</data>
    </edge>
    <edge source="BRA" target="TUN">
      <data key="d0">9696508</data>
    </edge>
    <edge source="BRA" target="TUR">
      <data key="d0">59371060</data>
    </edge>
    <edge source="BRA" target="UGA">
      <data key="d0">691031</data>
    </edge>
    <edge source="BRA" target="UKR">
      <data key="d0">7983772</data>
    </edge>
    <edge source="BRA" target="EGY">
      <data key="d0">9905002</data>
    </edge>
    <edge source="BRA" target="GBR">
      <data key="d0">36829635</data>
    </edge>
    <edge source="BRA" target="TZA">
      <data key="d0">3797846</data>
    </edge>
    <edge source="BRA" target="USA">
      <data key="d0">742048250</data>
    </edge>
    <edge source="BRA" target="BFA">
      <data key="d0">234282</data>
    </edge>
    <edge source="BRA" target="URY">
      <data key="d0">87452896</data>
    </edge>
    <edge source="BGR" target="ALB">
      <data key="d0">618939</data>
    </edge>
    <edge source="BGR" target="DZA">
      <data key="d0">1788701</data>
    </edge>
    <edge source="BGR" target="AZE">
      <data key="d0">2374724</data>
    </edge>
    <edge source="BGR" target="ARG">
      <data key="d0">98115</data>
    </edge>
    <edge source="BGR" target="AUS">
      <data key="d0">4631644</data>
    </edge>
    <edge source="BGR" target="AUT">
      <data key="d0">12602699</data>
    </edge>
    <edge source="BGR" target="ARM">
      <data key="d0">2750132</data>
    </edge>
    <edge source="BGR" target="BEL">
      <data key="d0">47872179</data>
    </edge>
    <edge source="BGR" target="BRA">
      <data key="d0">265570</data>
    </edge>
    <edge source="BGR" target="BDI">
      <data key="d0">16775</data>
    </edge>
    <edge source="BGR" target="BLR">
      <data key="d0">1665508</data>
    </edge>
    <edge source="BGR" target="CAN">
      <data key="d0">318115</data>
    </edge>
    <edge source="BGR" target="CHL">
      <data key="d0">974827</data>
    </edge>
    <edge source="BGR" target="CHN">
      <data key="d0">953488</data>
    </edge>
    <edge source="BGR" target="HRV">
      <data key="d0">66262</data>
    </edge>
    <edge source="BGR" target="CZE">
      <data key="d0">4320551</data>
    </edge>
    <edge source="BGR" target="DNK">
      <data key="d0">77432</data>
    </edge>
    <edge source="BGR" target="ECU">
      <data key="d0">84492</data>
    </edge>
    <edge source="BGR" target="ETH">
      <data key="d0">1721746</data>
    </edge>
    <edge source="BGR" target="EST">
      <data key="d0">73068</data>
    </edge>
    <edge source="BGR" target="FIN">
      <data key="d0">354536</data>
    </edge>
    <edge source="BGR" target="FRA">
      <data key="d0">12357498</data>
    </edge>
    <edge source="BGR" target="GEO">
      <data key="d0">3715937</data>
    </edge>
    <edge source="BGR" target="GMB">
      <data key="d0">25207</data>
    </edge>
    <edge source="BGR" target="DEU">
      <data key="d0">35992911</data>
    </edge>
    <edge source="BGR" target="GRC">
      <data key="d0">5481877</data>
    </edge>
    <edge source="BGR" target="HKG">
      <data key="d0">464814</data>
    </edge>
    <edge source="BGR" target="HUN">
      <data key="d0">3657760</data>
    </edge>
    <edge source="BGR" target="IDN">
      <data key="d0">1677037</data>
    </edge>
    <edge source="BGR" target="IRL">
      <data key="d0">360824</data>
    </edge>
    <edge source="BGR" target="ISR">
      <data key="d0">26428</data>
    </edge>
    <edge source="BGR" target="ITA">
      <data key="d0">8693209</data>
    </edge>
    <edge source="BGR" target="JPN">
      <data key="d0">187908</data>
    </edge>
    <edge source="BGR" target="KAZ">
      <data key="d0">5730697</data>
    </edge>
    <edge source="BGR" target="JOR">
      <data key="d0">351917</data>
    </edge>
    <edge source="BGR" target="KOR">
      <data key="d0">521153</data>
    </edge>
    <edge source="BGR" target="LBN">
      <data key="d0">17893</data>
    </edge>
    <edge source="BGR" target="LVA">
      <data key="d0">305285</data>
    </edge>
    <edge source="BGR" target="LTU">
      <data key="d0">225030</data>
    </edge>
    <edge source="BGR" target="MYS">
      <data key="d0">96236</data>
    </edge>
    <edge source="BGR" target="MEX">
      <data key="d0">854741</data>
    </edge>
    <edge source="BGR" target="MDA">
      <data key="d0">3382837</data>
    </edge>
    <edge source="BGR" target="MAR">
      <data key="d0">18281</data>
    </edge>
    <edge source="BGR" target="NLD">
      <data key="d0">1973865</data>
    </edge>
    <edge source="BGR" target="NZL">
      <data key="d0">137372</data>
    </edge>
    <edge source="BGR" target="NOR">
      <data key="d0">59210</data>
    </edge>
    <edge source="BGR" target="PAK">
      <data key="d0">1001703</data>
    </edge>
    <edge source="BGR" target="PAN">
      <data key="d0">228428</data>
    </edge>
    <edge source="BGR" target="PER">
      <data key="d0">155376</data>
    </edge>
    <edge source="BGR" target="POL">
      <data key="d0">6563154</data>
    </edge>
    <edge source="BGR" target="PRT">
      <data key="d0">211482</data>
    </edge>
    <edge source="BGR" target="ROU">
      <data key="d0">182275756</data>
    </edge>
    <edge source="BGR" target="RUS">
      <data key="d0">17407521</data>
    </edge>
    <edge source="BGR" target="SAU">
      <data key="d0">634597</data>
    </edge>
    <edge source="BGR" target="SRB">
      <data key="d0">4903148</data>
    </edge>
    <edge source="BGR" target="IND">
      <data key="d0">3813643</data>
    </edge>
    <edge source="BGR" target="SGP">
      <data key="d0">112161</data>
    </edge>
    <edge source="BGR" target="SVK">
      <data key="d0">3338434</data>
    </edge>
    <edge source="BGR" target="VNM">
      <data key="d0">512083</data>
    </edge>
    <edge source="BGR" target="SVN">
      <data key="d0">11135061</data>
    </edge>
    <edge source="BGR" target="ZAF">
      <data key="d0">549486</data>
    </edge>
    <edge source="BGR" target="ZWE">
      <data key="d0">34672</data>
    </edge>
    <edge source="BGR" target="ESP">
      <data key="d0">1379943</data>
    </edge>
    <edge source="BGR" target="SWE">
      <data key="d0">248910</data>
    </edge>
    <edge source="BGR" target="CHE">
      <data key="d0">2352098</data>
    </edge>
    <edge source="BGR" target="THA">
      <data key="d0">521552</data>
    </edge>
    <edge source="BGR" target="ARE">
      <data key="d0">558198</data>
    </edge>
    <edge source="BGR" target="TUN">
      <data key="d0">70917</data>
    </edge>
    <edge source="BGR" target="TUR">
      <data key="d0">13861582</data>
    </edge>
    <edge source="BGR" target="UGA">
      <data key="d0">111270</data>
    </edge>
    <edge source="BGR" target="UKR">
      <data key="d0">2636883</data>
    </edge>
    <edge source="BGR" target="MKD">
      <data key="d0">5494798</data>
    </edge>
    <edge source="BGR" target="EGY">
      <data key="d0">690326</data>
    </edge>
    <edge source="BGR" target="GBR">
      <data key="d0">1970583</data>
    </edge>
    <edge source="BGR" target="USA">
      <data key="d0">7617496</data>
    </edge>
    <edge source="CHL" target="ARG">
      <data key="d0">63318826</data>
    </edge>
    <edge source="CHL" target="AUS">
      <data key="d0">9399218</data>
    </edge>
    <edge source="CHL" target="AUT">
      <data key="d0">131728</data>
    </edge>
    <edge source="CHL" target="BEL">
      <data key="d0">625176</data>
    </edge>
    <edge source="CHL" target="BOL">
      <data key="d0">36229032</data>
    </edge>
    <edge source="CHL" target="BRA">
      <data key="d0">16923276</data>
    </edge>
    <edge source="CHL" target="BGR">
      <data key="d0">1801194</data>
    </edge>
    <edge source="CHL" target="CMR">
      <data key="d0">69402</data>
    </edge>
    <edge source="CHL" target="CAN">
      <data key="d0">5451282</data>
    </edge>
    <edge source="CHL" target="LKA">
      <data key="d0">44194</data>
    </edge>
    <edge source="CHL" target="CHN">
      <data key="d0">1887683</data>
    </edge>
    <edge source="CHL" target="COL">
      <data key="d0">3566148</data>
    </edge>
    <edge source="CHL" target="CRI">
      <data key="d0">1274801</data>
    </edge>
    <edge source="CHL" target="CZE">
      <data key="d0">73469</data>
    </edge>
    <edge source="CHL" target="DNK">
      <data key="d0">55712</data>
    </edge>
    <edge source="CHL" target="ECU">
      <data key="d0">1347047</data>
    </edge>
    <edge source="CHL" target="SLV">
      <data key="d0">117115</data>
    </edge>
    <edge source="CHL" target="ETH">
      <data key="d0">22840</data>
    </edge>
    <edge source="CHL" target="FIN">
      <data key="d0">251479</data>
    </edge>
    <edge source="CHL" target="FRA">
      <data key="d0">902703</data>
    </edge>
    <edge source="CHL" target="DEU">
      <data key="d0">1594592</data>
    </edge>
    <edge source="CHL" target="GHA">
      <data key="d0">2214205</data>
    </edge>
    <edge source="CHL" target="GTM">
      <data key="d0">280694</data>
    </edge>
    <edge source="CHL" target="HND">
      <data key="d0">111951</data>
    </edge>
    <edge source="CHL" target="HKG">
      <data key="d0">135005</data>
    </edge>
    <edge source="CHL" target="IDN">
      <data key="d0">942978</data>
    </edge>
    <edge source="CHL" target="IRL">
      <data key="d0">47167</data>
    </edge>
    <edge source="CHL" target="ISR">
      <data key="d0">25203</data>
    </edge>
    <edge source="CHL" target="ITA">
      <data key="d0">819852</data>
    </edge>
    <edge source="CHL" target="CIV">
      <data key="d0">54497</data>
    </edge>
    <edge source="CHL" target="JPN">
      <data key="d0">174898</data>
    </edge>
    <edge source="CHL" target="KAZ">
      <data key="d0">300938</data>
    </edge>
    <edge source="CHL" target="KOR">
      <data key="d0">105358</data>
    </edge>
    <edge source="CHL" target="MRT">
      <data key="d0">370470</data>
    </edge>
    <edge source="CHL" target="MEX">
      <data key="d0">12751915</data>
    </edge>
    <edge source="CHL" target="MOZ">
      <data key="d0">809956</data>
    </edge>
    <edge source="CHL" target="OMN">
      <data key="d0">49288</data>
    </edge>
    <edge source="CHL" target="NLD">
      <data key="d0">1333362</data>
    </edge>
    <edge source="CHL" target="NZL">
      <data key="d0">62552</data>
    </edge>
    <edge source="CHL" target="NIC">
      <data key="d0">118605</data>
    </edge>
    <edge source="CHL" target="NOR">
      <data key="d0">421446</data>
    </edge>
    <edge source="CHL" target="PAN">
      <data key="d0">3439497</data>
    </edge>
    <edge source="CHL" target="PRY">
      <data key="d0">2038352</data>
    </edge>
    <edge source="CHL" target="PER">
      <data key="d0">68880740</data>
    </edge>
    <edge source="CHL" target="PHL">
      <data key="d0">613471</data>
    </edge>
    <edge source="CHL" target="PRT">
      <data key="d0">59833</data>
    </edge>
    <edge source="CHL" target="RUS">
      <data key="d0">497354</data>
    </edge>
    <edge source="CHL" target="SAU">
      <data key="d0">855935</data>
    </edge>
    <edge source="CHL" target="SEN">
      <data key="d0">2172623</data>
    </edge>
    <edge source="CHL" target="SRB">
      <data key="d0">18013</data>
    </edge>
    <edge source="CHL" target="IND">
      <data key="d0">905263</data>
    </edge>
    <edge source="CHL" target="SGP">
      <data key="d0">197413</data>
    </edge>
    <edge source="CHL" target="VNM">
      <data key="d0">48235</data>
    </edge>
    <edge source="CHL" target="ZAF">
      <data key="d0">4426412</data>
    </edge>
    <edge source="CHL" target="ESP">
      <data key="d0">57958268</data>
    </edge>
    <edge source="CHL" target="SWE">
      <data key="d0">1120945</data>
    </edge>
    <edge source="CHL" target="CHE">
      <data key="d0">66953</data>
    </edge>
    <edge source="CHL" target="THA">
      <data key="d0">295603</data>
    </edge>
    <edge source="CHL" target="ARE">
      <data key="d0">31756</data>
    </edge>
    <edge source="CHL" target="UGA">
      <data key="d0">13875</data>
    </edge>
    <edge source="CHL" target="EGY">
      <data key="d0">104368</data>
    </edge>
    <edge source="CHL" target="GBR">
      <data key="d0">2389943</data>
    </edge>
    <edge source="CHL" target="TZA">
      <data key="d0">601395</data>
    </edge>
    <edge source="CHL" target="USA">
      <data key="d0">23619794</data>
    </edge>
    <edge source="CHL" target="BFA">
      <data key="d0">143485</data>
    </edge>
    <edge source="CHL" target="URY">
      <data key="d0">3442836</data>
    </edge>
    <edge source="COL" target="AZE">
      <data key="d0">45787</data>
    </edge>
    <edge source="COL" target="ARG">
      <data key="d0">465942</data>
    </edge>
    <edge source="COL" target="AUS">
      <data key="d0">182965</data>
    </edge>
    <edge source="COL" target="AUT">
      <data key="d0">245504</data>
    </edge>
    <edge source="COL" target="BEL">
      <data key="d0">57516</data>
    </edge>
    <edge source="COL" target="BOL">
      <data key="d0">1001977</data>
    </edge>
    <edge source="COL" target="BRA">
      <data key="d0">1839948</data>
    </edge>
    <edge source="COL" target="CMR">
      <data key="d0">10845</data>
    </edge>
    <edge source="COL" target="CAN">
      <data key="d0">403427</data>
    </edge>
    <edge source="COL" target="CHL">
      <data key="d0">504669</data>
    </edge>
    <edge source="COL" target="CHN">
      <data key="d0">151950</data>
    </edge>
    <edge source="COL" target="CRI">
      <data key="d0">1651677</data>
    </edge>
    <edge source="COL" target="DNK">
      <data key="d0">29730</data>
    </edge>
    <edge source="COL" target="ECU">
      <data key="d0">13814250</data>
    </edge>
    <edge source="COL" target="SLV">
      <data key="d0">604820</data>
    </edge>
    <edge source="COL" target="ETH">
      <data key="d0">378699</data>
    </edge>
    <edge source="COL" target="FIN">
      <data key="d0">80054</data>
    </edge>
    <edge source="COL" target="FRA">
      <data key="d0">1295170</data>
    </edge>
    <edge source="COL" target="DEU">
      <data key="d0">717410</data>
    </edge>
    <edge source="COL" target="GHA">
      <data key="d0">17943</data>
    </edge>
    <edge source="COL" target="GTM">
      <data key="d0">6648732</data>
    </edge>
    <edge source="COL" target="HND">
      <data key="d0">3247356</data>
    </edge>
    <edge source="COL" target="HKG">
      <data key="d0">112300</data>
    </edge>
    <edge source="COL" target="HUN">
      <data key="d0">66063</data>
    </edge>
    <edge source="COL" target="IDN">
      <data key="d0">150745</data>
    </edge>
    <edge source="COL" target="ITA">
      <data key="d0">1079918</data>
    </edge>
    <edge source="COL" target="MYS">
      <data key="d0">26825</data>
    </edge>
    <edge source="COL" target="MRT">
      <data key="d0">28693</data>
    </edge>
    <edge source="COL" target="MEX">
      <data key="d0">4081224</data>
    </edge>
    <edge source="COL" target="OMN">
      <data key="d0">21970</data>
    </edge>
    <edge source="COL" target="NLD">
      <data key="d0">177743</data>
    </edge>
    <edge source="COL" target="NZL">
      <data key="d0">18728</data>
    </edge>
    <edge source="COL" target="NIC">
      <data key="d0">89684</data>
    </edge>
    <edge source="COL" target="PAK">
      <data key="d0">134194</data>
    </edge>
    <edge source="COL" target="PAN">
      <data key="d0">13824442</data>
    </edge>
    <edge source="COL" target="PER">
      <data key="d0">15411505</data>
    </edge>
    <edge source="COL" target="RUS">
      <data key="d0">102925</data>
    </edge>
    <edge source="COL" target="SAU">
      <data key="d0">107989</data>
    </edge>
    <edge source="COL" target="IND">
      <data key="d0">1545726</data>
    </edge>
    <edge source="COL" target="SGP">
      <data key="d0">60619</data>
    </edge>
    <edge source="COL" target="VNM">
      <data key="d0">575091</data>
    </edge>
    <edge source="COL" target="ZAF">
      <data key="d0">345599</data>
    </edge>
    <edge source="COL" target="ESP">
      <data key="d0">222855</data>
    </edge>
    <edge source="COL" target="SWE">
      <data key="d0">86376</data>
    </edge>
    <edge source="COL" target="CHE">
      <data key="d0">43726</data>
    </edge>
    <edge source="COL" target="THA">
      <data key="d0">154449</data>
    </edge>
    <edge source="COL" target="ARE">
      <data key="d0">336223</data>
    </edge>
    <edge source="COL" target="TUN">
      <data key="d0">2719553</data>
    </edge>
    <edge source="COL" target="TUR">
      <data key="d0">29097</data>
    </edge>
    <edge source="COL" target="UGA">
      <data key="d0">22695</data>
    </edge>
    <edge source="COL" target="EGY">
      <data key="d0">63308</data>
    </edge>
    <edge source="COL" target="GBR">
      <data key="d0">57197</data>
    </edge>
    <edge source="COL" target="USA">
      <data key="d0">14764481</data>
    </edge>
    <edge source="CRI" target="ARG">
      <data key="d0">124819</data>
    </edge>
    <edge source="CRI" target="AUS">
      <data key="d0">56239</data>
    </edge>
    <edge source="CRI" target="AUT">
      <data key="d0">11632</data>
    </edge>
    <edge source="CRI" target="BRA">
      <data key="d0">11615</data>
    </edge>
    <edge source="CRI" target="CHL">
      <data key="d0">157261</data>
    </edge>
    <edge source="CRI" target="CHN">
      <data key="d0">167375</data>
    </edge>
    <edge source="CRI" target="COL">
      <data key="d0">766346</data>
    </edge>
    <edge source="CRI" target="ECU">
      <data key="d0">351173</data>
    </edge>
    <edge source="CRI" target="SLV">
      <data key="d0">2568816</data>
    </edge>
    <edge source="CRI" target="FRA">
      <data key="d0">10391</data>
    </edge>
    <edge source="CRI" target="DEU">
      <data key="d0">618416</data>
    </edge>
    <edge source="CRI" target="GHA">
      <data key="d0">279150</data>
    </edge>
    <edge source="CRI" target="GTM">
      <data key="d0">1814033</data>
    </edge>
    <edge source="CRI" target="HND">
      <data key="d0">6376431</data>
    </edge>
    <edge source="CRI" target="HKG">
      <data key="d0">388998</data>
    </edge>
    <edge source="CRI" target="IRL">
      <data key="d0">50000</data>
    </edge>
    <edge source="CRI" target="ITA">
      <data key="d0">89846</data>
    </edge>
    <edge source="CRI" target="JAM">
      <data key="d0">28869</data>
    </edge>
    <edge source="CRI" target="JPN">
      <data key="d0">21690</data>
    </edge>
    <edge source="CRI" target="KOR">
      <data key="d0">41143</data>
    </edge>
    <edge source="CRI" target="MYS">
      <data key="d0">330681</data>
    </edge>
    <edge source="CRI" target="MEX">
      <data key="d0">809753</data>
    </edge>
    <edge source="CRI" target="NLD">
      <data key="d0">335224</data>
    </edge>
    <edge source="CRI" target="NIC">
      <data key="d0">4163135</data>
    </edge>
    <edge source="CRI" target="PAN">
      <data key="d0">9004624</data>
    </edge>
    <edge source="CRI" target="PER">
      <data key="d0">1155884</data>
    </edge>
    <edge source="CRI" target="PHL">
      <data key="d0">105869</data>
    </edge>
    <edge source="CRI" target="IND">
      <data key="d0">120318</data>
    </edge>
    <edge source="CRI" target="SGP">
      <data key="d0">117407</data>
    </edge>
    <edge source="CRI" target="ZAF">
      <data key="d0">29300</data>
    </edge>
    <edge source="CRI" target="ESP">
      <data key="d0">21836</data>
    </edge>
    <edge source="CRI" target="SWE">
      <data key="d0">53473</data>
    </edge>
    <edge source="CRI" target="CHE">
      <data key="d0">26411</data>
    </edge>
    <edge source="CRI" target="USA">
      <data key="d0">9224938</data>
    </edge>
    <edge source="CRI" target="URY">
      <data key="d0">180200</data>
    </edge>
    <edge source="CZE" target="ALB">
      <data key="d0">568916</data>
    </edge>
    <edge source="CZE" target="DZA">
      <data key="d0">7225112</data>
    </edge>
    <edge source="CZE" target="AZE">
      <data key="d0">2710547</data>
    </edge>
    <edge source="CZE" target="ARG">
      <data key="d0">3190091</data>
    </edge>
    <edge source="CZE" target="AUS">
      <data key="d0">33359936</data>
    </edge>
    <edge source="CZE" target="AUT">
      <data key="d0">210397759</data>
    </edge>
    <edge source="CZE" target="ARM">
      <data key="d0">1039585</data>
    </edge>
    <edge source="CZE" target="BEL">
      <data key="d0">52857304</data>
    </edge>
    <edge source="CZE" target="BOL">
      <data key="d0">228835</data>
    </edge>
    <edge source="CZE" target="BRA">
      <data key="d0">26551340</data>
    </edge>
    <edge source="CZE" target="BGR">
      <data key="d0">17019589</data>
    </edge>
    <edge source="CZE" target="BLR">
      <data key="d0">39415969</data>
    </edge>
    <edge source="CZE" target="KHM">
      <data key="d0">74646</data>
    </edge>
    <edge source="CZE" target="CAN">
      <data key="d0">10100987</data>
    </edge>
    <edge source="CZE" target="LKA">
      <data key="d0">2535587</data>
    </edge>
    <edge source="CZE" target="CHL">
      <data key="d0">7297492</data>
    </edge>
    <edge source="CZE" target="CHN">
      <data key="d0">96109953</data>
    </edge>
    <edge source="CZE" target="COL">
      <data key="d0">1979565</data>
    </edge>
    <edge source="CZE" target="CRI">
      <data key="d0">560657</data>
    </edge>
    <edge source="CZE" target="HRV">
      <data key="d0">5792566</data>
    </edge>
    <edge source="CZE" target="DNK">
      <data key="d0">31596564</data>
    </edge>
    <edge source="CZE" target="ECU">
      <data key="d0">2769124</data>
    </edge>
    <edge source="CZE" target="SLV">
      <data key="d0">454555</data>
    </edge>
    <edge source="CZE" target="ETH">
      <data key="d0">755116</data>
    </edge>
    <edge source="CZE" target="EST">
      <data key="d0">7443695</data>
    </edge>
    <edge source="CZE" target="FIN">
      <data key="d0">15045866</data>
    </edge>
    <edge source="CZE" target="FRA">
      <data key="d0">151774911</data>
    </edge>
    <edge source="CZE" target="GEO">
      <data key="d0">4130686</data>
    </edge>
    <edge source="CZE" target="DEU">
      <data key="d0">1548995420</data>
    </edge>
    <edge source="CZE" target="GHA">
      <data key="d0">3956431</data>
    </edge>
    <edge source="CZE" target="GRC">
      <data key="d0">1445754</data>
    </edge>
    <edge source="CZE" target="GTM">
      <data key="d0">390432</data>
    </edge>
    <edge source="CZE" target="HND">
      <data key="d0">31778</data>
    </edge>
    <edge source="CZE" target="HKG">
      <data key="d0">9239202</data>
    </edge>
    <edge source="CZE" target="HUN">
      <data key="d0">51812111</data>
    </edge>
    <edge source="CZE" target="IDN">
      <data key="d0">15091689</data>
    </edge>
    <edge source="CZE" target="IRL">
      <data key="d0">6111605</data>
    </edge>
    <edge source="CZE" target="ISR">
      <data key="d0">6913649</data>
    </edge>
    <edge source="CZE" target="ITA">
      <data key="d0">79767492</data>
    </edge>
    <edge source="CZE" target="CIV">
      <data key="d0">19807</data>
    </edge>
    <edge source="CZE" target="JAM">
      <data key="d0">38689</data>
    </edge>
    <edge source="CZE" target="JPN">
      <data key="d0">11554797</data>
    </edge>
    <edge source="CZE" target="KAZ">
      <data key="d0">8055240</data>
    </edge>
    <edge source="CZE" target="JOR">
      <data key="d0">599968</data>
    </edge>
    <edge source="CZE" target="KOR">
      <data key="d0">8465724</data>
    </edge>
    <edge source="CZE" target="KGZ">
      <data key="d0">132607</data>
    </edge>
    <edge source="CZE" target="LBN">
      <data key="d0">1161711</data>
    </edge>
    <edge source="CZE" target="LVA">
      <data key="d0">7582455</data>
    </edge>
    <edge source="CZE" target="LTU">
      <data key="d0">14694094</data>
    </edge>
    <edge source="CZE" target="MDG">
      <data key="d0">24119</data>
    </edge>
    <edge source="CZE" target="MYS">
      <data key="d0">5431367</data>
    </edge>
    <edge source="CZE" target="MRT">
      <data key="d0">70375</data>
    </edge>
    <edge source="CZE" target="MUS">
      <data key="d0">292465</data>
    </edge>
    <edge source="CZE" target="MEX">
      <data key="d0">20250360</data>
    </edge>
    <edge source="CZE" target="MDA">
      <data key="d0">788726</data>
    </edge>
    <edge source="CZE" target="MAR">
      <data key="d0">2101732</data>
    </edge>
    <edge source="CZE" target="OMN">
      <data key="d0">2174518</data>
    </edge>
    <edge source="CZE" target="NAM">
      <data key="d0">55055</data>
    </edge>
    <edge source="CZE" target="NLD">
      <data key="d0">81577270</data>
    </edge>
    <edge source="CZE" target="NZL">
      <data key="d0">3085734</data>
    </edge>
    <edge source="CZE" target="NIC">
      <data key="d0">49123</data>
    </edge>
    <edge source="CZE" target="NOR">
      <data key="d0">24920893</data>
    </edge>
    <edge source="CZE" target="PAK">
      <data key="d0">5984841</data>
    </edge>
    <edge source="CZE" target="PAN">
      <data key="d0">60930</data>
    </edge>
    <edge source="CZE" target="PRY">
      <data key="d0">208772</data>
    </edge>
    <edge source="CZE" target="PER">
      <data key="d0">3038628</data>
    </edge>
    <edge source="CZE" target="PHL">
      <data key="d0">1307093</data>
    </edge>
    <edge source="CZE" target="POL">
      <data key="d0">217049658</data>
    </edge>
    <edge source="CZE" target="PRT">
      <data key="d0">7309010</data>
    </edge>
    <edge source="CZE" target="ROU">
      <data key="d0">15707072</data>
    </edge>
    <edge source="CZE" target="RUS">
      <data key="d0">298372203</data>
    </edge>
    <edge source="CZE" target="SAU">
      <data key="d0">39941906</data>
    </edge>
    <edge source="CZE" target="SEN">
      <data key="d0">198972</data>
    </edge>
    <edge source="CZE" target="SRB">
      <data key="d0">11809297</data>
    </edge>
    <edge source="CZE" target="IND">
      <data key="d0">38896143</data>
    </edge>
    <edge source="CZE" target="SGP">
      <data key="d0">7887202</data>
    </edge>
    <edge source="CZE" target="SVK">
      <data key="d0">210890425</data>
    </edge>
    <edge source="CZE" target="VNM">
      <data key="d0">9685143</data>
    </edge>
    <edge source="CZE" target="SVN">
      <data key="d0">6144404</data>
    </edge>
    <edge source="CZE" target="ZAF">
      <data key="d0">14903814</data>
    </edge>
    <edge source="CZE" target="ESP">
      <data key="d0">26239335</data>
    </edge>
    <edge source="CZE" target="SWE">
      <data key="d0">59780854</data>
    </edge>
    <edge source="CZE" target="CHE">
      <data key="d0">60071311</data>
    </edge>
    <edge source="CZE" target="THA">
      <data key="d0">6130211</data>
    </edge>
    <edge source="CZE" target="TGO">
      <data key="d0">49521</data>
    </edge>
    <edge source="CZE" target="ARE">
      <data key="d0">8142754</data>
    </edge>
    <edge source="CZE" target="TUN">
      <data key="d0">945969</data>
    </edge>
    <edge source="CZE" target="TUR">
      <data key="d0">72116258</data>
    </edge>
    <edge source="CZE" target="UGA">
      <data key="d0">357986</data>
    </edge>
    <edge source="CZE" target="UKR">
      <data key="d0">64508486</data>
    </edge>
    <edge source="CZE" target="MKD">
      <data key="d0">1496304</data>
    </edge>
    <edge source="CZE" target="EGY">
      <data key="d0">6940854</data>
    </edge>
    <edge source="CZE" target="GBR">
      <data key="d0">74343736</data>
    </edge>
    <edge source="CZE" target="TZA">
      <data key="d0">6537158</data>
    </edge>
    <edge source="CZE" target="USA">
      <data key="d0">167406805</data>
    </edge>
    <edge source="CZE" target="BFA">
      <data key="d0">19409</data>
    </edge>
    <edge source="CZE" target="URY">
      <data key="d0">538316</data>
    </edge>
    <edge source="DNK" target="ALB">
      <data key="d0">98808</data>
    </edge>
    <edge source="DNK" target="DZA">
      <data key="d0">4963616</data>
    </edge>
    <edge source="DNK" target="AZE">
      <data key="d0">4580769</data>
    </edge>
    <edge source="DNK" target="ARG">
      <data key="d0">8826334</data>
    </edge>
    <edge source="DNK" target="AUS">
      <data key="d0">48230773</data>
    </edge>
    <edge source="DNK" target="AUT">
      <data key="d0">31484459</data>
    </edge>
    <edge source="DNK" target="ARM">
      <data key="d0">29819</data>
    </edge>
    <edge source="DNK" target="BEL">
      <data key="d0">45339358</data>
    </edge>
    <edge source="DNK" target="BOL">
      <data key="d0">5054520</data>
    </edge>
    <edge source="DNK" target="BRA">
      <data key="d0">32113133</data>
    </edge>
    <edge source="DNK" target="BGR">
      <data key="d0">6876611</data>
    </edge>
    <edge source="DNK" target="BLR">
      <data key="d0">14570319</data>
    </edge>
    <edge source="DNK" target="KHM">
      <data key="d0">161870</data>
    </edge>
    <edge source="DNK" target="CMR">
      <data key="d0">3057980</data>
    </edge>
    <edge source="DNK" target="CAN">
      <data key="d0">37806390</data>
    </edge>
    <edge source="DNK" target="LKA">
      <data key="d0">4617444</data>
    </edge>
    <edge source="DNK" target="CHL">
      <data key="d0">37750790</data>
    </edge>
    <edge source="DNK" target="CHN">
      <data key="d0">127904170</data>
    </edge>
    <edge source="DNK" target="COL">
      <data key="d0">13842074</data>
    </edge>
    <edge source="DNK" target="CRI">
      <data key="d0">971333</data>
    </edge>
    <edge source="DNK" target="HRV">
      <data key="d0">5990883</data>
    </edge>
    <edge source="DNK" target="CZE">
      <data key="d0">25155621</data>
    </edge>
    <edge source="DNK" target="BEN">
      <data key="d0">371474</data>
    </edge>
    <edge source="DNK" target="ECU">
      <data key="d0">2060130</data>
    </edge>
    <edge source="DNK" target="SLV">
      <data key="d0">149461</data>
    </edge>
    <edge source="DNK" target="ETH">
      <data key="d0">1026618</data>
    </edge>
    <edge source="DNK" target="EST">
      <data key="d0">11417029</data>
    </edge>
    <edge source="DNK" target="FIN">
      <data key="d0">58824263</data>
    </edge>
    <edge source="DNK" target="FRA">
      <data key="d0">152670240</data>
    </edge>
    <edge source="DNK" target="GEO">
      <data key="d0">670693</data>
    </edge>
    <edge source="DNK" target="DEU">
      <data key="d0">302912735</data>
    </edge>
    <edge source="DNK" target="GHA">
      <data key="d0">4139302</data>
    </edge>
    <edge source="DNK" target="GRC">
      <data key="d0">8508156</data>
    </edge>
    <edge source="DNK" target="GTM">
      <data key="d0">519557</data>
    </edge>
    <edge source="DNK" target="HND">
      <data key="d0">3587569</data>
    </edge>
    <edge source="DNK" target="HKG">
      <data key="d0">9077004</data>
    </edge>
    <edge source="DNK" target="HUN">
      <data key="d0">37023435</data>
    </edge>
    <edge source="DNK" target="IDN">
      <data key="d0">33184261</data>
    </edge>
    <edge source="DNK" target="IRL">
      <data key="d0">17709273</data>
    </edge>
    <edge source="DNK" target="ISR">
      <data key="d0">8233189</data>
    </edge>
    <edge source="DNK" target="ITA">
      <data key="d0">45724771</data>
    </edge>
    <edge source="DNK" target="CIV">
      <data key="d0">500178</data>
    </edge>
    <edge source="DNK" target="JAM">
      <data key="d0">274639</data>
    </edge>
    <edge source="DNK" target="JPN">
      <data key="d0">45386502</data>
    </edge>
    <edge source="DNK" target="KAZ">
      <data key="d0">7914321</data>
    </edge>
    <edge source="DNK" target="JOR">
      <data key="d0">3409535</data>
    </edge>
    <edge source="DNK" target="KOR">
      <data key="d0">107348314</data>
    </edge>
    <edge source="DNK" target="KGZ">
      <data key="d0">110992</data>
    </edge>
    <edge source="DNK" target="LBN">
      <data key="d0">2174214</data>
    </edge>
    <edge source="DNK" target="LVA">
      <data key="d0">14662810</data>
    </edge>
    <edge source="DNK" target="LTU">
      <data key="d0">16494023</data>
    </edge>
    <edge source="DNK" target="MDG">
      <data key="d0">41954</data>
    </edge>
    <edge source="DNK" target="MWI">
      <data key="d0">156158</data>
    </edge>
    <edge source="DNK" target="MYS">
      <data key="d0">15538993</data>
    </edge>
    <edge source="DNK" target="MRT">
      <data key="d0">22701</data>
    </edge>
    <edge source="DNK" target="MUS">
      <data key="d0">388223</data>
    </edge>
    <edge source="DNK" target="MEX">
      <data key="d0">21855794</data>
    </edge>
    <edge source="DNK" target="MDA">
      <data key="d0">636121</data>
    </edge>
    <edge source="DNK" target="MAR">
      <data key="d0">3823123</data>
    </edge>
    <edge source="DNK" target="MOZ">
      <data key="d0">1168169</data>
    </edge>
    <edge source="DNK" target="OMN">
      <data key="d0">3236865</data>
    </edge>
    <edge source="DNK" target="NAM">
      <data key="d0">972375</data>
    </edge>
    <edge source="DNK" target="NLD">
      <data key="d0">70274066</data>
    </edge>
    <edge source="DNK" target="NZL">
      <data key="d0">8167639</data>
    </edge>
    <edge source="DNK" target="NIC">
      <data key="d0">890808</data>
    </edge>
    <edge source="DNK" target="NOR">
      <data key="d0">266082175</data>
    </edge>
    <edge source="DNK" target="PAK">
      <data key="d0">15214403</data>
    </edge>
    <edge source="DNK" target="PAN">
      <data key="d0">1847332</data>
    </edge>
    <edge source="DNK" target="PRY">
      <data key="d0">1055503</data>
    </edge>
    <edge source="DNK" target="PER">
      <data key="d0">6990793</data>
    </edge>
    <edge source="DNK" target="PHL">
      <data key="d0">5223016</data>
    </edge>
    <edge source="DNK" target="POL">
      <data key="d0">104716813</data>
    </edge>
    <edge source="DNK" target="PRT">
      <data key="d0">7867449</data>
    </edge>
    <edge source="DNK" target="ROU">
      <data key="d0">21772751</data>
    </edge>
    <edge source="DNK" target="RUS">
      <data key="d0">146879825</data>
    </edge>
    <edge source="DNK" target="SAU">
      <data key="d0">40412507</data>
    </edge>
    <edge source="DNK" target="SEN">
      <data key="d0">575189</data>
    </edge>
    <edge source="DNK" target="SRB">
      <data key="d0">6597829</data>
    </edge>
    <edge source="DNK" target="IND">
      <data key="d0">46728185</data>
    </edge>
    <edge source="DNK" target="SGP">
      <data key="d0">20678080</data>
    </edge>
    <edge source="DNK" target="SVK">
      <data key="d0">11612985</data>
    </edge>
    <edge source="DNK" target="VNM">
      <data key="d0">6944576</data>
    </edge>
    <edge source="DNK" target="SVN">
      <data key="d0">8168348</data>
    </edge>
    <edge source="DNK" target="ZAF">
      <data key="d0">27594320</data>
    </edge>
    <edge source="DNK" target="ZWE">
      <data key="d0">773114</data>
    </edge>
    <edge source="DNK" target="ESP">
      <data key="d0">46205511</data>
    </edge>
    <edge source="DNK" target="SWE">
      <data key="d0">297917994</data>
    </edge>
    <edge source="DNK" target="CHE">
      <data key="d0">32902423</data>
    </edge>
    <edge source="DNK" target="THA">
      <data key="d0">33655594</data>
    </edge>
    <edge source="DNK" target="TGO">
      <data key="d0">202361</data>
    </edge>
    <edge source="DNK" target="ARE">
      <data key="d0">18398501</data>
    </edge>
    <edge source="DNK" target="TUN">
      <data key="d0">2137645</data>
    </edge>
    <edge source="DNK" target="TUR">
      <data key="d0">49071455</data>
    </edge>
    <edge source="DNK" target="UGA">
      <data key="d0">947367</data>
    </edge>
    <edge source="DNK" target="UKR">
      <data key="d0">39916575</data>
    </edge>
    <edge source="DNK" target="MKD">
      <data key="d0">373784</data>
    </edge>
    <edge source="DNK" target="EGY">
      <data key="d0">31626111</data>
    </edge>
    <edge source="DNK" target="GBR">
      <data key="d0">139844520</data>
    </edge>
    <edge source="DNK" target="TZA">
      <data key="d0">1988726</data>
    </edge>
    <edge source="DNK" target="USA">
      <data key="d0">230720934</data>
    </edge>
    <edge source="DNK" target="BFA">
      <data key="d0">25823</data>
    </edge>
    <edge source="DNK" target="URY">
      <data key="d0">2002232</data>
    </edge>
    <edge source="ECU" target="ARG">
      <data key="d0">49912</data>
    </edge>
    <edge source="ECU" target="AUT">
      <data key="d0">42165</data>
    </edge>
    <edge source="ECU" target="BOL">
      <data key="d0">133647</data>
    </edge>
    <edge source="ECU" target="BRA">
      <data key="d0">3731589</data>
    </edge>
    <edge source="ECU" target="CAN">
      <data key="d0">114571</data>
    </edge>
    <edge source="ECU" target="CHL">
      <data key="d0">2269189</data>
    </edge>
    <edge source="ECU" target="CHN">
      <data key="d0">113549</data>
    </edge>
    <edge source="ECU" target="COL">
      <data key="d0">7126618</data>
    </edge>
    <edge source="ECU" target="CRI">
      <data key="d0">43462</data>
    </edge>
    <edge source="ECU" target="SLV">
      <data key="d0">10300</data>
    </edge>
    <edge source="ECU" target="ETH">
      <data key="d0">21890</data>
    </edge>
    <edge source="ECU" target="EST">
      <data key="d0">43680</data>
    </edge>
    <edge source="ECU" target="FRA">
      <data key="d0">17777</data>
    </edge>
    <edge source="ECU" target="DEU">
      <data key="d0">29515</data>
    </edge>
    <edge source="ECU" target="GHA">
      <data key="d0">16737</data>
    </edge>
    <edge source="ECU" target="GTM">
      <data key="d0">88962</data>
    </edge>
    <edge source="ECU" target="HND">
      <data key="d0">141067</data>
    </edge>
    <edge source="ECU" target="HKG">
      <data key="d0">47500</data>
    </edge>
    <edge source="ECU" target="IDN">
      <data key="d0">15520</data>
    </edge>
    <edge source="ECU" target="ITA">
      <data key="d0">117411</data>
    </edge>
    <edge source="ECU" target="KAZ">
      <data key="d0">11918</data>
    </edge>
    <edge source="ECU" target="KOR">
      <data key="d0">161035</data>
    </edge>
    <edge source="ECU" target="MYS">
      <data key="d0">36622</data>
    </edge>
    <edge source="ECU" target="MEX">
      <data key="d0">1359225</data>
    </edge>
    <edge source="ECU" target="NLD">
      <data key="d0">135109</data>
    </edge>
    <edge source="ECU" target="NZL">
      <data key="d0">26665</data>
    </edge>
    <edge source="ECU" target="NIC">
      <data key="d0">473007</data>
    </edge>
    <edge source="ECU" target="PAN">
      <data key="d0">9668520</data>
    </edge>
    <edge source="ECU" target="PRY">
      <data key="d0">48528</data>
    </edge>
    <edge source="ECU" target="PER">
      <data key="d0">3173504</data>
    </edge>
    <edge source="ECU" target="POL">
      <data key="d0">1025000</data>
    </edge>
    <edge source="ECU" target="RUS">
      <data key="d0">17137</data>
    </edge>
    <edge source="ECU" target="VNM">
      <data key="d0">16442</data>
    </edge>
    <edge source="ECU" target="ESP">
      <data key="d0">124895</data>
    </edge>
    <edge source="ECU" target="THA">
      <data key="d0">123180</data>
    </edge>
    <edge source="ECU" target="ARE">
      <data key="d0">34119</data>
    </edge>
    <edge source="ECU" target="EGY">
      <data key="d0">15256</data>
    </edge>
    <edge source="ECU" target="GBR">
      <data key="d0">66168</data>
    </edge>
    <edge source="ECU" target="USA">
      <data key="d0">7844385</data>
    </edge>
    <edge source="SLV" target="BOL">
      <data key="d0">142588</data>
    </edge>
    <edge source="SLV" target="BRA">
      <data key="d0">46708</data>
    </edge>
    <edge source="SLV" target="COL">
      <data key="d0">294232</data>
    </edge>
    <edge source="SLV" target="CRI">
      <data key="d0">3449184</data>
    </edge>
    <edge source="SLV" target="GTM">
      <data key="d0">1314015</data>
    </edge>
    <edge source="SLV" target="HND">
      <data key="d0">6440675</data>
    </edge>
    <edge source="SLV" target="IRL">
      <data key="d0">1553048</data>
    </edge>
    <edge source="SLV" target="ITA">
      <data key="d0">136060</data>
    </edge>
    <edge source="SLV" target="MEX">
      <data key="d0">336147</data>
    </edge>
    <edge source="SLV" target="NIC">
      <data key="d0">2698324</data>
    </edge>
    <edge source="SLV" target="PAK">
      <data key="d0">17500</data>
    </edge>
    <edge source="SLV" target="PAN">
      <data key="d0">3827226</data>
    </edge>
    <edge source="SLV" target="IND">
      <data key="d0">60000</data>
    </edge>
    <edge source="SLV" target="ESP">
      <data key="d0">71682</data>
    </edge>
    <edge source="SLV" target="USA">
      <data key="d0">1245393</data>
    </edge>
    <edge source="ETH" target="AUS">
      <data key="d0">664650</data>
    </edge>
    <edge source="ETH" target="BEL">
      <data key="d0">13727</data>
    </edge>
    <edge source="ETH" target="CMR">
      <data key="d0">1784683</data>
    </edge>
    <edge source="ETH" target="LKA">
      <data key="d0">14679</data>
    </edge>
    <edge source="ETH" target="CHN">
      <data key="d0">321209</data>
    </edge>
    <edge source="ETH" target="DEU">
      <data key="d0">82043</data>
    </edge>
    <edge source="ETH" target="ISR">
      <data key="d0">10826</data>
    </edge>
    <edge source="ETH" target="ITA">
      <data key="d0">794484</data>
    </edge>
    <edge source="ETH" target="KOR">
      <data key="d0">1184744</data>
    </edge>
    <edge source="ETH" target="MRT">
      <data key="d0">983696</data>
    </edge>
    <edge source="ETH" target="NLD">
      <data key="d0">20993</data>
    </edge>
    <edge source="ETH" target="ZAF">
      <data key="d0">83664</data>
    </edge>
    <edge source="ETH" target="CHE">
      <data key="d0">10155</data>
    </edge>
    <edge source="ETH" target="TUR">
      <data key="d0">49142</data>
    </edge>
    <edge source="ETH" target="GBR">
      <data key="d0">88303</data>
    </edge>
    <edge source="ETH" target="TZA">
      <data key="d0">216300</data>
    </edge>
    <edge source="ETH" target="USA">
      <data key="d0">179485</data>
    </edge>
    <edge source="EST" target="AZE">
      <data key="d0">5676991</data>
    </edge>
    <edge source="EST" target="ARG">
      <data key="d0">49637</data>
    </edge>
    <edge source="EST" target="AUS">
      <data key="d0">1347056</data>
    </edge>
    <edge source="EST" target="AUT">
      <data key="d0">1070550</data>
    </edge>
    <edge source="EST" target="BEL">
      <data key="d0">208391</data>
    </edge>
    <edge source="EST" target="BRA">
      <data key="d0">3397913</data>
    </edge>
    <edge source="EST" target="BGR">
      <data key="d0">80837</data>
    </edge>
    <edge source="EST" target="BLR">
      <data key="d0">2519387</data>
    </edge>
    <edge source="EST" target="CAN">
      <data key="d0">563960</data>
    </edge>
    <edge source="EST" target="LKA">
      <data key="d0">37546</data>
    </edge>
    <edge source="EST" target="CHL">
      <data key="d0">1096004</data>
    </edge>
    <edge source="EST" target="CHN">
      <data key="d0">3670831</data>
    </edge>
    <edge source="EST" target="COL">
      <data key="d0">13445</data>
    </edge>
    <edge source="EST" target="CRI">
      <data key="d0">246733</data>
    </edge>
    <edge source="EST" target="CZE">
      <data key="d0">103228</data>
    </edge>
    <edge source="EST" target="DNK">
      <data key="d0">4430482</data>
    </edge>
    <edge source="EST" target="ETH">
      <data key="d0">166599</data>
    </edge>
    <edge source="EST" target="FIN">
      <data key="d0">56795331</data>
    </edge>
    <edge source="EST" target="FRA">
      <data key="d0">101953</data>
    </edge>
    <edge source="EST" target="GEO">
      <data key="d0">33006</data>
    </edge>
    <edge source="EST" target="DEU">
      <data key="d0">4268938</data>
    </edge>
    <edge source="EST" target="GRC">
      <data key="d0">34489</data>
    </edge>
    <edge source="EST" target="HKG">
      <data key="d0">381015</data>
    </edge>
    <edge source="EST" target="HUN">
      <data key="d0">155413</data>
    </edge>
    <edge source="EST" target="ITA">
      <data key="d0">388250</data>
    </edge>
    <edge source="EST" target="CIV">
      <data key="d0">86210</data>
    </edge>
    <edge source="EST" target="KAZ">
      <data key="d0">64597695</data>
    </edge>
    <edge source="EST" target="KOR">
      <data key="d0">19193186</data>
    </edge>
    <edge source="EST" target="KGZ">
      <data key="d0">10278</data>
    </edge>
    <edge source="EST" target="LVA">
      <data key="d0">45024916</data>
    </edge>
    <edge source="EST" target="LTU">
      <data key="d0">16013328</data>
    </edge>
    <edge source="EST" target="MYS">
      <data key="d0">10973</data>
    </edge>
    <edge source="EST" target="MUS">
      <data key="d0">10837</data>
    </edge>
    <edge source="EST" target="MDA">
      <data key="d0">45120</data>
    </edge>
    <edge source="EST" target="MAR">
      <data key="d0">572122</data>
    </edge>
    <edge source="EST" target="NLD">
      <data key="d0">1445840</data>
    </edge>
    <edge source="EST" target="NOR">
      <data key="d0">10810443</data>
    </edge>
    <edge source="EST" target="PAK">
      <data key="d0">220344</data>
    </edge>
    <edge source="EST" target="POL">
      <data key="d0">2706495</data>
    </edge>
    <edge source="EST" target="RUS">
      <data key="d0">438934402</data>
    </edge>
    <edge source="EST" target="SAU">
      <data key="d0">21413</data>
    </edge>
    <edge source="EST" target="SRB">
      <data key="d0">11272</data>
    </edge>
    <edge source="EST" target="IND">
      <data key="d0">353557</data>
    </edge>
    <edge source="EST" target="SGP">
      <data key="d0">360140</data>
    </edge>
    <edge source="EST" target="SVK">
      <data key="d0">174224</data>
    </edge>
    <edge source="EST" target="ZAF">
      <data key="d0">1185691</data>
    </edge>
    <edge source="EST" target="ESP">
      <data key="d0">172950</data>
    </edge>
    <edge source="EST" target="SWE">
      <data key="d0">17436569</data>
    </edge>
    <edge source="EST" target="CHE">
      <data key="d0">254700</data>
    </edge>
    <edge source="EST" target="THA">
      <data key="d0">71949</data>
    </edge>
    <edge source="EST" target="ARE">
      <data key="d0">143161</data>
    </edge>
    <edge source="EST" target="TUR">
      <data key="d0">1787896</data>
    </edge>
    <edge source="EST" target="UKR">
      <data key="d0">1146605</data>
    </edge>
    <edge source="EST" target="GBR">
      <data key="d0">1622832</data>
    </edge>
    <edge source="EST" target="USA">
      <data key="d0">4971297</data>
    </edge>
    <edge source="EST" target="URY">
      <data key="d0">540812</data>
    </edge>
    <edge source="FIN" target="DZA">
      <data key="d0">38403935</data>
    </edge>
    <edge source="FIN" target="AZE">
      <data key="d0">1383321</data>
    </edge>
    <edge source="FIN" target="ARG">
      <data key="d0">16616028</data>
    </edge>
    <edge source="FIN" target="AUS">
      <data key="d0">241564050</data>
    </edge>
    <edge source="FIN" target="AUT">
      <data key="d0">40894336</data>
    </edge>
    <edge source="FIN" target="ARM">
      <data key="d0">1195418</data>
    </edge>
    <edge source="FIN" target="BEL">
      <data key="d0">53346389</data>
    </edge>
    <edge source="FIN" target="BOL">
      <data key="d0">1205227</data>
    </edge>
    <edge source="FIN" target="BRA">
      <data key="d0">213755491</data>
    </edge>
    <edge source="FIN" target="BGR">
      <data key="d0">7643529</data>
    </edge>
    <edge source="FIN" target="BLR">
      <data key="d0">20124829</data>
    </edge>
    <edge source="FIN" target="KHM">
      <data key="d0">14956</data>
    </edge>
    <edge source="FIN" target="CMR">
      <data key="d0">589496</data>
    </edge>
    <edge source="FIN" target="CAN">
      <data key="d0">93039023</data>
    </edge>
    <edge source="FIN" target="LKA">
      <data key="d0">545138</data>
    </edge>
    <edge source="FIN" target="CHL">
      <data key="d0">93039026</data>
    </edge>
    <edge source="FIN" target="CHN">
      <data key="d0">459765533</data>
    </edge>
    <edge source="FIN" target="COL">
      <data key="d0">12193320</data>
    </edge>
    <edge source="FIN" target="CRI">
      <data key="d0">2028583</data>
    </edge>
    <edge source="FIN" target="HRV">
      <data key="d0">1324600</data>
    </edge>
    <edge source="FIN" target="CZE">
      <data key="d0">18981555</data>
    </edge>
    <edge source="FIN" target="DNK">
      <data key="d0">46377427</data>
    </edge>
    <edge source="FIN" target="ECU">
      <data key="d0">6188781</data>
    </edge>
    <edge source="FIN" target="ETH">
      <data key="d0">1522953</data>
    </edge>
    <edge source="FIN" target="EST">
      <data key="d0">57389732</data>
    </edge>
    <edge source="FIN" target="FRA">
      <data key="d0">190249312</data>
    </edge>
    <edge source="FIN" target="GEO">
      <data key="d0">381995</data>
    </edge>
    <edge source="FIN" target="DEU">
      <data key="d0">213034759</data>
    </edge>
    <edge source="FIN" target="GHA">
      <data key="d0">14262643</data>
    </edge>
    <edge source="FIN" target="GRC">
      <data key="d0">2730431</data>
    </edge>
    <edge source="FIN" target="GTM">
      <data key="d0">1229678</data>
    </edge>
    <edge source="FIN" target="HND">
      <data key="d0">37532</data>
    </edge>
    <edge source="FIN" target="HKG">
      <data key="d0">7303098</data>
    </edge>
    <edge source="FIN" target="HUN">
      <data key="d0">7431050</data>
    </edge>
    <edge source="FIN" target="IDN">
      <data key="d0">64643038</data>
    </edge>
    <edge source="FIN" target="IRL">
      <data key="d0">3197272</data>
    </edge>
    <edge source="FIN" target="ISR">
      <data key="d0">6702225</data>
    </edge>
    <edge source="FIN" target="ITA">
      <data key="d0">28385561</data>
    </edge>
    <edge source="FIN" target="CIV">
      <data key="d0">323043</data>
    </edge>
    <edge source="FIN" target="JPN">
      <data key="d0">49945925</data>
    </edge>
    <edge source="FIN" target="KAZ">
      <data key="d0">42642457</data>
    </edge>
    <edge source="FIN" target="JOR">
      <data key="d0">1225398</data>
    </edge>
    <edge source="FIN" target="KOR">
      <data key="d0">147439110</data>
    </edge>
    <edge source="FIN" target="KGZ">
      <data key="d0">1184017</data>
    </edge>
    <edge source="FIN" target="LBN">
      <data key="d0">1031239</data>
    </edge>
    <edge source="FIN" target="LVA">
      <data key="d0">21285013</data>
    </edge>
    <edge source="FIN" target="LTU">
      <data key="d0">21966394</data>
    </edge>
    <edge source="FIN" target="MYS">
      <data key="d0">6768589</data>
    </edge>
    <edge source="FIN" target="MUS">
      <data key="d0">23535</data>
    </edge>
    <edge source="FIN" target="MEX">
      <data key="d0">96108584</data>
    </edge>
    <edge source="FIN" target="MDA">
      <data key="d0">650845</data>
    </edge>
    <edge source="FIN" target="MAR">
      <data key="d0">6730383</data>
    </edge>
    <edge source="FIN" target="MOZ">
      <data key="d0">180263</data>
    </edge>
    <edge source="FIN" target="OMN">
      <data key="d0">7989250</data>
    </edge>
    <edge source="FIN" target="NAM">
      <data key="d0">202588</data>
    </edge>
    <edge source="FIN" target="NLD">
      <data key="d0">197679539</data>
    </edge>
    <edge source="FIN" target="NZL">
      <data key="d0">8274181</data>
    </edge>
    <edge source="FIN" target="NOR">
      <data key="d0">237297194</data>
    </edge>
    <edge source="FIN" target="PAK">
      <data key="d0">807295</data>
    </edge>
    <edge source="FIN" target="PAN">
      <data key="d0">372794</data>
    </edge>
    <edge source="FIN" target="PRY">
      <data key="d0">283938</data>
    </edge>
    <edge source="FIN" target="PER">
      <data key="d0">25914006</data>
    </edge>
    <edge source="FIN" target="PHL">
      <data key="d0">19042846</data>
    </edge>
    <edge source="FIN" target="POL">
      <data key="d0">87779499</data>
    </edge>
    <edge source="FIN" target="PRT">
      <data key="d0">12542164</data>
    </edge>
    <edge source="FIN" target="ROU">
      <data key="d0">7680344</data>
    </edge>
    <edge source="FIN" target="RUS">
      <data key="d0">632707526</data>
    </edge>
    <edge source="FIN" target="SAU">
      <data key="d0">37872235</data>
    </edge>
    <edge source="FIN" target="SEN">
      <data key="d0">301829</data>
    </edge>
    <edge source="FIN" target="SRB">
      <data key="d0">3410154</data>
    </edge>
    <edge source="FIN" target="IND">
      <data key="d0">68202388</data>
    </edge>
    <edge source="FIN" target="SGP">
      <data key="d0">40828447</data>
    </edge>
    <edge source="FIN" target="SVK">
      <data key="d0">7997587</data>
    </edge>
    <edge source="FIN" target="VNM">
      <data key="d0">21324621</data>
    </edge>
    <edge source="FIN" target="SVN">
      <data key="d0">7600440</data>
    </edge>
    <edge source="FIN" target="ZAF">
      <data key="d0">106945023</data>
    </edge>
    <edge source="FIN" target="ZWE">
      <data key="d0">4945428</data>
    </edge>
    <edge source="FIN" target="ESP">
      <data key="d0">39872711</data>
    </edge>
    <edge source="FIN" target="SWE">
      <data key="d0">363703342</data>
    </edge>
    <edge source="FIN" target="CHE">
      <data key="d0">15992947</data>
    </edge>
    <edge source="FIN" target="THA">
      <data key="d0">14363160</data>
    </edge>
    <edge source="FIN" target="TGO">
      <data key="d0">95908</data>
    </edge>
    <edge source="FIN" target="ARE">
      <data key="d0">21533872</data>
    </edge>
    <edge source="FIN" target="TUN">
      <data key="d0">1224704</data>
    </edge>
    <edge source="FIN" target="TUR">
      <data key="d0">139669370</data>
    </edge>
    <edge source="FIN" target="UGA">
      <data key="d0">21789</data>
    </edge>
    <edge source="FIN" target="UKR">
      <data key="d0">22423529</data>
    </edge>
    <edge source="FIN" target="MKD">
      <data key="d0">28275</data>
    </edge>
    <edge source="FIN" target="EGY">
      <data key="d0">10075972</data>
    </edge>
    <edge source="FIN" target="GBR">
      <data key="d0">137058944</data>
    </edge>
    <edge source="FIN" target="TZA">
      <data key="d0">5167587</data>
    </edge>
    <edge source="FIN" target="USA">
      <data key="d0">398112433</data>
    </edge>
    <edge source="FIN" target="BFA">
      <data key="d0">1120337</data>
    </edge>
    <edge source="FIN" target="URY">
      <data key="d0">91270032</data>
    </edge>
    <edge source="GEO" target="AZE">
      <data key="d0">1522231</data>
    </edge>
    <edge source="GEO" target="ARM">
      <data key="d0">1816620</data>
    </edge>
    <edge source="GEO" target="BGR">
      <data key="d0">14715</data>
    </edge>
    <edge source="GEO" target="FRA">
      <data key="d0">23963</data>
    </edge>
    <edge source="GEO" target="DEU">
      <data key="d0">205149</data>
    </edge>
    <edge source="GEO" target="ITA">
      <data key="d0">82363</data>
    </edge>
    <edge source="GEO" target="KAZ">
      <data key="d0">10724</data>
    </edge>
    <edge source="GEO" target="NLD">
      <data key="d0">41158</data>
    </edge>
    <edge source="GEO" target="PAN">
      <data key="d0">22000</data>
    </edge>
    <edge source="GEO" target="POL">
      <data key="d0">20100</data>
    </edge>
    <edge source="GEO" target="RUS">
      <data key="d0">793163</data>
    </edge>
    <edge source="GEO" target="ARE">
      <data key="d0">2350262</data>
    </edge>
    <edge source="GEO" target="TUR">
      <data key="d0">6276134</data>
    </edge>
    <edge source="GEO" target="UKR">
      <data key="d0">25532</data>
    </edge>
    <edge source="GEO" target="EGY">
      <data key="d0">629660</data>
    </edge>
    <edge source="GEO" target="GBR">
      <data key="d0">1050355</data>
    </edge>
    <edge source="GEO" target="USA">
      <data key="d0">127253</data>
    </edge>
    <edge source="GHA" target="AUS">
      <data key="d0">1921182</data>
    </edge>
    <edge source="GHA" target="BEL">
      <data key="d0">736593</data>
    </edge>
    <edge source="GHA" target="CMR">
      <data key="d0">3573847</data>
    </edge>
    <edge source="GHA" target="CAN">
      <data key="d0">46858</data>
    </edge>
    <edge source="GHA" target="BEN">
      <data key="d0">413778</data>
    </edge>
    <edge source="GHA" target="DNK">
      <data key="d0">94723</data>
    </edge>
    <edge source="GHA" target="FRA">
      <data key="d0">90281</data>
    </edge>
    <edge source="GHA" target="DEU">
      <data key="d0">45379</data>
    </edge>
    <edge source="GHA" target="IDN">
      <data key="d0">24519</data>
    </edge>
    <edge source="GHA" target="ITA">
      <data key="d0">11736</data>
    </edge>
    <edge source="GHA" target="CIV">
      <data key="d0">24358116</data>
    </edge>
    <edge source="GHA" target="KAZ">
      <data key="d0">60215</data>
    </edge>
    <edge source="GHA" target="LBN">
      <data key="d0">126408</data>
    </edge>
    <edge source="GHA" target="MOZ">
      <data key="d0">13074</data>
    </edge>
    <edge source="GHA" target="NAM">
      <data key="d0">137651</data>
    </edge>
    <edge source="GHA" target="NLD">
      <data key="d0">29562</data>
    </edge>
    <edge source="GHA" target="NER">
      <data key="d0">315478</data>
    </edge>
    <edge source="GHA" target="NOR">
      <data key="d0">260015</data>
    </edge>
    <edge source="GHA" target="PRT">
      <data key="d0">231078</data>
    </edge>
    <edge source="GHA" target="SAU">
      <data key="d0">205054</data>
    </edge>
    <edge source="GHA" target="SEN">
      <data key="d0">705268</data>
    </edge>
    <edge source="GHA" target="SGP">
      <data key="d0">36218</data>
    </edge>
    <edge source="GHA" target="ZAF">
      <data key="d0">139659</data>
    </edge>
    <edge source="GHA" target="ZWE">
      <data key="d0">26293</data>
    </edge>
    <edge source="GHA" target="ESP">
      <data key="d0">517209</data>
    </edge>
    <edge source="GHA" target="SWE">
      <data key="d0">527842</data>
    </edge>
    <edge source="GHA" target="TGO">
      <data key="d0">412676</data>
    </edge>
    <edge source="GHA" target="ARE">
      <data key="d0">12688</data>
    </edge>
    <edge source="GHA" target="TUR">
      <data key="d0">12897</data>
    </edge>
    <edge source="GHA" target="GBR">
      <data key="d0">1416915</data>
    </edge>
    <edge source="GHA" target="TZA">
      <data key="d0">454120</data>
    </edge>
    <edge source="GHA" target="USA">
      <data key="d0">489908</data>
    </edge>
    <edge source="GHA" target="BFA">
      <data key="d0">29064862</data>
    </edge>
    <edge source="GTM" target="ARG">
      <data key="d0">1060498</data>
    </edge>
    <edge source="GTM" target="AUT">
      <data key="d0">111786</data>
    </edge>
    <edge source="GTM" target="BRA">
      <data key="d0">20994</data>
    </edge>
    <edge source="GTM" target="CHL">
      <data key="d0">122272</data>
    </edge>
    <edge source="GTM" target="COL">
      <data key="d0">24621</data>
    </edge>
    <edge source="GTM" target="CRI">
      <data key="d0">1862380</data>
    </edge>
    <edge source="GTM" target="SLV">
      <data key="d0">6212604</data>
    </edge>
    <edge source="GTM" target="DEU">
      <data key="d0">71600</data>
    </edge>
    <edge source="GTM" target="HND">
      <data key="d0">3567514</data>
    </edge>
    <edge source="GTM" target="IDN">
      <data key="d0">54000</data>
    </edge>
    <edge source="GTM" target="ITA">
      <data key="d0">139205</data>
    </edge>
    <edge source="GTM" target="KOR">
      <data key="d0">24231</data>
    </edge>
    <edge source="GTM" target="MEX">
      <data key="d0">3724848</data>
    </edge>
    <edge source="GTM" target="MAR">
      <data key="d0">88626</data>
    </edge>
    <edge source="GTM" target="NLD">
      <data key="d0">93298</data>
    </edge>
    <edge source="GTM" target="NIC">
      <data key="d0">2582901</data>
    </edge>
    <edge source="GTM" target="PAN">
      <data key="d0">712317</data>
    </edge>
    <edge source="GTM" target="PER">
      <data key="d0">985968</data>
    </edge>
    <edge source="GTM" target="IND">
      <data key="d0">333632</data>
    </edge>
    <edge source="GTM" target="VNM">
      <data key="d0">40508</data>
    </edge>
    <edge source="GTM" target="ESP">
      <data key="d0">54280</data>
    </edge>
    <edge source="GTM" target="USA">
      <data key="d0">4137111</data>
    </edge>
    <edge source="HND" target="ARG">
      <data key="d0">40950</data>
    </edge>
    <edge source="HND" target="BRA">
      <data key="d0">515225</data>
    </edge>
    <edge source="HND" target="CAN">
      <data key="d0">71796</data>
    </edge>
    <edge source="HND" target="CHN">
      <data key="d0">345614</data>
    </edge>
    <edge source="HND" target="COL">
      <data key="d0">84638</data>
    </edge>
    <edge source="HND" target="CRI">
      <data key="d0">30490</data>
    </edge>
    <edge source="HND" target="ECU">
      <data key="d0">63365</data>
    </edge>
    <edge source="HND" target="SLV">
      <data key="d0">1558184</data>
    </edge>
    <edge source="HND" target="DEU">
      <data key="d0">237891</data>
    </edge>
    <edge source="HND" target="GTM">
      <data key="d0">343677</data>
    </edge>
    <edge source="HND" target="HKG">
      <data key="d0">19038</data>
    </edge>
    <edge source="HND" target="ITA">
      <data key="d0">905747</data>
    </edge>
    <edge source="HND" target="JPN">
      <data key="d0">1183900</data>
    </edge>
    <edge source="HND" target="KOR">
      <data key="d0">467095</data>
    </edge>
    <edge source="HND" target="MEX">
      <data key="d0">337675</data>
    </edge>
    <edge source="HND" target="MAR">
      <data key="d0">205893</data>
    </edge>
    <edge source="HND" target="NIC">
      <data key="d0">2459153</data>
    </edge>
    <edge source="HND" target="PAK">
      <data key="d0">128220</data>
    </edge>
    <edge source="HND" target="PER">
      <data key="d0">110501</data>
    </edge>
    <edge source="HND" target="RUS">
      <data key="d0">24800</data>
    </edge>
    <edge source="HND" target="IND">
      <data key="d0">100437</data>
    </edge>
    <edge source="HND" target="SGP">
      <data key="d0">50600</data>
    </edge>
    <edge source="HND" target="ESP">
      <data key="d0">142503</data>
    </edge>
    <edge source="HND" target="CHE">
      <data key="d0">90902</data>
    </edge>
    <edge source="HND" target="TUR">
      <data key="d0">28630</data>
    </edge>
    <edge source="HND" target="GBR">
      <data key="d0">134035</data>
    </edge>
    <edge source="HND" target="USA">
      <data key="d0">9300340</data>
    </edge>
    <edge source="HUN" target="ALB">
      <data key="d0">85387</data>
    </edge>
    <edge source="HUN" target="DZA">
      <data key="d0">501169</data>
    </edge>
    <edge source="HUN" target="AZE">
      <data key="d0">190908</data>
    </edge>
    <edge source="HUN" target="ARG">
      <data key="d0">810038</data>
    </edge>
    <edge source="HUN" target="AUS">
      <data key="d0">2346374</data>
    </edge>
    <edge source="HUN" target="AUT">
      <data key="d0">106793223</data>
    </edge>
    <edge source="HUN" target="ARM">
      <data key="d0">223915</data>
    </edge>
    <edge source="HUN" target="BEL">
      <data key="d0">38047316</data>
    </edge>
    <edge source="HUN" target="BOL">
      <data key="d0">138968</data>
    </edge>
    <edge source="HUN" target="BRA">
      <data key="d0">4015438</data>
    </edge>
    <edge source="HUN" target="BGR">
      <data key="d0">9779038</data>
    </edge>
    <edge source="HUN" target="BLR">
      <data key="d0">6061973</data>
    </edge>
    <edge source="HUN" target="KHM">
      <data key="d0">37341</data>
    </edge>
    <edge source="HUN" target="CAN">
      <data key="d0">3038553</data>
    </edge>
    <edge source="HUN" target="LKA">
      <data key="d0">200929</data>
    </edge>
    <edge source="HUN" target="CHL">
      <data key="d0">431139</data>
    </edge>
    <edge source="HUN" target="CHN">
      <data key="d0">21154975</data>
    </edge>
    <edge source="HUN" target="COL">
      <data key="d0">10314</data>
    </edge>
    <edge source="HUN" target="HRV">
      <data key="d0">11650971</data>
    </edge>
    <edge source="HUN" target="CZE">
      <data key="d0">35091227</data>
    </edge>
    <edge source="HUN" target="DNK">
      <data key="d0">7763660</data>
    </edge>
    <edge source="HUN" target="ETH">
      <data key="d0">136103</data>
    </edge>
    <edge source="HUN" target="EST">
      <data key="d0">2184849</data>
    </edge>
    <edge source="HUN" target="FIN">
      <data key="d0">5838419</data>
    </edge>
    <edge source="HUN" target="FRA">
      <data key="d0">88845095</data>
    </edge>
    <edge source="HUN" target="GEO">
      <data key="d0">125910</data>
    </edge>
    <edge source="HUN" target="DEU">
      <data key="d0">581771519</data>
    </edge>
    <edge source="HUN" target="GHA">
      <data key="d0">144103</data>
    </edge>
    <edge source="HUN" target="GRC">
      <data key="d0">436353</data>
    </edge>
    <edge source="HUN" target="GTM">
      <data key="d0">82500</data>
    </edge>
    <edge source="HUN" target="HKG">
      <data key="d0">2837495</data>
    </edge>
    <edge source="HUN" target="IDN">
      <data key="d0">452534</data>
    </edge>
    <edge source="HUN" target="IRL">
      <data key="d0">28671736</data>
    </edge>
    <edge source="HUN" target="ISR">
      <data key="d0">437223</data>
    </edge>
    <edge source="HUN" target="ITA">
      <data key="d0">29862135</data>
    </edge>
    <edge source="HUN" target="CIV">
      <data key="d0">10301</data>
    </edge>
    <edge source="HUN" target="JPN">
      <data key="d0">2755874</data>
    </edge>
    <edge source="HUN" target="KAZ">
      <data key="d0">1032483</data>
    </edge>
    <edge source="HUN" target="JOR">
      <data key="d0">189318</data>
    </edge>
    <edge source="HUN" target="KOR">
      <data key="d0">7528013</data>
    </edge>
    <edge source="HUN" target="KGZ">
      <data key="d0">70906</data>
    </edge>
    <edge source="HUN" target="LBN">
      <data key="d0">72329</data>
    </edge>
    <edge source="HUN" target="LVA">
      <data key="d0">2991107</data>
    </edge>
    <edge source="HUN" target="LTU">
      <data key="d0">1588482</data>
    </edge>
    <edge source="HUN" target="MYS">
      <data key="d0">6001609</data>
    </edge>
    <edge source="HUN" target="MEX">
      <data key="d0">5568722</data>
    </edge>
    <edge source="HUN" target="MDA">
      <data key="d0">2307494</data>
    </edge>
    <edge source="HUN" target="MAR">
      <data key="d0">135092</data>
    </edge>
    <edge source="HUN" target="NLD">
      <data key="d0">57626934</data>
    </edge>
    <edge source="HUN" target="NZL">
      <data key="d0">2255186</data>
    </edge>
    <edge source="HUN" target="NOR">
      <data key="d0">4534259</data>
    </edge>
    <edge source="HUN" target="PAK">
      <data key="d0">94316</data>
    </edge>
    <edge source="HUN" target="PER">
      <data key="d0">18972</data>
    </edge>
    <edge source="HUN" target="PHL">
      <data key="d0">1008257</data>
    </edge>
    <edge source="HUN" target="POL">
      <data key="d0">19686074</data>
    </edge>
    <edge source="HUN" target="PRT">
      <data key="d0">583982</data>
    </edge>
    <edge source="HUN" target="ROU">
      <data key="d0">59079838</data>
    </edge>
    <edge source="HUN" target="RUS">
      <data key="d0">54160174</data>
    </edge>
    <edge source="HUN" target="SAU">
      <data key="d0">122233</data>
    </edge>
    <edge source="HUN" target="SRB">
      <data key="d0">14751238</data>
    </edge>
    <edge source="HUN" target="IND">
      <data key="d0">2362630</data>
    </edge>
    <edge source="HUN" target="SGP">
      <data key="d0">135351</data>
    </edge>
    <edge source="HUN" target="SVK">
      <data key="d0">33524046</data>
    </edge>
    <edge source="HUN" target="VNM">
      <data key="d0">143458</data>
    </edge>
    <edge source="HUN" target="SVN">
      <data key="d0">3426084</data>
    </edge>
    <edge source="HUN" target="ZAF">
      <data key="d0">1415757</data>
    </edge>
    <edge source="HUN" target="ESP">
      <data key="d0">3817293</data>
    </edge>
    <edge source="HUN" target="SWE">
      <data key="d0">4566164</data>
    </edge>
    <edge source="HUN" target="CHE">
      <data key="d0">19936885</data>
    </edge>
    <edge source="HUN" target="THA">
      <data key="d0">1783606</data>
    </edge>
    <edge source="HUN" target="ARE">
      <data key="d0">141922</data>
    </edge>
    <edge source="HUN" target="TUN">
      <data key="d0">137672</data>
    </edge>
    <edge source="HUN" target="TUR">
      <data key="d0">4341087</data>
    </edge>
    <edge source="HUN" target="UGA">
      <data key="d0">435838</data>
    </edge>
    <edge source="HUN" target="UKR">
      <data key="d0">45140455</data>
    </edge>
    <edge source="HUN" target="MKD">
      <data key="d0">686465</data>
    </edge>
    <edge source="HUN" target="EGY">
      <data key="d0">3058326</data>
    </edge>
    <edge source="HUN" target="GBR">
      <data key="d0">41679979</data>
    </edge>
    <edge source="HUN" target="TZA">
      <data key="d0">33873</data>
    </edge>
    <edge source="HUN" target="USA">
      <data key="d0">44771739</data>
    </edge>
    <edge source="HUN" target="URY">
      <data key="d0">455252</data>
    </edge>
    <edge source="IDN" target="ALB">
      <data key="d0">2702000</data>
    </edge>
    <edge source="IDN" target="DZA">
      <data key="d0">415668</data>
    </edge>
    <edge source="IDN" target="AZE">
      <data key="d0">94973</data>
    </edge>
    <edge source="IDN" target="ARG">
      <data key="d0">1047015</data>
    </edge>
    <edge source="IDN" target="AUS">
      <data key="d0">67885359</data>
    </edge>
    <edge source="IDN" target="AUT">
      <data key="d0">231712</data>
    </edge>
    <edge source="IDN" target="ARM">
      <data key="d0">22130</data>
    </edge>
    <edge source="IDN" target="BEL">
      <data key="d0">7526729</data>
    </edge>
    <edge source="IDN" target="BRA">
      <data key="d0">17299110</data>
    </edge>
    <edge source="IDN" target="BLR">
      <data key="d0">16590</data>
    </edge>
    <edge source="IDN" target="KHM">
      <data key="d0">896702</data>
    </edge>
    <edge source="IDN" target="CMR">
      <data key="d0">1353748</data>
    </edge>
    <edge source="IDN" target="CAN">
      <data key="d0">4357638</data>
    </edge>
    <edge source="IDN" target="LKA">
      <data key="d0">734309</data>
    </edge>
    <edge source="IDN" target="CHL">
      <data key="d0">9408763</data>
    </edge>
    <edge source="IDN" target="CHN">
      <data key="d0">18223688</data>
    </edge>
    <edge source="IDN" target="COL">
      <data key="d0">876661</data>
    </edge>
    <edge source="IDN" target="CRI">
      <data key="d0">58409</data>
    </edge>
    <edge source="IDN" target="CZE">
      <data key="d0">87281</data>
    </edge>
    <edge source="IDN" target="DNK">
      <data key="d0">180398</data>
    </edge>
    <edge source="IDN" target="ECU">
      <data key="d0">926639</data>
    </edge>
    <edge source="IDN" target="ETH">
      <data key="d0">110690</data>
    </edge>
    <edge source="IDN" target="FIN">
      <data key="d0">973769</data>
    </edge>
    <edge source="IDN" target="FRA">
      <data key="d0">17482903</data>
    </edge>
    <edge source="IDN" target="DEU">
      <data key="d0">9676016</data>
    </edge>
    <edge source="IDN" target="GHA">
      <data key="d0">12067003</data>
    </edge>
    <edge source="IDN" target="GRC">
      <data key="d0">64945</data>
    </edge>
    <edge source="IDN" target="GTM">
      <data key="d0">318420</data>
    </edge>
    <edge source="IDN" target="HKG">
      <data key="d0">46245496</data>
    </edge>
    <edge source="IDN" target="HUN">
      <data key="d0">2226944</data>
    </edge>
    <edge source="IDN" target="IRL">
      <data key="d0">153886</data>
    </edge>
    <edge source="IDN" target="ISR">
      <data key="d0">32400</data>
    </edge>
    <edge source="IDN" target="ITA">
      <data key="d0">1048686</data>
    </edge>
    <edge source="IDN" target="CIV">
      <data key="d0">1941423</data>
    </edge>
    <edge source="IDN" target="JPN">
      <data key="d0">126634420</data>
    </edge>
    <edge source="IDN" target="KAZ">
      <data key="d0">491616</data>
    </edge>
    <edge source="IDN" target="JOR">
      <data key="d0">187666</data>
    </edge>
    <edge source="IDN" target="KOR">
      <data key="d0">37492550</data>
    </edge>
    <edge source="IDN" target="LBN">
      <data key="d0">309160</data>
    </edge>
    <edge source="IDN" target="LVA">
      <data key="d0">796786</data>
    </edge>
    <edge source="IDN" target="LTU">
      <data key="d0">10656</data>
    </edge>
    <edge source="IDN" target="MDG">
      <data key="d0">27195</data>
    </edge>
    <edge source="IDN" target="MYS">
      <data key="d0">85261870</data>
    </edge>
    <edge source="IDN" target="MRT">
      <data key="d0">1591210</data>
    </edge>
    <edge source="IDN" target="MEX">
      <data key="d0">2233757</data>
    </edge>
    <edge source="IDN" target="MAR">
      <data key="d0">101129</data>
    </edge>
    <edge source="IDN" target="MOZ">
      <data key="d0">76483</data>
    </edge>
    <edge source="IDN" target="OMN">
      <data key="d0">591173</data>
    </edge>
    <edge source="IDN" target="NAM">
      <data key="d0">55394</data>
    </edge>
    <edge source="IDN" target="NLD">
      <data key="d0">8019127</data>
    </edge>
    <edge source="IDN" target="NZL">
      <data key="d0">807709</data>
    </edge>
    <edge source="IDN" target="NIC">
      <data key="d0">50446</data>
    </edge>
    <edge source="IDN" target="NER">
      <data key="d0">115000</data>
    </edge>
    <edge source="IDN" target="NOR">
      <data key="d0">172941</data>
    </edge>
    <edge source="IDN" target="PAK">
      <data key="d0">2284207</data>
    </edge>
    <edge source="IDN" target="PAN">
      <data key="d0">132928</data>
    </edge>
    <edge source="IDN" target="PER">
      <data key="d0">7197206</data>
    </edge>
    <edge source="IDN" target="PHL">
      <data key="d0">40184232</data>
    </edge>
    <edge source="IDN" target="PRT">
      <data key="d0">855853</data>
    </edge>
    <edge source="IDN" target="ROU">
      <data key="d0">18329</data>
    </edge>
    <edge source="IDN" target="RUS">
      <data key="d0">5584998</data>
    </edge>
    <edge source="IDN" target="SAU">
      <data key="d0">4211263</data>
    </edge>
    <edge source="IDN" target="SEN">
      <data key="d0">1478307</data>
    </edge>
    <edge source="IDN" target="IND">
      <data key="d0">14464801</data>
    </edge>
    <edge source="IDN" target="SGP">
      <data key="d0">172304011</data>
    </edge>
    <edge source="IDN" target="SVK">
      <data key="d0">375141</data>
    </edge>
    <edge source="IDN" target="VNM">
      <data key="d0">13928956</data>
    </edge>
    <edge source="IDN" target="ZAF">
      <data key="d0">10324898</data>
    </edge>
    <edge source="IDN" target="ESP">
      <data key="d0">1313528</data>
    </edge>
    <edge source="IDN" target="SWE">
      <data key="d0">1513636</data>
    </edge>
    <edge source="IDN" target="CHE">
      <data key="d0">83228</data>
    </edge>
    <edge source="IDN" target="THA">
      <data key="d0">161626905</data>
    </edge>
    <edge source="IDN" target="ARE">
      <data key="d0">43096174</data>
    </edge>
    <edge source="IDN" target="TUN">
      <data key="d0">109962</data>
    </edge>
    <edge source="IDN" target="TUR">
      <data key="d0">2574784</data>
    </edge>
    <edge source="IDN" target="UKR">
      <data key="d0">297018</data>
    </edge>
    <edge source="IDN" target="EGY">
      <data key="d0">1569716</data>
    </edge>
    <edge source="IDN" target="GBR">
      <data key="d0">10006209</data>
    </edge>
    <edge source="IDN" target="TZA">
      <data key="d0">6902782</data>
    </edge>
    <edge source="IDN" target="USA">
      <data key="d0">34849712</data>
    </edge>
    <edge source="ISR" target="AZE">
      <data key="d0">7675000</data>
    </edge>
    <edge source="ISR" target="ARG">
      <data key="d0">3468000</data>
    </edge>
    <edge source="ISR" target="AUS">
      <data key="d0">9309000</data>
    </edge>
    <edge source="ISR" target="AUT">
      <data key="d0">29036000</data>
    </edge>
    <edge source="ISR" target="ARM">
      <data key="d0">16000</data>
    </edge>
    <edge source="ISR" target="BEL">
      <data key="d0">19579000</data>
    </edge>
    <edge source="ISR" target="BWA">
      <data key="d0">259000</data>
    </edge>
    <edge source="ISR" target="BRA">
      <data key="d0">20518000</data>
    </edge>
    <edge source="ISR" target="BGR">
      <data key="d0">3449000</data>
    </edge>
    <edge source="ISR" target="BLR">
      <data key="d0">18552000</data>
    </edge>
    <edge source="ISR" target="CMR">
      <data key="d0">911000</data>
    </edge>
    <edge source="ISR" target="CAN">
      <data key="d0">9299000</data>
    </edge>
    <edge source="ISR" target="LKA">
      <data key="d0">1030000</data>
    </edge>
    <edge source="ISR" target="CHL">
      <data key="d0">17554000</data>
    </edge>
    <edge source="ISR" target="CHN">
      <data key="d0">57007000</data>
    </edge>
    <edge source="ISR" target="COL">
      <data key="d0">19149000</data>
    </edge>
    <edge source="ISR" target="CRI">
      <data key="d0">1542000</data>
    </edge>
    <edge source="ISR" target="HRV">
      <data key="d0">169000</data>
    </edge>
    <edge source="ISR" target="CZE">
      <data key="d0">7964000</data>
    </edge>
    <edge source="ISR" target="DNK">
      <data key="d0">2436000</data>
    </edge>
    <edge source="ISR" target="ECU">
      <data key="d0">1348000</data>
    </edge>
    <edge source="ISR" target="SLV">
      <data key="d0">12000</data>
    </edge>
    <edge source="ISR" target="ETH">
      <data key="d0">180000</data>
    </edge>
    <edge source="ISR" target="EST">
      <data key="d0">855000</data>
    </edge>
    <edge source="ISR" target="FIN">
      <data key="d0">2128000</data>
    </edge>
    <edge source="ISR" target="FRA">
      <data key="d0">21626000</data>
    </edge>
    <edge source="ISR" target="GEO">
      <data key="d0">1997000</data>
    </edge>
    <edge source="ISR" target="DEU">
      <data key="d0">46923000</data>
    </edge>
    <edge source="ISR" target="GHA">
      <data key="d0">328000</data>
    </edge>
    <edge source="ISR" target="GRC">
      <data key="d0">2159000</data>
    </edge>
    <edge source="ISR" target="GTM">
      <data key="d0">44000</data>
    </edge>
    <edge source="ISR" target="HND">
      <data key="d0">298000</data>
    </edge>
    <edge source="ISR" target="HKG">
      <data key="d0">31865000</data>
    </edge>
    <edge source="ISR" target="HUN">
      <data key="d0">942000</data>
    </edge>
    <edge source="ISR" target="IDN">
      <data key="d0">645000</data>
    </edge>
    <edge source="ISR" target="IRL">
      <data key="d0">1253000</data>
    </edge>
    <edge source="ISR" target="ITA">
      <data key="d0">31542000</data>
    </edge>
    <edge source="ISR" target="CIV">
      <data key="d0">419000</data>
    </edge>
    <edge source="ISR" target="JAM">
      <data key="d0">87000</data>
    </edge>
    <edge source="ISR" target="JPN">
      <data key="d0">22748000</data>
    </edge>
    <edge source="ISR" target="KAZ">
      <data key="d0">457000</data>
    </edge>
    <edge source="ISR" target="JOR">
      <data key="d0">5617000</data>
    </edge>
    <edge source="ISR" target="KOR">
      <data key="d0">32615000</data>
    </edge>
    <edge source="ISR" target="LVA">
      <data key="d0">622000</data>
    </edge>
    <edge source="ISR" target="LTU">
      <data key="d0">577000</data>
    </edge>
    <edge source="ISR" target="MYS">
      <data key="d0">2725000</data>
    </edge>
    <edge source="ISR" target="MUS">
      <data key="d0">15000</data>
    </edge>
    <edge source="ISR" target="MEX">
      <data key="d0">23240000</data>
    </edge>
    <edge source="ISR" target="MDA">
      <data key="d0">34000</data>
    </edge>
    <edge source="ISR" target="MAR">
      <data key="d0">45000</data>
    </edge>
    <edge source="ISR" target="MOZ">
      <data key="d0">30000</data>
    </edge>
    <edge source="ISR" target="NAM">
      <data key="d0">32000</data>
    </edge>
    <edge source="ISR" target="NLD">
      <data key="d0">288260000</data>
    </edge>
    <edge source="ISR" target="NZL">
      <data key="d0">2681000</data>
    </edge>
    <edge source="ISR" target="NER">
      <data key="d0">174000</data>
    </edge>
    <edge source="ISR" target="NOR">
      <data key="d0">1250000</data>
    </edge>
    <edge source="ISR" target="PAK">
      <data key="d0">28000</data>
    </edge>
    <edge source="ISR" target="PAN">
      <data key="d0">396000</data>
    </edge>
    <edge source="ISR" target="PRY">
      <data key="d0">93000</data>
    </edge>
    <edge source="ISR" target="PER">
      <data key="d0">7365000</data>
    </edge>
    <edge source="ISR" target="PHL">
      <data key="d0">2446000</data>
    </edge>
    <edge source="ISR" target="POL">
      <data key="d0">3591000</data>
    </edge>
    <edge source="ISR" target="PRT">
      <data key="d0">167000</data>
    </edge>
    <edge source="ISR" target="ROU">
      <data key="d0">4290000</data>
    </edge>
    <edge source="ISR" target="RUS">
      <data key="d0">10646000</data>
    </edge>
    <edge source="ISR" target="SEN">
      <data key="d0">93000</data>
    </edge>
    <edge source="ISR" target="SRB">
      <data key="d0">234000</data>
    </edge>
    <edge source="ISR" target="IND">
      <data key="d0">15522000</data>
    </edge>
    <edge source="ISR" target="SGP">
      <data key="d0">77368000</data>
    </edge>
    <edge source="ISR" target="SVK">
      <data key="d0">89000</data>
    </edge>
    <edge source="ISR" target="VNM">
      <data key="d0">5716000</data>
    </edge>
    <edge source="ISR" target="SVN">
      <data key="d0">725000</data>
    </edge>
    <edge source="ISR" target="ZAF">
      <data key="d0">5935000</data>
    </edge>
    <edge source="ISR" target="ZWE">
      <data key="d0">25000</data>
    </edge>
    <edge source="ISR" target="ESP">
      <data key="d0">20772000</data>
    </edge>
    <edge source="ISR" target="SWE">
      <data key="d0">4626000</data>
    </edge>
    <edge source="ISR" target="CHE">
      <data key="d0">4134000</data>
    </edge>
    <edge source="ISR" target="THA">
      <data key="d0">2158000</data>
    </edge>
    <edge source="ISR" target="TGO">
      <data key="d0">12000</data>
    </edge>
    <edge source="ISR" target="ARE">
      <data key="d0">38000</data>
    </edge>
    <edge source="ISR" target="TUR">
      <data key="d0">28366000</data>
    </edge>
    <edge source="ISR" target="UGA">
      <data key="d0">47000</data>
    </edge>
    <edge source="ISR" target="UKR">
      <data key="d0">2158000</data>
    </edge>
    <edge source="ISR" target="MKD">
      <data key="d0">1145000</data>
    </edge>
    <edge source="ISR" target="EGY">
      <data key="d0">413000</data>
    </edge>
    <edge source="ISR" target="GBR">
      <data key="d0">40049000</data>
    </edge>
    <edge source="ISR" target="TZA">
      <data key="d0">2459000</data>
    </edge>
    <edge source="ISR" target="USA">
      <data key="d0">394950000</data>
    </edge>
    <edge source="ISR" target="URY">
      <data key="d0">273000</data>
    </edge>
    <edge source="JPN" target="ALB">
      <data key="d0">1121017</data>
    </edge>
    <edge source="JPN" target="DZA">
      <data key="d0">41015053</data>
    </edge>
    <edge source="JPN" target="AZE">
      <data key="d0">3604262</data>
    </edge>
    <edge source="JPN" target="ARG">
      <data key="d0">40719333</data>
    </edge>
    <edge source="JPN" target="AUS">
      <data key="d0">1119470398</data>
    </edge>
    <edge source="JPN" target="AUT">
      <data key="d0">117490211</data>
    </edge>
    <edge source="JPN" target="ARM">
      <data key="d0">4243747</data>
    </edge>
    <edge source="JPN" target="BEL">
      <data key="d0">673529212</data>
    </edge>
    <edge source="JPN" target="BOL">
      <data key="d0">2846077</data>
    </edge>
    <edge source="JPN" target="BRA">
      <data key="d0">357036070</data>
    </edge>
    <edge source="JPN" target="BGR">
      <data key="d0">8308946</data>
    </edge>
    <edge source="JPN" target="BDI">
      <data key="d0">1975617</data>
    </edge>
    <edge source="JPN" target="BLR">
      <data key="d0">14054870</data>
    </edge>
    <edge source="JPN" target="KHM">
      <data key="d0">33315775</data>
    </edge>
    <edge source="JPN" target="CMR">
      <data key="d0">1232314</data>
    </edge>
    <edge source="JPN" target="CAN">
      <data key="d0">475172080</data>
    </edge>
    <edge source="JPN" target="LKA">
      <data key="d0">44742252</data>
    </edge>
    <edge source="JPN" target="CHL">
      <data key="d0">127592406</data>
    </edge>
    <edge source="JPN" target="CHN">
      <data key="d0">9263388962</data>
    </edge>
    <edge source="JPN" target="COL">
      <data key="d0">63440481</data>
    </edge>
    <edge source="JPN" target="CRI">
      <data key="d0">7733868</data>
    </edge>
    <edge source="JPN" target="HRV">
      <data key="d0">1781009</data>
    </edge>
    <edge source="JPN" target="CZE">
      <data key="d0">59220112</data>
    </edge>
    <edge source="JPN" target="BEN">
      <data key="d0">933651</data>
    </edge>
    <edge source="JPN" target="DNK">
      <data key="d0">18179163</data>
    </edge>
    <edge source="JPN" target="ECU">
      <data key="d0">9209410</data>
    </edge>
    <edge source="JPN" target="SLV">
      <data key="d0">3063748</data>
    </edge>
    <edge source="JPN" target="ETH">
      <data key="d0">6326777</data>
    </edge>
    <edge source="JPN" target="EST">
      <data key="d0">994386</data>
    </edge>
    <edge source="JPN" target="FIN">
      <data key="d0">22478383</data>
    </edge>
    <edge source="JPN" target="FRA">
      <data key="d0">374333636</data>
    </edge>
    <edge source="JPN" target="GEO">
      <data key="d0">144321</data>
    </edge>
    <edge source="JPN" target="GMB">
      <data key="d0">3041436</data>
    </edge>
    <edge source="JPN" target="DEU">
      <data key="d0">898348032</data>
    </edge>
    <edge source="JPN" target="GHA">
      <data key="d0">14511046</data>
    </edge>
    <edge source="JPN" target="GRC">
      <data key="d0">3197408</data>
    </edge>
    <edge source="JPN" target="GTM">
      <data key="d0">2709298</data>
    </edge>
    <edge source="JPN" target="HND">
      <data key="d0">2467535</data>
    </edge>
    <edge source="JPN" target="HKG">
      <data key="d0">1159187090</data>
    </edge>
    <edge source="JPN" target="HUN">
      <data key="d0">34695780</data>
    </edge>
    <edge source="JPN" target="IDN">
      <data key="d0">1890705089</data>
    </edge>
    <edge source="JPN" target="IRL">
      <data key="d0">31551854</data>
    </edge>
    <edge source="JPN" target="ISR">
      <data key="d0">374821483</data>
    </edge>
    <edge source="JPN" target="ITA">
      <data key="d0">182088917</data>
    </edge>
    <edge source="JPN" target="CIV">
      <data key="d0">839566</data>
    </edge>
    <edge source="JPN" target="JAM">
      <data key="d0">33074</data>
    </edge>
    <edge source="JPN" target="KAZ">
      <data key="d0">48906772</data>
    </edge>
    <edge source="JPN" target="JOR">
      <data key="d0">3027768</data>
    </edge>
    <edge source="JPN" target="KOR">
      <data key="d0">5096089973</data>
    </edge>
    <edge source="JPN" target="KGZ">
      <data key="d0">17559285</data>
    </edge>
    <edge source="JPN" target="LBN">
      <data key="d0">2572732</data>
    </edge>
    <edge source="JPN" target="LVA">
      <data key="d0">7963766</data>
    </edge>
    <edge source="JPN" target="LTU">
      <data key="d0">3616953</data>
    </edge>
    <edge source="JPN" target="MDG">
      <data key="d0">645948</data>
    </edge>
    <edge source="JPN" target="MWI">
      <data key="d0">2327161</data>
    </edge>
    <edge source="JPN" target="MYS">
      <data key="d0">1223723933</data>
    </edge>
    <edge source="JPN" target="MRT">
      <data key="d0">6000439</data>
    </edge>
    <edge source="JPN" target="MUS">
      <data key="d0">2165702</data>
    </edge>
    <edge source="JPN" target="MEX">
      <data key="d0">258838535</data>
    </edge>
    <edge source="JPN" target="MDA">
      <data key="d0">71972</data>
    </edge>
    <edge source="JPN" target="MAR">
      <data key="d0">9472445</data>
    </edge>
    <edge source="JPN" target="MOZ">
      <data key="d0">14519941</data>
    </edge>
    <edge source="JPN" target="OMN">
      <data key="d0">65663172</data>
    </edge>
    <edge source="JPN" target="NAM">
      <data key="d0">238731</data>
    </edge>
    <edge source="JPN" target="NLD">
      <data key="d0">1036561049</data>
    </edge>
    <edge source="JPN" target="NZL">
      <data key="d0">113355808</data>
    </edge>
    <edge source="JPN" target="NIC">
      <data key="d0">523451</data>
    </edge>
    <edge source="JPN" target="NER">
      <data key="d0">21498</data>
    </edge>
    <edge source="JPN" target="NOR">
      <data key="d0">55432930</data>
    </edge>
    <edge source="JPN" target="PAK">
      <data key="d0">76477363</data>
    </edge>
    <edge source="JPN" target="PAN">
      <data key="d0">307822917</data>
    </edge>
    <edge source="JPN" target="PRY">
      <data key="d0">1525604</data>
    </edge>
    <edge source="JPN" target="PER">
      <data key="d0">33636363</data>
    </edge>
    <edge source="JPN" target="PHL">
      <data key="d0">693378588</data>
    </edge>
    <edge source="JPN" target="POL">
      <data key="d0">75927227</data>
    </edge>
    <edge source="JPN" target="PRT">
      <data key="d0">14548279</data>
    </edge>
    <edge source="JPN" target="ROU">
      <data key="d0">8052188</data>
    </edge>
    <edge source="JPN" target="RUS">
      <data key="d0">874047424</data>
    </edge>
    <edge source="JPN" target="SAU">
      <data key="d0">149427184</data>
    </edge>
    <edge source="JPN" target="SEN">
      <data key="d0">670140</data>
    </edge>
    <edge source="JPN" target="SRB">
      <data key="d0">341898</data>
    </edge>
    <edge source="JPN" target="IND">
      <data key="d0">781784556</data>
    </edge>
    <edge source="JPN" target="SGP">
      <data key="d0">1202978027</data>
    </edge>
    <edge source="JPN" target="SVK">
      <data key="d0">9453603</data>
    </edge>
    <edge source="JPN" target="VNM">
      <data key="d0">899446098</data>
    </edge>
    <edge source="JPN" target="SVN">
      <data key="d0">8889424</data>
    </edge>
    <edge source="JPN" target="ZAF">
      <data key="d0">283252997</data>
    </edge>
    <edge source="JPN" target="ZWE">
      <data key="d0">592116</data>
    </edge>
    <edge source="JPN" target="ESP">
      <data key="d0">49708580</data>
    </edge>
    <edge source="JPN" target="SWE">
      <data key="d0">48627063</data>
    </edge>
    <edge source="JPN" target="CHE">
      <data key="d0">41435613</data>
    </edge>
    <edge source="JPN" target="THA">
      <data key="d0">2915107033</data>
    </edge>
    <edge source="JPN" target="TGO">
      <data key="d0">581493</data>
    </edge>
    <edge source="JPN" target="ARE">
      <data key="d0">390538786</data>
    </edge>
    <edge source="JPN" target="TUN">
      <data key="d0">9739802</data>
    </edge>
    <edge source="JPN" target="TUR">
      <data key="d0">497316533</data>
    </edge>
    <edge source="JPN" target="UGA">
      <data key="d0">4783509</data>
    </edge>
    <edge source="JPN" target="UKR">
      <data key="d0">29439257</data>
    </edge>
    <edge source="JPN" target="MKD">
      <data key="d0">56626</data>
    </edge>
    <edge source="JPN" target="EGY">
      <data key="d0">77865987</data>
    </edge>
    <edge source="JPN" target="GBR">
      <data key="d0">524526272</data>
    </edge>
    <edge source="JPN" target="TZA">
      <data key="d0">9370669</data>
    </edge>
    <edge source="JPN" target="USA">
      <data key="d0">10410394008</data>
    </edge>
    <edge source="JPN" target="BFA">
      <data key="d0">2591198</data>
    </edge>
    <edge source="JPN" target="URY">
      <data key="d0">4801136</data>
    </edge>
    <edge source="KAZ" target="AZE">
      <data key="d0">1572600</data>
    </edge>
    <edge source="KAZ" target="AUS">
      <data key="d0">67200</data>
    </edge>
    <edge source="KAZ" target="ARM">
      <data key="d0">42900</data>
    </edge>
    <edge source="KAZ" target="BEL">
      <data key="d0">111500</data>
    </edge>
    <edge source="KAZ" target="BOL">
      <data key="d0">22000</data>
    </edge>
    <edge source="KAZ" target="BLR">
      <data key="d0">335920</data>
    </edge>
    <edge source="KAZ" target="CAN">
      <data key="d0">99300</data>
    </edge>
    <edge source="KAZ" target="CHN">
      <data key="d0">130100</data>
    </edge>
    <edge source="KAZ" target="COL">
      <data key="d0">11200</data>
    </edge>
    <edge source="KAZ" target="CZE">
      <data key="d0">73300</data>
    </edge>
    <edge source="KAZ" target="ECU">
      <data key="d0">20600</data>
    </edge>
    <edge source="KAZ" target="FRA">
      <data key="d0">51200</data>
    </edge>
    <edge source="KAZ" target="GEO">
      <data key="d0">1397600</data>
    </edge>
    <edge source="KAZ" target="DEU">
      <data key="d0">1052600</data>
    </edge>
    <edge source="KAZ" target="GHA">
      <data key="d0">169300</data>
    </edge>
    <edge source="KAZ" target="IDN">
      <data key="d0">90700</data>
    </edge>
    <edge source="KAZ" target="ISR">
      <data key="d0">12800</data>
    </edge>
    <edge source="KAZ" target="ITA">
      <data key="d0">625800</data>
    </edge>
    <edge source="KAZ" target="KOR">
      <data key="d0">456700</data>
    </edge>
    <edge source="KAZ" target="KGZ">
      <data key="d0">3074400</data>
    </edge>
    <edge source="KAZ" target="LTU">
      <data key="d0">94300</data>
    </edge>
    <edge source="KAZ" target="MYS">
      <data key="d0">205200</data>
    </edge>
    <edge source="KAZ" target="MOZ">
      <data key="d0">27500</data>
    </edge>
    <edge source="KAZ" target="OMN">
      <data key="d0">119300</data>
    </edge>
    <edge source="KAZ" target="NLD">
      <data key="d0">859100</data>
    </edge>
    <edge source="KAZ" target="NOR">
      <data key="d0">2562500</data>
    </edge>
    <edge source="KAZ" target="POL">
      <data key="d0">37700</data>
    </edge>
    <edge source="KAZ" target="ROU">
      <data key="d0">13400</data>
    </edge>
    <edge source="KAZ" target="RUS">
      <data key="d0">27413630</data>
    </edge>
    <edge source="KAZ" target="SAU">
      <data key="d0">2266700</data>
    </edge>
    <edge source="KAZ" target="SRB">
      <data key="d0">126400</data>
    </edge>
    <edge source="KAZ" target="IND">
      <data key="d0">151300</data>
    </edge>
    <edge source="KAZ" target="SGP">
      <data key="d0">293600</data>
    </edge>
    <edge source="KAZ" target="VNM">
      <data key="d0">71000</data>
    </edge>
    <edge source="KAZ" target="ESP">
      <data key="d0">430000</data>
    </edge>
    <edge source="KAZ" target="SWE">
      <data key="d0">767000</data>
    </edge>
    <edge source="KAZ" target="THA">
      <data key="d0">66000</data>
    </edge>
    <edge source="KAZ" target="ARE">
      <data key="d0">1530300</data>
    </edge>
    <edge source="KAZ" target="TUN">
      <data key="d0">19700</data>
    </edge>
    <edge source="KAZ" target="TUR">
      <data key="d0">4638300</data>
    </edge>
    <edge source="KAZ" target="UKR">
      <data key="d0">95200</data>
    </edge>
    <edge source="KAZ" target="EGY">
      <data key="d0">125900</data>
    </edge>
    <edge source="KAZ" target="GBR">
      <data key="d0">1128800</data>
    </edge>
    <edge source="KAZ" target="USA">
      <data key="d0">1266000</data>
    </edge>
    <edge source="KOR" target="ALB">
      <data key="d0">202898</data>
    </edge>
    <edge source="KOR" target="DZA">
      <data key="d0">97660736</data>
    </edge>
    <edge source="KOR" target="AZE">
      <data key="d0">15060839</data>
    </edge>
    <edge source="KOR" target="ARG">
      <data key="d0">40544077</data>
    </edge>
    <edge source="KOR" target="AUS">
      <data key="d0">233661954</data>
    </edge>
    <edge source="KOR" target="AUT">
      <data key="d0">8820640</data>
    </edge>
    <edge source="KOR" target="ARM">
      <data key="d0">931634</data>
    </edge>
    <edge source="KOR" target="BEL">
      <data key="d0">397962843</data>
    </edge>
    <edge source="KOR" target="BOL">
      <data key="d0">1658990</data>
    </edge>
    <edge source="KOR" target="BWA">
      <data key="d0">139993</data>
    </edge>
    <edge source="KOR" target="BRA">
      <data key="d0">551486715</data>
    </edge>
    <edge source="KOR" target="BGR">
      <data key="d0">1396348</data>
    </edge>
    <edge source="KOR" target="BLR">
      <data key="d0">3458854</data>
    </edge>
    <edge source="KOR" target="KHM">
      <data key="d0">26868513</data>
    </edge>
    <edge source="KOR" target="CMR">
      <data key="d0">1540718</data>
    </edge>
    <edge source="KOR" target="CAN">
      <data key="d0">240293269</data>
    </edge>
    <edge source="KOR" target="LKA">
      <data key="d0">19766036</data>
    </edge>
    <edge source="KOR" target="CHL">
      <data key="d0">77906625</data>
    </edge>
    <edge source="KOR" target="CHN">
      <data key="d0">4091685767</data>
    </edge>
    <edge source="KOR" target="COL">
      <data key="d0">87890804</data>
    </edge>
    <edge source="KOR" target="CRI">
      <data key="d0">5087427</data>
    </edge>
    <edge source="KOR" target="HRV">
      <data key="d0">1561679</data>
    </edge>
    <edge source="KOR" target="CZE">
      <data key="d0">35430546</data>
    </edge>
    <edge source="KOR" target="BEN">
      <data key="d0">76000</data>
    </edge>
    <edge source="KOR" target="DNK">
      <data key="d0">3416575</data>
    </edge>
    <edge source="KOR" target="ECU">
      <data key="d0">53460105</data>
    </edge>
    <edge source="KOR" target="SLV">
      <data key="d0">2055042</data>
    </edge>
    <edge source="KOR" target="ETH">
      <data key="d0">24382678</data>
    </edge>
    <edge source="KOR" target="EST">
      <data key="d0">4909659</data>
    </edge>
    <edge source="KOR" target="FIN">
      <data key="d0">8423374</data>
    </edge>
    <edge source="KOR" target="FRA">
      <data key="d0">50843700</data>
    </edge>
    <edge source="KOR" target="GEO">
      <data key="d0">9220284</data>
    </edge>
    <edge source="KOR" target="PSE">
      <data key="d0">43073</data>
    </edge>
    <edge source="KOR" target="DEU">
      <data key="d0">179917099</data>
    </edge>
    <edge source="KOR" target="GHA">
      <data key="d0">10682928</data>
    </edge>
    <edge source="KOR" target="GRC">
      <data key="d0">2930169</data>
    </edge>
    <edge source="KOR" target="GTM">
      <data key="d0">14383064</data>
    </edge>
    <edge source="KOR" target="HND">
      <data key="d0">3485448</data>
    </edge>
    <edge source="KOR" target="HKG">
      <data key="d0">255655459</data>
    </edge>
    <edge source="KOR" target="HUN">
      <data key="d0">14439464</data>
    </edge>
    <edge source="KOR" target="IDN">
      <data key="d0">567449256</data>
    </edge>
    <edge source="KOR" target="IRL">
      <data key="d0">13816582</data>
    </edge>
    <edge source="KOR" target="ISR">
      <data key="d0">41685168</data>
    </edge>
    <edge source="KOR" target="ITA">
      <data key="d0">55842657</data>
    </edge>
    <edge source="KOR" target="CIV">
      <data key="d0">9347985</data>
    </edge>
    <edge source="KOR" target="JAM">
      <data key="d0">130524</data>
    </edge>
    <edge source="KOR" target="JPN">
      <data key="d0">874090539</data>
    </edge>
    <edge source="KOR" target="KAZ">
      <data key="d0">60667158</data>
    </edge>
    <edge source="KOR" target="JOR">
      <data key="d0">20439644</data>
    </edge>
    <edge source="KOR" target="KGZ">
      <data key="d0">4149321</data>
    </edge>
    <edge source="KOR" target="LBN">
      <data key="d0">9954688</data>
    </edge>
    <edge source="KOR" target="LVA">
      <data key="d0">4032234</data>
    </edge>
    <edge source="KOR" target="LTU">
      <data key="d0">2273071</data>
    </edge>
    <edge source="KOR" target="MDG">
      <data key="d0">212987</data>
    </edge>
    <edge source="KOR" target="MWI">
      <data key="d0">102529</data>
    </edge>
    <edge source="KOR" target="MYS">
      <data key="d0">267030926</data>
    </edge>
    <edge source="KOR" target="MRT">
      <data key="d0">917613</data>
    </edge>
    <edge source="KOR" target="MUS">
      <data key="d0">5276323</data>
    </edge>
    <edge source="KOR" target="MEX">
      <data key="d0">213808306</data>
    </edge>
    <edge source="KOR" target="MDA">
      <data key="d0">160626</data>
    </edge>
    <edge source="KOR" target="MAR">
      <data key="d0">46676651</data>
    </edge>
    <edge source="KOR" target="MOZ">
      <data key="d0">4063499</data>
    </edge>
    <edge source="KOR" target="OMN">
      <data key="d0">37010881</data>
    </edge>
    <edge source="KOR" target="NAM">
      <data key="d0">2717981</data>
    </edge>
    <edge source="KOR" target="NLD">
      <data key="d0">191917624</data>
    </edge>
    <edge source="KOR" target="NZL">
      <data key="d0">61682037</data>
    </edge>
    <edge source="KOR" target="NIC">
      <data key="d0">5021234</data>
    </edge>
    <edge source="KOR" target="NOR">
      <data key="d0">6708023</data>
    </edge>
    <edge source="KOR" target="PAK">
      <data key="d0">51858479</data>
    </edge>
    <edge source="KOR" target="PAN">
      <data key="d0">21041368</data>
    </edge>
    <edge source="KOR" target="PRY">
      <data key="d0">957827</data>
    </edge>
    <edge source="KOR" target="PER">
      <data key="d0">96339752</data>
    </edge>
    <edge source="KOR" target="PHL">
      <data key="d0">278145600</data>
    </edge>
    <edge source="KOR" target="POL">
      <data key="d0">58380015</data>
    </edge>
    <edge source="KOR" target="PRT">
      <data key="d0">11952389</data>
    </edge>
    <edge source="KOR" target="ROU">
      <data key="d0">16129582</data>
    </edge>
    <edge source="KOR" target="RUS">
      <data key="d0">752369539</data>
    </edge>
    <edge source="KOR" target="SAU">
      <data key="d0">533641600</data>
    </edge>
    <edge source="KOR" target="SEN">
      <data key="d0">2125432</data>
    </edge>
    <edge source="KOR" target="SRB">
      <data key="d0">1410895</data>
    </edge>
    <edge source="KOR" target="IND">
      <data key="d0">639348838</data>
    </edge>
    <edge source="KOR" target="SGP">
      <data key="d0">215098631</data>
    </edge>
    <edge source="KOR" target="SVK">
      <data key="d0">130372072</data>
    </edge>
    <edge source="KOR" target="VNM">
      <data key="d0">497843239</data>
    </edge>
    <edge source="KOR" target="SVN">
      <data key="d0">7632039</data>
    </edge>
    <edge source="KOR" target="ZAF">
      <data key="d0">106032084</data>
    </edge>
    <edge source="KOR" target="ZWE">
      <data key="d0">257261</data>
    </edge>
    <edge source="KOR" target="ESP">
      <data key="d0">13320588</data>
    </edge>
    <edge source="KOR" target="SWE">
      <data key="d0">23193888</data>
    </edge>
    <edge source="KOR" target="CHE">
      <data key="d0">9897083</data>
    </edge>
    <edge source="KOR" target="THA">
      <data key="d0">390700984</data>
    </edge>
    <edge source="KOR" target="TGO">
      <data key="d0">194627</data>
    </edge>
    <edge source="KOR" target="ARE">
      <data key="d0">134275573</data>
    </edge>
    <edge source="KOR" target="TUN">
      <data key="d0">19577137</data>
    </edge>
    <edge source="KOR" target="TUR">
      <data key="d0">404422960</data>
    </edge>
    <edge source="KOR" target="UGA">
      <data key="d0">612619</data>
    </edge>
    <edge source="KOR" target="UKR">
      <data key="d0">22910276</data>
    </edge>
    <edge source="KOR" target="MKD">
      <data key="d0">22441</data>
    </edge>
    <edge source="KOR" target="EGY">
      <data key="d0">71838490</data>
    </edge>
    <edge source="KOR" target="GBR">
      <data key="d0">130538771</data>
    </edge>
    <edge source="KOR" target="TZA">
      <data key="d0">3863614</data>
    </edge>
    <edge source="KOR" target="USA">
      <data key="d0">3261447207</data>
    </edge>
    <edge source="KOR" target="URY">
      <data key="d0">4316623</data>
    </edge>
    <edge source="LVA" target="AZE">
      <data key="d0">77066</data>
    </edge>
    <edge source="LVA" target="AUS">
      <data key="d0">1024359</data>
    </edge>
    <edge source="LVA" target="AUT">
      <data key="d0">463228</data>
    </edge>
    <edge source="LVA" target="ARM">
      <data key="d0">228563</data>
    </edge>
    <edge source="LVA" target="BEL">
      <data key="d0">89089</data>
    </edge>
    <edge source="LVA" target="BOL">
      <data key="d0">310921</data>
    </edge>
    <edge source="LVA" target="BRA">
      <data key="d0">48787</data>
    </edge>
    <edge source="LVA" target="BGR">
      <data key="d0">679787</data>
    </edge>
    <edge source="LVA" target="BLR">
      <data key="d0">5563820</data>
    </edge>
    <edge source="LVA" target="CAN">
      <data key="d0">479657</data>
    </edge>
    <edge source="LVA" target="LKA">
      <data key="d0">23255</data>
    </edge>
    <edge source="LVA" target="CHL">
      <data key="d0">119770</data>
    </edge>
    <edge source="LVA" target="CHN">
      <data key="d0">1864486</data>
    </edge>
    <edge source="LVA" target="HRV">
      <data key="d0">1268004</data>
    </edge>
    <edge source="LVA" target="CZE">
      <data key="d0">1359828</data>
    </edge>
    <edge source="LVA" target="DNK">
      <data key="d0">2336728</data>
    </edge>
    <edge source="LVA" target="EST">
      <data key="d0">30873001</data>
    </edge>
    <edge source="LVA" target="FIN">
      <data key="d0">2191221</data>
    </edge>
    <edge source="LVA" target="FRA">
      <data key="d0">2237599</data>
    </edge>
    <edge source="LVA" target="GEO">
      <data key="d0">520383</data>
    </edge>
    <edge source="LVA" target="DEU">
      <data key="d0">13243588</data>
    </edge>
    <edge source="LVA" target="GRC">
      <data key="d0">11263</data>
    </edge>
    <edge source="LVA" target="HKG">
      <data key="d0">1611955</data>
    </edge>
    <edge source="LVA" target="HUN">
      <data key="d0">103778</data>
    </edge>
    <edge source="LVA" target="IDN">
      <data key="d0">60911</data>
    </edge>
    <edge source="LVA" target="IRL">
      <data key="d0">288263</data>
    </edge>
    <edge source="LVA" target="ISR">
      <data key="d0">78762</data>
    </edge>
    <edge source="LVA" target="ITA">
      <data key="d0">383542</data>
    </edge>
    <edge source="LVA" target="JPN">
      <data key="d0">345022</data>
    </edge>
    <edge source="LVA" target="KAZ">
      <data key="d0">898174</data>
    </edge>
    <edge source="LVA" target="KGZ">
      <data key="d0">36043</data>
    </edge>
    <edge source="LVA" target="LTU">
      <data key="d0">23227186</data>
    </edge>
    <edge source="LVA" target="MYS">
      <data key="d0">23221</data>
    </edge>
    <edge source="LVA" target="MRT">
      <data key="d0">44571</data>
    </edge>
    <edge source="LVA" target="MEX">
      <data key="d0">40025</data>
    </edge>
    <edge source="LVA" target="MDA">
      <data key="d0">67251</data>
    </edge>
    <edge source="LVA" target="NLD">
      <data key="d0">10855897</data>
    </edge>
    <edge source="LVA" target="NZL">
      <data key="d0">146501</data>
    </edge>
    <edge source="LVA" target="NOR">
      <data key="d0">1199064</data>
    </edge>
    <edge source="LVA" target="PAK">
      <data key="d0">21199</data>
    </edge>
    <edge source="LVA" target="POL">
      <data key="d0">11438975</data>
    </edge>
    <edge source="LVA" target="PRT">
      <data key="d0">76221</data>
    </edge>
    <edge source="LVA" target="ROU">
      <data key="d0">126611</data>
    </edge>
    <edge source="LVA" target="RUS">
      <data key="d0">36386477</data>
    </edge>
    <edge source="LVA" target="SRB">
      <data key="d0">22343</data>
    </edge>
    <edge source="LVA" target="IND">
      <data key="d0">142949</data>
    </edge>
    <edge source="LVA" target="SGP">
      <data key="d0">79080</data>
    </edge>
    <edge source="LVA" target="SVK">
      <data key="d0">523957</data>
    </edge>
    <edge source="LVA" target="VNM">
      <data key="d0">48392</data>
    </edge>
    <edge source="LVA" target="SVN">
      <data key="d0">105288</data>
    </edge>
    <edge source="LVA" target="ZAF">
      <data key="d0">824425</data>
    </edge>
    <edge source="LVA" target="ESP">
      <data key="d0">597198</data>
    </edge>
    <edge source="LVA" target="SWE">
      <data key="d0">8124421</data>
    </edge>
    <edge source="LVA" target="CHE">
      <data key="d0">739244</data>
    </edge>
    <edge source="LVA" target="THA">
      <data key="d0">268002</data>
    </edge>
    <edge source="LVA" target="ARE">
      <data key="d0">45251</data>
    </edge>
    <edge source="LVA" target="TUR">
      <data key="d0">179781</data>
    </edge>
    <edge source="LVA" target="UKR">
      <data key="d0">2292853</data>
    </edge>
    <edge source="LVA" target="EGY">
      <data key="d0">156261</data>
    </edge>
    <edge source="LVA" target="GBR">
      <data key="d0">2545494</data>
    </edge>
    <edge source="LVA" target="USA">
      <data key="d0">3734125</data>
    </edge>
    <edge source="LTU" target="AZE">
      <data key="d0">2219914</data>
    </edge>
    <edge source="LTU" target="ARG">
      <data key="d0">11460</data>
    </edge>
    <edge source="LTU" target="AUS">
      <data key="d0">989105</data>
    </edge>
    <edge source="LTU" target="AUT">
      <data key="d0">432858</data>
    </edge>
    <edge source="LTU" target="ARM">
      <data key="d0">65550</data>
    </edge>
    <edge source="LTU" target="BEL">
      <data key="d0">981036</data>
    </edge>
    <edge source="LTU" target="BRA">
      <data key="d0">791784</data>
    </edge>
    <edge source="LTU" target="BGR">
      <data key="d0">396740</data>
    </edge>
    <edge source="LTU" target="BLR">
      <data key="d0">71280792</data>
    </edge>
    <edge source="LTU" target="KHM">
      <data key="d0">51198</data>
    </edge>
    <edge source="LTU" target="CAN">
      <data key="d0">1688339</data>
    </edge>
    <edge source="LTU" target="CHL">
      <data key="d0">215511</data>
    </edge>
    <edge source="LTU" target="CHN">
      <data key="d0">72996</data>
    </edge>
    <edge source="LTU" target="CZE">
      <data key="d0">662492</data>
    </edge>
    <edge source="LTU" target="DNK">
      <data key="d0">1719563</data>
    </edge>
    <edge source="LTU" target="ECU">
      <data key="d0">49340</data>
    </edge>
    <edge source="LTU" target="EST">
      <data key="d0">14829707</data>
    </edge>
    <edge source="LTU" target="FIN">
      <data key="d0">7981215</data>
    </edge>
    <edge source="LTU" target="FRA">
      <data key="d0">733086</data>
    </edge>
    <edge source="LTU" target="GEO">
      <data key="d0">602477</data>
    </edge>
    <edge source="LTU" target="DEU">
      <data key="d0">5873700</data>
    </edge>
    <edge source="LTU" target="HKG">
      <data key="d0">286522</data>
    </edge>
    <edge source="LTU" target="HUN">
      <data key="d0">678770</data>
    </edge>
    <edge source="LTU" target="IRL">
      <data key="d0">71630</data>
    </edge>
    <edge source="LTU" target="ISR">
      <data key="d0">82426</data>
    </edge>
    <edge source="LTU" target="ITA">
      <data key="d0">1164990</data>
    </edge>
    <edge source="LTU" target="JPN">
      <data key="d0">24575</data>
    </edge>
    <edge source="LTU" target="KAZ">
      <data key="d0">18470168</data>
    </edge>
    <edge source="LTU" target="KGZ">
      <data key="d0">1190437</data>
    </edge>
    <edge source="LTU" target="LBN">
      <data key="d0">19745</data>
    </edge>
    <edge source="LTU" target="LVA">
      <data key="d0">61270593</data>
    </edge>
    <edge source="LTU" target="MRT">
      <data key="d0">52867</data>
    </edge>
    <edge source="LTU" target="MEX">
      <data key="d0">74671</data>
    </edge>
    <edge source="LTU" target="MDA">
      <data key="d0">987168</data>
    </edge>
    <edge source="LTU" target="NLD">
      <data key="d0">4290761</data>
    </edge>
    <edge source="LTU" target="NOR">
      <data key="d0">7272888</data>
    </edge>
    <edge source="LTU" target="PAK">
      <data key="d0">68713</data>
    </edge>
    <edge source="LTU" target="PAN">
      <data key="d0">195562</data>
    </edge>
    <edge source="LTU" target="PHL">
      <data key="d0">37890</data>
    </edge>
    <edge source="LTU" target="POL">
      <data key="d0">10642759</data>
    </edge>
    <edge source="LTU" target="ROU">
      <data key="d0">75865</data>
    </edge>
    <edge source="LTU" target="RUS">
      <data key="d0">351767667</data>
    </edge>
    <edge source="LTU" target="SAU">
      <data key="d0">39829</data>
    </edge>
    <edge source="LTU" target="SRB">
      <data key="d0">48821</data>
    </edge>
    <edge source="LTU" target="IND">
      <data key="d0">374296</data>
    </edge>
    <edge source="LTU" target="SVK">
      <data key="d0">1981838</data>
    </edge>
    <edge source="LTU" target="VNM">
      <data key="d0">165371</data>
    </edge>
    <edge source="LTU" target="SVN">
      <data key="d0">14429</data>
    </edge>
    <edge source="LTU" target="ZAF">
      <data key="d0">12749</data>
    </edge>
    <edge source="LTU" target="ESP">
      <data key="d0">716631</data>
    </edge>
    <edge source="LTU" target="SWE">
      <data key="d0">12383577</data>
    </edge>
    <edge source="LTU" target="CHE">
      <data key="d0">203951</data>
    </edge>
    <edge source="LTU" target="THA">
      <data key="d0">496790</data>
    </edge>
    <edge source="LTU" target="TUN">
      <data key="d0">110943</data>
    </edge>
    <edge source="LTU" target="TUR">
      <data key="d0">943669</data>
    </edge>
    <edge source="LTU" target="UKR">
      <data key="d0">6078648</data>
    </edge>
    <edge source="LTU" target="EGY">
      <data key="d0">21148</data>
    </edge>
    <edge source="LTU" target="GBR">
      <data key="d0">4333168</data>
    </edge>
    <edge source="LTU" target="USA">
      <data key="d0">1542877</data>
    </edge>
    <edge source="LTU" target="BFA">
      <data key="d0">45901</data>
    </edge>
    <edge source="LTU" target="URY">
      <data key="d0">27268</data>
    </edge>
    <edge source="MEX" target="ARG">
      <data key="d0">16237679</data>
    </edge>
    <edge source="MEX" target="AUS">
      <data key="d0">9922120</data>
    </edge>
    <edge source="MEX" target="AUT">
      <data key="d0">944910</data>
    </edge>
    <edge source="MEX" target="BEL">
      <data key="d0">6824226</data>
    </edge>
    <edge source="MEX" target="BOL">
      <data key="d0">17619851</data>
    </edge>
    <edge source="MEX" target="BRA">
      <data key="d0">88302301</data>
    </edge>
    <edge source="MEX" target="CMR">
      <data key="d0">361176</data>
    </edge>
    <edge source="MEX" target="CAN">
      <data key="d0">71979587</data>
    </edge>
    <edge source="MEX" target="CHL">
      <data key="d0">37318491</data>
    </edge>
    <edge source="MEX" target="CHN">
      <data key="d0">15066394</data>
    </edge>
    <edge source="MEX" target="COL">
      <data key="d0">89492240</data>
    </edge>
    <edge source="MEX" target="CRI">
      <data key="d0">15908707</data>
    </edge>
    <edge source="MEX" target="CZE">
      <data key="d0">141227</data>
    </edge>
    <edge source="MEX" target="DNK">
      <data key="d0">126010</data>
    </edge>
    <edge source="MEX" target="ECU">
      <data key="d0">23983588</data>
    </edge>
    <edge source="MEX" target="SLV">
      <data key="d0">9573465</data>
    </edge>
    <edge source="MEX" target="ETH">
      <data key="d0">42598</data>
    </edge>
    <edge source="MEX" target="EST">
      <data key="d0">18045</data>
    </edge>
    <edge source="MEX" target="FIN">
      <data key="d0">60997</data>
    </edge>
    <edge source="MEX" target="FRA">
      <data key="d0">6264751</data>
    </edge>
    <edge source="MEX" target="DEU">
      <data key="d0">19386690</data>
    </edge>
    <edge source="MEX" target="GHA">
      <data key="d0">206293</data>
    </edge>
    <edge source="MEX" target="GRC">
      <data key="d0">28056</data>
    </edge>
    <edge source="MEX" target="GTM">
      <data key="d0">42083735</data>
    </edge>
    <edge source="MEX" target="HND">
      <data key="d0">15671037</data>
    </edge>
    <edge source="MEX" target="HKG">
      <data key="d0">5807696</data>
    </edge>
    <edge source="MEX" target="HUN">
      <data key="d0">626016</data>
    </edge>
    <edge source="MEX" target="IDN">
      <data key="d0">4350741</data>
    </edge>
    <edge source="MEX" target="IRL">
      <data key="d0">356975</data>
    </edge>
    <edge source="MEX" target="ISR">
      <data key="d0">727490</data>
    </edge>
    <edge source="MEX" target="ITA">
      <data key="d0">5782867</data>
    </edge>
    <edge source="MEX" target="CIV">
      <data key="d0">347162</data>
    </edge>
    <edge source="MEX" target="JAM">
      <data key="d0">2178429</data>
    </edge>
    <edge source="MEX" target="JPN">
      <data key="d0">6081132</data>
    </edge>
    <edge source="MEX" target="KAZ">
      <data key="d0">3044717</data>
    </edge>
    <edge source="MEX" target="JOR">
      <data key="d0">207091</data>
    </edge>
    <edge source="MEX" target="KOR">
      <data key="d0">2401124</data>
    </edge>
    <edge source="MEX" target="LVA">
      <data key="d0">468239</data>
    </edge>
    <edge source="MEX" target="LTU">
      <data key="d0">50970</data>
    </edge>
    <edge source="MEX" target="MDG">
      <data key="d0">24608</data>
    </edge>
    <edge source="MEX" target="MYS">
      <data key="d0">4675959</data>
    </edge>
    <edge source="MEX" target="MOZ">
      <data key="d0">96395</data>
    </edge>
    <edge source="MEX" target="OMN">
      <data key="d0">193906</data>
    </edge>
    <edge source="MEX" target="NLD">
      <data key="d0">17821407</data>
    </edge>
    <edge source="MEX" target="NZL">
      <data key="d0">61170</data>
    </edge>
    <edge source="MEX" target="NIC">
      <data key="d0">14700677</data>
    </edge>
    <edge source="MEX" target="NER">
      <data key="d0">51905</data>
    </edge>
    <edge source="MEX" target="NOR">
      <data key="d0">786362</data>
    </edge>
    <edge source="MEX" target="PAK">
      <data key="d0">1434550</data>
    </edge>
    <edge source="MEX" target="PAN">
      <data key="d0">24455043</data>
    </edge>
    <edge source="MEX" target="PRY">
      <data key="d0">5400175</data>
    </edge>
    <edge source="MEX" target="PER">
      <data key="d0">30522091</data>
    </edge>
    <edge source="MEX" target="PHL">
      <data key="d0">716060</data>
    </edge>
    <edge source="MEX" target="POL">
      <data key="d0">1488845</data>
    </edge>
    <edge source="MEX" target="ROU">
      <data key="d0">2438171</data>
    </edge>
    <edge source="MEX" target="RUS">
      <data key="d0">6279885</data>
    </edge>
    <edge source="MEX" target="SAU">
      <data key="d0">2232730</data>
    </edge>
    <edge source="MEX" target="IND">
      <data key="d0">5779921</data>
    </edge>
    <edge source="MEX" target="SGP">
      <data key="d0">21783996</data>
    </edge>
    <edge source="MEX" target="SVK">
      <data key="d0">483499</data>
    </edge>
    <edge source="MEX" target="VNM">
      <data key="d0">2584262</data>
    </edge>
    <edge source="MEX" target="ZAF">
      <data key="d0">53538491</data>
    </edge>
    <edge source="MEX" target="ZWE">
      <data key="d0">834859</data>
    </edge>
    <edge source="MEX" target="ESP">
      <data key="d0">4929215</data>
    </edge>
    <edge source="MEX" target="SWE">
      <data key="d0">3575771</data>
    </edge>
    <edge source="MEX" target="CHE">
      <data key="d0">14657583</data>
    </edge>
    <edge source="MEX" target="THA">
      <data key="d0">9638761</data>
    </edge>
    <edge source="MEX" target="ARE">
      <data key="d0">2576255</data>
    </edge>
    <edge source="MEX" target="TUN">
      <data key="d0">75716</data>
    </edge>
    <edge source="MEX" target="TUR">
      <data key="d0">4218937</data>
    </edge>
    <edge source="MEX" target="UKR">
      <data key="d0">46343</data>
    </edge>
    <edge source="MEX" target="MKD">
      <data key="d0">11764</data>
    </edge>
    <edge source="MEX" target="EGY">
      <data key="d0">990253</data>
    </edge>
    <edge source="MEX" target="GBR">
      <data key="d0">5063241</data>
    </edge>
    <edge source="MEX" target="TZA">
      <data key="d0">65127</data>
    </edge>
    <edge source="MEX" target="USA">
      <data key="d0">3570036337</data>
    </edge>
    <edge source="MEX" target="URY">
      <data key="d0">13523500</data>
    </edge>
    <edge source="MDA" target="AZE">
      <data key="d0">32663</data>
    </edge>
    <edge source="MDA" target="AUT">
      <data key="d0">99969</data>
    </edge>
    <edge source="MDA" target="BGR">
      <data key="d0">134414</data>
    </edge>
    <edge source="MDA" target="BLR">
      <data key="d0">336835</data>
    </edge>
    <edge source="MDA" target="DNK">
      <data key="d0">32417</data>
    </edge>
    <edge source="MDA" target="GEO">
      <data key="d0">649780</data>
    </edge>
    <edge source="MDA" target="DEU">
      <data key="d0">167101</data>
    </edge>
    <edge source="MDA" target="HUN">
      <data key="d0">572450</data>
    </edge>
    <edge source="MDA" target="ITA">
      <data key="d0">148311</data>
    </edge>
    <edge source="MDA" target="KAZ">
      <data key="d0">2544874</data>
    </edge>
    <edge source="MDA" target="KGZ">
      <data key="d0">27555</data>
    </edge>
    <edge source="MDA" target="LVA">
      <data key="d0">41898</data>
    </edge>
    <edge source="MDA" target="LTU">
      <data key="d0">90233</data>
    </edge>
    <edge source="MDA" target="NLD">
      <data key="d0">154540</data>
    </edge>
    <edge source="MDA" target="POL">
      <data key="d0">284546</data>
    </edge>
    <edge source="MDA" target="ROU">
      <data key="d0">2771558</data>
    </edge>
    <edge source="MDA" target="RUS">
      <data key="d0">8623694</data>
    </edge>
    <edge source="MDA" target="IND">
      <data key="d0">16740</data>
    </edge>
    <edge source="MDA" target="SVN">
      <data key="d0">13853</data>
    </edge>
    <edge source="MDA" target="ARE">
      <data key="d0">312867</data>
    </edge>
    <edge source="MDA" target="TUR">
      <data key="d0">729979</data>
    </edge>
    <edge source="MDA" target="UKR">
      <data key="d0">1802976</data>
    </edge>
    <edge source="MDA" target="MKD">
      <data key="d0">22187</data>
    </edge>
    <edge source="MDA" target="EGY">
      <data key="d0">16581</data>
    </edge>
    <edge source="MAR" target="DZA">
      <data key="d0">611905</data>
    </edge>
    <edge source="MAR" target="ARG">
      <data key="d0">172979</data>
    </edge>
    <edge source="MAR" target="BEL">
      <data key="d0">2372775</data>
    </edge>
    <edge source="MAR" target="CMR">
      <data key="d0">438340</data>
    </edge>
    <edge source="MAR" target="CHN">
      <data key="d0">157324</data>
    </edge>
    <edge source="MAR" target="EST">
      <data key="d0">40876</data>
    </edge>
    <edge source="MAR" target="FIN">
      <data key="d0">17768</data>
    </edge>
    <edge source="MAR" target="FRA">
      <data key="d0">16413491</data>
    </edge>
    <edge source="MAR" target="DEU">
      <data key="d0">2933929</data>
    </edge>
    <edge source="MAR" target="HKG">
      <data key="d0">19317</data>
    </edge>
    <edge source="MAR" target="IDN">
      <data key="d0">262470</data>
    </edge>
    <edge source="MAR" target="ITA">
      <data key="d0">1802548</data>
    </edge>
    <edge source="MAR" target="CIV">
      <data key="d0">730062</data>
    </edge>
    <edge source="MAR" target="JOR">
      <data key="d0">12759</data>
    </edge>
    <edge source="MAR" target="KOR">
      <data key="d0">109336</data>
    </edge>
    <edge source="MAR" target="LBN">
      <data key="d0">12636</data>
    </edge>
    <edge source="MAR" target="MDG">
      <data key="d0">48760</data>
    </edge>
    <edge source="MAR" target="MWI">
      <data key="d0">519690</data>
    </edge>
    <edge source="MAR" target="MYS">
      <data key="d0">40203</data>
    </edge>
    <edge source="MAR" target="MRT">
      <data key="d0">2393365</data>
    </edge>
    <edge source="MAR" target="MEX">
      <data key="d0">325461</data>
    </edge>
    <edge source="MAR" target="MOZ">
      <data key="d0">203529</data>
    </edge>
    <edge source="MAR" target="NLD">
      <data key="d0">261001</data>
    </edge>
    <edge source="MAR" target="NER">
      <data key="d0">823232</data>
    </edge>
    <edge source="MAR" target="PRY">
      <data key="d0">21236</data>
    </edge>
    <edge source="MAR" target="PER">
      <data key="d0">159312</data>
    </edge>
    <edge source="MAR" target="POL">
      <data key="d0">58288</data>
    </edge>
    <edge source="MAR" target="PRT">
      <data key="d0">1103216</data>
    </edge>
    <edge source="MAR" target="ROU">
      <data key="d0">106533</data>
    </edge>
    <edge source="MAR" target="SAU">
      <data key="d0">23046</data>
    </edge>
    <edge source="MAR" target="SEN">
      <data key="d0">1053593</data>
    </edge>
    <edge source="MAR" target="SRB">
      <data key="d0">280486</data>
    </edge>
    <edge source="MAR" target="IND">
      <data key="d0">921431</data>
    </edge>
    <edge source="MAR" target="VNM">
      <data key="d0">22195</data>
    </edge>
    <edge source="MAR" target="ESP">
      <data key="d0">2596503</data>
    </edge>
    <edge source="MAR" target="SWE">
      <data key="d0">697561</data>
    </edge>
    <edge source="MAR" target="CHE">
      <data key="d0">96165</data>
    </edge>
    <edge source="MAR" target="THA">
      <data key="d0">264867</data>
    </edge>
    <edge source="MAR" target="TGO">
      <data key="d0">138890</data>
    </edge>
    <edge source="MAR" target="ARE">
      <data key="d0">185210</data>
    </edge>
    <edge source="MAR" target="TUN">
      <data key="d0">210410</data>
    </edge>
    <edge source="MAR" target="TUR">
      <data key="d0">2985555</data>
    </edge>
    <edge source="MAR" target="EGY">
      <data key="d0">417211</data>
    </edge>
    <edge source="MAR" target="GBR">
      <data key="d0">188209</data>
    </edge>
    <edge source="MAR" target="USA">
      <data key="d0">6326891</data>
    </edge>
    <edge source="MAR" target="BFA">
      <data key="d0">1909658</data>
    </edge>
    <edge source="MOZ" target="BWA">
      <data key="d0">75812</data>
    </edge>
    <edge source="MOZ" target="CHN">
      <data key="d0">19146961</data>
    </edge>
    <edge source="MOZ" target="ETH">
      <data key="d0">25252</data>
    </edge>
    <edge source="MOZ" target="GHA">
      <data key="d0">207901</data>
    </edge>
    <edge source="MOZ" target="ISR">
      <data key="d0">14794</data>
    </edge>
    <edge source="MOZ" target="MWI">
      <data key="d0">398553</data>
    </edge>
    <edge source="MOZ" target="MYS">
      <data key="d0">682410</data>
    </edge>
    <edge source="MOZ" target="NLD">
      <data key="d0">34034</data>
    </edge>
    <edge source="MOZ" target="IND">
      <data key="d0">654630</data>
    </edge>
    <edge source="MOZ" target="ZAF">
      <data key="d0">3356006</data>
    </edge>
    <edge source="MOZ" target="ZWE">
      <data key="d0">102534</data>
    </edge>
    <edge source="MOZ" target="UGA">
      <data key="d0">65097</data>
    </edge>
    <edge source="MOZ" target="GBR">
      <data key="d0">503772</data>
    </edge>
    <edge source="MOZ" target="TZA">
      <data key="d0">721339</data>
    </edge>
    <edge source="OMN" target="DZA">
      <data key="d0">3778970</data>
    </edge>
    <edge source="OMN" target="AUS">
      <data key="d0">1578562</data>
    </edge>
    <edge source="OMN" target="BEL">
      <data key="d0">3035318</data>
    </edge>
    <edge source="OMN" target="CAN">
      <data key="d0">1643014</data>
    </edge>
    <edge source="OMN" target="CHN">
      <data key="d0">500804</data>
    </edge>
    <edge source="OMN" target="ETH">
      <data key="d0">61763</data>
    </edge>
    <edge source="OMN" target="FRA">
      <data key="d0">439022</data>
    </edge>
    <edge source="OMN" target="PSE">
      <data key="d0">35046</data>
    </edge>
    <edge source="OMN" target="DEU">
      <data key="d0">1115404</data>
    </edge>
    <edge source="OMN" target="HKG">
      <data key="d0">12973</data>
    </edge>
    <edge source="OMN" target="IDN">
      <data key="d0">63540</data>
    </edge>
    <edge source="OMN" target="IRL">
      <data key="d0">505316</data>
    </edge>
    <edge source="OMN" target="ITA">
      <data key="d0">412042</data>
    </edge>
    <edge source="OMN" target="JPN">
      <data key="d0">30931</data>
    </edge>
    <edge source="OMN" target="JOR">
      <data key="d0">215703</data>
    </edge>
    <edge source="OMN" target="LBN">
      <data key="d0">53571</data>
    </edge>
    <edge source="OMN" target="MDG">
      <data key="d0">135984</data>
    </edge>
    <edge source="OMN" target="MYS">
      <data key="d0">368507</data>
    </edge>
    <edge source="OMN" target="MRT">
      <data key="d0">1606827</data>
    </edge>
    <edge source="OMN" target="MUS">
      <data key="d0">47113</data>
    </edge>
    <edge source="OMN" target="NLD">
      <data key="d0">542726</data>
    </edge>
    <edge source="OMN" target="NOR">
      <data key="d0">17984</data>
    </edge>
    <edge source="OMN" target="PAK">
      <data key="d0">5580317</data>
    </edge>
    <edge source="OMN" target="PHL">
      <data key="d0">27553</data>
    </edge>
    <edge source="OMN" target="ROU">
      <data key="d0">24221</data>
    </edge>
    <edge source="OMN" target="RUS">
      <data key="d0">63657</data>
    </edge>
    <edge source="OMN" target="SAU">
      <data key="d0">3824312</data>
    </edge>
    <edge source="OMN" target="IND">
      <data key="d0">2225753</data>
    </edge>
    <edge source="OMN" target="SGP">
      <data key="d0">558239</data>
    </edge>
    <edge source="OMN" target="ZAF">
      <data key="d0">396619</data>
    </edge>
    <edge source="OMN" target="ESP">
      <data key="d0">13771</data>
    </edge>
    <edge source="OMN" target="CHE">
      <data key="d0">21228</data>
    </edge>
    <edge source="OMN" target="THA">
      <data key="d0">140432</data>
    </edge>
    <edge source="OMN" target="ARE">
      <data key="d0">84205090</data>
    </edge>
    <edge source="OMN" target="TUN">
      <data key="d0">133150</data>
    </edge>
    <edge source="OMN" target="TUR">
      <data key="d0">11449000</data>
    </edge>
    <edge source="OMN" target="UGA">
      <data key="d0">87896</data>
    </edge>
    <edge source="OMN" target="EGY">
      <data key="d0">3122039</data>
    </edge>
    <edge source="OMN" target="GBR">
      <data key="d0">6904579</data>
    </edge>
    <edge source="OMN" target="TZA">
      <data key="d0">234796</data>
    </edge>
    <edge source="OMN" target="USA">
      <data key="d0">7836031</data>
    </edge>
    <edge source="NAM" target="BEL">
      <data key="d0">657001</data>
    </edge>
    <edge source="NAM" target="BWA">
      <data key="d0">4959684</data>
    </edge>
    <edge source="NAM" target="CAN">
      <data key="d0">572739</data>
    </edge>
    <edge source="NAM" target="CHN">
      <data key="d0">24382</data>
    </edge>
    <edge source="NAM" target="DEU">
      <data key="d0">35246</data>
    </edge>
    <edge source="NAM" target="MWI">
      <data key="d0">151043</data>
    </edge>
    <edge source="NAM" target="MOZ">
      <data key="d0">1182868</data>
    </edge>
    <edge source="NAM" target="NLD">
      <data key="d0">14374</data>
    </edge>
    <edge source="NAM" target="NOR">
      <data key="d0">1888884</data>
    </edge>
    <edge source="NAM" target="SGP">
      <data key="d0">454508</data>
    </edge>
    <edge source="NAM" target="ZAF">
      <data key="d0">26391457</data>
    </edge>
    <edge source="NAM" target="ZWE">
      <data key="d0">1474555</data>
    </edge>
    <edge source="NAM" target="SWE">
      <data key="d0">155650</data>
    </edge>
    <edge source="NAM" target="ARE">
      <data key="d0">395299</data>
    </edge>
    <edge source="NAM" target="UGA">
      <data key="d0">127698</data>
    </edge>
    <edge source="NAM" target="GBR">
      <data key="d0">1280387</data>
    </edge>
    <edge source="NAM" target="TZA">
      <data key="d0">30898368</data>
    </edge>
    <edge source="NAM" target="BFA">
      <data key="d0">773019</data>
    </edge>
    <edge source="NLD" target="ALB">
      <data key="d0">1405275</data>
    </edge>
    <edge source="NLD" target="DZA">
      <data key="d0">16682457</data>
    </edge>
    <edge source="NLD" target="AZE">
      <data key="d0">21624610</data>
    </edge>
    <edge source="NLD" target="ARG">
      <data key="d0">34106967</data>
    </edge>
    <edge source="NLD" target="AUS">
      <data key="d0">266020373</data>
    </edge>
    <edge source="NLD" target="AUT">
      <data key="d0">132134573</data>
    </edge>
    <edge source="NLD" target="ARM">
      <data key="d0">2038925</data>
    </edge>
    <edge source="NLD" target="BEL">
      <data key="d0">822805434</data>
    </edge>
    <edge source="NLD" target="BOL">
      <data key="d0">15697586</data>
    </edge>
    <edge source="NLD" target="BWA">
      <data key="d0">249760</data>
    </edge>
    <edge source="NLD" target="BRA">
      <data key="d0">181259824</data>
    </edge>
    <edge source="NLD" target="BGR">
      <data key="d0">26534262</data>
    </edge>
    <edge source="NLD" target="BDI">
      <data key="d0">358259</data>
    </edge>
    <edge source="NLD" target="BLR">
      <data key="d0">39822714</data>
    </edge>
    <edge source="NLD" target="KHM">
      <data key="d0">1210571</data>
    </edge>
    <edge source="NLD" target="CMR">
      <data key="d0">7215612</data>
    </edge>
    <edge source="NLD" target="CAN">
      <data key="d0">115757053</data>
    </edge>
    <edge source="NLD" target="CAF">
      <data key="d0">14719</data>
    </edge>
    <edge source="NLD" target="LKA">
      <data key="d0">5658314</data>
    </edge>
    <edge source="NLD" target="CHL">
      <data key="d0">52476597</data>
    </edge>
    <edge source="NLD" target="CHN">
      <data key="d0">703236906</data>
    </edge>
    <edge source="NLD" target="COL">
      <data key="d0">20071248</data>
    </edge>
    <edge source="NLD" target="CRI">
      <data key="d0">1459381</data>
    </edge>
    <edge source="NLD" target="HRV">
      <data key="d0">7794220</data>
    </edge>
    <edge source="NLD" target="CZE">
      <data key="d0">79365264</data>
    </edge>
    <edge source="NLD" target="BEN">
      <data key="d0">4700837</data>
    </edge>
    <edge source="NLD" target="DNK">
      <data key="d0">174451725</data>
    </edge>
    <edge source="NLD" target="ECU">
      <data key="d0">14483895</data>
    </edge>
    <edge source="NLD" target="SLV">
      <data key="d0">1626610</data>
    </edge>
    <edge source="NLD" target="ETH">
      <data key="d0">6450659</data>
    </edge>
    <edge source="NLD" target="EST">
      <data key="d0">22742151</data>
    </edge>
    <edge source="NLD" target="FIN">
      <data key="d0">158110908</data>
    </edge>
    <edge source="NLD" target="FRA">
      <data key="d0">1100758620</data>
    </edge>
    <edge source="NLD" target="GEO">
      <data key="d0">8692128</data>
    </edge>
    <edge source="NLD" target="GMB">
      <data key="d0">1070269</data>
    </edge>
    <edge source="NLD" target="PSE">
      <data key="d0">29507</data>
    </edge>
    <edge source="NLD" target="DEU">
      <data key="d0">1613348459</data>
    </edge>
    <edge source="NLD" target="GHA">
      <data key="d0">41978624</data>
    </edge>
    <edge source="NLD" target="GRC">
      <data key="d0">23442729</data>
    </edge>
    <edge source="NLD" target="GTM">
      <data key="d0">6648701</data>
    </edge>
    <edge source="NLD" target="HND">
      <data key="d0">2083155</data>
    </edge>
    <edge source="NLD" target="HKG">
      <data key="d0">61202113</data>
    </edge>
    <edge source="NLD" target="HUN">
      <data key="d0">61940485</data>
    </edge>
    <edge source="NLD" target="IDN">
      <data key="d0">89798013</data>
    </edge>
    <edge source="NLD" target="IRL">
      <data key="d0">57082435</data>
    </edge>
    <edge source="NLD" target="ISR">
      <data key="d0">203963512</data>
    </edge>
    <edge source="NLD" target="ITA">
      <data key="d0">265649631</data>
    </edge>
    <edge source="NLD" target="CIV">
      <data key="d0">9337331</data>
    </edge>
    <edge source="NLD" target="JAM">
      <data key="d0">513313</data>
    </edge>
    <edge source="NLD" target="JPN">
      <data key="d0">245932396</data>
    </edge>
    <edge source="NLD" target="KAZ">
      <data key="d0">69457954</data>
    </edge>
    <edge source="NLD" target="JOR">
      <data key="d0">11952932</data>
    </edge>
    <edge source="NLD" target="KOR">
      <data key="d0">1771529590</data>
    </edge>
    <edge source="NLD" target="KGZ">
      <data key="d0">5381461</data>
    </edge>
    <edge source="NLD" target="LBN">
      <data key="d0">11365414</data>
    </edge>
    <edge source="NLD" target="LVA">
      <data key="d0">15844134</data>
    </edge>
    <edge source="NLD" target="LTU">
      <data key="d0">30088510</data>
    </edge>
    <edge source="NLD" target="MDG">
      <data key="d0">261436</data>
    </edge>
    <edge source="NLD" target="MWI">
      <data key="d0">402031</data>
    </edge>
    <edge source="NLD" target="MYS">
      <data key="d0">45905384</data>
    </edge>
    <edge source="NLD" target="MRT">
      <data key="d0">2521323</data>
    </edge>
    <edge source="NLD" target="MUS">
      <data key="d0">3264749</data>
    </edge>
    <edge source="NLD" target="MEX">
      <data key="d0">69479056</data>
    </edge>
    <edge source="NLD" target="MDA">
      <data key="d0">2037658</data>
    </edge>
    <edge source="NLD" target="MAR">
      <data key="d0">17413911</data>
    </edge>
    <edge source="NLD" target="MOZ">
      <data key="d0">1817062</data>
    </edge>
    <edge source="NLD" target="OMN">
      <data key="d0">7909750</data>
    </edge>
    <edge source="NLD" target="NAM">
      <data key="d0">1241314</data>
    </edge>
    <edge source="NLD" target="NZL">
      <data key="d0">28398909</data>
    </edge>
    <edge source="NLD" target="NIC">
      <data key="d0">684092</data>
    </edge>
    <edge source="NLD" target="NER">
      <data key="d0">223677</data>
    </edge>
    <edge source="NLD" target="NOR">
      <data key="d0">254348540</data>
    </edge>
    <edge source="NLD" target="PAK">
      <data key="d0">16934873</data>
    </edge>
    <edge source="NLD" target="PAN">
      <data key="d0">7496331</data>
    </edge>
    <edge source="NLD" target="PRY">
      <data key="d0">2415651</data>
    </edge>
    <edge source="NLD" target="PER">
      <data key="d0">32622661</data>
    </edge>
    <edge source="NLD" target="PHL">
      <data key="d0">11958117</data>
    </edge>
    <edge source="NLD" target="POL">
      <data key="d0">277313290</data>
    </edge>
    <edge source="NLD" target="PRT">
      <data key="d0">43241439</data>
    </edge>
    <edge source="NLD" target="ROU">
      <data key="d0">48602640</data>
    </edge>
    <edge source="NLD" target="RUS">
      <data key="d0">602083476</data>
    </edge>
    <edge source="NLD" target="SAU">
      <data key="d0">109066715</data>
    </edge>
    <edge source="NLD" target="SEN">
      <data key="d0">2504535</data>
    </edge>
    <edge source="NLD" target="SRB">
      <data key="d0">11159743</data>
    </edge>
    <edge source="NLD" target="IND">
      <data key="d0">77781431</data>
    </edge>
    <edge source="NLD" target="SGP">
      <data key="d0">301639242</data>
    </edge>
    <edge source="NLD" target="SVK">
      <data key="d0">16666288</data>
    </edge>
    <edge source="NLD" target="VNM">
      <data key="d0">49331098</data>
    </edge>
    <edge source="NLD" target="SVN">
      <data key="d0">12847570</data>
    </edge>
    <edge source="NLD" target="ZAF">
      <data key="d0">127795387</data>
    </edge>
    <edge source="NLD" target="ZWE">
      <data key="d0">15251195</data>
    </edge>
    <edge source="NLD" target="ESP">
      <data key="d0">172873646</data>
    </edge>
    <edge source="NLD" target="SWE">
      <data key="d0">221700886</data>
    </edge>
    <edge source="NLD" target="CHE">
      <data key="d0">156497581</data>
    </edge>
    <edge source="NLD" target="THA">
      <data key="d0">91013944</data>
    </edge>
    <edge source="NLD" target="TGO">
      <data key="d0">1361192</data>
    </edge>
    <edge source="NLD" target="ARE">
      <data key="d0">97004951</data>
    </edge>
    <edge source="NLD" target="TUN">
      <data key="d0">9974634</data>
    </edge>
    <edge source="NLD" target="TUR">
      <data key="d0">164751268</data>
    </edge>
    <edge source="NLD" target="UGA">
      <data key="d0">1562525</data>
    </edge>
    <edge source="NLD" target="UKR">
      <data key="d0">117415312</data>
    </edge>
    <edge source="NLD" target="MKD">
      <data key="d0">4766496</data>
    </edge>
    <edge source="NLD" target="EGY">
      <data key="d0">34723274</data>
    </edge>
    <edge source="NLD" target="GBR">
      <data key="d0">686822420</data>
    </edge>
    <edge source="NLD" target="TZA">
      <data key="d0">14458628</data>
    </edge>
    <edge source="NLD" target="USA">
      <data key="d0">2282471049</data>
    </edge>
    <edge source="NLD" target="BFA">
      <data key="d0">1877626</data>
    </edge>
    <edge source="NLD" target="URY">
      <data key="d0">7753787</data>
    </edge>
    <edge source="NZL" target="AZE">
      <data key="d0">55699</data>
    </edge>
    <edge source="NZL" target="ARG">
      <data key="d0">1403813</data>
    </edge>
    <edge source="NZL" target="AUS">
      <data key="d0">155944728</data>
    </edge>
    <edge source="NZL" target="AUT">
      <data key="d0">220323</data>
    </edge>
    <edge source="NZL" target="BEL">
      <data key="d0">3627246</data>
    </edge>
    <edge source="NZL" target="BRA">
      <data key="d0">7653516</data>
    </edge>
    <edge source="NZL" target="BGR">
      <data key="d0">17575</data>
    </edge>
    <edge source="NZL" target="KHM">
      <data key="d0">242770</data>
    </edge>
    <edge source="NZL" target="CMR">
      <data key="d0">1100606</data>
    </edge>
    <edge source="NZL" target="CAN">
      <data key="d0">37242768</data>
    </edge>
    <edge source="NZL" target="LKA">
      <data key="d0">31333</data>
    </edge>
    <edge source="NZL" target="CHL">
      <data key="d0">12568189</data>
    </edge>
    <edge source="NZL" target="CHN">
      <data key="d0">19956182</data>
    </edge>
    <edge source="NZL" target="COL">
      <data key="d0">719497</data>
    </edge>
    <edge source="NZL" target="CRI">
      <data key="d0">22621</data>
    </edge>
    <edge source="NZL" target="CZE">
      <data key="d0">4029424</data>
    </edge>
    <edge source="NZL" target="DNK">
      <data key="d0">1454063</data>
    </edge>
    <edge source="NZL" target="ECU">
      <data key="d0">31476</data>
    </edge>
    <edge source="NZL" target="ETH">
      <data key="d0">63279</data>
    </edge>
    <edge source="NZL" target="EST">
      <data key="d0">560088</data>
    </edge>
    <edge source="NZL" target="FIN">
      <data key="d0">2484573</data>
    </edge>
    <edge source="NZL" target="FRA">
      <data key="d0">4313280</data>
    </edge>
    <edge source="NZL" target="DEU">
      <data key="d0">7370156</data>
    </edge>
    <edge source="NZL" target="GHA">
      <data key="d0">529815</data>
    </edge>
    <edge source="NZL" target="GRC">
      <data key="d0">117317</data>
    </edge>
    <edge source="NZL" target="HKG">
      <data key="d0">1204394</data>
    </edge>
    <edge source="NZL" target="IDN">
      <data key="d0">11755501</data>
    </edge>
    <edge source="NZL" target="IRL">
      <data key="d0">1879786</data>
    </edge>
    <edge source="NZL" target="ISR">
      <data key="d0">552617</data>
    </edge>
    <edge source="NZL" target="ITA">
      <data key="d0">1728642</data>
    </edge>
    <edge source="NZL" target="JAM">
      <data key="d0">34762</data>
    </edge>
    <edge source="NZL" target="JPN">
      <data key="d0">2407581</data>
    </edge>
    <edge source="NZL" target="KAZ">
      <data key="d0">120864</data>
    </edge>
    <edge source="NZL" target="KOR">
      <data key="d0">1045334</data>
    </edge>
    <edge source="NZL" target="KGZ">
      <data key="d0">25069</data>
    </edge>
    <edge source="NZL" target="LBN">
      <data key="d0">66136</data>
    </edge>
    <edge source="NZL" target="LTU">
      <data key="d0">88440</data>
    </edge>
    <edge source="NZL" target="MYS">
      <data key="d0">2350874</data>
    </edge>
    <edge source="NZL" target="MRT">
      <data key="d0">133039</data>
    </edge>
    <edge source="NZL" target="MUS">
      <data key="d0">214216</data>
    </edge>
    <edge source="NZL" target="MEX">
      <data key="d0">5104645</data>
    </edge>
    <edge source="NZL" target="MAR">
      <data key="d0">15301</data>
    </edge>
    <edge source="NZL" target="MOZ">
      <data key="d0">33463</data>
    </edge>
    <edge source="NZL" target="OMN">
      <data key="d0">48960</data>
    </edge>
    <edge source="NZL" target="NLD">
      <data key="d0">3430648</data>
    </edge>
    <edge source="NZL" target="NOR">
      <data key="d0">356003</data>
    </edge>
    <edge source="NZL" target="PAK">
      <data key="d0">314695</data>
    </edge>
    <edge source="NZL" target="PAN">
      <data key="d0">278012</data>
    </edge>
    <edge source="NZL" target="PRY">
      <data key="d0">10933</data>
    </edge>
    <edge source="NZL" target="PER">
      <data key="d0">437122</data>
    </edge>
    <edge source="NZL" target="PHL">
      <data key="d0">2510017</data>
    </edge>
    <edge source="NZL" target="POL">
      <data key="d0">706789</data>
    </edge>
    <edge source="NZL" target="PRT">
      <data key="d0">16929</data>
    </edge>
    <edge source="NZL" target="ROU">
      <data key="d0">43718</data>
    </edge>
    <edge source="NZL" target="RUS">
      <data key="d0">758967</data>
    </edge>
    <edge source="NZL" target="SAU">
      <data key="d0">155043</data>
    </edge>
    <edge source="NZL" target="IND">
      <data key="d0">3886142</data>
    </edge>
    <edge source="NZL" target="SGP">
      <data key="d0">8226552</data>
    </edge>
    <edge source="NZL" target="VNM">
      <data key="d0">2270353</data>
    </edge>
    <edge source="NZL" target="ZAF">
      <data key="d0">10549751</data>
    </edge>
    <edge source="NZL" target="ESP">
      <data key="d0">432775</data>
    </edge>
    <edge source="NZL" target="SWE">
      <data key="d0">844215</data>
    </edge>
    <edge source="NZL" target="CHE">
      <data key="d0">1994297</data>
    </edge>
    <edge source="NZL" target="THA">
      <data key="d0">5355768</data>
    </edge>
    <edge source="NZL" target="ARE">
      <data key="d0">1042379</data>
    </edge>
    <edge source="NZL" target="TUR">
      <data key="d0">516038</data>
    </edge>
    <edge source="NZL" target="EGY">
      <data key="d0">14334</data>
    </edge>
    <edge source="NZL" target="GBR">
      <data key="d0">12421822</data>
    </edge>
    <edge source="NZL" target="USA">
      <data key="d0">99708975</data>
    </edge>
    <edge source="NZL" target="BFA">
      <data key="d0">120463</data>
    </edge>
    <edge source="NZL" target="URY">
      <data key="d0">1813854</data>
    </edge>
    <edge source="NIC" target="COL">
      <data key="d0">21347</data>
    </edge>
    <edge source="NIC" target="CRI">
      <data key="d0">407181</data>
    </edge>
    <edge source="NIC" target="DNK">
      <data key="d0">171966</data>
    </edge>
    <edge source="NIC" target="ECU">
      <data key="d0">72818</data>
    </edge>
    <edge source="NIC" target="SLV">
      <data key="d0">278524</data>
    </edge>
    <edge source="NIC" target="GTM">
      <data key="d0">390351</data>
    </edge>
    <edge source="NIC" target="HND">
      <data key="d0">610148</data>
    </edge>
    <edge source="NIC" target="ITA">
      <data key="d0">17267</data>
    </edge>
    <edge source="NIC" target="KOR">
      <data key="d0">186666</data>
    </edge>
    <edge source="NIC" target="MEX">
      <data key="d0">93968</data>
    </edge>
    <edge source="NIC" target="PAN">
      <data key="d0">1855215</data>
    </edge>
    <edge source="NIC" target="PER">
      <data key="d0">15300</data>
    </edge>
    <edge source="NIC" target="USA">
      <data key="d0">911158</data>
    </edge>
    <edge source="PAK" target="DZA">
      <data key="d0">2320296</data>
    </edge>
    <edge source="PAK" target="AUS">
      <data key="d0">246805</data>
    </edge>
    <edge source="PAK" target="AUT">
      <data key="d0">10505</data>
    </edge>
    <edge source="PAK" target="BEL">
      <data key="d0">276088</data>
    </edge>
    <edge source="PAK" target="BWA">
      <data key="d0">947987</data>
    </edge>
    <edge source="PAK" target="CMR">
      <data key="d0">53487</data>
    </edge>
    <edge source="PAK" target="CAN">
      <data key="d0">11416</data>
    </edge>
    <edge source="PAK" target="LKA">
      <data key="d0">1487946</data>
    </edge>
    <edge source="PAK" target="CHL">
      <data key="d0">16268</data>
    </edge>
    <edge source="PAK" target="CHN">
      <data key="d0">444844</data>
    </edge>
    <edge source="PAK" target="COL">
      <data key="d0">1755284</data>
    </edge>
    <edge source="PAK" target="ECU">
      <data key="d0">18157</data>
    </edge>
    <edge source="PAK" target="SLV">
      <data key="d0">325744</data>
    </edge>
    <edge source="PAK" target="ETH">
      <data key="d0">269762</data>
    </edge>
    <edge source="PAK" target="FRA">
      <data key="d0">296121</data>
    </edge>
    <edge source="PAK" target="DEU">
      <data key="d0">1016490</data>
    </edge>
    <edge source="PAK" target="GTM">
      <data key="d0">2028262</data>
    </edge>
    <edge source="PAK" target="HKG">
      <data key="d0">325947</data>
    </edge>
    <edge source="PAK" target="IDN">
      <data key="d0">14311</data>
    </edge>
    <edge source="PAK" target="IRL">
      <data key="d0">32468</data>
    </edge>
    <edge source="PAK" target="ITA">
      <data key="d0">299887</data>
    </edge>
    <edge source="PAK" target="CIV">
      <data key="d0">234310</data>
    </edge>
    <edge source="PAK" target="JAM">
      <data key="d0">110900</data>
    </edge>
    <edge source="PAK" target="JPN">
      <data key="d0">941837</data>
    </edge>
    <edge source="PAK" target="JOR">
      <data key="d0">359125</data>
    </edge>
    <edge source="PAK" target="KOR">
      <data key="d0">336207</data>
    </edge>
    <edge source="PAK" target="LBN">
      <data key="d0">35272</data>
    </edge>
    <edge source="PAK" target="MWI">
      <data key="d0">290162</data>
    </edge>
    <edge source="PAK" target="MYS">
      <data key="d0">822927</data>
    </edge>
    <edge source="PAK" target="MEX">
      <data key="d0">63090</data>
    </edge>
    <edge source="PAK" target="MOZ">
      <data key="d0">1355737</data>
    </edge>
    <edge source="PAK" target="OMN">
      <data key="d0">589098</data>
    </edge>
    <edge source="PAK" target="NAM">
      <data key="d0">290421</data>
    </edge>
    <edge source="PAK" target="NLD">
      <data key="d0">81563</data>
    </edge>
    <edge source="PAK" target="PAN">
      <data key="d0">108522</data>
    </edge>
    <edge source="PAK" target="PER">
      <data key="d0">655246</data>
    </edge>
    <edge source="PAK" target="POL">
      <data key="d0">133071</data>
    </edge>
    <edge source="PAK" target="PRT">
      <data key="d0">90693</data>
    </edge>
    <edge source="PAK" target="ROU">
      <data key="d0">65126</data>
    </edge>
    <edge source="PAK" target="SAU">
      <data key="d0">2588451</data>
    </edge>
    <edge source="PAK" target="SEN">
      <data key="d0">87879</data>
    </edge>
    <edge source="PAK" target="IND">
      <data key="d0">736902</data>
    </edge>
    <edge source="PAK" target="SGP">
      <data key="d0">122897</data>
    </edge>
    <edge source="PAK" target="VNM">
      <data key="d0">12216</data>
    </edge>
    <edge source="PAK" target="ZAF">
      <data key="d0">1406326</data>
    </edge>
    <edge source="PAK" target="ZWE">
      <data key="d0">290550</data>
    </edge>
    <edge source="PAK" target="ESP">
      <data key="d0">225810</data>
    </edge>
    <edge source="PAK" target="SWE">
      <data key="d0">51900</data>
    </edge>
    <edge source="PAK" target="CHE">
      <data key="d0">30122</data>
    </edge>
    <edge source="PAK" target="THA">
      <data key="d0">674793</data>
    </edge>
    <edge source="PAK" target="TGO">
      <data key="d0">136214</data>
    </edge>
    <edge source="PAK" target="ARE">
      <data key="d0">14274611</data>
    </edge>
    <edge source="PAK" target="TUN">
      <data key="d0">77669</data>
    </edge>
    <edge source="PAK" target="TUR">
      <data key="d0">2287659</data>
    </edge>
    <edge source="PAK" target="UGA">
      <data key="d0">391447</data>
    </edge>
    <edge source="PAK" target="EGY">
      <data key="d0">103633</data>
    </edge>
    <edge source="PAK" target="GBR">
      <data key="d0">284751</data>
    </edge>
    <edge source="PAK" target="TZA">
      <data key="d0">1639437</data>
    </edge>
    <edge source="PAK" target="USA">
      <data key="d0">1731768</data>
    </edge>
    <edge source="PAK" target="URY">
      <data key="d0">22307</data>
    </edge>
    <edge source="PAN" target="ARG">
      <data key="d0">61164</data>
    </edge>
    <edge source="PAN" target="BOL">
      <data key="d0">42048</data>
    </edge>
    <edge source="PAN" target="BRA">
      <data key="d0">735589</data>
    </edge>
    <edge source="PAN" target="CAN">
      <data key="d0">54000</data>
    </edge>
    <edge source="PAN" target="CHL">
      <data key="d0">408613</data>
    </edge>
    <edge source="PAN" target="COL">
      <data key="d0">6652746</data>
    </edge>
    <edge source="PAN" target="CRI">
      <data key="d0">2798332</data>
    </edge>
    <edge source="PAN" target="ECU">
      <data key="d0">3043133</data>
    </edge>
    <edge source="PAN" target="SLV">
      <data key="d0">1079308</data>
    </edge>
    <edge source="PAN" target="DEU">
      <data key="d0">167010</data>
    </edge>
    <edge source="PAN" target="GTM">
      <data key="d0">2689042</data>
    </edge>
    <edge source="PAN" target="HND">
      <data key="d0">1158583</data>
    </edge>
    <edge source="PAN" target="JAM">
      <data key="d0">659026</data>
    </edge>
    <edge source="PAN" target="MEX">
      <data key="d0">229887</data>
    </edge>
    <edge source="PAN" target="NIC">
      <data key="d0">1344946</data>
    </edge>
    <edge source="PAN" target="PRY">
      <data key="d0">16449</data>
    </edge>
    <edge source="PAN" target="PER">
      <data key="d0">361131</data>
    </edge>
    <edge source="PAN" target="ESP">
      <data key="d0">12112</data>
    </edge>
    <edge source="PAN" target="THA">
      <data key="d0">54704</data>
    </edge>
    <edge source="PAN" target="USA">
      <data key="d0">2299061</data>
    </edge>
    <edge source="PAN" target="URY">
      <data key="d0">137675</data>
    </edge>
    <edge source="PRY" target="ARG">
      <data key="d0">363430</data>
    </edge>
    <edge source="PRY" target="BOL">
      <data key="d0">424690</data>
    </edge>
    <edge source="PRY" target="BRA">
      <data key="d0">980650</data>
    </edge>
    <edge source="PRY" target="ITA">
      <data key="d0">61162</data>
    </edge>
    <edge source="PRY" target="MEX">
      <data key="d0">10000</data>
    </edge>
    <edge source="PRY" target="ESP">
      <data key="d0">38869</data>
    </edge>
    <edge source="PRY" target="TUR">
      <data key="d0">125220</data>
    </edge>
    <edge source="PRY" target="GBR">
      <data key="d0">11282</data>
    </edge>
    <edge source="PRY" target="USA">
      <data key="d0">203530</data>
    </edge>
    <edge source="PRY" target="URY">
      <data key="d0">19870</data>
    </edge>
    <edge source="PER" target="ARG">
      <data key="d0">2922042</data>
    </edge>
    <edge source="PER" target="AUS">
      <data key="d0">2638908</data>
    </edge>
    <edge source="PER" target="BEL">
      <data key="d0">102618</data>
    </edge>
    <edge source="PER" target="BOL">
      <data key="d0">10193126</data>
    </edge>
    <edge source="PER" target="BRA">
      <data key="d0">5305963</data>
    </edge>
    <edge source="PER" target="CAN">
      <data key="d0">5993437</data>
    </edge>
    <edge source="PER" target="CHL">
      <data key="d0">18871847</data>
    </edge>
    <edge source="PER" target="CHN">
      <data key="d0">160229</data>
    </edge>
    <edge source="PER" target="COL">
      <data key="d0">6302935</data>
    </edge>
    <edge source="PER" target="CRI">
      <data key="d0">272018</data>
    </edge>
    <edge source="PER" target="CZE">
      <data key="d0">50000</data>
    </edge>
    <edge source="PER" target="DNK">
      <data key="d0">232003</data>
    </edge>
    <edge source="PER" target="ECU">
      <data key="d0">14643810</data>
    </edge>
    <edge source="PER" target="SLV">
      <data key="d0">55992</data>
    </edge>
    <edge source="PER" target="EST">
      <data key="d0">35685</data>
    </edge>
    <edge source="PER" target="FIN">
      <data key="d0">547811</data>
    </edge>
    <edge source="PER" target="FRA">
      <data key="d0">22323</data>
    </edge>
    <edge source="PER" target="DEU">
      <data key="d0">1870782</data>
    </edge>
    <edge source="PER" target="GHA">
      <data key="d0">11593</data>
    </edge>
    <edge source="PER" target="GTM">
      <data key="d0">707461</data>
    </edge>
    <edge source="PER" target="HND">
      <data key="d0">361942</data>
    </edge>
    <edge source="PER" target="HKG">
      <data key="d0">45021</data>
    </edge>
    <edge source="PER" target="IDN">
      <data key="d0">10818</data>
    </edge>
    <edge source="PER" target="ITA">
      <data key="d0">379652</data>
    </edge>
    <edge source="PER" target="CIV">
      <data key="d0">214533</data>
    </edge>
    <edge source="PER" target="JPN">
      <data key="d0">11764</data>
    </edge>
    <edge source="PER" target="KAZ">
      <data key="d0">51569</data>
    </edge>
    <edge source="PER" target="KOR">
      <data key="d0">93949</data>
    </edge>
    <edge source="PER" target="MYS">
      <data key="d0">29564</data>
    </edge>
    <edge source="PER" target="MEX">
      <data key="d0">27875221</data>
    </edge>
    <edge source="PER" target="NLD">
      <data key="d0">201272</data>
    </edge>
    <edge source="PER" target="NIC">
      <data key="d0">892075</data>
    </edge>
    <edge source="PER" target="NOR">
      <data key="d0">21032</data>
    </edge>
    <edge source="PER" target="PAK">
      <data key="d0">131467</data>
    </edge>
    <edge source="PER" target="PAN">
      <data key="d0">939223</data>
    </edge>
    <edge source="PER" target="PRY">
      <data key="d0">10450</data>
    </edge>
    <edge source="PER" target="RUS">
      <data key="d0">413513</data>
    </edge>
    <edge source="PER" target="SGP">
      <data key="d0">93231</data>
    </edge>
    <edge source="PER" target="VNM">
      <data key="d0">11906</data>
    </edge>
    <edge source="PER" target="ZAF">
      <data key="d0">780371</data>
    </edge>
    <edge source="PER" target="ESP">
      <data key="d0">349374</data>
    </edge>
    <edge source="PER" target="SWE">
      <data key="d0">554238</data>
    </edge>
    <edge source="PER" target="THA">
      <data key="d0">30281</data>
    </edge>
    <edge source="PER" target="ARE">
      <data key="d0">40635</data>
    </edge>
    <edge source="PER" target="EGY">
      <data key="d0">24195</data>
    </edge>
    <edge source="PER" target="GBR">
      <data key="d0">129076</data>
    </edge>
    <edge source="PER" target="TZA">
      <data key="d0">425000</data>
    </edge>
    <edge source="PER" target="USA">
      <data key="d0">18993687</data>
    </edge>
    <edge source="PER" target="BFA">
      <data key="d0">89757</data>
    </edge>
    <edge source="PER" target="URY">
      <data key="d0">1348576</data>
    </edge>
    <edge source="PHL" target="AUS">
      <data key="d0">3815241</data>
    </edge>
    <edge source="PHL" target="AUT">
      <data key="d0">487616</data>
    </edge>
    <edge source="PHL" target="BEL">
      <data key="d0">21669892</data>
    </edge>
    <edge source="PHL" target="BRA">
      <data key="d0">1812425</data>
    </edge>
    <edge source="PHL" target="KHM">
      <data key="d0">231454</data>
    </edge>
    <edge source="PHL" target="CAN">
      <data key="d0">1765487</data>
    </edge>
    <edge source="PHL" target="LKA">
      <data key="d0">165640</data>
    </edge>
    <edge source="PHL" target="CHL">
      <data key="d0">431702</data>
    </edge>
    <edge source="PHL" target="CHN">
      <data key="d0">186399266</data>
    </edge>
    <edge source="PHL" target="CRI">
      <data key="d0">936724</data>
    </edge>
    <edge source="PHL" target="DNK">
      <data key="d0">22420</data>
    </edge>
    <edge source="PHL" target="ETH">
      <data key="d0">36049</data>
    </edge>
    <edge source="PHL" target="FIN">
      <data key="d0">180465</data>
    </edge>
    <edge source="PHL" target="FRA">
      <data key="d0">29408855</data>
    </edge>
    <edge source="PHL" target="DEU">
      <data key="d0">9660227</data>
    </edge>
    <edge source="PHL" target="GHA">
      <data key="d0">26367</data>
    </edge>
    <edge source="PHL" target="GTM">
      <data key="d0">22250</data>
    </edge>
    <edge source="PHL" target="HKG">
      <data key="d0">85383007</data>
    </edge>
    <edge source="PHL" target="HUN">
      <data key="d0">172635</data>
    </edge>
    <edge source="PHL" target="IDN">
      <data key="d0">5552599</data>
    </edge>
    <edge source="PHL" target="IRL">
      <data key="d0">181732</data>
    </edge>
    <edge source="PHL" target="ISR">
      <data key="d0">11002</data>
    </edge>
    <edge source="PHL" target="ITA">
      <data key="d0">1155677</data>
    </edge>
    <edge source="PHL" target="JPN">
      <data key="d0">47570729</data>
    </edge>
    <edge source="PHL" target="JOR">
      <data key="d0">38312</data>
    </edge>
    <edge source="PHL" target="KOR">
      <data key="d0">28691771</data>
    </edge>
    <edge source="PHL" target="LBN">
      <data key="d0">30000</data>
    </edge>
    <edge source="PHL" target="MYS">
      <data key="d0">13131052</data>
    </edge>
    <edge source="PHL" target="MUS">
      <data key="d0">160000</data>
    </edge>
    <edge source="PHL" target="MEX">
      <data key="d0">2383750</data>
    </edge>
    <edge source="PHL" target="MAR">
      <data key="d0">713444</data>
    </edge>
    <edge source="PHL" target="OMN">
      <data key="d0">170083</data>
    </edge>
    <edge source="PHL" target="NLD">
      <data key="d0">593631</data>
    </edge>
    <edge source="PHL" target="NZL">
      <data key="d0">1290440</data>
    </edge>
    <edge source="PHL" target="PAK">
      <data key="d0">396436</data>
    </edge>
    <edge source="PHL" target="POL">
      <data key="d0">202153</data>
    </edge>
    <edge source="PHL" target="PRT">
      <data key="d0">2132271</data>
    </edge>
    <edge source="PHL" target="ROU">
      <data key="d0">85771</data>
    </edge>
    <edge source="PHL" target="RUS">
      <data key="d0">63000</data>
    </edge>
    <edge source="PHL" target="SAU">
      <data key="d0">894483</data>
    </edge>
    <edge source="PHL" target="IND">
      <data key="d0">29633011</data>
    </edge>
    <edge source="PHL" target="SGP">
      <data key="d0">601408699</data>
    </edge>
    <edge source="PHL" target="VNM">
      <data key="d0">44050360</data>
    </edge>
    <edge source="PHL" target="ZAF">
      <data key="d0">5239949</data>
    </edge>
    <edge source="PHL" target="ESP">
      <data key="d0">32744</data>
    </edge>
    <edge source="PHL" target="SWE">
      <data key="d0">32872</data>
    </edge>
    <edge source="PHL" target="CHE">
      <data key="d0">115431</data>
    </edge>
    <edge source="PHL" target="THA">
      <data key="d0">2522933</data>
    </edge>
    <edge source="PHL" target="ARE">
      <data key="d0">345166</data>
    </edge>
    <edge source="PHL" target="TUR">
      <data key="d0">535488</data>
    </edge>
    <edge source="PHL" target="EGY">
      <data key="d0">40000</data>
    </edge>
    <edge source="PHL" target="GBR">
      <data key="d0">8157425</data>
    </edge>
    <edge source="PHL" target="USA">
      <data key="d0">65092567</data>
    </edge>
    <edge source="PHL" target="URY">
      <data key="d0">26248</data>
    </edge>
    <edge source="POL" target="ALB">
      <data key="d0">200816</data>
    </edge>
    <edge source="POL" target="DZA">
      <data key="d0">4738650</data>
    </edge>
    <edge source="POL" target="AZE">
      <data key="d0">6684989</data>
    </edge>
    <edge source="POL" target="ARG">
      <data key="d0">15456948</data>
    </edge>
    <edge source="POL" target="AUS">
      <data key="d0">26919227</data>
    </edge>
    <edge source="POL" target="AUT">
      <data key="d0">35512314</data>
    </edge>
    <edge source="POL" target="ARM">
      <data key="d0">311182</data>
    </edge>
    <edge source="POL" target="BEL">
      <data key="d0">130869599</data>
    </edge>
    <edge source="POL" target="BOL">
      <data key="d0">155183</data>
    </edge>
    <edge source="POL" target="BRA">
      <data key="d0">7996676</data>
    </edge>
    <edge source="POL" target="BGR">
      <data key="d0">13039215</data>
    </edge>
    <edge source="POL" target="BLR">
      <data key="d0">134155123</data>
    </edge>
    <edge source="POL" target="KHM">
      <data key="d0">155344</data>
    </edge>
    <edge source="POL" target="CMR">
      <data key="d0">426967</data>
    </edge>
    <edge source="POL" target="CAN">
      <data key="d0">6339707</data>
    </edge>
    <edge source="POL" target="LKA">
      <data key="d0">1568898</data>
    </edge>
    <edge source="POL" target="CHL">
      <data key="d0">4615958</data>
    </edge>
    <edge source="POL" target="CHN">
      <data key="d0">32267268</data>
    </edge>
    <edge source="POL" target="COL">
      <data key="d0">709999</data>
    </edge>
    <edge source="POL" target="CRI">
      <data key="d0">16869</data>
    </edge>
    <edge source="POL" target="HRV">
      <data key="d0">3967768</data>
    </edge>
    <edge source="POL" target="CZE">
      <data key="d0">56249626</data>
    </edge>
    <edge source="POL" target="BEN">
      <data key="d0">49402</data>
    </edge>
    <edge source="POL" target="DNK">
      <data key="d0">29599055</data>
    </edge>
    <edge source="POL" target="ECU">
      <data key="d0">1856091</data>
    </edge>
    <edge source="POL" target="ETH">
      <data key="d0">1677701</data>
    </edge>
    <edge source="POL" target="EST">
      <data key="d0">17912976</data>
    </edge>
    <edge source="POL" target="FIN">
      <data key="d0">35940133</data>
    </edge>
    <edge source="POL" target="FRA">
      <data key="d0">167146202</data>
    </edge>
    <edge source="POL" target="GEO">
      <data key="d0">14614673</data>
    </edge>
    <edge source="POL" target="GMB">
      <data key="d0">16068</data>
    </edge>
    <edge source="POL" target="PSE">
      <data key="d0">23293</data>
    </edge>
    <edge source="POL" target="DEU">
      <data key="d0">636301889</data>
    </edge>
    <edge source="POL" target="GHA">
      <data key="d0">831491</data>
    </edge>
    <edge source="POL" target="GRC">
      <data key="d0">977331</data>
    </edge>
    <edge source="POL" target="GTM">
      <data key="d0">65958</data>
    </edge>
    <edge source="POL" target="HKG">
      <data key="d0">5397403</data>
    </edge>
    <edge source="POL" target="HUN">
      <data key="d0">17875140</data>
    </edge>
    <edge source="POL" target="IDN">
      <data key="d0">6620947</data>
    </edge>
    <edge source="POL" target="IRL">
      <data key="d0">2412431</data>
    </edge>
    <edge source="POL" target="ISR">
      <data key="d0">4333892</data>
    </edge>
    <edge source="POL" target="ITA">
      <data key="d0">51809647</data>
    </edge>
    <edge source="POL" target="CIV">
      <data key="d0">111875</data>
    </edge>
    <edge source="POL" target="JPN">
      <data key="d0">14059122</data>
    </edge>
    <edge source="POL" target="KAZ">
      <data key="d0">47567382</data>
    </edge>
    <edge source="POL" target="JOR">
      <data key="d0">679931</data>
    </edge>
    <edge source="POL" target="KOR">
      <data key="d0">36941396</data>
    </edge>
    <edge source="POL" target="KGZ">
      <data key="d0">568638</data>
    </edge>
    <edge source="POL" target="LBN">
      <data key="d0">1025116</data>
    </edge>
    <edge source="POL" target="LVA">
      <data key="d0">24382827</data>
    </edge>
    <edge source="POL" target="LTU">
      <data key="d0">37154796</data>
    </edge>
    <edge source="POL" target="MYS">
      <data key="d0">4167932</data>
    </edge>
    <edge source="POL" target="MUS">
      <data key="d0">453443</data>
    </edge>
    <edge source="POL" target="MEX">
      <data key="d0">13736707</data>
    </edge>
    <edge source="POL" target="MDA">
      <data key="d0">7321859</data>
    </edge>
    <edge source="POL" target="MAR">
      <data key="d0">4313172</data>
    </edge>
    <edge source="POL" target="MOZ">
      <data key="d0">20663</data>
    </edge>
    <edge source="POL" target="OMN">
      <data key="d0">1664223</data>
    </edge>
    <edge source="POL" target="NAM">
      <data key="d0">17514</data>
    </edge>
    <edge source="POL" target="NLD">
      <data key="d0">100042777</data>
    </edge>
    <edge source="POL" target="NZL">
      <data key="d0">1830360</data>
    </edge>
    <edge source="POL" target="NER">
      <data key="d0">75929</data>
    </edge>
    <edge source="POL" target="NOR">
      <data key="d0">124679120</data>
    </edge>
    <edge source="POL" target="PAK">
      <data key="d0">4087007</data>
    </edge>
    <edge source="POL" target="PAN">
      <data key="d0">13658</data>
    </edge>
    <edge source="POL" target="PRY">
      <data key="d0">154551</data>
    </edge>
    <edge source="POL" target="PER">
      <data key="d0">4482296</data>
    </edge>
    <edge source="POL" target="PHL">
      <data key="d0">1059825</data>
    </edge>
    <edge source="POL" target="PRT">
      <data key="d0">6287462</data>
    </edge>
    <edge source="POL" target="ROU">
      <data key="d0">39179735</data>
    </edge>
    <edge source="POL" target="RUS">
      <data key="d0">405467854</data>
    </edge>
    <edge source="POL" target="SAU">
      <data key="d0">4606022</data>
    </edge>
    <edge source="POL" target="SEN">
      <data key="d0">1078500</data>
    </edge>
    <edge source="POL" target="SRB">
      <data key="d0">15490637</data>
    </edge>
    <edge source="POL" target="IND">
      <data key="d0">19386369</data>
    </edge>
    <edge source="POL" target="SGP">
      <data key="d0">4779221</data>
    </edge>
    <edge source="POL" target="SVK">
      <data key="d0">22039690</data>
    </edge>
    <edge source="POL" target="VNM">
      <data key="d0">3787407</data>
    </edge>
    <edge source="POL" target="SVN">
      <data key="d0">6583560</data>
    </edge>
    <edge source="POL" target="ZAF">
      <data key="d0">21343488</data>
    </edge>
    <edge source="POL" target="ZWE">
      <data key="d0">537754</data>
    </edge>
    <edge source="POL" target="ESP">
      <data key="d0">19432667</data>
    </edge>
    <edge source="POL" target="SWE">
      <data key="d0">113439966</data>
    </edge>
    <edge source="POL" target="CHE">
      <data key="d0">21394895</data>
    </edge>
    <edge source="POL" target="THA">
      <data key="d0">5224554</data>
    </edge>
    <edge source="POL" target="TGO">
      <data key="d0">152237</data>
    </edge>
    <edge source="POL" target="ARE">
      <data key="d0">3427499</data>
    </edge>
    <edge source="POL" target="TUN">
      <data key="d0">1519111</data>
    </edge>
    <edge source="POL" target="TUR">
      <data key="d0">89058643</data>
    </edge>
    <edge source="POL" target="UGA">
      <data key="d0">1255007</data>
    </edge>
    <edge source="POL" target="UKR">
      <data key="d0">160951094</data>
    </edge>
    <edge source="POL" target="MKD">
      <data key="d0">4012301</data>
    </edge>
    <edge source="POL" target="EGY">
      <data key="d0">4563267</data>
    </edge>
    <edge source="POL" target="GBR">
      <data key="d0">87634923</data>
    </edge>
    <edge source="POL" target="TZA">
      <data key="d0">862127</data>
    </edge>
    <edge source="POL" target="USA">
      <data key="d0">112242810</data>
    </edge>
    <edge source="POL" target="BFA">
      <data key="d0">461575</data>
    </edge>
    <edge source="POL" target="URY">
      <data key="d0">575768</data>
    </edge>
    <edge source="RUS" target="DZA">
      <data key="d0">10059318</data>
    </edge>
    <edge source="RUS" target="AZE">
      <data key="d0">13453038</data>
    </edge>
    <edge source="RUS" target="ARG">
      <data key="d0">22220</data>
    </edge>
    <edge source="RUS" target="AUS">
      <data key="d0">34118</data>
    </edge>
    <edge source="RUS" target="AUT">
      <data key="d0">2316748</data>
    </edge>
    <edge source="RUS" target="ARM">
      <data key="d0">8805008</data>
    </edge>
    <edge source="RUS" target="BEL">
      <data key="d0">23841232</data>
    </edge>
    <edge source="RUS" target="BRA">
      <data key="d0">628339</data>
    </edge>
    <edge source="RUS" target="BGR">
      <data key="d0">1977955</data>
    </edge>
    <edge source="RUS" target="BLR">
      <data key="d0">97715626</data>
    </edge>
    <edge source="RUS" target="KHM">
      <data key="d0">36372</data>
    </edge>
    <edge source="RUS" target="CAN">
      <data key="d0">11455316</data>
    </edge>
    <edge source="RUS" target="CHN">
      <data key="d0">7418634</data>
    </edge>
    <edge source="RUS" target="COL">
      <data key="d0">608794</data>
    </edge>
    <edge source="RUS" target="HRV">
      <data key="d0">68048</data>
    </edge>
    <edge source="RUS" target="CZE">
      <data key="d0">1331146</data>
    </edge>
    <edge source="RUS" target="BEN">
      <data key="d0">432050</data>
    </edge>
    <edge source="RUS" target="DNK">
      <data key="d0">1506570</data>
    </edge>
    <edge source="RUS" target="ECU">
      <data key="d0">151092</data>
    </edge>
    <edge source="RUS" target="ETH">
      <data key="d0">32502</data>
    </edge>
    <edge source="RUS" target="EST">
      <data key="d0">5417787</data>
    </edge>
    <edge source="RUS" target="FIN">
      <data key="d0">3108619</data>
    </edge>
    <edge source="RUS" target="FRA">
      <data key="d0">17398677</data>
    </edge>
    <edge source="RUS" target="GEO">
      <data key="d0">13503032</data>
    </edge>
    <edge source="RUS" target="DEU">
      <data key="d0">17533510</data>
    </edge>
    <edge source="RUS" target="GHA">
      <data key="d0">1139397</data>
    </edge>
    <edge source="RUS" target="HKG">
      <data key="d0">276783</data>
    </edge>
    <edge source="RUS" target="HUN">
      <data key="d0">646628</data>
    </edge>
    <edge source="RUS" target="IDN">
      <data key="d0">1858994</data>
    </edge>
    <edge source="RUS" target="ISR">
      <data key="d0">361664</data>
    </edge>
    <edge source="RUS" target="ITA">
      <data key="d0">1896549</data>
    </edge>
    <edge source="RUS" target="JPN">
      <data key="d0">184191</data>
    </edge>
    <edge source="RUS" target="KAZ">
      <data key="d0">340981015</data>
    </edge>
    <edge source="RUS" target="JOR">
      <data key="d0">725147</data>
    </edge>
    <edge source="RUS" target="KOR">
      <data key="d0">7303960</data>
    </edge>
    <edge source="RUS" target="KGZ">
      <data key="d0">11990333</data>
    </edge>
    <edge source="RUS" target="LBN">
      <data key="d0">65200</data>
    </edge>
    <edge source="RUS" target="LVA">
      <data key="d0">10243447</data>
    </edge>
    <edge source="RUS" target="LTU">
      <data key="d0">12573868</data>
    </edge>
    <edge source="RUS" target="MDG">
      <data key="d0">518659</data>
    </edge>
    <edge source="RUS" target="MYS">
      <data key="d0">91667</data>
    </edge>
    <edge source="RUS" target="MEX">
      <data key="d0">425170</data>
    </edge>
    <edge source="RUS" target="MDA">
      <data key="d0">5612096</data>
    </edge>
    <edge source="RUS" target="MAR">
      <data key="d0">116315</data>
    </edge>
    <edge source="RUS" target="MOZ">
      <data key="d0">41337</data>
    </edge>
    <edge source="RUS" target="OMN">
      <data key="d0">44249</data>
    </edge>
    <edge source="RUS" target="NLD">
      <data key="d0">5103744</data>
    </edge>
    <edge source="RUS" target="NOR">
      <data key="d0">64569</data>
    </edge>
    <edge source="RUS" target="PAK">
      <data key="d0">1467363</data>
    </edge>
    <edge source="RUS" target="PAN">
      <data key="d0">10782</data>
    </edge>
    <edge source="RUS" target="PRY">
      <data key="d0">31562</data>
    </edge>
    <edge source="RUS" target="PER">
      <data key="d0">158600</data>
    </edge>
    <edge source="RUS" target="PHL">
      <data key="d0">947000</data>
    </edge>
    <edge source="RUS" target="POL">
      <data key="d0">3629005</data>
    </edge>
    <edge source="RUS" target="ROU">
      <data key="d0">13933970</data>
    </edge>
    <edge source="RUS" target="SAU">
      <data key="d0">31986</data>
    </edge>
    <edge source="RUS" target="SEN">
      <data key="d0">55372</data>
    </edge>
    <edge source="RUS" target="SRB">
      <data key="d0">265457</data>
    </edge>
    <edge source="RUS" target="IND">
      <data key="d0">23105144</data>
    </edge>
    <edge source="RUS" target="SGP">
      <data key="d0">3505683</data>
    </edge>
    <edge source="RUS" target="SVK">
      <data key="d0">859545</data>
    </edge>
    <edge source="RUS" target="VNM">
      <data key="d0">6446979</data>
    </edge>
    <edge source="RUS" target="SVN">
      <data key="d0">382214</data>
    </edge>
    <edge source="RUS" target="ZWE">
      <data key="d0">38121</data>
    </edge>
    <edge source="RUS" target="ESP">
      <data key="d0">804691</data>
    </edge>
    <edge source="RUS" target="SWE">
      <data key="d0">1281645</data>
    </edge>
    <edge source="RUS" target="CHE">
      <data key="d0">1801205</data>
    </edge>
    <edge source="RUS" target="THA">
      <data key="d0">380692</data>
    </edge>
    <edge source="RUS" target="ARE">
      <data key="d0">1663542</data>
    </edge>
    <edge source="RUS" target="TUN">
      <data key="d0">71828</data>
    </edge>
    <edge source="RUS" target="TUR">
      <data key="d0">8856738</data>
    </edge>
    <edge source="RUS" target="UGA">
      <data key="d0">23982</data>
    </edge>
    <edge source="RUS" target="UKR">
      <data key="d0">108942911</data>
    </edge>
    <edge source="RUS" target="MKD">
      <data key="d0">397605</data>
    </edge>
    <edge source="RUS" target="EGY">
      <data key="d0">887838</data>
    </edge>
    <edge source="RUS" target="GBR">
      <data key="d0">1930694</data>
    </edge>
    <edge source="RUS" target="TZA">
      <data key="d0">1425972</data>
    </edge>
    <edge source="RUS" target="USA">
      <data key="d0">17235014</data>
    </edge>
    <edge source="RUS" target="URY">
      <data key="d0">89295</data>
    </edge>
    <edge source="SAU" target="DZA">
      <data key="d0">1766402</data>
    </edge>
    <edge source="SAU" target="AZE">
      <data key="d0">91200</data>
    </edge>
    <edge source="SAU" target="AUS">
      <data key="d0">461334</data>
    </edge>
    <edge source="SAU" target="AUT">
      <data key="d0">94400</data>
    </edge>
    <edge source="SAU" target="BEL">
      <data key="d0">586934</data>
    </edge>
    <edge source="SAU" target="BRA">
      <data key="d0">31364573</data>
    </edge>
    <edge source="SAU" target="CMR">
      <data key="d0">1140801</data>
    </edge>
    <edge source="SAU" target="CAN">
      <data key="d0">2283203</data>
    </edge>
    <edge source="SAU" target="LKA">
      <data key="d0">204000</data>
    </edge>
    <edge source="SAU" target="CHL">
      <data key="d0">126133</data>
    </edge>
    <edge source="SAU" target="CHN">
      <data key="d0">2968270</data>
    </edge>
    <edge source="SAU" target="COL">
      <data key="d0">1873869</data>
    </edge>
    <edge source="SAU" target="DNK">
      <data key="d0">101333</data>
    </edge>
    <edge source="SAU" target="ECU">
      <data key="d0">924268</data>
    </edge>
    <edge source="SAU" target="ETH">
      <data key="d0">60000</data>
    </edge>
    <edge source="SAU" target="FIN">
      <data key="d0">83200</data>
    </edge>
    <edge source="SAU" target="FRA">
      <data key="d0">261600</data>
    </edge>
    <edge source="SAU" target="DEU">
      <data key="d0">4048805</data>
    </edge>
    <edge source="SAU" target="HKG">
      <data key="d0">176800</data>
    </edge>
    <edge source="SAU" target="IDN">
      <data key="d0">445067</data>
    </edge>
    <edge source="SAU" target="ITA">
      <data key="d0">1336002</data>
    </edge>
    <edge source="SAU" target="JPN">
      <data key="d0">144000</data>
    </edge>
    <edge source="SAU" target="KAZ">
      <data key="d0">106400</data>
    </edge>
    <edge source="SAU" target="JOR">
      <data key="d0">3105871</data>
    </edge>
    <edge source="SAU" target="KOR">
      <data key="d0">909334</data>
    </edge>
    <edge source="SAU" target="LBN">
      <data key="d0">681334</data>
    </edge>
    <edge source="SAU" target="MEX">
      <data key="d0">488801</data>
    </edge>
    <edge source="SAU" target="MOZ">
      <data key="d0">29600</data>
    </edge>
    <edge source="SAU" target="OMN">
      <data key="d0">8888278</data>
    </edge>
    <edge source="SAU" target="NLD">
      <data key="d0">680801</data>
    </edge>
    <edge source="SAU" target="NZL">
      <data key="d0">74933</data>
    </edge>
    <edge source="SAU" target="NOR">
      <data key="d0">1098401</data>
    </edge>
    <edge source="SAU" target="PAK">
      <data key="d0">1224268</data>
    </edge>
    <edge source="SAU" target="PHL">
      <data key="d0">150134</data>
    </edge>
    <edge source="SAU" target="POL">
      <data key="d0">234400</data>
    </edge>
    <edge source="SAU" target="PRT">
      <data key="d0">162667</data>
    </edge>
    <edge source="SAU" target="RUS">
      <data key="d0">63733</data>
    </edge>
    <edge source="SAU" target="SEN">
      <data key="d0">60800</data>
    </edge>
    <edge source="SAU" target="IND">
      <data key="d0">3312537</data>
    </edge>
    <edge source="SAU" target="SGP">
      <data key="d0">3533338</data>
    </edge>
    <edge source="SAU" target="VNM">
      <data key="d0">27733</data>
    </edge>
    <edge source="SAU" target="ZAF">
      <data key="d0">6066141</data>
    </edge>
    <edge source="SAU" target="ZWE">
      <data key="d0">200000</data>
    </edge>
    <edge source="SAU" target="ESP">
      <data key="d0">974935</data>
    </edge>
    <edge source="SAU" target="THA">
      <data key="d0">114400</data>
    </edge>
    <edge source="SAU" target="ARE">
      <data key="d0">105467599</data>
    </edge>
    <edge source="SAU" target="TUN">
      <data key="d0">53333</data>
    </edge>
    <edge source="SAU" target="TUR">
      <data key="d0">4517606</data>
    </edge>
    <edge source="SAU" target="UGA">
      <data key="d0">62667</data>
    </edge>
    <edge source="SAU" target="EGY">
      <data key="d0">7485609</data>
    </edge>
    <edge source="SAU" target="GBR">
      <data key="d0">4283205</data>
    </edge>
    <edge source="SAU" target="TZA">
      <data key="d0">46933</data>
    </edge>
    <edge source="SAU" target="USA">
      <data key="d0">20308559</data>
    </edge>
    <edge source="IND" target="DZA">
      <data key="d0">79743808</data>
    </edge>
    <edge source="IND" target="AZE">
      <data key="d0">468129</data>
    </edge>
    <edge source="IND" target="ARG">
      <data key="d0">12000809</data>
    </edge>
    <edge source="IND" target="AUS">
      <data key="d0">50739426</data>
    </edge>
    <edge source="IND" target="AUT">
      <data key="d0">2420018</data>
    </edge>
    <edge source="IND" target="ARM">
      <data key="d0">28441</data>
    </edge>
    <edge source="IND" target="BEL">
      <data key="d0">12061035</data>
    </edge>
    <edge source="IND" target="BOL">
      <data key="d0">11786419</data>
    </edge>
    <edge source="IND" target="BWA">
      <data key="d0">1373318</data>
    </edge>
    <edge source="IND" target="BRA">
      <data key="d0">77901033</data>
    </edge>
    <edge source="IND" target="BGR">
      <data key="d0">1791285</data>
    </edge>
    <edge source="IND" target="BDI">
      <data key="d0">519074</data>
    </edge>
    <edge source="IND" target="BLR">
      <data key="d0">181447</data>
    </edge>
    <edge source="IND" target="KHM">
      <data key="d0">5063590</data>
    </edge>
    <edge source="IND" target="CMR">
      <data key="d0">4929065</data>
    </edge>
    <edge source="IND" target="CAN">
      <data key="d0">14147287</data>
    </edge>
    <edge source="IND" target="CAF">
      <data key="d0">454786</data>
    </edge>
    <edge source="IND" target="LKA">
      <data key="d0">90329205</data>
    </edge>
    <edge source="IND" target="CHL">
      <data key="d0">11225812</data>
    </edge>
    <edge source="IND" target="CHN">
      <data key="d0">74680395</data>
    </edge>
    <edge source="IND" target="COL">
      <data key="d0">13478621</data>
    </edge>
    <edge source="IND" target="CRI">
      <data key="d0">948542</data>
    </edge>
    <edge source="IND" target="HRV">
      <data key="d0">794758</data>
    </edge>
    <edge source="IND" target="CZE">
      <data key="d0">2256383</data>
    </edge>
    <edge source="IND" target="BEN">
      <data key="d0">643433</data>
    </edge>
    <edge source="IND" target="DNK">
      <data key="d0">6038000</data>
    </edge>
    <edge source="IND" target="ECU">
      <data key="d0">5394899</data>
    </edge>
    <edge source="IND" target="SLV">
      <data key="d0">1021472</data>
    </edge>
    <edge source="IND" target="ETH">
      <data key="d0">57969604</data>
    </edge>
    <edge source="IND" target="EST">
      <data key="d0">204357</data>
    </edge>
    <edge source="IND" target="FIN">
      <data key="d0">3362557</data>
    </edge>
    <edge source="IND" target="FRA">
      <data key="d0">15408900</data>
    </edge>
    <edge source="IND" target="GEO">
      <data key="d0">1325197</data>
    </edge>
    <edge source="IND" target="GMB">
      <data key="d0">1413000</data>
    </edge>
    <edge source="IND" target="DEU">
      <data key="d0">90344288</data>
    </edge>
    <edge source="IND" target="GHA">
      <data key="d0">26879511</data>
    </edge>
    <edge source="IND" target="GRC">
      <data key="d0">1510460</data>
    </edge>
    <edge source="IND" target="GTM">
      <data key="d0">3092350</data>
    </edge>
    <edge source="IND" target="HND">
      <data key="d0">1445535</data>
    </edge>
    <edge source="IND" target="HKG">
      <data key="d0">6735291</data>
    </edge>
    <edge source="IND" target="HUN">
      <data key="d0">2531461</data>
    </edge>
    <edge source="IND" target="IDN">
      <data key="d0">108606201</data>
    </edge>
    <edge source="IND" target="IRL">
      <data key="d0">2553499</data>
    </edge>
    <edge source="IND" target="ISR">
      <data key="d0">3879040</data>
    </edge>
    <edge source="IND" target="ITA">
      <data key="d0">72518808</data>
    </edge>
    <edge source="IND" target="CIV">
      <data key="d0">5461707</data>
    </edge>
    <edge source="IND" target="JAM">
      <data key="d0">178366</data>
    </edge>
    <edge source="IND" target="JPN">
      <data key="d0">50466630</data>
    </edge>
    <edge source="IND" target="KAZ">
      <data key="d0">2382930</data>
    </edge>
    <edge source="IND" target="JOR">
      <data key="d0">2842941</data>
    </edge>
    <edge source="IND" target="KOR">
      <data key="d0">17408916</data>
    </edge>
    <edge source="IND" target="KGZ">
      <data key="d0">23668</data>
    </edge>
    <edge source="IND" target="LBN">
      <data key="d0">2348226</data>
    </edge>
    <edge source="IND" target="LVA">
      <data key="d0">1442967</data>
    </edge>
    <edge source="IND" target="LTU">
      <data key="d0">1252821</data>
    </edge>
    <edge source="IND" target="MDG">
      <data key="d0">1043277</data>
    </edge>
    <edge source="IND" target="MWI">
      <data key="d0">10944787</data>
    </edge>
    <edge source="IND" target="MYS">
      <data key="d0">63018595</data>
    </edge>
    <edge source="IND" target="MRT">
      <data key="d0">299124</data>
    </edge>
    <edge source="IND" target="MUS">
      <data key="d0">2677455</data>
    </edge>
    <edge source="IND" target="MEX">
      <data key="d0">42131405</data>
    </edge>
    <edge source="IND" target="MDA">
      <data key="d0">20559</data>
    </edge>
    <edge source="IND" target="MAR">
      <data key="d0">17365862</data>
    </edge>
    <edge source="IND" target="MOZ">
      <data key="d0">17630449</data>
    </edge>
    <edge source="IND" target="OMN">
      <data key="d0">36510909</data>
    </edge>
    <edge source="IND" target="NAM">
      <data key="d0">533394</data>
    </edge>
    <edge source="IND" target="NLD">
      <data key="d0">32616410</data>
    </edge>
    <edge source="IND" target="NZL">
      <data key="d0">3690401</data>
    </edge>
    <edge source="IND" target="NIC">
      <data key="d0">900846</data>
    </edge>
    <edge source="IND" target="NER">
      <data key="d0">291750</data>
    </edge>
    <edge source="IND" target="NOR">
      <data key="d0">15625411</data>
    </edge>
    <edge source="IND" target="PAK">
      <data key="d0">13177778</data>
    </edge>
    <edge source="IND" target="PAN">
      <data key="d0">1790380</data>
    </edge>
    <edge source="IND" target="PRY">
      <data key="d0">5409198</data>
    </edge>
    <edge source="IND" target="PER">
      <data key="d0">8298405</data>
    </edge>
    <edge source="IND" target="PHL">
      <data key="d0">11185844</data>
    </edge>
    <edge source="IND" target="POL">
      <data key="d0">8698172</data>
    </edge>
    <edge source="IND" target="PRT">
      <data key="d0">5631101</data>
    </edge>
    <edge source="IND" target="ROU">
      <data key="d0">3568376</data>
    </edge>
    <edge source="IND" target="RUS">
      <data key="d0">24670590</data>
    </edge>
    <edge source="IND" target="SAU">
      <data key="d0">71591910</data>
    </edge>
    <edge source="IND" target="SEN">
      <data key="d0">3753218</data>
    </edge>
    <edge source="IND" target="SRB">
      <data key="d0">2916303</data>
    </edge>
    <edge source="IND" target="SGP">
      <data key="d0">150156931</data>
    </edge>
    <edge source="IND" target="SVK">
      <data key="d0">263096</data>
    </edge>
    <edge source="IND" target="VNM">
      <data key="d0">26796451</data>
    </edge>
    <edge source="IND" target="SVN">
      <data key="d0">171872</data>
    </edge>
    <edge source="IND" target="ZAF">
      <data key="d0">74585704</data>
    </edge>
    <edge source="IND" target="ZWE">
      <data key="d0">6593977</data>
    </edge>
    <edge source="IND" target="ESP">
      <data key="d0">9771206</data>
    </edge>
    <edge source="IND" target="SWE">
      <data key="d0">7199202</data>
    </edge>
    <edge source="IND" target="CHE">
      <data key="d0">7449937</data>
    </edge>
    <edge source="IND" target="THA">
      <data key="d0">57693311</data>
    </edge>
    <edge source="IND" target="TGO">
      <data key="d0">7182283</data>
    </edge>
    <edge source="IND" target="ARE">
      <data key="d0">232708266</data>
    </edge>
    <edge source="IND" target="TUN">
      <data key="d0">14459081</data>
    </edge>
    <edge source="IND" target="TUR">
      <data key="d0">97217294</data>
    </edge>
    <edge source="IND" target="UGA">
      <data key="d0">26134190</data>
    </edge>
    <edge source="IND" target="UKR">
      <data key="d0">2553699</data>
    </edge>
    <edge source="IND" target="MKD">
      <data key="d0">957849</data>
    </edge>
    <edge source="IND" target="EGY">
      <data key="d0">24118371</data>
    </edge>
    <edge source="IND" target="GBR">
      <data key="d0">110432003</data>
    </edge>
    <edge source="IND" target="TZA">
      <data key="d0">41718111</data>
    </edge>
    <edge source="IND" target="USA">
      <data key="d0">435682412</data>
    </edge>
    <edge source="IND" target="BFA">
      <data key="d0">4571039</data>
    </edge>
    <edge source="IND" target="URY">
      <data key="d0">6766323</data>
    </edge>
    <edge source="ZAF" target="ALB">
      <data key="d0">42237</data>
    </edge>
    <edge source="ZAF" target="DZA">
      <data key="d0">75196</data>
    </edge>
    <edge source="ZAF" target="ARG">
      <data key="d0">3049211</data>
    </edge>
    <edge source="ZAF" target="AUS">
      <data key="d0">67960697</data>
    </edge>
    <edge source="ZAF" target="AUT">
      <data key="d0">776373</data>
    </edge>
    <edge source="ZAF" target="ARM">
      <data key="d0">211407</data>
    </edge>
    <edge source="ZAF" target="BEL">
      <data key="d0">7675626</data>
    </edge>
    <edge source="ZAF" target="BWA">
      <data key="d0">319531127</data>
    </edge>
    <edge source="ZAF" target="BRA">
      <data key="d0">3972066</data>
    </edge>
    <edge source="ZAF" target="BGR">
      <data key="d0">573984</data>
    </edge>
    <edge source="ZAF" target="BDI">
      <data key="d0">333855</data>
    </edge>
    <edge source="ZAF" target="KHM">
      <data key="d0">193416</data>
    </edge>
    <edge source="ZAF" target="CMR">
      <data key="d0">4867919</data>
    </edge>
    <edge source="ZAF" target="CAN">
      <data key="d0">12620673</data>
    </edge>
    <edge source="ZAF" target="LKA">
      <data key="d0">75448</data>
    </edge>
    <edge source="ZAF" target="CHL">
      <data key="d0">17874676</data>
    </edge>
    <edge source="ZAF" target="CHN">
      <data key="d0">16190860</data>
    </edge>
    <edge source="ZAF" target="COL">
      <data key="d0">1487139</data>
    </edge>
    <edge source="ZAF" target="CRI">
      <data key="d0">66514</data>
    </edge>
    <edge source="ZAF" target="HRV">
      <data key="d0">1793243</data>
    </edge>
    <edge source="ZAF" target="CZE">
      <data key="d0">83480</data>
    </edge>
    <edge source="ZAF" target="BEN">
      <data key="d0">181968</data>
    </edge>
    <edge source="ZAF" target="DNK">
      <data key="d0">419000</data>
    </edge>
    <edge source="ZAF" target="ECU">
      <data key="d0">511235</data>
    </edge>
    <edge source="ZAF" target="ETH">
      <data key="d0">12745923</data>
    </edge>
    <edge source="ZAF" target="EST">
      <data key="d0">162081</data>
    </edge>
    <edge source="ZAF" target="FIN">
      <data key="d0">1519456</data>
    </edge>
    <edge source="ZAF" target="FRA">
      <data key="d0">9487429</data>
    </edge>
    <edge source="ZAF" target="GEO">
      <data key="d0">12729702</data>
    </edge>
    <edge source="ZAF" target="GMB">
      <data key="d0">131262</data>
    </edge>
    <edge source="ZAF" target="DEU">
      <data key="d0">30287055</data>
    </edge>
    <edge source="ZAF" target="GHA">
      <data key="d0">41692966</data>
    </edge>
    <edge source="ZAF" target="GRC">
      <data key="d0">515392</data>
    </edge>
    <edge source="ZAF" target="GTM">
      <data key="d0">15601</data>
    </edge>
    <edge source="ZAF" target="HKG">
      <data key="d0">1518987</data>
    </edge>
    <edge source="ZAF" target="HUN">
      <data key="d0">1829501</data>
    </edge>
    <edge source="ZAF" target="IDN">
      <data key="d0">3535860</data>
    </edge>
    <edge source="ZAF" target="IRL">
      <data key="d0">930616</data>
    </edge>
    <edge source="ZAF" target="ISR">
      <data key="d0">277545</data>
    </edge>
    <edge source="ZAF" target="ITA">
      <data key="d0">3219166</data>
    </edge>
    <edge source="ZAF" target="CIV">
      <data key="d0">5302651</data>
    </edge>
    <edge source="ZAF" target="JAM">
      <data key="d0">20245</data>
    </edge>
    <edge source="ZAF" target="JPN">
      <data key="d0">2184075</data>
    </edge>
    <edge source="ZAF" target="KAZ">
      <data key="d0">2691717</data>
    </edge>
    <edge source="ZAF" target="JOR">
      <data key="d0">166733</data>
    </edge>
    <edge source="ZAF" target="KOR">
      <data key="d0">1293748</data>
    </edge>
    <edge source="ZAF" target="KGZ">
[truncated: 115,316 more chars]
