# Supplementary material for: Core-periphery structure in sectoral international trade networks: A new approach to an old theory
Source: PLoS One. 2020 Apr 2;15(4):e0229547. doi: 10.1371/journal.pone.0229547 (PMC7117750; doi:10.1371/journal.pone.0229547)
Supplement: S8 File — (ZIP) [file pone.0229547.s008.zip › S8_File/Networks 2012/73-METALWORKING MACHINERY.graphml]

<?xml version='1.0' encoding='utf-8'?>
<graphml xmlns="http://graphml.graphdrawing.org/xmlns" xmlns:xsi="http://www.w3.org/2001/XMLSchema-instance" xsi:schemaLocation="http://graphml.graphdrawing.org/xmlns http://graphml.graphdrawing.org/xmlns/1.0/graphml.xsd">
  <key attr.name="weight" attr.type="long" for="edge" id="d0" />
  <graph edgedefault="directed">
    <node id="ALB" />
    <node id="ITA" />
    <node id="SRB" />
    <node id="MKD" />
    <node id="ARG" />
    <node id="BOL" />
    <node id="BRA" />
    <node id="CAN" />
    <node id="CHL" />
    <node id="CHN" />
    <node id="COL" />
    <node id="ECU" />
    <node id="GHA" />
    <node id="MEX" />
    <node id="PAN" />
    <node id="PRY" />
    <node id="PER" />
    <node id="ROU" />
    <node id="RUS" />
    <node id="ZAF" />
    <node id="ESP" />
    <node id="ARE" />
    <node id="TUN" />
    <node id="TUR" />
    <node id="GBR" />
    <node id="USA" />
    <node id="URY" />
    <node id="ARM" />
    <node id="GEO" />
    <node id="UKR" />
    <node id="AUS" />
    <node id="AUT" />
    <node id="BEL" />
    <node id="KHM" />
    <node id="LKA" />
    <node id="DNK" />
    <node id="FIN" />
    <node id="FRA" />
    <node id="DEU" />
    <node id="GTM" />
    <node id="HKG" />
    <node id="IDN" />
    <node id="ISR" />
    <node id="CIV" />
    <node id="JPN" />
    <node id="KOR" />
    <node id="MYS" />
    <node id="MRT" />
    <node id="MOZ" />
    <node id="NLD" />
    <node id="NZL" />
    <node id="NOR" />
    <node id="PAK" />
    <node id="PHL" />
    <node id="POL" />
    <node id="SAU" />
    <node id="SEN" />
    <node id="IND" />
    <node id="SGP" />
    <node id="VNM" />
    <node id="SWE" />
    <node id="CHE" />
    <node id="THA" />
    <node id="EGY" />
    <node id="TZA" />
    <node id="BFA" />
    <node id="DZA" />
    <node id="AZE" />
    <node id="BGR" />
    <node id="BLR" />
    <node id="CRI" />
    <node id="HRV" />
    <node id="CZE" />
    <node id="ETH" />
    <node id="EST" />
    <node id="GRC" />
    <node id="HUN" />
    <node id="IRL" />
    <node id="KAZ" />
    <node id="JOR" />
    <node id="LBN" />
    <node id="LVA" />
    <node id="LTU" />
    <node id="MDA" />
    <node id="MAR" />
    <node id="OMN" />
    <node id="NAM" />
    <node id="PRT" />
    <node id="SVK" />
    <node id="SVN" />
    <node id="UGA" />
    <node id="BWA" />
    <node id="BDI" />
    <node id="CMR" />
    <node id="CAF" />
    <node id="BEN" />
    <node id="GMB" />
    <node id="HND" />
    <node id="MUS" />
    <node id="NER" />
    <node id="TGO" />
    <node id="SLV" />
    <node id="JAM" />
    <node id="KGZ" />
    <node id="MDG" />
    <node id="NIC" />
    <node id="PSE" />
    <node id="MWI" />
    <node id="ZWE" />
    <edge source="ALB" target="ITA">
      <data key="d0">37780</data>
    </edge>
    <edge source="ALB" target="SRB">
      <data key="d0">103477</data>
    </edge>
    <edge source="ALB" target="MKD">
      <data key="d0">19484</data>
    </edge>
    <edge source="ITA" target="ALB">
      <data key="d0">2984141</data>
    </edge>
    <edge source="ITA" target="DZA">
      <data key="d0">35451227</data>
    </edge>
    <edge source="ITA" target="AZE">
      <data key="d0">4792207</data>
    </edge>
    <edge source="ITA" target="ARG">
      <data key="d0">51738132</data>
    </edge>
    <edge source="ITA" target="AUS">
      <data key="d0">46445805</data>
    </edge>
    <edge source="ITA" target="AUT">
      <data key="d0">134387269</data>
    </edge>
    <edge source="ITA" target="ARM">
      <data key="d0">619341</data>
    </edge>
    <edge source="ITA" target="BEL">
      <data key="d0">70539778</data>
    </edge>
    <edge source="ITA" target="BOL">
      <data key="d0">2503565</data>
    </edge>
    <edge source="ITA" target="BRA">
      <data key="d0">324633440</data>
    </edge>
    <edge source="ITA" target="BGR">
      <data key="d0">23123081</data>
    </edge>
    <edge source="ITA" target="BLR">
      <data key="d0">28798999</data>
    </edge>
    <edge source="ITA" target="KHM">
      <data key="d0">143906</data>
    </edge>
    <edge source="ITA" target="CMR">
      <data key="d0">670621</data>
    </edge>
    <edge source="ITA" target="CAN">
      <data key="d0">69897632</data>
    </edge>
    <edge source="ITA" target="LKA">
      <data key="d0">1936466</data>
    </edge>
    <edge source="ITA" target="CHL">
      <data key="d0">33304481</data>
    </edge>
    <edge source="ITA" target="CHN">
      <data key="d0">910697412</data>
    </edge>
    <edge source="ITA" target="COL">
      <data key="d0">19008771</data>
    </edge>
    <edge source="ITA" target="CRI">
      <data key="d0">843570</data>
    </edge>
    <edge source="ITA" target="HRV">
      <data key="d0">13435738</data>
    </edge>
    <edge source="ITA" target="CZE">
      <data key="d0">104704079</data>
    </edge>
    <edge source="ITA" target="BEN">
      <data key="d0">495005</data>
    </edge>
    <edge source="ITA" target="DNK">
      <data key="d0">40424998</data>
    </edge>
    <edge source="ITA" target="ECU">
      <data key="d0">13117644</data>
    </edge>
    <edge source="ITA" target="SLV">
      <data key="d0">452576</data>
    </edge>
    <edge source="ITA" target="ETH">
      <data key="d0">3000983</data>
    </edge>
    <edge source="ITA" target="EST">
      <data key="d0">10441773</data>
    </edge>
    <edge source="ITA" target="FIN">
      <data key="d0">35552556</data>
    </edge>
    <edge source="ITA" target="FRA">
      <data key="d0">423664517</data>
    </edge>
    <edge source="ITA" target="GEO">
      <data key="d0">1935703</data>
    </edge>
    <edge source="ITA" target="GMB">
      <data key="d0">377334</data>
    </edge>
    <edge source="ITA" target="DEU">
      <data key="d0">795373106</data>
    </edge>
    <edge source="ITA" target="GHA">
      <data key="d0">3334201</data>
    </edge>
    <edge source="ITA" target="GRC">
      <data key="d0">11756148</data>
    </edge>
    <edge source="ITA" target="GTM">
      <data key="d0">20697895</data>
    </edge>
    <edge source="ITA" target="HND">
      <data key="d0">399511</data>
    </edge>
    <edge source="ITA" target="HKG">
      <data key="d0">10223964</data>
    </edge>
    <edge source="ITA" target="HUN">
      <data key="d0">42557960</data>
    </edge>
    <edge source="ITA" target="IDN">
      <data key="d0">36021039</data>
    </edge>
    <edge source="ITA" target="IRL">
      <data key="d0">8594313</data>
    </edge>
    <edge source="ITA" target="ISR">
      <data key="d0">32590147</data>
    </edge>
    <edge source="ITA" target="CIV">
      <data key="d0">4376396</data>
    </edge>
    <edge source="ITA" target="JAM">
      <data key="d0">120190</data>
    </edge>
    <edge source="ITA" target="JPN">
      <data key="d0">35338390</data>
    </edge>
    <edge source="ITA" target="KAZ">
      <data key="d0">18435694</data>
    </edge>
    <edge source="ITA" target="JOR">
      <data key="d0">7633923</data>
    </edge>
    <edge source="ITA" target="KOR">
      <data key="d0">98547736</data>
    </edge>
    <edge source="ITA" target="KGZ">
      <data key="d0">12551</data>
    </edge>
    <edge source="ITA" target="LBN">
      <data key="d0">6868023</data>
    </edge>
    <edge source="ITA" target="LVA">
      <data key="d0">15055126</data>
    </edge>
    <edge source="ITA" target="LTU">
      <data key="d0">10859091</data>
    </edge>
    <edge source="ITA" target="MDG">
      <data key="d0">73283</data>
    </edge>
    <edge source="ITA" target="MWI">
      <data key="d0">15622</data>
    </edge>
    <edge source="ITA" target="MYS">
      <data key="d0">26528194</data>
    </edge>
    <edge source="ITA" target="MRT">
      <data key="d0">116644</data>
    </edge>
    <edge source="ITA" target="MUS">
      <data key="d0">741585</data>
    </edge>
    <edge source="ITA" target="MEX">
      <data key="d0">210840758</data>
    </edge>
    <edge source="ITA" target="MDA">
      <data key="d0">1182137</data>
    </edge>
    <edge source="ITA" target="MAR">
      <data key="d0">23252693</data>
    </edge>
    <edge source="ITA" target="MOZ">
      <data key="d0">145768</data>
    </edge>
    <edge source="ITA" target="OMN">
      <data key="d0">37834974</data>
    </edge>
    <edge source="ITA" target="NAM">
      <data key="d0">10069</data>
    </edge>
    <edge source="ITA" target="NLD">
      <data key="d0">70372111</data>
    </edge>
    <edge source="ITA" target="NZL">
      <data key="d0">4539957</data>
    </edge>
    <edge source="ITA" target="NIC">
      <data key="d0">80718</data>
    </edge>
    <edge source="ITA" target="NER">
      <data key="d0">81625</data>
    </edge>
    <edge source="ITA" target="NOR">
      <data key="d0">17312357</data>
    </edge>
    <edge source="ITA" target="PAK">
      <data key="d0">2112124</data>
    </edge>
    <edge source="ITA" target="PAN">
      <data key="d0">661323</data>
    </edge>
    <edge source="ITA" target="PRY">
      <data key="d0">990561</data>
    </edge>
    <edge source="ITA" target="PER">
      <data key="d0">27598481</data>
    </edge>
    <edge source="ITA" target="PHL">
      <data key="d0">15948572</data>
    </edge>
    <edge source="ITA" target="POL">
      <data key="d0">225837207</data>
    </edge>
    <edge source="ITA" target="PRT">
      <data key="d0">54559292</data>
    </edge>
    <edge source="ITA" target="ROU">
      <data key="d0">103390605</data>
    </edge>
    <edge source="ITA" target="RUS">
      <data key="d0">412666786</data>
    </edge>
    <edge source="ITA" target="SAU">
      <data key="d0">103688133</data>
    </edge>
    <edge source="ITA" target="SEN">
      <data key="d0">1355627</data>
    </edge>
    <edge source="ITA" target="SRB">
      <data key="d0">38228298</data>
    </edge>
    <edge source="ITA" target="IND">
      <data key="d0">319062215</data>
    </edge>
    <edge source="ITA" target="SGP">
      <data key="d0">27524843</data>
    </edge>
    <edge source="ITA" target="SVK">
      <data key="d0">53774714</data>
    </edge>
    <edge source="ITA" target="VNM">
      <data key="d0">16971992</data>
    </edge>
    <edge source="ITA" target="SVN">
      <data key="d0">30360651</data>
    </edge>
    <edge source="ITA" target="ZAF">
      <data key="d0">48067104</data>
    </edge>
    <edge source="ITA" target="ZWE">
      <data key="d0">170252</data>
    </edge>
    <edge source="ITA" target="ESP">
      <data key="d0">146840890</data>
    </edge>
    <edge source="ITA" target="SWE">
      <data key="d0">73699453</data>
    </edge>
    <edge source="ITA" target="CHE">
      <data key="d0">157819206</data>
    </edge>
    <edge source="ITA" target="THA">
      <data key="d0">81805152</data>
    </edge>
    <edge source="ITA" target="TGO">
      <data key="d0">38732</data>
    </edge>
    <edge source="ITA" target="ARE">
      <data key="d0">68191648</data>
    </edge>
    <edge source="ITA" target="TUN">
      <data key="d0">18757524</data>
    </edge>
    <edge source="ITA" target="TUR">
      <data key="d0">317355385</data>
    </edge>
    <edge source="ITA" target="UGA">
      <data key="d0">1716543</data>
    </edge>
    <edge source="ITA" target="UKR">
      <data key="d0">42007850</data>
    </edge>
    <edge source="ITA" target="MKD">
      <data key="d0">1033583</data>
    </edge>
    <edge source="ITA" target="EGY">
      <data key="d0">53667152</data>
    </edge>
    <edge source="ITA" target="GBR">
      <data key="d0">142400691</data>
    </edge>
    <edge source="ITA" target="TZA">
      <data key="d0">3310135</data>
    </edge>
    <edge source="ITA" target="USA">
      <data key="d0">735346976</data>
    </edge>
    <edge source="ITA" target="BFA">
      <data key="d0">457252</data>
    </edge>
    <edge source="ITA" target="URY">
      <data key="d0">1753861</data>
    </edge>
    <edge source="SRB" target="ALB">
      <data key="d0">52268</data>
    </edge>
    <edge source="SRB" target="DZA">
      <data key="d0">133817</data>
    </edge>
    <edge source="SRB" target="AZE">
      <data key="d0">6002190</data>
    </edge>
    <edge source="SRB" target="ARG">
      <data key="d0">23795</data>
    </edge>
    <edge source="SRB" target="AUS">
      <data key="d0">24956</data>
    </edge>
    <edge source="SRB" target="AUT">
      <data key="d0">290701</data>
    </edge>
    <edge source="SRB" target="BEL">
      <data key="d0">2019027</data>
    </edge>
    <edge source="SRB" target="BGR">
      <data key="d0">206814</data>
    </edge>
    <edge source="SRB" target="CAN">
      <data key="d0">95434</data>
    </edge>
    <edge source="SRB" target="CHN">
      <data key="d0">21477</data>
    </edge>
    <edge source="SRB" target="HRV">
      <data key="d0">1974139</data>
    </edge>
    <edge source="SRB" target="CZE">
      <data key="d0">95740</data>
    </edge>
    <edge source="SRB" target="FRA">
      <data key="d0">50867</data>
    </edge>
    <edge source="SRB" target="DEU">
      <data key="d0">6745144</data>
    </edge>
    <edge source="SRB" target="GHA">
      <data key="d0">22062</data>
    </edge>
    <edge source="SRB" target="GRC">
      <data key="d0">150765</data>
    </edge>
    <edge source="SRB" target="HUN">
      <data key="d0">420542</data>
    </edge>
    <edge source="SRB" target="IRL">
      <data key="d0">66208</data>
    </edge>
    <edge source="SRB" target="ISR">
      <data key="d0">33113</data>
    </edge>
    <edge source="SRB" target="ITA">
      <data key="d0">1673971</data>
    </edge>
    <edge source="SRB" target="LVA">
      <data key="d0">32508</data>
    </edge>
    <edge source="SRB" target="MEX">
      <data key="d0">29515</data>
    </edge>
    <edge source="SRB" target="NLD">
      <data key="d0">323769</data>
    </edge>
    <edge source="SRB" target="POL">
      <data key="d0">29382</data>
    </edge>
    <edge source="SRB" target="ROU">
      <data key="d0">1451407</data>
    </edge>
    <edge source="SRB" target="RUS">
      <data key="d0">3075806</data>
    </edge>
    <edge source="SRB" target="SAU">
      <data key="d0">764648</data>
    </edge>
    <edge source="SRB" target="IND">
      <data key="d0">232327</data>
    </edge>
    <edge source="SRB" target="SVK">
      <data key="d0">139041</data>
    </edge>
    <edge source="SRB" target="SVN">
      <data key="d0">3846253</data>
    </edge>
    <edge source="SRB" target="ESP">
      <data key="d0">138768</data>
    </edge>
    <edge source="SRB" target="SWE">
      <data key="d0">75141</data>
    </edge>
    <edge source="SRB" target="CHE">
      <data key="d0">6498760</data>
    </edge>
    <edge source="SRB" target="THA">
      <data key="d0">38897</data>
    </edge>
    <edge source="SRB" target="ARE">
      <data key="d0">11423</data>
    </edge>
    <edge source="SRB" target="TUR">
      <data key="d0">84814</data>
    </edge>
    <edge source="SRB" target="MKD">
      <data key="d0">554240</data>
    </edge>
    <edge source="SRB" target="EGY">
      <data key="d0">84432</data>
    </edge>
    <edge source="SRB" target="GBR">
      <data key="d0">1286105</data>
    </edge>
    <edge source="SRB" target="USA">
      <data key="d0">585838</data>
    </edge>
    <edge source="MKD" target="AUT">
      <data key="d0">67631</data>
    </edge>
    <edge source="MKD" target="BGR">
      <data key="d0">991558</data>
    </edge>
    <edge source="MKD" target="HRV">
      <data key="d0">72501</data>
    </edge>
    <edge source="MKD" target="DEU">
      <data key="d0">213784</data>
    </edge>
    <edge source="MKD" target="GRC">
      <data key="d0">54730</data>
    </edge>
    <edge source="MKD" target="SRB">
      <data key="d0">109124</data>
    </edge>
    <edge source="MKD" target="SVN">
      <data key="d0">55221</data>
    </edge>
    <edge source="MKD" target="SWE">
      <data key="d0">128525</data>
    </edge>
    <edge source="MKD" target="TUR">
      <data key="d0">465723</data>
    </edge>
    <edge source="ARG" target="BOL">
      <data key="d0">736124</data>
    </edge>
    <edge source="ARG" target="BRA">
      <data key="d0">17826409</data>
    </edge>
    <edge source="ARG" target="CAN">
      <data key="d0">220613</data>
    </edge>
    <edge source="ARG" target="CHL">
      <data key="d0">3337198</data>
    </edge>
    <edge source="ARG" target="CHN">
      <data key="d0">57012</data>
    </edge>
    <edge source="ARG" target="COL">
      <data key="d0">288765</data>
    </edge>
    <edge source="ARG" target="ECU">
      <data key="d0">826084</data>
    </edge>
    <edge source="ARG" target="GHA">
      <data key="d0">299343</data>
    </edge>
    <edge source="ARG" target="ITA">
      <data key="d0">235176</data>
    </edge>
    <edge source="ARG" target="MEX">
      <data key="d0">7175956</data>
    </edge>
    <edge source="ARG" target="PAN">
      <data key="d0">59548</data>
    </edge>
    <edge source="ARG" target="PRY">
      <data key="d0">438365</data>
    </edge>
    <edge source="ARG" target="PER">
      <data key="d0">998912</data>
    </edge>
    <edge source="ARG" target="ROU">
      <data key="d0">720580</data>
    </edge>
    <edge source="ARG" target="RUS">
      <data key="d0">508091</data>
    </edge>
    <edge source="ARG" target="ZAF">
      <data key="d0">17600</data>
    </edge>
    <edge source="ARG" target="ESP">
      <data key="d0">159440</data>
    </edge>
    <edge source="ARG" target="ARE">
      <data key="d0">202870</data>
    </edge>
    <edge source="ARG" target="TUN">
      <data key="d0">320000</data>
    </edge>
    <edge source="ARG" target="TUR">
      <data key="d0">23467</data>
    </edge>
    <edge source="ARG" target="GBR">
      <data key="d0">1555489</data>
    </edge>
    <edge source="ARG" target="USA">
      <data key="d0">11375525</data>
    </edge>
    <edge source="ARG" target="URY">
      <data key="d0">747814</data>
    </edge>
    <edge source="BOL" target="ARG">
      <data key="d0">807850</data>
    </edge>
    <edge source="BOL" target="CHL">
      <data key="d0">373598</data>
    </edge>
    <edge source="BOL" target="COL">
      <data key="d0">38178</data>
    </edge>
    <edge source="BOL" target="PRY">
      <data key="d0">11186</data>
    </edge>
    <edge source="BOL" target="PER">
      <data key="d0">398773</data>
    </edge>
    <edge source="BOL" target="USA">
      <data key="d0">177008</data>
    </edge>
    <edge source="BRA" target="DZA">
      <data key="d0">142194</data>
    </edge>
    <edge source="BRA" target="ARG">
      <data key="d0">41417334</data>
    </edge>
    <edge source="BRA" target="AUS">
      <data key="d0">31678</data>
    </edge>
    <edge source="BRA" target="AUT">
      <data key="d0">248125</data>
    </edge>
    <edge source="BRA" target="BEL">
      <data key="d0">1850302</data>
    </edge>
    <edge source="BRA" target="BOL">
      <data key="d0">3911516</data>
    </edge>
    <edge source="BRA" target="CAN">
      <data key="d0">1888439</data>
    </edge>
    <edge source="BRA" target="CHL">
      <data key="d0">4589378</data>
    </edge>
    <edge source="BRA" target="CHN">
      <data key="d0">91828415</data>
    </edge>
    <edge source="BRA" target="COL">
      <data key="d0">4499420</data>
    </edge>
    <edge source="BRA" target="CRI">
      <data key="d0">236725</data>
    </edge>
    <edge source="BRA" target="CZE">
      <data key="d0">158085</data>
    </edge>
    <edge source="BRA" target="ECU">
      <data key="d0">1969107</data>
    </edge>
    <edge source="BRA" target="SLV">
      <data key="d0">19339</data>
    </edge>
    <edge source="BRA" target="FIN">
      <data key="d0">5981695</data>
    </edge>
    <edge source="BRA" target="FRA">
      <data key="d0">7473141</data>
    </edge>
    <edge source="BRA" target="DEU">
      <data key="d0">22185680</data>
    </edge>
    <edge source="BRA" target="GTM">
      <data key="d0">170260</data>
    </edge>
    <edge source="BRA" target="HND">
      <data key="d0">22874</data>
    </edge>
    <edge source="BRA" target="HUN">
      <data key="d0">699684</data>
    </edge>
    <edge source="BRA" target="ISR">
      <data key="d0">101676</data>
    </edge>
    <edge source="BRA" target="ITA">
      <data key="d0">1933574</data>
    </edge>
    <edge source="BRA" target="JAM">
      <data key="d0">45598</data>
    </edge>
    <edge source="BRA" target="JPN">
      <data key="d0">139010</data>
    </edge>
    <edge source="BRA" target="KOR">
      <data key="d0">704222</data>
    </edge>
    <edge source="BRA" target="MYS">
      <data key="d0">1051745</data>
    </edge>
    <edge source="BRA" target="MEX">
      <data key="d0">22201109</data>
    </edge>
    <edge source="BRA" target="MAR">
      <data key="d0">991743</data>
    </edge>
    <edge source="BRA" target="MOZ">
      <data key="d0">48795</data>
    </edge>
    <edge source="BRA" target="NLD">
      <data key="d0">6666670</data>
    </edge>
    <edge source="BRA" target="PAN">
      <data key="d0">567360</data>
    </edge>
    <edge source="BRA" target="PRY">
      <data key="d0">4427304</data>
    </edge>
    <edge source="BRA" target="PER">
      <data key="d0">1406547</data>
    </edge>
    <edge source="BRA" target="POL">
      <data key="d0">841696</data>
    </edge>
    <edge source="BRA" target="PRT">
      <data key="d0">1116290</data>
    </edge>
    <edge source="BRA" target="ROU">
      <data key="d0">137985</data>
    </edge>
    <edge source="BRA" target="SAU">
      <data key="d0">78180</data>
    </edge>
    <edge source="BRA" target="IND">
      <data key="d0">3864533</data>
    </edge>
    <edge source="BRA" target="SGP">
      <data key="d0">602218</data>
    </edge>
    <edge source="BRA" target="SVK">
      <data key="d0">27291</data>
    </edge>
    <edge source="BRA" target="VNM">
      <data key="d0">14427</data>
    </edge>
    <edge source="BRA" target="ZAF">
      <data key="d0">1951794</data>
    </edge>
    <edge source="BRA" target="ESP">
      <data key="d0">1528455</data>
    </edge>
    <edge source="BRA" target="SWE">
      <data key="d0">234006</data>
    </edge>
    <edge source="BRA" target="CHE">
      <data key="d0">154612</data>
    </edge>
    <edge source="BRA" target="THA">
      <data key="d0">5289080</data>
    </edge>
    <edge source="BRA" target="ARE">
      <data key="d0">497231</data>
    </edge>
    <edge source="BRA" target="TUR">
      <data key="d0">2739027</data>
    </edge>
    <edge source="BRA" target="UKR">
      <data key="d0">27578</data>
    </edge>
    <edge source="BRA" target="EGY">
      <data key="d0">888594</data>
    </edge>
    <edge source="BRA" target="GBR">
      <data key="d0">3795163</data>
    </edge>
    <edge source="BRA" target="USA">
      <data key="d0">36895355</data>
    </edge>
    <edge source="BRA" target="URY">
      <data key="d0">723230</data>
    </edge>
    <edge source="CAN" target="ALB">
      <data key="d0">43577</data>
    </edge>
    <edge source="CAN" target="DZA">
      <data key="d0">291927</data>
    </edge>
    <edge source="CAN" target="ARG">
      <data key="d0">1510226</data>
    </edge>
    <edge source="CAN" target="AUS">
      <data key="d0">4908551</data>
    </edge>
    <edge source="CAN" target="AUT">
      <data key="d0">145677</data>
    </edge>
    <edge source="CAN" target="ARM">
      <data key="d0">30426</data>
    </edge>
    <edge source="CAN" target="BEL">
      <data key="d0">780776</data>
    </edge>
    <edge source="CAN" target="BOL">
      <data key="d0">545123</data>
    </edge>
    <edge source="CAN" target="BRA">
      <data key="d0">4264623</data>
    </edge>
    <edge source="CAN" target="BGR">
      <data key="d0">338100</data>
    </edge>
    <edge source="CAN" target="CHL">
      <data key="d0">2148526</data>
    </edge>
    <edge source="CAN" target="CHN">
      <data key="d0">24319358</data>
    </edge>
    <edge source="CAN" target="COL">
      <data key="d0">4645620</data>
    </edge>
    <edge source="CAN" target="CRI">
      <data key="d0">82161</data>
    </edge>
    <edge source="CAN" target="HRV">
      <data key="d0">10510</data>
    </edge>
    <edge source="CAN" target="CZE">
      <data key="d0">1222048</data>
    </edge>
    <edge source="CAN" target="DNK">
      <data key="d0">101961</data>
    </edge>
    <edge source="CAN" target="ECU">
      <data key="d0">564691</data>
    </edge>
    <edge source="CAN" target="SLV">
      <data key="d0">24523</data>
    </edge>
    <edge source="CAN" target="FIN">
      <data key="d0">256262</data>
    </edge>
    <edge source="CAN" target="FRA">
      <data key="d0">4779763</data>
    </edge>
    <edge source="CAN" target="GEO">
      <data key="d0">197681</data>
    </edge>
    <edge source="CAN" target="DEU">
      <data key="d0">9795222</data>
    </edge>
    <edge source="CAN" target="GHA">
      <data key="d0">306338</data>
    </edge>
    <edge source="CAN" target="GRC">
      <data key="d0">211558</data>
    </edge>
    <edge source="CAN" target="GTM">
      <data key="d0">57751</data>
    </edge>
    <edge source="CAN" target="HKG">
      <data key="d0">1948299</data>
    </edge>
    <edge source="CAN" target="HUN">
      <data key="d0">439298</data>
    </edge>
    <edge source="CAN" target="IDN">
      <data key="d0">1314366</data>
    </edge>
    <edge source="CAN" target="IRL">
      <data key="d0">829541</data>
    </edge>
    <edge source="CAN" target="ISR">
      <data key="d0">2983156</data>
    </edge>
    <edge source="CAN" target="ITA">
      <data key="d0">2472672</data>
    </edge>
    <edge source="CAN" target="CIV">
      <data key="d0">51208</data>
    </edge>
    <edge source="CAN" target="JAM">
      <data key="d0">14804</data>
    </edge>
    <edge source="CAN" target="JPN">
      <data key="d0">2973446</data>
    </edge>
    <edge source="CAN" target="KAZ">
      <data key="d0">3132822</data>
    </edge>
    <edge source="CAN" target="JOR">
      <data key="d0">10610</data>
    </edge>
    <edge source="CAN" target="KOR">
      <data key="d0">5776124</data>
    </edge>
    <edge source="CAN" target="KGZ">
      <data key="d0">135092</data>
    </edge>
    <edge source="CAN" target="LBN">
      <data key="d0">204515</data>
    </edge>
    <edge source="CAN" target="LVA">
      <data key="d0">81617</data>
    </edge>
    <edge source="CAN" target="LTU">
      <data key="d0">148556</data>
    </edge>
    <edge source="CAN" target="MDG">
      <data key="d0">15672</data>
    </edge>
    <edge source="CAN" target="MYS">
      <data key="d0">1328770</data>
    </edge>
    <edge source="CAN" target="MRT">
      <data key="d0">39515</data>
    </edge>
    <edge source="CAN" target="MEX">
      <data key="d0">30232590</data>
    </edge>
    <edge source="CAN" target="MAR">
      <data key="d0">116761</data>
    </edge>
    <edge source="CAN" target="OMN">
      <data key="d0">1729808</data>
    </edge>
    <edge source="CAN" target="NLD">
      <data key="d0">692082</data>
    </edge>
    <edge source="CAN" target="NZL">
      <data key="d0">1170683</data>
    </edge>
    <edge source="CAN" target="NIC">
      <data key="d0">11195</data>
    </edge>
    <edge source="CAN" target="NER">
      <data key="d0">38705</data>
    </edge>
    <edge source="CAN" target="NOR">
      <data key="d0">487203</data>
    </edge>
    <edge source="CAN" target="PAK">
      <data key="d0">861004</data>
    </edge>
    <edge source="CAN" target="PAN">
      <data key="d0">86502</data>
    </edge>
    <edge source="CAN" target="PRY">
      <data key="d0">26591</data>
    </edge>
    <edge source="CAN" target="PER">
      <data key="d0">1051319</data>
    </edge>
    <edge source="CAN" target="PHL">
      <data key="d0">365140</data>
    </edge>
    <edge source="CAN" target="POL">
      <data key="d0">2563157</data>
    </edge>
    <edge source="CAN" target="PRT">
      <data key="d0">343771</data>
    </edge>
    <edge source="CAN" target="ROU">
      <data key="d0">1138036</data>
    </edge>
    <edge source="CAN" target="RUS">
      <data key="d0">3800024</data>
    </edge>
    <edge source="CAN" target="SAU">
      <data key="d0">5363357</data>
    </edge>
    <edge source="CAN" target="SEN">
      <data key="d0">11767</data>
    </edge>
    <edge source="CAN" target="IND">
      <data key="d0">7874963</data>
    </edge>
    <edge source="CAN" target="SGP">
      <data key="d0">2774938</data>
    </edge>
    <edge source="CAN" target="SVK">
      <data key="d0">853491</data>
    </edge>
    <edge source="CAN" target="VNM">
      <data key="d0">566611</data>
    </edge>
    <edge source="CAN" target="SVN">
      <data key="d0">46769</data>
    </edge>
    <edge source="CAN" target="ZAF">
      <data key="d0">1546087</data>
    </edge>
    <edge source="CAN" target="ESP">
      <data key="d0">1231733</data>
    </edge>
    <edge source="CAN" target="SWE">
      <data key="d0">440289</data>
    </edge>
    <edge source="CAN" target="CHE">
      <data key="d0">4761421</data>
    </edge>
    <edge source="CAN" target="THA">
      <data key="d0">2847540</data>
    </edge>
    <edge source="CAN" target="ARE">
      <data key="d0">3653651</data>
    </edge>
    <edge source="CAN" target="TUR">
      <data key="d0">3582803</data>
    </edge>
    <edge source="CAN" target="UKR">
      <data key="d0">45245</data>
    </edge>
    <edge source="CAN" target="MKD">
      <data key="d0">15955</data>
    </edge>
    <edge source="CAN" target="EGY">
      <data key="d0">595890</data>
    </edge>
    <edge source="CAN" target="GBR">
      <data key="d0">5669693</data>
    </edge>
    <edge source="CAN" target="TZA">
      <data key="d0">13640</data>
    </edge>
    <edge source="CAN" target="USA">
      <data key="d0">667064723</data>
    </edge>
    <edge source="CAN" target="BFA">
      <data key="d0">327386</data>
    </edge>
    <edge source="CAN" target="URY">
      <data key="d0">119004</data>
    </edge>
    <edge source="CHL" target="ARG">
      <data key="d0">389143</data>
    </edge>
    <edge source="CHL" target="AUS">
      <data key="d0">21142</data>
    </edge>
    <edge source="CHL" target="BOL">
      <data key="d0">2345066</data>
    </edge>
    <edge source="CHL" target="BRA">
      <data key="d0">125260</data>
    </edge>
    <edge source="CHL" target="CAN">
      <data key="d0">184312</data>
    </edge>
    <edge source="CHL" target="CHN">
      <data key="d0">615000</data>
    </edge>
    <edge source="CHL" target="COL">
      <data key="d0">97118</data>
    </edge>
    <edge source="CHL" target="CRI">
      <data key="d0">33567</data>
    </edge>
    <edge source="CHL" target="ECU">
      <data key="d0">85142</data>
    </edge>
    <edge source="CHL" target="FIN">
      <data key="d0">36206</data>
    </edge>
    <edge source="CHL" target="DEU">
      <data key="d0">33409</data>
    </edge>
    <edge source="CHL" target="ITA">
      <data key="d0">80518</data>
    </edge>
    <edge source="CHL" target="MEX">
      <data key="d0">1790660</data>
    </edge>
    <edge source="CHL" target="PAK">
      <data key="d0">52300</data>
    </edge>
    <edge source="CHL" target="PRY">
      <data key="d0">532394</data>
    </edge>
    <edge source="CHL" target="PER">
      <data key="d0">3568518</data>
    </edge>
    <edge source="CHL" target="IND">
      <data key="d0">15827</data>
    </edge>
    <edge source="CHL" target="ZAF">
      <data key="d0">84520</data>
    </edge>
    <edge source="CHL" target="CHE">
      <data key="d0">130124</data>
    </edge>
    <edge source="CHL" target="GBR">
      <data key="d0">262472</data>
    </edge>
    <edge source="CHL" target="USA">
      <data key="d0">920806</data>
    </edge>
    <edge source="CHL" target="URY">
      <data key="d0">236279</data>
    </edge>
    <edge source="CHN" target="ALB">
      <data key="d0">1334033</data>
    </edge>
    <edge source="CHN" target="DZA">
      <data key="d0">27387868</data>
    </edge>
    <edge source="CHN" target="AZE">
      <data key="d0">25204811</data>
    </edge>
    <edge source="CHN" target="ARG">
      <data key="d0">57924631</data>
    </edge>
    <edge source="CHN" target="AUS">
      <data key="d0">116398987</data>
    </edge>
    <edge source="CHN" target="AUT">
      <data key="d0">25037310</data>
    </edge>
    <edge source="CHN" target="ARM">
      <data key="d0">829327</data>
    </edge>
    <edge source="CHN" target="BEL">
      <data key="d0">41180960</data>
    </edge>
    <edge source="CHN" target="BOL">
      <data key="d0">5871513</data>
    </edge>
    <edge source="CHN" target="BWA">
      <data key="d0">392517</data>
    </edge>
    <edge source="CHN" target="BRA">
      <data key="d0">290290311</data>
    </edge>
    <edge source="CHN" target="BGR">
      <data key="d0">7722494</data>
    </edge>
    <edge source="CHN" target="BDI">
      <data key="d0">20693</data>
    </edge>
    <edge source="CHN" target="BLR">
      <data key="d0">10831748</data>
    </edge>
    <edge source="CHN" target="KHM">
      <data key="d0">3950923</data>
    </edge>
    <edge source="CHN" target="CMR">
      <data key="d0">1328754</data>
    </edge>
    <edge source="CHN" target="CAN">
      <data key="d0">65888566</data>
    </edge>
    <edge source="CHN" target="CAF">
      <data key="d0">38490</data>
    </edge>
    <edge source="CHN" target="LKA">
      <data key="d0">9005736</data>
    </edge>
    <edge source="CHN" target="CHL">
      <data key="d0">55588458</data>
    </edge>
    <edge source="CHN" target="COL">
      <data key="d0">34462024</data>
    </edge>
    <edge source="CHN" target="CRI">
      <data key="d0">2745437</data>
    </edge>
    <edge source="CHN" target="HRV">
      <data key="d0">3529651</data>
    </edge>
    <edge source="CHN" target="CZE">
      <data key="d0">18224799</data>
    </edge>
    <edge source="CHN" target="BEN">
      <data key="d0">358104</data>
    </edge>
    <edge source="CHN" target="DNK">
      <data key="d0">11795859</data>
    </edge>
    <edge source="CHN" target="ECU">
      <data key="d0">12465048</data>
    </edge>
    <edge source="CHN" target="SLV">
      <data key="d0">772477</data>
    </edge>
    <edge source="CHN" target="ETH">
      <data key="d0">21503981</data>
    </edge>
    <edge source="CHN" target="EST">
      <data key="d0">9821710</data>
    </edge>
    <edge source="CHN" target="FIN">
      <data key="d0">31812493</data>
    </edge>
    <edge source="CHN" target="FRA">
      <data key="d0">35367997</data>
    </edge>
    <edge source="CHN" target="GEO">
      <data key="d0">7815448</data>
    </edge>
    <edge source="CHN" target="PSE">
      <data key="d0">45850</data>
    </edge>
    <edge source="CHN" target="DEU">
      <data key="d0">298859374</data>
    </edge>
    <edge source="CHN" target="GHA">
      <data key="d0">9353831</data>
    </edge>
    <edge source="CHN" target="GRC">
      <data key="d0">9921515</data>
    </edge>
    <edge source="CHN" target="GTM">
      <data key="d0">2408687</data>
    </edge>
    <edge source="CHN" target="HND">
      <data key="d0">3156738</data>
    </edge>
    <edge source="CHN" target="HKG">
      <data key="d0">168961173</data>
    </edge>
    <edge source="CHN" target="HUN">
      <data key="d0">6360702</data>
    </edge>
    <edge source="CHN" target="IDN">
      <data key="d0">267144848</data>
    </edge>
    <edge source="CHN" target="IRL">
      <data key="d0">2853626</data>
    </edge>
    <edge source="CHN" target="ISR">
      <data key="d0">13373082</data>
    </edge>
    <edge source="CHN" target="ITA">
      <data key="d0">92932396</data>
    </edge>
    <edge source="CHN" target="CIV">
      <data key="d0">933766</data>
    </edge>
    <edge source="CHN" target="JAM">
      <data key="d0">178507</data>
    </edge>
    <edge source="CHN" target="JPN">
      <data key="d0">621801756</data>
    </edge>
    <edge source="CHN" target="KAZ">
      <data key="d0">54564977</data>
    </edge>
    <edge source="CHN" target="JOR">
      <data key="d0">11888684</data>
    </edge>
    <edge source="CHN" target="KOR">
      <data key="d0">280051987</data>
    </edge>
    <edge source="CHN" target="KGZ">
      <data key="d0">3216261</data>
    </edge>
    <edge source="CHN" target="LBN">
      <data key="d0">6272646</data>
    </edge>
    <edge source="CHN" target="LVA">
      <data key="d0">12256912</data>
    </edge>
    <edge source="CHN" target="LTU">
      <data key="d0">13072438</data>
    </edge>
    <edge source="CHN" target="MDG">
      <data key="d0">897945</data>
    </edge>
    <edge source="CHN" target="MWI">
      <data key="d0">113632</data>
    </edge>
    <edge source="CHN" target="MYS">
      <data key="d0">159450234</data>
    </edge>
    <edge source="CHN" target="MRT">
      <data key="d0">118635</data>
    </edge>
    <edge source="CHN" target="MUS">
      <data key="d0">914051</data>
    </edge>
    <edge source="CHN" target="MEX">
      <data key="d0">151911597</data>
    </edge>
    <edge source="CHN" target="MDA">
      <data key="d0">777492</data>
    </edge>
    <edge source="CHN" target="MAR">
      <data key="d0">19879501</data>
    </edge>
    <edge source="CHN" target="MOZ">
      <data key="d0">3729371</data>
    </edge>
    <edge source="CHN" target="OMN">
      <data key="d0">8896318</data>
    </edge>
    <edge source="CHN" target="NAM">
      <data key="d0">400580</data>
    </edge>
    <edge source="CHN" target="NLD">
      <data key="d0">87743764</data>
    </edge>
    <edge source="CHN" target="NZL">
      <data key="d0">12050698</data>
    </edge>
    <edge source="CHN" target="NIC">
      <data key="d0">1328519</data>
    </edge>
    <edge source="CHN" target="NER">
      <data key="d0">270760</data>
    </edge>
    <edge source="CHN" target="NOR">
      <data key="d0">3597382</data>
    </edge>
    <edge source="CHN" target="PAK">
      <data key="d0">20371158</data>
    </edge>
    <edge source="CHN" target="PAN">
      <data key="d0">7126738</data>
    </edge>
    <edge source="CHN" target="PRY">
      <data key="d0">5162133</data>
    </edge>
    <edge source="CHN" target="PER">
      <data key="d0">25580022</data>
    </edge>
    <edge source="CHN" target="PHL">
      <data key="d0">43393957</data>
    </edge>
    <edge source="CHN" target="POL">
      <data key="d0">61765204</data>
    </edge>
    <edge source="CHN" target="PRT">
      <data key="d0">4103963</data>
    </edge>
    <edge source="CHN" target="ROU">
      <data key="d0">11527967</data>
    </edge>
    <edge source="CHN" target="RUS">
      <data key="d0">328477583</data>
    </edge>
    <edge source="CHN" target="SAU">
      <data key="d0">81662570</data>
    </edge>
    <edge source="CHN" target="SEN">
      <data key="d0">274312</data>
    </edge>
    <edge source="CHN" target="SRB">
      <data key="d0">1278020</data>
    </edge>
    <edge source="CHN" target="IND">
      <data key="d0">530111361</data>
    </edge>
    <edge source="CHN" target="SGP">
      <data key="d0">80575993</data>
    </edge>
    <edge source="CHN" target="SVK">
      <data key="d0">2054309</data>
    </edge>
    <edge source="CHN" target="VNM">
      <data key="d0">202243161</data>
    </edge>
    <edge source="CHN" target="SVN">
      <data key="d0">7832190</data>
    </edge>
    <edge source="CHN" target="ZAF">
      <data key="d0">78262561</data>
    </edge>
    <edge source="CHN" target="ZWE">
      <data key="d0">1131932</data>
    </edge>
    <edge source="CHN" target="ESP">
      <data key="d0">38750809</data>
    </edge>
    <edge source="CHN" target="SWE">
      <data key="d0">15318030</data>
    </edge>
    <edge source="CHN" target="CHE">
      <data key="d0">29444384</data>
    </edge>
    <edge source="CHN" target="THA">
      <data key="d0">267235305</data>
    </edge>
    <edge source="CHN" target="TGO">
      <data key="d0">1279075</data>
    </edge>
    <edge source="CHN" target="ARE">
      <data key="d0">72618266</data>
    </edge>
    <edge source="CHN" target="TUN">
      <data key="d0">7549904</data>
    </edge>
    <edge source="CHN" target="TUR">
      <data key="d0">133183152</data>
    </edge>
    <edge source="CHN" target="UGA">
      <data key="d0">1041021</data>
    </edge>
    <edge source="CHN" target="UKR">
      <data key="d0">87476108</data>
    </edge>
    <edge source="CHN" target="MKD">
      <data key="d0">310491</data>
    </edge>
    <edge source="CHN" target="EGY">
      <data key="d0">40677499</data>
    </edge>
    <edge source="CHN" target="GBR">
      <data key="d0">94344458</data>
    </edge>
    <edge source="CHN" target="TZA">
      <data key="d0">3157616</data>
    </edge>
    <edge source="CHN" target="USA">
      <data key="d0">696694453</data>
    </edge>
    <edge source="CHN" target="BFA">
      <data key="d0">50344</data>
    </edge>
    <edge source="CHN" target="URY">
      <data key="d0">8197016</data>
    </edge>
    <edge source="COL" target="ARG">
      <data key="d0">22554</data>
    </edge>
    <edge source="COL" target="BOL">
      <data key="d0">27060</data>
    </edge>
    <edge source="COL" target="BRA">
      <data key="d0">88344</data>
    </edge>
    <edge source="COL" target="CHL">
      <data key="d0">153614</data>
    </edge>
    <edge source="COL" target="CRI">
      <data key="d0">120698</data>
    </edge>
    <edge source="COL" target="ECU">
      <data key="d0">1293078</data>
    </edge>
    <edge source="COL" target="DEU">
      <data key="d0">49346</data>
    </edge>
    <edge source="COL" target="GTM">
      <data key="d0">349943</data>
    </edge>
    <edge source="COL" target="ITA">
      <data key="d0">158657</data>
    </edge>
    <edge source="COL" target="JPN">
      <data key="d0">31282</data>
    </edge>
    <edge source="COL" target="MEX">
      <data key="d0">370387</data>
    </edge>
    <edge source="COL" target="PAN">
      <data key="d0">33584</data>
    </edge>
    <edge source="COL" target="PER">
      <data key="d0">232892</data>
    </edge>
    <edge source="COL" target="ZAF">
      <data key="d0">178447</data>
    </edge>
    <edge source="COL" target="ESP">
      <data key="d0">12603</data>
    </edge>
    <edge source="COL" target="SWE">
      <data key="d0">75120</data>
    </edge>
    <edge source="COL" target="USA">
      <data key="d0">301979</data>
    </edge>
    <edge source="ECU" target="ARG">
      <data key="d0">372870</data>
    </edge>
    <edge source="ECU" target="COL">
      <data key="d0">31720</data>
    </edge>
    <edge source="ECU" target="ITA">
      <data key="d0">16742</data>
    </edge>
    <edge source="ECU" target="MEX">
      <data key="d0">15068</data>
    </edge>
    <edge source="ECU" target="PER">
      <data key="d0">108774</data>
    </edge>
    <edge source="ECU" target="USA">
      <data key="d0">20652</data>
    </edge>
    <edge source="GHA" target="BEL">
      <data key="d0">51647</data>
    </edge>
    <edge source="GHA" target="CMR">
      <data key="d0">1386888</data>
    </edge>
    <edge source="GHA" target="CHN">
      <data key="d0">832162</data>
    </edge>
    <edge source="GHA" target="HKG">
      <data key="d0">78256</data>
    </edge>
    <edge source="GHA" target="ITA">
      <data key="d0">218483</data>
    </edge>
    <edge source="GHA" target="CIV">
      <data key="d0">653046</data>
    </edge>
    <edge source="GHA" target="LBN">
      <data key="d0">10988</data>
    </edge>
    <edge source="GHA" target="NLD">
      <data key="d0">16473</data>
    </edge>
    <edge source="GHA" target="IND">
      <data key="d0">27463</data>
    </edge>
    <edge source="GHA" target="ZAF">
      <data key="d0">267403</data>
    </edge>
    <edge source="GHA" target="SWE">
      <data key="d0">30626</data>
    </edge>
    <edge source="GHA" target="GBR">
      <data key="d0">649575</data>
    </edge>
    <edge source="GHA" target="USA">
      <data key="d0">27746</data>
    </edge>
    <edge source="GHA" target="BFA">
      <data key="d0">168702</data>
    </edge>
    <edge source="MEX" target="ARG">
      <data key="d0">464918</data>
    </edge>
    <edge source="MEX" target="AUS">
      <data key="d0">996516</data>
    </edge>
    <edge source="MEX" target="AUT">
      <data key="d0">33442</data>
    </edge>
    <edge source="MEX" target="BEL">
      <data key="d0">30711</data>
    </edge>
    <edge source="MEX" target="BOL">
      <data key="d0">214737</data>
    </edge>
    <edge source="MEX" target="BRA">
      <data key="d0">4075745</data>
    </edge>
    <edge source="MEX" target="CAN">
      <data key="d0">9119649</data>
    </edge>
    <edge source="MEX" target="CHL">
      <data key="d0">701233</data>
    </edge>
    <edge source="MEX" target="CHN">
      <data key="d0">2098285</data>
    </edge>
    <edge source="MEX" target="COL">
      <data key="d0">3531333</data>
    </edge>
    <edge source="MEX" target="CRI">
      <data key="d0">1259770</data>
    </edge>
    <edge source="MEX" target="CZE">
      <data key="d0">187953</data>
    </edge>
    <edge source="MEX" target="DNK">
      <data key="d0">34325</data>
    </edge>
    <edge source="MEX" target="ECU">
      <data key="d0">1989133</data>
    </edge>
    <edge source="MEX" target="SLV">
      <data key="d0">773844</data>
    </edge>
    <edge source="MEX" target="FRA">
      <data key="d0">1659784</data>
    </edge>
    <edge source="MEX" target="DEU">
      <data key="d0">7165173</data>
    </edge>
    <edge source="MEX" target="GTM">
      <data key="d0">1516775</data>
    </edge>
    <edge source="MEX" target="HND">
      <data key="d0">646170</data>
    </edge>
    <edge source="MEX" target="HUN">
      <data key="d0">976651</data>
    </edge>
    <edge source="MEX" target="IDN">
      <data key="d0">226992</data>
    </edge>
    <edge source="MEX" target="ISR">
      <data key="d0">37322</data>
    </edge>
    <edge source="MEX" target="ITA">
      <data key="d0">829342</data>
    </edge>
    <edge source="MEX" target="JAM">
      <data key="d0">307104</data>
    </edge>
    <edge source="MEX" target="JPN">
      <data key="d0">1824890</data>
    </edge>
    <edge source="MEX" target="KOR">
      <data key="d0">930058</data>
    </edge>
    <edge source="MEX" target="MYS">
      <data key="d0">47084</data>
    </edge>
    <edge source="MEX" target="NLD">
      <data key="d0">1245093</data>
    </edge>
    <edge source="MEX" target="NIC">
      <data key="d0">3214940</data>
    </edge>
    <edge source="MEX" target="NOR">
      <data key="d0">10640</data>
    </edge>
    <edge source="MEX" target="PAN">
      <data key="d0">1438442</data>
    </edge>
    <edge source="MEX" target="PRY">
      <data key="d0">24409</data>
    </edge>
    <edge source="MEX" target="PER">
      <data key="d0">959926</data>
    </edge>
    <edge source="MEX" target="PHL">
      <data key="d0">13751</data>
    </edge>
    <edge source="MEX" target="POL">
      <data key="d0">39345</data>
    </edge>
    <edge source="MEX" target="PRT">
      <data key="d0">57065</data>
    </edge>
    <edge source="MEX" target="ROU">
      <data key="d0">96629</data>
    </edge>
    <edge source="MEX" target="SAU">
      <data key="d0">631358</data>
    </edge>
    <edge source="MEX" target="IND">
      <data key="d0">827395</data>
    </edge>
    <edge source="MEX" target="SGP">
      <data key="d0">24389</data>
    </edge>
    <edge source="MEX" target="SVK">
      <data key="d0">14435</data>
    </edge>
    <edge source="MEX" target="VNM">
      <data key="d0">43509</data>
    </edge>
    <edge source="MEX" target="SVN">
      <data key="d0">22805</data>
    </edge>
    <edge source="MEX" target="ESP">
      <data key="d0">967568</data>
    </edge>
    <edge source="MEX" target="SWE">
      <data key="d0">196845</data>
    </edge>
    <edge source="MEX" target="CHE">
      <data key="d0">386632</data>
    </edge>
    <edge source="MEX" target="THA">
      <data key="d0">201461</data>
    </edge>
    <edge source="MEX" target="EGY">
      <data key="d0">614477</data>
    </edge>
    <edge source="MEX" target="GBR">
      <data key="d0">1096151</data>
    </edge>
    <edge source="MEX" target="USA">
      <data key="d0">307248722</data>
    </edge>
    <edge source="MEX" target="BFA">
      <data key="d0">28970</data>
    </edge>
    <edge source="MEX" target="URY">
      <data key="d0">37123</data>
    </edge>
    <edge source="PAN" target="BRA">
      <data key="d0">567220</data>
    </edge>
    <edge source="PAN" target="CHL">
      <data key="d0">325444</data>
    </edge>
    <edge source="PAN" target="COL">
      <data key="d0">1151391</data>
    </edge>
    <edge source="PAN" target="CRI">
      <data key="d0">239085</data>
    </edge>
    <edge source="PAN" target="ECU">
      <data key="d0">138353</data>
    </edge>
    <edge source="PAN" target="SLV">
      <data key="d0">197786</data>
    </edge>
    <edge source="PAN" target="GTM">
      <data key="d0">220722</data>
    </edge>
    <edge source="PAN" target="HND">
      <data key="d0">372239</data>
    </edge>
    <edge source="PAN" target="JAM">
      <data key="d0">840627</data>
    </edge>
    <edge source="PAN" target="NIC">
      <data key="d0">79515</data>
    </edge>
    <edge source="PAN" target="PER">
      <data key="d0">253997</data>
    </edge>
    <edge source="PAN" target="USA">
      <data key="d0">96370</data>
    </edge>
    <edge source="PAN" target="URY">
      <data key="d0">41544</data>
    </edge>
    <edge source="PRY" target="BOL">
      <data key="d0">84009</data>
    </edge>
    <edge source="PRY" target="BRA">
      <data key="d0">19701</data>
    </edge>
    <edge source="PRY" target="CHE">
      <data key="d0">12967</data>
    </edge>
    <edge source="PER" target="ARG">
      <data key="d0">276323</data>
    </edge>
    <edge source="PER" target="AUT">
      <data key="d0">55279</data>
    </edge>
    <edge source="PER" target="BEL">
      <data key="d0">13124</data>
    </edge>
    <edge source="PER" target="BOL">
      <data key="d0">96238</data>
    </edge>
    <edge source="PER" target="BRA">
      <data key="d0">42052</data>
    </edge>
    <edge source="PER" target="CHL">
      <data key="d0">92089</data>
    </edge>
    <edge source="PER" target="COL">
      <data key="d0">59803</data>
    </edge>
    <edge source="PER" target="CRI">
      <data key="d0">27415</data>
    </edge>
    <edge source="PER" target="ECU">
      <data key="d0">170613</data>
    </edge>
    <edge source="PER" target="FRA">
      <data key="d0">10825</data>
    </edge>
    <edge source="PER" target="ITA">
      <data key="d0">26674</data>
    </edge>
    <edge source="PER" target="JAM">
      <data key="d0">16309</data>
    </edge>
    <edge source="PER" target="MEX">
      <data key="d0">45387</data>
    </edge>
    <edge source="PER" target="PAN">
      <data key="d0">162146</data>
    </edge>
    <edge source="PER" target="USA">
      <data key="d0">847084</data>
    </edge>
    <edge source="ROU" target="ALB">
      <data key="d0">27466</data>
    </edge>
    <edge source="ROU" target="AUT">
      <data key="d0">1931933</data>
    </edge>
    <edge source="ROU" target="BEL">
      <data key="d0">3676722</data>
    </edge>
    <edge source="ROU" target="BRA">
      <data key="d0">785764</data>
    </edge>
    <edge source="ROU" target="BGR">
      <data key="d0">695899</data>
    </edge>
    <edge source="ROU" target="CAN">
      <data key="d0">21858</data>
    </edge>
    <edge source="ROU" target="CHL">
      <data key="d0">19716</data>
    </edge>
    <edge source="ROU" target="CHN">
      <data key="d0">1712361</data>
    </edge>
    <edge source="ROU" target="COL">
      <data key="d0">139835</data>
    </edge>
    <edge source="ROU" target="HRV">
      <data key="d0">55813</data>
    </edge>
    <edge source="ROU" target="CZE">
      <data key="d0">1266764</data>
    </edge>
    <edge source="ROU" target="DNK">
      <data key="d0">24658</data>
    </edge>
    <edge source="ROU" target="FIN">
      <data key="d0">55861</data>
    </edge>
    <edge source="ROU" target="FRA">
      <data key="d0">19629133</data>
    </edge>
    <edge source="ROU" target="DEU">
      <data key="d0">39675895</data>
    </edge>
    <edge source="ROU" target="GRC">
      <data key="d0">201878</data>
    </edge>
    <edge source="ROU" target="HKG">
      <data key="d0">163605</data>
    </edge>
    <edge source="ROU" target="HUN">
      <data key="d0">1010322</data>
    </edge>
    <edge source="ROU" target="IRL">
      <data key="d0">75013</data>
    </edge>
    <edge source="ROU" target="ISR">
      <data key="d0">1382970</data>
    </edge>
    <edge source="ROU" target="ITA">
      <data key="d0">29862920</data>
    </edge>
    <edge source="ROU" target="JPN">
      <data key="d0">298962</data>
    </edge>
    <edge source="ROU" target="JOR">
      <data key="d0">24826</data>
    </edge>
    <edge source="ROU" target="KOR">
      <data key="d0">4079643</data>
    </edge>
    <edge source="ROU" target="LVA">
      <data key="d0">62042</data>
    </edge>
    <edge source="ROU" target="MYS">
      <data key="d0">2823628</data>
    </edge>
    <edge source="ROU" target="MEX">
      <data key="d0">130002</data>
    </edge>
    <edge source="ROU" target="MDA">
      <data key="d0">1071894</data>
    </edge>
    <edge source="ROU" target="MAR">
      <data key="d0">3935126</data>
    </edge>
    <edge source="ROU" target="MOZ">
      <data key="d0">13829</data>
    </edge>
    <edge source="ROU" target="NLD">
      <data key="d0">5057792</data>
    </edge>
    <edge source="ROU" target="POL">
      <data key="d0">2178908</data>
    </edge>
    <edge source="ROU" target="PRT">
      <data key="d0">140382</data>
    </edge>
    <edge source="ROU" target="RUS">
      <data key="d0">1919556</data>
    </edge>
    <edge source="ROU" target="SAU">
      <data key="d0">1015417</data>
    </edge>
    <edge source="ROU" target="SRB">
      <data key="d0">9954193</data>
    </edge>
    <edge source="ROU" target="IND">
      <data key="d0">8978989</data>
    </edge>
    <edge source="ROU" target="SGP">
      <data key="d0">224908</data>
    </edge>
    <edge source="ROU" target="SVK">
      <data key="d0">220830</data>
    </edge>
    <edge source="ROU" target="ZAF">
      <data key="d0">385921</data>
    </edge>
    <edge source="ROU" target="ESP">
      <data key="d0">13630641</data>
    </edge>
    <edge source="ROU" target="SWE">
      <data key="d0">716526</data>
    </edge>
    <edge source="ROU" target="CHE">
      <data key="d0">1356609</data>
    </edge>
    <edge source="ROU" target="THA">
      <data key="d0">667552</data>
    </edge>
    <edge source="ROU" target="ARE">
      <data key="d0">199805</data>
    </edge>
    <edge source="ROU" target="TUR">
      <data key="d0">4645679</data>
    </edge>
    <edge source="ROU" target="UKR">
      <data key="d0">1371937</data>
    </edge>
    <edge source="ROU" target="MKD">
      <data key="d0">167357</data>
    </edge>
    <edge source="ROU" target="EGY">
      <data key="d0">219073</data>
    </edge>
    <edge source="ROU" target="GBR">
      <data key="d0">12263019</data>
    </edge>
    <edge source="ROU" target="USA">
      <data key="d0">1523226</data>
    </edge>
    <edge source="RUS" target="AZE">
      <data key="d0">5396750</data>
    </edge>
    <edge source="RUS" target="AUS">
      <data key="d0">22038</data>
    </edge>
    <edge source="RUS" target="AUT">
      <data key="d0">40669</data>
    </edge>
    <edge source="RUS" target="ARM">
      <data key="d0">452295</data>
    </edge>
    <edge source="RUS" target="BEL">
      <data key="d0">55293</data>
    </edge>
    <edge source="RUS" target="BRA">
      <data key="d0">2500000</data>
    </edge>
    <edge source="RUS" target="BGR">
      <data key="d0">1027245</data>
    </edge>
    <edge source="RUS" target="BLR">
      <data key="d0">17060422</data>
    </edge>
    <edge source="RUS" target="CAN">
      <data key="d0">198724</data>
    </edge>
    <edge source="RUS" target="CHL">
      <data key="d0">20338</data>
    </edge>
    <edge source="RUS" target="CHN">
      <data key="d0">16476758</data>
    </edge>
    <edge source="RUS" target="CZE">
      <data key="d0">2415237</data>
    </edge>
    <edge source="RUS" target="DNK">
      <data key="d0">42505</data>
    </edge>
    <edge source="RUS" target="EST">
      <data key="d0">1004100</data>
    </edge>
    <edge source="RUS" target="FIN">
      <data key="d0">595099</data>
    </edge>
    <edge source="RUS" target="FRA">
      <data key="d0">208072</data>
    </edge>
    <edge source="RUS" target="GEO">
      <data key="d0">1124645</data>
    </edge>
    <edge source="RUS" target="DEU">
      <data key="d0">2933404</data>
    </edge>
    <edge source="RUS" target="GRC">
      <data key="d0">18435</data>
    </edge>
    <edge source="RUS" target="GTM">
      <data key="d0">7946200</data>
    </edge>
    <edge source="RUS" target="HKG">
      <data key="d0">1146912</data>
    </edge>
    <edge source="RUS" target="HUN">
      <data key="d0">124672</data>
    </edge>
    <edge source="RUS" target="IDN">
      <data key="d0">18538</data>
    </edge>
    <edge source="RUS" target="ITA">
      <data key="d0">504263</data>
    </edge>
    <edge source="RUS" target="JPN">
      <data key="d0">495284</data>
    </edge>
    <edge source="RUS" target="KAZ">
      <data key="d0">40131302</data>
    </edge>
    <edge source="RUS" target="KOR">
      <data key="d0">672319</data>
    </edge>
    <edge source="RUS" target="KGZ">
      <data key="d0">490499</data>
    </edge>
    <edge source="RUS" target="LVA">
      <data key="d0">2571059</data>
    </edge>
    <edge source="RUS" target="LTU">
      <data key="d0">2036720</data>
    </edge>
    <edge source="RUS" target="MDG">
      <data key="d0">10495</data>
    </edge>
    <edge source="RUS" target="MYS">
      <data key="d0">91315</data>
    </edge>
    <edge source="RUS" target="MDA">
      <data key="d0">329073</data>
    </edge>
    <edge source="RUS" target="NLD">
      <data key="d0">300911</data>
    </edge>
    <edge source="RUS" target="NOR">
      <data key="d0">17647</data>
    </edge>
    <edge source="RUS" target="POL">
      <data key="d0">978038</data>
    </edge>
    <edge source="RUS" target="ROU">
      <data key="d0">1518887</data>
    </edge>
    <edge source="RUS" target="SRB">
      <data key="d0">12498</data>
    </edge>
    <edge source="RUS" target="IND">
      <data key="d0">19745100</data>
    </edge>
    <edge source="RUS" target="SVK">
      <data key="d0">53600</data>
    </edge>
    <edge source="RUS" target="VNM">
      <data key="d0">201225</data>
    </edge>
    <edge source="RUS" target="ESP">
      <data key="d0">44193</data>
    </edge>
    <edge source="RUS" target="SWE">
      <data key="d0">69038</data>
    </edge>
    <edge source="RUS" target="CHE">
      <data key="d0">461206</data>
    </edge>
    <edge source="RUS" target="THA">
      <data key="d0">343289</data>
    </edge>
    <edge source="RUS" target="ARE">
      <data key="d0">972964</data>
    </edge>
    <edge source="RUS" target="TUR">
      <data key="d0">5275199</data>
    </edge>
    <edge source="RUS" target="UKR">
      <data key="d0">19226414</data>
    </edge>
    <edge source="RUS" target="EGY">
      <data key="d0">438591</data>
    </edge>
    <edge source="RUS" target="GBR">
      <data key="d0">445573</data>
    </edge>
    <edge source="RUS" target="USA">
      <data key="d0">1970623</data>
    </edge>
    <edge source="ZAF" target="ARG">
      <data key="d0">270166</data>
    </edge>
    <edge source="ZAF" target="AUS">
      <data key="d0">2114557</data>
    </edge>
    <edge source="ZAF" target="AUT">
      <data key="d0">10711</data>
    </edge>
    <edge source="ZAF" target="BEL">
      <data key="d0">801974</data>
    </edge>
    <edge source="ZAF" target="BWA">
      <data key="d0">8822089</data>
    </edge>
    <edge source="ZAF" target="BRA">
      <data key="d0">206038</data>
    </edge>
    <edge source="ZAF" target="CMR">
      <data key="d0">72536</data>
    </edge>
    <edge source="ZAF" target="CAN">
      <data key="d0">656385</data>
    </edge>
    <edge source="ZAF" target="CHL">
      <data key="d0">2676205</data>
    </edge>
    <edge source="ZAF" target="CHN">
      <data key="d0">600450</data>
    </edge>
    <edge source="ZAF" target="ECU">
      <data key="d0">31301</data>
    </edge>
    <edge source="ZAF" target="FIN">
      <data key="d0">41398</data>
    </edge>
    <edge source="ZAF" target="FRA">
      <data key="d0">1126687</data>
    </edge>
    <edge source="ZAF" target="DEU">
      <data key="d0">5946151</data>
    </edge>
    <edge source="ZAF" target="GHA">
      <data key="d0">762634</data>
    </edge>
    <edge source="ZAF" target="HKG">
      <data key="d0">123985</data>
    </edge>
    <edge source="ZAF" target="IRL">
      <data key="d0">25046</data>
    </edge>
    <edge source="ZAF" target="ISR">
      <data key="d0">2406904</data>
    </edge>
    <edge source="ZAF" target="ITA">
      <data key="d0">409823</data>
    </edge>
    <edge source="ZAF" target="CIV">
      <data key="d0">10537</data>
    </edge>
    <edge source="ZAF" target="JPN">
      <data key="d0">95016</data>
    </edge>
    <edge source="ZAF" target="KOR">
      <data key="d0">226440</data>
    </edge>
    <edge source="ZAF" target="MDG">
      <data key="d0">115957</data>
    </edge>
    <edge source="ZAF" target="MWI">
      <data key="d0">717392</data>
    </edge>
    <edge source="ZAF" target="MRT">
      <data key="d0">91956</data>
    </edge>
    <edge source="ZAF" target="MUS">
      <data key="d0">237781</data>
    </edge>
    <edge source="ZAF" target="MEX">
      <data key="d0">88409</data>
    </edge>
    <edge source="ZAF" target="MOZ">
      <data key="d0">5162861</data>
    </edge>
    <edge source="ZAF" target="OMN">
      <data key="d0">14839</data>
    </edge>
    <edge source="ZAF" target="NAM">
      <data key="d0">8349177</data>
    </edge>
    <edge source="ZAF" target="NLD">
      <data key="d0">2155855</data>
    </edge>
    <edge source="ZAF" target="NZL">
      <data key="d0">40132</data>
    </edge>
    <edge source="ZAF" target="PAK">
      <data key="d0">735768</data>
    </edge>
    <edge source="ZAF" target="PER">
      <data key="d0">1695521</data>
    </edge>
    <edge source="ZAF" target="PHL">
      <data key="d0">303286</data>
    </edge>
    <edge source="ZAF" target="POL">
      <data key="d0">792343</data>
    </edge>
    <edge source="ZAF" target="RUS">
      <data key="d0">328143</data>
    </edge>
    <edge source="ZAF" target="SAU">
      <data key="d0">122195</data>
    </edge>
    <edge source="ZAF" target="SEN">
      <data key="d0">334011</data>
    </edge>
    <edge source="ZAF" target="SRB">
      <data key="d0">152495</data>
    </edge>
    <edge source="ZAF" target="IND">
      <data key="d0">4145359</data>
    </edge>
    <edge source="ZAF" target="SGP">
      <data key="d0">84951</data>
    </edge>
    <edge source="ZAF" target="ZWE">
      <data key="d0">6277572</data>
    </edge>
    <edge source="ZAF" target="ESP">
      <data key="d0">39973</data>
    </edge>
    <edge source="ZAF" target="SWE">
      <data key="d0">618190</data>
    </edge>
    <edge source="ZAF" target="CHE">
      <data key="d0">64238</data>
    </edge>
    <edge source="ZAF" target="THA">
      <data key="d0">171268</data>
    </edge>
    <edge source="ZAF" target="ARE">
      <data key="d0">377582</data>
    </edge>
    <edge source="ZAF" target="TUR">
      <data key="d0">176780</data>
    </edge>
    <edge source="ZAF" target="UGA">
      <data key="d0">217690</data>
    </edge>
    <edge source="ZAF" target="EGY">
      <data key="d0">457470</data>
    </edge>
    <edge source="ZAF" target="GBR">
      <data key="d0">1180676</data>
    </edge>
    <edge source="ZAF" target="TZA">
      <data key="d0">1080656</data>
    </edge>
    <edge source="ZAF" target="USA">
      <data key="d0">10879693</data>
    </edge>
    <edge source="ZAF" target="BFA">
      <data key="d0">275568</data>
    </edge>
    <edge source="ESP" target="DZA">
      <data key="d0">6303159</data>
    </edge>
    <edge source="ESP" target="AZE">
      <data key="d0">16260</data>
    </edge>
    <edge source="ESP" target="ARG">
      <data key="d0">14181815</data>
    </edge>
    <edge source="ESP" target="AUS">
      <data key="d0">2552122</data>
    </edge>
    <edge source="ESP" target="AUT">
      <data key="d0">13964391</data>
    </edge>
    <edge source="ESP" target="BEL">
      <data key="d0">8911833</data>
    </edge>
    <edge source="ESP" target="BOL">
      <data key="d0">641618</data>
    </edge>
    <edge source="ESP" target="BRA">
      <data key="d0">64830561</data>
    </edge>
    <edge source="ESP" target="BGR">
      <data key="d0">390735</data>
    </edge>
    <edge source="ESP" target="BLR">
      <data key="d0">1574105</data>
    </edge>
    <edge source="ESP" target="CMR">
      <data key="d0">81614</data>
    </edge>
    <edge source="ESP" target="CAN">
      <data key="d0">7858061</data>
    </edge>
    <edge source="ESP" target="LKA">
      <data key="d0">17349</data>
    </edge>
    <edge source="ESP" target="CHL">
      <data key="d0">8948006</data>
    </edge>
    <edge source="ESP" target="CHN">
      <data key="d0">224932844</data>
    </edge>
    <edge source="ESP" target="COL">
      <data key="d0">7453504</data>
    </edge>
    <edge source="ESP" target="CRI">
      <data key="d0">803080</data>
    </edge>
    <edge source="ESP" target="HRV">
      <data key="d0">998201</data>
    </edge>
    <edge source="ESP" target="CZE">
      <data key="d0">13732409</data>
    </edge>
    <edge source="ESP" target="BEN">
      <data key="d0">14141</data>
    </edge>
    <edge source="ESP" target="DNK">
      <data key="d0">2805111</data>
    </edge>
    <edge source="ESP" target="ECU">
      <data key="d0">2808085</data>
    </edge>
    <edge source="ESP" target="SLV">
      <data key="d0">394377</data>
    </edge>
    <edge source="ESP" target="ETH">
      <data key="d0">242578</data>
    </edge>
    <edge source="ESP" target="EST">
      <data key="d0">156487</data>
    </edge>
    <edge source="ESP" target="FIN">
      <data key="d0">5239092</data>
    </edge>
    <edge source="ESP" target="FRA">
      <data key="d0">111273541</data>
    </edge>
    <edge source="ESP" target="GEO">
      <data key="d0">18776</data>
    </edge>
    <edge source="ESP" target="DEU">
      <data key="d0">185066366</data>
    </edge>
    <edge source="ESP" target="GHA">
      <data key="d0">397020</data>
    </edge>
    <edge source="ESP" target="GRC">
      <data key="d0">733105</data>
    </edge>
    <edge source="ESP" target="GTM">
      <data key="d0">491014</data>
    </edge>
    <edge source="ESP" target="HND">
      <data key="d0">340559</data>
    </edge>
    <edge source="ESP" target="HKG">
      <data key="d0">4163839</data>
    </edge>
    <edge source="ESP" target="HUN">
      <data key="d0">10317657</data>
    </edge>
    <edge source="ESP" target="IDN">
      <data key="d0">2856763</data>
    </edge>
    <edge source="ESP" target="IRL">
      <data key="d0">166010</data>
    </edge>
    <edge source="ESP" target="ISR">
      <data key="d0">2287180</data>
    </edge>
    <edge source="ESP" target="ITA">
      <data key="d0">54194032</data>
    </edge>
    <edge source="ESP" target="CIV">
      <data key="d0">133031</data>
    </edge>
    <edge source="ESP" target="JAM">
      <data key="d0">57016</data>
    </edge>
    <edge source="ESP" target="JPN">
      <data key="d0">1671657</data>
    </edge>
    <edge source="ESP" target="KAZ">
      <data key="d0">20086</data>
    </edge>
    <edge source="ESP" target="JOR">
      <data key="d0">96083</data>
    </edge>
    <edge source="ESP" target="KOR">
      <data key="d0">5181103</data>
    </edge>
    <edge source="ESP" target="LBN">
      <data key="d0">152550</data>
    </edge>
    <edge source="ESP" target="LVA">
      <data key="d0">308338</data>
    </edge>
    <edge source="ESP" target="LTU">
      <data key="d0">150687</data>
    </edge>
    <edge source="ESP" target="MYS">
      <data key="d0">10369296</data>
    </edge>
    <edge source="ESP" target="MRT">
      <data key="d0">210784</data>
    </edge>
    <edge source="ESP" target="MUS">
      <data key="d0">58512</data>
    </edge>
    <edge source="ESP" target="MEX">
      <data key="d0">72654880</data>
    </edge>
    <edge source="ESP" target="MAR">
      <data key="d0">29584229</data>
    </edge>
    <edge source="ESP" target="MOZ">
      <data key="d0">186212</data>
    </edge>
    <edge source="ESP" target="OMN">
      <data key="d0">1172127</data>
    </edge>
    <edge source="ESP" target="NAM">
      <data key="d0">163700</data>
    </edge>
    <edge source="ESP" target="NLD">
      <data key="d0">15898220</data>
    </edge>
    <edge source="ESP" target="NZL">
      <data key="d0">123516</data>
    </edge>
    <edge source="ESP" target="NIC">
      <data key="d0">617921</data>
    </edge>
    <edge source="ESP" target="NOR">
      <data key="d0">2742696</data>
    </edge>
    <edge source="ESP" target="PAK">
      <data key="d0">68854</data>
    </edge>
    <edge source="ESP" target="PAN">
      <data key="d0">1948026</data>
    </edge>
    <edge source="ESP" target="PRY">
      <data key="d0">571106</data>
    </edge>
    <edge source="ESP" target="PER">
      <data key="d0">5653668</data>
    </edge>
    <edge source="ESP" target="PHL">
      <data key="d0">2191568</data>
    </edge>
    <edge source="ESP" target="POL">
      <data key="d0">31201345</data>
    </edge>
    <edge source="ESP" target="PRT">
      <data key="d0">60221703</data>
    </edge>
    <edge source="ESP" target="ROU">
      <data key="d0">29246469</data>
    </edge>
    <edge source="ESP" target="RUS">
      <data key="d0">41222939</data>
    </edge>
    <edge source="ESP" target="SAU">
      <data key="d0">19041160</data>
    </edge>
    <edge source="ESP" target="SEN">
      <data key="d0">263347</data>
    </edge>
    <edge source="ESP" target="SRB">
      <data key="d0">170588</data>
    </edge>
    <edge source="ESP" target="IND">
      <data key="d0">78734661</data>
    </edge>
    <edge source="ESP" target="SGP">
      <data key="d0">5947046</data>
    </edge>
    <edge source="ESP" target="SVK">
      <data key="d0">4561945</data>
    </edge>
    <edge source="ESP" target="VNM">
      <data key="d0">1526657</data>
    </edge>
    <edge source="ESP" target="SVN">
      <data key="d0">1331647</data>
    </edge>
    <edge source="ESP" target="ZAF">
      <data key="d0">15216036</data>
    </edge>
    <edge source="ESP" target="ZWE">
      <data key="d0">63273</data>
    </edge>
    <edge source="ESP" target="SWE">
      <data key="d0">12299052</data>
    </edge>
    <edge source="ESP" target="CHE">
      <data key="d0">16753891</data>
    </edge>
    <edge source="ESP" target="THA">
      <data key="d0">4644413</data>
    </edge>
    <edge source="ESP" target="TGO">
      <data key="d0">381338</data>
    </edge>
    <edge source="ESP" target="ARE">
      <data key="d0">10420752</data>
    </edge>
    <edge source="ESP" target="TUN">
      <data key="d0">2260697</data>
    </edge>
    <edge source="ESP" target="TUR">
      <data key="d0">65360066</data>
    </edge>
    <edge source="ESP" target="UGA">
      <data key="d0">28424</data>
    </edge>
    <edge source="ESP" target="UKR">
      <data key="d0">6292066</data>
    </edge>
    <edge source="ESP" target="MKD">
      <data key="d0">186893</data>
    </edge>
    <edge source="ESP" target="EGY">
      <data key="d0">5423670</data>
    </edge>
    <edge source="ESP" target="GBR">
      <data key="d0">52721101</data>
    </edge>
    <edge source="ESP" target="TZA">
      <data key="d0">65522</data>
    </edge>
    <edge source="ESP" target="USA">
      <data key="d0">83384395</data>
    </edge>
    <edge source="ESP" target="BFA">
      <data key="d0">30326</data>
    </edge>
    <edge source="ESP" target="URY">
      <data key="d0">829109</data>
    </edge>
    <edge source="ARE" target="DZA">
      <data key="d0">687978</data>
    </edge>
    <edge source="ARE" target="AZE">
      <data key="d0">1721692</data>
    </edge>
    <edge source="ARE" target="AUS">
      <data key="d0">1236744</data>
    </edge>
    <edge source="ARE" target="BEL">
      <data key="d0">623135</data>
    </edge>
    <edge source="ARE" target="BWA">
      <data key="d0">25705</data>
    </edge>
    <edge source="ARE" target="BRA">
      <data key="d0">13555</data>
    </edge>
    <edge source="ARE" target="CMR">
      <data key="d0">11755</data>
    </edge>
    <edge source="ARE" target="CAN">
      <data key="d0">132288</data>
    </edge>
    <edge source="ARE" target="LKA">
      <data key="d0">65293</data>
    </edge>
    <edge source="ARE" target="CHN">
      <data key="d0">417444</data>
    </edge>
    <edge source="ARE" target="COL">
      <data key="d0">133162</data>
    </edge>
    <edge source="ARE" target="CZE">
      <data key="d0">35440</data>
    </edge>
    <edge source="ARE" target="DNK">
      <data key="d0">24193</data>
    </edge>
    <edge source="ARE" target="ETH">
      <data key="d0">1132166</data>
    </edge>
    <edge source="ARE" target="EST">
      <data key="d0">104036</data>
    </edge>
    <edge source="ARE" target="FRA">
      <data key="d0">1457263</data>
    </edge>
    <edge source="ARE" target="GEO">
      <data key="d0">259662</data>
    </edge>
    <edge source="ARE" target="DEU">
      <data key="d0">1488916</data>
    </edge>
    <edge source="ARE" target="GHA">
      <data key="d0">130500</data>
    </edge>
    <edge source="ARE" target="GRC">
      <data key="d0">141667</data>
    </edge>
    <edge source="ARE" target="HKG">
      <data key="d0">1392913</data>
    </edge>
    <edge source="ARE" target="HUN">
      <data key="d0">52696</data>
    </edge>
    <edge source="ARE" target="IDN">
      <data key="d0">172711</data>
    </edge>
    <edge source="ARE" target="ITA">
      <data key="d0">1731383</data>
    </edge>
    <edge source="ARE" target="CIV">
      <data key="d0">63942</data>
    </edge>
    <edge source="ARE" target="JPN">
      <data key="d0">54698</data>
    </edge>
    <edge source="ARE" target="KAZ">
      <data key="d0">688909</data>
    </edge>
    <edge source="ARE" target="JOR">
      <data key="d0">798631</data>
    </edge>
    <edge source="ARE" target="KOR">
      <data key="d0">561614</data>
    </edge>
    <edge source="ARE" target="LBN">
      <data key="d0">429446</data>
    </edge>
    <edge source="ARE" target="LTU">
      <data key="d0">37810</data>
    </edge>
    <edge source="ARE" target="MYS">
      <data key="d0">1733987</data>
    </edge>
    <edge source="ARE" target="MRT">
      <data key="d0">406535</data>
    </edge>
    <edge source="ARE" target="MUS">
      <data key="d0">38803</data>
    </edge>
    <edge source="ARE" target="MEX">
      <data key="d0">250204</data>
    </edge>
    <edge source="ARE" target="MAR">
      <data key="d0">15080</data>
    </edge>
    <edge source="ARE" target="MOZ">
      <data key="d0">49433</data>
    </edge>
    <edge source="ARE" target="OMN">
      <data key="d0">4216638</data>
    </edge>
    <edge source="ARE" target="NLD">
      <data key="d0">1917307</data>
    </edge>
    <edge source="ARE" target="NZL">
      <data key="d0">115688</data>
    </edge>
    <edge source="ARE" target="NER">
      <data key="d0">34553</data>
    </edge>
    <edge source="ARE" target="NOR">
      <data key="d0">29358</data>
    </edge>
    <edge source="ARE" target="PAK">
      <data key="d0">1681108</data>
    </edge>
    <edge source="ARE" target="PHL">
      <data key="d0">99403</data>
    </edge>
    <edge source="ARE" target="POL">
      <data key="d0">42391</data>
    </edge>
    <edge source="ARE" target="RUS">
      <data key="d0">107023</data>
    </edge>
    <edge source="ARE" target="SAU">
      <data key="d0">10901461</data>
    </edge>
    <edge source="ARE" target="SEN">
      <data key="d0">61772</data>
    </edge>
    <edge source="ARE" target="IND">
      <data key="d0">15432215</data>
    </edge>
    <edge source="ARE" target="SGP">
      <data key="d0">2272487</data>
    </edge>
    <edge source="ARE" target="VNM">
      <data key="d0">26863</data>
    </edge>
    <edge source="ARE" target="ZAF">
      <data key="d0">573215</data>
    </edge>
    <edge source="ARE" target="ESP">
      <data key="d0">93410</data>
    </edge>
    <edge source="ARE" target="SWE">
      <data key="d0">38744</data>
    </edge>
    <edge source="ARE" target="CHE">
      <data key="d0">54343</data>
    </edge>
    <edge source="ARE" target="THA">
      <data key="d0">123101</data>
    </edge>
    <edge source="ARE" target="TGO">
      <data key="d0">69102</data>
    </edge>
    <edge source="ARE" target="TUN">
      <data key="d0">60498</data>
    </edge>
    <edge source="ARE" target="TUR">
      <data key="d0">893593</data>
    </edge>
    <edge source="ARE" target="UGA">
      <data key="d0">51730</data>
    </edge>
    <edge source="ARE" target="EGY">
      <data key="d0">1416231</data>
    </edge>
    <edge source="ARE" target="GBR">
      <data key="d0">1774893</data>
    </edge>
    <edge source="ARE" target="TZA">
      <data key="d0">1279806</data>
    </edge>
    <edge source="ARE" target="USA">
      <data key="d0">2767529</data>
    </edge>
    <edge source="TUN" target="DZA">
      <data key="d0">999555</data>
    </edge>
    <edge source="TUN" target="ETH">
      <data key="d0">538331</data>
    </edge>
    <edge source="TUN" target="FRA">
      <data key="d0">509993</data>
    </edge>
    <edge source="TUN" target="ITA">
      <data key="d0">76125</data>
    </edge>
    <edge source="TUN" target="MRT">
      <data key="d0">29138</data>
    </edge>
    <edge source="TUN" target="MAR">
      <data key="d0">59206</data>
    </edge>
    <edge source="TUN" target="NOR">
      <data key="d0">21076</data>
    </edge>
    <edge source="TUN" target="ESP">
      <data key="d0">75177</data>
    </edge>
    <edge source="TUN" target="CHE">
      <data key="d0">20055</data>
    </edge>
    <edge source="TUN" target="GBR">
      <data key="d0">194685</data>
    </edge>
    <edge source="TUR" target="ALB">
      <data key="d0">1480096</data>
    </edge>
    <edge source="TUR" target="DZA">
      <data key="d0">50229094</data>
    </edge>
    <edge source="TUR" target="AZE">
      <data key="d0">14088537</data>
    </edge>
    <edge source="TUR" target="ARG">
      <data key="d0">4313690</data>
    </edge>
    <edge source="TUR" target="AUS">
      <data key="d0">5188841</data>
    </edge>
    <edge source="TUR" target="AUT">
      <data key="d0">5430500</data>
    </edge>
    <edge source="TUR" target="BEL">
      <data key="d0">4284651</data>
    </edge>
    <edge source="TUR" target="BOL">
      <data key="d0">65000</data>
    </edge>
    <edge source="TUR" target="BRA">
      <data key="d0">14304120</data>
    </edge>
    <edge source="TUR" target="BGR">
      <data key="d0">10627065</data>
    </edge>
    <edge source="TUR" target="BLR">
      <data key="d0">4586273</data>
    </edge>
    <edge source="TUR" target="CMR">
      <data key="d0">123026</data>
    </edge>
    <edge source="TUR" target="CAN">
      <data key="d0">12254869</data>
    </edge>
    <edge source="TUR" target="LKA">
      <data key="d0">24298</data>
    </edge>
    <edge source="TUR" target="CHL">
      <data key="d0">2880199</data>
    </edge>
    <edge source="TUR" target="CHN">
      <data key="d0">2187662</data>
    </edge>
    <edge source="TUR" target="COL">
      <data key="d0">5625348</data>
    </edge>
    <edge source="TUR" target="HRV">
      <data key="d0">901285</data>
    </edge>
    <edge source="TUR" target="CZE">
      <data key="d0">7070900</data>
    </edge>
    <edge source="TUR" target="DNK">
      <data key="d0">2296188</data>
    </edge>
    <edge source="TUR" target="ECU">
      <data key="d0">1330488</data>
    </edge>
    <edge source="TUR" target="ETH">
      <data key="d0">1395409</data>
    </edge>
    <edge source="TUR" target="EST">
      <data key="d0">1979453</data>
    </edge>
    <edge source="TUR" target="FIN">
      <data key="d0">2123412</data>
    </edge>
    <edge source="TUR" target="FRA">
      <data key="d0">15933726</data>
    </edge>
    <edge source="TUR" target="GEO">
      <data key="d0">3707022</data>
    </edge>
    <edge source="TUR" target="PSE">
      <data key="d0">46170</data>
    </edge>
    <edge source="TUR" target="DEU">
      <data key="d0">53110402</data>
    </edge>
    <edge source="TUR" target="GHA">
      <data key="d0">256824</data>
    </edge>
    <edge source="TUR" target="GRC">
      <data key="d0">1554310</data>
    </edge>
    <edge source="TUR" target="GTM">
      <data key="d0">180666</data>
    </edge>
    <edge source="TUR" target="HKG">
      <data key="d0">449766</data>
    </edge>
    <edge source="TUR" target="HUN">
      <data key="d0">4319822</data>
    </edge>
    <edge source="TUR" target="IDN">
      <data key="d0">2121410</data>
    </edge>
    <edge source="TUR" target="IRL">
      <data key="d0">2162909</data>
    </edge>
    <edge source="TUR" target="ISR">
      <data key="d0">8268730</data>
    </edge>
    <edge source="TUR" target="ITA">
      <data key="d0">7456163</data>
    </edge>
    <edge source="TUR" target="CIV">
      <data key="d0">89593</data>
    </edge>
    <edge source="TUR" target="JPN">
      <data key="d0">628961</data>
    </edge>
    <edge source="TUR" target="KAZ">
      <data key="d0">7718526</data>
    </edge>
    <edge source="TUR" target="JOR">
      <data key="d0">2927723</data>
    </edge>
    <edge source="TUR" target="KOR">
      <data key="d0">1969502</data>
    </edge>
    <edge source="TUR" target="KGZ">
      <data key="d0">297035</data>
    </edge>
    <edge source="TUR" target="LBN">
      <data key="d0">2979811</data>
    </edge>
    <edge source="TUR" target="LVA">
      <data key="d0">909637</data>
    </edge>
    <edge source="TUR" target="LTU">
      <data key="d0">4250341</data>
    </edge>
    <edge source="TUR" target="MDG">
      <data key="d0">13516</data>
    </edge>
    <edge source="TUR" target="MYS">
      <data key="d0">2990173</data>
    </edge>
    <edge source="TUR" target="MRT">
      <data key="d0">61028</data>
    </edge>
    <edge source="TUR" target="MEX">
      <data key="d0">24109613</data>
    </edge>
    <edge source="TUR" target="MDA">
      <data key="d0">179200</data>
    </edge>
    <edge source="TUR" target="MAR">
      <data key="d0">4006782</data>
    </edge>
    <edge source="TUR" target="MOZ">
      <data key="d0">109333</data>
    </edge>
    <edge source="TUR" target="OMN">
      <data key="d0">3595892</data>
    </edge>
    <edge source="TUR" target="NAM">
      <data key="d0">154295</data>
    </edge>
    <edge source="TUR" target="NLD">
      <data key="d0">8606395</data>
    </edge>
    <edge source="TUR" target="NZL">
      <data key="d0">1917512</data>
    </edge>
    <edge source="TUR" target="NIC">
      <data key="d0">73716</data>
    </edge>
    <edge source="TUR" target="NER">
      <data key="d0">13830</data>
    </edge>
    <edge source="TUR" target="NOR">
      <data key="d0">3185447</data>
    </edge>
    <edge source="TUR" target="PAK">
      <data key="d0">930560</data>
    </edge>
    <edge source="TUR" target="PAN">
      <data key="d0">109993</data>
    </edge>
    <edge source="TUR" target="PRY">
      <data key="d0">149210</data>
    </edge>
    <edge source="TUR" target="PER">
      <data key="d0">694814</data>
    </edge>
    <edge source="TUR" target="PHL">
      <data key="d0">162207</data>
    </edge>
    <edge source="TUR" target="POL">
      <data key="d0">18485962</data>
    </edge>
    <edge source="TUR" target="PRT">
      <data key="d0">1121107</data>
    </edge>
    <edge source="TUR" target="ROU">
      <data key="d0">7901555</data>
    </edge>
    <edge source="TUR" target="RUS">
      <data key="d0">65328120</data>
    </edge>
    <edge source="TUR" target="SAU">
      <data key="d0">25259964</data>
    </edge>
    <edge source="TUR" target="SEN">
      <data key="d0">45942</data>
    </edge>
    <edge source="TUR" target="SRB">
      <data key="d0">3287705</data>
    </edge>
    <edge source="TUR" target="IND">
      <data key="d0">16503695</data>
    </edge>
    <edge source="TUR" target="SGP">
      <data key="d0">1039752</data>
    </edge>
    <edge source="TUR" target="SVK">
      <data key="d0">1800822</data>
    </edge>
    <edge source="TUR" target="VNM">
      <data key="d0">377450</data>
    </edge>
    <edge source="TUR" target="SVN">
      <data key="d0">614116</data>
    </edge>
    <edge source="TUR" target="ZAF">
      <data key="d0">8053274</data>
    </edge>
    <edge source="TUR" target="ZWE">
      <data key="d0">13408</data>
    </edge>
    <edge source="TUR" target="ESP">
      <data key="d0">9512395</data>
    </edge>
    <edge source="TUR" target="SWE">
      <data key="d0">3500013</data>
    </edge>
    <edge source="TUR" target="CHE">
      <data key="d0">3617467</data>
    </edge>
    <edge source="TUR" target="THA">
      <data key="d0">1855336</data>
    </edge>
    <edge source="TUR" target="ARE">
      <data key="d0">7390213</data>
    </edge>
    <edge source="TUR" target="TUN">
      <data key="d0">6570568</data>
    </edge>
    <edge source="TUR" target="UGA">
      <data key="d0">58904</data>
    </edge>
    <edge source="TUR" target="UKR">
      <data key="d0">6253530</data>
    </edge>
    <edge source="TUR" target="MKD">
      <data key="d0">382357</data>
    </edge>
    <edge source="TUR" target="EGY">
      <data key="d0">14759946</data>
    </edge>
    <edge source="TUR" target="GBR">
      <data key="d0">8938203</data>
    </edge>
    <edge source="TUR" target="TZA">
      <data key="d0">511861</data>
    </edge>
    <edge source="TUR" target="USA">
      <data key="d0">37021432</data>
    </edge>
    <edge source="TUR" target="BFA">
      <data key="d0">43836</data>
    </edge>
    <edge source="TUR" target="URY">
      <data key="d0">430099</data>
    </edge>
    <edge source="GBR" target="DZA">
      <data key="d0">1209667</data>
    </edge>
    <edge source="GBR" target="AZE">
      <data key="d0">1573207</data>
    </edge>
    <edge source="GBR" target="ARG">
      <data key="d0">2757683</data>
    </edge>
    <edge source="GBR" target="AUS">
      <data key="d0">29778188</data>
    </edge>
    <edge source="GBR" target="AUT">
      <data key="d0">17150593</data>
    </edge>
    <edge source="GBR" target="ARM">
      <data key="d0">119029</data>
    </edge>
    <edge source="GBR" target="BEL">
      <data key="d0">105688014</data>
    </edge>
    <edge source="GBR" target="BOL">
      <data key="d0">173443</data>
    </edge>
    <edge source="GBR" target="BWA">
      <data key="d0">118561</data>
    </edge>
    <edge source="GBR" target="BRA">
      <data key="d0">28205937</data>
    </edge>
    <edge source="GBR" target="BGR">
      <data key="d0">1233467</data>
    </edge>
    <edge source="GBR" target="BLR">
      <data key="d0">1998917</data>
    </edge>
    <edge source="GBR" target="KHM">
      <data key="d0">183683</data>
    </edge>
    <edge source="GBR" target="CMR">
      <data key="d0">448967</data>
    </edge>
    <edge source="GBR" target="CAN">
      <data key="d0">15705921</data>
    </edge>
    <edge source="GBR" target="LKA">
      <data key="d0">1005914</data>
    </edge>
    <edge source="GBR" target="CHL">
      <data key="d0">2252330</data>
    </edge>
    <edge source="GBR" target="CHN">
      <data key="d0">195179550</data>
    </edge>
    <edge source="GBR" target="COL">
      <data key="d0">960381</data>
    </edge>
    <edge source="GBR" target="CRI">
      <data key="d0">188705</data>
    </edge>
    <edge source="GBR" target="HRV">
      <data key="d0">1009999</data>
    </edge>
    <edge source="GBR" target="CZE">
      <data key="d0">9432581</data>
    </edge>
    <edge source="GBR" target="DNK">
      <data key="d0">9575815</data>
    </edge>
    <edge source="GBR" target="ECU">
      <data key="d0">99267</data>
    </edge>
    <edge source="GBR" target="ETH">
      <data key="d0">868976</data>
    </edge>
    <edge source="GBR" target="EST">
      <data key="d0">1251107</data>
    </edge>
    <edge source="GBR" target="FIN">
      <data key="d0">10121723</data>
    </edge>
    <edge source="GBR" target="FRA">
      <data key="d0">64096275</data>
    </edge>
    <edge source="GBR" target="GEO">
      <data key="d0">293612</data>
    </edge>
    <edge source="GBR" target="DEU">
      <data key="d0">155947528</data>
    </edge>
    <edge source="GBR" target="GHA">
      <data key="d0">2395696</data>
    </edge>
    <edge source="GBR" target="GRC">
      <data key="d0">2000400</data>
    </edge>
    <edge source="GBR" target="GTM">
      <data key="d0">85422</data>
    </edge>
    <edge source="GBR" target="HND">
      <data key="d0">22129</data>
    </edge>
    <edge source="GBR" target="HKG">
      <data key="d0">17507468</data>
    </edge>
    <edge source="GBR" target="HUN">
      <data key="d0">5805738</data>
    </edge>
    <edge source="GBR" target="IDN">
      <data key="d0">3581074</data>
    </edge>
    <edge source="GBR" target="IRL">
      <data key="d0">31459205</data>
    </edge>
    <edge source="GBR" target="ISR">
      <data key="d0">5571302</data>
    </edge>
    <edge source="GBR" target="ITA">
      <data key="d0">45585245</data>
    </edge>
    <edge source="GBR" target="CIV">
      <data key="d0">939392</data>
    </edge>
    <edge source="GBR" target="JAM">
      <data key="d0">353048</data>
    </edge>
    <edge source="GBR" target="JPN">
      <data key="d0">17328148</data>
    </edge>
    <edge source="GBR" target="KAZ">
      <data key="d0">2360317</data>
    </edge>
    <edge source="GBR" target="JOR">
      <data key="d0">1601035</data>
    </edge>
    <edge source="GBR" target="KOR">
      <data key="d0">18483541</data>
    </edge>
    <edge source="GBR" target="KGZ">
      <data key="d0">27062</data>
    </edge>
    <edge source="GBR" target="LBN">
      <data key="d0">2761557</data>
    </edge>
    <edge source="GBR" target="LVA">
      <data key="d0">1044001</data>
    </edge>
    <edge source="GBR" target="LTU">
      <data key="d0">895087</data>
    </edge>
    <edge source="GBR" target="MDG">
      <data key="d0">119863</data>
    </edge>
    <edge source="GBR" target="MWI">
      <data key="d0">63209</data>
    </edge>
    <edge source="GBR" target="MYS">
      <data key="d0">14136522</data>
    </edge>
    <edge source="GBR" target="MRT">
      <data key="d0">14897</data>
    </edge>
    <edge source="GBR" target="MUS">
      <data key="d0">625737</data>
    </edge>
    <edge source="GBR" target="MEX">
      <data key="d0">31050929</data>
    </edge>
    <edge source="GBR" target="MDA">
      <data key="d0">10779</data>
    </edge>
    <edge source="GBR" target="MAR">
      <data key="d0">1224198</data>
    </edge>
    <edge source="GBR" target="MOZ">
      <data key="d0">36976</data>
    </edge>
    <edge source="GBR" target="OMN">
      <data key="d0">3123084</data>
    </edge>
    <edge source="GBR" target="NAM">
      <data key="d0">85815</data>
    </edge>
    <edge source="GBR" target="NLD">
      <data key="d0">25495756</data>
    </edge>
    <edge source="GBR" target="NZL">
      <data key="d0">5895554</data>
    </edge>
    <edge source="GBR" target="NOR">
      <data key="d0">22214629</data>
    </edge>
    <edge source="GBR" target="PAK">
      <data key="d0">1477652</data>
    </edge>
    <edge source="GBR" target="PAN">
      <data key="d0">182124</data>
    </edge>
    <edge source="GBR" target="PRY">
      <data key="d0">29012</data>
    </edge>
    <edge source="GBR" target="PER">
      <data key="d0">1867230</data>
    </edge>
    <edge source="GBR" target="PHL">
      <data key="d0">3047055</data>
    </edge>
    <edge source="GBR" target="POL">
      <data key="d0">31132702</data>
    </edge>
    <edge source="GBR" target="PRT">
      <data key="d0">8580595</data>
    </edge>
    <edge source="GBR" target="ROU">
      <data key="d0">15196570</data>
    </edge>
    <edge source="GBR" target="RUS">
      <data key="d0">40038974</data>
    </edge>
    <edge source="GBR" target="SAU">
      <data key="d0">24689329</data>
    </edge>
    <edge source="GBR" target="SEN">
      <data key="d0">68414</data>
    </edge>
    <edge source="GBR" target="SRB">
      <data key="d0">973018</data>
    </edge>
    <edge source="GBR" target="IND">
      <data key="d0">58849236</data>
    </edge>
    <edge source="GBR" target="SGP">
      <data key="d0">27123205</data>
    </edge>
    <edge source="GBR" target="SVK">
      <data key="d0">6594880</data>
    </edge>
    <edge source="GBR" target="VNM">
      <data key="d0">19244503</data>
    </edge>
    <edge source="GBR" target="SVN">
      <data key="d0">2251151</data>
    </edge>
    <edge source="GBR" target="ZAF">
      <data key="d0">18840109</data>
    </edge>
    <edge source="GBR" target="ZWE">
      <data key="d0">187063</data>
    </edge>
    <edge source="GBR" target="ESP">
      <data key="d0">27365691</data>
    </edge>
    <edge source="GBR" target="SWE">
      <data key="d0">30344372</data>
    </edge>
    <edge source="GBR" target="CHE">
      <data key="d0">21359065</data>
    </edge>
    <edge source="GBR" target="THA">
      <data key="d0">25569015</data>
    </edge>
    <edge source="GBR" target="TGO">
      <data key="d0">30264</data>
    </edge>
    <edge source="GBR" target="ARE">
      <data key="d0">30866404</data>
    </edge>
    <edge source="GBR" target="TUN">
      <data key="d0">1342490</data>
    </edge>
    <edge source="GBR" target="TUR">
      <data key="d0">23518801</data>
    </edge>
    <edge source="GBR" target="UGA">
      <data key="d0">673004</data>
    </edge>
    <edge source="GBR" target="UKR">
      <data key="d0">4012998</data>
    </edge>
    <edge source="GBR" target="MKD">
      <data key="d0">101415</data>
    </edge>
    <edge source="GBR" target="EGY">
      <data key="d0">5580262</data>
    </edge>
    <edge source="GBR" target="TZA">
      <data key="d0">1086888</data>
    </edge>
    <edge source="GBR" target="USA">
      <data key="d0">199305285</data>
    </edge>
    <edge source="GBR" target="BFA">
      <data key="d0">62359</data>
    </edge>
    <edge source="GBR" target="URY">
      <data key="d0">358439</data>
    </edge>
    <edge source="USA" target="ALB">
      <data key="d0">20000</data>
    </edge>
    <edge source="USA" target="DZA">
      <data key="d0">5366880</data>
    </edge>
    <edge source="USA" target="AZE">
      <data key="d0">4525897</data>
    </edge>
    <edge source="USA" target="ARG">
      <data key="d0">40025452</data>
    </edge>
    <edge source="USA" target="AUS">
      <data key="d0">147321097</data>
    </edge>
    <edge source="USA" target="AUT">
      <data key="d0">13677392</data>
    </edge>
    <edge source="USA" target="ARM">
      <data key="d0">25112</data>
    </edge>
    <edge source="USA" target="BEL">
      <data key="d0">122386809</data>
    </edge>
    <edge source="USA" target="BOL">
      <data key="d0">1924818</data>
    </edge>
    <edge source="USA" target="BWA">
      <data key="d0">59550</data>
    </edge>
    <edge source="USA" target="BRA">
      <data key="d0">225883933</data>
    </edge>
    <edge source="USA" target="BGR">
      <data key="d0">2498701</data>
    </edge>
    <edge source="USA" target="BLR">
      <data key="d0">4410815</data>
    </edge>
    <edge source="USA" target="KHM">
      <data key="d0">1786332</data>
    </edge>
    <edge source="USA" target="CMR">
      <data key="d0">98200</data>
    </edge>
    <edge source="USA" target="CAN">
      <data key="d0">1289448246</data>
    </edge>
    <edge source="USA" target="LKA">
      <data key="d0">321104</data>
    </edge>
    <edge source="USA" target="CHL">
      <data key="d0">36446888</data>
    </edge>
    <edge source="USA" target="CHN">
      <data key="d0">1064960234</data>
    </edge>
    <edge source="USA" target="COL">
      <data key="d0">56894268</data>
    </edge>
    <edge source="USA" target="CRI">
      <data key="d0">21905702</data>
    </edge>
    <edge source="USA" target="HRV">
      <data key="d0">335227</data>
    </edge>
    <edge source="USA" target="CZE">
      <data key="d0">23147176</data>
    </edge>
    <edge source="USA" target="BEN">
      <data key="d0">85532</data>
    </edge>
    <edge source="USA" target="DNK">
      <data key="d0">8045758</data>
    </edge>
    <edge source="USA" target="ECU">
      <data key="d0">22982035</data>
    </edge>
    <edge source="USA" target="SLV">
      <data key="d0">3391210</data>
    </edge>
    <edge source="USA" target="ETH">
      <data key="d0">2745187</data>
    </edge>
    <edge source="USA" target="EST">
      <data key="d0">5722218</data>
    </edge>
    <edge source="USA" target="FIN">
      <data key="d0">50566818</data>
    </edge>
    <edge source="USA" target="FRA">
      <data key="d0">65899207</data>
    </edge>
    <edge source="USA" target="GEO">
      <data key="d0">1329784</data>
    </edge>
    <edge source="USA" target="DEU">
      <data key="d0">295213784</data>
    </edge>
    <edge source="USA" target="GHA">
      <data key="d0">5137103</data>
    </edge>
    <edge source="USA" target="GRC">
      <data key="d0">1917823</data>
    </edge>
    <edge source="USA" target="GTM">
      <data key="d0">6302786</data>
    </edge>
    <edge source="USA" target="HND">
      <data key="d0">4845293</data>
    </edge>
    <edge source="USA" target="HKG">
      <data key="d0">38722240</data>
    </edge>
    <edge source="USA" target="HUN">
      <data key="d0">7723613</data>
    </edge>
    <edge source="USA" target="IDN">
      <data key="d0">42944252</data>
    </edge>
    <edge source="USA" target="IRL">
      <data key="d0">21095609</data>
    </edge>
    <edge source="USA" target="ISR">
      <data key="d0">21110237</data>
    </edge>
    <edge source="USA" target="ITA">
      <data key="d0">129642685</data>
    </edge>
    <edge source="USA" target="CIV">
      <data key="d0">198573</data>
    </edge>
    <edge source="USA" target="JAM">
      <data key="d0">10231583</data>
    </edge>
    <edge source="USA" target="JPN">
      <data key="d0">161376897</data>
    </edge>
    <edge source="USA" target="KAZ">
      <data key="d0">3609197</data>
    </edge>
    <edge source="USA" target="JOR">
      <data key="d0">2787355</data>
    </edge>
    <edge source="USA" target="KOR">
      <data key="d0">143236525</data>
    </edge>
    <edge source="USA" target="KGZ">
      <data key="d0">180531</data>
    </edge>
    <edge source="USA" target="LBN">
      <data key="d0">681267</data>
    </edge>
    <edge source="USA" target="LVA">
      <data key="d0">4175232</data>
    </edge>
    <edge source="USA" target="LTU">
      <data key="d0">4349077</data>
    </edge>
    <edge source="USA" target="MDG">
      <data key="d0">2111232</data>
    </edge>
    <edge source="USA" target="MYS">
      <data key="d0">59627844</data>
    </edge>
    <edge source="USA" target="MRT">
      <data key="d0">714715</data>
    </edge>
    <edge source="USA" target="MUS">
      <data key="d0">722742</data>
    </edge>
    <edge source="USA" target="MEX">
      <data key="d0">1166845200</data>
    </edge>
    <edge source="USA" target="MAR">
      <data key="d0">1273873</data>
    </edge>
    <edge source="USA" target="MOZ">
      <data key="d0">109150</data>
    </edge>
    <edge source="USA" target="OMN">
      <data key="d0">28145386</data>
    </edge>
    <edge source="USA" target="NAM">
      <data key="d0">7727066</data>
    </edge>
    <edge source="USA" target="NLD">
      <data key="d0">141716275</data>
    </edge>
    <edge source="USA" target="NZL">
      <data key="d0">15151233</data>
    </edge>
    <edge source="USA" target="NIC">
      <data key="d0">1754889</data>
    </edge>
    <edge source="USA" target="NOR">
      <data key="d0">6332957</data>
    </edge>
    <edge source="USA" target="PAK">
      <data key="d0">2233565</data>
    </edge>
    <edge source="USA" target="PAN">
      <data key="d0">12196283</data>
    </edge>
    <edge source="USA" target="PRY">
      <data key="d0">658111</data>
    </edge>
    <edge source="USA" target="PER">
      <data key="d0">30225277</data>
    </edge>
    <edge source="USA" target="PHL">
      <data key="d0">17861115</data>
    </edge>
    <edge source="USA" target="POL">
      <data key="d0">34896161</data>
    </edge>
    <edge source="USA" target="PRT">
      <data key="d0">28546230</data>
    </edge>
    <edge source="USA" target="ROU">
      <data key="d0">17189068</data>
    </edge>
    <edge source="USA" target="RUS">
      <data key="d0">104730856</data>
    </edge>
    <edge source="USA" target="SAU">
      <data key="d0">85231604</data>
    </edge>
    <edge source="USA" target="SEN">
      <data key="d0">187691</data>
    </edge>
    <edge source="USA" target="SRB">
      <data key="d0">1187154</data>
    </edge>
    <edge source="USA" target="IND">
      <data key="d0">179107373</data>
    </edge>
    <edge source="USA" target="SGP">
      <data key="d0">165540964</data>
    </edge>
    <edge source="USA" target="SVK">
      <data key="d0">3843105</data>
    </edge>
    <edge source="USA" target="VNM">
      <data key="d0">39040040</data>
    </edge>
    <edge source="USA" target="SVN">
      <data key="d0">2002555</data>
    </edge>
    <edge source="USA" target="ZAF">
      <data key="d0">58508464</data>
    </edge>
    <edge source="USA" target="ZWE">
      <data key="d0">146781</data>
    </edge>
    <edge source="USA" target="ESP">
      <data key="d0">21236208</data>
    </edge>
    <edge source="USA" target="SWE">
      <data key="d0">13266055</data>
    </edge>
    <edge source="USA" target="CHE">
      <data key="d0">28504315</data>
    </edge>
    <edge source="USA" target="THA">
      <data key="d0">111876871</data>
    </edge>
    <edge source="USA" target="ARE">
      <data key="d0">57803264</data>
    </edge>
    <edge source="USA" target="TUN">
      <data key="d0">399963</data>
    </edge>
    <edge source="USA" target="TUR">
      <data key="d0">52429752</data>
    </edge>
    <edge source="USA" target="UGA">
      <data key="d0">110862</data>
    </edge>
    <edge source="USA" target="UKR">
      <data key="d0">8081803</data>
    </edge>
    <edge source="USA" target="MKD">
      <data key="d0">138127</data>
    </edge>
    <edge source="USA" target="EGY">
      <data key="d0">13251758</data>
    </edge>
    <edge source="USA" target="GBR">
      <data key="d0">186553605</data>
    </edge>
    <edge source="USA" target="TZA">
      <data key="d0">1487762</data>
    </edge>
    <edge source="USA" target="BFA">
      <data key="d0">54718</data>
    </edge>
    <edge source="USA" target="URY">
      <data key="d0">2830632</data>
    </edge>
    <edge source="URY" target="ARG">
      <data key="d0">21693</data>
    </edge>
    <edge source="URY" target="BRA">
      <data key="d0">254066</data>
    </edge>
    <edge source="URY" target="COL">
      <data key="d0">37393</data>
    </edge>
    <edge source="URY" target="MEX">
      <data key="d0">54364</data>
    </edge>
    <edge source="URY" target="PRY">
      <data key="d0">16785</data>
    </edge>
    <edge source="URY" target="ZAF">
      <data key="d0">10010</data>
    </edge>
    <edge source="ARM" target="GEO">
      <data key="d0">151000</data>
    </edge>
    <edge source="ARM" target="ITA">
      <data key="d0">21737</data>
    </edge>
    <edge source="ARM" target="RUS">
      <data key="d0">2795090</data>
    </edge>
    <edge source="ARM" target="UKR">
      <data key="d0">63000</data>
    </edge>
    <edge source="ARM" target="USA">
      <data key="d0">1447490</data>
    </edge>
    <edge source="GEO" target="AZE">
      <data key="d0">9648147</data>
    </edge>
    <edge source="GEO" target="ARM">
      <data key="d0">31314</data>
    </edge>
    <edge source="GEO" target="BEL">
      <data key="d0">70818</data>
    </edge>
    <edge source="GEO" target="KOR">
      <data key="d0">170000</data>
    </edge>
    <edge source="GEO" target="ESP">
      <data key="d0">10761</data>
    </edge>
    <edge source="GEO" target="TUR">
      <data key="d0">423014</data>
    </edge>
    <edge source="UKR" target="DZA">
      <data key="d0">114541</data>
    </edge>
    <edge source="UKR" target="AZE">
      <data key="d0">2687634</data>
    </edge>
    <edge source="UKR" target="AUS">
      <data key="d0">64105</data>
    </edge>
    <edge source="UKR" target="AUT">
      <data key="d0">237578</data>
    </edge>
    <edge source="UKR" target="ARM">
      <data key="d0">167485</data>
    </edge>
    <edge source="UKR" target="BEL">
      <data key="d0">152765</data>
    </edge>
    <edge source="UKR" target="BRA">
      <data key="d0">10911</data>
    </edge>
    <edge source="UKR" target="BGR">
      <data key="d0">583686</data>
    </edge>
    <edge source="UKR" target="BLR">
      <data key="d0">7384997</data>
    </edge>
    <edge source="UKR" target="CAN">
      <data key="d0">252394</data>
    </edge>
    <edge source="UKR" target="CHN">
      <data key="d0">2987043</data>
    </edge>
    <edge source="UKR" target="CZE">
      <data key="d0">196337</data>
    </edge>
    <edge source="UKR" target="DNK">
      <data key="d0">13673</data>
    </edge>
    <edge source="UKR" target="ETH">
      <data key="d0">107165</data>
    </edge>
    <edge source="UKR" target="EST">
      <data key="d0">37582</data>
    </edge>
    <edge source="UKR" target="FIN">
      <data key="d0">337460</data>
    </edge>
    <edge source="UKR" target="FRA">
      <data key="d0">2433777</data>
    </edge>
    <edge source="UKR" target="GEO">
      <data key="d0">1452233</data>
    </edge>
    <edge source="UKR" target="DEU">
      <data key="d0">5184607</data>
    </edge>
    <edge source="UKR" target="HKG">
      <data key="d0">986701</data>
    </edge>
    <edge source="UKR" target="HUN">
      <data key="d0">1128289</data>
    </edge>
    <edge source="UKR" target="ISR">
      <data key="d0">40228</data>
    </edge>
    <edge source="UKR" target="ITA">
      <data key="d0">1043863</data>
    </edge>
    <edge source="UKR" target="JPN">
      <data key="d0">16670</data>
    </edge>
    <edge source="UKR" target="KAZ">
      <data key="d0">12164536</data>
    </edge>
    <edge source="UKR" target="JOR">
      <data key="d0">20600</data>
    </edge>
    <edge source="UKR" target="KOR">
      <data key="d0">253341</data>
    </edge>
    <edge source="UKR" target="KGZ">
      <data key="d0">28580</data>
    </edge>
    <edge source="UKR" target="LVA">
      <data key="d0">321400</data>
    </edge>
    <edge source="UKR" target="LTU">
      <data key="d0">891962</data>
    </edge>
    <edge source="UKR" target="MYS">
      <data key="d0">18150</data>
    </edge>
    <edge source="UKR" target="MEX">
      <data key="d0">108601</data>
    </edge>
    <edge source="UKR" target="MDA">
      <data key="d0">868698</data>
    </edge>
    <edge source="UKR" target="OMN">
      <data key="d0">1650267</data>
    </edge>
    <edge source="UKR" target="PHL">
      <data key="d0">117668</data>
    </edge>
    <edge source="UKR" target="POL">
      <data key="d0">5096766</data>
    </edge>
    <edge source="UKR" target="ROU">
      <data key="d0">3178367</data>
    </edge>
    <edge source="UKR" target="RUS">
      <data key="d0">101528623</data>
    </edge>
    <edge source="UKR" target="SAU">
      <data key="d0">42001</data>
    </edge>
    <edge source="UKR" target="IND">
      <data key="d0">8751044</data>
    </edge>
    <edge source="UKR" target="SVK">
      <data key="d0">4095106</data>
    </edge>
    <edge source="UKR" target="VNM">
      <data key="d0">31660</data>
    </edge>
    <edge source="UKR" target="SWE">
      <data key="d0">32453</data>
    </edge>
    <edge source="UKR" target="CHE">
      <data key="d0">212441</data>
    </edge>
    <edge source="UKR" target="THA">
      <data key="d0">652289</data>
    </edge>
    <edge source="UKR" target="ARE">
      <data key="d0">19332</data>
    </edge>
    <edge source="UKR" target="TUR">
      <data key="d0">2117903</data>
    </edge>
    <edge source="UKR" target="MKD">
      <data key="d0">161113</data>
    </edge>
    <edge source="UKR" target="EGY">
      <data key="d0">126504</data>
    </edge>
    <edge source="UKR" target="GBR">
      <data key="d0">1342544</data>
    </edge>
    <edge source="UKR" target="USA">
      <data key="d0">1517929</data>
    </edge>
    <edge source="AUS" target="ARG">
      <data key="d0">29815</data>
    </edge>
    <edge source="AUS" target="AUT">
      <data key="d0">161362</data>
    </edge>
    <edge source="AUS" target="BEL">
      <data key="d0">1247291</data>
    </edge>
    <edge source="AUS" target="BRA">
      <data key="d0">452909</data>
    </edge>
    <edge source="AUS" target="KHM">
      <data key="d0">22192</data>
    </edge>
    <edge source="AUS" target="CAN">
      <data key="d0">482921</data>
    </edge>
    <edge source="AUS" target="LKA">
      <data key="d0">53131</data>
    </edge>
    <edge source="AUS" target="CHL">
      <data key="d0">264441</data>
    </edge>
    <edge source="AUS" target="CHN">
      <data key="d0">17004266</data>
    </edge>
    <edge source="AUS" target="COL">
      <data key="d0">388083</data>
    </edge>
    <edge source="AUS" target="DNK">
      <data key="d0">57300</data>
    </edge>
    <edge source="AUS" target="FIN">
      <data key="d0">50001</data>
    </edge>
    <edge source="AUS" target="FRA">
      <data key="d0">178135</data>
    </edge>
    <edge source="AUS" target="DEU">
      <data key="d0">14898629</data>
    </edge>
    <edge source="AUS" target="GHA">
      <data key="d0">1573359</data>
    </edge>
    <edge source="AUS" target="GTM">
      <data key="d0">34598</data>
    </edge>
    <edge source="AUS" target="HKG">
      <data key="d0">538182</data>
    </edge>
    <edge source="AUS" target="IDN">
      <data key="d0">9492296</data>
    </edge>
    <edge source="AUS" target="ISR">
      <data key="d0">14664</data>
    </edge>
    <edge source="AUS" target="ITA">
      <data key="d0">1091139</data>
    </edge>
    <edge source="AUS" target="CIV">
      <data key="d0">100615</data>
    </edge>
    <edge source="AUS" target="JPN">
      <data key="d0">6513106</data>
    </edge>
    <edge source="AUS" target="KOR">
      <data key="d0">7804378</data>
    </edge>
    <edge source="AUS" target="MYS">
      <data key="d0">2052172</data>
    </edge>
    <edge source="AUS" target="MRT">
      <data key="d0">550548</data>
    </edge>
    <edge source="AUS" target="MEX">
      <data key="d0">331470</data>
    </edge>
    <edge source="AUS" target="MOZ">
      <data key="d0">1377784</data>
    </edge>
    <edge source="AUS" target="NLD">
      <data key="d0">630110</data>
    </edge>
    <edge source="AUS" target="NZL">
      <data key="d0">14220233</data>
    </edge>
    <edge source="AUS" target="NOR">
      <data key="d0">136719</data>
    </edge>
    <edge source="AUS" target="PAK">
      <data key="d0">105276</data>
    </edge>
    <edge source="AUS" target="PER">
      <data key="d0">152510</data>
    </edge>
    <edge source="AUS" target="PHL">
      <data key="d0">393056</data>
    </edge>
    <edge source="AUS" target="POL">
      <data key="d0">526117</data>
    </edge>
    <edge source="AUS" target="RUS">
      <data key="d0">320269</data>
    </edge>
    <edge source="AUS" target="SAU">
      <data key="d0">537805</data>
    </edge>
    <edge source="AUS" target="SEN">
      <data key="d0">151442</data>
    </edge>
    <edge source="AUS" target="IND">
      <data key="d0">12674194</data>
    </edge>
    <edge source="AUS" target="SGP">
      <data key="d0">3395056</data>
    </edge>
    <edge source="AUS" target="VNM">
      <data key="d0">178620</data>
    </edge>
    <edge source="AUS" target="ZAF">
      <data key="d0">1314329</data>
    </edge>
    <edge source="AUS" target="ESP">
      <data key="d0">50960</data>
    </edge>
    <edge source="AUS" target="SWE">
      <data key="d0">1509595</data>
    </edge>
    <edge source="AUS" target="CHE">
      <data key="d0">219377</data>
    </edge>
    <edge source="AUS" target="THA">
      <data key="d0">19532775</data>
    </edge>
    <edge source="AUS" target="ARE">
      <data key="d0">1964859</data>
    </edge>
    <edge source="AUS" target="TUR">
      <data key="d0">129361</data>
    </edge>
    <edge source="AUS" target="EGY">
      <data key="d0">11757</data>
    </edge>
    <edge source="AUS" target="GBR">
      <data key="d0">3432390</data>
    </edge>
    <edge source="AUS" target="TZA">
      <data key="d0">10641</data>
    </edge>
    <edge source="AUS" target="USA">
      <data key="d0">33919787</data>
    </edge>
    <edge source="AUS" target="BFA">
      <data key="d0">19871</data>
    </edge>
    <edge source="AUT" target="ALB">
      <data key="d0">48849</data>
    </edge>
    <edge source="AUT" target="DZA">
      <data key="d0">13181306</data>
    </edge>
    <edge source="AUT" target="AZE">
      <data key="d0">3215962</data>
    </edge>
    <edge source="AUT" target="ARG">
      <data key="d0">4819585</data>
    </edge>
    <edge source="AUT" target="AUS">
      <data key="d0">9959642</data>
    </edge>
    <edge source="AUT" target="ARM">
      <data key="d0">10800</data>
    </edge>
    <edge source="AUT" target="BEL">
      <data key="d0">11414528</data>
    </edge>
    <edge source="AUT" target="BOL">
      <data key="d0">155016</data>
    </edge>
    <edge source="AUT" target="BRA">
      <data key="d0">76727332</data>
    </edge>
    <edge source="AUT" target="BGR">
      <data key="d0">8897162</data>
    </edge>
    <edge source="AUT" target="BLR">
      <data key="d0">4594282</data>
    </edge>
    <edge source="AUT" target="CAN">
      <data key="d0">6751001</data>
    </edge>
    <edge source="AUT" target="CHL">
      <data key="d0">600623</data>
    </edge>
    <edge source="AUT" target="CHN">
      <data key="d0">149677240</data>
    </edge>
    <edge source="AUT" target="COL">
      <data key="d0">1854315</data>
    </edge>
    <edge source="AUT" target="CRI">
      <data key="d0">148406</data>
    </edge>
    <edge source="AUT" target="HRV">
      <data key="d0">8836803</data>
    </edge>
    <edge source="AUT" target="CZE">
      <data key="d0">40541575</data>
    </edge>
    <edge source="AUT" target="DNK">
      <data key="d0">3075684</data>
    </edge>
    <edge source="AUT" target="ECU">
      <data key="d0">427916</data>
    </edge>
    <edge source="AUT" target="ETH">
      <data key="d0">13817</data>
    </edge>
    <edge source="AUT" target="EST">
      <data key="d0">4471068</data>
    </edge>
    <edge source="AUT" target="FIN">
      <data key="d0">5830270</data>
    </edge>
    <edge source="AUT" target="FRA">
      <data key="d0">33485468</data>
    </edge>
    <edge source="AUT" target="GEO">
      <data key="d0">59062</data>
    </edge>
    <edge source="AUT" target="DEU">
      <data key="d0">452763942</data>
    </edge>
    <edge source="AUT" target="GHA">
      <data key="d0">28317</data>
    </edge>
    <edge source="AUT" target="GRC">
      <data key="d0">4139547</data>
    </edge>
    <edge source="AUT" target="HKG">
      <data key="d0">11319160</data>
    </edge>
    <edge source="AUT" target="HUN">
      <data key="d0">39089967</data>
    </edge>
    <edge source="AUT" target="IDN">
      <data key="d0">5531992</data>
    </edge>
    <edge source="AUT" target="IRL">
      <data key="d0">1140993</data>
    </edge>
    <edge source="AUT" target="ISR">
      <data key="d0">2004593</data>
    </edge>
    <edge source="AUT" target="ITA">
      <data key="d0">114809745</data>
    </edge>
    <edge source="AUT" target="CIV">
      <data key="d0">29141</data>
    </edge>
    <edge source="AUT" target="JPN">
      <data key="d0">13192249</data>
    </edge>
    <edge source="AUT" target="KAZ">
      <data key="d0">2324587</data>
    </edge>
    <edge source="AUT" target="JOR">
      <data key="d0">29595</data>
    </edge>
    <edge source="AUT" target="KOR">
      <data key="d0">39949673</data>
    </edge>
    <edge source="AUT" target="LBN">
      <data key="d0">634260</data>
    </edge>
    <edge source="AUT" target="LVA">
      <data key="d0">4157450</data>
    </edge>
    <edge source="AUT" target="LTU">
      <data key="d0">1424036</data>
    </edge>
    <edge source="AUT" target="MYS">
      <data key="d0">10737587</data>
    </edge>
    <edge source="AUT" target="MRT">
      <data key="d0">123412</data>
    </edge>
    <edge source="AUT" target="MEX">
      <data key="d0">28450609</data>
    </edge>
    <edge source="AUT" target="MDA">
      <data key="d0">22921</data>
    </edge>
    <edge source="AUT" target="MAR">
      <data key="d0">1269638</data>
    </edge>
    <edge source="AUT" target="MOZ">
      <data key="d0">20273</data>
    </edge>
    <edge source="AUT" target="OMN">
      <data key="d0">112322</data>
    </edge>
    <edge source="AUT" target="NAM">
      <data key="d0">160660</data>
    </edge>
    <edge source="AUT" target="NLD">
      <data key="d0">18667123</data>
    </edge>
    <edge source="AUT" target="NZL">
      <data key="d0">882264</data>
    </edge>
    <edge source="AUT" target="NOR">
      <data key="d0">6553594</data>
    </edge>
    <edge source="AUT" target="PAK">
      <data key="d0">1849943</data>
    </edge>
    <edge source="AUT" target="PAN">
      <data key="d0">69427</data>
    </edge>
    <edge source="AUT" target="PRY">
      <data key="d0">132896</data>
    </edge>
    <edge source="AUT" target="PER">
      <data key="d0">1511466</data>
    </edge>
    <edge source="AUT" target="PHL">
      <data key="d0">484557</data>
    </edge>
    <edge source="AUT" target="POL">
      <data key="d0">36835907</data>
    </edge>
    <edge source="AUT" target="PRT">
      <data key="d0">3412233</data>
    </edge>
    <edge source="AUT" target="ROU">
      <data key="d0">9733162</data>
    </edge>
    <edge source="AUT" target="RUS">
      <data key="d0">109164905</data>
    </edge>
    <edge source="AUT" target="SAU">
      <data key="d0">18819257</data>
    </edge>
    <edge source="AUT" target="SEN">
      <data key="d0">135130</data>
    </edge>
    <edge source="AUT" target="SRB">
      <data key="d0">2013072</data>
    </edge>
    <edge source="AUT" target="IND">
      <data key="d0">29227961</data>
    </edge>
    <edge source="AUT" target="SGP">
      <data key="d0">23486409</data>
    </edge>
    <edge source="AUT" target="SVK">
      <data key="d0">15176133</data>
    </edge>
    <edge source="AUT" target="VNM">
      <data key="d0">973674</data>
    </edge>
    <edge source="AUT" target="SVN">
      <data key="d0">13280000</data>
    </edge>
    <edge source="AUT" target="ZAF">
      <data key="d0">8561469</data>
    </edge>
    <edge source="AUT" target="ESP">
      <data key="d0">25938713</data>
    </edge>
    <edge source="AUT" target="SWE">
      <data key="d0">31315771</data>
    </edge>
    <edge source="AUT" target="CHE">
      <data key="d0">60245107</data>
    </edge>
    <edge source="AUT" target="THA">
      <data key="d0">5166507</data>
    </edge>
    <edge source="AUT" target="ARE">
      <data key="d0">5353252</data>
    </edge>
    <edge source="AUT" target="TUN">
      <data key="d0">541554</data>
    </edge>
    <edge source="AUT" target="TUR">
      <data key="d0">20687183</data>
    </edge>
    <edge source="AUT" target="UGA">
      <data key="d0">12035</data>
    </edge>
    <edge source="AUT" target="UKR">
      <data key="d0">12693748</data>
    </edge>
    <edge source="AUT" target="MKD">
      <data key="d0">365676</data>
    </edge>
    <edge source="AUT" target="EGY">
      <data key="d0">1683220</data>
    </edge>
    <edge source="AUT" target="GBR">
      <data key="d0">22927960</data>
    </edge>
    <edge source="AUT" target="TZA">
      <data key="d0">69384</data>
    </edge>
    <edge source="AUT" target="USA">
      <data key="d0">140223744</data>
    </edge>
    <edge source="AUT" target="URY">
      <data key="d0">310236</data>
    </edge>
    <edge source="BEL" target="ALB">
      <data key="d0">12435</data>
    </edge>
    <edge source="BEL" target="DZA">
      <data key="d0">5431055</data>
    </edge>
    <edge source="BEL" target="AZE">
      <data key="d0">455862</data>
    </edge>
    <edge source="BEL" target="ARG">
      <data key="d0">2183933</data>
    </edge>
    <edge source="BEL" target="AUS">
      <data key="d0">7877393</data>
    </edge>
    <edge source="BEL" target="AUT">
      <data key="d0">25188367</data>
    </edge>
    <edge source="BEL" target="ARM">
      <data key="d0">304680</data>
    </edge>
    <edge source="BEL" target="BWA">
      <data key="d0">44650</data>
    </edge>
    <edge source="BEL" target="BRA">
      <data key="d0">22320119</data>
    </edge>
    <edge source="BEL" target="BGR">
      <data key="d0">8813173</data>
    </edge>
    <edge source="BEL" target="BDI">
      <data key="d0">202562</data>
    </edge>
    <edge source="BEL" target="BLR">
      <data key="d0">3515392</data>
    </edge>
    <edge source="BEL" target="CMR">
      <data key="d0">420867</data>
    </edge>
    <edge source="BEL" target="CAN">
      <data key="d0">4366745</data>
    </edge>
    <edge source="BEL" target="CAF">
      <data key="d0">17570</data>
    </edge>
    <edge source="BEL" target="LKA">
      <data key="d0">163624</data>
    </edge>
    <edge source="BEL" target="CHL">
      <data key="d0">1030561</data>
    </edge>
    <edge source="BEL" target="CHN">
      <data key="d0">78131047</data>
    </edge>
    <edge source="BEL" target="COL">
      <data key="d0">1206190</data>
    </edge>
    <edge source="BEL" target="CRI">
      <data key="d0">1068106</data>
    </edge>
    <edge source="BEL" target="HRV">
      <data key="d0">1601300</data>
    </edge>
    <edge source="BEL" target="CZE">
      <data key="d0">42727486</data>
    </edge>
    <edge source="BEL" target="BEN">
      <data key="d0">59247</data>
    </edge>
    <edge source="BEL" target="DNK">
      <data key="d0">24951399</data>
    </edge>
    <edge source="BEL" target="ECU">
      <data key="d0">65310</data>
    </edge>
    <edge source="BEL" target="ETH">
      <data key="d0">3426214</data>
    </edge>
    <edge source="BEL" target="EST">
      <data key="d0">8983570</data>
    </edge>
    <edge source="BEL" target="FIN">
      <data key="d0">14482556</data>
    </edge>
    <edge source="BEL" target="FRA">
      <data key="d0">234514059</data>
    </edge>
    <edge source="BEL" target="GEO">
      <data key="d0">121356</data>
    </edge>
    <edge source="BEL" target="GMB">
      <data key="d0">121037</data>
    </edge>
    <edge source="BEL" target="DEU">
      <data key="d0">321932350</data>
    </edge>
    <edge source="BEL" target="GHA">
      <data key="d0">943165</data>
    </edge>
    <edge source="BEL" target="GRC">
      <data key="d0">2101891</data>
    </edge>
    <edge source="BEL" target="HND">
      <data key="d0">24431</data>
    </edge>
    <edge source="BEL" target="HKG">
      <data key="d0">943015</data>
    </edge>
    <edge source="BEL" target="HUN">
      <data key="d0">30667210</data>
    </edge>
    <edge source="BEL" target="IDN">
      <data key="d0">1549816</data>
    </edge>
    <edge source="BEL" target="IRL">
      <data key="d0">5164206</data>
    </edge>
    <edge source="BEL" target="ISR">
      <data key="d0">2719929</data>
    </edge>
    <edge source="BEL" target="ITA">
      <data key="d0">117073042</data>
    </edge>
    <edge source="BEL" target="CIV">
      <data key="d0">297451</data>
    </edge>
    <edge source="BEL" target="JPN">
      <data key="d0">4247392</data>
    </edge>
    <edge source="BEL" target="KAZ">
      <data key="d0">620401</data>
    </edge>
    <edge source="BEL" target="JOR">
      <data key="d0">804225</data>
    </edge>
    <edge source="BEL" target="KOR">
      <data key="d0">18205551</data>
    </edge>
    <edge source="BEL" target="LBN">
      <data key="d0">309303</data>
    </edge>
    <edge source="BEL" target="LVA">
      <data key="d0">2363546</data>
    </edge>
    <edge source="BEL" target="LTU">
      <data key="d0">5665776</data>
    </edge>
    <edge source="BEL" target="MYS">
      <data key="d0">7750719</data>
    </edge>
    <edge source="BEL" target="MRT">
      <data key="d0">209528</data>
    </edge>
    <edge source="BEL" target="MUS">
      <data key="d0">22044</data>
    </edge>
    <edge source="BEL" target="MEX">
      <data key="d0">10328955</data>
    </edge>
    <edge source="BEL" target="MDA">
      <data key="d0">21329</data>
    </edge>
    <edge source="BEL" target="MAR">
      <data key="d0">2196199</data>
    </edge>
    <edge source="BEL" target="MOZ">
      <data key="d0">20153</data>
    </edge>
    <edge source="BEL" target="OMN">
      <data key="d0">668495</data>
    </edge>
    <edge source="BEL" target="NAM">
      <data key="d0">15939</data>
    </edge>
    <edge source="BEL" target="NLD">
      <data key="d0">66153742</data>
    </edge>
    <edge source="BEL" target="NZL">
      <data key="d0">119466</data>
    </edge>
    <edge source="BEL" target="NER">
      <data key="d0">15372</data>
    </edge>
    <edge source="BEL" target="NOR">
      <data key="d0">14033005</data>
    </edge>
    <edge source="BEL" target="PAK">
      <data key="d0">50903</data>
    </edge>
    <edge source="BEL" target="PAN">
      <data key="d0">22893</data>
    </edge>
    <edge source="BEL" target="PRY">
      <data key="d0">16818</data>
    </edge>
    <edge source="BEL" target="PER">
      <data key="d0">869766</data>
    </edge>
    <edge source="BEL" target="PHL">
      <data key="d0">127285</data>
    </edge>
    <edge source="BEL" target="POL">
      <data key="d0">73448026</data>
    </edge>
    <edge source="BEL" target="PRT">
      <data key="d0">7111285</data>
    </edge>
    <edge source="BEL" target="ROU">
      <data key="d0">19634522</data>
    </edge>
    <edge source="BEL" target="RUS">
      <data key="d0">39843231</data>
    </edge>
    <edge source="BEL" target="SAU">
      <data key="d0">6447352</data>
    </edge>
    <edge source="BEL" target="SEN">
      <data key="d0">1404386</data>
    </edge>
    <edge source="BEL" target="SRB">
      <data key="d0">1869609</data>
    </edge>
    <edge source="BEL" target="IND">
      <data key="d0">29183556</data>
    </edge>
    <edge source="BEL" target="SGP">
      <data key="d0">8651138</data>
    </edge>
    <edge source="BEL" target="SVK">
      <data key="d0">21314240</data>
    </edge>
    <edge source="BEL" target="VNM">
      <data key="d0">1031244</data>
    </edge>
    <edge source="BEL" target="SVN">
      <data key="d0">8569234</data>
    </edge>
    <edge source="BEL" target="ZAF">
      <data key="d0">14399733</data>
    </edge>
    <edge source="BEL" target="ESP">
      <data key="d0">27651996</data>
    </edge>
    <edge source="BEL" target="SWE">
      <data key="d0">41925933</data>
    </edge>
    <edge source="BEL" target="CHE">
      <data key="d0">12521980</data>
    </edge>
    <edge source="BEL" target="THA">
      <data key="d0">2830256</data>
    </edge>
    <edge source="BEL" target="TGO">
      <data key="d0">277060</data>
    </edge>
    <edge source="BEL" target="ARE">
      <data key="d0">30630383</data>
    </edge>
    <edge source="BEL" target="TUN">
      <data key="d0">818907</data>
    </edge>
    <edge source="BEL" target="TUR">
      <data key="d0">14427965</data>
    </edge>
    <edge source="BEL" target="UGA">
      <data key="d0">356332</data>
    </edge>
    <edge source="BEL" target="UKR">
      <data key="d0">2610089</data>
    </edge>
    <edge source="BEL" target="MKD">
      <data key="d0">58480</data>
    </edge>
    <edge source="BEL" target="EGY">
      <data key="d0">3843736</data>
    </edge>
    <edge source="BEL" target="GBR">
      <data key="d0">95066323</data>
    </edge>
    <edge source="BEL" target="TZA">
      <data key="d0">44655</data>
    </edge>
    <edge source="BEL" target="USA">
      <data key="d0">48137620</data>
    </edge>
    <edge source="BEL" target="BFA">
      <data key="d0">128819</data>
    </edge>
    <edge source="BEL" target="URY">
      <data key="d0">33343</data>
    </edge>
    <edge source="KHM" target="JPN">
      <data key="d0">12636</data>
    </edge>
    <edge source="KHM" target="VNM">
      <data key="d0">176782</data>
    </edge>
    <edge source="LKA" target="KHM">
      <data key="d0">69053</data>
    </edge>
    <edge source="LKA" target="CHN">
      <data key="d0">81025</data>
    </edge>
    <edge source="LKA" target="DNK">
      <data key="d0">11137</data>
    </edge>
    <edge source="LKA" target="DEU">
      <data key="d0">10580</data>
    </edge>
    <edge source="LKA" target="JPN">
      <data key="d0">18881</data>
    </edge>
    <edge source="LKA" target="MYS">
      <data key="d0">127022</data>
    </edge>
    <edge source="LKA" target="IND">
      <data key="d0">316982</data>
    </edge>
    <edge source="LKA" target="SGP">
      <data key="d0">16224</data>
    </edge>
    <edge source="LKA" target="SWE">
      <data key="d0">22098</data>
    </edge>
    <edge source="LKA" target="CHE">
      <data key="d0">11085</data>
    </edge>
    <edge source="LKA" target="ARE">
      <data key="d0">31346</data>
    </edge>
    <edge source="LKA" target="GBR">
      <data key="d0">103380</data>
    </edge>
    <edge source="DNK" target="DZA">
      <data key="d0">26768</data>
    </edge>
    <edge source="DNK" target="ARG">
      <data key="d0">1324737</data>
    </edge>
    <edge source="DNK" target="AUS">
      <data key="d0">2755860</data>
    </edge>
    <edge source="DNK" target="AUT">
      <data key="d0">1484003</data>
    </edge>
    <edge source="DNK" target="BEL">
      <data key="d0">1890821</data>
    </edge>
    <edge source="DNK" target="BOL">
      <data key="d0">648711</data>
    </edge>
    <edge source="DNK" target="BRA">
      <data key="d0">3514407</data>
    </edge>
    <edge source="DNK" target="BGR">
      <data key="d0">129150</data>
    </edge>
    <edge source="DNK" target="BLR">
      <data key="d0">118316</data>
    </edge>
    <edge source="DNK" target="CAN">
      <data key="d0">3212287</data>
    </edge>
    <edge source="DNK" target="LKA">
      <data key="d0">141239</data>
    </edge>
    <edge source="DNK" target="CHL">
      <data key="d0">420728</data>
    </edge>
    <edge source="DNK" target="CHN">
      <data key="d0">15064217</data>
    </edge>
    <edge source="DNK" target="COL">
      <data key="d0">102847</data>
    </edge>
    <edge source="DNK" target="CRI">
      <data key="d0">125192</data>
    </edge>
    <edge source="DNK" target="HRV">
      <data key="d0">60854</data>
    </edge>
    <edge source="DNK" target="CZE">
      <data key="d0">2582189</data>
    </edge>
    <edge source="DNK" target="EST">
      <data key="d0">144400</data>
    </edge>
    <edge source="DNK" target="FIN">
      <data key="d0">1833684</data>
    </edge>
    <edge source="DNK" target="FRA">
      <data key="d0">6322025</data>
    </edge>
    <edge source="DNK" target="DEU">
      <data key="d0">25727730</data>
    </edge>
    <edge source="DNK" target="GHA">
      <data key="d0">35011</data>
    </edge>
    <edge source="DNK" target="GRC">
      <data key="d0">105537</data>
    </edge>
    <edge source="DNK" target="GTM">
      <data key="d0">19385</data>
    </edge>
    <edge source="DNK" target="HKG">
      <data key="d0">320531</data>
    </edge>
    <edge source="DNK" target="HUN">
      <data key="d0">2542039</data>
    </edge>
    <edge source="DNK" target="IDN">
      <data key="d0">545959</data>
    </edge>
    <edge source="DNK" target="IRL">
      <data key="d0">77682</data>
    </edge>
    <edge source="DNK" target="ISR">
      <data key="d0">2666672</data>
    </edge>
    <edge source="DNK" target="ITA">
      <data key="d0">1607578</data>
    </edge>
    <edge source="DNK" target="JPN">
      <data key="d0">12461474</data>
    </edge>
    <edge source="DNK" target="KAZ">
      <data key="d0">3605131</data>
    </edge>
    <edge source="DNK" target="JOR">
      <data key="d0">45679</data>
    </edge>
    <edge source="DNK" target="KOR">
      <data key="d0">4818060</data>
    </edge>
    <edge source="DNK" target="LBN">
      <data key="d0">28351</data>
    </edge>
    <edge source="DNK" target="LVA">
      <data key="d0">999718</data>
    </edge>
    <edge source="DNK" target="LTU">
      <data key="d0">800797</data>
    </edge>
    <edge source="DNK" target="MYS">
      <data key="d0">1160608</data>
    </edge>
    <edge source="DNK" target="MEX">
      <data key="d0">3242093</data>
    </edge>
    <edge source="DNK" target="MAR">
      <data key="d0">36233</data>
    </edge>
    <edge source="DNK" target="OMN">
      <data key="d0">25881</data>
    </edge>
    <edge source="DNK" target="NLD">
      <data key="d0">3374232</data>
    </edge>
    <edge source="DNK" target="NZL">
      <data key="d0">152592</data>
    </edge>
    <edge source="DNK" target="NIC">
      <data key="d0">49955</data>
    </edge>
    <edge source="DNK" target="NOR">
      <data key="d0">16266998</data>
    </edge>
    <edge source="DNK" target="PAK">
      <data key="d0">70874</data>
    </edge>
    <edge source="DNK" target="PAN">
      <data key="d0">12894</data>
    </edge>
    <edge source="DNK" target="PER">
      <data key="d0">31634</data>
    </edge>
    <edge source="DNK" target="PHL">
      <data key="d0">368567</data>
    </edge>
    <edge source="DNK" target="POL">
      <data key="d0">5911467</data>
    </edge>
    <edge source="DNK" target="PRT">
      <data key="d0">88425</data>
    </edge>
    <edge source="DNK" target="ROU">
      <data key="d0">588165</data>
    </edge>
    <edge source="DNK" target="RUS">
      <data key="d0">7221935</data>
    </edge>
    <edge source="DNK" target="SAU">
      <data key="d0">3404469</data>
    </edge>
    <edge source="DNK" target="SEN">
      <data key="d0">73164</data>
    </edge>
    <edge source="DNK" target="SRB">
      <data key="d0">61124</data>
    </edge>
    <edge source="DNK" target="IND">
      <data key="d0">4114799</data>
    </edge>
    <edge source="DNK" target="SGP">
      <data key="d0">1290022</data>
    </edge>
    <edge source="DNK" target="SVK">
      <data key="d0">1391997</data>
    </edge>
    <edge source="DNK" target="VNM">
      <data key="d0">388139</data>
    </edge>
    <edge source="DNK" target="SVN">
      <data key="d0">368585</data>
    </edge>
    <edge source="DNK" target="ZAF">
      <data key="d0">759465</data>
    </edge>
    <edge source="DNK" target="ESP">
      <data key="d0">785502</data>
    </edge>
    <edge source="DNK" target="SWE">
      <data key="d0">9745590</data>
    </edge>
    <edge source="DNK" target="CHE">
      <data key="d0">1593127</data>
    </edge>
    <edge source="DNK" target="THA">
      <data key="d0">1815980</data>
    </edge>
    <edge source="DNK" target="ARE">
      <data key="d0">1080141</data>
    </edge>
    <edge source="DNK" target="TUR">
      <data key="d0">3007763</data>
    </edge>
    <edge source="DNK" target="UKR">
      <data key="d0">364178</data>
    </edge>
    <edge source="DNK" target="MKD">
      <data key="d0">12964</data>
    </edge>
    <edge source="DNK" target="EGY">
      <data key="d0">163487</data>
    </edge>
    <edge source="DNK" target="GBR">
      <data key="d0">4529990</data>
    </edge>
    <edge source="DNK" target="TZA">
      <data key="d0">122883</data>
    </edge>
    <edge source="DNK" target="USA">
      <data key="d0">33297467</data>
    </edge>
    <edge source="FIN" target="AZE">
      <data key="d0">5661825</data>
    </edge>
    <edge source="FIN" target="ARG">
      <data key="d0">466709</data>
    </edge>
    <edge source="FIN" target="AUS">
      <data key="d0">7753988</data>
    </edge>
    <edge source="FIN" target="AUT">
      <data key="d0">2627371</data>
    </edge>
    <edge source="FIN" target="BEL">
      <data key="d0">3982120</data>
    </edge>
    <edge source="FIN" target="BOL">
      <data key="d0">10797</data>
    </edge>
    <edge source="FIN" target="BWA">
      <data key="d0">1516696</data>
    </edge>
    <edge source="FIN" target="BRA">
      <data key="d0">4529768</data>
    </edge>
    <edge source="FIN" target="BGR">
      <data key="d0">463600</data>
    </edge>
    <edge source="FIN" target="BLR">
      <data key="d0">954672</data>
    </edge>
    <edge source="FIN" target="CAN">
      <data key="d0">3561302</data>
    </edge>
    <edge source="FIN" target="LKA">
      <data key="d0">13391</data>
    </edge>
    <edge source="FIN" target="CHL">
      <data key="d0">15066252</data>
    </edge>
    <edge source="FIN" target="CHN">
      <data key="d0">30185338</data>
    </edge>
    <edge source="FIN" target="COL">
      <data key="d0">452589</data>
    </edge>
    <edge source="FIN" target="CRI">
      <data key="d0">61523</data>
    </edge>
    <edge source="FIN" target="HRV">
      <data key="d0">720860</data>
    </edge>
    <edge source="FIN" target="CZE">
      <data key="d0">2525827</data>
    </edge>
    <edge source="FIN" target="DNK">
      <data key="d0">4691969</data>
    </edge>
    <edge source="FIN" target="ECU">
      <data key="d0">24034</data>
    </edge>
    <edge source="FIN" target="EST">
      <data key="d0">2816202</data>
    </edge>
    <edge source="FIN" target="FRA">
      <data key="d0">18561803</data>
    </edge>
    <edge source="FIN" target="GEO">
      <data key="d0">32002</data>
    </edge>
    <edge source="FIN" target="DEU">
      <data key="d0">20875920</data>
    </edge>
    <edge source="FIN" target="GRC">
      <data key="d0">234723</data>
    </edge>
    <edge source="FIN" target="HKG">
      <data key="d0">2631569</data>
    </edge>
    <edge source="FIN" target="HUN">
      <data key="d0">2342971</data>
    </edge>
    <edge source="FIN" target="IDN">
      <data key="d0">850202</data>
    </edge>
    <edge source="FIN" target="IRL">
      <data key="d0">216174</data>
    </edge>
    <edge source="FIN" target="ISR">
      <data key="d0">1791120</data>
    </edge>
    <edge source="FIN" target="ITA">
      <data key="d0">12072026</data>
    </edge>
    <edge source="FIN" target="JPN">
      <data key="d0">1719564</data>
    </edge>
    <edge source="FIN" target="KAZ">
      <data key="d0">1712687</data>
    </edge>
    <edge source="FIN" target="JOR">
      <data key="d0">235510</data>
    </edge>
    <edge source="FIN" target="KOR">
      <data key="d0">7165768</data>
    </edge>
    <edge source="FIN" target="KGZ">
      <data key="d0">12562</data>
    </edge>
    <edge source="FIN" target="LVA">
      <data key="d0">754640</data>
    </edge>
    <edge source="FIN" target="LTU">
      <data key="d0">823074</data>
    </edge>
    <edge source="FIN" target="MYS">
      <data key="d0">2469661</data>
    </edge>
    <edge source="FIN" target="MEX">
      <data key="d0">372861</data>
    </edge>
    <edge source="FIN" target="MOZ">
      <data key="d0">23522</data>
    </edge>
    <edge source="FIN" target="OMN">
      <data key="d0">136918</data>
    </edge>
    <edge source="FIN" target="NLD">
      <data key="d0">8892093</data>
    </edge>
    <edge source="FIN" target="NZL">
      <data key="d0">204009</data>
    </edge>
    <edge source="FIN" target="NOR">
      <data key="d0">7957542</data>
    </edge>
    <edge source="FIN" target="PAK">
      <data key="d0">106425</data>
    </edge>
    <edge source="FIN" target="PAN">
      <data key="d0">11892</data>
    </edge>
    <edge source="FIN" target="PER">
      <data key="d0">606504</data>
    </edge>
    <edge source="FIN" target="PHL">
      <data key="d0">297455</data>
    </edge>
    <edge source="FIN" target="POL">
      <data key="d0">11787465</data>
    </edge>
    <edge source="FIN" target="PRT">
      <data key="d0">1052375</data>
    </edge>
    <edge source="FIN" target="ROU">
      <data key="d0">1736963</data>
    </edge>
    <edge source="FIN" target="RUS">
      <data key="d0">50875763</data>
    </edge>
    <edge source="FIN" target="SAU">
      <data key="d0">2416469</data>
    </edge>
    <edge source="FIN" target="SRB">
      <data key="d0">465984</data>
    </edge>
    <edge source="FIN" target="IND">
      <data key="d0">9403653</data>
    </edge>
    <edge source="FIN" target="SGP">
      <data key="d0">3218098</data>
    </edge>
    <edge source="FIN" target="SVK">
      <data key="d0">1319714</data>
    </edge>
    <edge source="FIN" target="VNM">
      <data key="d0">300253</data>
    </edge>
    <edge source="FIN" target="SVN">
      <data key="d0">625083</data>
    </edge>
    <edge source="FIN" target="ZAF">
      <data key="d0">883785</data>
    </edge>
    <edge source="FIN" target="ZWE">
      <data key="d0">88556</data>
    </edge>
    <edge source="FIN" target="ESP">
      <data key="d0">1920555</data>
    </edge>
    <edge source="FIN" target="SWE">
      <data key="d0">12085196</data>
    </edge>
    <edge source="FIN" target="CHE">
      <data key="d0">3263073</data>
    </edge>
    <edge source="FIN" target="THA">
      <data key="d0">5493976</data>
    </edge>
    <edge source="FIN" target="ARE">
      <data key="d0">2073436</data>
    </edge>
    <edge source="FIN" target="TUR">
      <data key="d0">5905932</data>
    </edge>
    <edge source="FIN" target="UKR">
      <data key="d0">6049452</data>
    </edge>
    <edge source="FIN" target="EGY">
      <data key="d0">285922</data>
    </edge>
    <edge source="FIN" target="GBR">
      <data key="d0">9798487</data>
    </edge>
    <edge source="FIN" target="USA">
      <data key="d0">32821295</data>
    </edge>
    <edge source="FIN" target="URY">
      <data key="d0">137139</data>
    </edge>
    <edge source="FRA" target="ALB">
      <data key="d0">21473</data>
    </edge>
    <edge source="FRA" target="DZA">
      <data key="d0">21751932</data>
    </edge>
    <edge source="FRA" target="AZE">
      <data key="d0">90864</data>
    </edge>
    <edge source="FRA" target="ARG">
      <data key="d0">6730353</data>
    </edge>
    <edge source="FRA" target="AUS">
      <data key="d0">7071189</data>
    </edge>
    <edge source="FRA" target="AUT">
      <data key="d0">13422476</data>
    </edge>
    <edge source="FRA" target="ARM">
      <data key="d0">109590</data>
    </edge>
    <edge source="FRA" target="BEL">
      <data key="d0">87294178</data>
    </edge>
    <edge source="FRA" target="BOL">
      <data key="d0">554108</data>
    </edge>
    <edge source="FRA" target="BRA">
      <data key="d0">37700327</data>
    </edge>
    <edge source="FRA" target="BGR">
      <data key="d0">5540429</data>
    </edge>
    <edge source="FRA" target="BDI">
      <data key="d0">18554</data>
    </edge>
    <edge source="FRA" target="BLR">
      <data key="d0">1924934</data>
    </edge>
    <edge source="FRA" target="KHM">
      <data key="d0">28763</data>
    </edge>
    <edge source="FRA" target="CMR">
      <data key="d0">1805545</data>
    </edge>
    <edge source="FRA" target="CAN">
      <data key="d0">9125509</data>
    </edge>
    <edge source="FRA" target="CAF">
      <data key="d0">321206</data>
    </edge>
    <edge source="FRA" target="LKA">
      <data key="d0">85785</data>
    </edge>
    <edge source="FRA" target="CHL">
      <data key="d0">6285444</data>
    </edge>
    <edge source="FRA" target="CHN">
      <data key="d0">243826498</data>
    </edge>
    <edge source="FRA" target="COL">
      <data key="d0">852712</data>
    </edge>
    <edge source="FRA" target="CRI">
      <data key="d0">87660</data>
    </edge>
    <edge source="FRA" target="HRV">
      <data key="d0">978661</data>
    </edge>
    <edge source="FRA" target="CZE">
      <data key="d0">19930419</data>
    </edge>
    <edge source="FRA" target="BEN">
      <data key="d0">389394</data>
    </edge>
    <edge source="FRA" target="DNK">
      <data key="d0">3732152</data>
    </edge>
    <edge source="FRA" target="ECU">
      <data key="d0">769196</data>
    </edge>
    <edge source="FRA" target="ETH">
      <data key="d0">24085</data>
    </edge>
    <edge source="FRA" target="EST">
      <data key="d0">3427096</data>
    </edge>
    <edge source="FRA" target="FIN">
      <data key="d0">6521450</data>
    </edge>
    <edge source="FRA" target="GEO">
      <data key="d0">24896</data>
    </edge>
    <edge source="FRA" target="GMB">
      <data key="d0">61979</data>
    </edge>
    <edge source="FRA" target="DEU">
      <data key="d0">254022080</data>
    </edge>
    <edge source="FRA" target="GHA">
      <data key="d0">372775</data>
    </edge>
    <edge source="FRA" target="GRC">
      <data key="d0">2319641</data>
    </edge>
    <edge source="FRA" target="HKG">
      <data key="d0">4410647</data>
    </edge>
    <edge source="FRA" target="HUN">
      <data key="d0">5313204</data>
    </edge>
    <edge source="FRA" target="IDN">
      <data key="d0">4746192</data>
    </edge>
    <edge source="FRA" target="IRL">
      <data key="d0">884050</data>
    </edge>
    <edge source="FRA" target="ISR">
      <data key="d0">2134790</data>
    </edge>
    <edge source="FRA" target="ITA">
      <data key="d0">124701964</data>
    </edge>
    <edge source="FRA" target="CIV">
      <data key="d0">3872022</data>
    </edge>
    <edge source="FRA" target="JPN">
      <data key="d0">10904320</data>
    </edge>
    <edge source="FRA" target="KAZ">
      <data key="d0">2711183</data>
    </edge>
    <edge source="FRA" target="JOR">
      <data key="d0">168365</data>
    </edge>
    <edge source="FRA" target="KOR">
      <data key="d0">14135671</data>
    </edge>
    <edge source="FRA" target="LBN">
      <data key="d0">206053</data>
    </edge>
    <edge source="FRA" target="LVA">
      <data key="d0">460897</data>
    </edge>
    <edge source="FRA" target="LTU">
      <data key="d0">3109080</data>
    </edge>
    <edge source="FRA" target="MDG">
      <data key="d0">924864</data>
    </edge>
    <edge source="FRA" target="MYS">
      <data key="d0">5191841</data>
    </edge>
    <edge source="FRA" target="MRT">
      <data key="d0">461118</data>
    </edge>
    <edge source="FRA" target="MUS">
      <data key="d0">692008</data>
    </edge>
    <edge source="FRA" target="MEX">
      <data key="d0">20000449</data>
    </edge>
    <edge source="FRA" target="MDA">
      <data key="d0">21467</data>
    </edge>
    <edge source="FRA" target="MAR">
      <data key="d0">28635325</data>
    </edge>
    <edge source="FRA" target="OMN">
      <data key="d0">3895909</data>
    </edge>
    <edge source="FRA" target="NLD">
      <data key="d0">55578050</data>
    </edge>
    <edge source="FRA" target="NZL">
      <data key="d0">453419</data>
    </edge>
    <edge source="FRA" target="NER">
      <data key="d0">817174</data>
    </edge>
    <edge source="FRA" target="NOR">
      <data key="d0">2078482</data>
    </edge>
    <edge source="FRA" target="PAK">
      <data key="d0">541354</data>
    </edge>
    <edge source="FRA" target="PAN">
      <data key="d0">21923</data>
    </edge>
    <edge source="FRA" target="PRY">
      <data key="d0">21211</data>
    </edge>
    <edge source="FRA" target="PER">
      <data key="d0">222896</data>
    </edge>
    <edge source="FRA" target="PHL">
      <data key="d0">1632139</data>
    </edge>
    <edge source="FRA" target="POL">
      <data key="d0">27706051</data>
    </edge>
    <edge source="FRA" target="PRT">
      <data key="d0">11708584</data>
    </edge>
    <edge source="FRA" target="ROU">
      <data key="d0">61654956</data>
    </edge>
    <edge source="FRA" target="RUS">
      <data key="d0">83481441</data>
    </edge>
    <edge source="FRA" target="SAU">
      <data key="d0">9492175</data>
    </edge>
    <edge source="FRA" target="SEN">
      <data key="d0">1888628</data>
    </edge>
    <edge source="FRA" target="SRB">
      <data key="d0">1389581</data>
    </edge>
    <edge source="FRA" target="IND">
      <data key="d0">31177581</data>
    </edge>
    <edge source="FRA" target="SGP">
      <data key="d0">4308616</data>
    </edge>
    <edge source="FRA" target="SVK">
      <data key="d0">9812368</data>
    </edge>
    <edge source="FRA" target="VNM">
      <data key="d0">2591228</data>
    </edge>
    <edge source="FRA" target="SVN">
      <data key="d0">13912406</data>
    </edge>
    <edge source="FRA" target="ZAF">
      <data key="d0">3822646</data>
    </edge>
    <edge source="FRA" target="ESP">
      <data key="d0">62854028</data>
    </edge>
    <edge source="FRA" target="SWE">
      <data key="d0">20345930</data>
    </edge>
    <edge source="FRA" target="CHE">
      <data key="d0">109503658</data>
    </edge>
    <edge source="FRA" target="THA">
      <data key="d0">7459195</data>
    </edge>
    <edge source="FRA" target="TGO">
      <data key="d0">206954</data>
    </edge>
    <edge source="FRA" target="ARE">
      <data key="d0">8003726</data>
    </edge>
    <edge source="FRA" target="TUN">
      <data key="d0">19736784</data>
    </edge>
    <edge source="FRA" target="TUR">
      <data key="d0">62846482</data>
    </edge>
    <edge source="FRA" target="UKR">
      <data key="d0">4296541</data>
    </edge>
    <edge source="FRA" target="MKD">
      <data key="d0">42130</data>
    </edge>
    <edge source="FRA" target="EGY">
      <data key="d0">14178481</data>
    </edge>
    <edge source="FRA" target="GBR">
      <data key="d0">68526037</data>
    </edge>
    <edge source="FRA" target="TZA">
      <data key="d0">22516</data>
    </edge>
    <edge source="FRA" target="USA">
      <data key="d0">80695749</data>
    </edge>
    <edge source="FRA" target="BFA">
      <data key="d0">1027677</data>
    </edge>
    <edge source="FRA" target="URY">
      <data key="d0">36938</data>
    </edge>
    <edge source="DEU" target="ALB">
      <data key="d0">138312</data>
    </edge>
    <edge source="DEU" target="DZA">
      <data key="d0">5079453</data>
    </edge>
    <edge source="DEU" target="AZE">
      <data key="d0">4041120</data>
    </edge>
    <edge source="DEU" target="ARG">
      <data key="d0">45036240</data>
    </edge>
    <edge source="DEU" target="AUS">
      <data key="d0">67872442</data>
    </edge>
    <edge source="DEU" target="AUT">
      <data key="d0">677996747</data>
    </edge>
    <edge source="DEU" target="ARM">
      <data key="d0">551951</data>
    </edge>
    <edge source="DEU" target="BEL">
      <data key="d0">188913784</data>
    </edge>
    <edge source="DEU" target="BOL">
      <data key="d0">2862644</data>
    </edge>
    <edge source="DEU" target="BWA">
      <data key="d0">726698</data>
    </edge>
    <edge source="DEU" target="BRA">
      <data key="d0">369775646</data>
    </edge>
    <edge source="DEU" target="BGR">
      <data key="d0">21429274</data>
    </edge>
    <edge source="DEU" target="BLR">
      <data key="d0">75193430</data>
    </edge>
    <edge source="DEU" target="KHM">
      <data key="d0">53874</data>
    </edge>
    <edge source="DEU" target="CMR">
      <data key="d0">182060</data>
    </edge>
    <edge source="DEU" target="CAN">
      <data key="d0">137607304</data>
    </edge>
    <edge source="DEU" target="LKA">
      <data key="d0">1091956</data>
    </edge>
    <edge source="DEU" target="CHL">
      <data key="d0">16604723</data>
    </edge>
    <edge source="DEU" target="CHN">
      <data key="d0">4065256125</data>
    </edge>
    <edge source="DEU" target="COL">
      <data key="d0">12515240</data>
    </edge>
    <edge source="DEU" target="CRI">
      <data key="d0">505841</data>
    </edge>
    <edge source="DEU" target="HRV">
      <data key="d0">28746245</data>
    </edge>
    <edge source="DEU" target="CZE">
      <data key="d0">611785524</data>
    </edge>
    <edge source="DEU" target="BEN">
      <data key="d0">19279</data>
    </edge>
    <edge source="DEU" target="DNK">
      <data key="d0">109664528</data>
    </edge>
    <edge source="DEU" target="ECU">
      <data key="d0">4118650</data>
    </edge>
    <edge source="DEU" target="SLV">
      <data key="d0">172232</data>
    </edge>
    <edge source="DEU" target="ETH">
      <data key="d0">753384</data>
    </edge>
    <edge source="DEU" target="EST">
      <data key="d0">15868963</data>
    </edge>
    <edge source="DEU" target="FIN">
      <data key="d0">76636096</data>
    </edge>
    <edge source="DEU" target="FRA">
      <data key="d0">710495975</data>
    </edge>
    <edge source="DEU" target="GEO">
      <data key="d0">692107</data>
    </edge>
    <edge source="DEU" target="PSE">
      <data key="d0">13858</data>
    </edge>
    <edge source="DEU" target="GHA">
      <data key="d0">1931791</data>
    </edge>
    <edge source="DEU" target="GRC">
      <data key="d0">9251983</data>
    </edge>
    <edge source="DEU" target="GTM">
      <data key="d0">1940723</data>
    </edge>
    <edge source="DEU" target="HND">
      <data key="d0">371189</data>
    </edge>
    <edge source="DEU" target="HKG">
      <data key="d0">48510275</data>
    </edge>
    <edge source="DEU" target="HUN">
      <data key="d0">352988199</data>
    </edge>
    <edge source="DEU" target="IDN">
      <data key="d0">40250845</data>
    </edge>
    <edge source="DEU" target="IRL">
      <data key="d0">15552257</data>
    </edge>
    <edge source="DEU" target="ISR">
      <data key="d0">47418937</data>
    </edge>
    <edge source="DEU" target="ITA">
      <data key="d0">589706256</data>
    </edge>
    <edge source="DEU" target="CIV">
      <data key="d0">804599</data>
    </edge>
    <edge source="DEU" target="JAM">
      <data key="d0">47024</data>
    </edge>
    <edge source="DEU" target="JPN">
      <data key="d0">250441265</data>
    </edge>
    <edge source="DEU" target="KAZ">
      <data key="d0">16405234</data>
    </edge>
    <edge source="DEU" target="JOR">
      <data key="d0">2647503</data>
    </edge>
    <edge source="DEU" target="KOR">
      <data key="d0">378893780</data>
    </edge>
    <edge source="DEU" target="KGZ">
      <data key="d0">221673</data>
    </edge>
    <edge source="DEU" target="LBN">
      <data key="d0">1668560</data>
    </edge>
    <edge source="DEU" target="LVA">
      <data key="d0">15506338</data>
    </edge>
    <edge source="DEU" target="LTU">
      <data key="d0">13384227</data>
    </edge>
    <edge source="DEU" target="MDG">
      <data key="d0">21323</data>
    </edge>
    <edge source="DEU" target="MWI">
      <data key="d0">10313</data>
    </edge>
    <edge source="DEU" target="MYS">
      <data key="d0">82244320</data>
    </edge>
    <edge source="DEU" target="MRT">
      <data key="d0">75854</data>
    </edge>
    <edge source="DEU" target="MUS">
      <data key="d0">225864</data>
    </edge>
    <edge source="DEU" target="MEX">
      <data key="d0">342742384</data>
    </edge>
    <edge source="DEU" target="MDA">
      <data key="d0">1652160</data>
    </edge>
    <edge source="DEU" target="MAR">
      <data key="d0">19149097</data>
    </edge>
    <edge source="DEU" target="MOZ">
      <data key="d0">189599</data>
    </edge>
    <edge source="DEU" target="OMN">
      <data key="d0">5477171</data>
    </edge>
    <edge source="DEU" target="NAM">
      <data key="d0">201083</data>
    </edge>
    <edge source="DEU" target="NLD">
      <data key="d0">359758215</data>
    </edge>
    <edge source="DEU" target="NZL">
      <data key="d0">5986721</data>
    </edge>
    <edge source="DEU" target="NIC">
      <data key="d0">752598</data>
    </edge>
    <edge source="DEU" target="NER">
      <data key="d0">162081</data>
    </edge>
    <edge source="DEU" target="NOR">
      <data key="d0">46612941</data>
    </edge>
    <edge source="DEU" target="PAK">
      <data key="d0">2955328</data>
    </edge>
    <edge source="DEU" target="PAN">
      <data key="d0">249251</data>
    </edge>
    <edge source="DEU" target="PRY">
      <data key="d0">890446</data>
    </edge>
    <edge source="DEU" target="PER">
      <data key="d0">12820297</data>
    </edge>
    <edge source="DEU" target="PHL">
      <data key="d0">10439999</data>
    </edge>
    <edge source="DEU" target="POL">
      <data key="d0">487407374</data>
    </edge>
    <edge source="DEU" target="PRT">
      <data key="d0">59872704</data>
    </edge>
    <edge source="DEU" target="ROU">
      <data key="d0">255790744</data>
    </edge>
    <edge source="DEU" target="RUS">
      <data key="d0">922898205</data>
    </edge>
    <edge source="DEU" target="SAU">
      <data key="d0">112789980</data>
    </edge>
    <edge source="DEU" target="SEN">
      <data key="d0">54872</data>
    </edge>
    <edge source="DEU" target="SRB">
      <data key="d0">21274775</data>
    </edge>
    <edge source="DEU" target="IND">
      <data key="d0">466771742</data>
    </edge>
    <edge source="DEU" target="SGP">
      <data key="d0">66344405</data>
    </edge>
    <edge source="DEU" target="SVK">
      <data key="d0">191115012</data>
    </edge>
    <edge source="DEU" target="VNM">
      <data key="d0">38538079</data>
    </edge>
    <edge source="DEU" target="SVN">
      <data key="d0">77078098</data>
    </edge>
    <edge source="DEU" target="ZAF">
      <data key="d0">115028956</data>
    </edge>
    <edge source="DEU" target="ZWE">
      <data key="d0">413226</data>
    </edge>
    <edge source="DEU" target="ESP">
      <data key="d0">245427607</data>
    </edge>
    <edge source="DEU" target="SWE">
      <data key="d0">352384430</data>
    </edge>
    <edge source="DEU" target="CHE">
      <data key="d0">591550753</data>
    </edge>
    <edge source="DEU" target="THA">
      <data key="d0">82051904</data>
    </edge>
    <edge source="DEU" target="TGO">
      <data key="d0">60008</data>
    </edge>
    <edge source="DEU" target="ARE">
      <data key="d0">58708659</data>
    </edge>
    <edge source="DEU" target="TUN">
      <data key="d0">10442548</data>
    </edge>
    <edge source="DEU" target="TUR">
      <data key="d0">411271785</data>
    </edge>
    <edge source="DEU" target="UGA">
      <data key="d0">2784972</data>
    </edge>
    <edge source="DEU" target="UKR">
      <data key="d0">100708544</data>
    </edge>
    <edge source="DEU" target="MKD">
      <data key="d0">1172453</data>
    </edge>
    <edge source="DEU" target="EGY">
      <data key="d0">23831028</data>
    </edge>
    <edge source="DEU" target="GBR">
      <data key="d0">559934560</data>
    </edge>
    <edge source="DEU" target="TZA">
      <data key="d0">246154</data>
    </edge>
    <edge source="DEU" target="USA">
      <data key="d0">1847200699</data>
    </edge>
    <edge source="DEU" target="BFA">
      <data key="d0">56642</data>
    </edge>
    <edge source="DEU" target="URY">
      <data key="d0">826918</data>
    </edge>
    <edge source="GTM" target="COL">
      <data key="d0">36946</data>
    </edge>
    <edge source="GTM" target="CRI">
      <data key="d0">56394</data>
    </edge>
    <edge source="GTM" target="SLV">
      <data key="d0">562612</data>
    </edge>
    <edge source="GTM" target="DEU">
      <data key="d0">12626</data>
    </edge>
    <edge source="GTM" target="HND">
      <data key="d0">119161</data>
    </edge>
    <edge source="GTM" target="KOR">
      <data key="d0">10000</data>
    </edge>
    <edge source="GTM" target="MEX">
      <data key="d0">87770</data>
    </edge>
    <edge source="GTM" target="NIC">
      <data key="d0">149933</data>
    </edge>
    <edge source="GTM" target="PAN">
      <data key="d0">44702</data>
    </edge>
    <edge source="GTM" target="SWE">
      <data key="d0">11000</data>
    </edge>
    <edge source="GTM" target="GBR">
      <data key="d0">80150</data>
    </edge>
    <edge source="GTM" target="USA">
      <data key="d0">282293</data>
    </edge>
    <edge source="HKG" target="ARG">
      <data key="d0">260004</data>
    </edge>
    <edge source="HKG" target="AUS">
      <data key="d0">1109679</data>
    </edge>
    <edge source="HKG" target="AUT">
      <data key="d0">74746</data>
    </edge>
    <edge source="HKG" target="BEL">
      <data key="d0">322226</data>
    </edge>
    <edge source="HKG" target="BRA">
      <data key="d0">3571064</data>
    </edge>
    <edge source="HKG" target="BLR">
      <data key="d0">19357</data>
    </edge>
    <edge source="HKG" target="KHM">
      <data key="d0">935152</data>
    </edge>
    <edge source="HKG" target="CAN">
      <data key="d0">405014</data>
    </edge>
    <edge source="HKG" target="LKA">
      <data key="d0">167960</data>
    </edge>
    <edge source="HKG" target="CHL">
      <data key="d0">344293</data>
    </edge>
    <edge source="HKG" target="CHN">
      <data key="d0">989156591</data>
    </edge>
    <edge source="HKG" target="COL">
      <data key="d0">53586</data>
    </edge>
    <edge source="HKG" target="CZE">
      <data key="d0">147842</data>
    </edge>
    <edge source="HKG" target="FIN">
      <data key="d0">189309</data>
    </edge>
    <edge source="HKG" target="FRA">
      <data key="d0">1380507</data>
    </edge>
    <edge source="HKG" target="DEU">
      <data key="d0">7036019</data>
    </edge>
    <edge source="HKG" target="GHA">
      <data key="d0">40196</data>
    </edge>
    <edge source="HKG" target="HUN">
      <data key="d0">1121481</data>
    </edge>
    <edge source="HKG" target="IDN">
      <data key="d0">3216025</data>
    </edge>
    <edge source="HKG" target="IRL">
      <data key="d0">84958</data>
    </edge>
    <edge source="HKG" target="ISR">
      <data key="d0">78482</data>
    </edge>
    <edge source="HKG" target="ITA">
      <data key="d0">3037772</data>
    </edge>
    <edge source="HKG" target="JPN">
      <data key="d0">17725952</data>
    </edge>
    <edge source="HKG" target="KAZ">
      <data key="d0">14106</data>
    </edge>
    <edge source="HKG" target="KOR">
      <data key="d0">7603451</data>
    </edge>
    <edge source="HKG" target="LBN">
      <data key="d0">25978</data>
    </edge>
    <edge source="HKG" target="LVA">
      <data key="d0">10232</data>
    </edge>
    <edge source="HKG" target="MYS">
      <data key="d0">7891794</data>
    </edge>
    <edge source="HKG" target="MEX">
      <data key="d0">1167835</data>
    </edge>
    <edge source="HKG" target="MAR">
      <data key="d0">10684</data>
    </edge>
    <edge source="HKG" target="NLD">
      <data key="d0">498180</data>
    </edge>
    <edge source="HKG" target="NZL">
      <data key="d0">54638</data>
    </edge>
    <edge source="HKG" target="PAK">
      <data key="d0">402151</data>
    </edge>
    <edge source="HKG" target="PER">
      <data key="d0">22599</data>
    </edge>
    <edge source="HKG" target="PHL">
      <data key="d0">7652300</data>
    </edge>
    <edge source="HKG" target="POL">
      <data key="d0">25347</data>
    </edge>
    <edge source="HKG" target="PRT">
      <data key="d0">57756</data>
    </edge>
    <edge source="HKG" target="ROU">
      <data key="d0">49525</data>
    </edge>
    <edge source="HKG" target="RUS">
      <data key="d0">468111</data>
    </edge>
    <edge source="HKG" target="IND">
      <data key="d0">9660490</data>
    </edge>
    <edge source="HKG" target="SGP">
      <data key="d0">2991368</data>
    </edge>
    <edge source="HKG" target="VNM">
      <data key="d0">9235210</data>
    </edge>
    <edge source="HKG" target="SVN">
      <data key="d0">196167</data>
    </edge>
    <edge source="HKG" target="ZAF">
      <data key="d0">309306</data>
    </edge>
    <edge source="HKG" target="ZWE">
      <data key="d0">68184</data>
    </edge>
    <edge source="HKG" target="ESP">
      <data key="d0">182623</data>
    </edge>
    <edge source="HKG" target="SWE">
      <data key="d0">344321</data>
    </edge>
    <edge source="HKG" target="CHE">
      <data key="d0">772844</data>
    </edge>
    <edge source="HKG" target="THA">
      <data key="d0">20054695</data>
    </edge>
    <edge source="HKG" target="ARE">
      <data key="d0">255794</data>
    </edge>
    <edge source="HKG" target="TUN">
      <data key="d0">168353</data>
    </edge>
    <edge source="HKG" target="TUR">
      <data key="d0">1616539</data>
    </edge>
    <edge source="HKG" target="UKR">
      <data key="d0">155682</data>
    </edge>
    <edge source="HKG" target="EGY">
      <data key="d0">206826</data>
    </edge>
    <edge source="HKG" target="GBR">
      <data key="d0">1514851</data>
    </edge>
    <edge source="HKG" target="USA">
      <data key="d0">18084614</data>
    </edge>
    <edge source="IDN" target="AUS">
      <data key="d0">443930</data>
    </edge>
    <edge source="IDN" target="AUT">
      <data key="d0">139830</data>
    </edge>
    <edge source="IDN" target="BEL">
      <data key="d0">248865</data>
    </edge>
    <edge source="IDN" target="BRA">
      <data key="d0">756427</data>
    </edge>
    <edge source="IDN" target="CMR">
      <data key="d0">39350</data>
    </edge>
    <edge source="IDN" target="CHN">
      <data key="d0">1092842</data>
    </edge>
    <edge source="IDN" target="FRA">
      <data key="d0">37068</data>
    </edge>
    <edge source="IDN" target="DEU">
      <data key="d0">235534</data>
    </edge>
    <edge source="IDN" target="HKG">
      <data key="d0">208721</data>
    </edge>
    <edge source="IDN" target="JPN">
      <data key="d0">2916327</data>
    </edge>
    <edge source="IDN" target="KOR">
      <data key="d0">1074130</data>
    </edge>
    <edge source="IDN" target="MYS">
      <data key="d0">2806973</data>
    </edge>
    <edge source="IDN" target="MEX">
      <data key="d0">898517</data>
    </edge>
    <edge source="IDN" target="NLD">
      <data key="d0">698609</data>
    </edge>
    <edge source="IDN" target="PHL">
      <data key="d0">1799558</data>
    </edge>
    <edge source="IDN" target="IND">
      <data key="d0">979230</data>
    </edge>
    <edge source="IDN" target="SGP">
      <data key="d0">14727763</data>
    </edge>
    <edge source="IDN" target="VNM">
      <data key="d0">799445</data>
    </edge>
    <edge source="IDN" target="ZAF">
      <data key="d0">217153</data>
    </edge>
    <edge source="IDN" target="ESP">
      <data key="d0">78200</data>
    </edge>
    <edge source="IDN" target="CHE">
      <data key="d0">16133</data>
    </edge>
    <edge source="IDN" target="THA">
      <data key="d0">1790820</data>
    </edge>
    <edge source="IDN" target="ARE">
      <data key="d0">49049</data>
    </edge>
    <edge source="IDN" target="GBR">
      <data key="d0">105495</data>
    </edge>
    <edge source="IDN" target="USA">
      <data key="d0">1029418</data>
    </edge>
    <edge source="ISR" target="ARG">
      <data key="d0">44000</data>
    </edge>
    <edge source="ISR" target="AUS">
      <data key="d0">978000</data>
    </edge>
    <edge source="ISR" target="AUT">
      <data key="d0">180000</data>
    </edge>
    <edge source="ISR" target="ARM">
      <data key="d0">18000</data>
    </edge>
    <edge source="ISR" target="BEL">
      <data key="d0">1070000</data>
    </edge>
    <edge source="ISR" target="BWA">
      <data key="d0">1798000</data>
    </edge>
    <edge source="ISR" target="BRA">
      <data key="d0">386000</data>
    </edge>
    <edge source="ISR" target="BLR">
      <data key="d0">240000</data>
    </edge>
    <edge source="ISR" target="CAN">
      <data key="d0">507000</data>
    </edge>
    <edge source="ISR" target="LKA">
      <data key="d0">114000</data>
    </edge>
    <edge source="ISR" target="CHL">
      <data key="d0">182000</data>
    </edge>
    <edge source="ISR" target="CHN">
      <data key="d0">2874000</data>
    </edge>
    <edge source="ISR" target="COL">
      <data key="d0">33000</data>
    </edge>
    <edge source="ISR" target="CRI">
      <data key="d0">36000</data>
    </edge>
    <edge source="ISR" target="CZE">
      <data key="d0">106000</data>
    </edge>
    <edge source="ISR" target="DNK">
      <data key="d0">58000</data>
    </edge>
    <edge source="ISR" target="ETH">
      <data key="d0">396000</data>
    </edge>
    <edge source="ISR" target="FIN">
      <data key="d0">28000</data>
    </edge>
    <edge source="ISR" target="FRA">
      <data key="d0">913000</data>
    </edge>
    <edge source="ISR" target="DEU">
      <data key="d0">9270000</data>
    </edge>
    <edge source="ISR" target="GHA">
      <data key="d0">11000</data>
    </edge>
    <edge source="ISR" target="GRC">
      <data key="d0">107000</data>
    </edge>
    <edge source="ISR" target="HKG">
      <data key="d0">1229000</data>
    </edge>
    <edge source="ISR" target="HUN">
      <data key="d0">258000</data>
    </edge>
    <edge source="ISR" target="IRL">
      <data key="d0">23000</data>
    </edge>
    <edge source="ISR" target="ITA">
      <data key="d0">806000</data>
    </edge>
    <edge source="ISR" target="JPN">
      <data key="d0">2422000</data>
    </edge>
    <edge source="ISR" target="KAZ">
      <data key="d0">12000</data>
    </edge>
    <edge source="ISR" target="JOR">
      <data key="d0">70000</data>
    </edge>
    <edge source="ISR" target="KOR">
      <data key="d0">29878000</data>
    </edge>
    <edge source="ISR" target="LVA">
      <data key="d0">41000</data>
    </edge>
    <edge source="ISR" target="LTU">
      <data key="d0">84000</data>
    </edge>
    <edge source="ISR" target="MYS">
      <data key="d0">24000</data>
    </edge>
    <edge source="ISR" target="MUS">
      <data key="d0">159000</data>
    </edge>
    <edge source="ISR" target="MEX">
      <data key="d0">111000</data>
    </edge>
    <edge source="ISR" target="MDA">
      <data key="d0">15000</data>
    </edge>
    <edge source="ISR" target="NAM">
      <data key="d0">516000</data>
    </edge>
    <edge source="ISR" target="NLD">
      <data key="d0">1102000</data>
    </edge>
    <edge source="ISR" target="NZL">
      <data key="d0">1946000</data>
    </edge>
    <edge source="ISR" target="NOR">
      <data key="d0">50000</data>
    </edge>
    <edge source="ISR" target="PHL">
      <data key="d0">89000</data>
    </edge>
    <edge source="ISR" target="POL">
      <data key="d0">136000</data>
    </edge>
    <edge source="ISR" target="PRT">
      <data key="d0">33000</data>
    </edge>
    <edge source="ISR" target="ROU">
      <data key="d0">296000</data>
    </edge>
    <edge source="ISR" target="RUS">
      <data key="d0">1595000</data>
    </edge>
    <edge source="ISR" target="IND">
      <data key="d0">13622000</data>
    </edge>
    <edge source="ISR" target="SGP">
      <data key="d0">296000</data>
    </edge>
    <edge source="ISR" target="VNM">
      <data key="d0">624000</data>
    </edge>
    <edge source="ISR" target="SVN">
      <data key="d0">119000</data>
    </edge>
    <edge source="ISR" target="ZAF">
      <data key="d0">1977000</data>
    </edge>
    <edge source="ISR" target="ZWE">
      <data key="d0">13000</data>
    </edge>
    <edge source="ISR" target="ESP">
      <data key="d0">435000</data>
    </edge>
    <edge source="ISR" target="SWE">
      <data key="d0">303000</data>
    </edge>
    <edge source="ISR" target="CHE">
      <data key="d0">691000</data>
    </edge>
    <edge source="ISR" target="THA">
      <data key="d0">2323000</data>
    </edge>
    <edge source="ISR" target="TUR">
      <data key="d0">823000</data>
    </edge>
    <edge source="ISR" target="UGA">
      <data key="d0">25000</data>
    </edge>
    <edge source="ISR" target="UKR">
      <data key="d0">378000</data>
    </edge>
    <edge source="ISR" target="MKD">
      <data key="d0">18000</data>
    </edge>
    <edge source="ISR" target="GBR">
      <data key="d0">1665000</data>
    </edge>
    <edge source="ISR" target="TZA">
      <data key="d0">11000</data>
    </edge>
    <edge source="ISR" target="USA">
      <data key="d0">8765000</data>
    </edge>
    <edge source="CIV" target="GHA">
      <data key="d0">24536</data>
    </edge>
    <edge source="CIV" target="NOR">
      <data key="d0">19987</data>
    </edge>
    <edge source="CIV" target="BFA">
      <data key="d0">70950</data>
    </edge>
    <edge source="JPN" target="DZA">
      <data key="d0">343388</data>
    </edge>
    <edge source="JPN" target="ARG">
      <data key="d0">8146510</data>
    </edge>
    <edge source="JPN" target="AUS">
      <data key="d0">75357686</data>
    </edge>
    <edge source="JPN" target="AUT">
      <data key="d0">5473606</data>
    </edge>
    <edge source="JPN" target="ARM">
      <data key="d0">64994</data>
    </edge>
    <edge source="JPN" target="BEL">
      <data key="d0">287196602</data>
    </edge>
    <edge source="JPN" target="BOL">
      <data key="d0">25845</data>
    </edge>
    <edge source="JPN" target="BRA">
      <data key="d0">209248419</data>
    </edge>
    <edge source="JPN" target="BGR">
      <data key="d0">1055058</data>
    </edge>
    <edge source="JPN" target="BLR">
      <data key="d0">5012969</data>
    </edge>
    <edge source="JPN" target="KHM">
      <data key="d0">2285142</data>
    </edge>
    <edge source="JPN" target="CAN">
      <data key="d0">159774737</data>
    </edge>
    <edge source="JPN" target="LKA">
      <data key="d0">1823391</data>
    </edge>
    <edge source="JPN" target="CHL">
      <data key="d0">1713434</data>
    </edge>
    <edge source="JPN" target="CHN">
      <data key="d0">6005382636</data>
    </edge>
    <edge source="JPN" target="COL">
      <data key="d0">1164038</data>
    </edge>
    <edge source="JPN" target="CRI">
      <data key="d0">120794</data>
    </edge>
    <edge source="JPN" target="HRV">
      <data key="d0">2250992</data>
    </edge>
    <edge source="JPN" target="CZE">
      <data key="d0">29246015</data>
    </edge>
    <edge source="JPN" target="DNK">
      <data key="d0">5470474</data>
    </edge>
    <edge source="JPN" target="ECU">
      <data key="d0">145524</data>
    </edge>
    <edge source="JPN" target="SLV">
      <data key="d0">20721</data>
    </edge>
    <edge source="JPN" target="ETH">
      <data key="d0">101388</data>
    </edge>
    <edge source="JPN" target="EST">
      <data key="d0">3444094</data>
    </edge>
    <edge source="JPN" target="FIN">
      <data key="d0">22027155</data>
    </edge>
    <edge source="JPN" target="FRA">
      <data key="d0">113425250</data>
    </edge>
    <edge source="JPN" target="GEO">
      <data key="d0">176643</data>
    </edge>
    <edge source="JPN" target="DEU">
      <data key="d0">384410751</data>
    </edge>
    <edge source="JPN" target="GRC">
      <data key="d0">113891</data>
    </edge>
    <edge source="JPN" target="GTM">
      <data key="d0">57315</data>
    </edge>
    <edge source="JPN" target="HND">
      <data key="d0">69705</data>
    </edge>
    <edge source="JPN" target="HKG">
      <data key="d0">328874879</data>
    </edge>
    <edge source="JPN" target="HUN">
      <data key="d0">29229516</data>
    </edge>
    <edge source="JPN" target="IDN">
      <data key="d0">721332882</data>
    </edge>
    <edge source="JPN" target="IRL">
      <data key="d0">1005097</data>
    </edge>
    <edge source="JPN" target="ISR">
      <data key="d0">30334610</data>
    </edge>
    <edge source="JPN" target="ITA">
      <data key="d0">73237435</data>
    </edge>
    <edge source="JPN" target="CIV">
      <data key="d0">11739</data>
    </edge>
    <edge source="JPN" target="KAZ">
      <data key="d0">593419</data>
    </edge>
    <edge source="JPN" target="JOR">
      <data key="d0">311179</data>
    </edge>
    <edge source="JPN" target="KOR">
      <data key="d0">1120731075</data>
    </edge>
    <edge source="JPN" target="LBN">
      <data key="d0">70156</data>
    </edge>
    <edge source="JPN" target="LVA">
      <data key="d0">501665</data>
    </edge>
    <edge source="JPN" target="LTU">
      <data key="d0">2026342</data>
    </edge>
    <edge source="JPN" target="MYS">
      <data key="d0">227998213</data>
    </edge>
    <edge source="JPN" target="MUS">
      <data key="d0">33625</data>
    </edge>
    <edge source="JPN" target="MEX">
      <data key="d0">382781566</data>
    </edge>
    <edge source="JPN" target="MAR">
      <data key="d0">625854</data>
    </edge>
    <edge source="JPN" target="OMN">
      <data key="d0">878064</data>
    </edge>
    <edge source="JPN" target="NLD">
      <data key="d0">139364201</data>
    </edge>
    <edge source="JPN" target="NZL">
      <data key="d0">7451728</data>
    </edge>
    <edge source="JPN" target="NOR">
      <data key="d0">19480882</data>
    </edge>
    <edge source="JPN" target="PAK">
      <data key="d0">10196430</data>
    </edge>
    <edge source="JPN" target="PAN">
      <data key="d0">116910</data>
    </edge>
    <edge source="JPN" target="PRY">
      <data key="d0">123211</data>
    </edge>
    <edge source="JPN" target="PER">
      <data key="d0">981482</data>
    </edge>
    <edge source="JPN" target="PHL">
      <data key="d0">186011349</data>
    </edge>
    <edge source="JPN" target="POL">
      <data key="d0">32542669</data>
    </edge>
    <edge source="JPN" target="PRT">
      <data key="d0">11944340</data>
    </edge>
    <edge source="JPN" target="ROU">
      <data key="d0">15912148</data>
    </edge>
    <edge source="JPN" target="RUS">
      <data key="d0">134764237</data>
    </edge>
    <edge source="JPN" target="SAU">
      <data key="d0">13756682</data>
    </edge>
    <edge source="JPN" target="SEN">
      <data key="d0">62727</data>
    </edge>
    <edge source="JPN" target="SRB">
      <data key="d0">17817183</data>
    </edge>
    <edge source="JPN" target="IND">
      <data key="d0">931201480</data>
    </edge>
    <edge source="JPN" target="SGP">
      <data key="d0">148964167</data>
    </edge>
    <edge source="JPN" target="SVK">
      <data key="d0">3438431</data>
    </edge>
    <edge source="JPN" target="VNM">
      <data key="d0">330044041</data>
    </edge>
    <edge source="JPN" target="SVN">
      <data key="d0">7399763</data>
    </edge>
    <edge source="JPN" target="ZAF">
      <data key="d0">14471959</data>
    </edge>
    <edge source="JPN" target="ESP">
      <data key="d0">31679838</data>
    </edge>
    <edge source="JPN" target="SWE">
      <data key="d0">28387695</data>
    </edge>
    <edge source="JPN" target="CHE">
      <data key="d0">56533326</data>
    </edge>
    <edge source="JPN" target="THA">
      <data key="d0">2317806869</data>
    </edge>
    <edge source="JPN" target="ARE">
      <data key="d0">6814674</data>
    </edge>
    <edge source="JPN" target="TUN">
      <data key="d0">3670059</data>
    </edge>
    <edge source="JPN" target="TUR">
      <data key="d0">105432344</data>
    </edge>
    <edge source="JPN" target="UGA">
      <data key="d0">179148</data>
    </edge>
    <edge source="JPN" target="UKR">
      <data key="d0">1839627</data>
    </edge>
    <edge source="JPN" target="MKD">
      <data key="d0">170604</data>
    </edge>
    <edge source="JPN" target="EGY">
      <data key="d0">5963081</data>
    </edge>
    <edge source="JPN" target="GBR">
      <data key="d0">165148909</data>
    </edge>
    <edge source="JPN" target="TZA">
      <data key="d0">132708</data>
    </edge>
    <edge source="JPN" target="USA">
      <data key="d0">3144745329</data>
    </edge>
    <edge source="JPN" target="URY">
      <data key="d0">159567</data>
    </edge>
    <edge source="KOR" target="DZA">
      <data key="d0">568815</data>
    </edge>
    <edge source="KOR" target="ARG">
      <data key="d0">7477857</data>
    </edge>
    <edge source="KOR" target="AUS">
      <data key="d0">21818794</data>
    </edge>
    <edge source="KOR" target="AUT">
      <data key="d0">2397814</data>
    </edge>
    <edge source="KOR" target="ARM">
      <data key="d0">77450</data>
    </edge>
    <edge source="KOR" target="BEL">
      <data key="d0">13129255</data>
    </edge>
    <edge source="KOR" target="BRA">
      <data key="d0">75919605</data>
    </edge>
    <edge source="KOR" target="BGR">
      <data key="d0">811864</data>
    </edge>
    <edge source="KOR" target="BLR">
      <data key="d0">2240405</data>
    </edge>
    <edge source="KOR" target="KHM">
      <data key="d0">155152</data>
    </edge>
    <edge source="KOR" target="CAN">
      <data key="d0">10719671</data>
    </edge>
    <edge source="KOR" target="LKA">
      <data key="d0">341248</data>
    </edge>
    <edge source="KOR" target="CHL">
      <data key="d0">3622532</data>
    </edge>
    <edge source="KOR" target="CHN">
      <data key="d0">981599871</data>
    </edge>
    <edge source="KOR" target="COL">
      <data key="d0">12034711</data>
    </edge>
    <edge source="KOR" target="CRI">
      <data key="d0">106989</data>
    </edge>
    <edge source="KOR" target="HRV">
      <data key="d0">62831</data>
    </edge>
    <edge source="KOR" target="CZE">
      <data key="d0">10827433</data>
    </edge>
    <edge source="KOR" target="DNK">
      <data key="d0">977060</data>
    </edge>
    <edge source="KOR" target="ECU">
      <data key="d0">1463886</data>
    </edge>
    <edge source="KOR" target="EST">
      <data key="d0">18991469</data>
    </edge>
    <edge source="KOR" target="FIN">
      <data key="d0">2921260</data>
    </edge>
    <edge source="KOR" target="FRA">
      <data key="d0">20339907</data>
    </edge>
    <edge source="KOR" target="GEO">
      <data key="d0">192208</data>
    </edge>
    <edge source="KOR" target="DEU">
      <data key="d0">151460857</data>
    </edge>
    <edge source="KOR" target="GHA">
      <data key="d0">119983</data>
    </edge>
    <edge source="KOR" target="GRC">
      <data key="d0">44515</data>
    </edge>
    <edge source="KOR" target="GTM">
      <data key="d0">16316</data>
    </edge>
    <edge source="KOR" target="HKG">
      <data key="d0">21209840</data>
    </edge>
    <edge source="KOR" target="HUN">
      <data key="d0">1227786</data>
    </edge>
    <edge source="KOR" target="IDN">
      <data key="d0">78515328</data>
    </edge>
    <edge source="KOR" target="IRL">
      <data key="d0">88058</data>
    </edge>
    <edge source="KOR" target="ISR">
      <data key="d0">8393818</data>
    </edge>
    <edge source="KOR" target="ITA">
      <data key="d0">78534939</data>
    </edge>
    <edge source="KOR" target="JPN">
      <data key="d0">194614970</data>
    </edge>
    <edge source="KOR" target="KAZ">
      <data key="d0">4579604</data>
    </edge>
    <edge source="KOR" target="JOR">
      <data key="d0">74513</data>
    </edge>
    <edge source="KOR" target="LBN">
      <data key="d0">147521</data>
    </edge>
    <edge source="KOR" target="LVA">
      <data key="d0">7330850</data>
    </edge>
    <edge source="KOR" target="LTU">
      <data key="d0">884404</data>
    </edge>
    <edge source="KOR" target="MYS">
      <data key="d0">30806927</data>
    </edge>
    <edge source="KOR" target="MUS">
      <data key="d0">11016</data>
    </edge>
    <edge source="KOR" target="MEX">
      <data key="d0">65412087</data>
    </edge>
    <edge source="KOR" target="MAR">
      <data key="d0">12401288</data>
    </edge>
    <edge source="KOR" target="OMN">
      <data key="d0">3212167</data>
    </edge>
    <edge source="KOR" target="NLD">
      <data key="d0">3001326</data>
    </edge>
    <edge source="KOR" target="NZL">
      <data key="d0">3320361</data>
    </edge>
    <edge source="KOR" target="NOR">
      <data key="d0">3456160</data>
    </edge>
    <edge source="KOR" target="PAK">
      <data key="d0">2234330</data>
    </edge>
    <edge source="KOR" target="PAN">
      <data key="d0">203773</data>
    </edge>
    <edge source="KOR" target="PRY">
      <data key="d0">821160</data>
    </edge>
    <edge source="KOR" target="PER">
      <data key="d0">758449</data>
    </edge>
    <edge source="KOR" target="PHL">
      <data key="d0">15315261</data>
    </edge>
    <edge source="KOR" target="POL">
      <data key="d0">13529158</data>
    </edge>
    <edge source="KOR" target="PRT">
      <data key="d0">1779783</data>
    </edge>
    <edge source="KOR" target="ROU">
      <data key="d0">18113683</data>
    </edge>
    <edge source="KOR" target="RUS">
      <data key="d0">56694435</data>
    </edge>
    <edge source="KOR" target="SAU">
      <data key="d0">30421642</data>
    </edge>
    <edge source="KOR" target="SRB">
      <data key="d0">110713</data>
    </edge>
    <edge source="KOR" target="IND">
      <data key="d0">273468538</data>
    </edge>
    <edge source="KOR" target="SGP">
      <data key="d0">19790230</data>
    </edge>
    <edge source="KOR" target="SVK">
      <data key="d0">17883330</data>
    </edge>
    <edge source="KOR" target="VNM">
      <data key="d0">116816196</data>
    </edge>
    <edge source="KOR" target="SVN">
      <data key="d0">7359228</data>
    </edge>
    <edge source="KOR" target="ZAF">
      <data key="d0">30300267</data>
    </edge>
    <edge source="KOR" target="ESP">
      <data key="d0">5541631</data>
    </edge>
    <edge source="KOR" target="SWE">
      <data key="d0">4507446</data>
    </edge>
    <edge source="KOR" target="CHE">
      <data key="d0">4787337</data>
    </edge>
    <edge source="KOR" target="THA">
      <data key="d0">117915603</data>
    </edge>
    <edge source="KOR" target="ARE">
      <data key="d0">19859543</data>
    </edge>
    <edge source="KOR" target="TUN">
      <data key="d0">156250</data>
    </edge>
    <edge source="KOR" target="TUR">
      <data key="d0">120914838</data>
    </edge>
    <edge source="KOR" target="UKR">
      <data key="d0">9332286</data>
    </edge>
    <edge source="KOR" target="EGY">
      <data key="d0">1188003</data>
    </edge>
    <edge source="KOR" target="GBR">
      <data key="d0">73306778</data>
    </edge>
    <edge source="KOR" target="TZA">
      <data key="d0">324440</data>
    </edge>
    <edge source="KOR" target="USA">
      <data key="d0">611641458</data>
    </edge>
    <edge source="KOR" target="URY">
      <data key="d0">1112252</data>
    </edge>
    <edge source="MYS" target="DZA">
      <data key="d0">43886</data>
    </edge>
    <edge source="MYS" target="AUS">
      <data key="d0">7889778</data>
    </edge>
    <edge source="MYS" target="AUT">
      <data key="d0">7844381</data>
    </edge>
    <edge source="MYS" target="BEL">
      <data key="d0">356800</data>
    </edge>
    <edge source="MYS" target="BRA">
      <data key="d0">378689</data>
    </edge>
    <edge source="MYS" target="BGR">
      <data key="d0">32879</data>
    </edge>
    <edge source="MYS" target="KHM">
      <data key="d0">580096</data>
    </edge>
    <edge source="MYS" target="CMR">
      <data key="d0">62782</data>
    </edge>
    <edge source="MYS" target="CAN">
      <data key="d0">848144</data>
    </edge>
    <edge source="MYS" target="LKA">
      <data key="d0">423964</data>
    </edge>
    <edge source="MYS" target="CHN">
      <data key="d0">50065488</data>
    </edge>
    <edge source="MYS" target="COL">
      <data key="d0">97712</data>
    </edge>
    <edge source="MYS" target="CRI">
      <data key="d0">15084</data>
    </edge>
    <edge source="MYS" target="CZE">
      <data key="d0">278104</data>
    </edge>
    <edge source="MYS" target="DNK">
      <data key="d0">32820</data>
    </edge>
    <edge source="MYS" target="ETH">
      <data key="d0">36632</data>
    </edge>
    <edge source="MYS" target="FIN">
      <data key="d0">64638</data>
    </edge>
    <edge source="MYS" target="FRA">
      <data key="d0">830739</data>
    </edge>
    <edge source="MYS" target="DEU">
      <data key="d0">6792543</data>
    </edge>
    <edge source="MYS" target="GHA">
      <data key="d0">227340</data>
    </edge>
    <edge source="MYS" target="GTM">
      <data key="d0">20465</data>
    </edge>
    <edge source="MYS" target="HKG">
      <data key="d0">12739614</data>
    </edge>
    <edge source="MYS" target="HUN">
      <data key="d0">734622</data>
    </edge>
    <edge source="MYS" target="IDN">
      <data key="d0">24195113</data>
    </edge>
    <edge source="MYS" target="IRL">
      <data key="d0">266198</data>
    </edge>
    <edge source="MYS" target="ITA">
      <data key="d0">1321520</data>
    </edge>
    <edge source="MYS" target="CIV">
      <data key="d0">305912</data>
    </edge>
    <edge source="MYS" target="JPN">
      <data key="d0">15756905</data>
    </edge>
    <edge source="MYS" target="JOR">
      <data key="d0">66063</data>
    </edge>
    <edge source="MYS" target="KOR">
      <data key="d0">7098223</data>
    </edge>
    <edge source="MYS" target="LVA">
      <data key="d0">24080</data>
    </edge>
    <edge source="MYS" target="MUS">
      <data key="d0">47195</data>
    </edge>
    <edge source="MYS" target="MEX">
      <data key="d0">803747</data>
    </edge>
    <edge source="MYS" target="MAR">
      <data key="d0">195323</data>
    </edge>
    <edge source="MYS" target="MOZ">
      <data key="d0">17509</data>
    </edge>
    <edge source="MYS" target="OMN">
      <data key="d0">203099</data>
    </edge>
    <edge source="MYS" target="NLD">
      <data key="d0">10685313</data>
    </edge>
    <edge source="MYS" target="NZL">
      <data key="d0">95739</data>
    </edge>
    <edge source="MYS" target="NOR">
      <data key="d0">1343224</data>
    </edge>
    <edge source="MYS" target="PAK">
      <data key="d0">23547</data>
    </edge>
    <edge source="MYS" target="PHL">
      <data key="d0">13647057</data>
    </edge>
    <edge source="MYS" target="POL">
      <data key="d0">277979</data>
    </edge>
    <edge source="MYS" target="PRT">
      <data key="d0">81822</data>
    </edge>
    <edge source="MYS" target="RUS">
      <data key="d0">174316</data>
    </edge>
    <edge source="MYS" target="SAU">
      <data key="d0">917525</data>
    </edge>
    <edge source="MYS" target="IND">
      <data key="d0">9805059</data>
    </edge>
    <edge source="MYS" target="SGP">
      <data key="d0">60092849</data>
    </edge>
    <edge source="MYS" target="SVK">
      <data key="d0">17671</data>
    </edge>
    <edge source="MYS" target="VNM">
      <data key="d0">6470843</data>
    </edge>
    <edge source="MYS" target="SVN">
      <data key="d0">610274</data>
    </edge>
    <edge source="MYS" target="ZAF">
      <data key="d0">138591</data>
    </edge>
    <edge source="MYS" target="ESP">
      <data key="d0">27193</data>
    </edge>
    <edge source="MYS" target="SWE">
      <data key="d0">35253</data>
    </edge>
    <edge source="MYS" target="CHE">
      <data key="d0">1766846</data>
    </edge>
    <edge source="MYS" target="THA">
      <data key="d0">75927072</data>
    </edge>
    <edge source="MYS" target="ARE">
      <data key="d0">10250861</data>
    </edge>
    <edge source="MYS" target="TUR">
      <data key="d0">308911</data>
    </edge>
    <edge source="MYS" target="UGA">
      <data key="d0">28844</data>
    </edge>
    <edge source="MYS" target="EGY">
      <data key="d0">116075</data>
    </edge>
    <edge source="MYS" target="GBR">
      <data key="d0">13376724</data>
    </edge>
    <edge source="MYS" target="TZA">
      <data key="d0">51997</data>
    </edge>
    <edge source="MYS" target="USA">
      <data key="d0">37376062</data>
    </edge>
    <edge source="MOZ" target="ZAF">
      <data key="d0">401106</data>
    </edge>
    <edge source="NLD" target="ALB">
      <data key="d0">149720</data>
    </edge>
    <edge source="NLD" target="DZA">
      <data key="d0">4300188</data>
    </edge>
    <edge source="NLD" target="AZE">
      <data key="d0">3684205</data>
    </edge>
    <edge source="NLD" target="ARG">
      <data key="d0">486262</data>
    </edge>
    <edge source="NLD" target="AUS">
      <data key="d0">6570252</data>
    </edge>
    <edge source="NLD" target="AUT">
      <data key="d0">35787279</data>
    </edge>
    <edge source="NLD" target="ARM">
      <data key="d0">46039</data>
    </edge>
    <edge source="NLD" target="BEL">
      <data key="d0">98174291</data>
    </edge>
    <edge source="NLD" target="BOL">
      <data key="d0">26171</data>
    </edge>
    <edge source="NLD" target="BRA">
      <data key="d0">5758913</data>
    </edge>
    <edge source="NLD" target="BGR">
      <data key="d0">1610152</data>
    </edge>
    <edge source="NLD" target="BLR">
      <data key="d0">963054</data>
    </edge>
    <edge source="NLD" target="KHM">
      <data key="d0">46357</data>
    </edge>
    <edge source="NLD" target="CMR">
      <data key="d0">16363</data>
    </edge>
    <edge source="NLD" target="CAN">
      <data key="d0">11882636</data>
    </edge>
    <edge source="NLD" target="LKA">
      <data key="d0">67240</data>
    </edge>
    <edge source="NLD" target="CHL">
      <data key="d0">1182419</data>
    </edge>
    <edge source="NLD" target="CHN">
      <data key="d0">59951363</data>
    </edge>
    <edge source="NLD" target="COL">
      <data key="d0">383876</data>
    </edge>
    <edge source="NLD" target="HRV">
      <data key="d0">1184536</data>
    </edge>
    <edge source="NLD" target="CZE">
      <data key="d0">33885624</data>
    </edge>
    <edge source="NLD" target="DNK">
      <data key="d0">11200491</data>
    </edge>
    <edge source="NLD" target="ECU">
      <data key="d0">79730</data>
    </edge>
    <edge source="NLD" target="ETH">
      <data key="d0">1362293</data>
    </edge>
    <edge source="NLD" target="EST">
      <data key="d0">1403229</data>
    </edge>
    <edge source="NLD" target="FIN">
      <data key="d0">13758246</data>
    </edge>
    <edge source="NLD" target="FRA">
      <data key="d0">78950253</data>
    </edge>
    <edge source="NLD" target="GEO">
      <data key="d0">19913</data>
    </edge>
    <edge source="NLD" target="DEU">
      <data key="d0">328178240</data>
    </edge>
    <edge source="NLD" target="GHA">
      <data key="d0">194128</data>
    </edge>
    <edge source="NLD" target="GRC">
      <data key="d0">1205942</data>
    </edge>
    <edge source="NLD" target="HKG">
      <data key="d0">980784</data>
    </edge>
    <edge source="NLD" target="HUN">
      <data key="d0">11437765</data>
    </edge>
    <edge source="NLD" target="IDN">
      <data key="d0">1070597</data>
    </edge>
    <edge source="NLD" target="IRL">
      <data key="d0">1905217</data>
    </edge>
    <edge source="NLD" target="ISR">
      <data key="d0">1162939</data>
    </edge>
    <edge source="NLD" target="ITA">
      <data key="d0">64053038</data>
    </edge>
    <edge source="NLD" target="CIV">
      <data key="d0">115919</data>
    </edge>
    <edge source="NLD" target="JPN">
      <data key="d0">15978093</data>
    </edge>
    <edge source="NLD" target="KAZ">
      <data key="d0">1082516</data>
    </edge>
    <edge source="NLD" target="JOR">
      <data key="d0">443616</data>
    </edge>
    <edge source="NLD" target="KOR">
      <data key="d0">4922066</data>
    </edge>
    <edge source="NLD" target="LBN">
      <data key="d0">53146</data>
    </edge>
    <edge source="NLD" target="LVA">
      <data key="d0">3831528</data>
    </edge>
    <edge source="NLD" target="LTU">
      <data key="d0">2073399</data>
    </edge>
    <edge source="NLD" target="MYS">
      <data key="d0">4184628</data>
    </edge>
    <edge source="NLD" target="MRT">
      <data key="d0">33202</data>
    </edge>
    <edge source="NLD" target="MUS">
      <data key="d0">36793</data>
    </edge>
    <edge source="NLD" target="MEX">
      <data key="d0">2297753</data>
    </edge>
    <edge source="NLD" target="MAR">
      <data key="d0">1276585</data>
    </edge>
    <edge source="NLD" target="OMN">
      <data key="d0">386330</data>
    </edge>
    <edge source="NLD" target="NZL">
      <data key="d0">362989</data>
    </edge>
    <edge source="NLD" target="NIC">
      <data key="d0">160725</data>
    </edge>
    <edge source="NLD" target="NOR">
      <data key="d0">12219474</data>
    </edge>
    <edge source="NLD" target="PAK">
      <data key="d0">315145</data>
    </edge>
    <edge source="NLD" target="PAN">
      <data key="d0">2175489</data>
    </edge>
    <edge source="NLD" target="PRY">
      <data key="d0">19873</data>
    </edge>
    <edge source="NLD" target="PER">
      <data key="d0">1058260</data>
    </edge>
    <edge source="NLD" target="PHL">
      <data key="d0">374284</data>
    </edge>
    <edge source="NLD" target="POL">
      <data key="d0">45696672</data>
    </edge>
    <edge source="NLD" target="PRT">
      <data key="d0">8888868</data>
    </edge>
    <edge source="NLD" target="ROU">
      <data key="d0">18817672</data>
    </edge>
    <edge source="NLD" target="RUS">
      <data key="d0">49152326</data>
    </edge>
    <edge source="NLD" target="SAU">
      <data key="d0">7294253</data>
    </edge>
    <edge source="NLD" target="SEN">
      <data key="d0">12872</data>
    </edge>
    <edge source="NLD" target="SRB">
      <data key="d0">948010</data>
    </edge>
    <edge source="NLD" target="IND">
      <data key="d0">4076730</data>
    </edge>
    <edge source="NLD" target="SGP">
      <data key="d0">69875707</data>
    </edge>
    <edge source="NLD" target="SVK">
      <data key="d0">13426641</data>
    </edge>
    <edge source="NLD" target="VNM">
      <data key="d0">5111490</data>
    </edge>
    <edge source="NLD" target="SVN">
      <data key="d0">1974605</data>
    </edge>
    <edge source="NLD" target="ZAF">
      <data key="d0">2973452</data>
    </edge>
    <edge source="NLD" target="ESP">
      <data key="d0">19812668</data>
    </edge>
    <edge source="NLD" target="SWE">
      <data key="d0">50346360</data>
    </edge>
    <edge source="NLD" target="CHE">
      <data key="d0">16177143</data>
    </edge>
    <edge source="NLD" target="THA">
      <data key="d0">4315569</data>
    </edge>
    <edge source="NLD" target="ARE">
      <data key="d0">12546543</data>
    </edge>
    <edge source="NLD" target="TUN">
      <data key="d0">187806</data>
    </edge>
    <edge source="NLD" target="TUR">
      <data key="d0">11096974</data>
    </edge>
    <edge source="NLD" target="UGA">
      <data key="d0">58980</data>
    </edge>
    <edge source="NLD" target="UKR">
      <data key="d0">2335306</data>
    </edge>
    <edge source="NLD" target="MKD">
      <data key="d0">149048</data>
    </edge>
    <edge source="NLD" target="EGY">
      <data key="d0">1111960</data>
    </edge>
    <edge source="NLD" target="GBR">
      <data key="d0">100781426</data>
    </edge>
    <edge source="NLD" target="TZA">
      <data key="d0">95295</data>
    </edge>
    <edge source="NLD" target="USA">
      <data key="d0">99809193</data>
    </edge>
    <edge source="NZL" target="ARG">
      <data key="d0">17526</data>
    </edge>
    <edge source="NZL" target="AUS">
      <data key="d0">21618778</data>
    </edge>
    <edge source="NZL" target="BEL">
      <data key="d0">766161</data>
    </edge>
    <edge source="NZL" target="BRA">
      <data key="d0">24662</data>
    </edge>
    <edge source="NZL" target="BLR">
      <data key="d0">270617</data>
    </edge>
    <edge source="NZL" target="CMR">
      <data key="d0">121208</data>
    </edge>
    <edge source="NZL" target="CAN">
      <data key="d0">1704107</data>
    </edge>
    <edge source="NZL" target="CHL">
      <data key="d0">177244</data>
    </edge>
    <edge source="NZL" target="CHN">
      <data key="d0">2376215</data>
    </edge>
    <edge source="NZL" target="ECU">
      <data key="d0">428454</data>
    </edge>
    <edge source="NZL" target="FIN">
      <data key="d0">511764</data>
    </edge>
    <edge source="NZL" target="FRA">
      <data key="d0">15523</data>
    </edge>
    <edge source="NZL" target="DEU">
      <data key="d0">1385736</data>
    </edge>
    <edge source="NZL" target="GHA">
      <data key="d0">285160</data>
    </edge>
    <edge source="NZL" target="HKG">
      <data key="d0">184385</data>
    </edge>
    <edge source="NZL" target="HUN">
      <data key="d0">11672</data>
    </edge>
    <edge source="NZL" target="IDN">
      <data key="d0">463862</data>
    </edge>
    <edge source="NZL" target="IRL">
      <data key="d0">73119</data>
    </edge>
    <edge source="NZL" target="ISR">
      <data key="d0">10290</data>
    </edge>
    <edge source="NZL" target="ITA">
      <data key="d0">22284</data>
    </edge>
    <edge source="NZL" target="JAM">
      <data key="d0">58693</data>
    </edge>
    <edge source="NZL" target="JPN">
      <data key="d0">590963</data>
    </edge>
    <edge source="NZL" target="KOR">
      <data key="d0">228352</data>
    </edge>
    <edge source="NZL" target="KGZ">
      <data key="d0">102406</data>
    </edge>
    <edge source="NZL" target="LTU">
      <data key="d0">202464</data>
    </edge>
    <edge source="NZL" target="MYS">
      <data key="d0">600231</data>
    </edge>
    <edge source="NZL" target="MEX">
      <data key="d0">1057410</data>
    </edge>
    <edge source="NZL" target="MOZ">
      <data key="d0">43345</data>
    </edge>
    <edge source="NZL" target="NAM">
      <data key="d0">122288</data>
    </edge>
    <edge source="NZL" target="PHL">
      <data key="d0">1145469</data>
    </edge>
    <edge source="NZL" target="ROU">
      <data key="d0">10722</data>
    </edge>
    <edge source="NZL" target="RUS">
      <data key="d0">739321</data>
    </edge>
    <edge source="NZL" target="SAU">
      <data key="d0">281536</data>
    </edge>
    <edge source="NZL" target="IND">
      <data key="d0">1387746</data>
    </edge>
    <edge source="NZL" target="SGP">
      <data key="d0">322607</data>
    </edge>
    <edge source="NZL" target="ZAF">
      <data key="d0">1479539</data>
    </edge>
    <edge source="NZL" target="SWE">
      <data key="d0">24890</data>
    </edge>
    <edge source="NZL" target="THA">
      <data key="d0">4294360</data>
    </edge>
    <edge source="NZL" target="ARE">
      <data key="d0">1381640</data>
    </edge>
    <edge source="NZL" target="TUR">
      <data key="d0">1284045</data>
    </edge>
    <edge source="NZL" target="GBR">
      <data key="d0">1864350</data>
    </edge>
    <edge source="NZL" target="USA">
      <data key="d0">15994560</data>
    </edge>
    <edge source="NOR" target="AUS">
      <data key="d0">44033</data>
    </edge>
    <edge source="NOR" target="AUT">
      <data key="d0">305334</data>
    </edge>
    <edge source="NOR" target="BEL">
      <data key="d0">1238273</data>
    </edge>
    <edge source="NOR" target="BRA">
      <data key="d0">382333</data>
    </edge>
    <edge source="NOR" target="CAN">
      <data key="d0">2624366</data>
    </edge>
    <edge source="NOR" target="CHL">
      <data key="d0">711991</data>
    </edge>
    <edge source="NOR" target="CHN">
      <data key="d0">2461548</data>
    </edge>
    <edge source="NOR" target="HRV">
      <data key="d0">18726</data>
    </edge>
    <edge source="NOR" target="CZE">
      <data key="d0">934385</data>
    </edge>
    <edge source="NOR" target="DNK">
      <data key="d0">2539574</data>
    </edge>
    <edge source="NOR" target="EST">
      <data key="d0">73667</data>
    </edge>
    <edge source="NOR" target="FIN">
      <data key="d0">1533250</data>
    </edge>
    <edge source="NOR" target="FRA">
      <data key="d0">1240905</data>
    </edge>
    <edge source="NOR" target="DEU">
      <data key="d0">9065129</data>
    </edge>
    <edge source="NOR" target="GHA">
      <data key="d0">320330</data>
    </edge>
    <edge source="NOR" target="HKG">
      <data key="d0">48271</data>
    </edge>
    <edge source="NOR" target="IDN">
      <data key="d0">36706</data>
    </edge>
    <edge source="NOR" target="ITA">
      <data key="d0">857512</data>
    </edge>
    <edge source="NOR" target="JPN">
      <data key="d0">145281</data>
    </edge>
    <edge source="NOR" target="KOR">
      <data key="d0">281777</data>
    </edge>
    <edge source="NOR" target="LVA">
      <data key="d0">135461</data>
    </edge>
    <edge source="NOR" target="LTU">
      <data key="d0">214531</data>
    </edge>
    <edge source="NOR" target="MYS">
      <data key="d0">257187</data>
    </edge>
    <edge source="NOR" target="OMN">
      <data key="d0">850672</data>
    </edge>
    <edge source="NOR" target="NLD">
      <data key="d0">48216086</data>
    </edge>
    <edge source="NOR" target="POL">
      <data key="d0">656941</data>
    </edge>
    <edge source="NOR" target="PRT">
      <data key="d0">484544</data>
    </edge>
    <edge source="NOR" target="ROU">
      <data key="d0">3211660</data>
    </edge>
    <edge source="NOR" target="RUS">
      <data key="d0">1437504</data>
    </edge>
    <edge source="NOR" target="IND">
      <data key="d0">147643</data>
    </edge>
    <edge source="NOR" target="SGP">
      <data key="d0">255860</data>
    </edge>
    <edge source="NOR" target="VNM">
      <data key="d0">21887</data>
    </edge>
    <edge source="NOR" target="SVN">
      <data key="d0">32407</data>
    </edge>
    <edge source="NOR" target="ZAF">
      <data key="d0">1928508</data>
    </edge>
    <edge source="NOR" target="ESP">
      <data key="d0">415405</data>
    </edge>
    <edge source="NOR" target="SWE">
      <data key="d0">7793651</data>
    </edge>
    <edge source="NOR" target="CHE">
      <data key="d0">1966602</data>
    </edge>
    <edge source="NOR" target="THA">
      <data key="d0">80379</data>
    </edge>
    <edge source="NOR" target="ARE">
      <data key="d0">669120</data>
    </edge>
    <edge source="NOR" target="TUR">
      <data key="d0">18654</data>
    </edge>
    <edge source="NOR" target="UKR">
      <data key="d0">55768</data>
    </edge>
    <edge source="NOR" target="GBR">
      <data key="d0">3734702</data>
    </edge>
    <edge source="NOR" target="USA">
      <data key="d0">7240750</data>
    </edge>
    <edge source="PAK" target="LKA">
      <data key="d0">12959</data>
    </edge>
    <edge source="PAK" target="FRA">
      <data key="d0">16203</data>
    </edge>
    <edge source="PAK" target="DEU">
      <data key="d0">92726</data>
    </edge>
    <edge source="PAK" target="ITA">
      <data key="d0">69133</data>
    </edge>
    <edge source="PAK" target="JPN">
      <data key="d0">11296</data>
    </edge>
    <edge source="PAK" target="KAZ">
      <data key="d0">218400</data>
    </edge>
    <edge source="PAK" target="MOZ">
      <data key="d0">91376</data>
    </edge>
    <edge source="PAK" target="OMN">
      <data key="d0">474798</data>
    </edge>
    <edge source="PAK" target="SAU">
      <data key="d0">1715070</data>
    </edge>
    <edge source="PAK" target="SEN">
      <data key="d0">587014</data>
    </edge>
    <edge source="PAK" target="IND">
      <data key="d0">14012</data>
    </edge>
    <edge source="PAK" target="VNM">
      <data key="d0">13408</data>
    </edge>
    <edge source="PAK" target="ZAF">
      <data key="d0">30387</data>
    </edge>
    <edge source="PAK" target="ZWE">
      <data key="d0">245592</data>
    </edge>
    <edge source="PAK" target="ARE">
      <data key="d0">671960</data>
    </edge>
    <edge source="PAK" target="UGA">
      <data key="d0">14844</data>
    </edge>
    <edge source="PAK" target="GBR">
      <data key="d0">10508</data>
    </edge>
    <edge source="PAK" target="TZA">
      <data key="d0">331746</data>
    </edge>
    <edge source="PAK" target="USA">
      <data key="d0">26864</data>
    </edge>
    <edge source="PHL" target="AUS">
      <data key="d0">245596</data>
    </edge>
    <edge source="PHL" target="BRA">
      <data key="d0">12260</data>
    </edge>
    <edge source="PHL" target="KHM">
      <data key="d0">84914</data>
    </edge>
    <edge source="PHL" target="CHL">
      <data key="d0">119430</data>
    </edge>
    <edge source="PHL" target="CHN">
      <data key="d0">19819106</data>
    </edge>
    <edge source="PHL" target="FRA">
      <data key="d0">10297</data>
    </edge>
    <edge source="PHL" target="DEU">
      <data key="d0">22664</data>
    </edge>
    <edge source="PHL" target="HKG">
      <data key="d0">19474123</data>
    </edge>
    <edge source="PHL" target="HUN">
      <data key="d0">127742</data>
    </edge>
    <edge source="PHL" target="IDN">
      <data key="d0">471633</data>
    </edge>
    <edge source="PHL" target="JPN">
      <data key="d0">70661292</data>
    </edge>
    <edge source="PHL" target="KOR">
      <data key="d0">396754</data>
    </edge>
    <edge source="PHL" target="MYS">
      <data key="d0">400514</data>
    </edge>
    <edge source="PHL" target="MEX">
      <data key="d0">160400</data>
    </edge>
    <edge source="PHL" target="NLD">
      <data key="d0">964447</data>
    </edge>
    <edge source="PHL" target="NZL">
      <data key="d0">114160</data>
    </edge>
    <edge source="PHL" target="IND">
      <data key="d0">464900</data>
    </edge>
    <edge source="PHL" target="SGP">
      <data key="d0">3284548</data>
    </edge>
    <edge source="PHL" target="VNM">
      <data key="d0">1043546</data>
    </edge>
    <edge source="PHL" target="ZAF">
      <data key="d0">26261</data>
    </edge>
    <edge source="PHL" target="CHE">
      <data key="d0">42154</data>
    </edge>
    <edge source="PHL" target="THA">
      <data key="d0">2840889</data>
    </edge>
    <edge source="PHL" target="GBR">
      <data key="d0">62833</data>
    </edge>
    <edge source="PHL" target="USA">
      <data key="d0">2037301</data>
    </edge>
    <edge source="POL" target="ALB">
      <data key="d0">16340</data>
    </edge>
    <edge source="POL" target="DZA">
      <data key="d0">545407</data>
    </edge>
    <edge source="POL" target="AZE">
      <data key="d0">64653</data>
    </edge>
    <edge source="POL" target="ARG">
      <data key="d0">346907</data>
    </edge>
    <edge source="POL" target="AUS">
      <data key="d0">2732885</data>
    </edge>
    <edge source="POL" target="AUT">
      <data key="d0">8704975</data>
    </edge>
    <edge source="POL" target="ARM">
      <data key="d0">23386</data>
    </edge>
    <edge source="POL" target="BEL">
      <data key="d0">27335395</data>
    </edge>
    <edge source="POL" target="BOL">
      <data key="d0">198859</data>
    </edge>
    <edge source="POL" target="BRA">
      <data key="d0">5022388</data>
    </edge>
    <edge source="POL" target="BGR">
      <data key="d0">2529451</data>
    </edge>
    <edge source="POL" target="BLR">
      <data key="d0">13546940</data>
    </edge>
    <edge source="POL" target="CAN">
      <data key="d0">4628829</data>
    </edge>
    <edge source="POL" target="LKA">
      <data key="d0">233263</data>
    </edge>
    <edge source="POL" target="CHL">
      <data key="d0">1723039</data>
    </edge>
    <edge source="POL" target="CHN">
      <data key="d0">4170305</data>
    </edge>
    <edge source="POL" target="COL">
      <data key="d0">413861</data>
    </edge>
    <edge source="POL" target="HRV">
      <data key="d0">248596</data>
    </edge>
    <edge source="POL" target="CZE">
      <data key="d0">10395113</data>
    </edge>
    <edge source="POL" target="DNK">
      <data key="d0">1349051</data>
    </edge>
    <edge source="POL" target="ECU">
      <data key="d0">74881</data>
    </edge>
    <edge source="POL" target="SLV">
      <data key="d0">123553</data>
    </edge>
    <edge source="POL" target="ETH">
      <data key="d0">21235</data>
    </edge>
    <edge source="POL" target="EST">
      <data key="d0">1403785</data>
    </edge>
    <edge source="POL" target="FIN">
      <data key="d0">1623770</data>
    </edge>
    <edge source="POL" target="FRA">
      <data key="d0">16826336</data>
    </edge>
    <edge source="POL" target="GEO">
      <data key="d0">111732</data>
    </edge>
    <edge source="POL" target="DEU">
      <data key="d0">114503956</data>
    </edge>
    <edge source="POL" target="GHA">
      <data key="d0">16481</data>
    </edge>
    <edge source="POL" target="GRC">
      <data key="d0">338179</data>
    </edge>
    <edge source="POL" target="GTM">
      <data key="d0">174728</data>
    </edge>
    <edge source="POL" target="HKG">
      <data key="d0">401605</data>
    </edge>
    <edge source="POL" target="HUN">
      <data key="d0">2676259</data>
    </edge>
    <edge source="POL" target="IDN">
      <data key="d0">102177</data>
    </edge>
    <edge source="POL" target="IRL">
      <data key="d0">205170</data>
    </edge>
    <edge source="POL" target="ISR">
      <data key="d0">541655</data>
    </edge>
    <edge source="POL" target="ITA">
      <data key="d0">50125110</data>
    </edge>
    <edge source="POL" target="JPN">
      <data key="d0">3515720</data>
    </edge>
    <edge source="POL" target="KAZ">
      <data key="d0">1303435</data>
    </edge>
    <edge source="POL" target="JOR">
      <data key="d0">80009</data>
    </edge>
    <edge source="POL" target="KOR">
      <data key="d0">560841</data>
    </edge>
    <edge source="POL" target="LBN">
      <data key="d0">163372</data>
    </edge>
    <edge source="POL" target="LVA">
      <data key="d0">812555</data>
    </edge>
    <edge source="POL" target="LTU">
      <data key="d0">2897576</data>
    </edge>
    <edge source="POL" target="MYS">
      <data key="d0">957993</data>
    </edge>
    <edge source="POL" target="MEX">
      <data key="d0">4780496</data>
    </edge>
    <edge source="POL" target="MDA">
      <data key="d0">303256</data>
    </edge>
    <edge source="POL" target="MAR">
      <data key="d0">2239275</data>
    </edge>
    <edge source="POL" target="OMN">
      <data key="d0">167416</data>
    </edge>
    <edge source="POL" target="NLD">
      <data key="d0">6388198</data>
    </edge>
    <edge source="POL" target="NZL">
      <data key="d0">94155</data>
    </edge>
    <edge source="POL" target="NOR">
      <data key="d0">4102681</data>
    </edge>
    <edge source="POL" target="PAK">
      <data key="d0">382669</data>
    </edge>
    <edge source="POL" target="PER">
      <data key="d0">671173</data>
    </edge>
    <edge source="POL" target="PHL">
      <data key="d0">1247284</data>
    </edge>
    <edge source="POL" target="PRT">
      <data key="d0">583001</data>
    </edge>
    <edge source="POL" target="ROU">
      <data key="d0">7187055</data>
    </edge>
    <edge source="POL" target="RUS">
      <data key="d0">71423489</data>
    </edge>
    <edge source="POL" target="SAU">
      <data key="d0">1812840</data>
    </edge>
    <edge source="POL" target="SRB">
      <data key="d0">11528915</data>
    </edge>
    <edge source="POL" target="IND">
      <data key="d0">7743721</data>
    </edge>
    <edge source="POL" target="SGP">
      <data key="d0">244293</data>
    </edge>
    <edge source="POL" target="SVK">
      <data key="d0">1917210</data>
    </edge>
    <edge source="POL" target="VNM">
      <data key="d0">923188</data>
    </edge>
    <edge source="POL" target="SVN">
      <data key="d0">554419</data>
    </edge>
    <edge source="POL" target="ZAF">
      <data key="d0">2312841</data>
    </edge>
    <edge source="POL" target="ESP">
      <data key="d0">4600636</data>
    </edge>
    <edge source="POL" target="SWE">
      <data key="d0">10516166</data>
    </edge>
    <edge source="POL" target="CHE">
      <data key="d0">7754055</data>
    </edge>
    <edge source="POL" target="THA">
      <data key="d0">1498466</data>
    </edge>
    <edge source="POL" target="ARE">
      <data key="d0">4366046</data>
    </edge>
    <edge source="POL" target="TUN">
      <data key="d0">262032</data>
    </edge>
    <edge source="POL" target="TUR">
      <data key="d0">11426999</data>
    </edge>
    <edge source="POL" target="UKR">
      <data key="d0">10395245</data>
    </edge>
    <edge source="POL" target="EGY">
      <data key="d0">6633470</data>
    </edge>
    <edge source="POL" target="GBR">
      <data key="d0">11195396</data>
    </edge>
    <edge source="POL" target="USA">
      <data key="d0">31598504</data>
    </edge>
    <edge source="POL" target="URY">
      <data key="d0">26704</data>
    </edge>
    <edge source="SAU" target="LKA">
      <data key="d0">98933</data>
    </edge>
    <edge source="SAU" target="CHN">
      <data key="d0">678401</data>
    </edge>
    <edge source="SAU" target="FRA">
      <data key="d0">1381868</data>
    </edge>
    <edge source="SAU" target="DEU">
      <data key="d0">625601</data>
    </edge>
    <edge source="SAU" target="GRC">
      <data key="d0">90400</data>
    </edge>
    <edge source="SAU" target="HKG">
      <data key="d0">65333</data>
    </edge>
    <edge source="SAU" target="ITA">
      <data key="d0">367467</data>
    </edge>
    <edge source="SAU" target="JOR">
      <data key="d0">69333</data>
    </edge>
    <edge source="SAU" target="KOR">
      <data key="d0">203467</data>
    </edge>
    <edge source="SAU" target="LBN">
      <data key="d0">29333</data>
    </edge>
    <edge source="SAU" target="MAR">
      <data key="d0">36000</data>
    </edge>
    <edge source="SAU" target="OMN">
      <data key="d0">56533</data>
    </edge>
    <edge source="SAU" target="NLD">
      <data key="d0">590667</data>
    </edge>
    <edge source="SAU" target="PAK">
      <data key="d0">683468</data>
    </edge>
    <edge source="SAU" target="POL">
      <data key="d0">155734</data>
    </edge>
    <edge source="SAU" target="SGP">
      <data key="d0">64000</data>
    </edge>
    <edge source="SAU" target="CHE">
      <data key="d0">1119468</data>
    </edge>
    <edge source="SAU" target="ARE">
      <data key="d0">3049337</data>
    </edge>
    <edge source="SAU" target="TUR">
      <data key="d0">629601</data>
    </edge>
    <edge source="SAU" target="EGY">
      <data key="d0">122133</data>
    </edge>
    <edge source="SAU" target="GBR">
      <data key="d0">26933</data>
    </edge>
    <edge source="SAU" target="USA">
      <data key="d0">2054669</data>
    </edge>
    <edge source="SEN" target="CMR">
      <data key="d0">57861</data>
    </edge>
    <edge source="SEN" target="ITA">
      <data key="d0">254272</data>
    </edge>
    <edge source="SEN" target="MRT">
      <data key="d0">48031</data>
    </edge>
    <edge source="SEN" target="MAR">
      <data key="d0">43741</data>
    </edge>
    <edge source="SEN" target="ARE">
      <data key="d0">59325</data>
    </edge>
    <edge source="IND" target="DZA">
      <data key="d0">459851</data>
    </edge>
    <edge source="IND" target="ARG">
      <data key="d0">127964</data>
    </edge>
    <edge source="IND" target="AUS">
      <data key="d0">2365755</data>
    </edge>
    <edge source="IND" target="AUT">
      <data key="d0">366817</data>
    </edge>
    <edge source="IND" target="BEL">
      <data key="d0">16780074</data>
    </edge>
    <edge source="IND" target="BOL">
      <data key="d0">160750</data>
    </edge>
    <edge source="IND" target="BWA">
      <data key="d0">843373</data>
    </edge>
    <edge source="IND" target="BRA">
      <data key="d0">8054213</data>
    </edge>
    <edge source="IND" target="BGR">
      <data key="d0">50450</data>
    </edge>
    <edge source="IND" target="BDI">
      <data key="d0">74412</data>
    </edge>
    <edge source="IND" target="BLR">
      <data key="d0">50659</data>
    </edge>
    <edge source="IND" target="KHM">
      <data key="d0">15521</data>
    </edge>
    <edge source="IND" target="CMR">
      <data key="d0">1955038</data>
    </edge>
    <edge source="IND" target="CAN">
      <data key="d0">5685139</data>
    </edge>
    <edge source="IND" target="CAF">
      <data key="d0">47393</data>
    </edge>
    <edge source="IND" target="LKA">
      <data key="d0">5566236</data>
    </edge>
    <edge source="IND" target="CHL">
      <data key="d0">672870</data>
    </edge>
    <edge source="IND" target="CHN">
      <data key="d0">25682167</data>
    </edge>
    <edge source="IND" target="COL">
      <data key="d0">566509</data>
    </edge>
    <edge source="IND" target="CRI">
      <data key="d0">34542</data>
    </edge>
    <edge source="IND" target="HRV">
      <data key="d0">318235</data>
    </edge>
    <edge source="IND" target="CZE">
      <data key="d0">388892</data>
    </edge>
    <edge source="IND" target="BEN">
      <data key="d0">64086</data>
    </edge>
    <edge source="IND" target="DNK">
      <data key="d0">423238</data>
    </edge>
    <edge source="IND" target="ECU">
      <data key="d0">225384</data>
    </edge>
    <edge source="IND" target="SLV">
      <data key="d0">12101</data>
    </edge>
    <edge source="IND" target="ETH">
      <data key="d0">4391302</data>
    </edge>
    <edge source="IND" target="FIN">
      <data key="d0">1521823</data>
    </edge>
    <edge source="IND" target="FRA">
      <data key="d0">7980654</data>
    </edge>
    <edge source="IND" target="GEO">
      <data key="d0">1468408</data>
    </edge>
    <edge source="IND" target="DEU">
      <data key="d0">44293206</data>
    </edge>
    <edge source="IND" target="GHA">
      <data key="d0">1845686</data>
    </edge>
    <edge source="IND" target="GRC">
      <data key="d0">14378</data>
    </edge>
    <edge source="IND" target="GTM">
      <data key="d0">217563</data>
    </edge>
    <edge source="IND" target="HND">
      <data key="d0">2820260</data>
    </edge>
    <edge source="IND" target="HKG">
      <data key="d0">1302719</data>
    </edge>
    <edge source="IND" target="HUN">
      <data key="d0">70759</data>
    </edge>
    <edge source="IND" target="IDN">
      <data key="d0">3147484</data>
    </edge>
    <edge source="IND" target="IRL">
      <data key="d0">402912</data>
    </edge>
    <edge source="IND" target="ISR">
      <data key="d0">291377</data>
    </edge>
    <edge source="IND" target="ITA">
      <data key="d0">9437769</data>
    </edge>
    <edge source="IND" target="CIV">
      <data key="d0">457295</data>
    </edge>
    <edge source="IND" target="JPN">
      <data key="d0">6415572</data>
    </edge>
    <edge source="IND" target="KAZ">
      <data key="d0">3494811</data>
    </edge>
    <edge source="IND" target="JOR">
      <data key="d0">1054021</data>
    </edge>
    <edge source="IND" target="KOR">
      <data key="d0">3786784</data>
    </edge>
    <edge source="IND" target="KGZ">
      <data key="d0">17644</data>
    </edge>
    <edge source="IND" target="LBN">
      <data key="d0">88816</data>
    </edge>
    <edge source="IND" target="LVA">
      <data key="d0">29415</data>
    </edge>
    <edge source="IND" target="LTU">
      <data key="d0">246814</data>
    </edge>
    <edge source="IND" target="MDG">
      <data key="d0">74872</data>
    </edge>
    <edge source="IND" target="MWI">
      <data key="d0">527372</data>
    </edge>
    <edge source="IND" target="MYS">
      <data key="d0">3583675</data>
    </edge>
    <edge source="IND" target="MUS">
      <data key="d0">404372</data>
    </edge>
    <edge source="IND" target="MEX">
      <data key="d0">4406473</data>
    </edge>
    <edge source="IND" target="MAR">
      <data key="d0">619265</data>
    </edge>
    <edge source="IND" target="MOZ">
      <data key="d0">2001253</data>
    </edge>
    <edge source="IND" target="OMN">
      <data key="d0">7455151</data>
    </edge>
    <edge source="IND" target="NAM">
      <data key="d0">32467</data>
    </edge>
    <edge source="IND" target="NLD">
      <data key="d0">7594858</data>
    </edge>
    <edge source="IND" target="NZL">
      <data key="d0">121219</data>
    </edge>
    <edge source="IND" target="NOR">
      <data key="d0">243921</data>
    </edge>
    <edge source="IND" target="PAK">
      <data key="d0">2139041</data>
    </edge>
    <edge source="IND" target="PAN">
      <data key="d0">12692</data>
    </edge>
    <edge source="IND" target="PRY">
      <data key="d0">23363</data>
    </edge>
    <edge source="IND" target="PER">
      <data key="d0">772146</data>
    </edge>
    <edge source="IND" target="PHL">
      <data key="d0">590731</data>
    </edge>
    <edge source="IND" target="POL">
      <data key="d0">2034291</data>
    </edge>
    <edge source="IND" target="PRT">
      <data key="d0">141687</data>
    </edge>
    <edge source="IND" target="ROU">
      <data key="d0">1669761</data>
    </edge>
    <edge source="IND" target="RUS">
      <data key="d0">3187215</data>
    </edge>
    <edge source="IND" target="SAU">
      <data key="d0">18282224</data>
    </edge>
    <edge source="IND" target="SEN">
      <data key="d0">142866</data>
    </edge>
    <edge source="IND" target="SGP">
      <data key="d0">11392532</data>
    </edge>
    <edge source="IND" target="SVK">
      <data key="d0">116523</data>
    </edge>
    <edge source="IND" target="VNM">
      <data key="d0">1271642</data>
    </edge>
    <edge source="IND" target="SVN">
      <data key="d0">250929</data>
    </edge>
    <edge source="IND" target="ZAF">
      <data key="d0">9214165</data>
    </edge>
    <edge source="IND" target="ZWE">
      <data key="d0">233627</data>
    </edge>
    <edge source="IND" target="ESP">
      <data key="d0">5662361</data>
    </edge>
    <edge source="IND" target="SWE">
      <data key="d0">1255556</data>
    </edge>
    <edge source="IND" target="CHE">
      <data key="d0">2604340</data>
    </edge>
    <edge source="IND" target="THA">
      <data key="d0">20347402</data>
    </edge>
    <edge source="IND" target="TGO">
      <data key="d0">326897</data>
    </edge>
    <edge source="IND" target="ARE">
      <data key="d0">28099995</data>
    </edge>
    <edge source="IND" target="TUN">
      <data key="d0">85023</data>
    </edge>
    <edge source="IND" target="TUR">
      <data key="d0">3071764</data>
    </edge>
    <edge source="IND" target="UGA">
      <data key="d0">4805231</data>
    </edge>
    <edge source="IND" target="UKR">
      <data key="d0">131907</data>
    </edge>
    <edge source="IND" target="EGY">
      <data key="d0">1256118</data>
    </edge>
    <edge source="IND" target="GBR">
      <data key="d0">23066375</data>
    </edge>
    <edge source="IND" target="TZA">
      <data key="d0">6729848</data>
    </edge>
    <edge source="IND" target="USA">
      <data key="d0">54891675</data>
    </edge>
    <edge source="IND" target="BFA">
      <data key="d0">284109</data>
    </edge>
    <edge source="IND" target="URY">
      <data key="d0">18074</data>
    </edge>
    <edge source="SGP" target="DZA">
      <data key="d0">142408</data>
    </edge>
    <edge source="SGP" target="AZE">
      <data key="d0">5907244</data>
    </edge>
    <edge source="SGP" target="ARG">
      <data key="d0">11874</data>
    </edge>
    <edge source="SGP" target="AUS">
      <data key="d0">12173640</data>
    </edge>
    <edge source="SGP" target="AUT">
      <data key="d0">312731</data>
    </edge>
    <edge source="SGP" target="BEL">
      <data key="d0">13557065</data>
    </edge>
    <edge source="SGP" target="BRA">
      <data key="d0">4720929</data>
    </edge>
    <edge source="SGP" target="KHM">
      <data key="d0">443117</data>
    </edge>
    <edge source="SGP" target="CMR">
      <data key="d0">13041</data>
    </edge>
    <edge source="SGP" target="CAN">
      <data key="d0">171793</data>
    </edge>
    <edge source="SGP" target="LKA">
      <data key="d0">748088</data>
    </edge>
    <edge source="SGP" target="CHN">
      <data key="d0">201103761</data>
    </edge>
    <edge source="SGP" target="CZE">
      <data key="d0">86509</data>
    </edge>
    <edge source="SGP" target="DNK">
      <data key="d0">129479</data>
    </edge>
    <edge source="SGP" target="FIN">
      <data key="d0">53974</data>
    </edge>
    <edge source="SGP" target="FRA">
      <data key="d0">1636059</data>
    </edge>
    <edge source="SGP" target="DEU">
      <data key="d0">16648214</data>
    </edge>
    <edge source="SGP" target="GHA">
      <data key="d0">349104</data>
    </edge>
    <edge source="SGP" target="GRC">
      <data key="d0">32074</data>
    </edge>
    <edge source="SGP" target="HKG">
      <data key="d0">27607049</data>
    </edge>
    <edge source="SGP" target="HUN">
      <data key="d0">307994</data>
    </edge>
    <edge source="SGP" target="IDN">
      <data key="d0">140958439</data>
    </edge>
    <edge source="SGP" target="IRL">
      <data key="d0">83481</data>
    </edge>
    <edge source="SGP" target="ISR">
      <data key="d0">194024</data>
    </edge>
    <edge source="SGP" target="ITA">
      <data key="d0">1727528</data>
    </edge>
    <edge source="SGP" target="JPN">
      <data key="d0">38256081</data>
    </edge>
    <edge source="SGP" target="KAZ">
      <data key="d0">39813</data>
    </edge>
    <edge source="SGP" target="JOR">
      <data key="d0">27025</data>
    </edge>
    <edge source="SGP" target="KOR">
      <data key="d0">75340514</data>
    </edge>
    <edge source="SGP" target="LBN">
      <data key="d0">10674</data>
    </edge>
    <edge source="SGP" target="MYS">
      <data key="d0">202731914</data>
    </edge>
    <edge source="SGP" target="MUS">
      <data key="d0">35305</data>
    </edge>
    <edge source="SGP" target="MEX">
      <data key="d0">312974</data>
    </edge>
    <edge source="SGP" target="MAR">
      <data key="d0">142744</data>
    </edge>
    <edge source="SGP" target="MOZ">
      <data key="d0">17440</data>
    </edge>
    <edge source="SGP" target="OMN">
      <data key="d0">91203</data>
    </edge>
    <edge source="SGP" target="NAM">
      <data key="d0">698954</data>
    </edge>
    <edge source="SGP" target="NLD">
      <data key="d0">2872614</data>
    </edge>
    <edge source="SGP" target="NZL">
      <data key="d0">1487178</data>
    </edge>
    <edge source="SGP" target="NOR">
      <data key="d0">58600</data>
    </edge>
    <edge source="SGP" target="PAK">
      <data key="d0">1132229</data>
    </edge>
    <edge source="SGP" target="PHL">
      <data key="d0">18339046</data>
    </edge>
    <edge source="SGP" target="POL">
      <data key="d0">336083</data>
    </edge>
    <edge source="SGP" target="PRT">
      <data key="d0">15730</data>
    </edge>
    <edge source="SGP" target="RUS">
      <data key="d0">28666</data>
    </edge>
    <edge source="SGP" target="SAU">
      <data key="d0">453920</data>
    </edge>
    <edge source="SGP" target="IND">
      <data key="d0">48577850</data>
    </edge>
    <edge source="SGP" target="VNM">
      <data key="d0">22172813</data>
    </edge>
    <edge source="SGP" target="ZAF">
      <data key="d0">1678721</data>
    </edge>
    <edge source="SGP" target="ESP">
      <data key="d0">286995</data>
    </edge>
    <edge source="SGP" target="SWE">
      <data key="d0">4088773</data>
    </edge>
    <edge source="SGP" target="CHE">
      <data key="d0">451409</data>
    </edge>
    <edge source="SGP" target="THA">
      <data key="d0">89051722</data>
    </edge>
    <edge source="SGP" target="ARE">
      <data key="d0">1412102</data>
    </edge>
    <edge source="SGP" target="TUN">
      <data key="d0">345710</data>
    </edge>
    <edge source="SGP" target="TUR">
      <data key="d0">2549288</data>
    </edge>
    <edge source="SGP" target="EGY">
      <data key="d0">213631</data>
    </edge>
    <edge source="SGP" target="GBR">
      <data key="d0">3905819</data>
    </edge>
    <edge source="SGP" target="TZA">
      <data key="d0">32411</data>
    </edge>
    <edge source="SGP" target="USA">
      <data key="d0">54657418</data>
    </edge>
    <edge source="VNM" target="AUS">
      <data key="d0">129933</data>
    </edge>
    <edge source="VNM" target="AUT">
      <data key="d0">53921</data>
    </edge>
    <edge source="VNM" target="BRA">
      <data key="d0">265000</data>
    </edge>
    <edge source="VNM" target="KHM">
      <data key="d0">1435676</data>
    </edge>
    <edge source="VNM" target="CAN">
      <data key="d0">111381</data>
    </edge>
    <edge source="VNM" target="LKA">
      <data key="d0">209976</data>
    </edge>
    <edge source="VNM" target="CHL">
      <data key="d0">120000</data>
    </edge>
    <edge source="VNM" target="CHN">
      <data key="d0">7546209</data>
    </edge>
    <edge source="VNM" target="CZE">
      <data key="d0">1488825</data>
    </edge>
    <edge source="VNM" target="FRA">
      <data key="d0">14752</data>
    </edge>
    <edge source="VNM" target="DEU">
      <data key="d0">1379736</data>
    </edge>
    <edge source="VNM" target="GHA">
      <data key="d0">52000</data>
    </edge>
    <edge source="VNM" target="HKG">
      <data key="d0">1449990</data>
    </edge>
    <edge source="VNM" target="IDN">
      <data key="d0">3180144</data>
    </edge>
    <edge source="VNM" target="ITA">
      <data key="d0">13261</data>
    </edge>
    <edge source="VNM" target="CIV">
      <data key="d0">121025</data>
    </edge>
    <edge source="VNM" target="JPN">
      <data key="d0">32267497</data>
    </edge>
    <edge source="VNM" target="KOR">
      <data key="d0">2632192</data>
    </edge>
    <edge source="VNM" target="MYS">
      <data key="d0">1023842</data>
    </edge>
    <edge source="VNM" target="MOZ">
      <data key="d0">25317</data>
    </edge>
    <edge source="VNM" target="NLD">
      <data key="d0">86518</data>
    </edge>
    <edge source="VNM" target="NOR">
      <data key="d0">27823</data>
    </edge>
    <edge source="VNM" target="PAK">
      <data key="d0">11391</data>
    </edge>
    <edge source="VNM" target="PER">
      <data key="d0">149128</data>
    </edge>
    <edge source="VNM" target="PHL">
      <data key="d0">1068776</data>
    </edge>
    <edge source="VNM" target="POL">
      <data key="d0">378600</data>
    </edge>
    <edge source="VNM" target="RUS">
      <data key="d0">73071</data>
    </edge>
    <edge source="VNM" target="SAU">
      <data key="d0">12440</data>
    </edge>
    <edge source="VNM" target="SEN">
      <data key="d0">39200</data>
    </edge>
    <edge source="VNM" target="IND">
      <data key="d0">2203113</data>
    </edge>
    <edge source="VNM" target="SGP">
      <data key="d0">1548064</data>
    </edge>
    <edge source="VNM" target="ESP">
      <data key="d0">37382</data>
    </edge>
    <edge source="VNM" target="CHE">
      <data key="d0">29850</data>
    </edge>
    <edge source="VNM" target="THA">
      <data key="d0">18040878</data>
    </edge>
    <edge source="VNM" target="ARE">
      <data key="d0">101880</data>
    </edge>
    <edge source="VNM" target="UGA">
      <data key="d0">42800</data>
    </edge>
    <edge source="VNM" target="GBR">
      <data key="d0">929886</data>
    </edge>
    <edge source="VNM" target="USA">
      <data key="d0">8115019</data>
    </edge>
    <edge source="SWE" target="ALB">
      <data key="d0">156756</data>
    </edge>
    <edge source="SWE" target="DZA">
      <data key="d0">760014</data>
    </edge>
    <edge source="SWE" target="AZE">
      <data key="d0">58304</data>
    </edge>
    <edge source="SWE" target="ARG">
      <data key="d0">6036277</data>
    </edge>
    <edge source="SWE" target="AUS">
      <data key="d0">4923341</data>
    </edge>
    <edge source="SWE" target="AUT">
      <data key="d0">23828351</data>
    </edge>
    <edge source="SWE" target="ARM">
      <data key="d0">18008</data>
    </edge>
    <edge source="SWE" target="BEL">
      <data key="d0">58597575</data>
    </edge>
    <edge source="SWE" target="BOL">
      <data key="d0">286795</data>
    </edge>
    <edge source="SWE" target="BRA">
      <data key="d0">11513135</data>
    </edge>
    <edge source="SWE" target="BGR">
      <data key="d0">118379</data>
    </edge>
    <edge source="SWE" target="BLR">
      <data key="d0">345984</data>
    </edge>
    <edge source="SWE" target="CMR">
      <data key="d0">49890</data>
    </edge>
    <edge source="SWE" target="CAN">
      <data key="d0">8967846</data>
    </edge>
    <edge source="SWE" target="LKA">
      <data key="d0">105685</data>
    </edge>
    <edge source="SWE" target="CHL">
      <data key="d0">1805938</data>
    </edge>
    <edge source="SWE" target="CHN">
      <data key="d0">71239882</data>
    </edge>
    <edge source="SWE" target="COL">
      <data key="d0">451522</data>
    </edge>
    <edge source="SWE" target="HRV">
      <data key="d0">404288</data>
    </edge>
    <edge source="SWE" target="CZE">
      <data key="d0">13091024</data>
    </edge>
    <edge source="SWE" target="DNK">
      <data key="d0">20319797</data>
    </edge>
    <edge source="SWE" target="ECU">
      <data key="d0">234100</data>
    </edge>
    <edge source="SWE" target="SLV">
      <data key="d0">25093</data>
    </edge>
    <edge source="SWE" target="ETH">
      <data key="d0">92253</data>
    </edge>
    <edge source="SWE" target="EST">
      <data key="d0">2604478</data>
    </edge>
    <edge source="SWE" target="FIN">
      <data key="d0">21621076</data>
    </edge>
    <edge source="SWE" target="FRA">
      <data key="d0">29773557</data>
    </edge>
    <edge source="SWE" target="GEO">
      <data key="d0">40739</data>
    </edge>
    <edge source="SWE" target="GMB">
      <data key="d0">10185</data>
    </edge>
    <edge source="SWE" target="DEU">
      <data key="d0">243474900</data>
    </edge>
    <edge source="SWE" target="GHA">
      <data key="d0">696692</data>
    </edge>
    <edge source="SWE" target="GRC">
      <data key="d0">578756</data>
    </edge>
    <edge source="SWE" target="GTM">
      <data key="d0">25831</data>
    </edge>
    <edge source="SWE" target="HND">
      <data key="d0">37344</data>
    </edge>
    <edge source="SWE" target="HKG">
      <data key="d0">1795016</data>
    </edge>
    <edge source="SWE" target="HUN">
      <data key="d0">2205503</data>
    </edge>
    <edge source="SWE" target="IDN">
      <data key="d0">2496431</data>
    </edge>
    <edge source="SWE" target="IRL">
      <data key="d0">981716</data>
    </edge>
    <edge source="SWE" target="ISR">
      <data key="d0">813890</data>
    </edge>
    <edge source="SWE" target="ITA">
      <data key="d0">34823099</data>
    </edge>
    <edge source="SWE" target="CIV">
      <data key="d0">61699</data>
    </edge>
    <edge source="SWE" target="JAM">
      <data key="d0">20369</data>
    </edge>
    <edge source="SWE" target="JPN">
      <data key="d0">32198990</data>
    </edge>
    <edge source="SWE" target="KAZ">
      <data key="d0">459345</data>
    </edge>
    <edge source="SWE" target="JOR">
      <data key="d0">153066</data>
    </edge>
    <edge source="SWE" target="KOR">
      <data key="d0">12240971</data>
    </edge>
    <edge source="SWE" target="KGZ">
      <data key="d0">14170</data>
    </edge>
    <edge source="SWE" target="LBN">
      <data key="d0">67455</data>
    </edge>
    <edge source="SWE" target="LVA">
      <data key="d0">1329915</data>
    </edge>
    <edge source="SWE" target="LTU">
      <data key="d0">1063341</data>
    </edge>
    <edge source="SWE" target="MYS">
      <data key="d0">3330691</data>
    </edge>
    <edge source="SWE" target="MRT">
      <data key="d0">94762</data>
    </edge>
    <edge source="SWE" target="MEX">
      <data key="d0">4821937</data>
    </edge>
    <edge source="SWE" target="MAR">
      <data key="d0">96238</data>
    </edge>
    <edge source="SWE" target="MOZ">
      <data key="d0">34244</data>
    </edge>
    <edge source="SWE" target="OMN">
      <data key="d0">93876</data>
    </edge>
    <edge source="SWE" target="NAM">
      <data key="d0">30997</data>
    </edge>
    <edge source="SWE" target="NLD">
      <data key="d0">160211025</data>
    </edge>
    <edge source="SWE" target="NZL">
      <data key="d0">474843</data>
    </edge>
    <edge source="SWE" target="NIC">
      <data key="d0">11808</data>
    </edge>
    <edge source="SWE" target="NOR">
      <data key="d0">53870695</data>
    </edge>
    <edge source="SWE" target="PAK">
      <data key="d0">126644</data>
    </edge>
    <edge source="SWE" target="PAN">
      <data key="d0">82806</data>
    </edge>
    <edge source="SWE" target="PER">
      <data key="d0">1764757</data>
    </edge>
    <edge source="SWE" target="PHL">
      <data key="d0">101552</data>
    </edge>
    <edge source="SWE" target="POL">
      <data key="d0">18801096</data>
    </edge>
    <edge source="SWE" target="PRT">
      <data key="d0">2129339</data>
    </edge>
    <edge source="SWE" target="ROU">
      <data key="d0">5179730</data>
    </edge>
    <edge source="SWE" target="RUS">
      <data key="d0">24140386</data>
    </edge>
    <edge source="SWE" target="SAU">
      <data key="d0">3528923</data>
    </edge>
    <edge source="SWE" target="SEN">
      <data key="d0">26421</data>
    </edge>
    <edge source="SWE" target="SRB">
      <data key="d0">1281058</data>
    </edge>
    <edge source="SWE" target="IND">
      <data key="d0">25813038</data>
    </edge>
    <edge source="SWE" target="SGP">
      <data key="d0">13088810</data>
    </edge>
    <edge source="SWE" target="SVK">
      <data key="d0">1988820</data>
    </edge>
    <edge source="SWE" target="VNM">
      <data key="d0">1015813</data>
    </edge>
    <edge source="SWE" target="SVN">
      <data key="d0">3605678</data>
    </edge>
    <edge source="SWE" target="ZAF">
      <data key="d0">6533852</data>
    </edge>
    <edge source="SWE" target="ESP">
      <data key="d0">24152047</data>
    </edge>
    <edge source="SWE" target="CHE">
      <data key="d0">15974622</data>
    </edge>
    <edge source="SWE" target="THA">
      <data key="d0">6820942</data>
    </edge>
    <edge source="SWE" target="ARE">
      <data key="d0">2133325</data>
    </edge>
    <edge source="SWE" target="TUN">
      <data key="d0">35720</data>
    </edge>
    <edge source="SWE" target="TUR">
      <data key="d0">16772571</data>
    </edge>
    <edge source="SWE" target="UKR">
      <data key="d0">754553</data>
    </edge>
    <edge source="SWE" target="MKD">
      <data key="d0">31292</data>
    </edge>
    <edge source="SWE" target="EGY">
      <data key="d0">3989744</data>
    </edge>
    <edge source="SWE" target="GBR">
      <data key="d0">71345272</data>
    </edge>
    <edge source="SWE" target="TZA">
      <data key="d0">123102</data>
    </edge>
    <edge source="SWE" target="USA">
      <data key="d0">116913520</data>
    </edge>
    <edge source="SWE" target="BFA">
      <data key="d0">59337</data>
    </edge>
    <edge source="SWE" target="URY">
      <data key="d0">185391</data>
    </edge>
    <edge source="CHE" target="ALB">
      <data key="d0">343488</data>
    </edge>
    <edge source="CHE" target="DZA">
      <data key="d0">436933</data>
    </edge>
    <edge source="CHE" target="AZE">
      <data key="d0">64457</data>
    </edge>
    <edge source="CHE" target="ARG">
      <data key="d0">6075350</data>
    </edge>
    <edge source="CHE" target="AUS">
      <data key="d0">24073091</data>
    </edge>
    <edge source="CHE" target="AUT">
      <data key="d0">107552032</data>
    </edge>
    <edge source="CHE" target="ARM">
      <data key="d0">535034</data>
    </edge>
    <edge source="CHE" target="BEL">
      <data key="d0">36107745</data>
    </edge>
    <edge source="CHE" target="BOL">
      <data key="d0">48966</data>
    </edge>
    <edge source="CHE" target="BWA">
      <data key="d0">178954</data>
    </edge>
    <edge source="CHE" target="BRA">
      <data key="d0">80125527</data>
    </edge>
    <edge source="CHE" target="BGR">
      <data key="d0">4409125</data>
    </edge>
    <edge source="CHE" target="BLR">
      <data key="d0">19526346</data>
    </edge>
    <edge source="CHE" target="CMR">
      <data key="d0">28206</data>
    </edge>
    <edge source="CHE" target="CAN">
      <data key="d0">22771641</data>
    </edge>
    <edge source="CHE" target="LKA">
      <data key="d0">150669</data>
    </edge>
    <edge source="CHE" target="CHL">
      <data key="d0">4485692</data>
    </edge>
    <edge source="CHE" target="CHN">
      <data key="d0">507622288</data>
    </edge>
    <edge source="CHE" target="COL">
      <data key="d0">3744002</data>
    </edge>
    <edge source="CHE" target="CRI">
      <data key="d0">1214301</data>
    </edge>
    <edge source="CHE" target="HRV">
      <data key="d0">8528464</data>
    </edge>
    <edge source="CHE" target="CZE">
      <data key="d0">89079521</data>
    </edge>
    <edge source="CHE" target="DNK">
      <data key="d0">20317417</data>
    </edge>
    <edge source="CHE" target="ECU">
      <data key="d0">659456</data>
    </edge>
    <edge source="CHE" target="SLV">
      <data key="d0">183173</data>
    </edge>
    <edge source="CHE" target="ETH">
      <data key="d0">143938</data>
    </edge>
    <edge source="CHE" target="EST">
      <data key="d0">4526898</data>
    </edge>
    <edge source="CHE" target="FIN">
      <data key="d0">17353571</data>
    </edge>
    <edge source="CHE" target="FRA">
      <data key="d0">239185780</data>
    </edge>
    <edge source="CHE" target="DEU">
      <data key="d0">1212596742</data>
    </edge>
    <edge source="CHE" target="GHA">
      <data key="d0">1625121</data>
    </edge>
    <edge source="CHE" target="GRC">
      <data key="d0">2819347</data>
    </edge>
    <edge source="CHE" target="GTM">
      <data key="d0">284321</data>
    </edge>
    <edge source="CHE" target="HND">
      <data key="d0">66415</data>
    </edge>
    <edge source="CHE" target="HKG">
      <data key="d0">74994189</data>
    </edge>
    <edge source="CHE" target="HUN">
      <data key="d0">35737718</data>
    </edge>
    <edge source="CHE" target="IDN">
      <data key="d0">9676735</data>
    </edge>
    <edge source="CHE" target="IRL">
      <data key="d0">7409553</data>
    </edge>
    <edge source="CHE" target="ISR">
      <data key="d0">28910923</data>
    </edge>
    <edge source="CHE" target="ITA">
      <data key="d0">174222620</data>
    </edge>
    <edge source="CHE" target="CIV">
      <data key="d0">123685</data>
    </edge>
    <edge source="CHE" target="JPN">
      <data key="d0">147804283</data>
    </edge>
    <edge source="CHE" target="KAZ">
      <data key="d0">2683763</data>
    </edge>
    <edge source="CHE" target="JOR">
      <data key="d0">326614</data>
    </edge>
    <edge source="CHE" target="KOR">
      <data key="d0">147958672</data>
    </edge>
    <edge source="CHE" target="LBN">
      <data key="d0">730933</data>
    </edge>
    <edge source="CHE" target="LVA">
      <data key="d0">2679480</data>
    </edge>
    <edge source="CHE" target="LTU">
      <data key="d0">2384389</data>
    </edge>
    <edge source="CHE" target="MDG">
      <data key="d0">12980</data>
    </edge>
    <edge source="CHE" target="MYS">
      <data key="d0">15182412</data>
    </edge>
    <edge source="CHE" target="MRT">
      <data key="d0">18014</data>
    </edge>
    <edge source="CHE" target="MUS">
      <data key="d0">623108</data>
    </edge>
    <edge source="CHE" target="MEX">
      <data key="d0">50860095</data>
    </edge>
    <edge source="CHE" target="MDA">
      <data key="d0">17400</data>
    </edge>
    <edge source="CHE" target="MAR">
      <data key="d0">1871016</data>
    </edge>
    <edge source="CHE" target="OMN">
      <data key="d0">206257</data>
    </edge>
    <edge source="CHE" target="NLD">
      <data key="d0">73269615</data>
    </edge>
    <edge source="CHE" target="NZL">
      <data key="d0">2297180</data>
    </edge>
    <edge source="CHE" target="NIC">
      <data key="d0">15867</data>
    </edge>
    <edge source="CHE" target="NOR">
      <data key="d0">7021409</data>
    </edge>
    <edge source="CHE" target="PAK">
      <data key="d0">7447798</data>
    </edge>
    <edge source="CHE" target="PAN">
      <data key="d0">386318</data>
    </edge>
    <edge source="CHE" target="PRY">
      <data key="d0">296919</data>
    </edge>
    <edge source="CHE" target="PER">
      <data key="d0">3807385</data>
    </edge>
    <edge source="CHE" target="PHL">
      <data key="d0">3415522</data>
    </edge>
    <edge source="CHE" target="POL">
      <data key="d0">62423037</data>
    </edge>
    <edge source="CHE" target="PRT">
      <data key="d0">17613030</data>
    </edge>
    <edge source="CHE" target="ROU">
      <data key="d0">26940676</data>
    </edge>
    <edge source="CHE" target="RUS">
      <data key="d0">121621407</data>
    </edge>
    <edge source="CHE" target="SAU">
      <data key="d0">13581114</data>
    </edge>
    <edge source="CHE" target="SEN">
      <data key="d0">30893</data>
    </edge>
    <edge source="CHE" target="SRB">
      <data key="d0">2932907</data>
    </edge>
    <edge source="CHE" target="IND">
      <data key="d0">70943382</data>
    </edge>
    <edge source="CHE" target="SGP">
      <data key="d0">43842045</data>
    </edge>
    <edge source="CHE" target="SVK">
      <data key="d0">25069795</data>
    </edge>
    <edge source="CHE" target="VNM">
      <data key="d0">6046734</data>
    </edge>
    <edge source="CHE" target="SVN">
      <data key="d0">8247025</data>
    </edge>
    <edge source="CHE" target="ZAF">
      <data key="d0">21201103</data>
    </edge>
    <edge source="CHE" target="ESP">
      <data key="d0">55283313</data>
    </edge>
    <edge source="CHE" target="SWE">
      <data key="d0">83474879</data>
    </edge>
    <edge source="CHE" target="THA">
      <data key="d0">64200586</data>
    </edge>
    <edge source="CHE" target="ARE">
      <data key="d0">5829700</data>
    </edge>
    <edge source="CHE" target="TUN">
      <data key="d0">2616878</data>
    </edge>
    <edge source="CHE" target="TUR">
      <data key="d0">66670887</data>
    </edge>
    <edge source="CHE" target="UKR">
      <data key="d0">18261076</data>
    </edge>
    <edge source="CHE" target="MKD">
      <data key="d0">217739</data>
    </edge>
    <edge source="CHE" target="EGY">
      <data key="d0">3609511</data>
    </edge>
    <edge source="CHE" target="GBR">
      <data key="d0">109088681</data>
    </edge>
    <edge source="CHE" target="TZA">
      <data key="d0">60332</data>
    </edge>
    <edge source="CHE" target="USA">
      <data key="d0">535109534</data>
    </edge>
    <edge source="CHE" target="URY">
      <data key="d0">112285</data>
    </edge>
    <edge source="THA" target="ARG">
      <data key="d0">219134</data>
    </edge>
    <edge source="THA" target="AUS">
      <data key="d0">2126006</data>
    </edge>
    <edge source="THA" target="AUT">
      <data key="d0">146881</data>
    </edge>
    <edge source="THA" target="BEL">
      <data key="d0">446345</data>
    </edge>
    <edge source="THA" target="BWA">
      <data key="d0">19378</data>
    </edge>
    <edge source="THA" target="BRA">
      <data key="d0">6822777</data>
    </edge>
    <edge source="THA" target="KHM">
      <data key="d0">1027182</data>
    </edge>
    <edge source="THA" target="CAN">
      <data key="d0">129323</data>
    </edge>
    <edge source="THA" target="LKA">
      <data key="d0">516413</data>
    </edge>
    <edge source="THA" target="CHN">
      <data key="d0">84940742</data>
    </edge>
    <edge source="THA" target="CZE">
      <data key="d0">1375260</data>
    </edge>
    <edge source="THA" target="DNK">
      <data key="d0">69098</data>
    </edge>
    <edge source="THA" target="ECU">
      <data key="d0">476536</data>
    </edge>
    <edge source="THA" target="FRA">
      <data key="d0">13416109</data>
    </edge>
    <edge source="THA" target="DEU">
      <data key="d0">11800303</data>
    </edge>
    <edge source="THA" target="GRC">
      <data key="d0">329195</data>
    </edge>
    <edge source="THA" target="HKG">
      <data key="d0">10413241</data>
    </edge>
    <edge source="THA" target="IDN">
      <data key="d0">27923027</data>
    </edge>
    <edge source="THA" target="ISR">
      <data key="d0">91893</data>
    </edge>
    <edge source="THA" target="ITA">
      <data key="d0">3810358</data>
    </edge>
    <edge source="THA" target="JPN">
      <data key="d0">108559236</data>
    </edge>
    <edge source="THA" target="JOR">
      <data key="d0">385210</data>
    </edge>
    <edge source="THA" target="KOR">
      <data key="d0">18406102</data>
    </edge>
    <edge source="THA" target="LTU">
      <data key="d0">10300</data>
    </edge>
    <edge source="THA" target="MYS">
      <data key="d0">28223439</data>
    </edge>
    <edge source="THA" target="MUS">
      <data key="d0">13873</data>
    </edge>
    <edge source="THA" target="MEX">
      <data key="d0">3784666</data>
    </edge>
    <edge source="THA" target="MAR">
      <data key="d0">21908</data>
    </edge>
    <edge source="THA" target="MOZ">
      <data key="d0">23000</data>
    </edge>
    <edge source="THA" target="OMN">
      <data key="d0">1727093</data>
    </edge>
    <edge source="THA" target="NLD">
      <data key="d0">33123062</data>
    </edge>
    <edge source="THA" target="NZL">
      <data key="d0">243329</data>
    </edge>
    <edge source="THA" target="PAK">
      <data key="d0">1111430</data>
    </edge>
    <edge source="THA" target="PER">
      <data key="d0">716722</data>
    </edge>
    <edge source="THA" target="PHL">
      <data key="d0">20870728</data>
    </edge>
    <edge source="THA" target="POL">
      <data key="d0">41519</data>
    </edge>
    <edge source="THA" target="PRT">
      <data key="d0">63489</data>
    </edge>
    <edge source="THA" target="RUS">
      <data key="d0">144877</data>
    </edge>
    <edge source="THA" target="SAU">
      <data key="d0">1204325</data>
    </edge>
    <edge source="THA" target="IND">
      <data key="d0">18965949</data>
    </edge>
    <edge source="THA" target="SGP">
      <data key="d0">16709683</data>
    </edge>
    <edge source="THA" target="VNM">
      <data key="d0">21715566</data>
    </edge>
    <edge source="THA" target="ZAF">
      <data key="d0">367751</data>
    </edge>
    <edge source="THA" target="ESP">
      <data key="d0">68850</data>
    </edge>
    <edge source="THA" target="SWE">
      <data key="d0">192144</data>
    </edge>
    <edge source="THA" target="CHE">
      <data key="d0">592174</data>
    </edge>
    <edge source="THA" target="ARE">
      <data key="d0">1112871</data>
    </edge>
    <edge source="THA" target="TUR">
      <data key="d0">2785265</data>
    </edge>
    <edge source="THA" target="UKR">
      <data key="d0">46700</data>
    </edge>
    <edge source="THA" target="EGY">
      <data key="d0">711221</data>
    </edge>
    <edge source="THA" target="GBR">
      <data key="d0">662891</data>
    </edge>
    <edge source="THA" target="TZA">
      <data key="d0">48364</data>
    </edge>
    <edge source="THA" target="USA">
      <data key="d0">76738505</data>
    </edge>
    <edge source="EGY" target="AUS">
      <data key="d0">1085284</data>
    </edge>
    <edge source="EGY" target="CZE">
      <data key="d0">48419</data>
    </edge>
    <edge source="EGY" target="DEU">
      <data key="d0">225978</data>
    </edge>
    <edge source="EGY" target="SAU">
      <data key="d0">3562251</data>
    </edge>
    <edge source="EGY" target="ARE">
      <data key="d0">18054</data>
    </edge>
    <edge source="TZA" target="AUS">
      <data key="d0">56939</data>
    </edge>
    <edge source="TZA" target="ETH">
      <data key="d0">383923</data>
    </edge>
    <edge source="TZA" target="LBN">
      <data key="d0">12390</data>
    </edge>
    <edge source="TZA" target="MOZ">
      <data key="d0">75448</data>
    </edge>
    <edge source="TZA" target="NAM">
      <data key="d0">199133</data>
    </edge>
    <edge source="TZA" target="NZL">
      <data key="d0">77602</data>
    </edge>
    <edge source="TZA" target="IND">
      <data key="d0">17602</data>
    </edge>
    <edge source="TZA" target="SGP">
      <data key="d0">11431</data>
    </edge>
    <edge source="TZA" target="ZAF">
      <data key="d0">1286063</data>
    </edge>
    <edge source="TZA" target="UGA">
      <data key="d0">621646</data>
    </edge>
    <edge source="BFA" target="BEN">
      <data key="d0">20967</data>
    </edge>
    <edge source="BFA" target="CIV">
      <data key="d0">104857</data>
    </edge>
    <edge source="BFA" target="USA">
      <data key="d0">12624</data>
    </edge>
    <edge source="AZE" target="RUS">
      <data key="d0">39684</data>
    </edge>
    <edge source="AZE" target="TUR">
      <data key="d0">11666</data>
    </edge>
    <edge source="AZE" target="GBR">
      <data key="d0">95630</data>
    </edge>
    <edge source="BGR" target="ALB">
      <data key="d0">29797</data>
    </edge>
    <edge source="BGR" target="DZA">
      <data key="d0">30228</data>
    </edge>
    <edge source="BGR" target="AZE">
      <data key="d0">65146</data>
    </edge>
    <edge source="BGR" target="AUS">
      <data key="d0">18603</data>
    </edge>
    <edge source="BGR" target="AUT">
      <data key="d0">960313</data>
    </edge>
    <edge source="BGR" target="ARM">
      <data key="d0">72702</data>
    </edge>
    <edge source="BGR" target="BEL">
      <data key="d0">88781</data>
    </edge>
    <edge source="BGR" target="BLR">
      <data key="d0">208301</data>
    </edge>
    <edge source="BGR" target="CMR">
      <data key="d0">51359</data>
    </edge>
    <edge source="BGR" target="CAN">
      <data key="d0">424914</data>
    </edge>
    <edge source="BGR" target="LKA">
      <data key="d0">15411</data>
    </edge>
    <edge source="BGR" target="CHL">
      <data key="d0">163155</data>
    </edge>
    <edge source="BGR" target="CHN">
      <data key="d0">1780497</data>
    </edge>
    <edge source="BGR" target="COL">
      <data key="d0">1022084</data>
    </edge>
    <edge source="BGR" target="CRI">
      <data key="d0">63281</data>
    </edge>
    <edge source="BGR" target="HRV">
      <data key="d0">128410</data>
    </edge>
    <edge source="BGR" target="CZE">
      <data key="d0">575187</data>
    </edge>
    <edge source="BGR" target="DNK">
      <data key="d0">191979</data>
    </edge>
    <edge source="BGR" target="ECU">
      <data key="d0">78847</data>
    </edge>
    <edge source="BGR" target="ETH">
      <data key="d0">316869</data>
    </edge>
    <edge source="BGR" target="EST">
      <data key="d0">179006</data>
    </edge>
    <edge source="BGR" target="FIN">
      <data key="d0">86194</data>
    </edge>
    <edge source="BGR" target="FRA">
      <data key="d0">1407153</data>
    </edge>
    <edge source="BGR" target="GEO">
      <data key="d0">1151548</data>
    </edge>
    <edge source="BGR" target="DEU">
      <data key="d0">28823552</data>
    </edge>
    <edge source="BGR" target="GRC">
      <data key="d0">1951337</data>
    </edge>
    <edge source="BGR" target="HUN">
      <data key="d0">40276</data>
    </edge>
    <edge source="BGR" target="IDN">
      <data key="d0">1146622</data>
    </edge>
    <edge source="BGR" target="ISR">
      <data key="d0">229172</data>
    </edge>
    <edge source="BGR" target="ITA">
      <data key="d0">2451461</data>
    </edge>
    <edge source="BGR" target="KAZ">
      <data key="d0">885421</data>
    </edge>
    <edge source="BGR" target="JOR">
      <data key="d0">145592</data>
    </edge>
    <edge source="BGR" target="KOR">
      <data key="d0">42907</data>
    </edge>
    <edge source="BGR" target="LBN">
      <data key="d0">113581</data>
    </edge>
    <edge source="BGR" target="LVA">
      <data key="d0">246676</data>
    </edge>
    <edge source="BGR" target="LTU">
      <data key="d0">74969</data>
    </edge>
    <edge source="BGR" target="MYS">
      <data key="d0">79280</data>
    </edge>
    <edge source="BGR" target="MEX">
      <data key="d0">477075</data>
    </edge>
    <edge source="BGR" target="MAR">
      <data key="d0">174606</data>
    </edge>
    <edge source="BGR" target="OMN">
      <data key="d0">109717</data>
    </edge>
    <edge source="BGR" target="NLD">
      <data key="d0">523399</data>
    </edge>
    <edge source="BGR" target="PAK">
      <data key="d0">98253</data>
    </edge>
    <edge source="BGR" target="PER">
      <data key="d0">519137</data>
    </edge>
    <edge source="BGR" target="PHL">
      <data key="d0">55213</data>
    </edge>
    <edge source="BGR" target="POL">
      <data key="d0">2396457</data>
    </edge>
    <edge source="BGR" target="ROU">
      <data key="d0">2946478</data>
    </edge>
    <edge source="BGR" target="RUS">
      <data key="d0">12497098</data>
    </edge>
    <edge source="BGR" target="SAU">
      <data key="d0">638521</data>
    </edge>
    <edge source="BGR" target="SEN">
      <data key="d0">61453</data>
    </edge>
    <edge source="BGR" target="SRB">
      <data key="d0">1135122</data>
    </edge>
    <edge source="BGR" target="IND">
      <data key="d0">520112</data>
    </edge>
    <edge source="BGR" target="SVK">
      <data key="d0">1021657</data>
    </edge>
    <edge source="BGR" target="SVN">
      <data key="d0">43096</data>
    </edge>
    <edge source="BGR" target="ZAF">
      <data key="d0">301822</data>
    </edge>
    <edge source="BGR" target="ESP">
      <data key="d0">1377701</data>
    </edge>
    <edge source="BGR" target="SWE">
      <data key="d0">308150</data>
    </edge>
    <edge source="BGR" target="CHE">
      <data key="d0">382750</data>
    </edge>
    <edge source="BGR" target="THA">
      <data key="d0">45720</data>
    </edge>
    <edge source="BGR" target="ARE">
      <data key="d0">617283</data>
    </edge>
    <edge source="BGR" target="TUR">
      <data key="d0">6009523</data>
    </edge>
    <edge source="BGR" target="UKR">
      <data key="d0">1790832</data>
    </edge>
    <edge source="BGR" target="MKD">
      <data key="d0">1181568</data>
    </edge>
    <edge source="BGR" target="EGY">
      <data key="d0">1383881</data>
    </edge>
    <edge source="BGR" target="GBR">
      <data key="d0">996728</data>
    </edge>
    <edge source="BGR" target="USA">
      <data key="d0">4264746</data>
    </edge>
    <edge source="BGR" target="URY">
      <data key="d0">236214</data>
    </edge>
    <edge source="BLR" target="AZE">
      <data key="d0">491100</data>
    </edge>
    <edge source="BLR" target="ARM">
      <data key="d0">56500</data>
    </edge>
    <edge source="BLR" target="CHN">
      <data key="d0">38200</data>
    </edge>
    <edge source="BLR" target="CZE">
      <data key="d0">383100</data>
    </edge>
    <edge source="BLR" target="FRA">
      <data key="d0">60600</data>
    </edge>
    <edge source="BLR" target="DEU">
      <data key="d0">1792900</data>
    </edge>
    <edge source="BLR" target="ITA">
      <data key="d0">204400</data>
    </edge>
    <edge source="BLR" target="KAZ">
      <data key="d0">1791400</data>
    </edge>
    <edge source="BLR" target="KOR">
      <data key="d0">52000</data>
    </edge>
    <edge source="BLR" target="LVA">
      <data key="d0">306000</data>
    </edge>
    <edge source="BLR" target="LTU">
      <data key="d0">411000</data>
    </edge>
    <edge source="BLR" target="NLD">
      <data key="d0">251500</data>
    </edge>
    <edge source="BLR" target="POL">
      <data key="d0">441500</data>
    </edge>
    <edge source="BLR" target="ROU">
      <data key="d0">51800</data>
    </edge>
    <edge source="BLR" target="RUS">
      <data key="d0">79230900</data>
    </edge>
    <edge source="BLR" target="SVK">
      <data key="d0">19700</data>
    </edge>
    <edge source="BLR" target="SWE">
      <data key="d0">19300</data>
    </edge>
    <edge source="BLR" target="TUR">
      <data key="d0">603500</data>
    </edge>
    <edge source="BLR" target="UKR">
      <data key="d0">3809100</data>
    </edge>
    <edge source="BLR" target="GBR">
      <data key="d0">12600</data>
    </edge>
    <edge source="CRI" target="ARG">
      <data key="d0">26507</data>
    </edge>
    <edge source="CRI" target="CHL">
      <data key="d0">250000</data>
    </edge>
    <edge source="CRI" target="COL">
      <data key="d0">39016</data>
    </edge>
    <edge source="CRI" target="SLV">
      <data key="d0">504505</data>
    </edge>
    <edge source="CRI" target="DEU">
      <data key="d0">181060</data>
    </edge>
    <edge source="CRI" target="GTM">
      <data key="d0">163275</data>
    </edge>
    <edge source="CRI" target="HND">
      <data key="d0">309699</data>
    </edge>
    <edge source="CRI" target="HKG">
      <data key="d0">150200</data>
    </edge>
    <edge source="CRI" target="JAM">
      <data key="d0">64784</data>
    </edge>
    <edge source="CRI" target="JPN">
      <data key="d0">62221</data>
    </edge>
    <edge source="CRI" target="NLD">
      <data key="d0">189448</data>
    </edge>
    <edge source="CRI" target="NIC">
      <data key="d0">51084</data>
    </edge>
    <edge source="CRI" target="PAN">
      <data key="d0">249913</data>
    </edge>
    <edge source="CRI" target="PER">
      <data key="d0">13746</data>
    </edge>
    <edge source="CRI" target="RUS">
      <data key="d0">14200</data>
    </edge>
    <edge source="CRI" target="IND">
      <data key="d0">14629</data>
    </edge>
    <edge source="CRI" target="ESP">
      <data key="d0">198405</data>
    </edge>
    <edge source="CRI" target="CHE">
      <data key="d0">116311</data>
    </edge>
    <edge source="CRI" target="GBR">
      <data key="d0">61123</data>
    </edge>
    <edge source="CRI" target="USA">
      <data key="d0">4759252</data>
    </edge>
    <edge source="HRV" target="AUS">
      <data key="d0">43901</data>
    </edge>
    <edge source="HRV" target="AUT">
      <data key="d0">4355108</data>
    </edge>
    <edge source="HRV" target="BEL">
      <data key="d0">829343</data>
    </edge>
    <edge source="HRV" target="BRA">
      <data key="d0">100172</data>
    </edge>
    <edge source="HRV" target="BGR">
      <data key="d0">16068</data>
    </edge>
    <edge source="HRV" target="CAN">
      <data key="d0">27770</data>
    </edge>
    <edge source="HRV" target="CHL">
      <data key="d0">103452</data>
    </edge>
    <edge source="HRV" target="CHN">
      <data key="d0">301836</data>
    </edge>
    <edge source="HRV" target="CZE">
      <data key="d0">80049</data>
    </edge>
    <edge source="HRV" target="DNK">
      <data key="d0">56839</data>
    </edge>
    <edge source="HRV" target="EST">
      <data key="d0">11165</data>
    </edge>
    <edge source="HRV" target="FIN">
      <data key="d0">208760</data>
    </edge>
    <edge source="HRV" target="FRA">
      <data key="d0">565406</data>
    </edge>
    <edge source="HRV" target="DEU">
      <data key="d0">33925241</data>
    </edge>
    <edge source="HRV" target="HUN">
      <data key="d0">258203</data>
    </edge>
    <edge source="HRV" target="IDN">
      <data key="d0">40213</data>
    </edge>
    <edge source="HRV" target="ISR">
      <data key="d0">31593</data>
    </edge>
    <edge source="HRV" target="ITA">
      <data key="d0">12297102</data>
    </edge>
    <edge source="HRV" target="JPN">
      <data key="d0">63750</data>
    </edge>
    <edge source="HRV" target="KOR">
      <data key="d0">118458</data>
    </edge>
    <edge source="HRV" target="LVA">
      <data key="d0">55024</data>
    </edge>
    <edge source="HRV" target="MYS">
      <data key="d0">86176</data>
    </edge>
    <edge source="HRV" target="MAR">
      <data key="d0">11587</data>
    </edge>
    <edge source="HRV" target="OMN">
      <data key="d0">90084</data>
    </edge>
    <edge source="HRV" target="NLD">
      <data key="d0">1754786</data>
    </edge>
    <edge source="HRV" target="NOR">
      <data key="d0">49657</data>
    </edge>
    <edge source="HRV" target="PER">
      <data key="d0">108309</data>
    </edge>
    <edge source="HRV" target="POL">
      <data key="d0">160842</data>
    </edge>
    <edge source="HRV" target="ROU">
      <data key="d0">391156</data>
    </edge>
    <edge source="HRV" target="RUS">
      <data key="d0">2115958</data>
    </edge>
    <edge source="HRV" target="SAU">
      <data key="d0">173549</data>
    </edge>
    <edge source="HRV" target="SRB">
      <data key="d0">1662293</data>
    </edge>
    <edge source="HRV" target="IND">
      <data key="d0">201112</data>
    </edge>
    <edge source="HRV" target="SGP">
      <data key="d0">2523122</data>
    </edge>
    <edge source="HRV" target="SVK">
      <data key="d0">335039</data>
    </edge>
    <edge source="HRV" target="VNM">
      <data key="d0">10031</data>
    </edge>
    <edge source="HRV" target="SVN">
      <data key="d0">4495900</data>
    </edge>
    <edge source="HRV" target="ZAF">
      <data key="d0">723976</data>
    </edge>
    <edge source="HRV" target="ESP">
      <data key="d0">261759</data>
    </edge>
    <edge source="HRV" target="SWE">
      <data key="d0">111098</data>
    </edge>
    <edge source="HRV" target="CHE">
      <data key="d0">1554033</data>
    </edge>
    <edge source="HRV" target="ARE">
      <data key="d0">401979</data>
    </edge>
    <edge source="HRV" target="TUR">
      <data key="d0">206830</data>
    </edge>
    <edge source="HRV" target="UKR">
      <data key="d0">269648</data>
    </edge>
    <edge source="HRV" target="MKD">
      <data key="d0">84578</data>
    </edge>
    <edge source="HRV" target="EGY">
      <data key="d0">31652</data>
    </edge>
    <edge source="HRV" target="GBR">
      <data key="d0">987519</data>
    </edge>
    <edge source="HRV" target="USA">
      <data key="d0">5196855</data>
    </edge>
    <edge source="CZE" target="DZA">
      <data key="d0">204768</data>
    </edge>
    <edge source="CZE" target="AZE">
      <data key="d0">580867</data>
    </edge>
    <edge source="CZE" target="ARG">
      <data key="d0">2797916</data>
    </edge>
    <edge source="CZE" target="AUS">
      <data key="d0">1615172</data>
    </edge>
    <edge source="CZE" target="AUT">
      <data key="d0">33650957</data>
    </edge>
    <edge source="CZE" target="ARM">
      <data key="d0">20127</data>
    </edge>
    <edge source="CZE" target="BEL">
      <data key="d0">8105101</data>
    </edge>
    <edge source="CZE" target="BOL">
      <data key="d0">617437</data>
    </edge>
    <edge source="CZE" target="BRA">
      <data key="d0">11856831</data>
    </edge>
    <edge source="CZE" target="BGR">
      <data key="d0">2032749</data>
    </edge>
    <edge source="CZE" target="BLR">
      <data key="d0">8837545</data>
    </edge>
    <edge source="CZE" target="CAN">
      <data key="d0">17367355</data>
    </edge>
    <edge source="CZE" target="LKA">
      <data key="d0">27303</data>
    </edge>
    <edge source="CZE" target="CHL">
      <data key="d0">1237269</data>
    </edge>
    <edge source="CZE" target="CHN">
      <data key="d0">62958795</data>
    </edge>
    <edge source="CZE" target="COL">
      <data key="d0">188217</data>
    </edge>
    <edge source="CZE" target="HRV">
      <data key="d0">2663975</data>
    </edge>
    <edge source="CZE" target="DNK">
      <data key="d0">4626672</data>
    </edge>
    <edge source="CZE" target="ECU">
      <data key="d0">85757</data>
    </edge>
    <edge source="CZE" target="SLV">
      <data key="d0">265683</data>
    </edge>
    <edge source="CZE" target="ETH">
      <data key="d0">896747</data>
    </edge>
    <edge source="CZE" target="EST">
      <data key="d0">2085467</data>
    </edge>
    <edge source="CZE" target="FIN">
      <data key="d0">4487188</data>
    </edge>
    <edge source="CZE" target="FRA">
      <data key="d0">31174466</data>
    </edge>
    <edge source="CZE" target="GEO">
      <data key="d0">980354</data>
    </edge>
    <edge source="CZE" target="DEU">
      <data key="d0">479462328</data>
    </edge>
    <edge source="CZE" target="GHA">
      <data key="d0">157132</data>
    </edge>
    <edge source="CZE" target="GRC">
      <data key="d0">241440</data>
    </edge>
    <edge source="CZE" target="HND">
      <data key="d0">13951</data>
    </edge>
    <edge source="CZE" target="HKG">
      <data key="d0">499401</data>
    </edge>
    <edge source="CZE" target="HUN">
      <data key="d0">14592089</data>
    </edge>
    <edge source="CZE" target="IDN">
      <data key="d0">1793497</data>
    </edge>
    <edge source="CZE" target="IRL">
      <data key="d0">141608</data>
    </edge>
    <edge source="CZE" target="ISR">
      <data key="d0">1052180</data>
    </edge>
    <edge source="CZE" target="ITA">
      <data key="d0">24435688</data>
    </edge>
    <edge source="CZE" target="JPN">
      <data key="d0">10032256</data>
    </edge>
    <edge source="CZE" target="KAZ">
      <data key="d0">5694268</data>
    </edge>
    <edge source="CZE" target="JOR">
      <data key="d0">99716</data>
    </edge>
    <edge source="CZE" target="KOR">
      <data key="d0">9841221</data>
    </edge>
    <edge source="CZE" target="KGZ">
      <data key="d0">27792</data>
    </edge>
    <edge source="CZE" target="LBN">
      <data key="d0">65673</data>
    </edge>
    <edge source="CZE" target="LVA">
      <data key="d0">1542533</data>
    </edge>
    <edge source="CZE" target="LTU">
      <data key="d0">4490332</data>
    </edge>
    <edge source="CZE" target="MYS">
      <data key="d0">476782</data>
    </edge>
    <edge source="CZE" target="MEX">
      <data key="d0">6654419</data>
    </edge>
    <edge source="CZE" target="MAR">
      <data key="d0">2523775</data>
    </edge>
    <edge source="CZE" target="OMN">
      <data key="d0">54460</data>
    </edge>
    <edge source="CZE" target="NLD">
      <data key="d0">18217378</data>
    </edge>
    <edge source="CZE" target="NZL">
      <data key="d0">49341</data>
    </edge>
    <edge source="CZE" target="NOR">
      <data key="d0">7084746</data>
    </edge>
    <edge source="CZE" target="PAK">
      <data key="d0">1009285</data>
    </edge>
    <edge source="CZE" target="PER">
      <data key="d0">1031906</data>
    </edge>
    <edge source="CZE" target="POL">
      <data key="d0">54694104</data>
    </edge>
    <edge source="CZE" target="PRT">
      <data key="d0">1346517</data>
    </edge>
    <edge source="CZE" target="ROU">
      <data key="d0">3410549</data>
    </edge>
    <edge source="CZE" target="RUS">
      <data key="d0">151558719</data>
    </edge>
    <edge source="CZE" target="SAU">
      <data key="d0">1629839</data>
    </edge>
    <edge source="CZE" target="SRB">
      <data key="d0">2790787</data>
    </edge>
    <edge source="CZE" target="IND">
      <data key="d0">21532014</data>
    </edge>
    <edge source="CZE" target="SGP">
      <data key="d0">1086744</data>
    </edge>
    <edge source="CZE" target="SVK">
      <data key="d0">80977814</data>
    </edge>
    <edge source="CZE" target="VNM">
      <data key="d0">865687</data>
    </edge>
    <edge source="CZE" target="SVN">
      <data key="d0">6287609</data>
    </edge>
    <edge source="CZE" target="ZAF">
      <data key="d0">2510074</data>
    </edge>
    <edge source="CZE" target="ZWE">
      <data key="d0">12395</data>
    </edge>
    <edge source="CZE" target="ESP">
      <data key="d0">4098239</data>
    </edge>
    <edge source="CZE" target="SWE">
      <data key="d0">8040770</data>
    </edge>
    <edge source="CZE" target="CHE">
      <data key="d0">23120056</data>
    </edge>
    <edge source="CZE" target="THA">
      <data key="d0">4205425</data>
    </edge>
    <edge source="CZE" target="ARE">
      <data key="d0">1467593</data>
    </edge>
    <edge source="CZE" target="TUN">
      <data key="d0">117945</data>
    </edge>
    <edge source="CZE" target="TUR">
      <data key="d0">10573104</data>
    </edge>
    <edge source="CZE" target="UKR">
      <data key="d0">32605551</data>
    </edge>
    <edge source="CZE" target="MKD">
      <data key="d0">339483</data>
    </edge>
    <edge source="CZE" target="EGY">
      <data key="d0">3569051</data>
    </edge>
    <edge source="CZE" target="GBR">
      <data key="d0">21206449</data>
    </edge>
    <edge source="CZE" target="USA">
      <data key="d0">37737715</data>
    </edge>
    <edge source="CZE" target="URY">
      <data key="d0">37559</data>
    </edge>
    <edge source="ETH" target="CMR">
      <data key="d0">64436</data>
    </edge>
    <edge source="EST" target="AZE">
      <data key="d0">14713</data>
    </edge>
    <edge source="EST" target="ARM">
      <data key="d0">14673</data>
    </edge>
    <edge source="EST" target="BRA">
      <data key="d0">84089</data>
    </edge>
    <edge source="EST" target="BLR">
      <data key="d0">237578</data>
    </edge>
    <edge source="EST" target="CHN">
      <data key="d0">87900</data>
    </edge>
    <edge source="EST" target="DNK">
      <data key="d0">24168</data>
    </edge>
    <edge source="EST" target="FIN">
      <data key="d0">1021273</data>
    </edge>
    <edge source="EST" target="GEO">
      <data key="d0">17356</data>
    </edge>
    <edge source="EST" target="DEU">
      <data key="d0">3043272</data>
    </edge>
    <edge source="EST" target="KAZ">
      <data key="d0">99213</data>
    </edge>
    <edge source="EST" target="LVA">
      <data key="d0">3412162</data>
    </edge>
    <edge source="EST" target="LTU">
      <data key="d0">4864033</data>
    </edge>
    <edge source="EST" target="NLD">
      <data key="d0">298292</data>
    </edge>
    <edge source="EST" target="NOR">
      <data key="d0">306483</data>
    </edge>
    <edge source="EST" target="POL">
      <data key="d0">20815</data>
    </edge>
    <edge source="EST" target="RUS">
      <data key="d0">15864256</data>
    </edge>
    <edge source="EST" target="IND">
      <data key="d0">60597</data>
    </edge>
    <edge source="EST" target="SVK">
      <data key="d0">1117897</data>
    </edge>
    <edge source="EST" target="SVN">
      <data key="d0">18180</data>
    </edge>
    <edge source="EST" target="SWE">
      <data key="d0">422210</data>
    </edge>
    <edge source="EST" target="CHE">
      <data key="d0">4559606</data>
    </edge>
    <edge source="EST" target="TUR">
      <data key="d0">21970</data>
    </edge>
    <edge source="EST" target="UKR">
      <data key="d0">102373</data>
    </edge>
    <edge source="EST" target="GBR">
      <data key="d0">109994</data>
    </edge>
    <edge source="EST" target="USA">
      <data key="d0">170816</data>
    </edge>
    <edge source="GRC" target="ALB">
      <data key="d0">876137</data>
    </edge>
    <edge source="GRC" target="DZA">
      <data key="d0">173519</data>
    </edge>
    <edge source="GRC" target="AUS">
      <data key="d0">59348</data>
    </edge>
    <edge source="GRC" target="AUT">
      <data key="d0">128473</data>
    </edge>
    <edge source="GRC" target="ARM">
      <data key="d0">132357</data>
    </edge>
    <edge source="GRC" target="BEL">
      <data key="d0">16562</data>
    </edge>
    <edge source="GRC" target="BRA">
      <data key="d0">88839</data>
    </edge>
    <edge source="GRC" target="BGR">
      <data key="d0">3763604</data>
    </edge>
    <edge source="GRC" target="BLR">
      <data key="d0">636614</data>
    </edge>
    <edge source="GRC" target="CAN">
      <data key="d0">265401</data>
    </edge>
    <edge source="GRC" target="CHL">
      <data key="d0">10265</data>
    </edge>
    <edge source="GRC" target="COL">
      <data key="d0">22113</data>
    </edge>
    <edge source="GRC" target="CZE">
      <data key="d0">52343</data>
    </edge>
    <edge source="GRC" target="DNK">
      <data key="d0">12213</data>
    </edge>
    <edge source="GRC" target="FIN">
      <data key="d0">393189</data>
    </edge>
    <edge source="GRC" target="FRA">
      <data key="d0">122069</data>
    </edge>
    <edge source="GRC" target="DEU">
      <data key="d0">5200541</data>
    </edge>
    <edge source="GRC" target="GHA">
      <data key="d0">14869</data>
    </edge>
    <edge source="GRC" target="HUN">
      <data key="d0">56308</data>
    </edge>
    <edge source="GRC" target="IRL">
      <data key="d0">37490</data>
    </edge>
    <edge source="GRC" target="ISR">
      <data key="d0">2108674</data>
    </edge>
    <edge source="GRC" target="ITA">
      <data key="d0">897195</data>
    </edge>
    <edge source="GRC" target="JOR">
      <data key="d0">120230</data>
    </edge>
    <edge source="GRC" target="KOR">
      <data key="d0">509127</data>
    </edge>
    <edge source="GRC" target="LBN">
      <data key="d0">42128</data>
    </edge>
    <edge source="GRC" target="MDG">
      <data key="d0">106745</data>
    </edge>
    <edge source="GRC" target="MEX">
      <data key="d0">862138</data>
    </edge>
    <edge source="GRC" target="MAR">
      <data key="d0">24493</data>
    </edge>
    <edge source="GRC" target="NLD">
      <data key="d0">195516</data>
    </edge>
    <edge source="GRC" target="NZL">
      <data key="d0">444164</data>
    </edge>
    <edge source="GRC" target="PRY">
      <data key="d0">19330</data>
    </edge>
    <edge source="GRC" target="PER">
      <data key="d0">77600</data>
    </edge>
    <edge source="GRC" target="PHL">
      <data key="d0">339918</data>
    </edge>
    <edge source="GRC" target="POL">
      <data key="d0">1214092</data>
    </edge>
    <edge source="GRC" target="PRT">
      <data key="d0">27128</data>
    </edge>
    <edge source="GRC" target="ROU">
      <data key="d0">1003517</data>
    </edge>
    <edge source="GRC" target="RUS">
      <data key="d0">1041380</data>
    </edge>
    <edge source="GRC" target="SAU">
      <data key="d0">246829</data>
    </edge>
    <edge source="GRC" target="SEN">
      <data key="d0">15423</data>
    </edge>
    <edge source="GRC" target="SRB">
      <data key="d0">4758125</data>
    </edge>
    <edge source="GRC" target="IND">
      <data key="d0">2413410</data>
    </edge>
    <edge source="GRC" target="SVK">
      <data key="d0">24765</data>
    </edge>
    <edge source="GRC" target="ZAF">
      <data key="d0">46148</data>
    </edge>
    <edge source="GRC" target="ESP">
      <data key="d0">46063</data>
    </edge>
    <edge source="GRC" target="SWE">
      <data key="d0">79970</data>
    </edge>
    <edge source="GRC" target="CHE">
      <data key="d0">153655</data>
    </edge>
    <edge source="GRC" target="THA">
      <data key="d0">461612</data>
    </edge>
    <edge source="GRC" target="TGO">
      <data key="d0">24426</data>
    </edge>
    <edge source="GRC" target="ARE">
      <data key="d0">382724</data>
    </edge>
    <edge source="GRC" target="TUN">
      <data key="d0">85246</data>
    </edge>
    <edge source="GRC" target="TUR">
      <data key="d0">3587139</data>
    </edge>
    <edge source="GRC" target="MKD">
      <data key="d0">2837070</data>
    </edge>
    <edge source="GRC" target="EGY">
      <data key="d0">669929</data>
    </edge>
    <edge source="GRC" target="GBR">
      <data key="d0">39958</data>
    </edge>
    <edge source="GRC" target="USA">
      <data key="d0">3686684</data>
    </edge>
    <edge source="HUN" target="AUS">
      <data key="d0">1061840</data>
    </edge>
    <edge source="HUN" target="AUT">
      <data key="d0">36080965</data>
    </edge>
    <edge source="HUN" target="BEL">
      <data key="d0">2303978</data>
    </edge>
    <edge source="HUN" target="BRA">
      <data key="d0">449142</data>
    </edge>
    <edge source="HUN" target="BGR">
      <data key="d0">235935</data>
    </edge>
    <edge source="HUN" target="CHN">
      <data key="d0">2433302</data>
    </edge>
    <edge source="HUN" target="HRV">
      <data key="d0">253135</data>
    </edge>
    <edge source="HUN" target="CZE">
      <data key="d0">1596260</data>
    </edge>
    <edge source="HUN" target="DNK">
      <data key="d0">11417</data>
    </edge>
    <edge source="HUN" target="ETH">
      <data key="d0">30991</data>
    </edge>
    <edge source="HUN" target="EST">
      <data key="d0">11739</data>
    </edge>
    <edge source="HUN" target="FIN">
      <data key="d0">30435</data>
    </edge>
    <edge source="HUN" target="FRA">
      <data key="d0">3294292</data>
    </edge>
    <edge source="HUN" target="GEO">
      <data key="d0">10278</data>
    </edge>
    <edge source="HUN" target="DEU">
      <data key="d0">46620668</data>
    </edge>
    <edge source="HUN" target="GRC">
      <data key="d0">15613</data>
    </edge>
    <edge source="HUN" target="HKG">
      <data key="d0">155764</data>
    </edge>
    <edge source="HUN" target="IDN">
      <data key="d0">91641</data>
    </edge>
    <edge source="HUN" target="ISR">
      <data key="d0">89300</data>
    </edge>
    <edge source="HUN" target="ITA">
      <data key="d0">3676406</data>
    </edge>
    <edge source="HUN" target="JPN">
      <data key="d0">563948</data>
    </edge>
    <edge source="HUN" target="KAZ">
      <data key="d0">198692</data>
    </edge>
    <edge source="HUN" target="KOR">
      <data key="d0">292585</data>
    </edge>
    <edge source="HUN" target="LTU">
      <data key="d0">47364</data>
    </edge>
    <edge source="HUN" target="MYS">
      <data key="d0">324966</data>
    </edge>
    <edge source="HUN" target="MEX">
      <data key="d0">371066</data>
    </edge>
    <edge source="HUN" target="MDA">
      <data key="d0">86898</data>
    </edge>
    <edge source="HUN" target="NLD">
      <data key="d0">1658305</data>
    </edge>
    <edge source="HUN" target="NZL">
      <data key="d0">69976</data>
    </edge>
    <edge source="HUN" target="NOR">
      <data key="d0">168457</data>
    </edge>
    <edge source="HUN" target="PAK">
      <data key="d0">14413</data>
    </edge>
    <edge source="HUN" target="PER">
      <data key="d0">17364</data>
    </edge>
    <edge source="HUN" target="PHL">
      <data key="d0">24190</data>
    </edge>
    <edge source="HUN" target="POL">
      <data key="d0">717602</data>
    </edge>
    <edge source="HUN" target="ROU">
      <data key="d0">2062984</data>
    </edge>
    <edge source="HUN" target="RUS">
      <data key="d0">6991832</data>
    </edge>
    <edge source="HUN" target="SAU">
      <data key="d0">207856</data>
    </edge>
    <edge source="HUN" target="SRB">
      <data key="d0">2506730</data>
    </edge>
    <edge source="HUN" target="IND">
      <data key="d0">391847</data>
    </edge>
    <edge source="HUN" target="SGP">
      <data key="d0">109131</data>
    </edge>
    <edge source="HUN" target="SVK">
      <data key="d0">3505712</data>
    </edge>
    <edge source="HUN" target="VNM">
      <data key="d0">1265588</data>
    </edge>
    <edge source="HUN" target="SVN">
      <data key="d0">748798</data>
    </edge>
    <edge source="HUN" target="ZAF">
      <data key="d0">21315</data>
    </edge>
    <edge source="HUN" target="ESP">
      <data key="d0">340533</data>
    </edge>
    <edge source="HUN" target="SWE">
      <data key="d0">100780</data>
    </edge>
    <edge source="HUN" target="CHE">
      <data key="d0">1246517</data>
    </edge>
    <edge source="HUN" target="THA">
      <data key="d0">38669</data>
    </edge>
    <edge source="HUN" target="TUR">
      <data key="d0">864279</data>
    </edge>
    <edge source="HUN" target="UKR">
      <data key="d0">2025004</data>
    </edge>
    <edge source="HUN" target="MKD">
      <data key="d0">20884</data>
    </edge>
    <edge source="HUN" target="EGY">
      <data key="d0">15355</data>
    </edge>
    <edge source="HUN" target="GBR">
      <data key="d0">218493</data>
    </edge>
    <edge source="HUN" target="USA">
      <data key="d0">3803526</data>
    </edge>
    <edge source="IRL" target="AUS">
      <data key="d0">920340</data>
    </edge>
    <edge source="IRL" target="AUT">
      <data key="d0">160966</data>
    </edge>
    <edge source="IRL" target="BEL">
      <data key="d0">89989</data>
    </edge>
    <edge source="IRL" target="BRA">
      <data key="d0">17463</data>
    </edge>
    <edge source="IRL" target="CAN">
      <data key="d0">157052</data>
    </edge>
    <edge source="IRL" target="CHL">
      <data key="d0">85783</data>
    </edge>
    <edge source="IRL" target="CHN">
      <data key="d0">149302</data>
    </edge>
    <edge source="IRL" target="CRI">
      <data key="d0">381967</data>
    </edge>
    <edge source="IRL" target="CZE">
      <data key="d0">1047706</data>
    </edge>
    <edge source="IRL" target="DNK">
      <data key="d0">172910</data>
    </edge>
    <edge source="IRL" target="ECU">
      <data key="d0">24691</data>
    </edge>
    <edge source="IRL" target="FIN">
      <data key="d0">58003</data>
    </edge>
    <edge source="IRL" target="FRA">
      <data key="d0">895465</data>
    </edge>
    <edge source="IRL" target="DEU">
      <data key="d0">6706817</data>
    </edge>
    <edge source="IRL" target="HKG">
      <data key="d0">70197</data>
    </edge>
    <edge source="IRL" target="HUN">
      <data key="d0">391584</data>
    </edge>
    <edge source="IRL" target="ISR">
      <data key="d0">121555</data>
    </edge>
    <edge source="IRL" target="ITA">
      <data key="d0">398477</data>
    </edge>
    <edge source="IRL" target="JPN">
      <data key="d0">194375</data>
    </edge>
    <edge source="IRL" target="JOR">
      <data key="d0">154268</data>
    </edge>
    <edge source="IRL" target="KOR">
      <data key="d0">22457</data>
    </edge>
    <edge source="IRL" target="MYS">
      <data key="d0">102647</data>
    </edge>
    <edge source="IRL" target="MRT">
      <data key="d0">616883</data>
    </edge>
    <edge source="IRL" target="MEX">
      <data key="d0">708827</data>
    </edge>
    <edge source="IRL" target="NLD">
      <data key="d0">533304</data>
    </edge>
    <edge source="IRL" target="NZL">
      <data key="d0">19211</data>
    </edge>
    <edge source="IRL" target="NOR">
      <data key="d0">62428</data>
    </edge>
    <edge source="IRL" target="PHL">
      <data key="d0">128242</data>
    </edge>
    <edge source="IRL" target="POL">
      <data key="d0">249147</data>
    </edge>
    <edge source="IRL" target="PRT">
      <data key="d0">387014</data>
    </edge>
    <edge source="IRL" target="ROU">
      <data key="d0">20249</data>
    </edge>
    <edge source="IRL" target="RUS">
      <data key="d0">11549</data>
    </edge>
    <edge source="IRL" target="SAU">
      <data key="d0">156785</data>
    </edge>
    <edge source="IRL" target="SEN">
      <data key="d0">137936</data>
    </edge>
    <edge source="IRL" target="IND">
      <data key="d0">923624</data>
    </edge>
    <edge source="IRL" target="SGP">
      <data key="d0">61310</data>
    </edge>
    <edge source="IRL" target="SVK">
      <data key="d0">42224</data>
    </edge>
    <edge source="IRL" target="VNM">
      <data key="d0">19000</data>
    </edge>
    <edge source="IRL" target="ZAF">
      <data key="d0">100860</data>
    </edge>
    <edge source="IRL" target="ZWE">
      <data key="d0">24085</data>
    </edge>
    <edge source="IRL" target="ESP">
      <data key="d0">483364</data>
    </edge>
    <edge source="IRL" target="SWE">
      <data key="d0">222626</data>
    </edge>
    <edge source="IRL" target="CHE">
      <data key="d0">701756</data>
    </edge>
    <edge source="IRL" target="THA">
      <data key="d0">234208</data>
    </edge>
    <edge source="IRL" target="ARE">
      <data key="d0">157844</data>
    </edge>
    <edge source="IRL" target="TUR">
      <data key="d0">221484</data>
    </edge>
    <edge source="IRL" target="EGY">
      <data key="d0">207861</data>
    </edge>
    <edge source="IRL" target="GBR">
      <data key="d0">6581425</data>
    </edge>
    <edge source="IRL" target="USA">
      <data key="d0">10130767</data>
    </edge>
    <edge source="KAZ" target="AZE">
      <data key="d0">328300</data>
    </edge>
    <edge source="KAZ" target="BEL">
      <data key="d0">108200</data>
    </edge>
    <edge source="KAZ" target="BLR">
      <data key="d0">24410</data>
    </edge>
    <edge source="KAZ" target="CHN">
      <data key="d0">10700</data>
    </edge>
    <edge source="KAZ" target="DEU">
      <data key="d0">34700</data>
    </edge>
    <edge source="KAZ" target="HKG">
      <data key="d0">14100</data>
    </edge>
    <edge source="KAZ" target="ITA">
      <data key="d0">785400</data>
    </edge>
    <edge source="KAZ" target="KGZ">
      <data key="d0">35300</data>
    </edge>
    <edge source="KAZ" target="LTU">
      <data key="d0">19200</data>
    </edge>
    <edge source="KAZ" target="NLD">
      <data key="d0">31600</data>
    </edge>
    <edge source="KAZ" target="RUS">
      <data key="d0">4114790</data>
    </edge>
    <edge source="KAZ" target="SRB">
      <data key="d0">12700</data>
    </edge>
    <edge source="KAZ" target="ARE">
      <data key="d0">129100</data>
    </edge>
    <edge source="KAZ" target="TUR">
      <data key="d0">61300</data>
    </edge>
    <edge source="KAZ" target="GBR">
      <data key="d0">360300</data>
    </edge>
    <edge source="KAZ" target="USA">
      <data key="d0">87900</data>
    </edge>
    <edge source="JOR" target="AUT">
      <data key="d0">151548</data>
    </edge>
    <edge source="JOR" target="GHA">
      <data key="d0">1475828</data>
    </edge>
    <edge source="JOR" target="ROU">
      <data key="d0">87507</data>
    </edge>
    <edge source="JOR" target="SAU">
      <data key="d0">799997</data>
    </edge>
    <edge source="JOR" target="ARE">
      <data key="d0">156449</data>
    </edge>
    <edge source="JOR" target="EGY">
      <data key="d0">90735</data>
    </edge>
    <edge source="JOR" target="GBR">
      <data key="d0">11455</data>
    </edge>
    <edge source="LBN" target="ARG">
      <data key="d0">55058</data>
    </edge>
    <edge source="LBN" target="BEL">
      <data key="d0">30385</data>
    </edge>
    <edge source="LBN" target="CMR">
      <data key="d0">408047</data>
    </edge>
    <edge source="LBN" target="CAF">
      <data key="d0">19186</data>
    </edge>
    <edge source="LBN" target="BEN">
      <data key="d0">38308</data>
    </edge>
    <edge source="LBN" target="GHA">
      <data key="d0">371712</data>
    </edge>
    <edge source="LBN" target="ITA">
      <data key="d0">108634</data>
    </edge>
    <edge source="LBN" target="CIV">
      <data key="d0">93716</data>
    </edge>
    <edge source="LBN" target="JOR">
      <data key="d0">72557</data>
    </edge>
    <edge source="LBN" target="MOZ">
      <data key="d0">13309</data>
    </edge>
    <edge source="LBN" target="OMN">
      <data key="d0">13015</data>
    </edge>
    <edge source="LBN" target="NER">
      <data key="d0">63290</data>
    </edge>
    <edge source="LBN" target="SAU">
      <data key="d0">561890</data>
    </edge>
    <edge source="LBN" target="SEN">
      <data key="d0">72463</data>
    </edge>
    <edge source="LBN" target="ZWE">
      <data key="d0">16043</data>
    </edge>
    <edge source="LBN" target="TGO">
      <data key="d0">71029</data>
    </edge>
    <edge source="LBN" target="ARE">
      <data key="d0">69261</data>
    </edge>
    <edge source="LBN" target="GBR">
      <data key="d0">103123</data>
    </edge>
    <edge source="LBN" target="TZA">
      <data key="d0">49132</data>
    </edge>
    <edge source="LBN" target="BFA">
      <data key="d0">27141</data>
    </edge>
    <edge source="LVA" target="AUT">
      <data key="d0">77740</data>
    </edge>
    <edge source="LVA" target="BLR">
      <data key="d0">2074701</data>
    </edge>
    <edge source="LVA" target="DNK">
      <data key="d0">205675</data>
    </edge>
    <edge source="LVA" target="EST">
      <data key="d0">2805690</data>
    </edge>
    <edge source="LVA" target="DEU">
      <data key="d0">33813</data>
    </edge>
    <edge source="LVA" target="ISR">
      <data key="d0">115873</data>
    </edge>
    <edge source="LVA" target="ITA">
      <data key="d0">105646</data>
    </edge>
    <edge source="LVA" target="KAZ">
      <data key="d0">244434</data>
    </edge>
    <edge source="LVA" target="LBN">
      <data key="d0">13760</data>
    </edge>
    <edge source="LVA" target="LTU">
      <data key="d0">3232134</data>
    </edge>
    <edge source="LVA" target="NLD">
      <data key="d0">26010</data>
    </edge>
    <edge source="LVA" target="RUS">
      <data key="d0">17601112</data>
    </edge>
    <edge source="LVA" target="IND">
      <data key="d0">36063</data>
    </edge>
    <edge source="LVA" target="SWE">
      <data key="d0">79075</data>
    </edge>
    <edge source="LVA" target="CHE">
      <data key="d0">23592</data>
    </edge>
    <edge source="LVA" target="THA">
      <data key="d0">4511531</data>
    </edge>
    <edge source="LVA" target="ARE">
      <data key="d0">17495</data>
    </edge>
    <edge source="LVA" target="TUR">
      <data key="d0">32531</data>
    </edge>
    <edge source="LVA" target="UKR">
      <data key="d0">99566</data>
    </edge>
    <edge source="LVA" target="EGY">
      <data key="d0">38635</data>
    </edge>
    <edge source="LVA" target="USA">
      <data key="d0">74715</data>
    </edge>
    <edge source="LTU" target="BLR">
      <data key="d0">11471136</data>
    </edge>
    <edge source="LTU" target="CHN">
      <data key="d0">15723</data>
    </edge>
    <edge source="LTU" target="CZE">
      <data key="d0">3202010</data>
    </edge>
    <edge source="LTU" target="EST">
      <data key="d0">998344</data>
    </edge>
    <edge source="LTU" target="FIN">
      <data key="d0">124035</data>
    </edge>
    <edge source="LTU" target="FRA">
      <data key="d0">67032</data>
    </edge>
    <edge source="LTU" target="GEO">
      <data key="d0">113015</data>
    </edge>
    <edge source="LTU" target="DEU">
      <data key="d0">2786336</data>
    </edge>
    <edge source="LTU" target="ISR">
      <data key="d0">79191</data>
    </edge>
    <edge source="LTU" target="ITA">
      <data key="d0">18079</data>
    </edge>
    <edge source="LTU" target="KAZ">
      <data key="d0">5643025</data>
    </edge>
    <edge source="LTU" target="KOR">
      <data key="d0">630682</data>
    </edge>
    <edge source="LTU" target="KGZ">
      <data key="d0">31634</data>
    </edge>
    <edge source="LTU" target="LVA">
      <data key="d0">2969256</data>
    </edge>
    <edge source="LTU" target="NLD">
      <data key="d0">10920</data>
    </edge>
    <edge source="LTU" target="NOR">
      <data key="d0">156322</data>
    </edge>
    <edge source="LTU" target="POL">
      <data key="d0">713023</data>
    </edge>
    <edge source="LTU" target="RUS">
      <data key="d0">60089789</data>
    </edge>
    <edge source="LTU" target="IND">
      <data key="d0">591170</data>
    </edge>
    <edge source="LTU" target="SGP">
      <data key="d0">51247</data>
    </edge>
    <edge source="LTU" target="SVK">
      <data key="d0">5778609</data>
    </edge>
    <edge source="LTU" target="SWE">
      <data key="d0">605921</data>
    </edge>
    <edge source="LTU" target="CHE">
      <data key="d0">1588609</data>
    </edge>
    <edge source="LTU" target="TUR">
      <data key="d0">242638</data>
    </edge>
    <edge source="LTU" target="UKR">
      <data key="d0">365709</data>
    </edge>
    <edge source="LTU" target="EGY">
      <data key="d0">25800</data>
    </edge>
    <edge source="LTU" target="GBR">
      <data key="d0">74379</data>
    </edge>
    <edge source="LTU" target="USA">
      <data key="d0">33238</data>
    </edge>
    <edge source="MDA" target="AZE">
      <data key="d0">11450</data>
    </edge>
    <edge source="MDA" target="BGR">
      <data key="d0">69329</data>
    </edge>
    <edge source="MDA" target="BLR">
      <data key="d0">13003</data>
    </edge>
    <edge source="MDA" target="FRA">
      <data key="d0">273811</data>
    </edge>
    <edge source="MDA" target="DEU">
      <data key="d0">149092</data>
    </edge>
    <edge source="MDA" target="ITA">
      <data key="d0">1298033</data>
    </edge>
    <edge source="MDA" target="KAZ">
      <data key="d0">120571</data>
    </edge>
    <edge source="MDA" target="ROU">
      <data key="d0">748138</data>
    </edge>
    <edge source="MDA" target="RUS">
      <data key="d0">913972</data>
    </edge>
    <edge source="MDA" target="IND">
      <data key="d0">14127</data>
    </edge>
    <edge source="MDA" target="ESP">
      <data key="d0">38833</data>
    </edge>
    <edge source="MDA" target="CHE">
      <data key="d0">20448</data>
    </edge>
    <edge source="MDA" target="TUR">
      <data key="d0">214773</data>
    </edge>
    <edge source="MDA" target="UKR">
      <data key="d0">15495</data>
    </edge>
    <edge source="MAR" target="CMR">
      <data key="d0">13283</data>
    </edge>
    <edge source="MAR" target="FRA">
      <data key="d0">1145703</data>
    </edge>
    <edge source="MAR" target="DEU">
      <data key="d0">139910</data>
    </edge>
    <edge source="MAR" target="ITA">
      <data key="d0">151223</data>
    </edge>
    <edge source="MAR" target="CIV">
      <data key="d0">15815</data>
    </edge>
    <edge source="MAR" target="LBN">
      <data key="d0">19479</data>
    </edge>
    <edge source="MAR" target="MRT">
      <data key="d0">16578</data>
    </edge>
    <edge source="MAR" target="NLD">
      <data key="d0">16923</data>
    </edge>
    <edge source="MAR" target="PRT">
      <data key="d0">230187</data>
    </edge>
    <edge source="MAR" target="IND">
      <data key="d0">152082</data>
    </edge>
    <edge source="MAR" target="ESP">
      <data key="d0">700499</data>
    </edge>
    <edge source="MAR" target="TUR">
      <data key="d0">295284</data>
    </edge>
    <edge source="MAR" target="GBR">
      <data key="d0">47551</data>
    </edge>
    <edge source="OMN" target="BEL">
      <data key="d0">32018</data>
    </edge>
    <edge source="OMN" target="DEU">
      <data key="d0">375711</data>
    </edge>
    <edge source="OMN" target="KOR">
      <data key="d0">29339</data>
    </edge>
    <edge source="OMN" target="SAU">
      <data key="d0">13134</data>
    </edge>
    <edge source="OMN" target="IND">
      <data key="d0">31537</data>
    </edge>
    <edge source="OMN" target="ZAF">
      <data key="d0">51376</data>
    </edge>
    <edge source="OMN" target="ARE">
      <data key="d0">1483495</data>
    </edge>
    <edge source="OMN" target="TZA">
      <data key="d0">45430</data>
    </edge>
    <edge source="OMN" target="USA">
      <data key="d0">88606</data>
    </edge>
    <edge source="NAM" target="BWA">
      <data key="d0">11328</data>
    </edge>
    <edge source="NAM" target="FRA">
      <data key="d0">10458</data>
    </edge>
    <edge source="NAM" target="DEU">
      <data key="d0">172606</data>
    </edge>
    <edge source="NAM" target="ZAF">
      <data key="d0">2596967</data>
    </edge>
    <edge source="PRT" target="DZA">
      <data key="d0">384793</data>
    </edge>
    <edge source="PRT" target="ARG">
      <data key="d0">869190</data>
    </edge>
    <edge source="PRT" target="AUS">
      <data key="d0">1960099</data>
    </edge>
    <edge source="PRT" target="BEL">
      <data key="d0">401600</data>
    </edge>
    <edge source="PRT" target="BRA">
      <data key="d0">9974330</data>
    </edge>
    <edge source="PRT" target="BGR">
      <data key="d0">223966</data>
    </edge>
    <edge source="PRT" target="CAN">
      <data key="d0">383719</data>
    </edge>
    <edge source="PRT" target="CHL">
      <data key="d0">1589211</data>
    </edge>
    <edge source="PRT" target="CHN">
      <data key="d0">3280983</data>
    </edge>
    <edge source="PRT" target="COL">
      <data key="d0">320329</data>
    </edge>
    <edge source="PRT" target="HRV">
      <data key="d0">12845</data>
    </edge>
    <edge source="PRT" target="CZE">
      <data key="d0">451958</data>
    </edge>
    <edge source="PRT" target="DNK">
      <data key="d0">102737</data>
    </edge>
    <edge source="PRT" target="ECU">
      <data key="d0">533014</data>
    </edge>
    <edge source="PRT" target="EST">
      <data key="d0">163368</data>
    </edge>
    <edge source="PRT" target="FIN">
      <data key="d0">364937</data>
    </edge>
    <edge source="PRT" target="FRA">
      <data key="d0">7573543</data>
    </edge>
    <edge source="PRT" target="DEU">
      <data key="d0">5483274</data>
    </edge>
    <edge source="PRT" target="GRC">
      <data key="d0">41424</data>
    </edge>
    <edge source="PRT" target="HKG">
      <data key="d0">11492</data>
    </edge>
    <edge source="PRT" target="HUN">
      <data key="d0">506502</data>
    </edge>
    <edge source="PRT" target="IRL">
      <data key="d0">150937</data>
    </edge>
    <edge source="PRT" target="ISR">
      <data key="d0">214174</data>
    </edge>
    <edge source="PRT" target="ITA">
      <data key="d0">3285334</data>
    </edge>
    <edge source="PRT" target="JOR">
      <data key="d0">433295</data>
    </edge>
    <edge source="PRT" target="KOR">
      <data key="d0">18980</data>
    </edge>
    <edge source="PRT" target="LBN">
      <data key="d0">53477</data>
    </edge>
    <edge source="PRT" target="MWI">
      <data key="d0">28043</data>
    </edge>
    <edge source="PRT" target="MEX">
      <data key="d0">1052592</data>
    </edge>
    <edge source="PRT" target="MAR">
      <data key="d0">1478896</data>
    </edge>
    <edge source="PRT" target="MOZ">
      <data key="d0">3007785</data>
    </edge>
    <edge source="PRT" target="NLD">
      <data key="d0">482281</data>
    </edge>
    <edge source="PRT" target="NOR">
      <data key="d0">104183</data>
    </edge>
    <edge source="PRT" target="PER">
      <data key="d0">1103769</data>
    </edge>
    <edge source="PRT" target="PHL">
      <data key="d0">50432</data>
    </edge>
    <edge source="PRT" target="POL">
      <data key="d0">1486153</data>
    </edge>
    <edge source="PRT" target="ROU">
      <data key="d0">645029</data>
    </edge>
    <edge source="PRT" target="RUS">
      <data key="d0">811054</data>
    </edge>
    <edge source="PRT" target="SAU">
      <data key="d0">355865</data>
    </edge>
    <edge source="PRT" target="SEN">
      <data key="d0">35584</data>
    </edge>
    <edge source="PRT" target="IND">
      <data key="d0">596548</data>
    </edge>
    <edge source="PRT" target="SGP">
      <data key="d0">52953</data>
    </edge>
    <edge source="PRT" target="SVK">
      <data key="d0">107578</data>
    </edge>
    <edge source="PRT" target="SVN">
      <data key="d0">361638</data>
    </edge>
    <edge source="PRT" target="ZAF">
      <data key="d0">131502</data>
    </edge>
    <edge source="PRT" target="ESP">
      <data key="d0">15080921</data>
    </edge>
    <edge source="PRT" target="SWE">
      <data key="d0">783144</data>
    </edge>
    <edge source="PRT" target="CHE">
      <data key="d0">626038</data>
    </edge>
    <edge source="PRT" target="THA">
      <data key="d0">302405</data>
    </edge>
    <edge source="PRT" target="ARE">
      <data key="d0">54594</data>
    </edge>
    <edge source="PRT" target="TUN">
      <data key="d0">51281</data>
    </edge>
    <edge source="PRT" target="TUR">
      <data key="d0">659213</data>
    </edge>
    <edge source="PRT" target="UKR">
      <data key="d0">299098</data>
    </edge>
    <edge source="PRT" target="EGY">
      <data key="d0">866447</data>
    </edge>
    <edge source="PRT" target="GBR">
      <data key="d0">1078541</data>
    </edge>
    <edge source="PRT" target="USA">
      <data key="d0">5689320</data>
    </edge>
    <edge source="PRT" target="URY">
      <data key="d0">24958</data>
    </edge>
    <edge source="SVK" target="DZA">
      <data key="d0">492031</data>
    </edge>
    <edge source="SVK" target="AUS">
      <data key="d0">64592</data>
    </edge>
    <edge source="SVK" target="AUT">
      <data key="d0">19891301</data>
    </edge>
    <edge source="SVK" target="BEL">
      <data key="d0">30321536</data>
    </edge>
    <edge source="SVK" target="BRA">
      <data key="d0">451397</data>
    </edge>
    <edge source="SVK" target="BGR">
      <data key="d0">1462244</data>
    </edge>
    <edge source="SVK" target="BLR">
      <data key="d0">1437593</data>
    </edge>
    <edge source="SVK" target="CAN">
      <data key="d0">601019</data>
    </edge>
    <edge source="SVK" target="CHN">
      <data key="d0">5399270</data>
    </edge>
    <edge source="SVK" target="HRV">
      <data key="d0">339541</data>
    </edge>
    <edge source="SVK" target="CZE">
      <data key="d0">42772115</data>
    </edge>
    <edge source="SVK" target="DNK">
      <data key="d0">2400857</data>
    </edge>
    <edge source="SVK" target="SLV">
      <data key="d0">182884</data>
    </edge>
    <edge source="SVK" target="EST">
      <data key="d0">151365</data>
    </edge>
    <edge source="SVK" target="FIN">
      <data key="d0">1817114</data>
    </edge>
    <edge source="SVK" target="FRA">
      <data key="d0">21447660</data>
    </edge>
    <edge source="SVK" target="GEO">
      <data key="d0">799308</data>
    </edge>
    <edge source="SVK" target="DEU">
      <data key="d0">109621786</data>
    </edge>
    <edge source="SVK" target="GHA">
      <data key="d0">216464</data>
    </edge>
    <edge source="SVK" target="GRC">
      <data key="d0">367960</data>
    </edge>
    <edge source="SVK" target="HUN">
      <data key="d0">15754720</data>
    </edge>
    <edge source="SVK" target="IDN">
      <data key="d0">256217</data>
    </edge>
    <edge source="SVK" target="IRL">
      <data key="d0">13897</data>
    </edge>
    <edge source="SVK" target="ISR">
      <data key="d0">790204</data>
    </edge>
    <edge source="SVK" target="ITA">
      <data key="d0">19624472</data>
    </edge>
    <edge source="SVK" target="JPN">
      <data key="d0">311187</data>
    </edge>
    <edge source="SVK" target="KAZ">
      <data key="d0">776987</data>
    </edge>
    <edge source="SVK" target="KOR">
      <data key="d0">462420</data>
    </edge>
    <edge source="SVK" target="LBN">
      <data key="d0">14453</data>
    </edge>
    <edge source="SVK" target="LVA">
      <data key="d0">4582289</data>
    </edge>
    <edge source="SVK" target="LTU">
      <data key="d0">775071</data>
    </edge>
    <edge source="SVK" target="MYS">
      <data key="d0">77359</data>
    </edge>
    <edge source="SVK" target="MRT">
      <data key="d0">135084</data>
    </edge>
    <edge source="SVK" target="MEX">
      <data key="d0">2248118</data>
    </edge>
    <edge source="SVK" target="MDA">
      <data key="d0">12713</data>
    </edge>
    <edge source="SVK" target="MAR">
      <data key="d0">63002</data>
    </edge>
    <edge source="SVK" target="NLD">
      <data key="d0">4134098</data>
    </edge>
    <edge source="SVK" target="NOR">
      <data key="d0">2428474</data>
    </edge>
    <edge source="SVK" target="PAK">
      <data key="d0">11371</data>
    </edge>
    <edge source="SVK" target="PER">
      <data key="d0">370343</data>
    </edge>
    <edge source="SVK" target="POL">
      <data key="d0">7013745</data>
    </edge>
    <edge source="SVK" target="PRT">
      <data key="d0">189059</data>
    </edge>
    <edge source="SVK" target="ROU">
      <data key="d0">1988311</data>
    </edge>
    <edge source="SVK" target="RUS">
      <data key="d0">17484021</data>
    </edge>
    <edge source="SVK" target="SAU">
      <data key="d0">736119</data>
    </edge>
    <edge source="SVK" target="SEN">
      <data key="d0">186539</data>
    </edge>
    <edge source="SVK" target="SRB">
      <data key="d0">1130927</data>
    </edge>
    <edge source="SVK" target="IND">
      <data key="d0">977611</data>
    </edge>
    <edge source="SVK" target="SGP">
      <data key="d0">76225</data>
    </edge>
    <edge source="SVK" target="VNM">
      <data key="d0">89552</data>
    </edge>
    <edge source="SVK" target="SVN">
      <data key="d0">1417263</data>
    </edge>
    <edge source="SVK" target="ZAF">
      <data key="d0">3180005</data>
    </edge>
    <edge source="SVK" target="ESP">
      <data key="d0">1708254</data>
    </edge>
    <edge source="SVK" target="SWE">
      <data key="d0">2247489</data>
    </edge>
    <edge source="SVK" target="CHE">
      <data key="d0">4042385</data>
    </edge>
    <edge source="SVK" target="THA">
      <data key="d0">63587</data>
    </edge>
    <edge source="SVK" target="ARE">
      <data key="d0">792705</data>
    </edge>
    <edge source="SVK" target="TUN">
      <data key="d0">272719</data>
    </edge>
    <edge source="SVK" target="TUR">
      <data key="d0">6089988</data>
    </edge>
    <edge source="SVK" target="UKR">
      <data key="d0">3990901</data>
    </edge>
    <edge source="SVK" target="MKD">
      <data key="d0">19220</data>
    </edge>
    <edge source="SVK" target="EGY">
      <data key="d0">1625568</data>
    </edge>
    <edge source="SVK" target="GBR">
      <data key="d0">3088611</data>
    </edge>
    <edge source="SVK" target="USA">
      <data key="d0">4390791</data>
    </edge>
    <edge source="SVN" target="ARG">
      <data key="d0">123957</data>
    </edge>
    <edge source="SVN" target="AUS">
      <data key="d0">78142</data>
    </edge>
    <edge source="SVN" target="AUT">
      <data key="d0">10976128</data>
    </edge>
    <edge source="SVN" target="BEL">
      <data key="d0">1350334</data>
    </edge>
    <edge source="SVN" target="BRA">
      <data key="d0">2251240</data>
    </edge>
    <edge source="SVN" target="BGR">
      <data key="d0">317287</data>
    </edge>
    <edge source="SVN" target="BLR">
      <data key="d0">1815981</data>
    </edge>
    <edge source="SVN" target="CMR">
      <data key="d0">140754</data>
    </edge>
    <edge source="SVN" target="CAN">
      <data key="d0">11689</data>
    </edge>
    <edge source="SVN" target="CHN">
      <data key="d0">14066377</data>
    </edge>
    <edge source="SVN" target="COL">
      <data key="d0">38625</data>
    </edge>
    <edge source="SVN" target="CRI">
      <data key="d0">30419</data>
    </edge>
    <edge source="SVN" target="HRV">
      <data key="d0">6917162</data>
    </edge>
    <edge source="SVN" target="CZE">
      <data key="d0">4263068</data>
    </edge>
    <edge source="SVN" target="DNK">
      <data key="d0">240653</data>
    </edge>
    <edge source="SVN" target="FIN">
      <data key="d0">907435</data>
    </edge>
    <edge source="SVN" target="FRA">
      <data key="d0">5162047</data>
    </edge>
    <edge source="SVN" target="DEU">
      <data key="d0">68693810</data>
    </edge>
    <edge source="SVN" target="GRC">
      <data key="d0">675467</data>
    </edge>
    <edge source="SVN" target="HUN">
      <data key="d0">4910917</data>
    </edge>
    <edge source="SVN" target="IDN">
      <data key="d0">1797510</data>
    </edge>
    <edge source="SVN" target="IRL">
      <data key="d0">21427</data>
    </edge>
    <edge source="SVN" target="ITA">
      <data key="d0">10290606</data>
    </edge>
    <edge source="SVN" target="JPN">
      <data key="d0">13742</data>
    </edge>
    <edge source="SVN" target="KOR">
      <data key="d0">665483</data>
    </edge>
    <edge source="SVN" target="LTU">
      <data key="d0">49322</data>
    </edge>
    <edge source="SVN" target="MYS">
      <data key="d0">576285</data>
    </edge>
    <edge source="SVN" target="MEX">
      <data key="d0">2171237</data>
    </edge>
    <edge source="SVN" target="NLD">
      <data key="d0">6013941</data>
    </edge>
    <edge source="SVN" target="NZL">
      <data key="d0">16690</data>
    </edge>
    <edge source="SVN" target="NOR">
      <data key="d0">58918</data>
    </edge>
    <edge source="SVN" target="PAN">
      <data key="d0">10091</data>
    </edge>
    <edge source="SVN" target="PER">
      <data key="d0">85814</data>
    </edge>
    <edge source="SVN" target="POL">
      <data key="d0">3575635</data>
    </edge>
    <edge source="SVN" target="PRT">
      <data key="d0">56197</data>
    </edge>
    <edge source="SVN" target="ROU">
      <data key="d0">2055105</data>
    </edge>
    <edge source="SVN" target="RUS">
      <data key="d0">21240890</data>
    </edge>
    <edge source="SVN" target="SAU">
      <data key="d0">413468</data>
    </edge>
    <edge source="SVN" target="SRB">
      <data key="d0">8606223</data>
    </edge>
    <edge source="SVN" target="IND">
      <data key="d0">1888803</data>
    </edge>
    <edge source="SVN" target="SGP">
      <data key="d0">459169</data>
    </edge>
    <edge source="SVN" target="SVK">
      <data key="d0">3958380</data>
    </edge>
    <edge source="SVN" target="VNM">
      <data key="d0">265129</data>
    </edge>
    <edge source="SVN" target="ZAF">
      <data key="d0">130799</data>
    </edge>
    <edge source="SVN" target="ESP">
      <data key="d0">655967</data>
    </edge>
    <edge source="SVN" target="SWE">
      <data key="d0">3124501</data>
    </edge>
    <edge source="SVN" target="CHE">
      <data key="d0">2140992</data>
    </edge>
    <edge source="SVN" target="THA">
      <data key="d0">1152370</data>
    </edge>
    <edge source="SVN" target="ARE">
      <data key="d0">18998</data>
    </edge>
    <edge source="SVN" target="TUR">
      <data key="d0">12814821</data>
    </edge>
    <edge source="SVN" target="UKR">
      <data key="d0">3839919</data>
    </edge>
    <edge source="SVN" target="MKD">
      <data key="d0">1413082</data>
    </edge>
    <edge source="SVN" target="EGY">
      <data key="d0">374814</data>
    </edge>
    <edge source="SVN" target="GBR">
      <data key="d0">2197033</data>
    </edge>
    <edge source="SVN" target="USA">
      <data key="d0">7069952</data>
    </edge>
    <edge source="UGA" target="AUT">
      <data key="d0">53806</data>
    </edge>
    <edge source="UGA" target="ETH">
      <data key="d0">41807</data>
    </edge>
    <edge source="UGA" target="DEU">
      <data key="d0">21109</data>
    </edge>
    <edge source="UGA" target="MYS">
      <data key="d0">387879</data>
    </edge>
    <edge source="UGA" target="MOZ">
      <data key="d0">54882</data>
    </edge>
    <edge source="UGA" target="IND">
      <data key="d0">29979</data>
    </edge>
    <edge source="UGA" target="TUN">
      <data key="d0">28955</data>
    </edge>
    <edge source="UGA" target="TZA">
      <data key="d0">54434</data>
    </edge>
    <edge source="BWA" target="BEL">
      <data key="d0">35796</data>
    </edge>
    <edge source="BWA" target="NAM">
      <data key="d0">32819</data>
    </edge>
    <edge source="BWA" target="ZAF">
      <data key="d0">1358618</data>
    </edge>
    <edge source="BWA" target="BFA">
      <data key="d0">69057</data>
    </edge>
    <edge source="BDI" target="TZA">
      <data key="d0">10046</data>
    </edge>
    <edge source="CMR" target="CAN">
      <data key="d0">16978</data>
    </edge>
    <edge source="CMR" target="FRA">
      <data key="d0">26132</data>
    </edge>
    <edge source="CMR" target="DEU">
      <data key="d0">150951</data>
    </edge>
    <edge source="CMR" target="NLD">
      <data key="d0">32820</data>
    </edge>
    <edge source="CMR" target="GBR">
      <data key="d0">36060</data>
    </edge>
    <edge source="BEN" target="GHA">
      <data key="d0">14390</data>
    </edge>
    <edge source="BEN" target="CIV">
      <data key="d0">22265</data>
    </edge>
    <edge source="BEN" target="BFA">
      <data key="d0">46953</data>
    </edge>
    <edge source="HND" target="CHN">
      <data key="d0">47582</data>
    </edge>
    <edge source="HND" target="SLV">
      <data key="d0">14995</data>
    </edge>
    <edge source="HND" target="GTM">
      <data key="d0">10926</data>
    </edge>
    <edge source="HND" target="ITA">
      <data key="d0">20000</data>
    </edge>
    <edge source="HND" target="GBR">
      <data key="d0">10000</data>
    </edge>
    <edge source="HND" target="USA">
      <data key="d0">876273</data>
    </edge>
    <edge source="MUS" target="DNK">
      <data key="d0">58658</data>
    </edge>
    <edge source="MUS" target="FRA">
      <data key="d0">101675</data>
    </edge>
    <edge source="MUS" target="GHA">
      <data key="d0">51342</data>
    </edge>
    <edge source="MUS" target="JPN">
      <data key="d0">17252</data>
    </edge>
    <edge source="MUS" target="MDG">
      <data key="d0">27457</data>
    </edge>
    <edge source="MUS" target="CHE">
      <data key="d0">578306</data>
    </edge>
    <edge source="MUS" target="TZA">
      <data key="d0">14870</data>
    </edge>
    <edge source="NER" target="CHN">
      <data key="d0">117641</data>
    </edge>
    <edge source="NER" target="FRA">
      <data key="d0">34218</data>
    </edge>
    <edge source="TGO" target="BEN">
      <data key="d0">245134</data>
    </edge>
    <edge source="SLV" target="COL">
      <data key="d0">886145</data>
    </edge>
    <edge source="SLV" target="CRI">
      <data key="d0">152303</data>
    </edge>
    <edge source="SLV" target="GTM">
      <data key="d0">196107</data>
    </edge>
    <edge source="SLV" target="HND">
      <data key="d0">80355</data>
    </edge>
    <edge source="SLV" target="NIC">
      <data key="d0">38377</data>
    </edge>
    <edge source="SLV" target="PAN">
      <data key="d0">22482</data>
    </edge>
    <edge source="SLV" target="GBR">
      <data key="d0">12845</data>
    </edge>
    <edge source="JAM" target="USA">
      <data key="d0">82926</data>
    </edge>
    <edge source="KGZ" target="CHN">
      <data key="d0">81109</data>
    </edge>
    <edge source="KGZ" target="KAZ">
      <data key="d0">147173</data>
    </edge>
    <edge source="KGZ" target="RUS">
      <data key="d0">443802</data>
    </edge>
    <edge source="MDG" target="BWA">
      <data key="d0">49556</data>
    </edge>
    <edge source="MDG" target="FRA">
      <data key="d0">15830</data>
    </edge>
    <edge source="MDG" target="KOR">
      <data key="d0">542521</data>
    </edge>
    <edge source="MDG" target="ZAF">
      <data key="d0">193359</data>
    </edge>
    <edge source="MDG" target="THA">
      <data key="d0">98699</data>
    </edge>
    <edge source="NIC" target="CRI">
      <data key="d0">436795</data>
    </edge>
    <edge source="NIC" target="SLV">
      <data key="d0">691493</data>
    </edge>
    <edge source="NIC" target="DEU">
      <data key="d0">191500</data>
    </edge>
    <edge source="NIC" target="GTM">
      <data key="d0">151883</data>
    </edge>
    <edge source="NIC" target="HND">
      <data key="d0">47382</data>
    </edge>
    <edge source="NIC" target="PAN">
      <data key="d0">17681</data>
    </edge>
    <edge source="NIC" target="USA">
      <data key="d0">470991</data>
    </edge>
    <edge source="PSE" target="ISR">
      <data key="d0">238339</data>
    </edge>
    <edge source="MWI" target="MOZ">
      <data key="d0">66219</data>
    </edge>
    <edge source="MWI" target="ZAF">
      <data key="d0">375464</data>
    </edge>
    <edge source="ZWE" target="MOZ">
      <data key="d0">21559</data>
    </edge>
    <edge source="ZWE" target="ZAF">
      <data key="d0">169208</data>
    </edge>
  </graph>
</graphml>
