# Supplementary material for: Core-periphery structure in sectoral international trade networks: A new approach to an old theory
Source: PLoS One. 2020 Apr 2;15(4):e0229547. doi: 10.1371/journal.pone.0229547 (PMC7117750; doi:10.1371/journal.pone.0229547)
Supplement: S8 File — (ZIP) [file pone.0229547.s008.zip › S8_File/Networks 2012/74-GENERAL INDUSTL.MACH.NES.graphml]

<?xml version='1.0' encoding='utf-8'?>
<graphml xmlns="http://graphml.graphdrawing.org/xmlns" xmlns:xsi="http://www.w3.org/2001/XMLSchema-instance" xsi:schemaLocation="http://graphml.graphdrawing.org/xmlns http://graphml.graphdrawing.org/xmlns/1.0/graphml.xsd">
  <key attr.name="weight" attr.type="long" for="edge" id="d0" />
  <graph edgedefault="directed">
    <node id="ALB" />
    <node id="AUT" />
    <node id="BGR" />
    <node id="HRV" />
    <node id="DEU" />
    <node id="GRC" />
    <node id="ITA" />
    <node id="MYS" />
    <node id="ROU" />
    <node id="SRB" />
    <node id="ARE" />
    <node id="MKD" />
    <node id="GBR" />
    <node id="DZA" />
    <node id="CAN" />
    <node id="FRA" />
    <node id="IDN" />
    <node id="JOR" />
    <node id="MRT" />
    <node id="SEN" />
    <node id="ESP" />
    <node id="TUN" />
    <node id="TUR" />
    <node id="USA" />
    <node id="ARG" />
    <node id="AUS" />
    <node id="ARM" />
    <node id="BEL" />
    <node id="BOL" />
    <node id="BRA" />
    <node id="BLR" />
    <node id="LKA" />
    <node id="CHL" />
    <node id="CHN" />
    <node id="COL" />
    <node id="CRI" />
    <node id="CZE" />
    <node id="DNK" />
    <node id="ECU" />
    <node id="SLV" />
    <node id="ETH" />
    <node id="EST" />
    <node id="FIN" />
    <node id="GEO" />
    <node id="GHA" />
    <node id="GTM" />
    <node id="HND" />
    <node id="HUN" />
    <node id="IRL" />
    <node id="ISR" />
    <node id="CIV" />
    <node id="JAM" />
    <node id="JPN" />
    <node id="KAZ" />
    <node id="KOR" />
    <node id="LBN" />
    <node id="LTU" />
    <node id="MDG" />
    <node id="MWI" />
    <node id="MUS" />
    <node id="MEX" />
    <node id="MDA" />
    <node id="MAR" />
    <node id="MOZ" />
    <node id="OMN" />
    <node id="NAM" />
    <node id="NLD" />
    <node id="NZL" />
    <node id="NIC" />
    <node id="NOR" />
    <node id="PAK" />
    <node id="PAN" />
    <node id="PRY" />
    <node id="PER" />
    <node id="PHL" />
    <node id="POL" />
    <node id="PRT" />
    <node id="RUS" />
    <node id="SAU" />
    <node id="IND" />
    <node id="SGP" />
    <node id="VNM" />
    <node id="ZAF" />
    <node id="SWE" />
    <node id="CHE" />
    <node id="THA" />
    <node id="UGA" />
    <node id="UKR" />
    <node id="EGY" />
    <node id="TZA" />
    <node id="URY" />
    <node id="AZE" />
    <node id="BWA" />
    <node id="KHM" />
    <node id="HKG" />
    <node id="KGZ" />
    <node id="LVA" />
    <node id="NER" />
    <node id="SVK" />
    <node id="SVN" />
    <node id="ZWE" />
    <node id="TGO" />
    <node id="BFA" />
    <node id="BDI" />
    <node id="CMR" />
    <node id="BEN" />
    <node id="GMB" />
    <node id="CAF" />
    <node id="PSE" />
    <edge source="ALB" target="AUT">
      <data key="d0">95161</data>
    </edge>
    <edge source="ALB" target="BGR">
      <data key="d0">40516</data>
    </edge>
    <edge source="ALB" target="HRV">
      <data key="d0">45339</data>
    </edge>
    <edge source="ALB" target="DEU">
      <data key="d0">10433</data>
    </edge>
    <edge source="ALB" target="GRC">
      <data key="d0">320815</data>
    </edge>
    <edge source="ALB" target="ITA">
      <data key="d0">632132</data>
    </edge>
    <edge source="ALB" target="MYS">
      <data key="d0">255689</data>
    </edge>
    <edge source="ALB" target="ROU">
      <data key="d0">30102</data>
    </edge>
    <edge source="ALB" target="SRB">
      <data key="d0">2968362</data>
    </edge>
    <edge source="ALB" target="ARE">
      <data key="d0">133737</data>
    </edge>
    <edge source="ALB" target="MKD">
      <data key="d0">108395</data>
    </edge>
    <edge source="ALB" target="GBR">
      <data key="d0">15790</data>
    </edge>
    <edge source="AUT" target="ALB">
      <data key="d0">1377768</data>
    </edge>
    <edge source="AUT" target="DZA">
      <data key="d0">9857180</data>
    </edge>
    <edge source="AUT" target="AZE">
      <data key="d0">15516038</data>
    </edge>
    <edge source="AUT" target="ARG">
      <data key="d0">30007311</data>
    </edge>
    <edge source="AUT" target="AUS">
      <data key="d0">81511863</data>
    </edge>
    <edge source="AUT" target="ARM">
      <data key="d0">407588</data>
    </edge>
    <edge source="AUT" target="BEL">
      <data key="d0">172017503</data>
    </edge>
    <edge source="AUT" target="BOL">
      <data key="d0">724528</data>
    </edge>
    <edge source="AUT" target="BWA">
      <data key="d0">14637</data>
    </edge>
    <edge source="AUT" target="BRA">
      <data key="d0">109979142</data>
    </edge>
    <edge source="AUT" target="BGR">
      <data key="d0">35195787</data>
    </edge>
    <edge source="AUT" target="BDI">
      <data key="d0">42091</data>
    </edge>
    <edge source="AUT" target="BLR">
      <data key="d0">14901589</data>
    </edge>
    <edge source="AUT" target="KHM">
      <data key="d0">36522</data>
    </edge>
    <edge source="AUT" target="CMR">
      <data key="d0">230856</data>
    </edge>
    <edge source="AUT" target="CAN">
      <data key="d0">79272288</data>
    </edge>
    <edge source="AUT" target="LKA">
      <data key="d0">592438</data>
    </edge>
    <edge source="AUT" target="CHL">
      <data key="d0">25125695</data>
    </edge>
    <edge source="AUT" target="CHN">
      <data key="d0">489734171</data>
    </edge>
    <edge source="AUT" target="COL">
      <data key="d0">10327936</data>
    </edge>
    <edge source="AUT" target="CRI">
      <data key="d0">842277</data>
    </edge>
    <edge source="AUT" target="HRV">
      <data key="d0">78387829</data>
    </edge>
    <edge source="AUT" target="CZE">
      <data key="d0">278047921</data>
    </edge>
    <edge source="AUT" target="BEN">
      <data key="d0">369217</data>
    </edge>
    <edge source="AUT" target="DNK">
      <data key="d0">66829795</data>
    </edge>
    <edge source="AUT" target="ECU">
      <data key="d0">2245382</data>
    </edge>
    <edge source="AUT" target="SLV">
      <data key="d0">293535</data>
    </edge>
    <edge source="AUT" target="ETH">
      <data key="d0">1131245</data>
    </edge>
    <edge source="AUT" target="EST">
      <data key="d0">6975644</data>
    </edge>
    <edge source="AUT" target="FIN">
      <data key="d0">49302348</data>
    </edge>
    <edge source="AUT" target="FRA">
      <data key="d0">390564864</data>
    </edge>
    <edge source="AUT" target="GEO">
      <data key="d0">18231555</data>
    </edge>
    <edge source="AUT" target="GMB">
      <data key="d0">16825</data>
    </edge>
    <edge source="AUT" target="DEU">
      <data key="d0">3201741557</data>
    </edge>
    <edge source="AUT" target="GHA">
      <data key="d0">1538335</data>
    </edge>
    <edge source="AUT" target="GRC">
      <data key="d0">15279273</data>
    </edge>
    <edge source="AUT" target="GTM">
      <data key="d0">1217521</data>
    </edge>
    <edge source="AUT" target="HND">
      <data key="d0">326430</data>
    </edge>
    <edge source="AUT" target="HKG">
      <data key="d0">21025866</data>
    </edge>
    <edge source="AUT" target="HUN">
      <data key="d0">225658129</data>
    </edge>
    <edge source="AUT" target="IDN">
      <data key="d0">26424512</data>
    </edge>
    <edge source="AUT" target="IRL">
      <data key="d0">16343518</data>
    </edge>
    <edge source="AUT" target="ISR">
      <data key="d0">15931834</data>
    </edge>
    <edge source="AUT" target="ITA">
      <data key="d0">409631874</data>
    </edge>
    <edge source="AUT" target="CIV">
      <data key="d0">6264047</data>
    </edge>
    <edge source="AUT" target="JAM">
      <data key="d0">756878</data>
    </edge>
    <edge source="AUT" target="JPN">
      <data key="d0">50483172</data>
    </edge>
    <edge source="AUT" target="KAZ">
      <data key="d0">15383779</data>
    </edge>
    <edge source="AUT" target="JOR">
      <data key="d0">2027970</data>
    </edge>
    <edge source="AUT" target="KOR">
      <data key="d0">156741771</data>
    </edge>
    <edge source="AUT" target="KGZ">
      <data key="d0">109624</data>
    </edge>
    <edge source="AUT" target="LBN">
      <data key="d0">1736964</data>
    </edge>
    <edge source="AUT" target="LVA">
      <data key="d0">8638260</data>
    </edge>
    <edge source="AUT" target="LTU">
      <data key="d0">26492700</data>
    </edge>
    <edge source="AUT" target="MDG">
      <data key="d0">68005</data>
    </edge>
    <edge source="AUT" target="MWI">
      <data key="d0">26921</data>
    </edge>
    <edge source="AUT" target="MYS">
      <data key="d0">14736066</data>
    </edge>
    <edge source="AUT" target="MRT">
      <data key="d0">5498947</data>
    </edge>
    <edge source="AUT" target="MUS">
      <data key="d0">880229</data>
    </edge>
    <edge source="AUT" target="MEX">
      <data key="d0">72675157</data>
    </edge>
    <edge source="AUT" target="MDA">
      <data key="d0">2027685</data>
    </edge>
    <edge source="AUT" target="MAR">
      <data key="d0">4717352</data>
    </edge>
    <edge source="AUT" target="MOZ">
      <data key="d0">457230</data>
    </edge>
    <edge source="AUT" target="OMN">
      <data key="d0">2195572</data>
    </edge>
    <edge source="AUT" target="NAM">
      <data key="d0">1070382</data>
    </edge>
    <edge source="AUT" target="NLD">
      <data key="d0">187000106</data>
    </edge>
    <edge source="AUT" target="NZL">
      <data key="d0">10430423</data>
    </edge>
    <edge source="AUT" target="NIC">
      <data key="d0">504112</data>
    </edge>
    <edge source="AUT" target="NER">
      <data key="d0">41054</data>
    </edge>
    <edge source="AUT" target="NOR">
      <data key="d0">60502786</data>
    </edge>
    <edge source="AUT" target="PAK">
      <data key="d0">8809212</data>
    </edge>
    <edge source="AUT" target="PAN">
      <data key="d0">8462041</data>
    </edge>
    <edge source="AUT" target="PRY">
      <data key="d0">126858</data>
    </edge>
    <edge source="AUT" target="PER">
      <data key="d0">7526892</data>
    </edge>
    <edge source="AUT" target="PHL">
      <data key="d0">3809573</data>
    </edge>
    <edge source="AUT" target="POL">
      <data key="d0">238967133</data>
    </edge>
    <edge source="AUT" target="PRT">
      <data key="d0">29944329</data>
    </edge>
    <edge source="AUT" target="ROU">
      <data key="d0">118259860</data>
    </edge>
    <edge source="AUT" target="RUS">
      <data key="d0">402761979</data>
    </edge>
    <edge source="AUT" target="SAU">
      <data key="d0">75504742</data>
    </edge>
    <edge source="AUT" target="SEN">
      <data key="d0">123693</data>
    </edge>
    <edge source="AUT" target="SRB">
      <data key="d0">33400820</data>
    </edge>
    <edge source="AUT" target="IND">
      <data key="d0">94911856</data>
    </edge>
    <edge source="AUT" target="SGP">
      <data key="d0">48712489</data>
    </edge>
    <edge source="AUT" target="SVK">
      <data key="d0">142062208</data>
    </edge>
    <edge source="AUT" target="VNM">
      <data key="d0">18554667</data>
    </edge>
    <edge source="AUT" target="SVN">
      <data key="d0">96835755</data>
    </edge>
    <edge source="AUT" target="ZAF">
      <data key="d0">61661615</data>
    </edge>
    <edge source="AUT" target="ZWE">
      <data key="d0">291935</data>
    </edge>
    <edge source="AUT" target="ESP">
      <data key="d0">124378299</data>
    </edge>
    <edge source="AUT" target="SWE">
      <data key="d0">188052360</data>
    </edge>
    <edge source="AUT" target="CHE">
      <data key="d0">481239044</data>
    </edge>
    <edge source="AUT" target="THA">
      <data key="d0">23802998</data>
    </edge>
    <edge source="AUT" target="TGO">
      <data key="d0">77241</data>
    </edge>
    <edge source="AUT" target="ARE">
      <data key="d0">69945678</data>
    </edge>
    <edge source="AUT" target="TUN">
      <data key="d0">2996023</data>
    </edge>
    <edge source="AUT" target="TUR">
      <data key="d0">119045818</data>
    </edge>
    <edge source="AUT" target="UGA">
      <data key="d0">762613</data>
    </edge>
    <edge source="AUT" target="UKR">
      <data key="d0">59345140</data>
    </edge>
    <edge source="AUT" target="MKD">
      <data key="d0">3306999</data>
    </edge>
    <edge source="AUT" target="EGY">
      <data key="d0">25198539</data>
    </edge>
    <edge source="AUT" target="GBR">
      <data key="d0">269537852</data>
    </edge>
    <edge source="AUT" target="TZA">
      <data key="d0">527974</data>
    </edge>
    <edge source="AUT" target="USA">
      <data key="d0">426426622</data>
    </edge>
    <edge source="AUT" target="BFA">
      <data key="d0">42849</data>
    </edge>
    <edge source="AUT" target="URY">
      <data key="d0">5974999</data>
    </edge>
    <edge source="BGR" target="ALB">
      <data key="d0">275281</data>
    </edge>
    <edge source="BGR" target="DZA">
      <data key="d0">825119</data>
    </edge>
    <edge source="BGR" target="AZE">
      <data key="d0">1410273</data>
    </edge>
    <edge source="BGR" target="ARG">
      <data key="d0">278166</data>
    </edge>
    <edge source="BGR" target="AUS">
      <data key="d0">1334500</data>
    </edge>
    <edge source="BGR" target="AUT">
      <data key="d0">35938667</data>
    </edge>
    <edge source="BGR" target="ARM">
      <data key="d0">1096043</data>
    </edge>
    <edge source="BGR" target="BEL">
      <data key="d0">5242226</data>
    </edge>
    <edge source="BGR" target="BRA">
      <data key="d0">1776642</data>
    </edge>
    <edge source="BGR" target="BLR">
      <data key="d0">9551288</data>
    </edge>
    <edge source="BGR" target="CAN">
      <data key="d0">8238615</data>
    </edge>
    <edge source="BGR" target="LKA">
      <data key="d0">142835</data>
    </edge>
    <edge source="BGR" target="CHL">
      <data key="d0">1214338</data>
    </edge>
    <edge source="BGR" target="CHN">
      <data key="d0">1902704</data>
    </edge>
    <edge source="BGR" target="COL">
      <data key="d0">21233</data>
    </edge>
    <edge source="BGR" target="HRV">
      <data key="d0">1242481</data>
    </edge>
    <edge source="BGR" target="CZE">
      <data key="d0">10702035</data>
    </edge>
    <edge source="BGR" target="DNK">
      <data key="d0">16048979</data>
    </edge>
    <edge source="BGR" target="ETH">
      <data key="d0">19477</data>
    </edge>
    <edge source="BGR" target="EST">
      <data key="d0">1997468</data>
    </edge>
    <edge source="BGR" target="FIN">
      <data key="d0">3989264</data>
    </edge>
    <edge source="BGR" target="FRA">
      <data key="d0">42311010</data>
    </edge>
    <edge source="BGR" target="GEO">
      <data key="d0">821459</data>
    </edge>
    <edge source="BGR" target="DEU">
      <data key="d0">179409389</data>
    </edge>
    <edge source="BGR" target="GRC">
      <data key="d0">22282339</data>
    </edge>
    <edge source="BGR" target="HKG">
      <data key="d0">116338</data>
    </edge>
    <edge source="BGR" target="HUN">
      <data key="d0">5342910</data>
    </edge>
    <edge source="BGR" target="IDN">
      <data key="d0">255820</data>
    </edge>
    <edge source="BGR" target="IRL">
      <data key="d0">221095</data>
    </edge>
    <edge source="BGR" target="ISR">
      <data key="d0">3148955</data>
    </edge>
    <edge source="BGR" target="ITA">
      <data key="d0">97712723</data>
    </edge>
    <edge source="BGR" target="CIV">
      <data key="d0">906186</data>
    </edge>
    <edge source="BGR" target="JPN">
      <data key="d0">40480</data>
    </edge>
    <edge source="BGR" target="KAZ">
      <data key="d0">3571708</data>
    </edge>
    <edge source="BGR" target="JOR">
      <data key="d0">708671</data>
    </edge>
    <edge source="BGR" target="KOR">
      <data key="d0">3379406</data>
    </edge>
    <edge source="BGR" target="LBN">
      <data key="d0">664705</data>
    </edge>
    <edge source="BGR" target="LVA">
      <data key="d0">1442478</data>
    </edge>
    <edge source="BGR" target="LTU">
      <data key="d0">2135792</data>
    </edge>
    <edge source="BGR" target="MYS">
      <data key="d0">232417</data>
    </edge>
    <edge source="BGR" target="MUS">
      <data key="d0">14118</data>
    </edge>
    <edge source="BGR" target="MEX">
      <data key="d0">713286</data>
    </edge>
    <edge source="BGR" target="MDA">
      <data key="d0">2481227</data>
    </edge>
    <edge source="BGR" target="MAR">
      <data key="d0">235838</data>
    </edge>
    <edge source="BGR" target="OMN">
      <data key="d0">627454</data>
    </edge>
    <edge source="BGR" target="NLD">
      <data key="d0">5403237</data>
    </edge>
    <edge source="BGR" target="NZL">
      <data key="d0">327895</data>
    </edge>
    <edge source="BGR" target="NOR">
      <data key="d0">591450</data>
    </edge>
    <edge source="BGR" target="PAK">
      <data key="d0">386309</data>
    </edge>
    <edge source="BGR" target="PER">
      <data key="d0">367639</data>
    </edge>
    <edge source="BGR" target="POL">
      <data key="d0">17251469</data>
    </edge>
    <edge source="BGR" target="PRT">
      <data key="d0">271990</data>
    </edge>
    <edge source="BGR" target="ROU">
      <data key="d0">35760175</data>
    </edge>
    <edge source="BGR" target="RUS">
      <data key="d0">104329362</data>
    </edge>
    <edge source="BGR" target="SAU">
      <data key="d0">4553875</data>
    </edge>
    <edge source="BGR" target="SRB">
      <data key="d0">8758202</data>
    </edge>
    <edge source="BGR" target="IND">
      <data key="d0">3035685</data>
    </edge>
    <edge source="BGR" target="SGP">
      <data key="d0">440306</data>
    </edge>
    <edge source="BGR" target="SVK">
      <data key="d0">3311141</data>
    </edge>
    <edge source="BGR" target="VNM">
      <data key="d0">93056</data>
    </edge>
    <edge source="BGR" target="SVN">
      <data key="d0">728101</data>
    </edge>
    <edge source="BGR" target="ZAF">
      <data key="d0">2283511</data>
    </edge>
    <edge source="BGR" target="ESP">
      <data key="d0">6054670</data>
    </edge>
    <edge source="BGR" target="SWE">
      <data key="d0">2772823</data>
    </edge>
    <edge source="BGR" target="CHE">
      <data key="d0">1438145</data>
    </edge>
    <edge source="BGR" target="THA">
      <data key="d0">448289</data>
    </edge>
    <edge source="BGR" target="ARE">
      <data key="d0">1002252</data>
    </edge>
    <edge source="BGR" target="TUN">
      <data key="d0">182738</data>
    </edge>
    <edge source="BGR" target="TUR">
      <data key="d0">17922666</data>
    </edge>
    <edge source="BGR" target="UGA">
      <data key="d0">22754</data>
    </edge>
    <edge source="BGR" target="UKR">
      <data key="d0">16614502</data>
    </edge>
    <edge source="BGR" target="MKD">
      <data key="d0">6660934</data>
    </edge>
    <edge source="BGR" target="EGY">
      <data key="d0">2932680</data>
    </edge>
    <edge source="BGR" target="GBR">
      <data key="d0">14758465</data>
    </edge>
    <edge source="BGR" target="USA">
      <data key="d0">11434350</data>
    </edge>
    <edge source="BGR" target="URY">
      <data key="d0">20034</data>
    </edge>
    <edge source="HRV" target="ALB">
      <data key="d0">1651646</data>
    </edge>
    <edge source="HRV" target="DZA">
      <data key="d0">628856</data>
    </edge>
    <edge source="HRV" target="AZE">
      <data key="d0">25210</data>
    </edge>
    <edge source="HRV" target="ARG">
      <data key="d0">50069</data>
    </edge>
    <edge source="HRV" target="AUS">
      <data key="d0">135141</data>
    </edge>
    <edge source="HRV" target="AUT">
      <data key="d0">62544323</data>
    </edge>
    <edge source="HRV" target="BEL">
      <data key="d0">17434734</data>
    </edge>
    <edge source="HRV" target="BRA">
      <data key="d0">456134</data>
    </edge>
    <edge source="HRV" target="BGR">
      <data key="d0">1900306</data>
    </edge>
    <edge source="HRV" target="BLR">
      <data key="d0">219300</data>
    </edge>
    <edge source="HRV" target="CAN">
      <data key="d0">430852</data>
    </edge>
    <edge source="HRV" target="LKA">
      <data key="d0">187415</data>
    </edge>
    <edge source="HRV" target="CHL">
      <data key="d0">47084</data>
    </edge>
    <edge source="HRV" target="CHN">
      <data key="d0">185782</data>
    </edge>
    <edge source="HRV" target="CZE">
      <data key="d0">4955103</data>
    </edge>
    <edge source="HRV" target="DNK">
      <data key="d0">1618664</data>
    </edge>
    <edge source="HRV" target="ETH">
      <data key="d0">38404</data>
    </edge>
    <edge source="HRV" target="EST">
      <data key="d0">178350</data>
    </edge>
    <edge source="HRV" target="FIN">
      <data key="d0">1035215</data>
    </edge>
    <edge source="HRV" target="FRA">
      <data key="d0">6127100</data>
    </edge>
    <edge source="HRV" target="GEO">
      <data key="d0">295802</data>
    </edge>
    <edge source="HRV" target="DEU">
      <data key="d0">44672672</data>
    </edge>
    <edge source="HRV" target="GRC">
      <data key="d0">558400</data>
    </edge>
    <edge source="HRV" target="HKG">
      <data key="d0">33352</data>
    </edge>
    <edge source="HRV" target="HUN">
      <data key="d0">14067792</data>
    </edge>
    <edge source="HRV" target="IDN">
      <data key="d0">24897</data>
    </edge>
    <edge source="HRV" target="IRL">
      <data key="d0">937325</data>
    </edge>
    <edge source="HRV" target="ISR">
      <data key="d0">1216093</data>
    </edge>
    <edge source="HRV" target="ITA">
      <data key="d0">25584971</data>
    </edge>
    <edge source="HRV" target="JPN">
      <data key="d0">148616</data>
    </edge>
    <edge source="HRV" target="KAZ">
      <data key="d0">905281</data>
    </edge>
    <edge source="HRV" target="KOR">
      <data key="d0">38511</data>
    </edge>
    <edge source="HRV" target="LVA">
      <data key="d0">185936</data>
    </edge>
    <edge source="HRV" target="LTU">
      <data key="d0">615227</data>
    </edge>
    <edge source="HRV" target="MYS">
      <data key="d0">942569</data>
    </edge>
    <edge source="HRV" target="MEX">
      <data key="d0">138128</data>
    </edge>
    <edge source="HRV" target="MDA">
      <data key="d0">17782</data>
    </edge>
    <edge source="HRV" target="MAR">
      <data key="d0">41854</data>
    </edge>
    <edge source="HRV" target="MOZ">
      <data key="d0">10722</data>
    </edge>
    <edge source="HRV" target="OMN">
      <data key="d0">13002</data>
    </edge>
    <edge source="HRV" target="NLD">
      <data key="d0">10898344</data>
    </edge>
    <edge source="HRV" target="NOR">
      <data key="d0">6344110</data>
    </edge>
    <edge source="HRV" target="PAK">
      <data key="d0">18632</data>
    </edge>
    <edge source="HRV" target="PAN">
      <data key="d0">49166</data>
    </edge>
    <edge source="HRV" target="POL">
      <data key="d0">5248222</data>
    </edge>
    <edge source="HRV" target="PRT">
      <data key="d0">243288</data>
    </edge>
    <edge source="HRV" target="ROU">
      <data key="d0">10779199</data>
    </edge>
    <edge source="HRV" target="RUS">
      <data key="d0">24672609</data>
    </edge>
    <edge source="HRV" target="SAU">
      <data key="d0">945735</data>
    </edge>
    <edge source="HRV" target="SRB">
      <data key="d0">14406388</data>
    </edge>
    <edge source="HRV" target="IND">
      <data key="d0">511577</data>
    </edge>
    <edge source="HRV" target="SGP">
      <data key="d0">1274327</data>
    </edge>
    <edge source="HRV" target="SVK">
      <data key="d0">3832527</data>
    </edge>
    <edge source="HRV" target="VNM">
      <data key="d0">42962</data>
    </edge>
    <edge source="HRV" target="SVN">
      <data key="d0">37259327</data>
    </edge>
    <edge source="HRV" target="ZAF">
      <data key="d0">140138</data>
    </edge>
    <edge source="HRV" target="ESP">
      <data key="d0">1300286</data>
    </edge>
    <edge source="HRV" target="SWE">
      <data key="d0">4852531</data>
    </edge>
    <edge source="HRV" target="CHE">
      <data key="d0">2751751</data>
    </edge>
    <edge source="HRV" target="THA">
      <data key="d0">91765</data>
    </edge>
    <edge source="HRV" target="TGO">
      <data key="d0">69329</data>
    </edge>
    <edge source="HRV" target="ARE">
      <data key="d0">1188826</data>
    </edge>
    <edge source="HRV" target="TUN">
      <data key="d0">18101</data>
    </edge>
    <edge source="HRV" target="TUR">
      <data key="d0">1800548</data>
    </edge>
    <edge source="HRV" target="UKR">
      <data key="d0">5716543</data>
    </edge>
    <edge source="HRV" target="MKD">
      <data key="d0">1831595</data>
    </edge>
    <edge source="HRV" target="EGY">
      <data key="d0">189799</data>
    </edge>
    <edge source="HRV" target="GBR">
      <data key="d0">3394828</data>
    </edge>
    <edge source="HRV" target="TZA">
      <data key="d0">24333</data>
    </edge>
    <edge source="HRV" target="USA">
      <data key="d0">4078032</data>
    </edge>
    <edge source="HRV" target="URY">
      <data key="d0">10268</data>
    </edge>
    <edge source="DEU" target="ALB">
      <data key="d0">10622721</data>
    </edge>
    <edge source="DEU" target="DZA">
      <data key="d0">200333953</data>
    </edge>
    <edge source="DEU" target="AZE">
      <data key="d0">91479599</data>
    </edge>
    <edge source="DEU" target="ARG">
      <data key="d0">392289316</data>
    </edge>
    <edge source="DEU" target="AUS">
      <data key="d0">1284822046</data>
    </edge>
    <edge source="DEU" target="AUT">
      <data key="d0">4490670623</data>
    </edge>
    <edge source="DEU" target="ARM">
      <data key="d0">13419546</data>
    </edge>
    <edge source="DEU" target="BEL">
      <data key="d0">2886248649</data>
    </edge>
    <edge source="DEU" target="BOL">
      <data key="d0">13887017</data>
    </edge>
    <edge source="DEU" target="BWA">
      <data key="d0">1319066</data>
    </edge>
    <edge source="DEU" target="BRA">
      <data key="d0">1817809447</data>
    </edge>
    <edge source="DEU" target="BGR">
      <data key="d0">220428153</data>
    </edge>
    <edge source="DEU" target="BDI">
      <data key="d0">3650472</data>
    </edge>
    <edge source="DEU" target="BLR">
      <data key="d0">308607174</data>
    </edge>
    <edge source="DEU" target="KHM">
      <data key="d0">3077585</data>
    </edge>
    <edge source="DEU" target="CMR">
      <data key="d0">11670990</data>
    </edge>
    <edge source="DEU" target="CAN">
      <data key="d0">755417429</data>
    </edge>
    <edge source="DEU" target="CAF">
      <data key="d0">494199</data>
    </edge>
    <edge source="DEU" target="LKA">
      <data key="d0">44205069</data>
    </edge>
    <edge source="DEU" target="CHL">
      <data key="d0">368429076</data>
    </edge>
    <edge source="DEU" target="CHN">
      <data key="d0">9551228463</data>
    </edge>
    <edge source="DEU" target="COL">
      <data key="d0">188561834</data>
    </edge>
    <edge source="DEU" target="CRI">
      <data key="d0">18558925</data>
    </edge>
    <edge source="DEU" target="HRV">
      <data key="d0">204205077</data>
    </edge>
    <edge source="DEU" target="CZE">
      <data key="d0">2992236961</data>
    </edge>
    <edge source="DEU" target="BEN">
      <data key="d0">4461016</data>
    </edge>
    <edge source="DEU" target="DNK">
      <data key="d0">1440824355</data>
    </edge>
    <edge source="DEU" target="ECU">
      <data key="d0">89604779</data>
    </edge>
    <edge source="DEU" target="SLV">
      <data key="d0">8201118</data>
    </edge>
    <edge source="DEU" target="ETH">
      <data key="d0">19543533</data>
    </edge>
    <edge source="DEU" target="EST">
      <data key="d0">119292981</data>
    </edge>
    <edge source="DEU" target="FIN">
      <data key="d0">944417241</data>
    </edge>
    <edge source="DEU" target="FRA">
      <data key="d0">6850857873</data>
    </edge>
    <edge source="DEU" target="GEO">
      <data key="d0">47113359</data>
    </edge>
    <edge source="DEU" target="GMB">
      <data key="d0">1492459</data>
    </edge>
    <edge source="DEU" target="PSE">
      <data key="d0">16015495</data>
    </edge>
    <edge source="DEU" target="GHA">
      <data key="d0">35147074</data>
    </edge>
    <edge source="DEU" target="GRC">
      <data key="d0">218897628</data>
    </edge>
    <edge source="DEU" target="GTM">
      <data key="d0">24267484</data>
    </edge>
    <edge source="DEU" target="HND">
      <data key="d0">30146174</data>
    </edge>
    <edge source="DEU" target="HKG">
      <data key="d0">476234978</data>
    </edge>
    <edge source="DEU" target="HUN">
      <data key="d0">1870996863</data>
    </edge>
    <edge source="DEU" target="IDN">
      <data key="d0">639519329</data>
    </edge>
    <edge source="DEU" target="IRL">
      <data key="d0">257399441</data>
    </edge>
    <edge source="DEU" target="ISR">
      <data key="d0">360457286</data>
    </edge>
    <edge source="DEU" target="ITA">
      <data key="d0">4288171814</data>
    </edge>
    <edge source="DEU" target="CIV">
      <data key="d0">17976292</data>
    </edge>
    <edge source="DEU" target="JAM">
      <data key="d0">2671196</data>
    </edge>
    <edge source="DEU" target="JPN">
      <data key="d0">1399673101</data>
    </edge>
    <edge source="DEU" target="KAZ">
      <data key="d0">329174585</data>
    </edge>
    <edge source="DEU" target="JOR">
      <data key="d0">95294918</data>
    </edge>
    <edge source="DEU" target="KOR">
      <data key="d0">1991372005</data>
    </edge>
    <edge source="DEU" target="KGZ">
      <data key="d0">17121028</data>
    </edge>
    <edge source="DEU" target="LBN">
      <data key="d0">65166691</data>
    </edge>
    <edge source="DEU" target="LVA">
      <data key="d0">124923298</data>
    </edge>
    <edge source="DEU" target="LTU">
      <data key="d0">214300136</data>
    </edge>
    <edge source="DEU" target="MDG">
      <data key="d0">9118904</data>
    </edge>
    <edge source="DEU" target="MWI">
      <data key="d0">1164237</data>
    </edge>
    <edge source="DEU" target="MYS">
      <data key="d0">396743111</data>
    </edge>
    <edge source="DEU" target="MRT">
      <data key="d0">16849861</data>
    </edge>
    <edge source="DEU" target="MUS">
      <data key="d0">9271318</data>
    </edge>
    <edge source="DEU" target="MEX">
      <data key="d0">1105710131</data>
    </edge>
    <edge source="DEU" target="MDA">
      <data key="d0">23987141</data>
    </edge>
    <edge source="DEU" target="MAR">
      <data key="d0">143948663</data>
    </edge>
    <edge source="DEU" target="MOZ">
      <data key="d0">6795119</data>
    </edge>
    <edge source="DEU" target="OMN">
      <data key="d0">89416298</data>
    </edge>
    <edge source="DEU" target="NAM">
      <data key="d0">18500981</data>
    </edge>
    <edge source="DEU" target="NLD">
      <data key="d0">3759842730</data>
    </edge>
    <edge source="DEU" target="NZL">
      <data key="d0">115493927</data>
    </edge>
    <edge source="DEU" target="NIC">
      <data key="d0">4222011</data>
    </edge>
    <edge source="DEU" target="NER">
      <data key="d0">1150351</data>
    </edge>
    <edge source="DEU" target="NOR">
      <data key="d0">891898285</data>
    </edge>
    <edge source="DEU" target="PAK">
      <data key="d0">113635164</data>
    </edge>
    <edge source="DEU" target="PAN">
      <data key="d0">30321455</data>
    </edge>
    <edge source="DEU" target="PRY">
      <data key="d0">13448476</data>
    </edge>
    <edge source="DEU" target="PER">
      <data key="d0">163623361</data>
    </edge>
    <edge source="DEU" target="PHL">
      <data key="d0">134525912</data>
    </edge>
    <edge source="DEU" target="POL">
      <data key="d0">3015406968</data>
    </edge>
    <edge source="DEU" target="PRT">
      <data key="d0">450669826</data>
    </edge>
    <edge source="DEU" target="ROU">
      <data key="d0">678301483</data>
    </edge>
    <edge source="DEU" target="RUS">
      <data key="d0">5030892246</data>
    </edge>
    <edge source="DEU" target="SAU">
      <data key="d0">1139810453</data>
    </edge>
    <edge source="DEU" target="SEN">
      <data key="d0">7567226</data>
    </edge>
    <edge source="DEU" target="SRB">
      <data key="d0">195611945</data>
    </edge>
    <edge source="DEU" target="IND">
      <data key="d0">1791732590</data>
    </edge>
    <edge source="DEU" target="SGP">
      <data key="d0">1208991577</data>
    </edge>
    <edge source="DEU" target="SVK">
      <data key="d0">854832494</data>
    </edge>
    <edge source="DEU" target="VNM">
      <data key="d0">186014176</data>
    </edge>
    <edge source="DEU" target="SVN">
      <data key="d0">274745865</data>
    </edge>
    <edge source="DEU" target="ZAF">
      <data key="d0">1014819286</data>
    </edge>
    <edge source="DEU" target="ZWE">
      <data key="d0">22193350</data>
    </edge>
    <edge source="DEU" target="ESP">
      <data key="d0">2752204468</data>
    </edge>
    <edge source="DEU" target="SWE">
      <data key="d0">2116105427</data>
    </edge>
    <edge source="DEU" target="CHE">
      <data key="d0">3308766598</data>
    </edge>
    <edge source="DEU" target="THA">
      <data key="d0">660953623</data>
    </edge>
    <edge source="DEU" target="TGO">
      <data key="d0">3683005</data>
    </edge>
    <edge source="DEU" target="ARE">
      <data key="d0">1025922841</data>
    </edge>
    <edge source="DEU" target="TUN">
      <data key="d0">90420861</data>
    </edge>
    <edge source="DEU" target="TUR">
      <data key="d0">2153116127</data>
    </edge>
    <edge source="DEU" target="UGA">
      <data key="d0">20321258</data>
    </edge>
    <edge source="DEU" target="UKR">
      <data key="d0">604559463</data>
    </edge>
    <edge source="DEU" target="MKD">
      <data key="d0">52799096</data>
    </edge>
    <edge source="DEU" target="EGY">
      <data key="d0">402230760</data>
    </edge>
    <edge source="DEU" target="GBR">
      <data key="d0">4442994070</data>
    </edge>
    <edge source="DEU" target="TZA">
      <data key="d0">59225661</data>
    </edge>
    <edge source="DEU" target="USA">
      <data key="d0">8856035991</data>
    </edge>
    <edge source="DEU" target="BFA">
      <data key="d0">7156836</data>
    </edge>
    <edge source="DEU" target="URY">
      <data key="d0">60148886</data>
    </edge>
    <edge source="GRC" target="ALB">
      <data key="d0">13016796</data>
    </edge>
    <edge source="GRC" target="DZA">
      <data key="d0">3127616</data>
    </edge>
    <edge source="GRC" target="AZE">
      <data key="d0">1026132</data>
    </edge>
    <edge source="GRC" target="ARG">
      <data key="d0">659810</data>
    </edge>
    <edge source="GRC" target="AUS">
      <data key="d0">6592219</data>
    </edge>
    <edge source="GRC" target="AUT">
      <data key="d0">3803440</data>
    </edge>
    <edge source="GRC" target="ARM">
      <data key="d0">349559</data>
    </edge>
    <edge source="GRC" target="BEL">
      <data key="d0">6744440</data>
    </edge>
    <edge source="GRC" target="BWA">
      <data key="d0">27294</data>
    </edge>
    <edge source="GRC" target="BRA">
      <data key="d0">3264017</data>
    </edge>
    <edge source="GRC" target="BGR">
      <data key="d0">27775115</data>
    </edge>
    <edge source="GRC" target="BLR">
      <data key="d0">1513891</data>
    </edge>
    <edge source="GRC" target="CMR">
      <data key="d0">416571</data>
    </edge>
    <edge source="GRC" target="CAN">
      <data key="d0">657523</data>
    </edge>
    <edge source="GRC" target="LKA">
      <data key="d0">169074</data>
    </edge>
    <edge source="GRC" target="CHL">
      <data key="d0">2713240</data>
    </edge>
    <edge source="GRC" target="CHN">
      <data key="d0">609094</data>
    </edge>
    <edge source="GRC" target="COL">
      <data key="d0">386237</data>
    </edge>
    <edge source="GRC" target="CRI">
      <data key="d0">117034</data>
    </edge>
    <edge source="GRC" target="HRV">
      <data key="d0">1489202</data>
    </edge>
    <edge source="GRC" target="CZE">
      <data key="d0">4030421</data>
    </edge>
    <edge source="GRC" target="DNK">
      <data key="d0">4185433</data>
    </edge>
    <edge source="GRC" target="SLV">
      <data key="d0">25042</data>
    </edge>
    <edge source="GRC" target="ETH">
      <data key="d0">81236</data>
    </edge>
    <edge source="GRC" target="EST">
      <data key="d0">1288298</data>
    </edge>
    <edge source="GRC" target="FIN">
      <data key="d0">782618</data>
    </edge>
    <edge source="GRC" target="FRA">
      <data key="d0">10512628</data>
    </edge>
    <edge source="GRC" target="GEO">
      <data key="d0">1061860</data>
    </edge>
    <edge source="GRC" target="DEU">
      <data key="d0">17366388</data>
    </edge>
    <edge source="GRC" target="GHA">
      <data key="d0">421112</data>
    </edge>
    <edge source="GRC" target="GTM">
      <data key="d0">300884</data>
    </edge>
    <edge source="GRC" target="HND">
      <data key="d0">85939</data>
    </edge>
    <edge source="GRC" target="HKG">
      <data key="d0">203417</data>
    </edge>
    <edge source="GRC" target="HUN">
      <data key="d0">3049873</data>
    </edge>
    <edge source="GRC" target="IDN">
      <data key="d0">279043</data>
    </edge>
    <edge source="GRC" target="IRL">
      <data key="d0">1546154</data>
    </edge>
    <edge source="GRC" target="ISR">
      <data key="d0">4418184</data>
    </edge>
    <edge source="GRC" target="ITA">
      <data key="d0">24828283</data>
    </edge>
    <edge source="GRC" target="CIV">
      <data key="d0">118856</data>
    </edge>
    <edge source="GRC" target="JAM">
      <data key="d0">173584</data>
    </edge>
    <edge source="GRC" target="JPN">
      <data key="d0">115236</data>
    </edge>
    <edge source="GRC" target="KAZ">
      <data key="d0">395399</data>
    </edge>
    <edge source="GRC" target="JOR">
      <data key="d0">1137965</data>
    </edge>
    <edge source="GRC" target="KOR">
      <data key="d0">4013849</data>
    </edge>
    <edge source="GRC" target="LBN">
      <data key="d0">2461255</data>
    </edge>
    <edge source="GRC" target="LVA">
      <data key="d0">1191844</data>
    </edge>
    <edge source="GRC" target="LTU">
      <data key="d0">580002</data>
    </edge>
    <edge source="GRC" target="MDG">
      <data key="d0">22535</data>
    </edge>
    <edge source="GRC" target="MYS">
      <data key="d0">212479</data>
    </edge>
    <edge source="GRC" target="MUS">
      <data key="d0">108140</data>
    </edge>
    <edge source="GRC" target="MEX">
      <data key="d0">1708633</data>
    </edge>
    <edge source="GRC" target="MDA">
      <data key="d0">1951732</data>
    </edge>
    <edge source="GRC" target="MAR">
      <data key="d0">7439221</data>
    </edge>
    <edge source="GRC" target="OMN">
      <data key="d0">403225</data>
    </edge>
    <edge source="GRC" target="NAM">
      <data key="d0">49714</data>
    </edge>
    <edge source="GRC" target="NLD">
      <data key="d0">4049349</data>
    </edge>
    <edge source="GRC" target="NZL">
      <data key="d0">2287752</data>
    </edge>
    <edge source="GRC" target="NIC">
      <data key="d0">187784</data>
    </edge>
    <edge source="GRC" target="NER">
      <data key="d0">76351</data>
    </edge>
    <edge source="GRC" target="NOR">
      <data key="d0">2256764</data>
    </edge>
    <edge source="GRC" target="PAK">
      <data key="d0">2371677</data>
    </edge>
    <edge source="GRC" target="PAN">
      <data key="d0">51658</data>
    </edge>
    <edge source="GRC" target="PER">
      <data key="d0">1191798</data>
    </edge>
    <edge source="GRC" target="PHL">
      <data key="d0">26607</data>
    </edge>
    <edge source="GRC" target="POL">
      <data key="d0">8933378</data>
    </edge>
    <edge source="GRC" target="PRT">
      <data key="d0">5406377</data>
    </edge>
    <edge source="GRC" target="ROU">
      <data key="d0">23005879</data>
    </edge>
    <edge source="GRC" target="RUS">
      <data key="d0">26374425</data>
    </edge>
    <edge source="GRC" target="SAU">
      <data key="d0">2638239</data>
    </edge>
    <edge source="GRC" target="SEN">
      <data key="d0">343430</data>
    </edge>
    <edge source="GRC" target="SRB">
      <data key="d0">16731498</data>
    </edge>
    <edge source="GRC" target="IND">
      <data key="d0">3672628</data>
    </edge>
    <edge source="GRC" target="SGP">
      <data key="d0">2770238</data>
    </edge>
    <edge source="GRC" target="SVK">
      <data key="d0">1327694</data>
    </edge>
    <edge source="GRC" target="VNM">
      <data key="d0">2113503</data>
    </edge>
    <edge source="GRC" target="SVN">
      <data key="d0">797326</data>
    </edge>
    <edge source="GRC" target="ZAF">
      <data key="d0">1028564</data>
    </edge>
    <edge source="GRC" target="ESP">
      <data key="d0">10265627</data>
    </edge>
    <edge source="GRC" target="SWE">
      <data key="d0">3558589</data>
    </edge>
    <edge source="GRC" target="CHE">
      <data key="d0">658511</data>
    </edge>
    <edge source="GRC" target="THA">
      <data key="d0">487803</data>
    </edge>
    <edge source="GRC" target="TGO">
      <data key="d0">172935</data>
    </edge>
    <edge source="GRC" target="ARE">
      <data key="d0">8914883</data>
    </edge>
    <edge source="GRC" target="TUN">
      <data key="d0">5102931</data>
    </edge>
    <edge source="GRC" target="TUR">
      <data key="d0">29087450</data>
    </edge>
    <edge source="GRC" target="UGA">
      <data key="d0">94824</data>
    </edge>
    <edge source="GRC" target="UKR">
      <data key="d0">5573306</data>
    </edge>
    <edge source="GRC" target="MKD">
      <data key="d0">25892487</data>
    </edge>
    <edge source="GRC" target="EGY">
      <data key="d0">4936411</data>
    </edge>
    <edge source="GRC" target="GBR">
      <data key="d0">13760741</data>
    </edge>
    <edge source="GRC" target="TZA">
      <data key="d0">169103</data>
    </edge>
    <edge source="GRC" target="USA">
      <data key="d0">4400111</data>
    </edge>
    <edge source="GRC" target="URY">
      <data key="d0">408805</data>
    </edge>
    <edge source="ITA" target="ALB">
      <data key="d0">34825301</data>
    </edge>
    <edge source="ITA" target="DZA">
      <data key="d0">430306816</data>
    </edge>
    <edge source="ITA" target="AZE">
      <data key="d0">71644829</data>
    </edge>
    <edge source="ITA" target="ARG">
      <data key="d0">248802876</data>
    </edge>
    <edge source="ITA" target="AUS">
      <data key="d0">970439248</data>
    </edge>
    <edge source="ITA" target="AUT">
      <data key="d0">993526220</data>
    </edge>
    <edge source="ITA" target="ARM">
      <data key="d0">22241164</data>
    </edge>
    <edge source="ITA" target="BEL">
      <data key="d0">1097347978</data>
    </edge>
    <edge source="ITA" target="BOL">
      <data key="d0">18933001</data>
    </edge>
    <edge source="ITA" target="BWA">
      <data key="d0">321586</data>
    </edge>
    <edge source="ITA" target="BRA">
      <data key="d0">1094891541</data>
    </edge>
    <edge source="ITA" target="BGR">
      <data key="d0">161639299</data>
    </edge>
    <edge source="ITA" target="BDI">
      <data key="d0">109553</data>
    </edge>
    <edge source="ITA" target="BLR">
      <data key="d0">126911370</data>
    </edge>
    <edge source="ITA" target="KHM">
      <data key="d0">15882461</data>
    </edge>
    <edge source="ITA" target="CMR">
      <data key="d0">19984398</data>
    </edge>
    <edge source="ITA" target="CAN">
      <data key="d0">430022791</data>
    </edge>
    <edge source="ITA" target="CAF">
      <data key="d0">438967</data>
    </edge>
    <edge source="ITA" target="LKA">
      <data key="d0">21515436</data>
    </edge>
    <edge source="ITA" target="CHL">
      <data key="d0">274856730</data>
    </edge>
    <edge source="ITA" target="CHN">
      <data key="d0">1766275240</data>
    </edge>
    <edge source="ITA" target="COL">
      <data key="d0">164181422</data>
    </edge>
    <edge source="ITA" target="CRI">
      <data key="d0">17500212</data>
    </edge>
    <edge source="ITA" target="HRV">
      <data key="d0">144978442</data>
    </edge>
    <edge source="ITA" target="CZE">
      <data key="d0">574311028</data>
    </edge>
    <edge source="ITA" target="BEN">
      <data key="d0">1315432</data>
    </edge>
    <edge source="ITA" target="DNK">
      <data key="d0">401962057</data>
    </edge>
    <edge source="ITA" target="ECU">
      <data key="d0">39164500</data>
    </edge>
    <edge source="ITA" target="SLV">
      <data key="d0">6632480</data>
    </edge>
    <edge source="ITA" target="ETH">
      <data key="d0">37838589</data>
    </edge>
    <edge source="ITA" target="EST">
      <data key="d0">62251696</data>
    </edge>
    <edge source="ITA" target="FIN">
      <data key="d0">308238421</data>
    </edge>
    <edge source="ITA" target="FRA">
      <data key="d0">4358312432</data>
    </edge>
    <edge source="ITA" target="GEO">
      <data key="d0">29664427</data>
    </edge>
    <edge source="ITA" target="GMB">
      <data key="d0">442092</data>
    </edge>
    <edge source="ITA" target="PSE">
      <data key="d0">427976</data>
    </edge>
    <edge source="ITA" target="DEU">
      <data key="d0">5768900892</data>
    </edge>
    <edge source="ITA" target="GHA">
      <data key="d0">21727451</data>
    </edge>
    <edge source="ITA" target="GRC">
      <data key="d0">303564860</data>
    </edge>
    <edge source="ITA" target="GTM">
      <data key="d0">17719928</data>
    </edge>
    <edge source="ITA" target="HND">
      <data key="d0">8247944</data>
    </edge>
    <edge source="ITA" target="HKG">
      <data key="d0">203930927</data>
    </edge>
    <edge source="ITA" target="HUN">
      <data key="d0">417943290</data>
    </edge>
    <edge source="ITA" target="IDN">
      <data key="d0">346125618</data>
    </edge>
    <edge source="ITA" target="IRL">
      <data key="d0">125867697</data>
    </edge>
    <edge source="ITA" target="ISR">
      <data key="d0">265489345</data>
    </edge>
    <edge source="ITA" target="CIV">
      <data key="d0">21703566</data>
    </edge>
    <edge source="ITA" target="JAM">
      <data key="d0">3704104</data>
    </edge>
    <edge source="ITA" target="JPN">
      <data key="d0">269991099</data>
    </edge>
    <edge source="ITA" target="KAZ">
      <data key="d0">138112289</data>
    </edge>
    <edge source="ITA" target="JOR">
      <data key="d0">104102747</data>
    </edge>
    <edge source="ITA" target="KOR">
      <data key="d0">686650836</data>
    </edge>
    <edge source="ITA" target="KGZ">
      <data key="d0">1133811</data>
    </edge>
    <edge source="ITA" target="LBN">
      <data key="d0">81565464</data>
    </edge>
    <edge source="ITA" target="LVA">
      <data key="d0">67800087</data>
    </edge>
    <edge source="ITA" target="LTU">
      <data key="d0">118408271</data>
    </edge>
    <edge source="ITA" target="MDG">
      <data key="d0">2541831</data>
    </edge>
    <edge source="ITA" target="MWI">
      <data key="d0">571356</data>
    </edge>
    <edge source="ITA" target="MYS">
      <data key="d0">311543840</data>
    </edge>
    <edge source="ITA" target="MRT">
      <data key="d0">4960067</data>
    </edge>
    <edge source="ITA" target="MUS">
      <data key="d0">10938640</data>
    </edge>
    <edge source="ITA" target="MEX">
      <data key="d0">587573379</data>
    </edge>
    <edge source="ITA" target="MDA">
      <data key="d0">23941083</data>
    </edge>
    <edge source="ITA" target="MAR">
      <data key="d0">179683400</data>
    </edge>
    <edge source="ITA" target="MOZ">
      <data key="d0">9576778</data>
    </edge>
    <edge source="ITA" target="OMN">
      <data key="d0">123687754</data>
    </edge>
    <edge source="ITA" target="NAM">
      <data key="d0">3641572</data>
    </edge>
    <edge source="ITA" target="NLD">
      <data key="d0">1031879869</data>
    </edge>
    <edge source="ITA" target="NZL">
      <data key="d0">74298057</data>
    </edge>
    <edge source="ITA" target="NIC">
      <data key="d0">2788126</data>
    </edge>
    <edge source="ITA" target="NER">
      <data key="d0">928314</data>
    </edge>
    <edge source="ITA" target="NOR">
      <data key="d0">412682234</data>
    </edge>
    <edge source="ITA" target="PAK">
      <data key="d0">64804520</data>
    </edge>
    <edge source="ITA" target="PAN">
      <data key="d0">24700028</data>
    </edge>
    <edge source="ITA" target="PRY">
      <data key="d0">17449773</data>
    </edge>
    <edge source="ITA" target="PER">
      <data key="d0">136831576</data>
    </edge>
    <edge source="ITA" target="PHL">
      <data key="d0">55912886</data>
    </edge>
    <edge source="ITA" target="POL">
      <data key="d0">1276890824</data>
    </edge>
    <edge source="ITA" target="PRT">
      <data key="d0">292286267</data>
    </edge>
    <edge source="ITA" target="ROU">
      <data key="d0">497322051</data>
    </edge>
    <edge source="ITA" target="RUS">
      <data key="d0">1653482927</data>
    </edge>
    <edge source="ITA" target="SAU">
      <data key="d0">1009029303</data>
    </edge>
    <edge source="ITA" target="SEN">
      <data key="d0">16185649</data>
    </edge>
    <edge source="ITA" target="SRB">
      <data key="d0">163919123</data>
    </edge>
    <edge source="ITA" target="IND">
      <data key="d0">716365203</data>
    </edge>
    <edge source="ITA" target="SGP">
      <data key="d0">310676200</data>
    </edge>
    <edge source="ITA" target="SVK">
      <data key="d0">325812263</data>
    </edge>
    <edge source="ITA" target="VNM">
      <data key="d0">108226797</data>
    </edge>
    <edge source="ITA" target="SVN">
      <data key="d0">226935711</data>
    </edge>
    <edge source="ITA" target="ZAF">
      <data key="d0">330160539</data>
    </edge>
    <edge source="ITA" target="ZWE">
      <data key="d0">3622397</data>
    </edge>
    <edge source="ITA" target="ESP">
      <data key="d0">1688653118</data>
    </edge>
    <edge source="ITA" target="SWE">
      <data key="d0">784226494</data>
    </edge>
    <edge source="ITA" target="CHE">
      <data key="d0">1009635038</data>
    </edge>
    <edge source="ITA" target="THA">
      <data key="d0">376778373</data>
    </edge>
    <edge source="ITA" target="TGO">
      <data key="d0">2203972</data>
    </edge>
    <edge source="ITA" target="ARE">
      <data key="d0">1253393346</data>
    </edge>
    <edge source="ITA" target="TUN">
      <data key="d0">198665016</data>
    </edge>
    <edge source="ITA" target="TUR">
      <data key="d0">1318093147</data>
    </edge>
    <edge source="ITA" target="UGA">
      <data key="d0">9266113</data>
    </edge>
    <edge source="ITA" target="UKR">
      <data key="d0">237882783</data>
    </edge>
    <edge source="ITA" target="MKD">
      <data key="d0">19330212</data>
    </edge>
    <edge source="ITA" target="EGY">
      <data key="d0">490954147</data>
    </edge>
    <edge source="ITA" target="GBR">
      <data key="d0">2180761993</data>
    </edge>
    <edge source="ITA" target="TZA">
      <data key="d0">14261786</data>
    </edge>
    <edge source="ITA" target="USA">
      <data key="d0">3032071195</data>
    </edge>
    <edge source="ITA" target="BFA">
      <data key="d0">5457443</data>
    </edge>
    <edge source="ITA" target="URY">
      <data key="d0">36274952</data>
    </edge>
    <edge source="MYS" target="ALB">
      <data key="d0">28316</data>
    </edge>
    <edge source="MYS" target="DZA">
      <data key="d0">2436679</data>
    </edge>
    <edge source="MYS" target="AZE">
      <data key="d0">473037</data>
    </edge>
    <edge source="MYS" target="ARG">
      <data key="d0">8088354</data>
    </edge>
    <edge source="MYS" target="AUS">
      <data key="d0">154971079</data>
    </edge>
    <edge source="MYS" target="AUT">
      <data key="d0">1010627</data>
    </edge>
    <edge source="MYS" target="ARM">
      <data key="d0">152198</data>
    </edge>
    <edge source="MYS" target="BEL">
      <data key="d0">16843520</data>
    </edge>
    <edge source="MYS" target="BOL">
      <data key="d0">43028</data>
    </edge>
    <edge source="MYS" target="BRA">
      <data key="d0">25174086</data>
    </edge>
    <edge source="MYS" target="BGR">
      <data key="d0">883380</data>
    </edge>
    <edge source="MYS" target="BLR">
      <data key="d0">1078715</data>
    </edge>
    <edge source="MYS" target="KHM">
      <data key="d0">8170022</data>
    </edge>
    <edge source="MYS" target="CMR">
      <data key="d0">564651</data>
    </edge>
    <edge source="MYS" target="CAN">
      <data key="d0">8995747</data>
    </edge>
    <edge source="MYS" target="CAF">
      <data key="d0">28184</data>
    </edge>
    <edge source="MYS" target="LKA">
      <data key="d0">19168462</data>
    </edge>
    <edge source="MYS" target="CHL">
      <data key="d0">4442278</data>
    </edge>
    <edge source="MYS" target="CHN">
      <data key="d0">230317509</data>
    </edge>
    <edge source="MYS" target="COL">
      <data key="d0">3716344</data>
    </edge>
    <edge source="MYS" target="CRI">
      <data key="d0">1231373</data>
    </edge>
    <edge source="MYS" target="HRV">
      <data key="d0">81190</data>
    </edge>
    <edge source="MYS" target="CZE">
      <data key="d0">4801486</data>
    </edge>
    <edge source="MYS" target="BEN">
      <data key="d0">1045707</data>
    </edge>
    <edge source="MYS" target="DNK">
      <data key="d0">9777888</data>
    </edge>
    <edge source="MYS" target="ECU">
      <data key="d0">4549301</data>
    </edge>
    <edge source="MYS" target="SLV">
      <data key="d0">426412</data>
    </edge>
    <edge source="MYS" target="ETH">
      <data key="d0">65761</data>
    </edge>
    <edge source="MYS" target="EST">
      <data key="d0">9643549</data>
    </edge>
    <edge source="MYS" target="FIN">
      <data key="d0">2696278</data>
    </edge>
    <edge source="MYS" target="FRA">
      <data key="d0">25775038</data>
    </edge>
    <edge source="MYS" target="GEO">
      <data key="d0">1004385</data>
    </edge>
    <edge source="MYS" target="DEU">
      <data key="d0">89488608</data>
    </edge>
    <edge source="MYS" target="GHA">
      <data key="d0">3090964</data>
    </edge>
    <edge source="MYS" target="GRC">
      <data key="d0">3159009</data>
    </edge>
    <edge source="MYS" target="GTM">
      <data key="d0">1531145</data>
    </edge>
    <edge source="MYS" target="HND">
      <data key="d0">632018</data>
    </edge>
    <edge source="MYS" target="HKG">
      <data key="d0">116561011</data>
    </edge>
    <edge source="MYS" target="HUN">
      <data key="d0">1369843</data>
    </edge>
    <edge source="MYS" target="IDN">
      <data key="d0">320405428</data>
    </edge>
    <edge source="MYS" target="IRL">
      <data key="d0">22465256</data>
    </edge>
    <edge source="MYS" target="ITA">
      <data key="d0">72758338</data>
    </edge>
    <edge source="MYS" target="CIV">
      <data key="d0">2733104</data>
    </edge>
    <edge source="MYS" target="JAM">
      <data key="d0">2195148</data>
    </edge>
    <edge source="MYS" target="JPN">
      <data key="d0">168536110</data>
    </edge>
    <edge source="MYS" target="KAZ">
      <data key="d0">2026413</data>
    </edge>
    <edge source="MYS" target="JOR">
      <data key="d0">4145695</data>
    </edge>
    <edge source="MYS" target="KOR">
      <data key="d0">54103980</data>
    </edge>
    <edge source="MYS" target="LBN">
      <data key="d0">11409462</data>
    </edge>
    <edge source="MYS" target="LVA">
      <data key="d0">22217990</data>
    </edge>
    <edge source="MYS" target="LTU">
      <data key="d0">16453838</data>
    </edge>
    <edge source="MYS" target="MDG">
      <data key="d0">290027</data>
    </edge>
    <edge source="MYS" target="MUS">
      <data key="d0">2845232</data>
    </edge>
    <edge source="MYS" target="MEX">
      <data key="d0">36556928</data>
    </edge>
    <edge source="MYS" target="MAR">
      <data key="d0">3305893</data>
    </edge>
    <edge source="MYS" target="MOZ">
      <data key="d0">988463</data>
    </edge>
    <edge source="MYS" target="OMN">
      <data key="d0">49340754</data>
    </edge>
    <edge source="MYS" target="NAM">
      <data key="d0">292427</data>
    </edge>
    <edge source="MYS" target="NLD">
      <data key="d0">36485891</data>
    </edge>
    <edge source="MYS" target="NZL">
      <data key="d0">21116101</data>
    </edge>
    <edge source="MYS" target="NIC">
      <data key="d0">16909</data>
    </edge>
    <edge source="MYS" target="NOR">
      <data key="d0">5660020</data>
    </edge>
    <edge source="MYS" target="PAK">
      <data key="d0">48300588</data>
    </edge>
    <edge source="MYS" target="PAN">
      <data key="d0">19640493</data>
    </edge>
    <edge source="MYS" target="PRY">
      <data key="d0">360977</data>
    </edge>
    <edge source="MYS" target="PER">
      <data key="d0">4924904</data>
    </edge>
    <edge source="MYS" target="PHL">
      <data key="d0">91812484</data>
    </edge>
    <edge source="MYS" target="POL">
      <data key="d0">2247428</data>
    </edge>
    <edge source="MYS" target="PRT">
      <data key="d0">1741050</data>
    </edge>
    <edge source="MYS" target="ROU">
      <data key="d0">3948843</data>
    </edge>
    <edge source="MYS" target="RUS">
      <data key="d0">73027517</data>
    </edge>
    <edge source="MYS" target="SAU">
      <data key="d0">87492165</data>
    </edge>
    <edge source="MYS" target="SEN">
      <data key="d0">155938</data>
    </edge>
    <edge source="MYS" target="SRB">
      <data key="d0">396984</data>
    </edge>
    <edge source="MYS" target="IND">
      <data key="d0">192811946</data>
    </edge>
    <edge source="MYS" target="SGP">
      <data key="d0">740735473</data>
    </edge>
    <edge source="MYS" target="SVK">
      <data key="d0">1087256</data>
    </edge>
    <edge source="MYS" target="VNM">
      <data key="d0">148413381</data>
    </edge>
    <edge source="MYS" target="SVN">
      <data key="d0">1402606</data>
    </edge>
    <edge source="MYS" target="ZAF">
      <data key="d0">30545383</data>
    </edge>
    <edge source="MYS" target="ESP">
      <data key="d0">26868948</data>
    </edge>
    <edge source="MYS" target="SWE">
      <data key="d0">19006746</data>
    </edge>
    <edge source="MYS" target="CHE">
      <data key="d0">2456037</data>
    </edge>
    <edge source="MYS" target="THA">
      <data key="d0">362904330</data>
    </edge>
    <edge source="MYS" target="TGO">
      <data key="d0">186805</data>
    </edge>
    <edge source="MYS" target="ARE">
      <data key="d0">181139516</data>
    </edge>
    <edge source="MYS" target="TUN">
      <data key="d0">454856</data>
    </edge>
    <edge source="MYS" target="TUR">
      <data key="d0">37008959</data>
    </edge>
    <edge source="MYS" target="UGA">
      <data key="d0">2018977</data>
    </edge>
    <edge source="MYS" target="UKR">
      <data key="d0">252208</data>
    </edge>
    <edge source="MYS" target="EGY">
      <data key="d0">39526606</data>
    </edge>
    <edge source="MYS" target="GBR">
      <data key="d0">49488252</data>
    </edge>
    <edge source="MYS" target="TZA">
      <data key="d0">1814658</data>
    </edge>
    <edge source="MYS" target="USA">
      <data key="d0">204027490</data>
    </edge>
    <edge source="MYS" target="URY">
      <data key="d0">973570</data>
    </edge>
    <edge source="ROU" target="ALB">
      <data key="d0">169726</data>
    </edge>
    <edge source="ROU" target="DZA">
      <data key="d0">5532512</data>
    </edge>
    <edge source="ROU" target="AZE">
      <data key="d0">4856986</data>
    </edge>
    <edge source="ROU" target="ARG">
      <data key="d0">1231460</data>
    </edge>
    <edge source="ROU" target="AUS">
      <data key="d0">8583109</data>
    </edge>
    <edge source="ROU" target="AUT">
      <data key="d0">103882157</data>
    </edge>
    <edge source="ROU" target="ARM">
      <data key="d0">618965</data>
    </edge>
    <edge source="ROU" target="BEL">
      <data key="d0">78457098</data>
    </edge>
    <edge source="ROU" target="BOL">
      <data key="d0">69123</data>
    </edge>
    <edge source="ROU" target="BRA">
      <data key="d0">21894834</data>
    </edge>
    <edge source="ROU" target="BGR">
      <data key="d0">45998564</data>
    </edge>
    <edge source="ROU" target="BLR">
      <data key="d0">621278</data>
    </edge>
    <edge source="ROU" target="CAN">
      <data key="d0">13609491</data>
    </edge>
    <edge source="ROU" target="CHL">
      <data key="d0">1713569</data>
    </edge>
    <edge source="ROU" target="CHN">
      <data key="d0">44292065</data>
    </edge>
    <edge source="ROU" target="COL">
      <data key="d0">3951387</data>
    </edge>
    <edge source="ROU" target="HRV">
      <data key="d0">1401244</data>
    </edge>
    <edge source="ROU" target="CZE">
      <data key="d0">55057644</data>
    </edge>
    <edge source="ROU" target="DNK">
      <data key="d0">28679528</data>
    </edge>
    <edge source="ROU" target="ECU">
      <data key="d0">28399</data>
    </edge>
    <edge source="ROU" target="ETH">
      <data key="d0">63661</data>
    </edge>
    <edge source="ROU" target="EST">
      <data key="d0">892593</data>
    </edge>
    <edge source="ROU" target="FIN">
      <data key="d0">8431249</data>
    </edge>
    <edge source="ROU" target="FRA">
      <data key="d0">344112777</data>
    </edge>
    <edge source="ROU" target="GEO">
      <data key="d0">91846</data>
    </edge>
    <edge source="ROU" target="DEU">
      <data key="d0">726891103</data>
    </edge>
    <edge source="ROU" target="GHA">
      <data key="d0">38108</data>
    </edge>
    <edge source="ROU" target="GRC">
      <data key="d0">8945325</data>
    </edge>
    <edge source="ROU" target="HKG">
      <data key="d0">14742019</data>
    </edge>
    <edge source="ROU" target="HUN">
      <data key="d0">207346144</data>
    </edge>
    <edge source="ROU" target="IDN">
      <data key="d0">4469518</data>
    </edge>
    <edge source="ROU" target="IRL">
      <data key="d0">2161929</data>
    </edge>
    <edge source="ROU" target="ISR">
      <data key="d0">3690040</data>
    </edge>
    <edge source="ROU" target="ITA">
      <data key="d0">160112675</data>
    </edge>
    <edge source="ROU" target="CIV">
      <data key="d0">1354402</data>
    </edge>
    <edge source="ROU" target="JPN">
      <data key="d0">2369752</data>
    </edge>
    <edge source="ROU" target="KAZ">
      <data key="d0">7658169</data>
    </edge>
    <edge source="ROU" target="JOR">
      <data key="d0">987292</data>
    </edge>
    <edge source="ROU" target="KOR">
      <data key="d0">140681367</data>
    </edge>
    <edge source="ROU" target="KGZ">
      <data key="d0">68014</data>
    </edge>
    <edge source="ROU" target="LBN">
      <data key="d0">344897</data>
    </edge>
    <edge source="ROU" target="LVA">
      <data key="d0">1341404</data>
    </edge>
    <edge source="ROU" target="LTU">
      <data key="d0">683933</data>
    </edge>
    <edge source="ROU" target="MYS">
      <data key="d0">579310</data>
    </edge>
    <edge source="ROU" target="MEX">
      <data key="d0">8858550</data>
    </edge>
    <edge source="ROU" target="MDA">
      <data key="d0">14839082</data>
    </edge>
    <edge source="ROU" target="MAR">
      <data key="d0">24775380</data>
    </edge>
    <edge source="ROU" target="MOZ">
      <data key="d0">181325</data>
    </edge>
    <edge source="ROU" target="OMN">
      <data key="d0">4602694</data>
    </edge>
    <edge source="ROU" target="NLD">
      <data key="d0">73996189</data>
    </edge>
    <edge source="ROU" target="NZL">
      <data key="d0">117073</data>
    </edge>
    <edge source="ROU" target="NER">
      <data key="d0">122916</data>
    </edge>
    <edge source="ROU" target="NOR">
      <data key="d0">43356312</data>
    </edge>
    <edge source="ROU" target="PAK">
      <data key="d0">2625408</data>
    </edge>
    <edge source="ROU" target="PAN">
      <data key="d0">37598</data>
    </edge>
    <edge source="ROU" target="PRY">
      <data key="d0">109728</data>
    </edge>
    <edge source="ROU" target="PER">
      <data key="d0">235079</data>
    </edge>
    <edge source="ROU" target="PHL">
      <data key="d0">322502</data>
    </edge>
    <edge source="ROU" target="POL">
      <data key="d0">122596873</data>
    </edge>
    <edge source="ROU" target="PRT">
      <data key="d0">585333</data>
    </edge>
    <edge source="ROU" target="RUS">
      <data key="d0">104531368</data>
    </edge>
    <edge source="ROU" target="SAU">
      <data key="d0">14726794</data>
    </edge>
    <edge source="ROU" target="SEN">
      <data key="d0">150781</data>
    </edge>
    <edge source="ROU" target="SRB">
      <data key="d0">15446615</data>
    </edge>
    <edge source="ROU" target="IND">
      <data key="d0">18150998</data>
    </edge>
    <edge source="ROU" target="SGP">
      <data key="d0">12031798</data>
    </edge>
    <edge source="ROU" target="SVK">
      <data key="d0">24192937</data>
    </edge>
    <edge source="ROU" target="VNM">
      <data key="d0">2224272</data>
    </edge>
    <edge source="ROU" target="SVN">
      <data key="d0">11462034</data>
    </edge>
    <edge source="ROU" target="ZAF">
      <data key="d0">5441527</data>
    </edge>
    <edge source="ROU" target="ESP">
      <data key="d0">60869572</data>
    </edge>
    <edge source="ROU" target="SWE">
      <data key="d0">58436308</data>
    </edge>
    <edge source="ROU" target="CHE">
      <data key="d0">6642374</data>
    </edge>
    <edge source="ROU" target="THA">
      <data key="d0">3874089</data>
    </edge>
    <edge source="ROU" target="TGO">
      <data key="d0">184633</data>
    </edge>
    <edge source="ROU" target="ARE">
      <data key="d0">8661519</data>
    </edge>
    <edge source="ROU" target="TUN">
      <data key="d0">530032</data>
    </edge>
    <edge source="ROU" target="TUR">
      <data key="d0">50020814</data>
    </edge>
    <edge source="ROU" target="UGA">
      <data key="d0">136478</data>
    </edge>
    <edge source="ROU" target="UKR">
      <data key="d0">10017173</data>
    </edge>
    <edge source="ROU" target="MKD">
      <data key="d0">560360</data>
    </edge>
    <edge source="ROU" target="EGY">
      <data key="d0">3711381</data>
    </edge>
    <edge source="ROU" target="GBR">
      <data key="d0">83900305</data>
    </edge>
    <edge source="ROU" target="TZA">
      <data key="d0">20159</data>
    </edge>
    <edge source="ROU" target="USA">
      <data key="d0">194801109</data>
    </edge>
    <edge source="SRB" target="ALB">
      <data key="d0">302112</data>
    </edge>
    <edge source="SRB" target="DZA">
      <data key="d0">460196</data>
    </edge>
    <edge source="SRB" target="AZE">
      <data key="d0">6431083</data>
    </edge>
    <edge source="SRB" target="AUS">
      <data key="d0">11194</data>
    </edge>
    <edge source="SRB" target="AUT">
      <data key="d0">2902821</data>
    </edge>
    <edge source="SRB" target="ARM">
      <data key="d0">10010</data>
    </edge>
    <edge source="SRB" target="BEL">
      <data key="d0">3736611</data>
    </edge>
    <edge source="SRB" target="BRA">
      <data key="d0">48857</data>
    </edge>
    <edge source="SRB" target="BGR">
      <data key="d0">4460018</data>
    </edge>
    <edge source="SRB" target="BLR">
      <data key="d0">1554140</data>
    </edge>
    <edge source="SRB" target="CAN">
      <data key="d0">150425</data>
    </edge>
    <edge source="SRB" target="CHL">
      <data key="d0">36305</data>
    </edge>
    <edge source="SRB" target="CHN">
      <data key="d0">382310</data>
    </edge>
    <edge source="SRB" target="HRV">
      <data key="d0">9285451</data>
    </edge>
    <edge source="SRB" target="CZE">
      <data key="d0">975841</data>
    </edge>
    <edge source="SRB" target="DNK">
      <data key="d0">1941847</data>
    </edge>
    <edge source="SRB" target="FIN">
      <data key="d0">84137</data>
    </edge>
    <edge source="SRB" target="FRA">
      <data key="d0">17014561</data>
    </edge>
    <edge source="SRB" target="GEO">
      <data key="d0">719437</data>
    </edge>
    <edge source="SRB" target="DEU">
      <data key="d0">21992123</data>
    </edge>
    <edge source="SRB" target="GHA">
      <data key="d0">159778</data>
    </edge>
    <edge source="SRB" target="GRC">
      <data key="d0">732854</data>
    </edge>
    <edge source="SRB" target="HUN">
      <data key="d0">14504163</data>
    </edge>
    <edge source="SRB" target="IRL">
      <data key="d0">80724</data>
    </edge>
    <edge source="SRB" target="ITA">
      <data key="d0">16439689</data>
    </edge>
    <edge source="SRB" target="JPN">
      <data key="d0">66450</data>
    </edge>
    <edge source="SRB" target="KAZ">
      <data key="d0">1103808</data>
    </edge>
    <edge source="SRB" target="JOR">
      <data key="d0">44607</data>
    </edge>
    <edge source="SRB" target="LBN">
      <data key="d0">286551</data>
    </edge>
    <edge source="SRB" target="LVA">
      <data key="d0">165106</data>
    </edge>
    <edge source="SRB" target="LTU">
      <data key="d0">181722</data>
    </edge>
    <edge source="SRB" target="MEX">
      <data key="d0">414662</data>
    </edge>
    <edge source="SRB" target="MDA">
      <data key="d0">834064</data>
    </edge>
    <edge source="SRB" target="OMN">
      <data key="d0">16908</data>
    </edge>
    <edge source="SRB" target="NLD">
      <data key="d0">609900</data>
    </edge>
    <edge source="SRB" target="NOR">
      <data key="d0">3386186</data>
    </edge>
    <edge source="SRB" target="PAK">
      <data key="d0">18100</data>
    </edge>
    <edge source="SRB" target="POL">
      <data key="d0">1491446</data>
    </edge>
    <edge source="SRB" target="PRT">
      <data key="d0">26454</data>
    </edge>
    <edge source="SRB" target="ROU">
      <data key="d0">2622303</data>
    </edge>
    <edge source="SRB" target="RUS">
      <data key="d0">52892556</data>
    </edge>
    <edge source="SRB" target="SAU">
      <data key="d0">443310</data>
    </edge>
    <edge source="SRB" target="IND">
      <data key="d0">176137</data>
    </edge>
    <edge source="SRB" target="SVK">
      <data key="d0">1242037</data>
    </edge>
    <edge source="SRB" target="SVN">
      <data key="d0">22158952</data>
    </edge>
    <edge source="SRB" target="ZAF">
      <data key="d0">184838</data>
    </edge>
    <edge source="SRB" target="ESP">
      <data key="d0">1601369</data>
    </edge>
    <edge source="SRB" target="SWE">
      <data key="d0">1627597</data>
    </edge>
    <edge source="SRB" target="CHE">
      <data key="d0">4315535</data>
    </edge>
    <edge source="SRB" target="THA">
      <data key="d0">410492</data>
    </edge>
    <edge source="SRB" target="ARE">
      <data key="d0">123137</data>
    </edge>
    <edge source="SRB" target="TUR">
      <data key="d0">3835960</data>
    </edge>
    <edge source="SRB" target="UGA">
      <data key="d0">35344</data>
    </edge>
    <edge source="SRB" target="UKR">
      <data key="d0">464898</data>
    </edge>
    <edge source="SRB" target="MKD">
      <data key="d0">11291155</data>
    </edge>
    <edge source="SRB" target="EGY">
      <data key="d0">1092841</data>
    </edge>
    <edge source="SRB" target="GBR">
      <data key="d0">779653</data>
    </edge>
    <edge source="SRB" target="TZA">
      <data key="d0">25922</data>
    </edge>
    <edge source="SRB" target="USA">
      <data key="d0">2674668</data>
    </edge>
    <edge source="ARE" target="ALB">
      <data key="d0">182281</data>
    </edge>
    <edge source="ARE" target="DZA">
      <data key="d0">29835159</data>
    </edge>
    <edge source="ARE" target="AZE">
      <data key="d0">32062541</data>
    </edge>
    <edge source="ARE" target="ARG">
      <data key="d0">1416612</data>
    </edge>
    <edge source="ARE" target="AUS">
      <data key="d0">24409846</data>
    </edge>
    <edge source="ARE" target="AUT">
      <data key="d0">1257476</data>
    </edge>
    <edge source="ARE" target="ARM">
      <data key="d0">2616889</data>
    </edge>
    <edge source="ARE" target="BEL">
      <data key="d0">4086911</data>
    </edge>
    <edge source="ARE" target="BOL">
      <data key="d0">94701</data>
    </edge>
    <edge source="ARE" target="BWA">
      <data key="d0">557323</data>
    </edge>
    <edge source="ARE" target="BRA">
      <data key="d0">4908955</data>
    </edge>
    <edge source="ARE" target="BGR">
      <data key="d0">1620013</data>
    </edge>
    <edge source="ARE" target="BDI">
      <data key="d0">170589</data>
    </edge>
    <edge source="ARE" target="BLR">
      <data key="d0">405610</data>
    </edge>
    <edge source="ARE" target="KHM">
      <data key="d0">272419</data>
    </edge>
    <edge source="ARE" target="CMR">
      <data key="d0">2192560</data>
    </edge>
    <edge source="ARE" target="CAN">
      <data key="d0">4341766</data>
    </edge>
    <edge source="ARE" target="CAF">
      <data key="d0">17501</data>
    </edge>
    <edge source="ARE" target="LKA">
      <data key="d0">11740575</data>
    </edge>
    <edge source="ARE" target="CHL">
      <data key="d0">2814512</data>
    </edge>
    <edge source="ARE" target="CHN">
      <data key="d0">27213827</data>
    </edge>
    <edge source="ARE" target="COL">
      <data key="d0">130011</data>
    </edge>
    <edge source="ARE" target="HRV">
      <data key="d0">451974</data>
    </edge>
    <edge source="ARE" target="CZE">
      <data key="d0">741180</data>
    </edge>
    <edge source="ARE" target="BEN">
      <data key="d0">3307813</data>
    </edge>
    <edge source="ARE" target="DNK">
      <data key="d0">1716744</data>
    </edge>
    <edge source="ARE" target="ECU">
      <data key="d0">83560</data>
    </edge>
    <edge source="ARE" target="ETH">
      <data key="d0">8659650</data>
    </edge>
    <edge source="ARE" target="EST">
      <data key="d0">109739</data>
    </edge>
    <edge source="ARE" target="FIN">
      <data key="d0">765613</data>
    </edge>
    <edge source="ARE" target="FRA">
      <data key="d0">4999538</data>
    </edge>
    <edge source="ARE" target="GEO">
      <data key="d0">2733498</data>
    </edge>
    <edge source="ARE" target="GMB">
      <data key="d0">202206</data>
    </edge>
    <edge source="ARE" target="DEU">
      <data key="d0">14503134</data>
    </edge>
    <edge source="ARE" target="GHA">
      <data key="d0">14009627</data>
    </edge>
    <edge source="ARE" target="GRC">
      <data key="d0">746653</data>
    </edge>
    <edge source="ARE" target="GTM">
      <data key="d0">58518</data>
    </edge>
    <edge source="ARE" target="HKG">
      <data key="d0">10446086</data>
    </edge>
    <edge source="ARE" target="HUN">
      <data key="d0">1862481</data>
    </edge>
    <edge source="ARE" target="IDN">
      <data key="d0">13558323</data>
    </edge>
    <edge source="ARE" target="IRL">
      <data key="d0">16353</data>
    </edge>
    <edge source="ARE" target="ITA">
      <data key="d0">10688873</data>
    </edge>
    <edge source="ARE" target="CIV">
      <data key="d0">1905422</data>
    </edge>
    <edge source="ARE" target="JAM">
      <data key="d0">47917</data>
    </edge>
    <edge source="ARE" target="JPN">
      <data key="d0">3025427</data>
    </edge>
    <edge source="ARE" target="KAZ">
      <data key="d0">18563639</data>
    </edge>
    <edge source="ARE" target="JOR">
      <data key="d0">28986334</data>
    </edge>
    <edge source="ARE" target="KOR">
      <data key="d0">11979673</data>
    </edge>
    <edge source="ARE" target="KGZ">
      <data key="d0">467851</data>
    </edge>
    <edge source="ARE" target="LBN">
      <data key="d0">16892018</data>
    </edge>
    <edge source="ARE" target="LVA">
      <data key="d0">5332457</data>
    </edge>
    <edge source="ARE" target="LTU">
      <data key="d0">2788070</data>
    </edge>
    <edge source="ARE" target="MDG">
      <data key="d0">494004</data>
    </edge>
    <edge source="ARE" target="MWI">
      <data key="d0">464779</data>
    </edge>
    <edge source="ARE" target="MYS">
      <data key="d0">6577143</data>
    </edge>
    <edge source="ARE" target="MRT">
      <data key="d0">1427224</data>
    </edge>
    <edge source="ARE" target="MUS">
      <data key="d0">1479814</data>
    </edge>
    <edge source="ARE" target="MEX">
      <data key="d0">5589097</data>
    </edge>
    <edge source="ARE" target="MDA">
      <data key="d0">44434</data>
    </edge>
    <edge source="ARE" target="MAR">
      <data key="d0">5914519</data>
    </edge>
    <edge source="ARE" target="MOZ">
      <data key="d0">6443639</data>
    </edge>
    <edge source="ARE" target="OMN">
      <data key="d0">185116807</data>
    </edge>
    <edge source="ARE" target="NAM">
      <data key="d0">244083</data>
    </edge>
    <edge source="ARE" target="NLD">
      <data key="d0">8244054</data>
    </edge>
    <edge source="ARE" target="NZL">
      <data key="d0">7311704</data>
    </edge>
    <edge source="ARE" target="NIC">
      <data key="d0">224888</data>
    </edge>
    <edge source="ARE" target="NER">
      <data key="d0">817144</data>
    </edge>
    <edge source="ARE" target="NOR">
      <data key="d0">3984516</data>
    </edge>
    <edge source="ARE" target="PAK">
      <data key="d0">77584525</data>
    </edge>
    <edge source="ARE" target="PAN">
      <data key="d0">1487525</data>
    </edge>
    <edge source="ARE" target="PRY">
      <data key="d0">110947</data>
    </edge>
    <edge source="ARE" target="PER">
      <data key="d0">297867</data>
    </edge>
    <edge source="ARE" target="PHL">
      <data key="d0">5839524</data>
    </edge>
    <edge source="ARE" target="POL">
      <data key="d0">7737281</data>
    </edge>
    <edge source="ARE" target="PRT">
      <data key="d0">152637</data>
    </edge>
    <edge source="ARE" target="ROU">
      <data key="d0">2889266</data>
    </edge>
    <edge source="ARE" target="RUS">
      <data key="d0">8648369</data>
    </edge>
    <edge source="ARE" target="SAU">
      <data key="d0">399291595</data>
    </edge>
    <edge source="ARE" target="SEN">
      <data key="d0">4386201</data>
    </edge>
    <edge source="ARE" target="SRB">
      <data key="d0">165133</data>
    </edge>
    <edge source="ARE" target="IND">
      <data key="d0">148005284</data>
    </edge>
    <edge source="ARE" target="SGP">
      <data key="d0">42809918</data>
    </edge>
    <edge source="ARE" target="SVK">
      <data key="d0">12024</data>
    </edge>
    <edge source="ARE" target="VNM">
      <data key="d0">4704600</data>
    </edge>
    <edge source="ARE" target="SVN">
      <data key="d0">53120</data>
    </edge>
    <edge source="ARE" target="ZAF">
      <data key="d0">38753981</data>
    </edge>
    <edge source="ARE" target="ZWE">
      <data key="d0">1283332</data>
    </edge>
    <edge source="ARE" target="ESP">
      <data key="d0">4534714</data>
    </edge>
    <edge source="ARE" target="SWE">
      <data key="d0">1068788</data>
    </edge>
    <edge source="ARE" target="CHE">
      <data key="d0">870616</data>
    </edge>
    <edge source="ARE" target="THA">
      <data key="d0">22499629</data>
    </edge>
    <edge source="ARE" target="TGO">
      <data key="d0">537941</data>
    </edge>
    <edge source="ARE" target="TUN">
      <data key="d0">4877834</data>
    </edge>
    <edge source="ARE" target="TUR">
      <data key="d0">65685193</data>
    </edge>
    <edge source="ARE" target="UGA">
      <data key="d0">3441770</data>
    </edge>
    <edge source="ARE" target="UKR">
      <data key="d0">2865992</data>
    </edge>
    <edge source="ARE" target="MKD">
      <data key="d0">15057</data>
    </edge>
    <edge source="ARE" target="EGY">
      <data key="d0">83571233</data>
    </edge>
    <edge source="ARE" target="GBR">
      <data key="d0">24318497</data>
    </edge>
    <edge source="ARE" target="TZA">
      <data key="d0">18907453</data>
    </edge>
    <edge source="ARE" target="USA">
      <data key="d0">32175125</data>
    </edge>
    <edge source="ARE" target="BFA">
      <data key="d0">839164</data>
    </edge>
    <edge source="ARE" target="URY">
      <data key="d0">469620</data>
    </edge>
    <edge source="MKD" target="ALB">
      <data key="d0">260426</data>
    </edge>
    <edge source="MKD" target="AZE">
      <data key="d0">12009</data>
    </edge>
    <edge source="MKD" target="AUS">
      <data key="d0">65504</data>
    </edge>
    <edge source="MKD" target="AUT">
      <data key="d0">63629</data>
    </edge>
    <edge source="MKD" target="BEL">
      <data key="d0">1295895</data>
    </edge>
    <edge source="MKD" target="BGR">
      <data key="d0">353096</data>
    </edge>
    <edge source="MKD" target="BLR">
      <data key="d0">364365</data>
    </edge>
    <edge source="MKD" target="CHN">
      <data key="d0">149768</data>
    </edge>
    <edge source="MKD" target="HRV">
      <data key="d0">423213</data>
    </edge>
    <edge source="MKD" target="CZE">
      <data key="d0">17869</data>
    </edge>
    <edge source="MKD" target="FIN">
      <data key="d0">73042</data>
    </edge>
    <edge source="MKD" target="DEU">
      <data key="d0">175971108</data>
    </edge>
    <edge source="MKD" target="GRC">
      <data key="d0">366478</data>
    </edge>
    <edge source="MKD" target="HKG">
      <data key="d0">26097</data>
    </edge>
    <edge source="MKD" target="ITA">
      <data key="d0">321346</data>
    </edge>
    <edge source="MKD" target="KOR">
      <data key="d0">17192</data>
    </edge>
    <edge source="MKD" target="NLD">
      <data key="d0">580734</data>
    </edge>
    <edge source="MKD" target="POL">
      <data key="d0">35716</data>
    </edge>
    <edge source="MKD" target="ROU">
      <data key="d0">111562</data>
    </edge>
    <edge source="MKD" target="RUS">
      <data key="d0">98026</data>
    </edge>
    <edge source="MKD" target="SAU">
      <data key="d0">15495</data>
    </edge>
    <edge source="MKD" target="SRB">
      <data key="d0">2731486</data>
    </edge>
    <edge source="MKD" target="SVK">
      <data key="d0">266689</data>
    </edge>
    <edge source="MKD" target="SVN">
      <data key="d0">1355854</data>
    </edge>
    <edge source="MKD" target="ESP">
      <data key="d0">69356</data>
    </edge>
    <edge source="MKD" target="SWE">
      <data key="d0">904820</data>
    </edge>
    <edge source="MKD" target="CHE">
      <data key="d0">86829</data>
    </edge>
    <edge source="MKD" target="THA">
      <data key="d0">13103</data>
    </edge>
    <edge source="MKD" target="TUN">
      <data key="d0">20593</data>
    </edge>
    <edge source="MKD" target="TUR">
      <data key="d0">62649</data>
    </edge>
    <edge source="MKD" target="GBR">
      <data key="d0">1661423</data>
    </edge>
    <edge source="MKD" target="USA">
      <data key="d0">190967</data>
    </edge>
    <edge source="GBR" target="ALB">
      <data key="d0">1324337</data>
    </edge>
    <edge source="GBR" target="DZA">
      <data key="d0">41209364</data>
    </edge>
    <edge source="GBR" target="AZE">
      <data key="d0">90618359</data>
    </edge>
    <edge source="GBR" target="ARG">
      <data key="d0">18322439</data>
    </edge>
    <edge source="GBR" target="AUS">
      <data key="d0">511128685</data>
    </edge>
    <edge source="GBR" target="AUT">
      <data key="d0">100434000</data>
    </edge>
    <edge source="GBR" target="ARM">
      <data key="d0">425578</data>
    </edge>
    <edge source="GBR" target="BEL">
      <data key="d0">596405409</data>
    </edge>
    <edge source="GBR" target="BOL">
      <data key="d0">1194645</data>
    </edge>
    <edge source="GBR" target="BWA">
      <data key="d0">1066387</data>
    </edge>
    <edge source="GBR" target="BRA">
      <data key="d0">239119107</data>
    </edge>
    <edge source="GBR" target="BGR">
      <data key="d0">22047398</data>
    </edge>
    <edge source="GBR" target="BDI">
      <data key="d0">111415</data>
    </edge>
    <edge source="GBR" target="BLR">
      <data key="d0">6621560</data>
    </edge>
    <edge source="GBR" target="KHM">
      <data key="d0">1145634</data>
    </edge>
    <edge source="GBR" target="CMR">
      <data key="d0">10753208</data>
    </edge>
    <edge source="GBR" target="CAN">
      <data key="d0">235771749</data>
    </edge>
    <edge source="GBR" target="CAF">
      <data key="d0">94056</data>
    </edge>
    <edge source="GBR" target="LKA">
      <data key="d0">6162632</data>
    </edge>
    <edge source="GBR" target="CHL">
      <data key="d0">46223376</data>
    </edge>
    <edge source="GBR" target="CHN">
      <data key="d0">856621768</data>
    </edge>
    <edge source="GBR" target="COL">
      <data key="d0">19158239</data>
    </edge>
    <edge source="GBR" target="CRI">
      <data key="d0">1462090</data>
    </edge>
    <edge source="GBR" target="HRV">
      <data key="d0">11064474</data>
    </edge>
    <edge source="GBR" target="CZE">
      <data key="d0">236364945</data>
    </edge>
    <edge source="GBR" target="BEN">
      <data key="d0">584211</data>
    </edge>
    <edge source="GBR" target="DNK">
      <data key="d0">185298512</data>
    </edge>
    <edge source="GBR" target="ECU">
      <data key="d0">6107070</data>
    </edge>
    <edge source="GBR" target="SLV">
      <data key="d0">1493678</data>
    </edge>
    <edge source="GBR" target="ETH">
      <data key="d0">4108656</data>
    </edge>
    <edge source="GBR" target="EST">
      <data key="d0">11646548</data>
    </edge>
    <edge source="GBR" target="FIN">
      <data key="d0">121184857</data>
    </edge>
    <edge source="GBR" target="FRA">
      <data key="d0">1303837798</data>
    </edge>
    <edge source="GBR" target="GEO">
      <data key="d0">5439311</data>
    </edge>
    <edge source="GBR" target="GMB">
      <data key="d0">938262</data>
    </edge>
    <edge source="GBR" target="DEU">
      <data key="d0">1738514513</data>
    </edge>
    <edge source="GBR" target="GHA">
      <data key="d0">64145037</data>
    </edge>
    <edge source="GBR" target="GRC">
      <data key="d0">23675137</data>
    </edge>
    <edge source="GBR" target="GTM">
      <data key="d0">1794553</data>
    </edge>
    <edge source="GBR" target="HND">
      <data key="d0">143751</data>
    </edge>
    <edge source="GBR" target="HKG">
      <data key="d0">134705253</data>
    </edge>
    <edge source="GBR" target="HUN">
      <data key="d0">61803946</data>
    </edge>
    <edge source="GBR" target="IDN">
      <data key="d0">70516545</data>
    </edge>
    <edge source="GBR" target="IRL">
      <data key="d0">465085185</data>
    </edge>
    <edge source="GBR" target="ISR">
      <data key="d0">112184673</data>
    </edge>
    <edge source="GBR" target="ITA">
      <data key="d0">685509771</data>
    </edge>
    <edge source="GBR" target="CIV">
      <data key="d0">9933045</data>
    </edge>
    <edge source="GBR" target="JAM">
      <data key="d0">2932556</data>
    </edge>
    <edge source="GBR" target="JPN">
      <data key="d0">238625133</data>
    </edge>
    <edge source="GBR" target="KAZ">
      <data key="d0">82297371</data>
    </edge>
    <edge source="GBR" target="JOR">
      <data key="d0">25660310</data>
    </edge>
    <edge source="GBR" target="KOR">
      <data key="d0">398167140</data>
    </edge>
    <edge source="GBR" target="KGZ">
      <data key="d0">400464</data>
    </edge>
    <edge source="GBR" target="LBN">
      <data key="d0">16618324</data>
    </edge>
    <edge source="GBR" target="LVA">
      <data key="d0">12576207</data>
    </edge>
    <edge source="GBR" target="LTU">
      <data key="d0">28612627</data>
    </edge>
    <edge source="GBR" target="MDG">
      <data key="d0">3923102</data>
    </edge>
    <edge source="GBR" target="MWI">
      <data key="d0">579788</data>
    </edge>
    <edge source="GBR" target="MYS">
      <data key="d0">171659115</data>
    </edge>
    <edge source="GBR" target="MRT">
      <data key="d0">3557228</data>
    </edge>
    <edge source="GBR" target="MUS">
      <data key="d0">4213632</data>
    </edge>
    <edge source="GBR" target="MEX">
      <data key="d0">80289530</data>
    </edge>
    <edge source="GBR" target="MDA">
      <data key="d0">672571</data>
    </edge>
    <edge source="GBR" target="MAR">
      <data key="d0">19185517</data>
    </edge>
    <edge source="GBR" target="MOZ">
      <data key="d0">3595753</data>
    </edge>
    <edge source="GBR" target="OMN">
      <data key="d0">74600212</data>
    </edge>
    <edge source="GBR" target="NAM">
      <data key="d0">4414248</data>
    </edge>
    <edge source="GBR" target="NLD">
      <data key="d0">805399623</data>
    </edge>
    <edge source="GBR" target="NZL">
      <data key="d0">41976354</data>
    </edge>
    <edge source="GBR" target="NIC">
      <data key="d0">108118</data>
    </edge>
    <edge source="GBR" target="NER">
      <data key="d0">539169</data>
    </edge>
    <edge source="GBR" target="NOR">
      <data key="d0">604243048</data>
    </edge>
    <edge source="GBR" target="PAK">
      <data key="d0">37398460</data>
    </edge>
    <edge source="GBR" target="PAN">
      <data key="d0">4725605</data>
    </edge>
    <edge source="GBR" target="PRY">
      <data key="d0">1400122</data>
    </edge>
    <edge source="GBR" target="PER">
      <data key="d0">16306711</data>
    </edge>
    <edge source="GBR" target="PHL">
      <data key="d0">41960263</data>
    </edge>
    <edge source="GBR" target="POL">
      <data key="d0">202217735</data>
    </edge>
    <edge source="GBR" target="PRT">
      <data key="d0">48652704</data>
    </edge>
    <edge source="GBR" target="ROU">
      <data key="d0">60254434</data>
    </edge>
    <edge source="GBR" target="RUS">
      <data key="d0">355462277</data>
    </edge>
    <edge source="GBR" target="SAU">
      <data key="d0">444237282</data>
    </edge>
    <edge source="GBR" target="SEN">
      <data key="d0">5191943</data>
    </edge>
    <edge source="GBR" target="SRB">
      <data key="d0">15070352</data>
    </edge>
    <edge source="GBR" target="IND">
      <data key="d0">342358109</data>
    </edge>
    <edge source="GBR" target="SGP">
      <data key="d0">359054918</data>
    </edge>
    <edge source="GBR" target="SVK">
      <data key="d0">26252464</data>
    </edge>
    <edge source="GBR" target="VNM">
      <data key="d0">22300796</data>
    </edge>
    <edge source="GBR" target="SVN">
      <data key="d0">10791671</data>
    </edge>
    <edge source="GBR" target="ZAF">
      <data key="d0">248914513</data>
    </edge>
    <edge source="GBR" target="ZWE">
      <data key="d0">6578663</data>
    </edge>
    <edge source="GBR" target="ESP">
      <data key="d0">440541879</data>
    </edge>
    <edge source="GBR" target="SWE">
      <data key="d0">339867597</data>
    </edge>
    <edge source="GBR" target="CHE">
      <data key="d0">203663811</data>
    </edge>
    <edge source="GBR" target="THA">
      <data key="d0">100316529</data>
    </edge>
    <edge source="GBR" target="TGO">
      <data key="d0">796349</data>
    </edge>
    <edge source="GBR" target="ARE">
      <data key="d0">532217455</data>
    </edge>
    <edge source="GBR" target="TUN">
      <data key="d0">17119344</data>
    </edge>
    <edge source="GBR" target="TUR">
      <data key="d0">220166616</data>
    </edge>
    <edge source="GBR" target="UGA">
      <data key="d0">5174721</data>
    </edge>
    <edge source="GBR" target="UKR">
      <data key="d0">30538996</data>
    </edge>
    <edge source="GBR" target="MKD">
      <data key="d0">4533886</data>
    </edge>
    <edge source="GBR" target="EGY">
      <data key="d0">109511188</data>
    </edge>
    <edge source="GBR" target="TZA">
      <data key="d0">14228802</data>
    </edge>
    <edge source="GBR" target="USA">
      <data key="d0">2276325466</data>
    </edge>
    <edge source="GBR" target="BFA">
      <data key="d0">2702560</data>
    </edge>
    <edge source="GBR" target="URY">
      <data key="d0">3966723</data>
    </edge>
    <edge source="DZA" target="CAN">
      <data key="d0">10096</data>
    </edge>
    <edge source="DZA" target="FRA">
      <data key="d0">261926</data>
    </edge>
    <edge source="DZA" target="IDN">
      <data key="d0">10937</data>
    </edge>
    <edge source="DZA" target="ITA">
      <data key="d0">111938</data>
    </edge>
    <edge source="DZA" target="JOR">
      <data key="d0">657669</data>
    </edge>
    <edge source="DZA" target="MRT">
      <data key="d0">270722</data>
    </edge>
    <edge source="DZA" target="SEN">
      <data key="d0">14855</data>
    </edge>
    <edge source="DZA" target="ESP">
      <data key="d0">23303</data>
    </edge>
    <edge source="DZA" target="TUN">
      <data key="d0">140901</data>
    </edge>
    <edge source="DZA" target="TUR">
      <data key="d0">75417</data>
    </edge>
    <edge source="DZA" target="GBR">
      <data key="d0">17855</data>
    </edge>
    <edge source="DZA" target="USA">
      <data key="d0">1353789</data>
    </edge>
    <edge source="CAN" target="ALB">
      <data key="d0">23276982</data>
    </edge>
    <edge source="CAN" target="DZA">
      <data key="d0">12065123</data>
    </edge>
    <edge source="CAN" target="AZE">
      <data key="d0">2627923</data>
    </edge>
    <edge source="CAN" target="ARG">
      <data key="d0">22628880</data>
    </edge>
    <edge source="CAN" target="AUS">
      <data key="d0">136245176</data>
    </edge>
    <edge source="CAN" target="AUT">
      <data key="d0">7534153</data>
    </edge>
    <edge source="CAN" target="ARM">
      <data key="d0">20093</data>
    </edge>
    <edge source="CAN" target="BEL">
      <data key="d0">18673540</data>
    </edge>
    <edge source="CAN" target="BOL">
      <data key="d0">1037849</data>
    </edge>
    <edge source="CAN" target="BRA">
      <data key="d0">96454824</data>
    </edge>
    <edge source="CAN" target="BGR">
      <data key="d0">3184362</data>
    </edge>
    <edge source="CAN" target="BLR">
      <data key="d0">25969</data>
    </edge>
    <edge source="CAN" target="KHM">
      <data key="d0">565819</data>
    </edge>
    <edge source="CAN" target="CMR">
      <data key="d0">1131008</data>
    </edge>
    <edge source="CAN" target="LKA">
      <data key="d0">891062</data>
    </edge>
    <edge source="CAN" target="CHL">
      <data key="d0">53823014</data>
    </edge>
    <edge source="CAN" target="CHN">
      <data key="d0">339184767</data>
    </edge>
    <edge source="CAN" target="COL">
      <data key="d0">42533726</data>
    </edge>
    <edge source="CAN" target="CRI">
      <data key="d0">3484494</data>
    </edge>
    <edge source="CAN" target="HRV">
      <data key="d0">589863</data>
    </edge>
    <edge source="CAN" target="CZE">
      <data key="d0">5491278</data>
    </edge>
    <edge source="CAN" target="BEN">
      <data key="d0">70743</data>
    </edge>
    <edge source="CAN" target="DNK">
      <data key="d0">6875540</data>
    </edge>
    <edge source="CAN" target="ECU">
      <data key="d0">12154579</data>
    </edge>
    <edge source="CAN" target="SLV">
      <data key="d0">2341423</data>
    </edge>
    <edge source="CAN" target="ETH">
      <data key="d0">997063</data>
    </edge>
    <edge source="CAN" target="EST">
      <data key="d0">928770</data>
    </edge>
    <edge source="CAN" target="FIN">
      <data key="d0">9319178</data>
    </edge>
    <edge source="CAN" target="FRA">
      <data key="d0">107411291</data>
    </edge>
    <edge source="CAN" target="GEO">
      <data key="d0">416977</data>
    </edge>
    <edge source="CAN" target="DEU">
      <data key="d0">164260391</data>
    </edge>
    <edge source="CAN" target="GHA">
      <data key="d0">4787142</data>
    </edge>
    <edge source="CAN" target="GRC">
      <data key="d0">1532052</data>
    </edge>
    <edge source="CAN" target="GTM">
      <data key="d0">7454540</data>
    </edge>
    <edge source="CAN" target="HND">
      <data key="d0">2022120</data>
    </edge>
    <edge source="CAN" target="HKG">
      <data key="d0">35962976</data>
    </edge>
    <edge source="CAN" target="HUN">
      <data key="d0">5605823</data>
    </edge>
    <edge source="CAN" target="IDN">
      <data key="d0">51716521</data>
    </edge>
    <edge source="CAN" target="IRL">
      <data key="d0">8632899</data>
    </edge>
    <edge source="CAN" target="ISR">
      <data key="d0">13591941</data>
    </edge>
    <edge source="CAN" target="ITA">
      <data key="d0">44497459</data>
    </edge>
    <edge source="CAN" target="CIV">
      <data key="d0">590289</data>
    </edge>
    <edge source="CAN" target="JAM">
      <data key="d0">1424927</data>
    </edge>
    <edge source="CAN" target="JPN">
      <data key="d0">69315718</data>
    </edge>
    <edge source="CAN" target="KAZ">
      <data key="d0">12855644</data>
    </edge>
    <edge source="CAN" target="JOR">
      <data key="d0">4273714</data>
    </edge>
    <edge source="CAN" target="KOR">
      <data key="d0">161287883</data>
    </edge>
    <edge source="CAN" target="KGZ">
      <data key="d0">369055</data>
    </edge>
    <edge source="CAN" target="LBN">
      <data key="d0">2246302</data>
    </edge>
    <edge source="CAN" target="LVA">
      <data key="d0">2458923</data>
    </edge>
    <edge source="CAN" target="LTU">
      <data key="d0">2924627</data>
    </edge>
    <edge source="CAN" target="MDG">
      <data key="d0">10170516</data>
    </edge>
    <edge source="CAN" target="MYS">
      <data key="d0">23685096</data>
    </edge>
    <edge source="CAN" target="MRT">
      <data key="d0">10093142</data>
    </edge>
    <edge source="CAN" target="MUS">
      <data key="d0">131439</data>
    </edge>
    <edge source="CAN" target="MEX">
      <data key="d0">139109579</data>
    </edge>
    <edge source="CAN" target="MAR">
      <data key="d0">6063513</data>
    </edge>
    <edge source="CAN" target="MOZ">
      <data key="d0">1490919</data>
    </edge>
    <edge source="CAN" target="OMN">
      <data key="d0">37802809</data>
    </edge>
    <edge source="CAN" target="NAM">
      <data key="d0">142134</data>
    </edge>
    <edge source="CAN" target="NLD">
      <data key="d0">69550066</data>
    </edge>
    <edge source="CAN" target="NZL">
      <data key="d0">23710352</data>
    </edge>
    <edge source="CAN" target="NIC">
      <data key="d0">3093391</data>
    </edge>
    <edge source="CAN" target="NER">
      <data key="d0">734542</data>
    </edge>
    <edge source="CAN" target="NOR">
      <data key="d0">18542922</data>
    </edge>
    <edge source="CAN" target="PAK">
      <data key="d0">6927382</data>
    </edge>
    <edge source="CAN" target="PAN">
      <data key="d0">4246020</data>
    </edge>
    <edge source="CAN" target="PRY">
      <data key="d0">1014837</data>
    </edge>
    <edge source="CAN" target="PER">
      <data key="d0">40577242</data>
    </edge>
    <edge source="CAN" target="PHL">
      <data key="d0">12824575</data>
    </edge>
    <edge source="CAN" target="POL">
      <data key="d0">29660576</data>
    </edge>
    <edge source="CAN" target="PRT">
      <data key="d0">4244340</data>
    </edge>
    <edge source="CAN" target="ROU">
      <data key="d0">8984022</data>
    </edge>
    <edge source="CAN" target="RUS">
      <data key="d0">129698775</data>
    </edge>
    <edge source="CAN" target="SAU">
      <data key="d0">73004169</data>
    </edge>
    <edge source="CAN" target="SEN">
      <data key="d0">963045</data>
    </edge>
    <edge source="CAN" target="SRB">
      <data key="d0">1341116</data>
    </edge>
    <edge source="CAN" target="IND">
      <data key="d0">50451924</data>
    </edge>
    <edge source="CAN" target="SGP">
      <data key="d0">112575416</data>
    </edge>
    <edge source="CAN" target="SVK">
      <data key="d0">8030585</data>
    </edge>
    <edge source="CAN" target="VNM">
      <data key="d0">12021463</data>
    </edge>
    <edge source="CAN" target="SVN">
      <data key="d0">1934893</data>
    </edge>
    <edge source="CAN" target="ZAF">
      <data key="d0">29672936</data>
    </edge>
    <edge source="CAN" target="ZWE">
      <data key="d0">67499</data>
    </edge>
    <edge source="CAN" target="ESP">
      <data key="d0">16398402</data>
    </edge>
    <edge source="CAN" target="SWE">
      <data key="d0">33365707</data>
    </edge>
    <edge source="CAN" target="CHE">
      <data key="d0">8071946</data>
    </edge>
    <edge source="CAN" target="THA">
      <data key="d0">37222930</data>
    </edge>
    <edge source="CAN" target="TGO">
      <data key="d0">108619</data>
    </edge>
    <edge source="CAN" target="ARE">
      <data key="d0">98044434</data>
    </edge>
    <edge source="CAN" target="TUN">
      <data key="d0">5818184</data>
    </edge>
    <edge source="CAN" target="TUR">
      <data key="d0">9151599</data>
    </edge>
    <edge source="CAN" target="UGA">
      <data key="d0">549255</data>
    </edge>
    <edge source="CAN" target="UKR">
      <data key="d0">12501762</data>
    </edge>
    <edge source="CAN" target="MKD">
      <data key="d0">26666</data>
    </edge>
    <edge source="CAN" target="EGY">
      <data key="d0">17332796</data>
    </edge>
    <edge source="CAN" target="GBR">
      <data key="d0">150032853</data>
    </edge>
    <edge source="CAN" target="TZA">
      <data key="d0">1959555</data>
    </edge>
    <edge source="CAN" target="USA">
      <data key="d0">9280716557</data>
    </edge>
    <edge source="CAN" target="BFA">
      <data key="d0">13027335</data>
    </edge>
    <edge source="CAN" target="URY">
      <data key="d0">5845416</data>
    </edge>
    <edge source="FRA" target="ALB">
      <data key="d0">723404</data>
    </edge>
    <edge source="FRA" target="DZA">
      <data key="d0">411046999</data>
    </edge>
    <edge source="FRA" target="AZE">
      <data key="d0">20792642</data>
    </edge>
    <edge source="FRA" target="ARG">
      <data key="d0">122251876</data>
    </edge>
    <edge source="FRA" target="AUS">
      <data key="d0">195431073</data>
    </edge>
    <edge source="FRA" target="AUT">
      <data key="d0">292353247</data>
    </edge>
    <edge source="FRA" target="ARM">
      <data key="d0">697316</data>
    </edge>
    <edge source="FRA" target="BEL">
      <data key="d0">1309930439</data>
    </edge>
    <edge source="FRA" target="BOL">
      <data key="d0">6439825</data>
    </edge>
    <edge source="FRA" target="BWA">
      <data key="d0">707721</data>
    </edge>
    <edge source="FRA" target="BRA">
      <data key="d0">393552598</data>
    </edge>
    <edge source="FRA" target="BGR">
      <data key="d0">49028630</data>
    </edge>
    <edge source="FRA" target="BDI">
      <data key="d0">2033375</data>
    </edge>
    <edge source="FRA" target="BLR">
      <data key="d0">22323523</data>
    </edge>
    <edge source="FRA" target="KHM">
      <data key="d0">1668932</data>
    </edge>
    <edge source="FRA" target="CMR">
      <data key="d0">65758783</data>
    </edge>
    <edge source="FRA" target="CAN">
      <data key="d0">176949998</data>
    </edge>
    <edge source="FRA" target="CAF">
      <data key="d0">1475485</data>
    </edge>
    <edge source="FRA" target="LKA">
      <data key="d0">2613177</data>
    </edge>
    <edge source="FRA" target="CHL">
      <data key="d0">84917367</data>
    </edge>
    <edge source="FRA" target="CHN">
      <data key="d0">1093999510</data>
    </edge>
    <edge source="FRA" target="COL">
      <data key="d0">36855254</data>
    </edge>
    <edge source="FRA" target="CRI">
      <data key="d0">4094050</data>
    </edge>
    <edge source="FRA" target="HRV">
      <data key="d0">22250994</data>
    </edge>
    <edge source="FRA" target="CZE">
      <data key="d0">270127785</data>
    </edge>
    <edge source="FRA" target="BEN">
      <data key="d0">14433663</data>
    </edge>
    <edge source="FRA" target="DNK">
      <data key="d0">207517474</data>
    </edge>
    <edge source="FRA" target="ECU">
      <data key="d0">6476202</data>
    </edge>
    <edge source="FRA" target="SLV">
      <data key="d0">991873</data>
    </edge>
    <edge source="FRA" target="ETH">
      <data key="d0">15760530</data>
    </edge>
    <edge source="FRA" target="EST">
      <data key="d0">20130036</data>
    </edge>
    <edge source="FRA" target="FIN">
      <data key="d0">139442927</data>
    </edge>
    <edge source="FRA" target="GEO">
      <data key="d0">3182870</data>
    </edge>
    <edge source="FRA" target="GMB">
      <data key="d0">731310</data>
    </edge>
    <edge source="FRA" target="PSE">
      <data key="d0">177708</data>
    </edge>
    <edge source="FRA" target="DEU">
      <data key="d0">4068612682</data>
    </edge>
    <edge source="FRA" target="GHA">
      <data key="d0">14310259</data>
    </edge>
    <edge source="FRA" target="GRC">
      <data key="d0">49722970</data>
    </edge>
    <edge source="FRA" target="GTM">
      <data key="d0">1964322</data>
    </edge>
    <edge source="FRA" target="HND">
      <data key="d0">922478</data>
    </edge>
    <edge source="FRA" target="HKG">
      <data key="d0">76039720</data>
    </edge>
    <edge source="FRA" target="HUN">
      <data key="d0">203307999</data>
    </edge>
    <edge source="FRA" target="IDN">
      <data key="d0">59155563</data>
    </edge>
    <edge source="FRA" target="IRL">
      <data key="d0">77104774</data>
    </edge>
    <edge source="FRA" target="ISR">
      <data key="d0">94812474</data>
    </edge>
    <edge source="FRA" target="ITA">
      <data key="d0">1544989437</data>
    </edge>
    <edge source="FRA" target="CIV">
      <data key="d0">97328591</data>
    </edge>
    <edge source="FRA" target="JAM">
      <data key="d0">3923938</data>
    </edge>
    <edge source="FRA" target="JPN">
      <data key="d0">277547441</data>
    </edge>
    <edge source="FRA" target="KAZ">
      <data key="d0">29273066</data>
    </edge>
    <edge source="FRA" target="JOR">
      <data key="d0">23567971</data>
    </edge>
    <edge source="FRA" target="KOR">
      <data key="d0">616864447</data>
    </edge>
    <edge source="FRA" target="KGZ">
      <data key="d0">232780</data>
    </edge>
    <edge source="FRA" target="LBN">
      <data key="d0">22585769</data>
    </edge>
    <edge source="FRA" target="LVA">
      <data key="d0">25616890</data>
    </edge>
    <edge source="FRA" target="LTU">
      <data key="d0">33758879</data>
    </edge>
    <edge source="FRA" target="MDG">
      <data key="d0">20463283</data>
    </edge>
    <edge source="FRA" target="MWI">
      <data key="d0">263700</data>
    </edge>
    <edge source="FRA" target="MYS">
      <data key="d0">165723477</data>
    </edge>
    <edge source="FRA" target="MRT">
      <data key="d0">23403944</data>
    </edge>
    <edge source="FRA" target="MUS">
      <data key="d0">20188472</data>
    </edge>
    <edge source="FRA" target="MEX">
      <data key="d0">159835410</data>
    </edge>
    <edge source="FRA" target="MDA">
      <data key="d0">2294922</data>
    </edge>
    <edge source="FRA" target="MAR">
      <data key="d0">285211801</data>
    </edge>
    <edge source="FRA" target="MOZ">
      <data key="d0">1471874</data>
    </edge>
    <edge source="FRA" target="OMN">
      <data key="d0">23999257</data>
    </edge>
    <edge source="FRA" target="NAM">
      <data key="d0">2976532</data>
    </edge>
    <edge source="FRA" target="NLD">
      <data key="d0">605279015</data>
    </edge>
    <edge source="FRA" target="NZL">
      <data key="d0">21378377</data>
    </edge>
    <edge source="FRA" target="NIC">
      <data key="d0">1328034</data>
    </edge>
    <edge source="FRA" target="NER">
      <data key="d0">16095559</data>
    </edge>
    <edge source="FRA" target="NOR">
      <data key="d0">184901306</data>
    </edge>
    <edge source="FRA" target="PAK">
      <data key="d0">28754392</data>
    </edge>
    <edge source="FRA" target="PAN">
      <data key="d0">1928322</data>
    </edge>
    <edge source="FRA" target="PRY">
      <data key="d0">3638616</data>
    </edge>
    <edge source="FRA" target="PER">
      <data key="d0">18801352</data>
    </edge>
    <edge source="FRA" target="PHL">
      <data key="d0">12820826</data>
    </edge>
    <edge source="FRA" target="POL">
      <data key="d0">542419311</data>
    </edge>
    <edge source="FRA" target="PRT">
      <data key="d0">170618639</data>
    </edge>
    <edge source="FRA" target="ROU">
      <data key="d0">523124513</data>
    </edge>
    <edge source="FRA" target="RUS">
      <data key="d0">689531288</data>
    </edge>
    <edge source="FRA" target="SAU">
      <data key="d0">219178315</data>
    </edge>
    <edge source="FRA" target="SEN">
      <data key="d0">41329031</data>
    </edge>
    <edge source="FRA" target="SRB">
      <data key="d0">27077986</data>
    </edge>
    <edge source="FRA" target="IND">
      <data key="d0">347392956</data>
    </edge>
    <edge source="FRA" target="SGP">
      <data key="d0">427812993</data>
    </edge>
    <edge source="FRA" target="SVK">
      <data key="d0">134869216</data>
    </edge>
    <edge source="FRA" target="VNM">
      <data key="d0">36636987</data>
    </edge>
    <edge source="FRA" target="SVN">
      <data key="d0">67400079</data>
    </edge>
    <edge source="FRA" target="ZAF">
      <data key="d0">162233149</data>
    </edge>
    <edge source="FRA" target="ZWE">
      <data key="d0">1083610</data>
    </edge>
    <edge source="FRA" target="ESP">
      <data key="d0">1161168888</data>
    </edge>
    <edge source="FRA" target="SWE">
      <data key="d0">456498438</data>
    </edge>
    <edge source="FRA" target="CHE">
      <data key="d0">460343823</data>
    </edge>
    <edge source="FRA" target="THA">
      <data key="d0">62572706</data>
    </edge>
    <edge source="FRA" target="TGO">
      <data key="d0">11825234</data>
    </edge>
    <edge source="FRA" target="ARE">
      <data key="d0">255466236</data>
    </edge>
    <edge source="FRA" target="TUN">
      <data key="d0">186580115</data>
    </edge>
    <edge source="FRA" target="TUR">
      <data key="d0">503976986</data>
    </edge>
    <edge source="FRA" target="UGA">
      <data key="d0">2324921</data>
    </edge>
    <edge source="FRA" target="UKR">
      <data key="d0">60725215</data>
    </edge>
    <edge source="FRA" target="MKD">
      <data key="d0">2189800</data>
    </edge>
    <edge source="FRA" target="EGY">
      <data key="d0">91475531</data>
    </edge>
    <edge source="FRA" target="GBR">
      <data key="d0">1546338809</data>
    </edge>
    <edge source="FRA" target="TZA">
      <data key="d0">4474753</data>
    </edge>
    <edge source="FRA" target="USA">
      <data key="d0">1460970871</data>
    </edge>
    <edge source="FRA" target="BFA">
      <data key="d0">19428544</data>
    </edge>
    <edge source="FRA" target="URY">
      <data key="d0">19058013</data>
    </edge>
    <edge source="IDN" target="ALB">
      <data key="d0">251000</data>
    </edge>
    <edge source="IDN" target="DZA">
      <data key="d0">836277</data>
    </edge>
    <edge source="IDN" target="AZE">
      <data key="d0">39281</data>
    </edge>
    <edge source="IDN" target="ARG">
      <data key="d0">1052599</data>
    </edge>
    <edge source="IDN" target="AUS">
      <data key="d0">125220625</data>
    </edge>
    <edge source="IDN" target="AUT">
      <data key="d0">421700</data>
    </edge>
    <edge source="IDN" target="ARM">
      <data key="d0">13500</data>
    </edge>
    <edge source="IDN" target="BEL">
      <data key="d0">7217540</data>
    </edge>
    <edge source="IDN" target="BOL">
      <data key="d0">3225486</data>
    </edge>
    <edge source="IDN" target="BRA">
      <data key="d0">18124089</data>
    </edge>
    <edge source="IDN" target="BGR">
      <data key="d0">307534</data>
    </edge>
    <edge source="IDN" target="BDI">
      <data key="d0">749833</data>
    </edge>
    <edge source="IDN" target="KHM">
      <data key="d0">1399538</data>
    </edge>
    <edge source="IDN" target="CMR">
      <data key="d0">22346</data>
    </edge>
    <edge source="IDN" target="CAN">
      <data key="d0">5411976</data>
    </edge>
    <edge source="IDN" target="CAF">
      <data key="d0">16000</data>
    </edge>
    <edge source="IDN" target="LKA">
      <data key="d0">3027533</data>
    </edge>
    <edge source="IDN" target="CHL">
      <data key="d0">1776555</data>
    </edge>
    <edge source="IDN" target="CHN">
      <data key="d0">28228285</data>
    </edge>
    <edge source="IDN" target="COL">
      <data key="d0">369706</data>
    </edge>
    <edge source="IDN" target="CRI">
      <data key="d0">444037</data>
    </edge>
    <edge source="IDN" target="CZE">
      <data key="d0">40943</data>
    </edge>
    <edge source="IDN" target="DNK">
      <data key="d0">80462</data>
    </edge>
    <edge source="IDN" target="ECU">
      <data key="d0">5184139</data>
    </edge>
    <edge source="IDN" target="ETH">
      <data key="d0">1159713</data>
    </edge>
    <edge source="IDN" target="FIN">
      <data key="d0">78956</data>
    </edge>
    <edge source="IDN" target="FRA">
      <data key="d0">5207236</data>
    </edge>
    <edge source="IDN" target="GEO">
      <data key="d0">38125</data>
    </edge>
    <edge source="IDN" target="GMB">
      <data key="d0">63179</data>
    </edge>
    <edge source="IDN" target="DEU">
      <data key="d0">21943997</data>
    </edge>
    <edge source="IDN" target="GHA">
      <data key="d0">1322227</data>
    </edge>
    <edge source="IDN" target="GRC">
      <data key="d0">2039285</data>
    </edge>
    <edge source="IDN" target="GTM">
      <data key="d0">170926</data>
    </edge>
    <edge source="IDN" target="HND">
      <data key="d0">193732</data>
    </edge>
    <edge source="IDN" target="HKG">
      <data key="d0">4245340</data>
    </edge>
    <edge source="IDN" target="HUN">
      <data key="d0">185633</data>
    </edge>
    <edge source="IDN" target="ISR">
      <data key="d0">553046</data>
    </edge>
    <edge source="IDN" target="ITA">
      <data key="d0">5495760</data>
    </edge>
    <edge source="IDN" target="CIV">
      <data key="d0">16356</data>
    </edge>
    <edge source="IDN" target="JAM">
      <data key="d0">69561</data>
    </edge>
    <edge source="IDN" target="JPN">
      <data key="d0">162923955</data>
    </edge>
    <edge source="IDN" target="KAZ">
      <data key="d0">929722</data>
    </edge>
    <edge source="IDN" target="JOR">
      <data key="d0">439844</data>
    </edge>
    <edge source="IDN" target="KOR">
      <data key="d0">9960320</data>
    </edge>
    <edge source="IDN" target="LBN">
      <data key="d0">607259</data>
    </edge>
    <edge source="IDN" target="LVA">
      <data key="d0">22207</data>
    </edge>
    <edge source="IDN" target="LTU">
      <data key="d0">386049</data>
    </edge>
    <edge source="IDN" target="MDG">
      <data key="d0">26144</data>
    </edge>
    <edge source="IDN" target="MYS">
      <data key="d0">89813791</data>
    </edge>
    <edge source="IDN" target="MRT">
      <data key="d0">24480</data>
    </edge>
    <edge source="IDN" target="MUS">
      <data key="d0">315865</data>
    </edge>
    <edge source="IDN" target="MEX">
      <data key="d0">2982870</data>
    </edge>
    <edge source="IDN" target="MAR">
      <data key="d0">191438</data>
    </edge>
    <edge source="IDN" target="MOZ">
      <data key="d0">67495</data>
    </edge>
    <edge source="IDN" target="OMN">
      <data key="d0">365913</data>
    </edge>
    <edge source="IDN" target="NLD">
      <data key="d0">33725451</data>
    </edge>
    <edge source="IDN" target="NZL">
      <data key="d0">3859314</data>
    </edge>
    <edge source="IDN" target="NOR">
      <data key="d0">177871</data>
    </edge>
    <edge source="IDN" target="PAK">
      <data key="d0">3174317</data>
    </edge>
    <edge source="IDN" target="PAN">
      <data key="d0">154595</data>
    </edge>
    <edge source="IDN" target="PRY">
      <data key="d0">830561</data>
    </edge>
    <edge source="IDN" target="PER">
      <data key="d0">1107243</data>
    </edge>
    <edge source="IDN" target="PHL">
      <data key="d0">32471403</data>
    </edge>
    <edge source="IDN" target="POL">
      <data key="d0">5677190</data>
    </edge>
    <edge source="IDN" target="PRT">
      <data key="d0">71883</data>
    </edge>
    <edge source="IDN" target="ROU">
      <data key="d0">23448</data>
    </edge>
    <edge source="IDN" target="RUS">
      <data key="d0">10289502</data>
    </edge>
    <edge source="IDN" target="SAU">
      <data key="d0">4300117</data>
    </edge>
    <edge source="IDN" target="SEN">
      <data key="d0">12817</data>
    </edge>
    <edge source="IDN" target="IND">
      <data key="d0">25115040</data>
    </edge>
    <edge source="IDN" target="SGP">
      <data key="d0">428806407</data>
    </edge>
    <edge source="IDN" target="VNM">
      <data key="d0">52007549</data>
    </edge>
    <edge source="IDN" target="ZAF">
      <data key="d0">7533467</data>
    </edge>
    <edge source="IDN" target="ESP">
      <data key="d0">534075</data>
    </edge>
    <edge source="IDN" target="SWE">
      <data key="d0">122756</data>
    </edge>
    <edge source="IDN" target="CHE">
      <data key="d0">1866074</data>
    </edge>
    <edge source="IDN" target="THA">
      <data key="d0">188930747</data>
    </edge>
    <edge source="IDN" target="TGO">
      <data key="d0">10523</data>
    </edge>
    <edge source="IDN" target="ARE">
      <data key="d0">27543911</data>
    </edge>
    <edge source="IDN" target="TUN">
      <data key="d0">100552</data>
    </edge>
    <edge source="IDN" target="TUR">
      <data key="d0">3383724</data>
    </edge>
    <edge source="IDN" target="UGA">
      <data key="d0">928505</data>
    </edge>
    <edge source="IDN" target="UKR">
      <data key="d0">164435</data>
    </edge>
    <edge source="IDN" target="EGY">
      <data key="d0">1024285</data>
    </edge>
    <edge source="IDN" target="GBR">
      <data key="d0">5376087</data>
    </edge>
    <edge source="IDN" target="TZA">
      <data key="d0">2179320</data>
    </edge>
    <edge source="IDN" target="USA">
      <data key="d0">54428416</data>
    </edge>
    <edge source="IDN" target="URY">
      <data key="d0">640685</data>
    </edge>
    <edge source="JOR" target="DZA">
      <data key="d0">398782</data>
    </edge>
    <edge source="JOR" target="AUT">
      <data key="d0">24493</data>
    </edge>
    <edge source="JOR" target="LKA">
      <data key="d0">81586</data>
    </edge>
    <edge source="JOR" target="CHN">
      <data key="d0">18749</data>
    </edge>
    <edge source="JOR" target="FRA">
      <data key="d0">209532</data>
    </edge>
    <edge source="JOR" target="PSE">
      <data key="d0">1746058</data>
    </edge>
    <edge source="JOR" target="DEU">
      <data key="d0">1077476</data>
    </edge>
    <edge source="JOR" target="GHA">
      <data key="d0">68120</data>
    </edge>
    <edge source="JOR" target="IDN">
      <data key="d0">79899</data>
    </edge>
    <edge source="JOR" target="ISR">
      <data key="d0">340540</data>
    </edge>
    <edge source="JOR" target="ITA">
      <data key="d0">196470</data>
    </edge>
    <edge source="JOR" target="JPN">
      <data key="d0">59423</data>
    </edge>
    <edge source="JOR" target="KAZ">
      <data key="d0">41880</data>
    </edge>
    <edge source="JOR" target="LBN">
      <data key="d0">1546290</data>
    </edge>
    <edge source="JOR" target="MYS">
      <data key="d0">20141</data>
    </edge>
    <edge source="JOR" target="MOZ">
      <data key="d0">10987</data>
    </edge>
    <edge source="JOR" target="OMN">
      <data key="d0">414137</data>
    </edge>
    <edge source="JOR" target="NLD">
      <data key="d0">702055</data>
    </edge>
    <edge source="JOR" target="PAK">
      <data key="d0">178211</data>
    </edge>
    <edge source="JOR" target="PRT">
      <data key="d0">26234</data>
    </edge>
    <edge source="JOR" target="RUS">
      <data key="d0">210599</data>
    </edge>
    <edge source="JOR" target="SAU">
      <data key="d0">36843371</data>
    </edge>
    <edge source="JOR" target="IND">
      <data key="d0">111458</data>
    </edge>
    <edge source="JOR" target="ZAF">
      <data key="d0">1514610</data>
    </edge>
    <edge source="JOR" target="ESP">
      <data key="d0">89359</data>
    </edge>
    <edge source="JOR" target="CHE">
      <data key="d0">13063</data>
    </edge>
    <edge source="JOR" target="THA">
      <data key="d0">30380</data>
    </edge>
    <edge source="JOR" target="ARE">
      <data key="d0">14406459</data>
    </edge>
    <edge source="JOR" target="TUN">
      <data key="d0">140476</data>
    </edge>
    <edge source="JOR" target="TUR">
      <data key="d0">699044</data>
    </edge>
    <edge source="JOR" target="EGY">
      <data key="d0">1760254</data>
    </edge>
    <edge source="JOR" target="GBR">
      <data key="d0">125396</data>
    </edge>
    <edge source="JOR" target="TZA">
      <data key="d0">49772</data>
    </edge>
    <edge source="JOR" target="USA">
      <data key="d0">6229966</data>
    </edge>
    <edge source="SEN" target="BEL">
      <data key="d0">203087</data>
    </edge>
    <edge source="SEN" target="CMR">
      <data key="d0">3438413</data>
    </edge>
    <edge source="SEN" target="FRA">
      <data key="d0">451584</data>
    </edge>
    <edge source="SEN" target="GMB">
      <data key="d0">862589</data>
    </edge>
    <edge source="SEN" target="DEU">
      <data key="d0">30311</data>
    </edge>
    <edge source="SEN" target="GHA">
      <data key="d0">188720</data>
    </edge>
    <edge source="SEN" target="ITA">
      <data key="d0">859714</data>
    </edge>
    <edge source="SEN" target="CIV">
      <data key="d0">248817</data>
    </edge>
    <edge source="SEN" target="MRT">
      <data key="d0">835536</data>
    </edge>
    <edge source="SEN" target="NLD">
      <data key="d0">15827</data>
    </edge>
    <edge source="SEN" target="NER">
      <data key="d0">90349</data>
    </edge>
    <edge source="SEN" target="PAK">
      <data key="d0">10965</data>
    </edge>
    <edge source="SEN" target="ESP">
      <data key="d0">22598</data>
    </edge>
    <edge source="SEN" target="ARE">
      <data key="d0">58650</data>
    </edge>
    <edge source="SEN" target="GBR">
      <data key="d0">505011</data>
    </edge>
    <edge source="SEN" target="USA">
      <data key="d0">30993</data>
    </edge>
    <edge source="SEN" target="BFA">
      <data key="d0">84540</data>
    </edge>
    <edge source="ESP" target="ALB">
      <data key="d0">813479</data>
    </edge>
    <edge source="ESP" target="DZA">
      <data key="d0">140607907</data>
    </edge>
    <edge source="ESP" target="AZE">
      <data key="d0">4424760</data>
    </edge>
    <edge source="ESP" target="ARG">
      <data key="d0">95123979</data>
    </edge>
    <edge source="ESP" target="AUS">
      <data key="d0">194986666</data>
    </edge>
    <edge source="ESP" target="AUT">
      <data key="d0">94746657</data>
    </edge>
    <edge source="ESP" target="ARM">
      <data key="d0">1010482</data>
    </edge>
    <edge source="ESP" target="BEL">
      <data key="d0">180945972</data>
    </edge>
    <edge source="ESP" target="BOL">
      <data key="d0">19555127</data>
    </edge>
    <edge source="ESP" target="BWA">
      <data key="d0">427544</data>
    </edge>
    <edge source="ESP" target="BRA">
      <data key="d0">258790489</data>
    </edge>
    <edge source="ESP" target="BGR">
      <data key="d0">25098180</data>
    </edge>
    <edge source="ESP" target="BDI">
      <data key="d0">260922</data>
    </edge>
    <edge source="ESP" target="BLR">
      <data key="d0">13568272</data>
    </edge>
    <edge source="ESP" target="KHM">
      <data key="d0">97606</data>
    </edge>
    <edge source="ESP" target="CMR">
      <data key="d0">4385191</data>
    </edge>
    <edge source="ESP" target="CAN">
      <data key="d0">47927976</data>
    </edge>
    <edge source="ESP" target="CAF">
      <data key="d0">24016</data>
    </edge>
    <edge source="ESP" target="LKA">
      <data key="d0">2249296</data>
    </edge>
    <edge source="ESP" target="CHL">
      <data key="d0">132899358</data>
    </edge>
    <edge source="ESP" target="CHN">
      <data key="d0">224563659</data>
    </edge>
    <edge source="ESP" target="COL">
      <data key="d0">56022932</data>
    </edge>
    <edge source="ESP" target="CRI">
      <data key="d0">13238283</data>
    </edge>
    <edge source="ESP" target="HRV">
      <data key="d0">9590297</data>
    </edge>
    <edge source="ESP" target="CZE">
      <data key="d0">88220003</data>
    </edge>
    <edge source="ESP" target="BEN">
      <data key="d0">323434</data>
    </edge>
    <edge source="ESP" target="DNK">
      <data key="d0">70399798</data>
    </edge>
    <edge source="ESP" target="ECU">
      <data key="d0">25643754</data>
    </edge>
    <edge source="ESP" target="SLV">
      <data key="d0">5241026</data>
    </edge>
    <edge source="ESP" target="ETH">
      <data key="d0">2461950</data>
    </edge>
    <edge source="ESP" target="EST">
      <data key="d0">12784660</data>
    </edge>
    <edge source="ESP" target="FIN">
      <data key="d0">55789451</data>
    </edge>
    <edge source="ESP" target="FRA">
      <data key="d0">1126631783</data>
    </edge>
    <edge source="ESP" target="GEO">
      <data key="d0">3396768</data>
    </edge>
    <edge source="ESP" target="GMB">
      <data key="d0">155406</data>
    </edge>
    <edge source="ESP" target="PSE">
      <data key="d0">47089</data>
    </edge>
    <edge source="ESP" target="DEU">
      <data key="d0">901170261</data>
    </edge>
    <edge source="ESP" target="GHA">
      <data key="d0">10742766</data>
    </edge>
    <edge source="ESP" target="GRC">
      <data key="d0">35475208</data>
    </edge>
    <edge source="ESP" target="GTM">
      <data key="d0">15996575</data>
    </edge>
    <edge source="ESP" target="HND">
      <data key="d0">5352389</data>
    </edge>
    <edge source="ESP" target="HKG">
      <data key="d0">20034090</data>
    </edge>
    <edge source="ESP" target="HUN">
      <data key="d0">61295919</data>
    </edge>
    <edge source="ESP" target="IDN">
      <data key="d0">40387527</data>
    </edge>
    <edge source="ESP" target="IRL">
      <data key="d0">50761511</data>
    </edge>
    <edge source="ESP" target="ISR">
      <data key="d0">67699486</data>
    </edge>
    <edge source="ESP" target="ITA">
      <data key="d0">582789663</data>
    </edge>
    <edge source="ESP" target="CIV">
      <data key="d0">9865077</data>
    </edge>
    <edge source="ESP" target="JAM">
      <data key="d0">2456090</data>
    </edge>
    <edge source="ESP" target="JPN">
      <data key="d0">33476870</data>
    </edge>
    <edge source="ESP" target="KAZ">
      <data key="d0">5854711</data>
    </edge>
    <edge source="ESP" target="JOR">
      <data key="d0">17330664</data>
    </edge>
    <edge source="ESP" target="KOR">
      <data key="d0">84623105</data>
    </edge>
    <edge source="ESP" target="KGZ">
      <data key="d0">104029</data>
    </edge>
    <edge source="ESP" target="LBN">
      <data key="d0">18744644</data>
    </edge>
    <edge source="ESP" target="LVA">
      <data key="d0">18241232</data>
    </edge>
    <edge source="ESP" target="LTU">
      <data key="d0">11572885</data>
    </edge>
    <edge source="ESP" target="MDG">
      <data key="d0">1435373</data>
    </edge>
    <edge source="ESP" target="MWI">
      <data key="d0">179970</data>
    </edge>
    <edge source="ESP" target="MYS">
      <data key="d0">24429038</data>
    </edge>
    <edge source="ESP" target="MRT">
      <data key="d0">20645266</data>
    </edge>
    <edge source="ESP" target="MUS">
      <data key="d0">1500137</data>
    </edge>
    <edge source="ESP" target="MEX">
      <data key="d0">285753358</data>
    </edge>
    <edge source="ESP" target="MDA">
      <data key="d0">2218700</data>
    </edge>
    <edge source="ESP" target="MAR">
      <data key="d0">243468590</data>
    </edge>
    <edge source="ESP" target="MOZ">
      <data key="d0">1721269</data>
    </edge>
    <edge source="ESP" target="OMN">
      <data key="d0">15453710</data>
    </edge>
    <edge source="ESP" target="NAM">
      <data key="d0">1240660</data>
    </edge>
    <edge source="ESP" target="NLD">
      <data key="d0">184623005</data>
    </edge>
    <edge source="ESP" target="NZL">
      <data key="d0">9613069</data>
    </edge>
    <edge source="ESP" target="NIC">
      <data key="d0">3381354</data>
    </edge>
    <edge source="ESP" target="NER">
      <data key="d0">789027</data>
    </edge>
    <edge source="ESP" target="NOR">
      <data key="d0">50130043</data>
    </edge>
    <edge source="ESP" target="PAK">
      <data key="d0">6846560</data>
    </edge>
    <edge source="ESP" target="PAN">
      <data key="d0">23504113</data>
    </edge>
    <edge source="ESP" target="PRY">
      <data key="d0">4573729</data>
    </edge>
    <edge source="ESP" target="PER">
      <data key="d0">62559362</data>
    </edge>
    <edge source="ESP" target="PHL">
      <data key="d0">18626154</data>
    </edge>
    <edge source="ESP" target="POL">
      <data key="d0">172477467</data>
    </edge>
    <edge source="ESP" target="PRT">
      <data key="d0">625853737</data>
    </edge>
    <edge source="ESP" target="ROU">
      <data key="d0">77468882</data>
    </edge>
    <edge source="ESP" target="RUS">
      <data key="d0">176324891</data>
    </edge>
    <edge source="ESP" target="SAU">
      <data key="d0">195115758</data>
    </edge>
    <edge source="ESP" target="SEN">
      <data key="d0">6724042</data>
    </edge>
    <edge source="ESP" target="SRB">
      <data key="d0">14382768</data>
    </edge>
    <edge source="ESP" target="IND">
      <data key="d0">130914173</data>
    </edge>
    <edge source="ESP" target="SGP">
      <data key="d0">62252673</data>
    </edge>
    <edge source="ESP" target="SVK">
      <data key="d0">25567517</data>
    </edge>
    <edge source="ESP" target="VNM">
      <data key="d0">12877581</data>
    </edge>
    <edge source="ESP" target="SVN">
      <data key="d0">10428054</data>
    </edge>
    <edge source="ESP" target="ZAF">
      <data key="d0">51652334</data>
    </edge>
    <edge source="ESP" target="ZWE">
      <data key="d0">545539</data>
    </edge>
    <edge source="ESP" target="SWE">
      <data key="d0">87707740</data>
    </edge>
    <edge source="ESP" target="CHE">
      <data key="d0">69882529</data>
    </edge>
    <edge source="ESP" target="THA">
      <data key="d0">36519497</data>
    </edge>
    <edge source="ESP" target="TGO">
      <data key="d0">936358</data>
    </edge>
    <edge source="ESP" target="ARE">
      <data key="d0">137745491</data>
    </edge>
    <edge source="ESP" target="TUN">
      <data key="d0">56840197</data>
    </edge>
    <edge source="ESP" target="TUR">
      <data key="d0">206308383</data>
    </edge>
    <edge source="ESP" target="UGA">
      <data key="d0">716938</data>
    </edge>
    <edge source="ESP" target="UKR">
      <data key="d0">25681626</data>
    </edge>
    <edge source="ESP" target="MKD">
      <data key="d0">1425345</data>
    </edge>
    <edge source="ESP" target="EGY">
      <data key="d0">94039247</data>
    </edge>
    <edge source="ESP" target="GBR">
      <data key="d0">334350583</data>
    </edge>
    <edge source="ESP" target="TZA">
      <data key="d0">2391158</data>
    </edge>
    <edge source="ESP" target="USA">
      <data key="d0">777656653</data>
    </edge>
    <edge source="ESP" target="BFA">
      <data key="d0">976015</data>
    </edge>
    <edge source="ESP" target="URY">
      <data key="d0">21639060</data>
    </edge>
    <edge source="TUN" target="DZA">
      <data key="d0">21820996</data>
    </edge>
    <edge source="TUN" target="AUS">
      <data key="d0">13354</data>
    </edge>
    <edge source="TUN" target="BEL">
      <data key="d0">2726630</data>
    </edge>
    <edge source="TUN" target="BRA">
      <data key="d0">97164</data>
    </edge>
    <edge source="TUN" target="CMR">
      <data key="d0">93791</data>
    </edge>
    <edge source="TUN" target="CAN">
      <data key="d0">40752</data>
    </edge>
    <edge source="TUN" target="CHL">
      <data key="d0">21733</data>
    </edge>
    <edge source="TUN" target="CHN">
      <data key="d0">43362</data>
    </edge>
    <edge source="TUN" target="COL">
      <data key="d0">15874</data>
    </edge>
    <edge source="TUN" target="HRV">
      <data key="d0">52824</data>
    </edge>
    <edge source="TUN" target="CZE">
      <data key="d0">79012</data>
    </edge>
    <edge source="TUN" target="BEN">
      <data key="d0">40240</data>
    </edge>
    <edge source="TUN" target="DNK">
      <data key="d0">336113</data>
    </edge>
    <edge source="TUN" target="ETH">
      <data key="d0">777883</data>
    </edge>
    <edge source="TUN" target="FRA">
      <data key="d0">80031002</data>
    </edge>
    <edge source="TUN" target="DEU">
      <data key="d0">4793973</data>
    </edge>
    <edge source="TUN" target="GHA">
      <data key="d0">179973</data>
    </edge>
    <edge source="TUN" target="GRC">
      <data key="d0">12309</data>
    </edge>
    <edge source="TUN" target="ITA">
      <data key="d0">56601183</data>
    </edge>
    <edge source="TUN" target="CIV">
      <data key="d0">168834</data>
    </edge>
    <edge source="TUN" target="JOR">
      <data key="d0">164140</data>
    </edge>
    <edge source="TUN" target="KOR">
      <data key="d0">143990</data>
    </edge>
    <edge source="TUN" target="LBN">
      <data key="d0">48982</data>
    </edge>
    <edge source="TUN" target="MRT">
      <data key="d0">110839</data>
    </edge>
    <edge source="TUN" target="MAR">
      <data key="d0">5568456</data>
    </edge>
    <edge source="TUN" target="MOZ">
      <data key="d0">39820</data>
    </edge>
    <edge source="TUN" target="NLD">
      <data key="d0">657588</data>
    </edge>
    <edge source="TUN" target="NOR">
      <data key="d0">557312</data>
    </edge>
    <edge source="TUN" target="PAK">
      <data key="d0">126979</data>
    </edge>
    <edge source="TUN" target="POL">
      <data key="d0">758084</data>
    </edge>
    <edge source="TUN" target="PRT">
      <data key="d0">124137</data>
    </edge>
    <edge source="TUN" target="ROU">
      <data key="d0">187161</data>
    </edge>
    <edge source="TUN" target="SAU">
      <data key="d0">1578798</data>
    </edge>
    <edge source="TUN" target="SEN">
      <data key="d0">228741</data>
    </edge>
    <edge source="TUN" target="IND">
      <data key="d0">17259</data>
    </edge>
    <edge source="TUN" target="ESP">
      <data key="d0">12243815</data>
    </edge>
    <edge source="TUN" target="SWE">
      <data key="d0">100064</data>
    </edge>
    <edge source="TUN" target="CHE">
      <data key="d0">990238</data>
    </edge>
    <edge source="TUN" target="TGO">
      <data key="d0">25929</data>
    </edge>
    <edge source="TUN" target="ARE">
      <data key="d0">1940740</data>
    </edge>
    <edge source="TUN" target="TUR">
      <data key="d0">1844775</data>
    </edge>
    <edge source="TUN" target="EGY">
      <data key="d0">1060935</data>
    </edge>
    <edge source="TUN" target="GBR">
      <data key="d0">5057526</data>
    </edge>
    <edge source="TUN" target="USA">
      <data key="d0">694207</data>
    </edge>
    <edge source="TUR" target="ALB">
      <data key="d0">7174302</data>
    </edge>
    <edge source="TUR" target="DZA">
      <data key="d0">94585663</data>
    </edge>
    <edge source="TUR" target="AZE">
      <data key="d0">149146911</data>
    </edge>
    <edge source="TUR" target="ARG">
      <data key="d0">2741173</data>
    </edge>
    <edge source="TUR" target="AUS">
      <data key="d0">12284009</data>
    </edge>
    <edge source="TUR" target="AUT">
      <data key="d0">20113620</data>
    </edge>
    <edge source="TUR" target="BEL">
      <data key="d0">48421652</data>
    </edge>
    <edge source="TUR" target="BOL">
      <data key="d0">519971</data>
    </edge>
    <edge source="TUR" target="BWA">
      <data key="d0">445211</data>
    </edge>
    <edge source="TUR" target="BRA">
      <data key="d0">25732615</data>
    </edge>
    <edge source="TUR" target="BGR">
      <data key="d0">55420484</data>
    </edge>
    <edge source="TUR" target="BLR">
      <data key="d0">9004182</data>
    </edge>
    <edge source="TUR" target="KHM">
      <data key="d0">36517</data>
    </edge>
    <edge source="TUR" target="CMR">
      <data key="d0">4509072</data>
    </edge>
    <edge source="TUR" target="CAN">
      <data key="d0">13908053</data>
    </edge>
    <edge source="TUR" target="LKA">
      <data key="d0">2005822</data>
    </edge>
    <edge source="TUR" target="CHL">
      <data key="d0">6513366</data>
    </edge>
    <edge source="TUR" target="CHN">
      <data key="d0">22667638</data>
    </edge>
    <edge source="TUR" target="COL">
      <data key="d0">2400296</data>
    </edge>
    <edge source="TUR" target="CRI">
      <data key="d0">67135</data>
    </edge>
    <edge source="TUR" target="HRV">
      <data key="d0">6925822</data>
    </edge>
    <edge source="TUR" target="CZE">
      <data key="d0">27260458</data>
    </edge>
    <edge source="TUR" target="BEN">
      <data key="d0">316169</data>
    </edge>
    <edge source="TUR" target="DNK">
      <data key="d0">16500781</data>
    </edge>
    <edge source="TUR" target="ECU">
      <data key="d0">1974149</data>
    </edge>
    <edge source="TUR" target="SLV">
      <data key="d0">18973</data>
    </edge>
    <edge source="TUR" target="ETH">
      <data key="d0">7092881</data>
    </edge>
    <edge source="TUR" target="EST">
      <data key="d0">1740674</data>
    </edge>
    <edge source="TUR" target="FIN">
      <data key="d0">9382125</data>
    </edge>
    <edge source="TUR" target="FRA">
      <data key="d0">123482129</data>
    </edge>
    <edge source="TUR" target="GEO">
      <data key="d0">56541678</data>
    </edge>
    <edge source="TUR" target="GMB">
      <data key="d0">231172</data>
    </edge>
    <edge source="TUR" target="PSE">
      <data key="d0">659080</data>
    </edge>
    <edge source="TUR" target="DEU">
      <data key="d0">486527121</data>
    </edge>
    <edge source="TUR" target="GHA">
      <data key="d0">3137727</data>
    </edge>
    <edge source="TUR" target="GRC">
      <data key="d0">22088943</data>
    </edge>
    <edge source="TUR" target="GTM">
      <data key="d0">193011</data>
    </edge>
    <edge source="TUR" target="HND">
      <data key="d0">206816</data>
    </edge>
    <edge source="TUR" target="HKG">
      <data key="d0">1507637</data>
    </edge>
    <edge source="TUR" target="HUN">
      <data key="d0">14618010</data>
    </edge>
    <edge source="TUR" target="IDN">
      <data key="d0">3011148</data>
    </edge>
    <edge source="TUR" target="IRL">
      <data key="d0">4278511</data>
    </edge>
    <edge source="TUR" target="ISR">
      <data key="d0">34810658</data>
    </edge>
    <edge source="TUR" target="ITA">
      <data key="d0">136170061</data>
    </edge>
    <edge source="TUR" target="CIV">
      <data key="d0">638619</data>
    </edge>
    <edge source="TUR" target="JAM">
      <data key="d0">86737</data>
    </edge>
    <edge source="TUR" target="JPN">
      <data key="d0">1600650</data>
    </edge>
    <edge source="TUR" target="KAZ">
      <data key="d0">62354789</data>
    </edge>
    <edge source="TUR" target="JOR">
      <data key="d0">29133730</data>
    </edge>
    <edge source="TUR" target="KOR">
      <data key="d0">8399702</data>
    </edge>
    <edge source="TUR" target="KGZ">
      <data key="d0">6531563</data>
    </edge>
    <edge source="TUR" target="LBN">
      <data key="d0">19161908</data>
    </edge>
    <edge source="TUR" target="LVA">
      <data key="d0">5281086</data>
    </edge>
    <edge source="TUR" target="LTU">
      <data key="d0">7580293</data>
    </edge>
    <edge source="TUR" target="MDG">
      <data key="d0">265329</data>
    </edge>
    <edge source="TUR" target="MYS">
      <data key="d0">3673969</data>
    </edge>
    <edge source="TUR" target="MRT">
      <data key="d0">3159315</data>
    </edge>
    <edge source="TUR" target="MUS">
      <data key="d0">743274</data>
    </edge>
    <edge source="TUR" target="MEX">
      <data key="d0">23524428</data>
    </edge>
    <edge source="TUR" target="MDA">
      <data key="d0">11716379</data>
    </edge>
    <edge source="TUR" target="MAR">
      <data key="d0">50717271</data>
    </edge>
    <edge source="TUR" target="MOZ">
      <data key="d0">1767852</data>
    </edge>
    <edge source="TUR" target="OMN">
      <data key="d0">6284241</data>
    </edge>
    <edge source="TUR" target="NAM">
      <data key="d0">49937</data>
    </edge>
    <edge source="TUR" target="NLD">
      <data key="d0">55610537</data>
    </edge>
    <edge source="TUR" target="NZL">
      <data key="d0">1545528</data>
    </edge>
    <edge source="TUR" target="NER">
      <data key="d0">275107</data>
    </edge>
    <edge source="TUR" target="NOR">
      <data key="d0">11730640</data>
    </edge>
    <edge source="TUR" target="PAK">
      <data key="d0">19133666</data>
    </edge>
    <edge source="TUR" target="PAN">
      <data key="d0">381274</data>
    </edge>
    <edge source="TUR" target="PRY">
      <data key="d0">279068</data>
    </edge>
    <edge source="TUR" target="PER">
      <data key="d0">2182885</data>
    </edge>
    <edge source="TUR" target="PHL">
      <data key="d0">571631</data>
    </edge>
    <edge source="TUR" target="POL">
      <data key="d0">59041113</data>
    </edge>
    <edge source="TUR" target="PRT">
      <data key="d0">7623686</data>
    </edge>
    <edge source="TUR" target="ROU">
      <data key="d0">72589759</data>
    </edge>
    <edge source="TUR" target="RUS">
      <data key="d0">239493415</data>
    </edge>
    <edge source="TUR" target="SAU">
      <data key="d0">74493756</data>
    </edge>
    <edge source="TUR" target="SEN">
      <data key="d0">1603128</data>
    </edge>
    <edge source="TUR" target="SRB">
      <data key="d0">32176075</data>
    </edge>
    <edge source="TUR" target="IND">
      <data key="d0">15309823</data>
    </edge>
    <edge source="TUR" target="SGP">
      <data key="d0">6636013</data>
    </edge>
    <edge source="TUR" target="SVK">
      <data key="d0">9029728</data>
    </edge>
    <edge source="TUR" target="VNM">
      <data key="d0">2821240</data>
    </edge>
    <edge source="TUR" target="SVN">
      <data key="d0">5115408</data>
    </edge>
    <edge source="TUR" target="ZAF">
      <data key="d0">24933697</data>
    </edge>
    <edge source="TUR" target="ZWE">
      <data key="d0">686217</data>
    </edge>
    <edge source="TUR" target="ESP">
      <data key="d0">42454924</data>
    </edge>
    <edge source="TUR" target="SWE">
      <data key="d0">22202574</data>
    </edge>
    <edge source="TUR" target="CHE">
      <data key="d0">11702273</data>
    </edge>
    <edge source="TUR" target="THA">
      <data key="d0">11092345</data>
    </edge>
    <edge source="TUR" target="TGO">
      <data key="d0">102044</data>
    </edge>
    <edge source="TUR" target="ARE">
      <data key="d0">39057363</data>
    </edge>
    <edge source="TUR" target="TUN">
      <data key="d0">25827159</data>
    </edge>
    <edge source="TUR" target="UGA">
      <data key="d0">1630665</data>
    </edge>
    <edge source="TUR" target="UKR">
      <data key="d0">51534773</data>
    </edge>
    <edge source="TUR" target="MKD">
      <data key="d0">7856302</data>
    </edge>
    <edge source="TUR" target="EGY">
      <data key="d0">81611528</data>
    </edge>
    <edge source="TUR" target="GBR">
      <data key="d0">142062853</data>
    </edge>
    <edge source="TUR" target="TZA">
      <data key="d0">2034889</data>
    </edge>
    <edge source="TUR" target="USA">
      <data key="d0">136253571</data>
    </edge>
    <edge source="TUR" target="BFA">
      <data key="d0">200060</data>
    </edge>
    <edge source="TUR" target="URY">
      <data key="d0">715568</data>
    </edge>
    <edge source="USA" target="ALB">
      <data key="d0">591922</data>
    </edge>
    <edge source="USA" target="DZA">
      <data key="d0">80863409</data>
    </edge>
    <edge source="USA" target="AZE">
      <data key="d0">71578729</data>
    </edge>
    <edge source="USA" target="ARG">
      <data key="d0">524902363</data>
    </edge>
    <edge source="USA" target="AUS">
      <data key="d0">2402381044</data>
    </edge>
    <edge source="USA" target="AUT">
      <data key="d0">94347206</data>
    </edge>
    <edge source="USA" target="ARM">
      <data key="d0">1321346</data>
    </edge>
    <edge source="USA" target="BEL">
      <data key="d0">1314943344</data>
    </edge>
    <edge source="USA" target="BOL">
      <data key="d0">68441453</data>
    </edge>
    <edge source="USA" target="BWA">
      <data key="d0">758749</data>
    </edge>
    <edge source="USA" target="BRA">
      <data key="d0">2345142672</data>
    </edge>
    <edge source="USA" target="BGR">
      <data key="d0">11459086</data>
    </edge>
    <edge source="USA" target="BDI">
      <data key="d0">151227</data>
    </edge>
    <edge source="USA" target="BLR">
      <data key="d0">8933454</data>
    </edge>
    <edge source="USA" target="KHM">
      <data key="d0">6283797</data>
    </edge>
    <edge source="USA" target="CMR">
      <data key="d0">15070797</data>
    </edge>
    <edge source="USA" target="CAN">
      <data key="d0">17949800512</data>
    </edge>
    <edge source="USA" target="CAF">
      <data key="d0">198949</data>
    </edge>
    <edge source="USA" target="LKA">
      <data key="d0">12306371</data>
    </edge>
    <edge source="USA" target="CHL">
      <data key="d0">858682949</data>
    </edge>
    <edge source="USA" target="CHN">
      <data key="d0">4281056722</data>
    </edge>
    <edge source="USA" target="COL">
      <data key="d0">1059291786</data>
    </edge>
    <edge source="USA" target="CRI">
      <data key="d0">158312033</data>
    </edge>
    <edge source="USA" target="HRV">
      <data key="d0">7314576</data>
    </edge>
    <edge source="USA" target="CZE">
      <data key="d0">110278348</data>
    </edge>
    <edge source="USA" target="BEN">
      <data key="d0">1602796</data>
    </edge>
    <edge source="USA" target="DNK">
      <data key="d0">136195774</data>
    </edge>
    <edge source="USA" target="ECU">
      <data key="d0">300497687</data>
    </edge>
    <edge source="USA" target="SLV">
      <data key="d0">55499760</data>
    </edge>
    <edge source="USA" target="ETH">
      <data key="d0">10316607</data>
    </edge>
    <edge source="USA" target="EST">
      <data key="d0">10221869</data>
    </edge>
    <edge source="USA" target="FIN">
      <data key="d0">125442838</data>
    </edge>
    <edge source="USA" target="FRA">
      <data key="d0">1206296487</data>
    </edge>
    <edge source="USA" target="GEO">
      <data key="d0">10817402</data>
    </edge>
    <edge source="USA" target="GMB">
      <data key="d0">206908</data>
    </edge>
    <edge source="USA" target="PSE">
      <data key="d0">12562</data>
    </edge>
    <edge source="USA" target="DEU">
      <data key="d0">2087880760</data>
    </edge>
    <edge source="USA" target="GHA">
      <data key="d0">103651373</data>
    </edge>
    <edge source="USA" target="GRC">
      <data key="d0">27369470</data>
    </edge>
    <edge source="USA" target="GTM">
      <data key="d0">152823470</data>
    </edge>
    <edge source="USA" target="HND">
      <data key="d0">72767034</data>
    </edge>
    <edge source="USA" target="HKG">
      <data key="d0">369305846</data>
    </edge>
    <edge source="USA" target="HUN">
      <data key="d0">132763568</data>
    </edge>
    <edge source="USA" target="IDN">
      <data key="d0">429228109</data>
    </edge>
    <edge source="USA" target="IRL">
      <data key="d0">170778093</data>
    </edge>
    <edge source="USA" target="ISR">
      <data key="d0">332909334</data>
    </edge>
    <edge source="USA" target="ITA">
      <data key="d0">582736461</data>
    </edge>
    <edge source="USA" target="CIV">
      <data key="d0">14696981</data>
    </edge>
    <edge source="USA" target="JAM">
      <data key="d0">62024049</data>
    </edge>
    <edge source="USA" target="JPN">
      <data key="d0">1657870583</data>
    </edge>
    <edge source="USA" target="KAZ">
      <data key="d0">127887459</data>
    </edge>
    <edge source="USA" target="JOR">
      <data key="d0">41007728</data>
    </edge>
    <edge source="USA" target="KOR">
      <data key="d0">1718161634</data>
    </edge>
    <edge source="USA" target="KGZ">
      <data key="d0">2902307</data>
    </edge>
    <edge source="USA" target="LBN">
      <data key="d0">27486545</data>
    </edge>
    <edge source="USA" target="LVA">
      <data key="d0">39415967</data>
    </edge>
    <edge source="USA" target="LTU">
      <data key="d0">24660808</data>
    </edge>
    <edge source="USA" target="MDG">
      <data key="d0">21405339</data>
    </edge>
    <edge source="USA" target="MWI">
      <data key="d0">925700</data>
    </edge>
    <edge source="USA" target="MYS">
      <data key="d0">484796058</data>
    </edge>
    <edge source="USA" target="MRT">
      <data key="d0">15798607</data>
    </edge>
    <edge source="USA" target="MUS">
      <data key="d0">3425860</data>
    </edge>
    <edge source="USA" target="MEX">
      <data key="d0">11105014977</data>
    </edge>
    <edge source="USA" target="MDA">
      <data key="d0">920847</data>
    </edge>
    <edge source="USA" target="MAR">
      <data key="d0">34484218</data>
    </edge>
    <edge source="USA" target="MOZ">
      <data key="d0">11326342</data>
    </edge>
    <edge source="USA" target="OMN">
      <data key="d0">155483894</data>
    </edge>
    <edge source="USA" target="NAM">
      <data key="d0">4917166</data>
    </edge>
    <edge source="USA" target="NLD">
      <data key="d0">965335280</data>
    </edge>
    <edge source="USA" target="NZL">
      <data key="d0">176428408</data>
    </edge>
    <edge source="USA" target="NIC">
      <data key="d0">42625713</data>
    </edge>
    <edge source="USA" target="NER">
      <data key="d0">1622904</data>
    </edge>
    <edge source="USA" target="NOR">
      <data key="d0">217970672</data>
    </edge>
    <edge source="USA" target="PAK">
      <data key="d0">91592068</data>
    </edge>
    <edge source="USA" target="PAN">
      <data key="d0">219553483</data>
    </edge>
    <edge source="USA" target="PRY">
      <data key="d0">25197554</data>
    </edge>
    <edge source="USA" target="PER">
      <data key="d0">598268215</data>
    </edge>
    <edge source="USA" target="PHL">
      <data key="d0">252055985</data>
    </edge>
    <edge source="USA" target="POL">
      <data key="d0">161500743</data>
    </edge>
    <edge source="USA" target="PRT">
      <data key="d0">36930083</data>
    </edge>
    <edge source="USA" target="ROU">
      <data key="d0">59588409</data>
    </edge>
    <edge source="USA" target="RUS">
      <data key="d0">716036310</data>
    </edge>
    <edge source="USA" target="SAU">
      <data key="d0">1519316267</data>
    </edge>
    <edge source="USA" target="SEN">
      <data key="d0">12235413</data>
    </edge>
    <edge source="USA" target="SRB">
      <data key="d0">10133195</data>
    </edge>
    <edge source="USA" target="IND">
      <data key="d0">1132837904</data>
    </edge>
    <edge source="USA" target="SGP">
      <data key="d0">1901190004</data>
    </edge>
    <edge source="USA" target="SVK">
      <data key="d0">29210420</data>
    </edge>
    <edge source="USA" target="VNM">
      <data key="d0">140823479</data>
    </edge>
    <edge source="USA" target="SVN">
      <data key="d0">12552308</data>
    </edge>
    <edge source="USA" target="ZAF">
      <data key="d0">567215156</data>
    </edge>
    <edge source="USA" target="ZWE">
      <data key="d0">1481192</data>
    </edge>
    <edge source="USA" target="ESP">
      <data key="d0">245572182</data>
    </edge>
    <edge source="USA" target="SWE">
      <data key="d0">340402025</data>
    </edge>
    <edge source="USA" target="CHE">
      <data key="d0">216131000</data>
    </edge>
    <edge source="USA" target="THA">
      <data key="d0">538344531</data>
    </edge>
    <edge source="USA" target="TGO">
      <data key="d0">2323720</data>
    </edge>
    <edge source="USA" target="ARE">
      <data key="d0">1057929425</data>
    </edge>
    <edge source="USA" target="TUN">
      <data key="d0">14993630</data>
    </edge>
    <edge source="USA" target="TUR">
      <data key="d0">251040158</data>
    </edge>
    <edge source="USA" target="UGA">
      <data key="d0">4007938</data>
    </edge>
    <edge source="USA" target="UKR">
      <data key="d0">159175016</data>
    </edge>
    <edge source="USA" target="MKD">
      <data key="d0">1141028</data>
    </edge>
    <edge source="USA" target="EGY">
      <data key="d0">226103978</data>
    </edge>
    <edge source="USA" target="GBR">
      <data key="d0">1845760706</data>
    </edge>
    <edge source="USA" target="TZA">
      <data key="d0">15030053</data>
    </edge>
    <edge source="USA" target="BFA">
      <data key="d0">4816481</data>
    </edge>
    <edge source="USA" target="URY">
      <data key="d0">68151372</data>
    </edge>
    <edge source="ARG" target="DZA">
      <data key="d0">831313</data>
    </edge>
    <edge source="ARG" target="AUS">
      <data key="d0">7335875</data>
    </edge>
    <edge source="ARG" target="AUT">
      <data key="d0">737344</data>
    </edge>
    <edge source="ARG" target="ARM">
      <data key="d0">305078</data>
    </edge>
    <edge source="ARG" target="BEL">
      <data key="d0">3295995</data>
    </edge>
    <edge source="ARG" target="BOL">
      <data key="d0">75111156</data>
    </edge>
    <edge source="ARG" target="BRA">
      <data key="d0">259683897</data>
    </edge>
    <edge source="ARG" target="BGR">
      <data key="d0">54655</data>
    </edge>
    <edge source="ARG" target="BLR">
      <data key="d0">1136788</data>
    </edge>
    <edge source="ARG" target="CAN">
      <data key="d0">16575254</data>
    </edge>
    <edge source="ARG" target="LKA">
      <data key="d0">303928</data>
    </edge>
    <edge source="ARG" target="CHL">
      <data key="d0">69729013</data>
    </edge>
    <edge source="ARG" target="CHN">
      <data key="d0">6830683</data>
    </edge>
    <edge source="ARG" target="COL">
      <data key="d0">42789125</data>
    </edge>
    <edge source="ARG" target="CRI">
      <data key="d0">4235354</data>
    </edge>
    <edge source="ARG" target="CZE">
      <data key="d0">120328</data>
    </edge>
    <edge source="ARG" target="DNK">
      <data key="d0">1304839</data>
    </edge>
    <edge source="ARG" target="ECU">
      <data key="d0">12645507</data>
    </edge>
    <edge source="ARG" target="SLV">
      <data key="d0">519000</data>
    </edge>
    <edge source="ARG" target="ETH">
      <data key="d0">80084</data>
    </edge>
    <edge source="ARG" target="EST">
      <data key="d0">45524</data>
    </edge>
    <edge source="ARG" target="FIN">
      <data key="d0">1011759</data>
    </edge>
    <edge source="ARG" target="FRA">
      <data key="d0">7097561</data>
    </edge>
    <edge source="ARG" target="GEO">
      <data key="d0">2768530</data>
    </edge>
    <edge source="ARG" target="DEU">
      <data key="d0">14590712</data>
    </edge>
    <edge source="ARG" target="GHA">
      <data key="d0">490181</data>
    </edge>
    <edge source="ARG" target="GRC">
      <data key="d0">36529</data>
    </edge>
    <edge source="ARG" target="GTM">
      <data key="d0">1849569</data>
    </edge>
    <edge source="ARG" target="HND">
      <data key="d0">730959</data>
    </edge>
    <edge source="ARG" target="HUN">
      <data key="d0">215593</data>
    </edge>
    <edge source="ARG" target="IDN">
      <data key="d0">2912113</data>
    </edge>
    <edge source="ARG" target="IRL">
      <data key="d0">13545</data>
    </edge>
    <edge source="ARG" target="ISR">
      <data key="d0">148806</data>
    </edge>
    <edge source="ARG" target="ITA">
      <data key="d0">4326276</data>
    </edge>
    <edge source="ARG" target="CIV">
      <data key="d0">15646</data>
    </edge>
    <edge source="ARG" target="JAM">
      <data key="d0">83000</data>
    </edge>
    <edge source="ARG" target="JPN">
      <data key="d0">2228703</data>
    </edge>
    <edge source="ARG" target="KAZ">
      <data key="d0">744066</data>
    </edge>
    <edge source="ARG" target="JOR">
      <data key="d0">131833</data>
    </edge>
    <edge source="ARG" target="KOR">
      <data key="d0">520421</data>
    </edge>
    <edge source="ARG" target="LBN">
      <data key="d0">52702</data>
    </edge>
    <edge source="ARG" target="LTU">
      <data key="d0">597949</data>
    </edge>
    <edge source="ARG" target="MDG">
      <data key="d0">50240</data>
    </edge>
    <edge source="ARG" target="MWI">
      <data key="d0">53487</data>
    </edge>
    <edge source="ARG" target="MYS">
      <data key="d0">2548130</data>
    </edge>
    <edge source="ARG" target="MUS">
      <data key="d0">11257</data>
    </edge>
    <edge source="ARG" target="MEX">
      <data key="d0">39747787</data>
    </edge>
    <edge source="ARG" target="MDA">
      <data key="d0">117057</data>
    </edge>
    <edge source="ARG" target="MAR">
      <data key="d0">21359</data>
    </edge>
    <edge source="ARG" target="MOZ">
      <data key="d0">955277</data>
    </edge>
    <edge source="ARG" target="OMN">
      <data key="d0">14928</data>
    </edge>
    <edge source="ARG" target="NAM">
      <data key="d0">117907</data>
    </edge>
    <edge source="ARG" target="NLD">
      <data key="d0">2981518</data>
    </edge>
    <edge source="ARG" target="NZL">
      <data key="d0">123548</data>
    </edge>
    <edge source="ARG" target="NIC">
      <data key="d0">1397411</data>
    </edge>
    <edge source="ARG" target="NOR">
      <data key="d0">156024</data>
    </edge>
    <edge source="ARG" target="PAK">
      <data key="d0">719946</data>
    </edge>
    <edge source="ARG" target="PAN">
      <data key="d0">1759867</data>
    </edge>
    <edge source="ARG" target="PRY">
      <data key="d0">49543284</data>
    </edge>
    <edge source="ARG" target="PER">
      <data key="d0">57713320</data>
    </edge>
    <edge source="ARG" target="PHL">
      <data key="d0">284984</data>
    </edge>
    <edge source="ARG" target="POL">
      <data key="d0">529232</data>
    </edge>
    <edge source="ARG" target="PRT">
      <data key="d0">42224</data>
    </edge>
    <edge source="ARG" target="ROU">
      <data key="d0">1578703</data>
    </edge>
    <edge source="ARG" target="RUS">
      <data key="d0">4117077</data>
    </edge>
    <edge source="ARG" target="SAU">
      <data key="d0">959240</data>
    </edge>
    <edge source="ARG" target="SEN">
      <data key="d0">45300</data>
    </edge>
    <edge source="ARG" target="SRB">
      <data key="d0">13963</data>
    </edge>
    <edge source="ARG" target="IND">
      <data key="d0">7780488</data>
    </edge>
    <edge source="ARG" target="SGP">
      <data key="d0">1372999</data>
    </edge>
    <edge source="ARG" target="VNM">
      <data key="d0">62919</data>
    </edge>
    <edge source="ARG" target="ZAF">
      <data key="d0">5706744</data>
    </edge>
    <edge source="ARG" target="ESP">
      <data key="d0">4714168</data>
    </edge>
    <edge source="ARG" target="SWE">
      <data key="d0">307045</data>
    </edge>
    <edge source="ARG" target="CHE">
      <data key="d0">170379</data>
    </edge>
    <edge source="ARG" target="THA">
      <data key="d0">1603684</data>
    </edge>
    <edge source="ARG" target="ARE">
      <data key="d0">693170</data>
    </edge>
    <edge source="ARG" target="TUN">
      <data key="d0">16732</data>
    </edge>
    <edge source="ARG" target="TUR">
      <data key="d0">1581785</data>
    </edge>
    <edge source="ARG" target="UGA">
      <data key="d0">51372</data>
    </edge>
    <edge source="ARG" target="UKR">
      <data key="d0">6800854</data>
    </edge>
    <edge source="ARG" target="EGY">
      <data key="d0">7210218</data>
    </edge>
    <edge source="ARG" target="GBR">
      <data key="d0">3266383</data>
    </edge>
    <edge source="ARG" target="TZA">
      <data key="d0">25155</data>
    </edge>
    <edge source="ARG" target="USA">
      <data key="d0">61301290</data>
    </edge>
    <edge source="ARG" target="URY">
      <data key="d0">56325590</data>
    </edge>
    <edge source="AUS" target="DZA">
      <data key="d0">27104</data>
    </edge>
    <edge source="AUS" target="AZE">
      <data key="d0">230500</data>
    </edge>
    <edge source="AUS" target="ARG">
      <data key="d0">3022430</data>
    </edge>
    <edge source="AUS" target="AUT">
      <data key="d0">2240328</data>
    </edge>
    <edge source="AUS" target="ARM">
      <data key="d0">29907</data>
    </edge>
    <edge source="AUS" target="BEL">
      <data key="d0">13696342</data>
    </edge>
    <edge source="AUS" target="BOL">
      <data key="d0">17817</data>
    </edge>
    <edge source="AUS" target="BWA">
      <data key="d0">423582</data>
    </edge>
    <edge source="AUS" target="BRA">
      <data key="d0">13772737</data>
    </edge>
    <edge source="AUS" target="BGR">
      <data key="d0">4079043</data>
    </edge>
    <edge source="AUS" target="KHM">
      <data key="d0">62392</data>
    </edge>
    <edge source="AUS" target="CAN">
      <data key="d0">26015530</data>
    </edge>
    <edge source="AUS" target="LKA">
      <data key="d0">893714</data>
    </edge>
    <edge source="AUS" target="CHL">
      <data key="d0">23388113</data>
    </edge>
    <edge source="AUS" target="CHN">
      <data key="d0">123585183</data>
    </edge>
    <edge source="AUS" target="COL">
      <data key="d0">1472286</data>
    </edge>
    <edge source="AUS" target="CRI">
      <data key="d0">33576</data>
    </edge>
    <edge source="AUS" target="HRV">
      <data key="d0">65744</data>
    </edge>
    <edge source="AUS" target="CZE">
      <data key="d0">518284</data>
    </edge>
    <edge source="AUS" target="DNK">
      <data key="d0">4030754</data>
    </edge>
    <edge source="AUS" target="ECU">
      <data key="d0">102029</data>
    </edge>
    <edge source="AUS" target="SLV">
      <data key="d0">1600739</data>
    </edge>
    <edge source="AUS" target="ETH">
      <data key="d0">74804</data>
    </edge>
    <edge source="AUS" target="EST">
      <data key="d0">2834125</data>
    </edge>
    <edge source="AUS" target="FIN">
      <data key="d0">7193425</data>
    </edge>
    <edge source="AUS" target="FRA">
      <data key="d0">16797490</data>
    </edge>
    <edge source="AUS" target="GEO">
      <data key="d0">347694</data>
    </edge>
    <edge source="AUS" target="DEU">
      <data key="d0">28566063</data>
    </edge>
    <edge source="AUS" target="GHA">
      <data key="d0">18018401</data>
    </edge>
    <edge source="AUS" target="GRC">
      <data key="d0">1404991</data>
    </edge>
    <edge source="AUS" target="GTM">
      <data key="d0">306027</data>
    </edge>
    <edge source="AUS" target="HND">
      <data key="d0">125938</data>
    </edge>
    <edge source="AUS" target="HKG">
      <data key="d0">16278511</data>
    </edge>
    <edge source="AUS" target="HUN">
      <data key="d0">663333</data>
    </edge>
    <edge source="AUS" target="IDN">
      <data key="d0">150058187</data>
    </edge>
    <edge source="AUS" target="IRL">
      <data key="d0">1275648</data>
    </edge>
    <edge source="AUS" target="ISR">
      <data key="d0">1564538</data>
    </edge>
    <edge source="AUS" target="ITA">
      <data key="d0">7057880</data>
    </edge>
    <edge source="AUS" target="CIV">
      <data key="d0">1463323</data>
    </edge>
    <edge source="AUS" target="JAM">
      <data key="d0">315138</data>
    </edge>
    <edge source="AUS" target="JPN">
      <data key="d0">46489130</data>
    </edge>
    <edge source="AUS" target="KAZ">
      <data key="d0">1122657</data>
    </edge>
    <edge source="AUS" target="JOR">
      <data key="d0">86189</data>
    </edge>
    <edge source="AUS" target="KOR">
      <data key="d0">30575043</data>
    </edge>
    <edge source="AUS" target="KGZ">
      <data key="d0">164176</data>
    </edge>
    <edge source="AUS" target="LBN">
      <data key="d0">157802</data>
    </edge>
    <edge source="AUS" target="LVA">
      <data key="d0">69921</data>
    </edge>
    <edge source="AUS" target="LTU">
      <data key="d0">608066</data>
    </edge>
    <edge source="AUS" target="MDG">
      <data key="d0">3744935</data>
    </edge>
    <edge source="AUS" target="MWI">
      <data key="d0">183589</data>
    </edge>
    <edge source="AUS" target="MYS">
      <data key="d0">35544184</data>
    </edge>
    <edge source="AUS" target="MRT">
      <data key="d0">1832843</data>
    </edge>
    <edge source="AUS" target="MUS">
      <data key="d0">664170</data>
    </edge>
    <edge source="AUS" target="MEX">
      <data key="d0">15394586</data>
    </edge>
    <edge source="AUS" target="MDA">
      <data key="d0">40623</data>
    </edge>
    <edge source="AUS" target="MAR">
      <data key="d0">567973</data>
    </edge>
    <edge source="AUS" target="MOZ">
      <data key="d0">2454556</data>
    </edge>
    <edge source="AUS" target="OMN">
      <data key="d0">4588014</data>
    </edge>
    <edge source="AUS" target="NAM">
      <data key="d0">1405603</data>
    </edge>
    <edge source="AUS" target="NLD">
      <data key="d0">13259104</data>
    </edge>
    <edge source="AUS" target="NZL">
      <data key="d0">292260782</data>
    </edge>
    <edge source="AUS" target="NIC">
      <data key="d0">18212</data>
    </edge>
    <edge source="AUS" target="NER">
      <data key="d0">32893</data>
    </edge>
    <edge source="AUS" target="NOR">
      <data key="d0">5159951</data>
    </edge>
    <edge source="AUS" target="PAK">
      <data key="d0">1432458</data>
    </edge>
    <edge source="AUS" target="PAN">
      <data key="d0">70045</data>
    </edge>
    <edge source="AUS" target="PER">
      <data key="d0">5676002</data>
    </edge>
    <edge source="AUS" target="PHL">
      <data key="d0">33724252</data>
    </edge>
    <edge source="AUS" target="POL">
      <data key="d0">1384556</data>
    </edge>
    <edge source="AUS" target="PRT">
      <data key="d0">817144</data>
    </edge>
    <edge source="AUS" target="ROU">
      <data key="d0">20053</data>
    </edge>
    <edge source="AUS" target="RUS">
      <data key="d0">12611277</data>
    </edge>
    <edge source="AUS" target="SAU">
      <data key="d0">25354186</data>
    </edge>
    <edge source="AUS" target="SEN">
      <data key="d0">12888525</data>
    </edge>
    <edge source="AUS" target="SRB">
      <data key="d0">163532</data>
    </edge>
    <edge source="AUS" target="IND">
      <data key="d0">27537995</data>
    </edge>
    <edge source="AUS" target="SGP">
      <data key="d0">89745258</data>
    </edge>
    <edge source="AUS" target="SVK">
      <data key="d0">70713</data>
    </edge>
    <edge source="AUS" target="VNM">
      <data key="d0">11653285</data>
    </edge>
    <edge source="AUS" target="SVN">
      <data key="d0">447949</data>
    </edge>
    <edge source="AUS" target="ZAF">
      <data key="d0">55841531</data>
    </edge>
    <edge source="AUS" target="ZWE">
      <data key="d0">72246</data>
    </edge>
    <edge source="AUS" target="ESP">
      <data key="d0">6706524</data>
    </edge>
    <edge source="AUS" target="SWE">
      <data key="d0">4601840</data>
    </edge>
    <edge source="AUS" target="CHE">
      <data key="d0">1455717</data>
    </edge>
    <edge source="AUS" target="THA">
      <data key="d0">73705860</data>
    </edge>
    <edge source="AUS" target="TGO">
      <data key="d0">186489</data>
    </edge>
    <edge source="AUS" target="ARE">
      <data key="d0">48580293</data>
    </edge>
    <edge source="AUS" target="TUR">
      <data key="d0">2954071</data>
    </edge>
    <edge source="AUS" target="UGA">
      <data key="d0">186553</data>
    </edge>
    <edge source="AUS" target="UKR">
      <data key="d0">756408</data>
    </edge>
    <edge source="AUS" target="EGY">
      <data key="d0">7454166</data>
    </edge>
    <edge source="AUS" target="GBR">
      <data key="d0">49797612</data>
    </edge>
    <edge source="AUS" target="TZA">
      <data key="d0">3023628</data>
    </edge>
    <edge source="AUS" target="USA">
      <data key="d0">225882485</data>
    </edge>
    <edge source="AUS" target="BFA">
      <data key="d0">4179072</data>
    </edge>
    <edge source="AUS" target="URY">
      <data key="d0">109923</data>
    </edge>
    <edge source="ARM" target="BEL">
      <data key="d0">74903</data>
    </edge>
    <edge source="ARM" target="FRA">
      <data key="d0">11745</data>
    </edge>
    <edge source="ARM" target="GEO">
      <data key="d0">731514</data>
    </edge>
    <edge source="ARM" target="DEU">
      <data key="d0">18765</data>
    </edge>
    <edge source="ARM" target="ITA">
      <data key="d0">109738</data>
    </edge>
    <edge source="ARM" target="KAZ">
      <data key="d0">39552</data>
    </edge>
    <edge source="ARM" target="RUS">
      <data key="d0">2153142</data>
    </edge>
    <edge source="ARM" target="ESP">
      <data key="d0">83825</data>
    </edge>
    <edge source="ARM" target="UKR">
      <data key="d0">75337</data>
    </edge>
    <edge source="ARM" target="TZA">
      <data key="d0">10380</data>
    </edge>
    <edge source="BEL" target="ALB">
      <data key="d0">472512</data>
    </edge>
    <edge source="BEL" target="DZA">
      <data key="d0">82092531</data>
    </edge>
    <edge source="BEL" target="AZE">
      <data key="d0">8751392</data>
    </edge>
    <edge source="BEL" target="ARG">
      <data key="d0">32558535</data>
    </edge>
    <edge source="BEL" target="AUS">
      <data key="d0">190422131</data>
    </edge>
    <edge source="BEL" target="AUT">
      <data key="d0">168736875</data>
    </edge>
    <edge source="BEL" target="ARM">
      <data key="d0">2582316</data>
    </edge>
    <edge source="BEL" target="BOL">
      <data key="d0">6210501</data>
    </edge>
    <edge source="BEL" target="BWA">
      <data key="d0">139069</data>
    </edge>
    <edge source="BEL" target="BRA">
      <data key="d0">216590946</data>
    </edge>
    <edge source="BEL" target="BGR">
      <data key="d0">25645264</data>
    </edge>
    <edge source="BEL" target="BDI">
      <data key="d0">1383768</data>
    </edge>
    <edge source="BEL" target="BLR">
      <data key="d0">19358599</data>
    </edge>
    <edge source="BEL" target="KHM">
      <data key="d0">620724</data>
    </edge>
    <edge source="BEL" target="CMR">
      <data key="d0">27106488</data>
    </edge>
    <edge source="BEL" target="CAN">
      <data key="d0">77880461</data>
    </edge>
    <edge source="BEL" target="CAF">
      <data key="d0">712135</data>
    </edge>
    <edge source="BEL" target="LKA">
      <data key="d0">2185778</data>
    </edge>
    <edge source="BEL" target="CHL">
      <data key="d0">48254426</data>
    </edge>
    <edge source="BEL" target="CHN">
      <data key="d0">545109532</data>
    </edge>
    <edge source="BEL" target="COL">
      <data key="d0">32747226</data>
    </edge>
    <edge source="BEL" target="CRI">
      <data key="d0">4667181</data>
    </edge>
    <edge source="BEL" target="HRV">
      <data key="d0">14479435</data>
    </edge>
    <edge source="BEL" target="CZE">
      <data key="d0">123814209</data>
    </edge>
    <edge source="BEL" target="BEN">
      <data key="d0">3498003</data>
    </edge>
    <edge source="BEL" target="DNK">
      <data key="d0">165716696</data>
    </edge>
    <edge source="BEL" target="ECU">
      <data key="d0">11020594</data>
    </edge>
    <edge source="BEL" target="SLV">
      <data key="d0">993590</data>
    </edge>
    <edge source="BEL" target="ETH">
      <data key="d0">5273786</data>
    </edge>
    <edge source="BEL" target="EST">
      <data key="d0">21765642</data>
    </edge>
    <edge source="BEL" target="FIN">
      <data key="d0">129603779</data>
    </edge>
    <edge source="BEL" target="FRA">
      <data key="d0">1810149549</data>
    </edge>
    <edge source="BEL" target="GEO">
      <data key="d0">2718454</data>
    </edge>
    <edge source="BEL" target="GMB">
      <data key="d0">339404</data>
    </edge>
    <edge source="BEL" target="PSE">
      <data key="d0">53044</data>
    </edge>
    <edge source="BEL" target="DEU">
      <data key="d0">1598563733</data>
    </edge>
    <edge source="BEL" target="GHA">
      <data key="d0">25305727</data>
    </edge>
    <edge source="BEL" target="GRC">
      <data key="d0">56768202</data>
    </edge>
    <edge source="BEL" target="GTM">
      <data key="d0">4530887</data>
    </edge>
    <edge source="BEL" target="HND">
      <data key="d0">1553078</data>
    </edge>
    <edge source="BEL" target="HKG">
      <data key="d0">15354044</data>
    </edge>
    <edge source="BEL" target="HUN">
      <data key="d0">148232125</data>
    </edge>
    <edge source="BEL" target="IDN">
      <data key="d0">49250727</data>
    </edge>
    <edge source="BEL" target="IRL">
      <data key="d0">44580544</data>
    </edge>
    <edge source="BEL" target="ISR">
      <data key="d0">58376590</data>
    </edge>
    <edge source="BEL" target="ITA">
      <data key="d0">803091813</data>
    </edge>
    <edge source="BEL" target="CIV">
      <data key="d0">26807371</data>
    </edge>
    <edge source="BEL" target="JAM">
      <data key="d0">959955</data>
    </edge>
    <edge source="BEL" target="JPN">
      <data key="d0">85936582</data>
    </edge>
    <edge source="BEL" target="KAZ">
      <data key="d0">25176879</data>
    </edge>
    <edge source="BEL" target="JOR">
      <data key="d0">29041152</data>
    </edge>
    <edge source="BEL" target="KOR">
      <data key="d0">180422534</data>
    </edge>
    <edge source="BEL" target="KGZ">
      <data key="d0">1970076</data>
    </edge>
    <edge source="BEL" target="LBN">
      <data key="d0">15733482</data>
    </edge>
    <edge source="BEL" target="LVA">
      <data key="d0">12295335</data>
    </edge>
    <edge source="BEL" target="LTU">
      <data key="d0">23378760</data>
    </edge>
    <edge source="BEL" target="MDG">
      <data key="d0">2321346</data>
    </edge>
    <edge source="BEL" target="MWI">
      <data key="d0">216424</data>
    </edge>
    <edge source="BEL" target="MYS">
      <data key="d0">26211310</data>
    </edge>
    <edge source="BEL" target="MRT">
      <data key="d0">10723531</data>
    </edge>
    <edge source="BEL" target="MUS">
      <data key="d0">4579241</data>
    </edge>
    <edge source="BEL" target="MEX">
      <data key="d0">91882958</data>
    </edge>
    <edge source="BEL" target="MDA">
      <data key="d0">1586431</data>
    </edge>
    <edge source="BEL" target="MAR">
      <data key="d0">89087036</data>
    </edge>
    <edge source="BEL" target="MOZ">
      <data key="d0">577163</data>
    </edge>
    <edge source="BEL" target="OMN">
      <data key="d0">21429836</data>
    </edge>
    <edge source="BEL" target="NAM">
      <data key="d0">486061</data>
    </edge>
    <edge source="BEL" target="NLD">
      <data key="d0">954279652</data>
    </edge>
    <edge source="BEL" target="NZL">
      <data key="d0">15278127</data>
    </edge>
    <edge source="BEL" target="NIC">
      <data key="d0">1091924</data>
    </edge>
    <edge source="BEL" target="NER">
      <data key="d0">3750900</data>
    </edge>
    <edge source="BEL" target="NOR">
      <data key="d0">98068731</data>
    </edge>
    <edge source="BEL" target="PAK">
      <data key="d0">18666816</data>
    </edge>
    <edge source="BEL" target="PAN">
      <data key="d0">15293411</data>
    </edge>
    <edge source="BEL" target="PRY">
      <data key="d0">1407034</data>
    </edge>
    <edge source="BEL" target="PER">
      <data key="d0">47991274</data>
    </edge>
    <edge source="BEL" target="PHL">
      <data key="d0">23622354</data>
    </edge>
    <edge source="BEL" target="POL">
      <data key="d0">260382176</data>
    </edge>
    <edge source="BEL" target="PRT">
      <data key="d0">89694816</data>
    </edge>
    <edge source="BEL" target="ROU">
      <data key="d0">71978291</data>
    </edge>
    <edge source="BEL" target="RUS">
      <data key="d0">399116655</data>
    </edge>
    <edge source="BEL" target="SAU">
      <data key="d0">192829914</data>
    </edge>
    <edge source="BEL" target="SEN">
      <data key="d0">62530253</data>
    </edge>
    <edge source="BEL" target="SRB">
      <data key="d0">13418106</data>
    </edge>
    <edge source="BEL" target="IND">
      <data key="d0">167386831</data>
    </edge>
    <edge source="BEL" target="SGP">
      <data key="d0">119987524</data>
    </edge>
    <edge source="BEL" target="SVK">
      <data key="d0">38362609</data>
    </edge>
    <edge source="BEL" target="VNM">
      <data key="d0">22488553</data>
    </edge>
    <edge source="BEL" target="SVN">
      <data key="d0">20469223</data>
    </edge>
    <edge source="BEL" target="ZAF">
      <data key="d0">186514318</data>
    </edge>
    <edge source="BEL" target="ZWE">
      <data key="d0">2374667</data>
    </edge>
    <edge source="BEL" target="ESP">
      <data key="d0">408749401</data>
    </edge>
    <edge source="BEL" target="SWE">
      <data key="d0">291126727</data>
    </edge>
    <edge source="BEL" target="CHE">
      <data key="d0">161423291</data>
    </edge>
    <edge source="BEL" target="THA">
      <data key="d0">59299599</data>
    </edge>
    <edge source="BEL" target="TGO">
      <data key="d0">11522857</data>
    </edge>
    <edge source="BEL" target="ARE">
      <data key="d0">196372743</data>
    </edge>
    <edge source="BEL" target="TUN">
      <data key="d0">29410388</data>
    </edge>
    <edge source="BEL" target="TUR">
      <data key="d0">310515107</data>
    </edge>
    <edge source="BEL" target="UGA">
      <data key="d0">5615314</data>
    </edge>
    <edge source="BEL" target="UKR">
      <data key="d0">39335726</data>
    </edge>
    <edge source="BEL" target="MKD">
      <data key="d0">1674466</data>
    </edge>
    <edge source="BEL" target="EGY">
      <data key="d0">65191578</data>
    </edge>
    <edge source="BEL" target="GBR">
      <data key="d0">696255322</data>
    </edge>
    <edge source="BEL" target="TZA">
      <data key="d0">10155732</data>
    </edge>
    <edge source="BEL" target="USA">
      <data key="d0">921201099</data>
    </edge>
    <edge source="BEL" target="BFA">
      <data key="d0">6176337</data>
    </edge>
    <edge source="BEL" target="URY">
      <data key="d0">29753571</data>
    </edge>
    <edge source="BOL" target="ARG">
      <data key="d0">3494172</data>
    </edge>
    <edge source="BOL" target="AUS">
      <data key="d0">206414</data>
    </edge>
    <edge source="BOL" target="BRA">
      <data key="d0">2579344</data>
    </edge>
    <edge source="BOL" target="CHL">
      <data key="d0">1860059</data>
    </edge>
    <edge source="BOL" target="COL">
      <data key="d0">366160</data>
    </edge>
    <edge source="BOL" target="ECU">
      <data key="d0">38921</data>
    </edge>
    <edge source="BOL" target="DEU">
      <data key="d0">1115359</data>
    </edge>
    <edge source="BOL" target="IDN">
      <data key="d0">10867</data>
    </edge>
    <edge source="BOL" target="MEX">
      <data key="d0">165341</data>
    </edge>
    <edge source="BOL" target="NLD">
      <data key="d0">17301</data>
    </edge>
    <edge source="BOL" target="PAN">
      <data key="d0">22790</data>
    </edge>
    <edge source="BOL" target="PRY">
      <data key="d0">111264</data>
    </edge>
    <edge source="BOL" target="PER">
      <data key="d0">1864889</data>
    </edge>
    <edge source="BOL" target="ARE">
      <data key="d0">219294</data>
    </edge>
    <edge source="BOL" target="USA">
      <data key="d0">1222503</data>
    </edge>
    <edge source="BOL" target="URY">
      <data key="d0">36500</data>
    </edge>
    <edge source="BRA" target="DZA">
      <data key="d0">2153104</data>
    </edge>
    <edge source="BRA" target="AZE">
      <data key="d0">11663</data>
    </edge>
    <edge source="BRA" target="ARG">
      <data key="d0">651865811</data>
    </edge>
    <edge source="BRA" target="AUS">
      <data key="d0">17353614</data>
    </edge>
    <edge source="BRA" target="AUT">
      <data key="d0">9371556</data>
    </edge>
    <edge source="BRA" target="BEL">
      <data key="d0">11947485</data>
    </edge>
    <edge source="BRA" target="BOL">
      <data key="d0">77748070</data>
    </edge>
    <edge source="BRA" target="BWA">
      <data key="d0">110664</data>
    </edge>
    <edge source="BRA" target="BGR">
      <data key="d0">246143</data>
    </edge>
    <edge source="BRA" target="BLR">
      <data key="d0">926901</data>
    </edge>
    <edge source="BRA" target="CAN">
      <data key="d0">45758790</data>
    </edge>
    <edge source="BRA" target="CAF">
      <data key="d0">20572</data>
    </edge>
    <edge source="BRA" target="LKA">
      <data key="d0">11725</data>
    </edge>
    <edge source="BRA" target="CHL">
      <data key="d0">122601886</data>
    </edge>
    <edge source="BRA" target="CHN">
      <data key="d0">137411363</data>
    </edge>
    <edge source="BRA" target="COL">
      <data key="d0">127611026</data>
    </edge>
    <edge source="BRA" target="CRI">
      <data key="d0">15904118</data>
    </edge>
    <edge source="BRA" target="HRV">
      <data key="d0">39094</data>
    </edge>
    <edge source="BRA" target="CZE">
      <data key="d0">3158472</data>
    </edge>
    <edge source="BRA" target="BEN">
      <data key="d0">30000</data>
    </edge>
    <edge source="BRA" target="DNK">
      <data key="d0">2367960</data>
    </edge>
    <edge source="BRA" target="ECU">
      <data key="d0">52162815</data>
    </edge>
    <edge source="BRA" target="SLV">
      <data key="d0">6653051</data>
    </edge>
    <edge source="BRA" target="ETH">
      <data key="d0">603867</data>
    </edge>
    <edge source="BRA" target="EST">
      <data key="d0">249197</data>
    </edge>
    <edge source="BRA" target="FIN">
      <data key="d0">1063801</data>
    </edge>
    <edge source="BRA" target="FRA">
      <data key="d0">74257935</data>
    </edge>
    <edge source="BRA" target="GEO">
      <data key="d0">15906</data>
    </edge>
    <edge source="BRA" target="DEU">
      <data key="d0">318732496</data>
    </edge>
    <edge source="BRA" target="GHA">
      <data key="d0">1772717</data>
    </edge>
    <edge source="BRA" target="GRC">
      <data key="d0">405163</data>
    </edge>
    <edge source="BRA" target="GTM">
      <data key="d0">21170201</data>
    </edge>
    <edge source="BRA" target="HND">
      <data key="d0">8649762</data>
    </edge>
    <edge source="BRA" target="HKG">
      <data key="d0">1215842</data>
    </edge>
    <edge source="BRA" target="HUN">
      <data key="d0">4214626</data>
    </edge>
    <edge source="BRA" target="IDN">
      <data key="d0">8770323</data>
    </edge>
    <edge source="BRA" target="IRL">
      <data key="d0">1163413</data>
    </edge>
    <edge source="BRA" target="ISR">
      <data key="d0">1245184</data>
    </edge>
    <edge source="BRA" target="ITA">
      <data key="d0">107896623</data>
    </edge>
    <edge source="BRA" target="CIV">
      <data key="d0">327798</data>
    </edge>
    <edge source="BRA" target="JAM">
      <data key="d0">876708</data>
    </edge>
    <edge source="BRA" target="JPN">
      <data key="d0">18195765</data>
    </edge>
    <edge source="BRA" target="KAZ">
      <data key="d0">180099</data>
    </edge>
    <edge source="BRA" target="JOR">
      <data key="d0">663007</data>
    </edge>
    <edge source="BRA" target="KOR">
      <data key="d0">7676044</data>
    </edge>
    <edge source="BRA" target="LBN">
      <data key="d0">5237893</data>
    </edge>
    <edge source="BRA" target="LVA">
      <data key="d0">122894</data>
    </edge>
    <edge source="BRA" target="LTU">
      <data key="d0">903572</data>
    </edge>
    <edge source="BRA" target="MWI">
      <data key="d0">215740</data>
    </edge>
    <edge source="BRA" target="MYS">
      <data key="d0">17375098</data>
    </edge>
    <edge source="BRA" target="MRT">
      <data key="d0">183050</data>
    </edge>
    <edge source="BRA" target="MUS">
      <data key="d0">492687</data>
    </edge>
    <edge source="BRA" target="MEX">
      <data key="d0">313425758</data>
    </edge>
    <edge source="BRA" target="MDA">
      <data key="d0">22364</data>
    </edge>
    <edge source="BRA" target="MAR">
      <data key="d0">4562361</data>
    </edge>
    <edge source="BRA" target="MOZ">
      <data key="d0">1504511</data>
    </edge>
    <edge source="BRA" target="OMN">
      <data key="d0">2303036</data>
    </edge>
    <edge source="BRA" target="NAM">
      <data key="d0">244510</data>
    </edge>
    <edge source="BRA" target="NLD">
      <data key="d0">708079533</data>
    </edge>
    <edge source="BRA" target="NZL">
      <data key="d0">2375873</data>
    </edge>
    <edge source="BRA" target="NIC">
      <data key="d0">7045042</data>
    </edge>
    <edge source="BRA" target="NER">
      <data key="d0">19879</data>
    </edge>
    <edge source="BRA" target="NOR">
      <data key="d0">1912670</data>
    </edge>
    <edge source="BRA" target="PAK">
      <data key="d0">12916942</data>
    </edge>
    <edge source="BRA" target="PAN">
      <data key="d0">28861007</data>
    </edge>
    <edge source="BRA" target="PRY">
      <data key="d0">121271494</data>
    </edge>
    <edge source="BRA" target="PER">
      <data key="d0">118792948</data>
    </edge>
    <edge source="BRA" target="PHL">
      <data key="d0">1087716</data>
    </edge>
    <edge source="BRA" target="POL">
      <data key="d0">4739498</data>
    </edge>
    <edge source="BRA" target="PRT">
      <data key="d0">2445225</data>
    </edge>
    <edge source="BRA" target="ROU">
      <data key="d0">3858542</data>
    </edge>
    <edge source="BRA" target="RUS">
      <data key="d0">17454268</data>
    </edge>
    <edge source="BRA" target="SAU">
      <data key="d0">6270017</data>
    </edge>
    <edge source="BRA" target="SEN">
      <data key="d0">176705</data>
    </edge>
    <edge source="BRA" target="SRB">
      <data key="d0">357801</data>
    </edge>
    <edge source="BRA" target="IND">
      <data key="d0">45916681</data>
    </edge>
    <edge source="BRA" target="SGP">
      <data key="d0">42628796</data>
    </edge>
    <edge source="BRA" target="SVK">
      <data key="d0">18050658</data>
    </edge>
    <edge source="BRA" target="VNM">
      <data key="d0">1381923</data>
    </edge>
    <edge source="BRA" target="SVN">
      <data key="d0">18265</data>
    </edge>
    <edge source="BRA" target="ZAF">
      <data key="d0">62899068</data>
    </edge>
    <edge source="BRA" target="ZWE">
      <data key="d0">169616</data>
    </edge>
    <edge source="BRA" target="ESP">
      <data key="d0">15022574</data>
    </edge>
    <edge source="BRA" target="SWE">
      <data key="d0">10797610</data>
    </edge>
    <edge source="BRA" target="CHE">
      <data key="d0">5969678</data>
    </edge>
    <edge source="BRA" target="THA">
      <data key="d0">33167693</data>
    </edge>
    <edge source="BRA" target="TGO">
      <data key="d0">22167</data>
    </edge>
    <edge source="BRA" target="ARE">
      <data key="d0">8391770</data>
    </edge>
    <edge source="BRA" target="TUN">
      <data key="d0">575638</data>
    </edge>
    <edge source="BRA" target="TUR">
      <data key="d0">14244149</data>
    </edge>
    <edge source="BRA" target="UGA">
      <data key="d0">761362</data>
    </edge>
    <edge source="BRA" target="UKR">
      <data key="d0">4197100</data>
    </edge>
    <edge source="BRA" target="EGY">
      <data key="d0">21077571</data>
    </edge>
    <edge source="BRA" target="GBR">
      <data key="d0">47520832</data>
    </edge>
    <edge source="BRA" target="TZA">
      <data key="d0">2796914</data>
    </edge>
    <edge source="BRA" target="USA">
      <data key="d0">697596958</data>
    </edge>
    <edge source="BRA" target="URY">
      <data key="d0">50527664</data>
    </edge>
    <edge source="BLR" target="DZA">
      <data key="d0">64800</data>
    </edge>
    <edge source="BLR" target="AZE">
      <data key="d0">2320300</data>
    </edge>
    <edge source="BLR" target="ARG">
      <data key="d0">47900</data>
    </edge>
    <edge source="BLR" target="AUS">
      <data key="d0">130000</data>
    </edge>
    <edge source="BLR" target="AUT">
      <data key="d0">105900</data>
    </edge>
    <edge source="BLR" target="ARM">
      <data key="d0">905800</data>
    </edge>
    <edge source="BLR" target="BRA">
      <data key="d0">24900</data>
    </edge>
    <edge source="BLR" target="BGR">
      <data key="d0">1062600</data>
    </edge>
    <edge source="BLR" target="CAN">
      <data key="d0">292800</data>
    </edge>
    <edge source="BLR" target="CHL">
      <data key="d0">12700</data>
    </edge>
    <edge source="BLR" target="CHN">
      <data key="d0">3564600</data>
    </edge>
    <edge source="BLR" target="CZE">
      <data key="d0">800500</data>
    </edge>
    <edge source="BLR" target="ETH">
      <data key="d0">57300</data>
    </edge>
    <edge source="BLR" target="EST">
      <data key="d0">1062400</data>
    </edge>
    <edge source="BLR" target="FIN">
      <data key="d0">1449300</data>
    </edge>
    <edge source="BLR" target="FRA">
      <data key="d0">374100</data>
    </edge>
    <edge source="BLR" target="GEO">
      <data key="d0">1464900</data>
    </edge>
    <edge source="BLR" target="DEU">
      <data key="d0">2037100</data>
    </edge>
    <edge source="BLR" target="HUN">
      <data key="d0">637600</data>
    </edge>
    <edge source="BLR" target="ISR">
      <data key="d0">1140000</data>
    </edge>
    <edge source="BLR" target="ITA">
      <data key="d0">233000</data>
    </edge>
    <edge source="BLR" target="KAZ">
      <data key="d0">31765600</data>
    </edge>
    <edge source="BLR" target="JOR">
      <data key="d0">14000</data>
    </edge>
    <edge source="BLR" target="KGZ">
      <data key="d0">840100</data>
    </edge>
    <edge source="BLR" target="LBN">
      <data key="d0">21900</data>
    </edge>
    <edge source="BLR" target="LVA">
      <data key="d0">1366400</data>
    </edge>
    <edge source="BLR" target="LTU">
      <data key="d0">4916900</data>
    </edge>
    <edge source="BLR" target="MDA">
      <data key="d0">2471400</data>
    </edge>
    <edge source="BLR" target="NLD">
      <data key="d0">159100</data>
    </edge>
    <edge source="BLR" target="NIC">
      <data key="d0">89800</data>
    </edge>
    <edge source="BLR" target="PAK">
      <data key="d0">288100</data>
    </edge>
    <edge source="BLR" target="POL">
      <data key="d0">4549000</data>
    </edge>
    <edge source="BLR" target="ROU">
      <data key="d0">158000</data>
    </edge>
    <edge source="BLR" target="RUS">
      <data key="d0">567165000</data>
    </edge>
    <edge source="BLR" target="SAU">
      <data key="d0">2196500</data>
    </edge>
    <edge source="BLR" target="SRB">
      <data key="d0">438000</data>
    </edge>
    <edge source="BLR" target="IND">
      <data key="d0">1465800</data>
    </edge>
    <edge source="BLR" target="SGP">
      <data key="d0">23100</data>
    </edge>
    <edge source="BLR" target="SVK">
      <data key="d0">168800</data>
    </edge>
    <edge source="BLR" target="VNM">
      <data key="d0">774900</data>
    </edge>
    <edge source="BLR" target="SVN">
      <data key="d0">16000</data>
    </edge>
    <edge source="BLR" target="ZAF">
      <data key="d0">28800</data>
    </edge>
    <edge source="BLR" target="SWE">
      <data key="d0">35400</data>
    </edge>
    <edge source="BLR" target="CHE">
      <data key="d0">102600</data>
    </edge>
    <edge source="BLR" target="ARE">
      <data key="d0">512200</data>
    </edge>
    <edge source="BLR" target="TUR">
      <data key="d0">304000</data>
    </edge>
    <edge source="BLR" target="UKR">
      <data key="d0">41641400</data>
    </edge>
    <edge source="BLR" target="MKD">
      <data key="d0">15500</data>
    </edge>
    <edge source="BLR" target="EGY">
      <data key="d0">1225600</data>
    </edge>
    <edge source="BLR" target="GBR">
      <data key="d0">121300</data>
    </edge>
    <edge source="BLR" target="USA">
      <data key="d0">249100</data>
    </edge>
    <edge source="LKA" target="AUS">
      <data key="d0">141542</data>
    </edge>
    <edge source="LKA" target="AUT">
      <data key="d0">148013</data>
    </edge>
    <edge source="LKA" target="BEL">
      <data key="d0">602839</data>
    </edge>
    <edge source="LKA" target="BOL">
      <data key="d0">558207</data>
    </edge>
    <edge source="LKA" target="BRA">
      <data key="d0">84454</data>
    </edge>
    <edge source="LKA" target="KHM">
      <data key="d0">30164</data>
    </edge>
    <edge source="LKA" target="CAN">
      <data key="d0">260381</data>
    </edge>
    <edge source="LKA" target="CHL">
      <data key="d0">33861</data>
    </edge>
    <edge source="LKA" target="CHN">
      <data key="d0">386665</data>
    </edge>
    <edge source="LKA" target="DNK">
      <data key="d0">2490971</data>
    </edge>
    <edge source="LKA" target="ETH">
      <data key="d0">183600</data>
    </edge>
    <edge source="LKA" target="FRA">
      <data key="d0">3717048</data>
    </edge>
    <edge source="LKA" target="DEU">
      <data key="d0">8114984</data>
    </edge>
    <edge source="LKA" target="GHA">
      <data key="d0">77832</data>
    </edge>
    <edge source="LKA" target="HKG">
      <data key="d0">53733</data>
    </edge>
    <edge source="LKA" target="HUN">
      <data key="d0">14439</data>
    </edge>
    <edge source="LKA" target="IDN">
      <data key="d0">220182</data>
    </edge>
    <edge source="LKA" target="IRL">
      <data key="d0">344552</data>
    </edge>
    <edge source="LKA" target="ITA">
      <data key="d0">181885</data>
    </edge>
    <edge source="LKA" target="JPN">
      <data key="d0">670753</data>
    </edge>
    <edge source="LKA" target="KOR">
      <data key="d0">354020</data>
    </edge>
    <edge source="LKA" target="MYS">
      <data key="d0">1014221</data>
    </edge>
    <edge source="LKA" target="MEX">
      <data key="d0">50791</data>
    </edge>
    <edge source="LKA" target="NLD">
      <data key="d0">1708297</data>
    </edge>
    <edge source="LKA" target="NZL">
      <data key="d0">12742</data>
    </edge>
    <edge source="LKA" target="NOR">
      <data key="d0">20236</data>
    </edge>
    <edge source="LKA" target="PER">
      <data key="d0">20399</data>
    </edge>
    <edge source="LKA" target="PHL">
      <data key="d0">19794</data>
    </edge>
    <edge source="LKA" target="POL">
      <data key="d0">158477</data>
    </edge>
    <edge source="LKA" target="RUS">
      <data key="d0">15844</data>
    </edge>
    <edge source="LKA" target="SAU">
      <data key="d0">1501767</data>
    </edge>
    <edge source="LKA" target="IND">
      <data key="d0">19222703</data>
    </edge>
    <edge source="LKA" target="SGP">
      <data key="d0">1332635</data>
    </edge>
    <edge source="LKA" target="VNM">
      <data key="d0">950703</data>
    </edge>
    <edge source="LKA" target="ZAF">
      <data key="d0">34016</data>
    </edge>
    <edge source="LKA" target="ESP">
      <data key="d0">17353</data>
    </edge>
    <edge source="LKA" target="SWE">
      <data key="d0">1257868</data>
    </edge>
    <edge source="LKA" target="THA">
      <data key="d0">178430</data>
    </edge>
    <edge source="LKA" target="ARE">
      <data key="d0">13505092</data>
    </edge>
    <edge source="LKA" target="TUN">
      <data key="d0">60015</data>
    </edge>
    <edge source="LKA" target="TUR">
      <data key="d0">863945</data>
    </edge>
    <edge source="LKA" target="EGY">
      <data key="d0">14205</data>
    </edge>
    <edge source="LKA" target="GBR">
      <data key="d0">4668963</data>
    </edge>
    <edge source="LKA" target="TZA">
      <data key="d0">126858</data>
    </edge>
    <edge source="LKA" target="USA">
      <data key="d0">18572924</data>
    </edge>
    <edge source="CHL" target="DZA">
      <data key="d0">283825</data>
    </edge>
    <edge source="CHL" target="ARG">
      <data key="d0">39957845</data>
    </edge>
    <edge source="CHL" target="AUS">
      <data key="d0">2371001</data>
    </edge>
    <edge source="CHL" target="AUT">
      <data key="d0">32707</data>
    </edge>
    <edge source="CHL" target="BEL">
      <data key="d0">406221</data>
    </edge>
    <edge source="CHL" target="BOL">
      <data key="d0">40124687</data>
    </edge>
    <edge source="CHL" target="BWA">
      <data key="d0">16134</data>
    </edge>
    <edge source="CHL" target="BRA">
      <data key="d0">9124721</data>
    </edge>
    <edge source="CHL" target="CMR">
      <data key="d0">12853</data>
    </edge>
    <edge source="CHL" target="CAN">
      <data key="d0">3695344</data>
    </edge>
    <edge source="CHL" target="CHN">
      <data key="d0">511576</data>
    </edge>
    <edge source="CHL" target="COL">
      <data key="d0">19669276</data>
    </edge>
    <edge source="CHL" target="CRI">
      <data key="d0">911079</data>
    </edge>
    <edge source="CHL" target="DNK">
      <data key="d0">468733</data>
    </edge>
    <edge source="CHL" target="ECU">
      <data key="d0">6060345</data>
    </edge>
    <edge source="CHL" target="SLV">
      <data key="d0">81108</data>
    </edge>
    <edge source="CHL" target="FIN">
      <data key="d0">71767</data>
    </edge>
    <edge source="CHL" target="FRA">
      <data key="d0">812465</data>
    </edge>
    <edge source="CHL" target="DEU">
      <data key="d0">825515</data>
    </edge>
    <edge source="CHL" target="GHA">
      <data key="d0">711687</data>
    </edge>
    <edge source="CHL" target="GTM">
      <data key="d0">654330</data>
    </edge>
    <edge source="CHL" target="HND">
      <data key="d0">134053</data>
    </edge>
    <edge source="CHL" target="IDN">
      <data key="d0">354694</data>
    </edge>
    <edge source="CHL" target="ISR">
      <data key="d0">57194</data>
    </edge>
    <edge source="CHL" target="ITA">
      <data key="d0">833671</data>
    </edge>
    <edge source="CHL" target="JPN">
      <data key="d0">275704</data>
    </edge>
    <edge source="CHL" target="KOR">
      <data key="d0">100548</data>
    </edge>
    <edge source="CHL" target="MRT">
      <data key="d0">133524</data>
    </edge>
    <edge source="CHL" target="MEX">
      <data key="d0">12779611</data>
    </edge>
    <edge source="CHL" target="MAR">
      <data key="d0">30922</data>
    </edge>
    <edge source="CHL" target="NLD">
      <data key="d0">1046201</data>
    </edge>
    <edge source="CHL" target="NZL">
      <data key="d0">608815</data>
    </edge>
    <edge source="CHL" target="NIC">
      <data key="d0">75052</data>
    </edge>
    <edge source="CHL" target="NOR">
      <data key="d0">189190</data>
    </edge>
    <edge source="CHL" target="PAK">
      <data key="d0">18355</data>
    </edge>
    <edge source="CHL" target="PAN">
      <data key="d0">1447284</data>
    </edge>
    <edge source="CHL" target="PRY">
      <data key="d0">5265465</data>
    </edge>
    <edge source="CHL" target="PER">
      <data key="d0">70109829</data>
    </edge>
    <edge source="CHL" target="PHL">
      <data key="d0">100592</data>
    </edge>
    <edge source="CHL" target="PRT">
      <data key="d0">52041</data>
    </edge>
    <edge source="CHL" target="RUS">
      <data key="d0">236797</data>
    </edge>
    <edge source="CHL" target="IND">
      <data key="d0">38045</data>
    </edge>
    <edge source="CHL" target="SGP">
      <data key="d0">66907</data>
    </edge>
    <edge source="CHL" target="ZAF">
      <data key="d0">2158062</data>
    </edge>
    <edge source="CHL" target="ESP">
      <data key="d0">1320579</data>
    </edge>
    <edge source="CHL" target="SWE">
      <data key="d0">918503</data>
    </edge>
    <edge source="CHL" target="CHE">
      <data key="d0">35053</data>
    </edge>
    <edge source="CHL" target="THA">
      <data key="d0">33959</data>
    </edge>
    <edge source="CHL" target="ARE">
      <data key="d0">750307</data>
    </edge>
    <edge source="CHL" target="TUR">
      <data key="d0">453123</data>
    </edge>
    <edge source="CHL" target="GBR">
      <data key="d0">578458</data>
    </edge>
    <edge source="CHL" target="USA">
      <data key="d0">24685647</data>
    </edge>
    <edge source="CHL" target="URY">
      <data key="d0">6987801</data>
    </edge>
    <edge source="CHN" target="ALB">
      <data key="d0">25678289</data>
    </edge>
    <edge source="CHN" target="DZA">
      <data key="d0">516989377</data>
    </edge>
    <edge source="CHN" target="AZE">
      <data key="d0">98115225</data>
    </edge>
    <edge source="CHN" target="ARG">
      <data key="d0">747717707</data>
    </edge>
    <edge source="CHN" target="AUS">
      <data key="d0">1931371375</data>
    </edge>
    <edge source="CHN" target="AUT">
      <data key="d0">124057637</data>
    </edge>
    <edge source="CHN" target="ARM">
      <data key="d0">13741403</data>
    </edge>
    <edge source="CHN" target="BEL">
      <data key="d0">528843575</data>
    </edge>
    <edge source="CHN" target="BOL">
      <data key="d0">27661323</data>
    </edge>
    <edge source="CHN" target="BWA">
      <data key="d0">12902520</data>
    </edge>
    <edge source="CHN" target="BRA">
      <data key="d0">2565564486</data>
    </edge>
    <edge source="CHN" target="BGR">
      <data key="d0">103701143</data>
    </edge>
    <edge source="CHN" target="BDI">
      <data key="d0">568239</data>
    </edge>
    <edge source="CHN" target="BLR">
      <data key="d0">79650808</data>
    </edge>
    <edge source="CHN" target="KHM">
      <data key="d0">100316444</data>
    </edge>
    <edge source="CHN" target="CMR">
      <data key="d0">29808775</data>
    </edge>
    <edge source="CHN" target="CAN">
      <data key="d0">1344992452</data>
    </edge>
    <edge source="CHN" target="CAF">
      <data key="d0">530243</data>
    </edge>
    <edge source="CHN" target="LKA">
      <data key="d0">159762000</data>
    </edge>
    <edge source="CHN" target="CHL">
      <data key="d0">456474152</data>
    </edge>
    <edge source="CHN" target="COL">
      <data key="d0">381198323</data>
    </edge>
    <edge source="CHN" target="CRI">
      <data key="d0">37733634</data>
    </edge>
    <edge source="CHN" target="HRV">
      <data key="d0">67331840</data>
    </edge>
    <edge source="CHN" target="CZE">
      <data key="d0">237907638</data>
    </edge>
    <edge source="CHN" target="BEN">
      <data key="d0">26481765</data>
    </edge>
    <edge source="CHN" target="DNK">
      <data key="d0">546997424</data>
    </edge>
    <edge source="CHN" target="ECU">
      <data key="d0">181843591</data>
    </edge>
    <edge source="CHN" target="SLV">
      <data key="d0">12399370</data>
    </edge>
    <edge source="CHN" target="ETH">
      <data key="d0">60262670</data>
    </edge>
    <edge source="CHN" target="EST">
      <data key="d0">124539560</data>
    </edge>
    <edge source="CHN" target="FIN">
      <data key="d0">336654641</data>
    </edge>
    <edge source="CHN" target="FRA">
      <data key="d0">1321288840</data>
    </edge>
    <edge source="CHN" target="GEO">
      <data key="d0">55313861</data>
    </edge>
    <edge source="CHN" target="GMB">
      <data key="d0">1763036</data>
    </edge>
    <edge source="CHN" target="PSE">
      <data key="d0">8269714</data>
    </edge>
    <edge source="CHN" target="DEU">
      <data key="d0">2778264200</data>
    </edge>
    <edge source="CHN" target="GHA">
      <data key="d0">133273654</data>
    </edge>
    <edge source="CHN" target="GRC">
      <data key="d0">242720256</data>
    </edge>
    <edge source="CHN" target="GTM">
      <data key="d0">43601473</data>
    </edge>
    <edge source="CHN" target="HND">
      <data key="d0">37530062</data>
    </edge>
    <edge source="CHN" target="HKG">
      <data key="d0">3446150557</data>
    </edge>
    <edge source="CHN" target="HUN">
      <data key="d0">156327507</data>
    </edge>
    <edge source="CHN" target="IDN">
      <data key="d0">2339296224</data>
    </edge>
    <edge source="CHN" target="IRL">
      <data key="d0">63542852</data>
    </edge>
    <edge source="CHN" target="ISR">
      <data key="d0">388705193</data>
    </edge>
    <edge source="CHN" target="ITA">
      <data key="d0">2059556090</data>
    </edge>
    <edge source="CHN" target="CIV">
      <data key="d0">32627721</data>
    </edge>
    <edge source="CHN" target="JAM">
      <data key="d0">18690128</data>
    </edge>
    <edge source="CHN" target="JPN">
      <data key="d0">7277546238</data>
    </edge>
    <edge source="CHN" target="KAZ">
      <data key="d0">532482532</data>
    </edge>
    <edge source="CHN" target="JOR">
      <data key="d0">191954312</data>
    </edge>
    <edge source="CHN" target="KOR">
      <data key="d0">2601417925</data>
    </edge>
    <edge source="CHN" target="KGZ">
      <data key="d0">69975186</data>
    </edge>
    <edge source="CHN" target="LBN">
      <data key="d0">132031964</data>
    </edge>
    <edge source="CHN" target="LVA">
      <data key="d0">115236390</data>
    </edge>
    <edge source="CHN" target="LTU">
      <data key="d0">128188659</data>
    </edge>
    <edge source="CHN" target="MDG">
      <data key="d0">11179500</data>
    </edge>
    <edge source="CHN" target="MWI">
      <data key="d0">4992111</data>
    </edge>
    <edge source="CHN" target="MYS">
      <data key="d0">1801459102</data>
    </edge>
    <edge source="CHN" target="MRT">
      <data key="d0">13343859</data>
    </edge>
    <edge source="CHN" target="MUS">
      <data key="d0">34589353</data>
    </edge>
    <edge source="CHN" target="MEX">
      <data key="d0">1478151137</data>
    </edge>
    <edge source="CHN" target="MDA">
      <data key="d0">7042758</data>
    </edge>
    <edge source="CHN" target="MAR">
      <data key="d0">164028614</data>
    </edge>
    <edge source="CHN" target="MOZ">
      <data key="d0">38475081</data>
    </edge>
    <edge source="CHN" target="OMN">
      <data key="d0">134804498</data>
    </edge>
    <edge source="CHN" target="NAM">
      <data key="d0">9168255</data>
    </edge>
    <edge source="CHN" target="NLD">
      <data key="d0">942999735</data>
    </edge>
    <edge source="CHN" target="NZL">
      <data key="d0">147277782</data>
    </edge>
    <edge source="CHN" target="NIC">
      <data key="d0">9195395</data>
    </edge>
    <edge source="CHN" target="NER">
      <data key="d0">11403999</data>
    </edge>
    <edge source="CHN" target="NOR">
      <data key="d0">76513244</data>
    </edge>
    <edge source="CHN" target="PAK">
      <data key="d0">473777621</data>
    </edge>
    <edge source="CHN" target="PAN">
      <data key="d0">441633083</data>
    </edge>
    <edge source="CHN" target="PRY">
      <data key="d0">95086930</data>
    </edge>
    <edge source="CHN" target="PER">
      <data key="d0">218429087</data>
    </edge>
    <edge source="CHN" target="PHL">
      <data key="d0">677506485</data>
    </edge>
    <edge source="CHN" target="POL">
      <data key="d0">660525247</data>
    </edge>
    <edge source="CHN" target="PRT">
      <data key="d0">124255717</data>
    </edge>
    <edge source="CHN" target="ROU">
      <data key="d0">258312990</data>
    </edge>
    <edge source="CHN" target="RUS">
      <data key="d0">2610642634</data>
    </edge>
    <edge source="CHN" target="SAU">
      <data key="d0">1319703157</data>
    </edge>
    <edge source="CHN" target="SEN">
      <data key="d0">22897715</data>
    </edge>
    <edge source="CHN" target="SRB">
      <data key="d0">39198969</data>
    </edge>
    <edge source="CHN" target="IND">
      <data key="d0">3893697377</data>
    </edge>
    <edge source="CHN" target="SGP">
      <data key="d0">1441193266</data>
    </edge>
    <edge source="CHN" target="SVK">
      <data key="d0">113926079</data>
    </edge>
    <edge source="CHN" target="VNM">
      <data key="d0">1554478574</data>
    </edge>
    <edge source="CHN" target="SVN">
      <data key="d0">92276377</data>
    </edge>
    <edge source="CHN" target="ZAF">
      <data key="d0">784775762</data>
    </edge>
    <edge source="CHN" target="ZWE">
      <data key="d0">20582747</data>
    </edge>
    <edge source="CHN" target="ESP">
      <data key="d0">1099434979</data>
    </edge>
    <edge source="CHN" target="SWE">
      <data key="d0">338355419</data>
    </edge>
    <edge source="CHN" target="CHE">
      <data key="d0">111299938</data>
    </edge>
    <edge source="CHN" target="THA">
      <data key="d0">2302769153</data>
    </edge>
    <edge source="CHN" target="TGO">
      <data key="d0">21200972</data>
    </edge>
    <edge source="CHN" target="ARE">
      <data key="d0">1333088450</data>
    </edge>
    <edge source="CHN" target="TUN">
      <data key="d0">149271152</data>
    </edge>
    <edge source="CHN" target="TUR">
      <data key="d0">1409187900</data>
    </edge>
    <edge source="CHN" target="UGA">
      <data key="d0">15813394</data>
    </edge>
    <edge source="CHN" target="UKR">
      <data key="d0">515216203</data>
    </edge>
    <edge source="CHN" target="MKD">
      <data key="d0">4002391</data>
    </edge>
    <edge source="CHN" target="EGY">
      <data key="d0">579201716</data>
    </edge>
    <edge source="CHN" target="GBR">
      <data key="d0">1525277712</data>
    </edge>
    <edge source="CHN" target="TZA">
      <data key="d0">63327869</data>
    </edge>
    <edge source="CHN" target="USA">
      <data key="d0">14601486280</data>
    </edge>
    <edge source="CHN" target="BFA">
      <data key="d0">1515356</data>
    </edge>
    <edge source="CHN" target="URY">
      <data key="d0">151500604</data>
    </edge>
    <edge source="COL" target="ARG">
      <data key="d0">1672822</data>
    </edge>
    <edge source="COL" target="AUS">
      <data key="d0">1008415</data>
    </edge>
    <edge source="COL" target="AUT">
      <data key="d0">50569</data>
    </edge>
    <edge source="COL" target="BEL">
      <data key="d0">428041</data>
    </edge>
    <edge source="COL" target="BOL">
      <data key="d0">1946012</data>
    </edge>
    <edge source="COL" target="BRA">
      <data key="d0">2425679</data>
    </edge>
    <edge source="COL" target="CMR">
      <data key="d0">744383</data>
    </edge>
    <edge source="COL" target="CAN">
      <data key="d0">1254936</data>
    </edge>
    <edge source="COL" target="CHL">
      <data key="d0">1731204</data>
    </edge>
    <edge source="COL" target="CHN">
      <data key="d0">489599</data>
    </edge>
    <edge source="COL" target="CRI">
      <data key="d0">7231281</data>
    </edge>
    <edge source="COL" target="HRV">
      <data key="d0">32867</data>
    </edge>
    <edge source="COL" target="DNK">
      <data key="d0">92660</data>
    </edge>
    <edge source="COL" target="ECU">
      <data key="d0">44111018</data>
    </edge>
    <edge source="COL" target="SLV">
      <data key="d0">1215462</data>
    </edge>
    <edge source="COL" target="FIN">
      <data key="d0">20647</data>
    </edge>
    <edge source="COL" target="FRA">
      <data key="d0">358349</data>
    </edge>
    <edge source="COL" target="DEU">
      <data key="d0">1868855</data>
    </edge>
    <edge source="COL" target="GHA">
      <data key="d0">242794</data>
    </edge>
    <edge source="COL" target="GRC">
      <data key="d0">34703</data>
    </edge>
    <edge source="COL" target="GTM">
      <data key="d0">3846717</data>
    </edge>
    <edge source="COL" target="HND">
      <data key="d0">4671019</data>
    </edge>
    <edge source="COL" target="HUN">
      <data key="d0">82196</data>
    </edge>
    <edge source="COL" target="ITA">
      <data key="d0">591494</data>
    </edge>
    <edge source="COL" target="CIV">
      <data key="d0">831668</data>
    </edge>
    <edge source="COL" target="JAM">
      <data key="d0">21992</data>
    </edge>
    <edge source="COL" target="JPN">
      <data key="d0">10516</data>
    </edge>
    <edge source="COL" target="JOR">
      <data key="d0">1441230</data>
    </edge>
    <edge source="COL" target="KOR">
      <data key="d0">22938</data>
    </edge>
    <edge source="COL" target="LTU">
      <data key="d0">14330</data>
    </edge>
    <edge source="COL" target="MDG">
      <data key="d0">12106</data>
    </edge>
    <edge source="COL" target="MYS">
      <data key="d0">911669</data>
    </edge>
    <edge source="COL" target="MEX">
      <data key="d0">9073041</data>
    </edge>
    <edge source="COL" target="OMN">
      <data key="d0">65597</data>
    </edge>
    <edge source="COL" target="NLD">
      <data key="d0">22894</data>
    </edge>
    <edge source="COL" target="NZL">
      <data key="d0">37600</data>
    </edge>
    <edge source="COL" target="NIC">
      <data key="d0">109302</data>
    </edge>
    <edge source="COL" target="PAN">
      <data key="d0">10178631</data>
    </edge>
    <edge source="COL" target="PER">
      <data key="d0">14291167</data>
    </edge>
    <edge source="COL" target="PHL">
      <data key="d0">1512329</data>
    </edge>
    <edge source="COL" target="ROU">
      <data key="d0">34044</data>
    </edge>
    <edge source="COL" target="RUS">
      <data key="d0">231131</data>
    </edge>
    <edge source="COL" target="SAU">
      <data key="d0">556121</data>
    </edge>
    <edge source="COL" target="IND">
      <data key="d0">127590</data>
    </edge>
    <edge source="COL" target="SGP">
      <data key="d0">40621</data>
    </edge>
    <edge source="COL" target="SVK">
      <data key="d0">35633</data>
    </edge>
    <edge source="COL" target="SVN">
      <data key="d0">14032</data>
    </edge>
    <edge source="COL" target="ZAF">
      <data key="d0">727010</data>
    </edge>
    <edge source="COL" target="ESP">
      <data key="d0">959778</data>
    </edge>
    <edge source="COL" target="SWE">
      <data key="d0">139399</data>
    </edge>
    <edge source="COL" target="THA">
      <data key="d0">71580</data>
    </edge>
    <edge source="COL" target="TUN">
      <data key="d0">240419</data>
    </edge>
    <edge source="COL" target="TUR">
      <data key="d0">4897400</data>
    </edge>
    <edge source="COL" target="GBR">
      <data key="d0">190429</data>
    </edge>
    <edge source="COL" target="USA">
      <data key="d0">28808282</data>
    </edge>
    <edge source="COL" target="URY">
      <data key="d0">48430</data>
    </edge>
    <edge source="CRI" target="ARG">
      <data key="d0">134919</data>
    </edge>
    <edge source="CRI" target="BEL">
      <data key="d0">288671</data>
    </edge>
    <edge source="CRI" target="BOL">
      <data key="d0">20228</data>
    </edge>
    <edge source="CRI" target="BRA">
      <data key="d0">35783</data>
    </edge>
    <edge source="CRI" target="CAN">
      <data key="d0">1544096</data>
    </edge>
    <edge source="CRI" target="CHL">
      <data key="d0">112235</data>
    </edge>
    <edge source="CRI" target="CHN">
      <data key="d0">91791</data>
    </edge>
    <edge source="CRI" target="COL">
      <data key="d0">427988</data>
    </edge>
    <edge source="CRI" target="ECU">
      <data key="d0">403681</data>
    </edge>
    <edge source="CRI" target="SLV">
      <data key="d0">1822889</data>
    </edge>
    <edge source="CRI" target="FRA">
      <data key="d0">86583</data>
    </edge>
    <edge source="CRI" target="DEU">
      <data key="d0">94690</data>
    </edge>
    <edge source="CRI" target="GTM">
      <data key="d0">4621665</data>
    </edge>
    <edge source="CRI" target="HND">
      <data key="d0">4827277</data>
    </edge>
    <edge source="CRI" target="HKG">
      <data key="d0">302319</data>
    </edge>
    <edge source="CRI" target="IRL">
      <data key="d0">13304</data>
    </edge>
    <edge source="CRI" target="ISR">
      <data key="d0">20000</data>
    </edge>
    <edge source="CRI" target="ITA">
      <data key="d0">249608</data>
    </edge>
    <edge source="CRI" target="JAM">
      <data key="d0">109802</data>
    </edge>
    <edge source="CRI" target="KOR">
      <data key="d0">79492</data>
    </edge>
    <edge source="CRI" target="MYS">
      <data key="d0">59204</data>
    </edge>
    <edge source="CRI" target="MEX">
      <data key="d0">479508</data>
    </edge>
    <edge source="CRI" target="NLD">
      <data key="d0">151807</data>
    </edge>
    <edge source="CRI" target="NIC">
      <data key="d0">4635868</data>
    </edge>
    <edge source="CRI" target="PAN">
      <data key="d0">3969296</data>
    </edge>
    <edge source="CRI" target="PER">
      <data key="d0">379306</data>
    </edge>
    <edge source="CRI" target="PHL">
      <data key="d0">37902</data>
    </edge>
    <edge source="CRI" target="SAU">
      <data key="d0">62483</data>
    </edge>
    <edge source="CRI" target="VNM">
      <data key="d0">22849</data>
    </edge>
    <edge source="CRI" target="CHE">
      <data key="d0">12156</data>
    </edge>
    <edge source="CRI" target="GBR">
      <data key="d0">489143</data>
    </edge>
    <edge source="CRI" target="USA">
      <data key="d0">8047741</data>
    </edge>
    <edge source="CZE" target="ALB">
      <data key="d0">250983</data>
    </edge>
    <edge source="CZE" target="DZA">
      <data key="d0">5837132</data>
    </edge>
    <edge source="CZE" target="AZE">
      <data key="d0">7193177</data>
    </edge>
    <edge source="CZE" target="ARG">
      <data key="d0">16103128</data>
    </edge>
    <edge source="CZE" target="AUS">
      <data key="d0">19564146</data>
    </edge>
    <edge source="CZE" target="AUT">
      <data key="d0">365233184</data>
    </edge>
    <edge source="CZE" target="ARM">
      <data key="d0">955930</data>
    </edge>
    <edge source="CZE" target="BEL">
      <data key="d0">348731529</data>
    </edge>
    <edge source="CZE" target="BOL">
      <data key="d0">293831</data>
    </edge>
    <edge source="CZE" target="BWA">
      <data key="d0">93819</data>
    </edge>
    <edge source="CZE" target="BRA">
      <data key="d0">61391514</data>
    </edge>
    <edge source="CZE" target="BGR">
      <data key="d0">19906397</data>
    </edge>
    <edge source="CZE" target="BLR">
      <data key="d0">96447676</data>
    </edge>
    <edge source="CZE" target="CMR">
      <data key="d0">115804</data>
    </edge>
    <edge source="CZE" target="CAN">
      <data key="d0">7582081</data>
    </edge>
    <edge source="CZE" target="LKA">
      <data key="d0">1497816</data>
    </edge>
    <edge source="CZE" target="CHL">
      <data key="d0">8387922</data>
    </edge>
    <edge source="CZE" target="CHN">
      <data key="d0">203350252</data>
    </edge>
    <edge source="CZE" target="COL">
      <data key="d0">2362470</data>
    </edge>
    <edge source="CZE" target="CRI">
      <data key="d0">632843</data>
    </edge>
    <edge source="CZE" target="HRV">
      <data key="d0">9501524</data>
    </edge>
    <edge source="CZE" target="DNK">
      <data key="d0">35131853</data>
    </edge>
    <edge source="CZE" target="ECU">
      <data key="d0">546415</data>
    </edge>
    <edge source="CZE" target="SLV">
      <data key="d0">144365</data>
    </edge>
    <edge source="CZE" target="ETH">
      <data key="d0">502926</data>
    </edge>
    <edge source="CZE" target="EST">
      <data key="d0">9653754</data>
    </edge>
    <edge source="CZE" target="FIN">
      <data key="d0">70671832</data>
    </edge>
    <edge source="CZE" target="FRA">
      <data key="d0">672199590</data>
    </edge>
    <edge source="CZE" target="GEO">
      <data key="d0">4109194</data>
    </edge>
    <edge source="CZE" target="DEU">
      <data key="d0">3414772410</data>
    </edge>
    <edge source="CZE" target="GHA">
      <data key="d0">365651</data>
    </edge>
    <edge source="CZE" target="GRC">
      <data key="d0">10337622</data>
    </edge>
    <edge source="CZE" target="GTM">
      <data key="d0">291805</data>
    </edge>
    <edge source="CZE" target="HND">
      <data key="d0">31582</data>
    </edge>
    <edge source="CZE" target="HKG">
      <data key="d0">6155952</data>
    </edge>
    <edge source="CZE" target="HUN">
      <data key="d0">215683374</data>
    </edge>
    <edge source="CZE" target="IDN">
      <data key="d0">8441089</data>
    </edge>
    <edge source="CZE" target="IRL">
      <data key="d0">38227866</data>
    </edge>
    <edge source="CZE" target="ISR">
      <data key="d0">21111640</data>
    </edge>
    <edge source="CZE" target="ITA">
      <data key="d0">414122963</data>
    </edge>
    <edge source="CZE" target="CIV">
      <data key="d0">494117</data>
    </edge>
    <edge source="CZE" target="JAM">
      <data key="d0">32061</data>
    </edge>
    <edge source="CZE" target="JPN">
      <data key="d0">84504677</data>
    </edge>
    <edge source="CZE" target="KAZ">
      <data key="d0">32692700</data>
    </edge>
    <edge source="CZE" target="JOR">
      <data key="d0">1587999</data>
    </edge>
    <edge source="CZE" target="KOR">
      <data key="d0">108480965</data>
    </edge>
    <edge source="CZE" target="KGZ">
      <data key="d0">470794</data>
    </edge>
    <edge source="CZE" target="LBN">
      <data key="d0">1989158</data>
    </edge>
    <edge source="CZE" target="LVA">
      <data key="d0">14652787</data>
    </edge>
    <edge source="CZE" target="LTU">
      <data key="d0">22220369</data>
    </edge>
    <edge source="CZE" target="MDG">
      <data key="d0">707233</data>
    </edge>
    <edge source="CZE" target="MYS">
      <data key="d0">8205651</data>
    </edge>
    <edge source="CZE" target="MRT">
      <data key="d0">150187</data>
    </edge>
    <edge source="CZE" target="MUS">
      <data key="d0">272529</data>
    </edge>
    <edge source="CZE" target="MEX">
      <data key="d0">41844785</data>
    </edge>
    <edge source="CZE" target="MDA">
      <data key="d0">3098514</data>
    </edge>
    <edge source="CZE" target="MAR">
      <data key="d0">5337394</data>
    </edge>
    <edge source="CZE" target="OMN">
      <data key="d0">1324873</data>
    </edge>
    <edge source="CZE" target="NAM">
      <data key="d0">217215</data>
    </edge>
    <edge source="CZE" target="NLD">
      <data key="d0">199333958</data>
    </edge>
    <edge source="CZE" target="NZL">
      <data key="d0">2269341</data>
    </edge>
    <edge source="CZE" target="NER">
      <data key="d0">29873</data>
    </edge>
    <edge source="CZE" target="NOR">
      <data key="d0">53837566</data>
    </edge>
    <edge source="CZE" target="PAK">
      <data key="d0">2220299</data>
    </edge>
    <edge source="CZE" target="PAN">
      <data key="d0">301054</data>
    </edge>
    <edge source="CZE" target="PRY">
      <data key="d0">174637</data>
    </edge>
    <edge source="CZE" target="PER">
      <data key="d0">2433756</data>
    </edge>
    <edge source="CZE" target="PHL">
      <data key="d0">700098</data>
    </edge>
    <edge source="CZE" target="POL">
      <data key="d0">386048189</data>
    </edge>
    <edge source="CZE" target="PRT">
      <data key="d0">16503520</data>
    </edge>
    <edge source="CZE" target="ROU">
      <data key="d0">168368498</data>
    </edge>
    <edge source="CZE" target="RUS">
      <data key="d0">663876609</data>
    </edge>
    <edge source="CZE" target="SAU">
      <data key="d0">30914039</data>
    </edge>
    <edge source="CZE" target="SEN">
      <data key="d0">41144</data>
    </edge>
    <edge source="CZE" target="SRB">
      <data key="d0">15822683</data>
    </edge>
    <edge source="CZE" target="IND">
      <data key="d0">108983868</data>
    </edge>
    <edge source="CZE" target="SGP">
      <data key="d0">14001985</data>
    </edge>
    <edge source="CZE" target="SVK">
      <data key="d0">482529151</data>
    </edge>
    <edge source="CZE" target="VNM">
      <data key="d0">8953322</data>
    </edge>
    <edge source="CZE" target="SVN">
      <data key="d0">14473080</data>
    </edge>
    <edge source="CZE" target="ZAF">
      <data key="d0">26441147</data>
    </edge>
    <edge source="CZE" target="ZWE">
      <data key="d0">70514</data>
    </edge>
    <edge source="CZE" target="ESP">
      <data key="d0">192081426</data>
    </edge>
    <edge source="CZE" target="SWE">
      <data key="d0">129881068</data>
    </edge>
    <edge source="CZE" target="CHE">
      <data key="d0">152467233</data>
    </edge>
    <edge source="CZE" target="THA">
      <data key="d0">12419587</data>
    </edge>
    <edge source="CZE" target="TGO">
      <data key="d0">46338</data>
    </edge>
    <edge source="CZE" target="ARE">
      <data key="d0">32695679</data>
    </edge>
    <edge source="CZE" target="TUN">
      <data key="d0">2029257</data>
    </edge>
    <edge source="CZE" target="TUR">
      <data key="d0">132624238</data>
    </edge>
    <edge source="CZE" target="UGA">
      <data key="d0">30051</data>
    </edge>
    <edge source="CZE" target="UKR">
      <data key="d0">105622375</data>
    </edge>
    <edge source="CZE" target="MKD">
      <data key="d0">1707515</data>
    </edge>
    <edge source="CZE" target="EGY">
      <data key="d0">15383451</data>
    </edge>
    <edge source="CZE" target="GBR">
      <data key="d0">396412064</data>
    </edge>
    <edge source="CZE" target="TZA">
      <data key="d0">262681</data>
    </edge>
    <edge source="CZE" target="USA">
      <data key="d0">309576642</data>
    </edge>
    <edge source="CZE" target="BFA">
      <data key="d0">304080</data>
    </edge>
    <edge source="CZE" target="URY">
      <data key="d0">898703</data>
    </edge>
    <edge source="DNK" target="ALB">
      <data key="d0">14349</data>
    </edge>
    <edge source="DNK" target="DZA">
      <data key="d0">4379919</data>
    </edge>
    <edge source="DNK" target="AZE">
      <data key="d0">2003825</data>
    </edge>
    <edge source="DNK" target="ARG">
      <data key="d0">22439490</data>
    </edge>
    <edge source="DNK" target="AUS">
      <data key="d0">75562949</data>
    </edge>
    <edge source="DNK" target="AUT">
      <data key="d0">75014358</data>
    </edge>
    <edge source="DNK" target="ARM">
      <data key="d0">153761</data>
    </edge>
    <edge source="DNK" target="BEL">
      <data key="d0">100494149</data>
    </edge>
    <edge source="DNK" target="BOL">
      <data key="d0">3479816</data>
    </edge>
    <edge source="DNK" target="BWA">
      <data key="d0">89192</data>
    </edge>
    <edge source="DNK" target="BRA">
      <data key="d0">90995231</data>
    </edge>
    <edge source="DNK" target="BGR">
      <data key="d0">5587903</data>
    </edge>
    <edge source="DNK" target="BLR">
      <data key="d0">6867895</data>
    </edge>
    <edge source="DNK" target="KHM">
      <data key="d0">206667</data>
    </edge>
    <edge source="DNK" target="CMR">
      <data key="d0">985431</data>
    </edge>
    <edge source="DNK" target="CAN">
      <data key="d0">45184746</data>
    </edge>
    <edge source="DNK" target="CAF">
      <data key="d0">244733</data>
    </edge>
    <edge source="DNK" target="LKA">
      <data key="d0">15046417</data>
    </edge>
    <edge source="DNK" target="CHL">
      <data key="d0">27323976</data>
    </edge>
    <edge source="DNK" target="CHN">
      <data key="d0">331473597</data>
    </edge>
    <edge source="DNK" target="COL">
      <data key="d0">7297131</data>
    </edge>
    <edge source="DNK" target="CRI">
      <data key="d0">1253182</data>
    </edge>
    <edge source="DNK" target="HRV">
      <data key="d0">10524629</data>
    </edge>
    <edge source="DNK" target="CZE">
      <data key="d0">42345598</data>
    </edge>
    <edge source="DNK" target="ECU">
      <data key="d0">2491349</data>
    </edge>
    <edge source="DNK" target="SLV">
      <data key="d0">975882</data>
    </edge>
    <edge source="DNK" target="ETH">
      <data key="d0">1644259</data>
    </edge>
    <edge source="DNK" target="EST">
      <data key="d0">18719385</data>
    </edge>
    <edge source="DNK" target="FIN">
      <data key="d0">162828558</data>
    </edge>
    <edge source="DNK" target="FRA">
      <data key="d0">329185066</data>
    </edge>
    <edge source="DNK" target="GEO">
      <data key="d0">414996</data>
    </edge>
    <edge source="DNK" target="GMB">
      <data key="d0">55810</data>
    </edge>
    <edge source="DNK" target="PSE">
      <data key="d0">37158</data>
    </edge>
    <edge source="DNK" target="DEU">
      <data key="d0">961828072</data>
    </edge>
    <edge source="DNK" target="GHA">
      <data key="d0">2939646</data>
    </edge>
    <edge source="DNK" target="GRC">
      <data key="d0">12524248</data>
    </edge>
    <edge source="DNK" target="GTM">
      <data key="d0">150247</data>
    </edge>
    <edge source="DNK" target="HND">
      <data key="d0">1248285</data>
    </edge>
    <edge source="DNK" target="HKG">
      <data key="d0">19152661</data>
    </edge>
    <edge source="DNK" target="HUN">
      <data key="d0">135010951</data>
    </edge>
    <edge source="DNK" target="IDN">
      <data key="d0">25288616</data>
    </edge>
    <edge source="DNK" target="IRL">
      <data key="d0">23612367</data>
    </edge>
    <edge source="DNK" target="ISR">
      <data key="d0">15622008</data>
    </edge>
    <edge source="DNK" target="ITA">
      <data key="d0">190389737</data>
    </edge>
    <edge source="DNK" target="CIV">
      <data key="d0">699466</data>
    </edge>
    <edge source="DNK" target="JAM">
      <data key="d0">331555</data>
    </edge>
    <edge source="DNK" target="JPN">
      <data key="d0">58711933</data>
    </edge>
    <edge source="DNK" target="KAZ">
      <data key="d0">12218918</data>
    </edge>
    <edge source="DNK" target="JOR">
      <data key="d0">5009774</data>
    </edge>
    <edge source="DNK" target="KOR">
      <data key="d0">143917968</data>
    </edge>
    <edge source="DNK" target="KGZ">
      <data key="d0">22525</data>
    </edge>
    <edge source="DNK" target="LBN">
      <data key="d0">2969769</data>
    </edge>
    <edge source="DNK" target="LVA">
      <data key="d0">22676606</data>
    </edge>
    <edge source="DNK" target="LTU">
      <data key="d0">70590079</data>
    </edge>
    <edge source="DNK" target="MDG">
      <data key="d0">14505</data>
    </edge>
    <edge source="DNK" target="MWI">
      <data key="d0">101710</data>
    </edge>
    <edge source="DNK" target="MYS">
      <data key="d0">24163603</data>
    </edge>
    <edge source="DNK" target="MRT">
      <data key="d0">33156</data>
    </edge>
    <edge source="DNK" target="MUS">
      <data key="d0">232409</data>
    </edge>
    <edge source="DNK" target="MEX">
      <data key="d0">105183380</data>
    </edge>
    <edge source="DNK" target="MDA">
      <data key="d0">1436480</data>
    </edge>
    <edge source="DNK" target="MAR">
      <data key="d0">4527692</data>
    </edge>
    <edge source="DNK" target="MOZ">
      <data key="d0">82380</data>
    </edge>
    <edge source="DNK" target="OMN">
      <data key="d0">3104260</data>
    </edge>
    <edge source="DNK" target="NAM">
      <data key="d0">1240844</data>
    </edge>
    <edge source="DNK" target="NLD">
      <data key="d0">302657378</data>
    </edge>
    <edge source="DNK" target="NZL">
      <data key="d0">17424207</data>
    </edge>
    <edge source="DNK" target="NIC">
      <data key="d0">588592</data>
    </edge>
    <edge source="DNK" target="NER">
      <data key="d0">241598</data>
    </edge>
    <edge source="DNK" target="NOR">
      <data key="d0">356871431</data>
    </edge>
    <edge source="DNK" target="PAK">
      <data key="d0">6623360</data>
    </edge>
    <edge source="DNK" target="PAN">
      <data key="d0">2557870</data>
    </edge>
    <edge source="DNK" target="PRY">
      <data key="d0">479606</data>
    </edge>
    <edge source="DNK" target="PER">
      <data key="d0">10807296</data>
    </edge>
    <edge source="DNK" target="PHL">
      <data key="d0">5441511</data>
    </edge>
    <edge source="DNK" target="POL">
      <data key="d0">193467595</data>
    </edge>
    <edge source="DNK" target="PRT">
      <data key="d0">14907952</data>
    </edge>
    <edge source="DNK" target="ROU">
      <data key="d0">20518542</data>
    </edge>
    <edge source="DNK" target="RUS">
      <data key="d0">304309219</data>
    </edge>
    <edge source="DNK" target="SAU">
      <data key="d0">51334025</data>
    </edge>
    <edge source="DNK" target="SEN">
      <data key="d0">203353</data>
    </edge>
    <edge source="DNK" target="SRB">
      <data key="d0">39682040</data>
    </edge>
    <edge source="DNK" target="IND">
      <data key="d0">56176444</data>
    </edge>
    <edge source="DNK" target="SGP">
      <data key="d0">101305955</data>
    </edge>
    <edge source="DNK" target="SVK">
      <data key="d0">29378939</data>
    </edge>
    <edge source="DNK" target="VNM">
      <data key="d0">6221961</data>
    </edge>
    <edge source="DNK" target="SVN">
      <data key="d0">6236773</data>
    </edge>
    <edge source="DNK" target="ZAF">
      <data key="d0">48482711</data>
    </edge>
    <edge source="DNK" target="ZWE">
      <data key="d0">204844</data>
    </edge>
    <edge source="DNK" target="ESP">
      <data key="d0">144186796</data>
    </edge>
    <edge source="DNK" target="SWE">
      <data key="d0">554607810</data>
    </edge>
    <edge source="DNK" target="CHE">
      <data key="d0">76679984</data>
    </edge>
    <edge source="DNK" target="THA">
      <data key="d0">27520581</data>
    </edge>
    <edge source="DNK" target="TGO">
      <data key="d0">397268</data>
    </edge>
    <edge source="DNK" target="ARE">
      <data key="d0">53075477</data>
    </edge>
    <edge source="DNK" target="TUN">
      <data key="d0">983700</data>
    </edge>
    <edge source="DNK" target="TUR">
      <data key="d0">65607966</data>
    </edge>
    <edge source="DNK" target="UGA">
      <data key="d0">1690162</data>
    </edge>
    <edge source="DNK" target="UKR">
      <data key="d0">69014754</data>
    </edge>
    <edge source="DNK" target="MKD">
      <data key="d0">726020</data>
    </edge>
    <edge source="DNK" target="EGY">
      <data key="d0">28263382</data>
    </edge>
    <edge source="DNK" target="GBR">
      <data key="d0">398309235</data>
    </edge>
    <edge source="DNK" target="TZA">
      <data key="d0">4778407</data>
    </edge>
    <edge source="DNK" target="USA">
      <data key="d0">510408676</data>
    </edge>
    <edge source="DNK" target="BFA">
      <data key="d0">1118108</data>
    </edge>
    <edge source="DNK" target="URY">
      <data key="d0">6281537</data>
    </edge>
    <edge source="ECU" target="ARG">
      <data key="d0">354541</data>
    </edge>
    <edge source="ECU" target="BOL">
      <data key="d0">197132</data>
    </edge>
    <edge source="ECU" target="BRA">
      <data key="d0">504075</data>
    </edge>
    <edge source="ECU" target="CAN">
      <data key="d0">79650</data>
    </edge>
    <edge source="ECU" target="CHL">
      <data key="d0">474154</data>
    </edge>
    <edge source="ECU" target="CHN">
      <data key="d0">22831</data>
    </edge>
    <edge source="ECU" target="COL">
      <data key="d0">5204357</data>
    </edge>
    <edge source="ECU" target="CRI">
      <data key="d0">344583</data>
    </edge>
    <edge source="ECU" target="DNK">
      <data key="d0">16000</data>
    </edge>
    <edge source="ECU" target="ETH">
      <data key="d0">31922</data>
    </edge>
    <edge source="ECU" target="DEU">
      <data key="d0">74972</data>
    </edge>
    <edge source="ECU" target="GHA">
      <data key="d0">17714</data>
    </edge>
    <edge source="ECU" target="GTM">
      <data key="d0">129940</data>
    </edge>
    <edge source="ECU" target="HND">
      <data key="d0">140663</data>
    </edge>
    <edge source="ECU" target="ITA">
      <data key="d0">24201</data>
    </edge>
    <edge source="ECU" target="JAM">
      <data key="d0">20645</data>
    </edge>
    <edge source="ECU" target="JPN">
      <data key="d0">26686</data>
    </edge>
    <edge source="ECU" target="KOR">
      <data key="d0">28047</data>
    </edge>
    <edge source="ECU" target="MDG">
      <data key="d0">79481</data>
    </edge>
    <edge source="ECU" target="MEX">
      <data key="d0">2210783</data>
    </edge>
    <edge source="ECU" target="NLD">
      <data key="d0">11006</data>
    </edge>
    <edge source="ECU" target="NIC">
      <data key="d0">21876</data>
    </edge>
    <edge source="ECU" target="PAN">
      <data key="d0">594461</data>
    </edge>
    <edge source="ECU" target="PRY">
      <data key="d0">162720</data>
    </edge>
    <edge source="ECU" target="PER">
      <data key="d0">5585321</data>
    </edge>
    <edge source="ECU" target="SGP">
      <data key="d0">82727</data>
    </edge>
    <edge source="ECU" target="ESP">
      <data key="d0">52796</data>
    </edge>
    <edge source="ECU" target="GBR">
      <data key="d0">15340</data>
    </edge>
    <edge source="ECU" target="USA">
      <data key="d0">4826845</data>
    </edge>
    <edge source="ECU" target="URY">
      <data key="d0">101266</data>
    </edge>
    <edge source="SLV" target="BOL">
      <data key="d0">44098</data>
    </edge>
    <edge source="SLV" target="COL">
      <data key="d0">32058</data>
    </edge>
    <edge source="SLV" target="CRI">
      <data key="d0">1352420</data>
    </edge>
    <edge source="SLV" target="DNK">
      <data key="d0">14858</data>
    </edge>
    <edge source="SLV" target="ECU">
      <data key="d0">231275</data>
    </edge>
    <edge source="SLV" target="DEU">
      <data key="d0">24647</data>
    </edge>
    <edge source="SLV" target="GTM">
      <data key="d0">2780145</data>
    </edge>
    <edge source="SLV" target="HND">
      <data key="d0">3348608</data>
    </edge>
    <edge source="SLV" target="IRL">
      <data key="d0">1384848</data>
    </edge>
    <edge source="SLV" target="ITA">
      <data key="d0">83966</data>
    </edge>
    <edge source="SLV" target="KOR">
      <data key="d0">14240</data>
    </edge>
    <edge source="SLV" target="MEX">
      <data key="d0">103593</data>
    </edge>
    <edge source="SLV" target="NIC">
      <data key="d0">1580786</data>
    </edge>
    <edge source="SLV" target="PAN">
      <data key="d0">810651</data>
    </edge>
    <edge source="SLV" target="PER">
      <data key="d0">97732</data>
    </edge>
    <edge source="SLV" target="ESP">
      <data key="d0">172095</data>
    </edge>
    <edge source="SLV" target="USA">
      <data key="d0">796434</data>
    </edge>
    <edge source="ETH" target="AUS">
      <data key="d0">914136</data>
    </edge>
    <edge source="ETH" target="BEL">
      <data key="d0">331491</data>
    </edge>
    <edge source="ETH" target="CMR">
      <data key="d0">364877</data>
    </edge>
    <edge source="ETH" target="CHN">
      <data key="d0">24831</data>
    </edge>
    <edge source="ETH" target="FRA">
      <data key="d0">630160</data>
    </edge>
    <edge source="ETH" target="DEU">
      <data key="d0">218197</data>
    </edge>
    <edge source="ETH" target="ISR">
      <data key="d0">194613</data>
    </edge>
    <edge source="ETH" target="ITA">
      <data key="d0">32077</data>
    </edge>
    <edge source="ETH" target="MRT">
      <data key="d0">35982</data>
    </edge>
    <edge source="ETH" target="NLD">
      <data key="d0">15525</data>
    </edge>
    <edge source="ETH" target="IND">
      <data key="d0">25398</data>
    </edge>
    <edge source="ETH" target="ZAF">
      <data key="d0">532590</data>
    </edge>
    <edge source="ETH" target="TUN">
      <data key="d0">25457</data>
    </edge>
    <edge source="ETH" target="UGA">
      <data key="d0">62651</data>
    </edge>
    <edge source="ETH" target="GBR">
      <data key="d0">10450</data>
    </edge>
    <edge source="ETH" target="USA">
      <data key="d0">421279</data>
    </edge>
    <edge source="EST" target="AZE">
      <data key="d0">1029840</data>
    </edge>
    <edge source="EST" target="ARG">
      <data key="d0">42305</data>
    </edge>
    <edge source="EST" target="AUS">
      <data key="d0">58067</data>
    </edge>
    <edge source="EST" target="AUT">
      <data key="d0">4385183</data>
    </edge>
    <edge source="EST" target="ARM">
      <data key="d0">71751</data>
    </edge>
    <edge source="EST" target="BEL">
      <data key="d0">448853</data>
    </edge>
    <edge source="EST" target="BRA">
      <data key="d0">1261732</data>
    </edge>
    <edge source="EST" target="BGR">
      <data key="d0">381262</data>
    </edge>
    <edge source="EST" target="BLR">
      <data key="d0">5192486</data>
    </edge>
    <edge source="EST" target="CAN">
      <data key="d0">4669234</data>
    </edge>
    <edge source="EST" target="CHL">
      <data key="d0">1262646</data>
    </edge>
    <edge source="EST" target="CHN">
      <data key="d0">5313929</data>
    </edge>
    <edge source="EST" target="HRV">
      <data key="d0">248307</data>
    </edge>
    <edge source="EST" target="CZE">
      <data key="d0">600303</data>
    </edge>
    <edge source="EST" target="DNK">
      <data key="d0">628628</data>
    </edge>
    <edge source="EST" target="ECU">
      <data key="d0">30214</data>
    </edge>
    <edge source="EST" target="FIN">
      <data key="d0">102657280</data>
    </edge>
    <edge source="EST" target="FRA">
      <data key="d0">1958717</data>
    </edge>
    <edge source="EST" target="GEO">
      <data key="d0">975030</data>
    </edge>
    <edge source="EST" target="DEU">
      <data key="d0">23985758</data>
    </edge>
    <edge source="EST" target="GRC">
      <data key="d0">49404</data>
    </edge>
    <edge source="EST" target="HKG">
      <data key="d0">83053</data>
    </edge>
    <edge source="EST" target="HUN">
      <data key="d0">108132</data>
    </edge>
    <edge source="EST" target="IRL">
      <data key="d0">129724</data>
    </edge>
    <edge source="EST" target="ISR">
      <data key="d0">28283</data>
    </edge>
    <edge source="EST" target="ITA">
      <data key="d0">15762200</data>
    </edge>
    <edge source="EST" target="JPN">
      <data key="d0">858180</data>
    </edge>
    <edge source="EST" target="KAZ">
      <data key="d0">14125101</data>
    </edge>
    <edge source="EST" target="KOR">
      <data key="d0">678078</data>
    </edge>
    <edge source="EST" target="LVA">
      <data key="d0">26932491</data>
    </edge>
    <edge source="EST" target="LTU">
      <data key="d0">12677295</data>
    </edge>
    <edge source="EST" target="MYS">
      <data key="d0">760804</data>
    </edge>
    <edge source="EST" target="MRT">
      <data key="d0">19824734</data>
    </edge>
    <edge source="EST" target="MEX">
      <data key="d0">1356503</data>
    </edge>
    <edge source="EST" target="MDA">
      <data key="d0">70720</data>
    </edge>
    <edge source="EST" target="OMN">
      <data key="d0">303214</data>
    </edge>
    <edge source="EST" target="NLD">
      <data key="d0">1917998</data>
    </edge>
    <edge source="EST" target="NZL">
      <data key="d0">38278</data>
    </edge>
    <edge source="EST" target="NOR">
      <data key="d0">19127906</data>
    </edge>
    <edge source="EST" target="PRY">
      <data key="d0">12111</data>
    </edge>
    <edge source="EST" target="POL">
      <data key="d0">11398474</data>
    </edge>
    <edge source="EST" target="PRT">
      <data key="d0">257520</data>
    </edge>
    <edge source="EST" target="ROU">
      <data key="d0">356410</data>
    </edge>
    <edge source="EST" target="RUS">
      <data key="d0">172484748</data>
    </edge>
    <edge source="EST" target="SAU">
      <data key="d0">60140</data>
    </edge>
    <edge source="EST" target="SRB">
      <data key="d0">2996025</data>
    </edge>
    <edge source="EST" target="IND">
      <data key="d0">10511549</data>
    </edge>
    <edge source="EST" target="SGP">
      <data key="d0">2119369</data>
    </edge>
    <edge source="EST" target="SVK">
      <data key="d0">124216</data>
    </edge>
    <edge source="EST" target="SVN">
      <data key="d0">1017093</data>
    </edge>
    <edge source="EST" target="ZAF">
      <data key="d0">290526</data>
    </edge>
    <edge source="EST" target="ESP">
      <data key="d0">423150</data>
    </edge>
    <edge source="EST" target="SWE">
      <data key="d0">40926822</data>
    </edge>
    <edge source="EST" target="CHE">
      <data key="d0">341454</data>
    </edge>
    <edge source="EST" target="THA">
      <data key="d0">397896</data>
    </edge>
    <edge source="EST" target="ARE">
      <data key="d0">568405</data>
    </edge>
    <edge source="EST" target="TUN">
      <data key="d0">15630</data>
    </edge>
    <edge source="EST" target="TUR">
      <data key="d0">222096</data>
    </edge>
    <edge source="EST" target="UGA">
      <data key="d0">217035</data>
    </edge>
    <edge source="EST" target="UKR">
      <data key="d0">6561944</data>
    </edge>
    <edge source="EST" target="EGY">
      <data key="d0">3177810</data>
    </edge>
    <edge source="EST" target="GBR">
      <data key="d0">2038016</data>
    </edge>
    <edge source="EST" target="TZA">
      <data key="d0">14921</data>
    </edge>
    <edge source="EST" target="USA">
      <data key="d0">6549872</data>
    </edge>
    <edge source="EST" target="URY">
      <data key="d0">845343</data>
    </edge>
    <edge source="FIN" target="ALB">
      <data key="d0">60825</data>
    </edge>
    <edge source="FIN" target="DZA">
      <data key="d0">2676055</data>
    </edge>
    <edge source="FIN" target="AZE">
      <data key="d0">3336269</data>
    </edge>
    <edge source="FIN" target="ARG">
      <data key="d0">4067164</data>
    </edge>
    <edge source="FIN" target="AUS">
      <data key="d0">49438716</data>
    </edge>
    <edge source="FIN" target="AUT">
      <data key="d0">36518609</data>
    </edge>
    <edge source="FIN" target="ARM">
      <data key="d0">422708</data>
    </edge>
    <edge source="FIN" target="BEL">
      <data key="d0">32569928</data>
    </edge>
    <edge source="FIN" target="BOL">
      <data key="d0">694223</data>
    </edge>
    <edge source="FIN" target="BWA">
      <data key="d0">168855</data>
    </edge>
    <edge source="FIN" target="BRA">
      <data key="d0">110304223</data>
    </edge>
    <edge source="FIN" target="BGR">
      <data key="d0">4100511</data>
    </edge>
    <edge source="FIN" target="BLR">
      <data key="d0">7051025</data>
    </edge>
    <edge source="FIN" target="CMR">
      <data key="d0">18937</data>
    </edge>
    <edge source="FIN" target="CAN">
      <data key="d0">25758924</data>
    </edge>
    <edge source="FIN" target="LKA">
      <data key="d0">314135</data>
    </edge>
    <edge source="FIN" target="CHL">
      <data key="d0">66894605</data>
    </edge>
    <edge source="FIN" target="CHN">
      <data key="d0">256447290</data>
    </edge>
    <edge source="FIN" target="COL">
      <data key="d0">4775978</data>
    </edge>
    <edge source="FIN" target="CRI">
      <data key="d0">744100</data>
    </edge>
    <edge source="FIN" target="HRV">
      <data key="d0">3516616</data>
    </edge>
    <edge source="FIN" target="CZE">
      <data key="d0">14864972</data>
    </edge>
    <edge source="FIN" target="DNK">
      <data key="d0">46178508</data>
    </edge>
    <edge source="FIN" target="ECU">
      <data key="d0">625218</data>
    </edge>
    <edge source="FIN" target="SLV">
      <data key="d0">164848</data>
    </edge>
    <edge source="FIN" target="EST">
      <data key="d0">60541684</data>
    </edge>
    <edge source="FIN" target="FRA">
      <data key="d0">79659805</data>
    </edge>
    <edge source="FIN" target="GEO">
      <data key="d0">1196839</data>
    </edge>
    <edge source="FIN" target="DEU">
      <data key="d0">338817295</data>
    </edge>
    <edge source="FIN" target="GHA">
      <data key="d0">643731</data>
    </edge>
    <edge source="FIN" target="GRC">
      <data key="d0">2323868</data>
    </edge>
    <edge source="FIN" target="GTM">
      <data key="d0">158474</data>
    </edge>
    <edge source="FIN" target="HND">
      <data key="d0">453224</data>
    </edge>
    <edge source="FIN" target="HKG">
      <data key="d0">3592221</data>
    </edge>
    <edge source="FIN" target="HUN">
      <data key="d0">15582075</data>
    </edge>
    <edge source="FIN" target="IDN">
      <data key="d0">15427774</data>
    </edge>
    <edge source="FIN" target="IRL">
      <data key="d0">3572730</data>
    </edge>
    <edge source="FIN" target="ISR">
      <data key="d0">6263436</data>
    </edge>
    <edge source="FIN" target="ITA">
      <data key="d0">106838169</data>
    </edge>
    <edge source="FIN" target="CIV">
      <data key="d0">578728</data>
    </edge>
    <edge source="FIN" target="JAM">
      <data key="d0">84891</data>
    </edge>
    <edge source="FIN" target="JPN">
      <data key="d0">45630329</data>
    </edge>
    <edge source="FIN" target="KAZ">
      <data key="d0">13540273</data>
    </edge>
    <edge source="FIN" target="JOR">
      <data key="d0">627763</data>
    </edge>
    <edge source="FIN" target="KOR">
      <data key="d0">113537383</data>
    </edge>
    <edge source="FIN" target="LBN">
      <data key="d0">272658</data>
    </edge>
    <edge source="FIN" target="LVA">
      <data key="d0">23054331</data>
    </edge>
    <edge source="FIN" target="LTU">
      <data key="d0">23671166</data>
    </edge>
    <edge source="FIN" target="MDG">
      <data key="d0">12136</data>
    </edge>
    <edge source="FIN" target="MWI">
      <data key="d0">61616</data>
    </edge>
    <edge source="FIN" target="MYS">
      <data key="d0">7519796</data>
    </edge>
    <edge source="FIN" target="MRT">
      <data key="d0">432977</data>
    </edge>
    <edge source="FIN" target="MUS">
      <data key="d0">13429</data>
    </edge>
    <edge source="FIN" target="MEX">
      <data key="d0">14648233</data>
    </edge>
    <edge source="FIN" target="MDA">
      <data key="d0">207149</data>
    </edge>
    <edge source="FIN" target="MAR">
      <data key="d0">2755444</data>
    </edge>
    <edge source="FIN" target="MOZ">
      <data key="d0">202816</data>
    </edge>
    <edge source="FIN" target="OMN">
      <data key="d0">983295</data>
    </edge>
    <edge source="FIN" target="NAM">
      <data key="d0">24487</data>
    </edge>
    <edge source="FIN" target="NLD">
      <data key="d0">108532218</data>
    </edge>
    <edge source="FIN" target="NZL">
      <data key="d0">5520830</data>
    </edge>
    <edge source="FIN" target="NIC">
      <data key="d0">133887</data>
    </edge>
    <edge source="FIN" target="NOR">
      <data key="d0">161309383</data>
    </edge>
    <edge source="FIN" target="PAK">
      <data key="d0">2390829</data>
    </edge>
    <edge source="FIN" target="PAN">
      <data key="d0">337495</data>
    </edge>
    <edge source="FIN" target="PRY">
      <data key="d0">13996</data>
    </edge>
    <edge source="FIN" target="PER">
      <data key="d0">21303535</data>
    </edge>
    <edge source="FIN" target="PHL">
      <data key="d0">5398583</data>
    </edge>
    <edge source="FIN" target="POL">
      <data key="d0">76171300</data>
    </edge>
    <edge source="FIN" target="PRT">
      <data key="d0">15828871</data>
    </edge>
    <edge source="FIN" target="ROU">
      <data key="d0">11297815</data>
    </edge>
    <edge source="FIN" target="RUS">
      <data key="d0">492268106</data>
    </edge>
    <edge source="FIN" target="SAU">
      <data key="d0">28620804</data>
    </edge>
    <edge source="FIN" target="SEN">
      <data key="d0">103581</data>
    </edge>
    <edge source="FIN" target="SRB">
      <data key="d0">13211984</data>
    </edge>
    <edge source="FIN" target="IND">
      <data key="d0">49688666</data>
    </edge>
    <edge source="FIN" target="SGP">
      <data key="d0">25441035</data>
    </edge>
    <edge source="FIN" target="SVK">
      <data key="d0">6710382</data>
    </edge>
    <edge source="FIN" target="VNM">
      <data key="d0">11889582</data>
    </edge>
    <edge source="FIN" target="SVN">
      <data key="d0">3446932</data>
    </edge>
    <edge source="FIN" target="ZAF">
      <data key="d0">39994621</data>
    </edge>
    <edge source="FIN" target="ZWE">
      <data key="d0">192254</data>
    </edge>
    <edge source="FIN" target="ESP">
      <data key="d0">86331039</data>
    </edge>
    <edge source="FIN" target="SWE">
      <data key="d0">274806084</data>
    </edge>
    <edge source="FIN" target="CHE">
      <data key="d0">25486225</data>
    </edge>
    <edge source="FIN" target="THA">
      <data key="d0">18876194</data>
    </edge>
    <edge source="FIN" target="TGO">
      <data key="d0">11778</data>
    </edge>
    <edge source="FIN" target="ARE">
      <data key="d0">50088325</data>
    </edge>
    <edge source="FIN" target="TUN">
      <data key="d0">755405</data>
    </edge>
    <edge source="FIN" target="TUR">
      <data key="d0">27468867</data>
    </edge>
    <edge source="FIN" target="UGA">
      <data key="d0">30011</data>
    </edge>
    <edge source="FIN" target="UKR">
      <data key="d0">20248225</data>
    </edge>
    <edge source="FIN" target="MKD">
      <data key="d0">58505</data>
    </edge>
    <edge source="FIN" target="EGY">
      <data key="d0">9062504</data>
    </edge>
    <edge source="FIN" target="GBR">
      <data key="d0">92296210</data>
    </edge>
    <edge source="FIN" target="TZA">
      <data key="d0">1664568</data>
    </edge>
    <edge source="FIN" target="USA">
      <data key="d0">209397876</data>
    </edge>
    <edge source="FIN" target="BFA">
      <data key="d0">1948140</data>
    </edge>
    <edge source="FIN" target="URY">
      <data key="d0">66429375</data>
    </edge>
    <edge source="GEO" target="AZE">
      <data key="d0">3343226</data>
    </edge>
    <edge source="GEO" target="ARM">
      <data key="d0">2339181</data>
    </edge>
    <edge source="GEO" target="BEL">
      <data key="d0">452578</data>
    </edge>
    <edge source="GEO" target="BLR">
      <data key="d0">22137</data>
    </edge>
    <edge source="GEO" target="CZE">
      <data key="d0">125613</data>
    </edge>
    <edge source="GEO" target="DEU">
      <data key="d0">71683</data>
    </edge>
    <edge source="GEO" target="KAZ">
      <data key="d0">80591</data>
    </edge>
    <edge source="GEO" target="ROU">
      <data key="d0">18446</data>
    </edge>
    <edge source="GEO" target="RUS">
      <data key="d0">666295</data>
    </edge>
    <edge source="GEO" target="ARE">
      <data key="d0">176828</data>
    </edge>
    <edge source="GEO" target="TUR">
      <data key="d0">1665012</data>
    </edge>
    <edge source="GEO" target="UKR">
      <data key="d0">93268</data>
    </edge>
    <edge source="GEO" target="GBR">
      <data key="d0">421867</data>
    </edge>
    <edge source="GEO" target="USA">
      <data key="d0">347731</data>
    </edge>
    <edge source="GHA" target="AUS">
      <data key="d0">564476</data>
    </edge>
    <edge source="GHA" target="BEL">
      <data key="d0">123002</data>
    </edge>
    <edge source="GHA" target="BRA">
      <data key="d0">28684</data>
    </edge>
    <edge source="GHA" target="CMR">
      <data key="d0">371701</data>
    </edge>
    <edge source="GHA" target="CAF">
      <data key="d0">14033</data>
    </edge>
    <edge source="GHA" target="BEN">
      <data key="d0">17434</data>
    </edge>
    <edge source="GHA" target="FRA">
      <data key="d0">148674</data>
    </edge>
    <edge source="GHA" target="GMB">
      <data key="d0">20342</data>
    </edge>
    <edge source="GHA" target="DEU">
      <data key="d0">115622</data>
    </edge>
    <edge source="GHA" target="CIV">
      <data key="d0">7098594</data>
    </edge>
    <edge source="GHA" target="MOZ">
      <data key="d0">12479</data>
    </edge>
    <edge source="GHA" target="NAM">
      <data key="d0">13198</data>
    </edge>
    <edge source="GHA" target="NLD">
      <data key="d0">93273</data>
    </edge>
    <edge source="GHA" target="NER">
      <data key="d0">19135</data>
    </edge>
    <edge source="GHA" target="NOR">
      <data key="d0">23388</data>
    </edge>
    <edge source="GHA" target="SEN">
      <data key="d0">150111</data>
    </edge>
    <edge source="GHA" target="IND">
      <data key="d0">91652</data>
    </edge>
    <edge source="GHA" target="SGP">
      <data key="d0">26188</data>
    </edge>
    <edge source="GHA" target="ZAF">
      <data key="d0">8518163</data>
    </edge>
    <edge source="GHA" target="TGO">
      <data key="d0">536619</data>
    </edge>
    <edge source="GHA" target="ARE">
      <data key="d0">49870</data>
    </edge>
    <edge source="GHA" target="UGA">
      <data key="d0">365606</data>
    </edge>
    <edge source="GHA" target="EGY">
      <data key="d0">63165</data>
    </edge>
    <edge source="GHA" target="GBR">
      <data key="d0">2065661</data>
    </edge>
    <edge source="GHA" target="TZA">
      <data key="d0">88971</data>
    </edge>
    <edge source="GHA" target="USA">
      <data key="d0">1399117</data>
    </edge>
    <edge source="GHA" target="BFA">
      <data key="d0">1002199</data>
    </edge>
    <edge source="GTM" target="BWA">
      <data key="d0">67623</data>
    </edge>
    <edge source="GTM" target="BRA">
      <data key="d0">158525</data>
    </edge>
    <edge source="GTM" target="CAN">
      <data key="d0">25787</data>
    </edge>
    <edge source="GTM" target="CHL">
      <data key="d0">41214</data>
    </edge>
    <edge source="GTM" target="COL">
      <data key="d0">131499</data>
    </edge>
    <edge source="GTM" target="CRI">
      <data key="d0">11596504</data>
    </edge>
    <edge source="GTM" target="ECU">
      <data key="d0">13540</data>
    </edge>
    <edge source="GTM" target="SLV">
      <data key="d0">11430870</data>
    </edge>
    <edge source="GTM" target="FRA">
      <data key="d0">292813</data>
    </edge>
    <edge source="GTM" target="DEU">
      <data key="d0">6642850</data>
    </edge>
    <edge source="GTM" target="HND">
      <data key="d0">9068347</data>
    </edge>
    <edge source="GTM" target="ITA">
      <data key="d0">77041</data>
    </edge>
    <edge source="GTM" target="JAM">
      <data key="d0">415961</data>
    </edge>
    <edge source="GTM" target="MUS">
      <data key="d0">48958</data>
    </edge>
    <edge source="GTM" target="MEX">
      <data key="d0">3731332</data>
    </edge>
    <edge source="GTM" target="MOZ">
      <data key="d0">799010</data>
    </edge>
    <edge source="GTM" target="NLD">
      <data key="d0">142329</data>
    </edge>
    <edge source="GTM" target="NIC">
      <data key="d0">6549167</data>
    </edge>
    <edge source="GTM" target="PAN">
      <data key="d0">5558151</data>
    </edge>
    <edge source="GTM" target="PRY">
      <data key="d0">16274</data>
    </edge>
    <edge source="GTM" target="PER">
      <data key="d0">3813646</data>
    </edge>
    <edge source="GTM" target="POL">
      <data key="d0">19610</data>
    </edge>
    <edge source="GTM" target="VNM">
      <data key="d0">28843</data>
    </edge>
    <edge source="GTM" target="ZAF">
      <data key="d0">2795278</data>
    </edge>
    <edge source="GTM" target="ESP">
      <data key="d0">168213</data>
    </edge>
    <edge source="GTM" target="CHE">
      <data key="d0">52901</data>
    </edge>
    <edge source="GTM" target="UGA">
      <data key="d0">46700</data>
    </edge>
    <edge source="GTM" target="TZA">
      <data key="d0">70229</data>
    </edge>
    <edge source="GTM" target="USA">
      <data key="d0">4353908</data>
    </edge>
    <edge source="GTM" target="URY">
      <data key="d0">15520</data>
    </edge>
    <edge source="HND" target="BRA">
      <data key="d0">15763</data>
    </edge>
    <edge source="HND" target="CAN">
      <data key="d0">46130</data>
    </edge>
    <edge source="HND" target="CHN">
      <data key="d0">272093</data>
    </edge>
    <edge source="HND" target="COL">
      <data key="d0">366547</data>
    </edge>
    <edge source="HND" target="CRI">
      <data key="d0">67198</data>
    </edge>
    <edge source="HND" target="SLV">
      <data key="d0">218268</data>
    </edge>
    <edge source="HND" target="DEU">
      <data key="d0">126242</data>
    </edge>
    <edge source="HND" target="GTM">
      <data key="d0">216491</data>
    </edge>
    <edge source="HND" target="HKG">
      <data key="d0">15401</data>
    </edge>
    <edge source="HND" target="ITA">
      <data key="d0">156636</data>
    </edge>
    <edge source="HND" target="JPN">
      <data key="d0">10458</data>
    </edge>
    <edge source="HND" target="MEX">
      <data key="d0">34436</data>
    </edge>
    <edge source="HND" target="NIC">
      <data key="d0">238792</data>
    </edge>
    <edge source="HND" target="IND">
      <data key="d0">42178</data>
    </edge>
    <edge source="HND" target="ESP">
      <data key="d0">165526</data>
    </edge>
    <edge source="HND" target="USA">
      <data key="d0">2571552</data>
    </edge>
    <edge source="HUN" target="ALB">
      <data key="d0">3715296</data>
    </edge>
    <edge source="HUN" target="DZA">
      <data key="d0">560068</data>
    </edge>
    <edge source="HUN" target="AZE">
      <data key="d0">1809405</data>
    </edge>
    <edge source="HUN" target="ARG">
      <data key="d0">778152</data>
    </edge>
    <edge source="HUN" target="AUS">
      <data key="d0">15944030</data>
    </edge>
    <edge source="HUN" target="AUT">
      <data key="d0">319675546</data>
    </edge>
    <edge source="HUN" target="ARM">
      <data key="d0">60779</data>
    </edge>
    <edge source="HUN" target="BEL">
      <data key="d0">92694828</data>
    </edge>
    <edge source="HUN" target="BWA">
      <data key="d0">309149</data>
    </edge>
    <edge source="HUN" target="BRA">
      <data key="d0">13891348</data>
    </edge>
    <edge source="HUN" target="BGR">
      <data key="d0">39217416</data>
    </edge>
    <edge source="HUN" target="BLR">
      <data key="d0">2978815</data>
    </edge>
    <edge source="HUN" target="CAN">
      <data key="d0">41731674</data>
    </edge>
    <edge source="HUN" target="LKA">
      <data key="d0">82916</data>
    </edge>
    <edge source="HUN" target="CHL">
      <data key="d0">784378</data>
    </edge>
    <edge source="HUN" target="CHN">
      <data key="d0">231912820</data>
    </edge>
    <edge source="HUN" target="COL">
      <data key="d0">2779221</data>
    </edge>
    <edge source="HUN" target="CRI">
      <data key="d0">94907</data>
    </edge>
    <edge source="HUN" target="HRV">
      <data key="d0">27565381</data>
    </edge>
    <edge source="HUN" target="CZE">
      <data key="d0">126390047</data>
    </edge>
    <edge source="HUN" target="DNK">
      <data key="d0">128487543</data>
    </edge>
    <edge source="HUN" target="ECU">
      <data key="d0">112682</data>
    </edge>
    <edge source="HUN" target="SLV">
      <data key="d0">33897</data>
    </edge>
    <edge source="HUN" target="ETH">
      <data key="d0">286053</data>
    </edge>
    <edge source="HUN" target="EST">
      <data key="d0">1560837</data>
    </edge>
    <edge source="HUN" target="FIN">
      <data key="d0">5172532</data>
    </edge>
    <edge source="HUN" target="FRA">
      <data key="d0">234093877</data>
    </edge>
    <edge source="HUN" target="GEO">
      <data key="d0">444220</data>
    </edge>
    <edge source="HUN" target="PSE">
      <data key="d0">47835</data>
    </edge>
    <edge source="HUN" target="DEU">
      <data key="d0">1535960413</data>
    </edge>
    <edge source="HUN" target="GHA">
      <data key="d0">513874</data>
    </edge>
    <edge source="HUN" target="GRC">
      <data key="d0">574969</data>
    </edge>
    <edge source="HUN" target="GTM">
      <data key="d0">155526</data>
    </edge>
    <edge source="HUN" target="HKG">
      <data key="d0">490838</data>
    </edge>
    <edge source="HUN" target="IDN">
      <data key="d0">1068331</data>
    </edge>
    <edge source="HUN" target="IRL">
      <data key="d0">1338288</data>
    </edge>
    <edge source="HUN" target="ISR">
      <data key="d0">4539014</data>
    </edge>
    <edge source="HUN" target="ITA">
      <data key="d0">125436950</data>
    </edge>
    <edge source="HUN" target="JPN">
      <data key="d0">24626115</data>
    </edge>
    <edge source="HUN" target="KAZ">
      <data key="d0">5941216</data>
    </edge>
    <edge source="HUN" target="JOR">
      <data key="d0">132523</data>
    </edge>
    <edge source="HUN" target="KOR">
      <data key="d0">21711511</data>
    </edge>
    <edge source="HUN" target="KGZ">
      <data key="d0">59317</data>
    </edge>
    <edge source="HUN" target="LBN">
      <data key="d0">249912</data>
    </edge>
    <edge source="HUN" target="LVA">
      <data key="d0">1321833</data>
    </edge>
    <edge source="HUN" target="LTU">
      <data key="d0">3293067</data>
    </edge>
    <edge source="HUN" target="MDG">
      <data key="d0">70318</data>
    </edge>
    <edge source="HUN" target="MYS">
      <data key="d0">5581902</data>
    </edge>
    <edge source="HUN" target="MEX">
      <data key="d0">5864984</data>
    </edge>
    <edge source="HUN" target="MDA">
      <data key="d0">1534832</data>
    </edge>
    <edge source="HUN" target="MAR">
      <data key="d0">471661</data>
    </edge>
    <edge source="HUN" target="OMN">
      <data key="d0">797773</data>
    </edge>
    <edge source="HUN" target="NLD">
      <data key="d0">60701459</data>
    </edge>
    <edge source="HUN" target="NZL">
      <data key="d0">2451267</data>
    </edge>
    <edge source="HUN" target="NIC">
      <data key="d0">18814</data>
    </edge>
    <edge source="HUN" target="NOR">
      <data key="d0">14863403</data>
    </edge>
    <edge source="HUN" target="PAK">
      <data key="d0">674345</data>
    </edge>
    <edge source="HUN" target="PER">
      <data key="d0">1500632</data>
    </edge>
    <edge source="HUN" target="PHL">
      <data key="d0">557462</data>
    </edge>
    <edge source="HUN" target="POL">
      <data key="d0">264567955</data>
    </edge>
    <edge source="HUN" target="PRT">
      <data key="d0">4215085</data>
    </edge>
    <edge source="HUN" target="ROU">
      <data key="d0">123900779</data>
    </edge>
    <edge source="HUN" target="RUS">
      <data key="d0">123130266</data>
    </edge>
    <edge source="HUN" target="SAU">
      <data key="d0">11259007</data>
    </edge>
    <edge source="HUN" target="SRB">
      <data key="d0">31367208</data>
    </edge>
    <edge source="HUN" target="IND">
      <data key="d0">14357507</data>
    </edge>
    <edge source="HUN" target="SGP">
      <data key="d0">10698023</data>
    </edge>
    <edge source="HUN" target="SVK">
      <data key="d0">78745169</data>
    </edge>
    <edge source="HUN" target="VNM">
      <data key="d0">2288566</data>
    </edge>
    <edge source="HUN" target="SVN">
      <data key="d0">25815232</data>
    </edge>
    <edge source="HUN" target="ZAF">
      <data key="d0">16931859</data>
    </edge>
    <edge source="HUN" target="ZWE">
      <data key="d0">121489</data>
    </edge>
    <edge source="HUN" target="ESP">
      <data key="d0">141363959</data>
    </edge>
    <edge source="HUN" target="SWE">
      <data key="d0">87616185</data>
    </edge>
    <edge source="HUN" target="CHE">
      <data key="d0">40775206</data>
    </edge>
    <edge source="HUN" target="THA">
      <data key="d0">7679773</data>
    </edge>
    <edge source="HUN" target="ARE">
      <data key="d0">9931215</data>
    </edge>
    <edge source="HUN" target="TUN">
      <data key="d0">2018562</data>
    </edge>
    <edge source="HUN" target="TUR">
      <data key="d0">36869266</data>
    </edge>
    <edge source="HUN" target="UKR">
      <data key="d0">47521416</data>
    </edge>
    <edge source="HUN" target="MKD">
      <data key="d0">2791581</data>
    </edge>
    <edge source="HUN" target="EGY">
      <data key="d0">6344299</data>
    </edge>
    <edge source="HUN" target="GBR">
      <data key="d0">165378207</data>
    </edge>
    <edge source="HUN" target="USA">
      <data key="d0">230593421</data>
    </edge>
    <edge source="HUN" target="URY">
      <data key="d0">12687116</data>
    </edge>
    <edge source="IRL" target="DZA">
      <data key="d0">2141291</data>
    </edge>
    <edge source="IRL" target="AZE">
      <data key="d0">124787</data>
    </edge>
    <edge source="IRL" target="ARG">
      <data key="d0">18809757</data>
    </edge>
    <edge source="IRL" target="AUS">
      <data key="d0">20000532</data>
    </edge>
    <edge source="IRL" target="AUT">
      <data key="d0">7224808</data>
    </edge>
    <edge source="IRL" target="BEL">
      <data key="d0">19751496</data>
    </edge>
    <edge source="IRL" target="BOL">
      <data key="d0">41118</data>
    </edge>
    <edge source="IRL" target="BRA">
      <data key="d0">17146719</data>
    </edge>
    <edge source="IRL" target="BGR">
      <data key="d0">1041180</data>
    </edge>
    <edge source="IRL" target="BLR">
      <data key="d0">69143</data>
    </edge>
    <edge source="IRL" target="KHM">
      <data key="d0">16166</data>
    </edge>
    <edge source="IRL" target="CAN">
      <data key="d0">12079384</data>
    </edge>
    <edge source="IRL" target="LKA">
      <data key="d0">170893</data>
    </edge>
    <edge source="IRL" target="CHL">
      <data key="d0">1259034</data>
    </edge>
    <edge source="IRL" target="CHN">
      <data key="d0">20760987</data>
    </edge>
    <edge source="IRL" target="COL">
      <data key="d0">960752</data>
    </edge>
    <edge source="IRL" target="CRI">
      <data key="d0">785679</data>
    </edge>
    <edge source="IRL" target="HRV">
      <data key="d0">943019</data>
    </edge>
    <edge source="IRL" target="CZE">
      <data key="d0">8051305</data>
    </edge>
    <edge source="IRL" target="DNK">
      <data key="d0">23347835</data>
    </edge>
    <edge source="IRL" target="ECU">
      <data key="d0">282030</data>
    </edge>
    <edge source="IRL" target="ETH">
      <data key="d0">12599</data>
    </edge>
    <edge source="IRL" target="EST">
      <data key="d0">1579628</data>
    </edge>
    <edge source="IRL" target="FIN">
      <data key="d0">31096579</data>
    </edge>
    <edge source="IRL" target="FRA">
      <data key="d0">195656777</data>
    </edge>
    <edge source="IRL" target="GEO">
      <data key="d0">76814</data>
    </edge>
    <edge source="IRL" target="DEU">
      <data key="d0">205980386</data>
    </edge>
    <edge source="IRL" target="GHA">
      <data key="d0">218840</data>
    </edge>
    <edge source="IRL" target="GRC">
      <data key="d0">2821783</data>
    </edge>
    <edge source="IRL" target="GTM">
      <data key="d0">10463</data>
    </edge>
    <edge source="IRL" target="HND">
      <data key="d0">155226</data>
    </edge>
    <edge source="IRL" target="HKG">
      <data key="d0">1551778</data>
    </edge>
    <edge source="IRL" target="HUN">
      <data key="d0">3266662</data>
    </edge>
    <edge source="IRL" target="IDN">
      <data key="d0">3075363</data>
    </edge>
    <edge source="IRL" target="ISR">
      <data key="d0">5728150</data>
    </edge>
    <edge source="IRL" target="ITA">
      <data key="d0">45185314</data>
    </edge>
    <edge source="IRL" target="CIV">
      <data key="d0">70840</data>
    </edge>
    <edge source="IRL" target="JAM">
      <data key="d0">51015</data>
    </edge>
    <edge source="IRL" target="JPN">
      <data key="d0">10149865</data>
    </edge>
    <edge source="IRL" target="KAZ">
      <data key="d0">757420</data>
    </edge>
    <edge source="IRL" target="JOR">
      <data key="d0">596890</data>
    </edge>
    <edge source="IRL" target="KOR">
      <data key="d0">1965846</data>
    </edge>
    <edge source="IRL" target="KGZ">
      <data key="d0">237269</data>
    </edge>
    <edge source="IRL" target="LBN">
      <data key="d0">999152</data>
    </edge>
    <edge source="IRL" target="LVA">
      <data key="d0">1318017</data>
    </edge>
    <edge source="IRL" target="LTU">
      <data key="d0">18189234</data>
    </edge>
    <edge source="IRL" target="MDG">
      <data key="d0">18852</data>
    </edge>
    <edge source="IRL" target="MWI">
      <data key="d0">20530</data>
    </edge>
    <edge source="IRL" target="MYS">
      <data key="d0">14541925</data>
    </edge>
    <edge source="IRL" target="MRT">
      <data key="d0">44358</data>
    </edge>
    <edge source="IRL" target="MUS">
      <data key="d0">80112</data>
    </edge>
    <edge source="IRL" target="MEX">
      <data key="d0">8532739</data>
    </edge>
    <edge source="IRL" target="MDA">
      <data key="d0">163920</data>
    </edge>
    <edge source="IRL" target="MAR">
      <data key="d0">1309260</data>
    </edge>
    <edge source="IRL" target="MOZ">
      <data key="d0">23586</data>
    </edge>
    <edge source="IRL" target="OMN">
      <data key="d0">5534124</data>
    </edge>
    <edge source="IRL" target="NLD">
      <data key="d0">40604173</data>
    </edge>
    <edge source="IRL" target="NZL">
      <data key="d0">14944738</data>
    </edge>
    <edge source="IRL" target="NOR">
      <data key="d0">15896879</data>
    </edge>
    <edge source="IRL" target="PAK">
      <data key="d0">251350</data>
    </edge>
    <edge source="IRL" target="PAN">
      <data key="d0">1005468</data>
    </edge>
    <edge source="IRL" target="PRY">
      <data key="d0">47194</data>
    </edge>
    <edge source="IRL" target="PER">
      <data key="d0">674688</data>
    </edge>
    <edge source="IRL" target="PHL">
      <data key="d0">2968822</data>
    </edge>
    <edge source="IRL" target="POL">
      <data key="d0">33460029</data>
    </edge>
    <edge source="IRL" target="PRT">
      <data key="d0">1051321</data>
    </edge>
    <edge source="IRL" target="ROU">
      <data key="d0">49848146</data>
    </edge>
    <edge source="IRL" target="RUS">
      <data key="d0">62235186</data>
    </edge>
    <edge source="IRL" target="SAU">
      <data key="d0">47916420</data>
    </edge>
    <edge source="IRL" target="SEN">
      <data key="d0">29696</data>
    </edge>
    <edge source="IRL" target="SRB">
      <data key="d0">1147895</data>
    </edge>
    <edge source="IRL" target="IND">
      <data key="d0">6860639</data>
    </edge>
    <edge source="IRL" target="SGP">
      <data key="d0">30422929</data>
    </edge>
    <edge source="IRL" target="SVK">
      <data key="d0">3048425</data>
    </edge>
    <edge source="IRL" target="VNM">
      <data key="d0">5294125</data>
    </edge>
    <edge source="IRL" target="SVN">
      <data key="d0">285697</data>
    </edge>
    <edge source="IRL" target="ZAF">
      <data key="d0">18457905</data>
    </edge>
    <edge source="IRL" target="ZWE">
      <data key="d0">48834</data>
    </edge>
    <edge source="IRL" target="ESP">
      <data key="d0">48442290</data>
    </edge>
    <edge source="IRL" target="SWE">
      <data key="d0">18538368</data>
    </edge>
    <edge source="IRL" target="CHE">
      <data key="d0">16085992</data>
    </edge>
    <edge source="IRL" target="THA">
      <data key="d0">3055104</data>
    </edge>
    <edge source="IRL" target="TGO">
      <data key="d0">32798</data>
    </edge>
    <edge source="IRL" target="ARE">
      <data key="d0">44945476</data>
    </edge>
    <edge source="IRL" target="TUN">
      <data key="d0">467647</data>
    </edge>
    <edge source="IRL" target="TUR">
      <data key="d0">26320735</data>
    </edge>
    <edge source="IRL" target="UKR">
      <data key="d0">807443</data>
    </edge>
    <edge source="IRL" target="EGY">
      <data key="d0">1657071</data>
    </edge>
    <edge source="IRL" target="GBR">
      <data key="d0">203728868</data>
    </edge>
    <edge source="IRL" target="TZA">
      <data key="d0">98869</data>
    </edge>
    <edge source="IRL" target="USA">
      <data key="d0">212490906</data>
    </edge>
    <edge source="IRL" target="URY">
      <data key="d0">399997</data>
    </edge>
    <edge source="ISR" target="ALB">
      <data key="d0">32000</data>
    </edge>
    <edge source="ISR" target="DZA">
      <data key="d0">141000</data>
    </edge>
    <edge source="ISR" target="AZE">
      <data key="d0">9052000</data>
    </edge>
    <edge source="ISR" target="ARG">
      <data key="d0">10179000</data>
    </edge>
    <edge source="ISR" target="AUS">
      <data key="d0">60631000</data>
    </edge>
    <edge source="ISR" target="AUT">
      <data key="d0">6833000</data>
    </edge>
    <edge source="ISR" target="ARM">
      <data key="d0">106000</data>
    </edge>
    <edge source="ISR" target="BEL">
      <data key="d0">14075000</data>
    </edge>
    <edge source="ISR" target="BOL">
      <data key="d0">285000</data>
    </edge>
    <edge source="ISR" target="BWA">
      <data key="d0">83000</data>
    </edge>
    <edge source="ISR" target="BRA">
      <data key="d0">21702000</data>
    </edge>
    <edge source="ISR" target="BGR">
      <data key="d0">3113000</data>
    </edge>
    <edge source="ISR" target="BLR">
      <data key="d0">184000</data>
    </edge>
    <edge source="ISR" target="KHM">
      <data key="d0">67000</data>
    </edge>
    <edge source="ISR" target="CMR">
      <data key="d0">211000</data>
    </edge>
    <edge source="ISR" target="CAN">
      <data key="d0">13604000</data>
    </edge>
    <edge source="ISR" target="LKA">
      <data key="d0">335000</data>
    </edge>
    <edge source="ISR" target="CHL">
      <data key="d0">21064000</data>
    </edge>
    <edge source="ISR" target="CHN">
      <data key="d0">48807000</data>
    </edge>
    <edge source="ISR" target="COL">
      <data key="d0">3638000</data>
    </edge>
    <edge source="ISR" target="CRI">
      <data key="d0">1721000</data>
    </edge>
    <edge source="ISR" target="HRV">
      <data key="d0">2322000</data>
    </edge>
    <edge source="ISR" target="CZE">
      <data key="d0">4623000</data>
    </edge>
    <edge source="ISR" target="BEN">
      <data key="d0">342000</data>
    </edge>
    <edge source="ISR" target="DNK">
      <data key="d0">3740000</data>
    </edge>
    <edge source="ISR" target="ECU">
      <data key="d0">3901000</data>
    </edge>
    <edge source="ISR" target="SLV">
      <data key="d0">937000</data>
    </edge>
    <edge source="ISR" target="ETH">
      <data key="d0">1513000</data>
    </edge>
    <edge source="ISR" target="EST">
      <data key="d0">170000</data>
    </edge>
    <edge source="ISR" target="FIN">
      <data key="d0">2933000</data>
    </edge>
    <edge source="ISR" target="FRA">
      <data key="d0">55968000</data>
    </edge>
    <edge source="ISR" target="GEO">
      <data key="d0">5617000</data>
    </edge>
    <edge source="ISR" target="GMB">
      <data key="d0">112000</data>
    </edge>
    <edge source="ISR" target="DEU">
      <data key="d0">76140000</data>
    </edge>
    <edge source="ISR" target="GHA">
      <data key="d0">2239000</data>
    </edge>
    <edge source="ISR" target="GRC">
      <data key="d0">3585000</data>
    </edge>
    <edge source="ISR" target="GTM">
      <data key="d0">3172000</data>
    </edge>
    <edge source="ISR" target="HND">
      <data key="d0">1047000</data>
    </edge>
    <edge source="ISR" target="HKG">
      <data key="d0">4771000</data>
    </edge>
    <edge source="ISR" target="HUN">
      <data key="d0">2525000</data>
    </edge>
    <edge source="ISR" target="IDN">
      <data key="d0">1705000</data>
    </edge>
    <edge source="ISR" target="IRL">
      <data key="d0">1666000</data>
    </edge>
    <edge source="ISR" target="ITA">
      <data key="d0">43838000</data>
    </edge>
    <edge source="ISR" target="CIV">
      <data key="d0">265000</data>
    </edge>
    <edge source="ISR" target="JAM">
      <data key="d0">1286000</data>
    </edge>
    <edge source="ISR" target="JPN">
      <data key="d0">11289000</data>
    </edge>
    <edge source="ISR" target="KAZ">
      <data key="d0">2744000</data>
    </edge>
    <edge source="ISR" target="JOR">
      <data key="d0">3436000</data>
    </edge>
    <edge source="ISR" target="KOR">
      <data key="d0">23742000</data>
    </edge>
    <edge source="ISR" target="LVA">
      <data key="d0">1078000</data>
    </edge>
    <edge source="ISR" target="LTU">
      <data key="d0">788000</data>
    </edge>
    <edge source="ISR" target="MDG">
      <data key="d0">23000</data>
    </edge>
    <edge source="ISR" target="MYS">
      <data key="d0">276000</data>
    </edge>
    <edge source="ISR" target="MUS">
      <data key="d0">439000</data>
    </edge>
    <edge source="ISR" target="MEX">
      <data key="d0">31772000</data>
    </edge>
    <edge source="ISR" target="MDA">
      <data key="d0">323000</data>
    </edge>
    <edge source="ISR" target="MAR">
      <data key="d0">9592000</data>
    </edge>
    <edge source="ISR" target="MOZ">
      <data key="d0">144000</data>
    </edge>
    <edge source="ISR" target="OMN">
      <data key="d0">122000</data>
    </edge>
    <edge source="ISR" target="NAM">
      <data key="d0">67000</data>
    </edge>
    <edge source="ISR" target="NLD">
      <data key="d0">34585000</data>
    </edge>
    <edge source="ISR" target="NZL">
      <data key="d0">2462000</data>
    </edge>
    <edge source="ISR" target="NIC">
      <data key="d0">1029000</data>
    </edge>
    <edge source="ISR" target="NER">
      <data key="d0">67000</data>
    </edge>
    <edge source="ISR" target="NOR">
      <data key="d0">14746000</data>
    </edge>
    <edge source="ISR" target="PAN">
      <data key="d0">1001000</data>
    </edge>
    <edge source="ISR" target="PRY">
      <data key="d0">39000</data>
    </edge>
    <edge source="ISR" target="PER">
      <data key="d0">7349000</data>
    </edge>
    <edge source="ISR" target="PHL">
      <data key="d0">3089000</data>
    </edge>
    <edge source="ISR" target="POL">
      <data key="d0">5494000</data>
    </edge>
    <edge source="ISR" target="PRT">
      <data key="d0">2107000</data>
    </edge>
    <edge source="ISR" target="ROU">
      <data key="d0">2384000</data>
    </edge>
    <edge source="ISR" target="RUS">
      <data key="d0">22750000</data>
    </edge>
    <edge source="ISR" target="SEN">
      <data key="d0">1183000</data>
    </edge>
    <edge source="ISR" target="SRB">
      <data key="d0">864000</data>
    </edge>
    <edge source="ISR" target="IND">
      <data key="d0">51646000</data>
    </edge>
    <edge source="ISR" target="SGP">
      <data key="d0">10291000</data>
    </edge>
    <edge source="ISR" target="SVK">
      <data key="d0">2295000</data>
    </edge>
    <edge source="ISR" target="VNM">
      <data key="d0">8336000</data>
    </edge>
    <edge source="ISR" target="SVN">
      <data key="d0">5268000</data>
    </edge>
    <edge source="ISR" target="ZAF">
      <data key="d0">34368000</data>
    </edge>
    <edge source="ISR" target="ZWE">
      <data key="d0">758000</data>
    </edge>
    <edge source="ISR" target="ESP">
      <data key="d0">70607000</data>
    </edge>
    <edge source="ISR" target="SWE">
      <data key="d0">7151000</data>
    </edge>
    <edge source="ISR" target="CHE">
      <data key="d0">6528000</data>
    </edge>
    <edge source="ISR" target="THA">
      <data key="d0">8436000</data>
    </edge>
    <edge source="ISR" target="ARE">
      <data key="d0">87000</data>
    </edge>
    <edge source="ISR" target="TUR">
      <data key="d0">36050000</data>
    </edge>
    <edge source="ISR" target="UGA">
      <data key="d0">316000</data>
    </edge>
    <edge source="ISR" target="UKR">
      <data key="d0">6013000</data>
    </edge>
    <edge source="ISR" target="MKD">
      <data key="d0">525000</data>
    </edge>
    <edge source="ISR" target="EGY">
      <data key="d0">2384000</data>
    </edge>
    <edge source="ISR" target="GBR">
      <data key="d0">30402000</data>
    </edge>
    <edge source="ISR" target="TZA">
      <data key="d0">430000</data>
    </edge>
    <edge source="ISR" target="USA">
      <data key="d0">277537000</data>
    </edge>
    <edge source="ISR" target="BFA">
      <data key="d0">221000</data>
    </edge>
    <edge source="ISR" target="URY">
      <data key="d0">908000</data>
    </edge>
    <edge source="CIV" target="AUT">
      <data key="d0">16456</data>
    </edge>
    <edge source="CIV" target="BEL">
      <data key="d0">469707</data>
    </edge>
    <edge source="CIV" target="CMR">
      <data key="d0">10947</data>
    </edge>
    <edge source="CIV" target="BEN">
      <data key="d0">20576</data>
    </edge>
    <edge source="CIV" target="ECU">
      <data key="d0">31186</data>
    </edge>
    <edge source="CIV" target="FRA">
      <data key="d0">1066540</data>
    </edge>
    <edge source="CIV" target="GHA">
      <data key="d0">360310</data>
    </edge>
    <edge source="CIV" target="ITA">
      <data key="d0">86457</data>
    </edge>
    <edge source="CIV" target="MRT">
      <data key="d0">41749</data>
    </edge>
    <edge source="CIV" target="NOR">
      <data key="d0">243987</data>
    </edge>
    <edge source="CIV" target="SEN">
      <data key="d0">67881</data>
    </edge>
    <edge source="CIV" target="SGP">
      <data key="d0">539400</data>
    </edge>
    <edge source="CIV" target="ZAF">
      <data key="d0">283585</data>
    </edge>
    <edge source="CIV" target="ESP">
      <data key="d0">53343</data>
    </edge>
    <edge source="CIV" target="CHE">
      <data key="d0">12728</data>
    </edge>
    <edge source="CIV" target="TGO">
      <data key="d0">476828</data>
    </edge>
    <edge source="CIV" target="ARE">
      <data key="d0">359098</data>
    </edge>
    <edge source="CIV" target="GBR">
      <data key="d0">645757</data>
    </edge>
    <edge source="CIV" target="USA">
      <data key="d0">257803</data>
    </edge>
    <edge source="CIV" target="BFA">
      <data key="d0">903623</data>
    </edge>
    <edge source="JAM" target="CAN">
      <data key="d0">39222</data>
    </edge>
    <edge source="JAM" target="DNK">
      <data key="d0">44330</data>
    </edge>
    <edge source="JAM" target="JOR">
      <data key="d0">15547</data>
    </edge>
    <edge source="JAM" target="LBN">
      <data key="d0">28459</data>
    </edge>
    <edge source="JAM" target="SAU">
      <data key="d0">18353</data>
    </edge>
    <edge source="JAM" target="ARE">
      <data key="d0">27231</data>
    </edge>
    <edge source="JAM" target="GBR">
      <data key="d0">117069</data>
    </edge>
    <edge source="JAM" target="USA">
      <data key="d0">1136915</data>
    </edge>
    <edge source="JPN" target="ALB">
      <data key="d0">45814</data>
    </edge>
    <edge source="JPN" target="DZA">
      <data key="d0">45443611</data>
    </edge>
    <edge source="JPN" target="AZE">
      <data key="d0">2096385</data>
    </edge>
    <edge source="JPN" target="ARG">
      <data key="d0">95816956</data>
    </edge>
    <edge source="JPN" target="AUS">
      <data key="d0">827697009</data>
    </edge>
    <edge source="JPN" target="AUT">
      <data key="d0">94596317</data>
    </edge>
    <edge source="JPN" target="ARM">
      <data key="d0">248991</data>
    </edge>
    <edge source="JPN" target="BEL">
      <data key="d0">522932854</data>
    </edge>
    <edge source="JPN" target="BOL">
      <data key="d0">4522729</data>
    </edge>
    <edge source="JPN" target="BWA">
      <data key="d0">257548</data>
    </edge>
    <edge source="JPN" target="BRA">
      <data key="d0">638726206</data>
    </edge>
    <edge source="JPN" target="BGR">
      <data key="d0">3817574</data>
    </edge>
    <edge source="JPN" target="BDI">
      <data key="d0">48721</data>
    </edge>
    <edge source="JPN" target="BLR">
      <data key="d0">4335663</data>
    </edge>
    <edge source="JPN" target="KHM">
      <data key="d0">6674187</data>
    </edge>
    <edge source="JPN" target="CMR">
      <data key="d0">2437794</data>
    </edge>
    <edge source="JPN" target="CAN">
      <data key="d0">413505642</data>
    </edge>
    <edge source="JPN" target="LKA">
      <data key="d0">29378309</data>
    </edge>
    <edge source="JPN" target="CHL">
      <data key="d0">89565295</data>
    </edge>
    <edge source="JPN" target="CHN">
      <data key="d0">8438596059</data>
    </edge>
    <edge source="JPN" target="COL">
      <data key="d0">59218759</data>
    </edge>
    <edge source="JPN" target="CRI">
      <data key="d0">50067891</data>
    </edge>
    <edge source="JPN" target="HRV">
      <data key="d0">427651</data>
    </edge>
    <edge source="JPN" target="CZE">
      <data key="d0">184415352</data>
    </edge>
    <edge source="JPN" target="BEN">
      <data key="d0">29628</data>
    </edge>
    <edge source="JPN" target="DNK">
      <data key="d0">26024980</data>
    </edge>
    <edge source="JPN" target="ECU">
      <data key="d0">28064138</data>
    </edge>
    <edge source="JPN" target="SLV">
      <data key="d0">4783258</data>
    </edge>
    <edge source="JPN" target="ETH">
      <data key="d0">7726677</data>
    </edge>
    <edge source="JPN" target="EST">
      <data key="d0">13354187</data>
    </edge>
    <edge source="JPN" target="FIN">
      <data key="d0">60175774</data>
    </edge>
    <edge source="JPN" target="FRA">
      <data key="d0">649535034</data>
    </edge>
    <edge source="JPN" target="GEO">
      <data key="d0">1881495</data>
    </edge>
    <edge source="JPN" target="GMB">
      <data key="d0">64042</data>
    </edge>
    <edge source="JPN" target="PSE">
      <data key="d0">47844</data>
    </edge>
    <edge source="JPN" target="DEU">
      <data key="d0">1768823165</data>
    </edge>
    <edge source="JPN" target="GHA">
      <data key="d0">4556479</data>
    </edge>
    <edge source="JPN" target="GRC">
      <data key="d0">33574914</data>
    </edge>
    <edge source="JPN" target="GTM">
      <data key="d0">8609640</data>
    </edge>
    <edge source="JPN" target="HND">
      <data key="d0">4208205</data>
    </edge>
    <edge source="JPN" target="HKG">
      <data key="d0">670331554</data>
    </edge>
    <edge source="JPN" target="HUN">
      <data key="d0">207708721</data>
    </edge>
    <edge source="JPN" target="IDN">
      <data key="d0">2024958240</data>
    </edge>
    <edge source="JPN" target="IRL">
      <data key="d0">11183599</data>
    </edge>
    <edge source="JPN" target="ISR">
      <data key="d0">51360389</data>
    </edge>
    <edge source="JPN" target="ITA">
      <data key="d0">426692783</data>
    </edge>
    <edge source="JPN" target="CIV">
      <data key="d0">4297328</data>
    </edge>
    <edge source="JPN" target="JAM">
      <data key="d0">869771</data>
    </edge>
    <edge source="JPN" target="KAZ">
      <data key="d0">20170290</data>
    </edge>
    <edge source="JPN" target="JOR">
      <data key="d0">11884470</data>
    </edge>
    <edge source="JPN" target="KOR">
      <data key="d0">3021974103</data>
    </edge>
    <edge source="JPN" target="KGZ">
      <data key="d0">142930</data>
    </edge>
    <edge source="JPN" target="LBN">
      <data key="d0">6068278</data>
    </edge>
    <edge source="JPN" target="LVA">
      <data key="d0">6815301</data>
    </edge>
    <edge source="JPN" target="LTU">
      <data key="d0">4338607</data>
    </edge>
    <edge source="JPN" target="MDG">
      <data key="d0">276602</data>
    </edge>
    <edge source="JPN" target="MWI">
      <data key="d0">334694</data>
    </edge>
    <edge source="JPN" target="MYS">
      <data key="d0">961748374</data>
    </edge>
    <edge source="JPN" target="MRT">
      <data key="d0">643994</data>
    </edge>
    <edge source="JPN" target="MUS">
      <data key="d0">1990087</data>
    </edge>
    <edge source="JPN" target="MEX">
      <data key="d0">704928201</data>
    </edge>
    <edge source="JPN" target="MDA">
      <data key="d0">110070</data>
    </edge>
    <edge source="JPN" target="MAR">
      <data key="d0">24160961</data>
    </edge>
    <edge source="JPN" target="MOZ">
      <data key="d0">1939938</data>
    </edge>
    <edge source="JPN" target="OMN">
      <data key="d0">113944479</data>
    </edge>
    <edge source="JPN" target="NAM">
      <data key="d0">472099</data>
    </edge>
    <edge source="JPN" target="NLD">
      <data key="d0">1184575855</data>
    </edge>
    <edge source="JPN" target="NZL">
      <data key="d0">71474667</data>
    </edge>
    <edge source="JPN" target="NIC">
      <data key="d0">3488442</data>
    </edge>
    <edge source="JPN" target="NER">
      <data key="d0">90526</data>
    </edge>
    <edge source="JPN" target="NOR">
      <data key="d0">20575879</data>
    </edge>
    <edge source="JPN" target="PAK">
      <data key="d0">92684442</data>
    </edge>
    <edge source="JPN" target="PAN">
      <data key="d0">123447906</data>
    </edge>
    <edge source="JPN" target="PRY">
      <data key="d0">4590380</data>
    </edge>
    <edge source="JPN" target="PER">
      <data key="d0">40754161</data>
    </edge>
    <edge source="JPN" target="PHL">
      <data key="d0">777358718</data>
    </edge>
    <edge source="JPN" target="POL">
      <data key="d0">214639867</data>
    </edge>
    <edge source="JPN" target="PRT">
      <data key="d0">43525346</data>
    </edge>
    <edge source="JPN" target="ROU">
      <data key="d0">39551888</data>
    </edge>
    <edge source="JPN" target="RUS">
      <data key="d0">404208888</data>
    </edge>
    <edge source="JPN" target="SAU">
      <data key="d0">785307989</data>
    </edge>
    <edge source="JPN" target="SEN">
      <data key="d0">3012535</data>
    </edge>
    <edge source="JPN" target="SRB">
      <data key="d0">602477</data>
    </edge>
    <edge source="JPN" target="IND">
      <data key="d0">1175068783</data>
    </edge>
    <edge source="JPN" target="SGP">
      <data key="d0">1356014233</data>
    </edge>
    <edge source="JPN" target="SVK">
      <data key="d0">17832806</data>
    </edge>
    <edge source="JPN" target="VNM">
      <data key="d0">635706368</data>
    </edge>
    <edge source="JPN" target="SVN">
      <data key="d0">2411448</data>
    </edge>
    <edge source="JPN" target="ZAF">
      <data key="d0">244839377</data>
    </edge>
    <edge source="JPN" target="ZWE">
      <data key="d0">549609</data>
    </edge>
    <edge source="JPN" target="ESP">
      <data key="d0">278912435</data>
    </edge>
    <edge source="JPN" target="SWE">
      <data key="d0">130275734</data>
    </edge>
    <edge source="JPN" target="CHE">
      <data key="d0">42597935</data>
    </edge>
    <edge source="JPN" target="THA">
      <data key="d0">4208313178</data>
    </edge>
    <edge source="JPN" target="TGO">
      <data key="d0">1434514</data>
    </edge>
    <edge source="JPN" target="ARE">
      <data key="d0">630122605</data>
    </edge>
    <edge source="JPN" target="TUN">
      <data key="d0">8428763</data>
    </edge>
    <edge source="JPN" target="TUR">
      <data key="d0">123184595</data>
    </edge>
    <edge source="JPN" target="UGA">
      <data key="d0">652876</data>
    </edge>
    <edge source="JPN" target="UKR">
      <data key="d0">10933932</data>
    </edge>
    <edge source="JPN" target="MKD">
      <data key="d0">363420</data>
    </edge>
    <edge source="JPN" target="EGY">
      <data key="d0">110003105</data>
    </edge>
    <edge source="JPN" target="GBR">
      <data key="d0">923595985</data>
    </edge>
    <edge source="JPN" target="TZA">
      <data key="d0">7224385</data>
    </edge>
    <edge source="JPN" target="USA">
      <data key="d0">8244397985</data>
    </edge>
    <edge source="JPN" target="BFA">
      <data key="d0">29891</data>
    </edge>
    <edge source="JPN" target="URY">
      <data key="d0">5001193</data>
    </edge>
    <edge source="KAZ" target="DZA">
      <data key="d0">516500</data>
    </edge>
    <edge source="KAZ" target="AZE">
      <data key="d0">1280000</data>
    </edge>
    <edge source="KAZ" target="ARM">
      <data key="d0">79100</data>
    </edge>
    <edge source="KAZ" target="BEL">
      <data key="d0">615700</data>
    </edge>
    <edge source="KAZ" target="BRA">
      <data key="d0">1038700</data>
    </edge>
    <edge source="KAZ" target="BLR">
      <data key="d0">2703850</data>
    </edge>
    <edge source="KAZ" target="CAN">
      <data key="d0">18300</data>
    </edge>
    <edge source="KAZ" target="CHN">
      <data key="d0">59700</data>
    </edge>
    <edge source="KAZ" target="COL">
      <data key="d0">11200</data>
    </edge>
    <edge source="KAZ" target="DNK">
      <data key="d0">40300</data>
    </edge>
    <edge source="KAZ" target="FRA">
      <data key="d0">195700</data>
    </edge>
    <edge source="KAZ" target="GEO">
      <data key="d0">79900</data>
    </edge>
    <edge source="KAZ" target="DEU">
      <data key="d0">662000</data>
    </edge>
    <edge source="KAZ" target="HKG">
      <data key="d0">15300</data>
    </edge>
    <edge source="KAZ" target="HUN">
      <data key="d0">19700</data>
    </edge>
    <edge source="KAZ" target="IDN">
      <data key="d0">14200</data>
    </edge>
    <edge source="KAZ" target="IRL">
      <data key="d0">26700</data>
    </edge>
    <edge source="KAZ" target="ISR">
      <data key="d0">13700</data>
    </edge>
    <edge source="KAZ" target="ITA">
      <data key="d0">3783100</data>
    </edge>
    <edge source="KAZ" target="KOR">
      <data key="d0">10000</data>
    </edge>
    <edge source="KAZ" target="KGZ">
      <data key="d0">1136400</data>
    </edge>
    <edge source="KAZ" target="LTU">
      <data key="d0">24600</data>
    </edge>
    <edge source="KAZ" target="MYS">
      <data key="d0">20600</data>
    </edge>
    <edge source="KAZ" target="NLD">
      <data key="d0">6677600</data>
    </edge>
    <edge source="KAZ" target="NOR">
      <data key="d0">1916600</data>
    </edge>
    <edge source="KAZ" target="RUS">
      <data key="d0">159045210</data>
    </edge>
    <edge source="KAZ" target="SAU">
      <data key="d0">24700</data>
    </edge>
    <edge source="KAZ" target="SRB">
      <data key="d0">224600</data>
    </edge>
    <edge source="KAZ" target="IND">
      <data key="d0">392400</data>
    </edge>
    <edge source="KAZ" target="SGP">
      <data key="d0">56800</data>
    </edge>
    <edge source="KAZ" target="ESP">
      <data key="d0">431300</data>
    </edge>
    <edge source="KAZ" target="SWE">
      <data key="d0">247100</data>
    </edge>
    <edge source="KAZ" target="ARE">
      <data key="d0">3460200</data>
    </edge>
    <edge source="KAZ" target="TUN">
      <data key="d0">12800</data>
    </edge>
    <edge source="KAZ" target="TUR">
      <data key="d0">2265500</data>
    </edge>
    <edge source="KAZ" target="UKR">
      <data key="d0">1199100</data>
    </edge>
    <edge source="KAZ" target="EGY">
      <data key="d0">282600</data>
    </edge>
    <edge source="KAZ" target="GBR">
      <data key="d0">16311200</data>
    </edge>
    <edge source="KAZ" target="USA">
      <data key="d0">4093500</data>
    </edge>
    <edge source="KOR" target="ALB">
      <data key="d0">96215</data>
    </edge>
    <edge source="KOR" target="DZA">
      <data key="d0">46805733</data>
    </edge>
    <edge source="KOR" target="AZE">
      <data key="d0">17408188</data>
    </edge>
    <edge source="KOR" target="ARG">
      <data key="d0">26800539</data>
    </edge>
    <edge source="KOR" target="AUS">
      <data key="d0">264742572</data>
    </edge>
    <edge source="KOR" target="AUT">
      <data key="d0">13321533</data>
    </edge>
    <edge source="KOR" target="ARM">
      <data key="d0">648781</data>
    </edge>
    <edge source="KOR" target="BEL">
      <data key="d0">64259125</data>
    </edge>
    <edge source="KOR" target="BOL">
      <data key="d0">169804</data>
    </edge>
    <edge source="KOR" target="BWA">
      <data key="d0">246141</data>
    </edge>
    <edge source="KOR" target="BRA">
      <data key="d0">285446737</data>
    </edge>
    <edge source="KOR" target="BGR">
      <data key="d0">2576732</data>
    </edge>
    <edge source="KOR" target="BLR">
      <data key="d0">1806305</data>
    </edge>
    <edge source="KOR" target="KHM">
      <data key="d0">5117595</data>
    </edge>
    <edge source="KOR" target="CMR">
      <data key="d0">2914643</data>
    </edge>
    <edge source="KOR" target="CAN">
      <data key="d0">250774888</data>
    </edge>
    <edge source="KOR" target="LKA">
      <data key="d0">8614104</data>
    </edge>
    <edge source="KOR" target="CHL">
      <data key="d0">51549747</data>
    </edge>
    <edge source="KOR" target="CHN">
      <data key="d0">2558620839</data>
    </edge>
    <edge source="KOR" target="COL">
      <data key="d0">51115701</data>
    </edge>
    <edge source="KOR" target="CRI">
      <data key="d0">3105713</data>
    </edge>
    <edge source="KOR" target="HRV">
      <data key="d0">1027911</data>
    </edge>
    <edge source="KOR" target="CZE">
      <data key="d0">79527422</data>
    </edge>
    <edge source="KOR" target="BEN">
      <data key="d0">470205</data>
    </edge>
    <edge source="KOR" target="DNK">
      <data key="d0">34561132</data>
    </edge>
    <edge source="KOR" target="ECU">
      <data key="d0">24047606</data>
    </edge>
    <edge source="KOR" target="SLV">
      <data key="d0">558470</data>
    </edge>
    <edge source="KOR" target="ETH">
      <data key="d0">357404</data>
    </edge>
    <edge source="KOR" target="EST">
      <data key="d0">2133019</data>
    </edge>
    <edge source="KOR" target="FIN">
      <data key="d0">16647323</data>
    </edge>
    <edge source="KOR" target="FRA">
      <data key="d0">57074195</data>
    </edge>
    <edge source="KOR" target="GEO">
      <data key="d0">7255271</data>
    </edge>
    <edge source="KOR" target="PSE">
      <data key="d0">15885</data>
    </edge>
    <edge source="KOR" target="DEU">
      <data key="d0">380809123</data>
    </edge>
    <edge source="KOR" target="GHA">
      <data key="d0">6206291</data>
    </edge>
    <edge source="KOR" target="GRC">
      <data key="d0">9268090</data>
    </edge>
    <edge source="KOR" target="GTM">
      <data key="d0">3503619</data>
    </edge>
    <edge source="KOR" target="HND">
      <data key="d0">800126</data>
    </edge>
    <edge source="KOR" target="HKG">
      <data key="d0">163025950</data>
    </edge>
    <edge source="KOR" target="HUN">
      <data key="d0">60870868</data>
    </edge>
    <edge source="KOR" target="IDN">
      <data key="d0">466926959</data>
    </edge>
    <edge source="KOR" target="IRL">
      <data key="d0">3095173</data>
    </edge>
    <edge source="KOR" target="ISR">
      <data key="d0">110560633</data>
    </edge>
    <edge source="KOR" target="ITA">
      <data key="d0">86976612</data>
    </edge>
    <edge source="KOR" target="CIV">
      <data key="d0">1516056</data>
    </edge>
    <edge source="KOR" target="JAM">
      <data key="d0">333453</data>
    </edge>
    <edge source="KOR" target="JPN">
      <data key="d0">1560311601</data>
    </edge>
    <edge source="KOR" target="KAZ">
      <data key="d0">36328851</data>
    </edge>
    <edge source="KOR" target="JOR">
      <data key="d0">21287880</data>
    </edge>
    <edge source="KOR" target="KGZ">
      <data key="d0">1348899</data>
    </edge>
    <edge source="KOR" target="LBN">
      <data key="d0">4269007</data>
    </edge>
    <edge source="KOR" target="LVA">
      <data key="d0">5490946</data>
    </edge>
    <edge source="KOR" target="LTU">
      <data key="d0">6935427</data>
    </edge>
    <edge source="KOR" target="MDG">
      <data key="d0">891975</data>
    </edge>
    <edge source="KOR" target="MWI">
      <data key="d0">254458</data>
    </edge>
    <edge source="KOR" target="MYS">
      <data key="d0">279861753</data>
    </edge>
    <edge source="KOR" target="MRT">
      <data key="d0">505590</data>
    </edge>
    <edge source="KOR" target="MUS">
      <data key="d0">2040838</data>
    </edge>
    <edge source="KOR" target="MEX">
      <data key="d0">566681369</data>
    </edge>
    <edge source="KOR" target="MDA">
      <data key="d0">144573</data>
    </edge>
    <edge source="KOR" target="MAR">
      <data key="d0">46539655</data>
    </edge>
    <edge source="KOR" target="MOZ">
      <data key="d0">140630</data>
    </edge>
    <edge source="KOR" target="OMN">
      <data key="d0">104940730</data>
    </edge>
    <edge source="KOR" target="NAM">
      <data key="d0">68725</data>
    </edge>
    <edge source="KOR" target="NLD">
      <data key="d0">141837059</data>
    </edge>
    <edge source="KOR" target="NZL">
      <data key="d0">13576253</data>
    </edge>
    <edge source="KOR" target="NIC">
      <data key="d0">511361</data>
    </edge>
    <edge source="KOR" target="NOR">
      <data key="d0">14616344</data>
    </edge>
    <edge source="KOR" target="PAK">
      <data key="d0">23787533</data>
    </edge>
    <edge source="KOR" target="PAN">
      <data key="d0">25136404</data>
    </edge>
    <edge source="KOR" target="PRY">
      <data key="d0">1954957</data>
    </edge>
    <edge source="KOR" target="PER">
      <data key="d0">18350114</data>
    </edge>
    <edge source="KOR" target="PHL">
      <data key="d0">194495854</data>
    </edge>
    <edge source="KOR" target="POL">
      <data key="d0">114349341</data>
    </edge>
    <edge source="KOR" target="PRT">
      <data key="d0">16656376</data>
    </edge>
    <edge source="KOR" target="ROU">
      <data key="d0">26328061</data>
    </edge>
    <edge source="KOR" target="RUS">
      <data key="d0">472241873</data>
    </edge>
    <edge source="KOR" target="SAU">
      <data key="d0">1249012863</data>
    </edge>
    <edge source="KOR" target="SEN">
      <data key="d0">1983577</data>
    </edge>
    <edge source="KOR" target="SRB">
      <data key="d0">562551</data>
    </edge>
    <edge source="KOR" target="IND">
      <data key="d0">627617798</data>
    </edge>
    <edge source="KOR" target="SGP">
      <data key="d0">337346901</data>
    </edge>
    <edge source="KOR" target="SVK">
      <data key="d0">297120655</data>
    </edge>
    <edge source="KOR" target="VNM">
      <data key="d0">324869616</data>
    </edge>
    <edge source="KOR" target="SVN">
      <data key="d0">7595821</data>
    </edge>
    <edge source="KOR" target="ZAF">
      <data key="d0">81299584</data>
    </edge>
    <edge source="KOR" target="ZWE">
      <data key="d0">463076</data>
    </edge>
    <edge source="KOR" target="ESP">
      <data key="d0">75873873</data>
    </edge>
    <edge source="KOR" target="SWE">
      <data key="d0">15566069</data>
    </edge>
    <edge source="KOR" target="CHE">
      <data key="d0">5147521</data>
    </edge>
    <edge source="KOR" target="THA">
      <data key="d0">518468630</data>
    </edge>
    <edge source="KOR" target="TGO">
      <data key="d0">71952</data>
    </edge>
    <edge source="KOR" target="ARE">
      <data key="d0">850057915</data>
    </edge>
    <edge source="KOR" target="TUN">
      <data key="d0">7094914</data>
    </edge>
    <edge source="KOR" target="TUR">
      <data key="d0">307854061</data>
    </edge>
    <edge source="KOR" target="UGA">
      <data key="d0">86239</data>
    </edge>
    <edge source="KOR" target="UKR">
      <data key="d0">21044904</data>
    </edge>
    <edge source="KOR" target="EGY">
      <data key="d0">81605526</data>
    </edge>
    <edge source="KOR" target="GBR">
      <data key="d0">121689371</data>
    </edge>
    <edge source="KOR" target="TZA">
      <data key="d0">3436795</data>
    </edge>
    <edge source="KOR" target="USA">
      <data key="d0">2293100869</data>
    </edge>
    <edge source="KOR" target="BFA">
      <data key="d0">36013</data>
    </edge>
    <edge source="KOR" target="URY">
      <data key="d0">2796100</data>
    </edge>
    <edge source="LBN" target="DZA">
      <data key="d0">4357330</data>
    </edge>
    <edge source="LBN" target="AUS">
      <data key="d0">100322</data>
    </edge>
    <edge source="LBN" target="ARM">
      <data key="d0">317128</data>
    </edge>
    <edge source="LBN" target="BEL">
      <data key="d0">94406</data>
    </edge>
    <edge source="LBN" target="BDI">
      <data key="d0">14553</data>
    </edge>
    <edge source="LBN" target="CMR">
      <data key="d0">324314</data>
    </edge>
    <edge source="LBN" target="CAN">
      <data key="d0">643422</data>
    </edge>
    <edge source="LBN" target="CAF">
      <data key="d0">131717</data>
    </edge>
    <edge source="LBN" target="CHN">
      <data key="d0">384398</data>
    </edge>
    <edge source="LBN" target="COL">
      <data key="d0">59007</data>
    </edge>
    <edge source="LBN" target="CZE">
      <data key="d0">48358</data>
    </edge>
    <edge source="LBN" target="BEN">
      <data key="d0">122056</data>
    </edge>
    <edge source="LBN" target="DNK">
      <data key="d0">28935</data>
    </edge>
    <edge source="LBN" target="ECU">
      <data key="d0">29590</data>
    </edge>
    <edge source="LBN" target="ETH">
      <data key="d0">23386</data>
    </edge>
    <edge source="LBN" target="FRA">
      <data key="d0">3615632</data>
    </edge>
    <edge source="LBN" target="GEO">
      <data key="d0">18924</data>
    </edge>
    <edge source="LBN" target="GMB">
      <data key="d0">128323</data>
    </edge>
    <edge source="LBN" target="DEU">
      <data key="d0">512685</data>
    </edge>
    <edge source="LBN" target="GHA">
      <data key="d0">1801317</data>
    </edge>
    <edge source="LBN" target="HUN">
      <data key="d0">100033</data>
    </edge>
    <edge source="LBN" target="ITA">
      <data key="d0">280428</data>
    </edge>
    <edge source="LBN" target="CIV">
      <data key="d0">1161459</data>
    </edge>
    <edge source="LBN" target="JOR">
      <data key="d0">2212937</data>
    </edge>
    <edge source="LBN" target="MYS">
      <data key="d0">84463</data>
    </edge>
    <edge source="LBN" target="MRT">
      <data key="d0">28826</data>
    </edge>
    <edge source="LBN" target="MAR">
      <data key="d0">347018</data>
    </edge>
    <edge source="LBN" target="MOZ">
      <data key="d0">40731</data>
    </edge>
    <edge source="LBN" target="OMN">
      <data key="d0">230173</data>
    </edge>
    <edge source="LBN" target="NLD">
      <data key="d0">119415</data>
    </edge>
    <edge source="LBN" target="NER">
      <data key="d0">122430</data>
    </edge>
    <edge source="LBN" target="PAN">
      <data key="d0">86119</data>
    </edge>
    <edge source="LBN" target="POL">
      <data key="d0">19834</data>
    </edge>
    <edge source="LBN" target="ROU">
      <data key="d0">113818</data>
    </edge>
    <edge source="LBN" target="SAU">
      <data key="d0">7724916</data>
    </edge>
    <edge source="LBN" target="SEN">
      <data key="d0">337046</data>
    </edge>
    <edge source="LBN" target="IND">
      <data key="d0">59205</data>
    </edge>
    <edge source="LBN" target="SGP">
      <data key="d0">44498</data>
    </edge>
    <edge source="LBN" target="ZWE">
      <data key="d0">34790</data>
    </edge>
    <edge source="LBN" target="ESP">
      <data key="d0">181879</data>
    </edge>
    <edge source="LBN" target="SWE">
      <data key="d0">126825</data>
    </edge>
    <edge source="LBN" target="THA">
      <data key="d0">57619</data>
    </edge>
    <edge source="LBN" target="TGO">
      <data key="d0">602332</data>
    </edge>
    <edge source="LBN" target="ARE">
      <data key="d0">3012862</data>
    </edge>
    <edge source="LBN" target="TUR">
      <data key="d0">148622</data>
    </edge>
    <edge source="LBN" target="UGA">
      <data key="d0">36588</data>
    </edge>
    <edge source="LBN" target="EGY">
      <data key="d0">2705573</data>
    </edge>
    <edge source="LBN" target="GBR">
      <data key="d0">384726</data>
    </edge>
    <edge source="LBN" target="TZA">
      <data key="d0">226787</data>
    </edge>
    <edge source="LBN" target="USA">
      <data key="d0">1724247</data>
    </edge>
    <edge source="LBN" target="BFA">
      <data key="d0">45664</data>
    </edge>
    <edge source="LTU" target="DZA">
      <data key="d0">72431</data>
    </edge>
    <edge source="LTU" target="AZE">
      <data key="d0">2106822</data>
    </edge>
    <edge source="LTU" target="ARG">
      <data key="d0">122697</data>
    </edge>
    <edge source="LTU" target="AUS">
      <data key="d0">341593</data>
    </edge>
    <edge source="LTU" target="AUT">
      <data key="d0">3770445</data>
    </edge>
    <edge source="LTU" target="ARM">
      <data key="d0">511632</data>
    </edge>
    <edge source="LTU" target="BEL">
      <data key="d0">4656465</data>
    </edge>
    <edge source="LTU" target="BRA">
      <data key="d0">134806</data>
    </edge>
    <edge source="LTU" target="BGR">
      <data key="d0">840054</data>
    </edge>
    <edge source="LTU" target="BLR">
      <data key="d0">133095725</data>
    </edge>
    <edge source="LTU" target="CAN">
      <data key="d0">964381</data>
    </edge>
    <edge source="LTU" target="LKA">
      <data key="d0">26924</data>
    </edge>
    <edge source="LTU" target="CHN">
      <data key="d0">2781210</data>
    </edge>
    <edge source="LTU" target="HRV">
      <data key="d0">726694</data>
    </edge>
    <edge source="LTU" target="CZE">
      <data key="d0">7764400</data>
    </edge>
    <edge source="LTU" target="DNK">
      <data key="d0">25066843</data>
    </edge>
    <edge source="LTU" target="EST">
      <data key="d0">16513233</data>
    </edge>
    <edge source="LTU" target="FIN">
      <data key="d0">8396130</data>
    </edge>
    <edge source="LTU" target="FRA">
      <data key="d0">7701154</data>
    </edge>
    <edge source="LTU" target="GEO">
      <data key="d0">894365</data>
    </edge>
    <edge source="LTU" target="DEU">
      <data key="d0">37421082</data>
    </edge>
    <edge source="LTU" target="GRC">
      <data key="d0">122609</data>
    </edge>
    <edge source="LTU" target="HKG">
      <data key="d0">84353</data>
    </edge>
    <edge source="LTU" target="HUN">
      <data key="d0">2392026</data>
    </edge>
    <edge source="LTU" target="IDN">
      <data key="d0">22976</data>
    </edge>
    <edge source="LTU" target="IRL">
      <data key="d0">728871</data>
    </edge>
    <edge source="LTU" target="ISR">
      <data key="d0">97240</data>
    </edge>
    <edge source="LTU" target="ITA">
      <data key="d0">1957496</data>
    </edge>
    <edge source="LTU" target="JPN">
      <data key="d0">60392</data>
    </edge>
    <edge source="LTU" target="KAZ">
      <data key="d0">43435265</data>
    </edge>
    <edge source="LTU" target="JOR">
      <data key="d0">19676</data>
    </edge>
    <edge source="LTU" target="KOR">
      <data key="d0">729707</data>
    </edge>
    <edge source="LTU" target="KGZ">
      <data key="d0">1058233</data>
    </edge>
    <edge source="LTU" target="LVA">
      <data key="d0">43304148</data>
    </edge>
    <edge source="LTU" target="MYS">
      <data key="d0">55919</data>
    </edge>
    <edge source="LTU" target="MRT">
      <data key="d0">203914</data>
    </edge>
    <edge source="LTU" target="MEX">
      <data key="d0">425798</data>
    </edge>
    <edge source="LTU" target="MDA">
      <data key="d0">1297962</data>
    </edge>
    <edge source="LTU" target="MAR">
      <data key="d0">241826</data>
    </edge>
    <edge source="LTU" target="NLD">
      <data key="d0">3597877</data>
    </edge>
    <edge source="LTU" target="NZL">
      <data key="d0">55844</data>
    </edge>
    <edge source="LTU" target="NOR">
      <data key="d0">17441139</data>
    </edge>
    <edge source="LTU" target="PAN">
      <data key="d0">852265</data>
    </edge>
    <edge source="LTU" target="POL">
      <data key="d0">18479072</data>
    </edge>
    <edge source="LTU" target="PRT">
      <data key="d0">1058179</data>
    </edge>
    <edge source="LTU" target="ROU">
      <data key="d0">2833957</data>
    </edge>
    <edge source="LTU" target="RUS">
      <data key="d0">501888914</data>
    </edge>
    <edge source="LTU" target="SAU">
      <data key="d0">953791</data>
    </edge>
    <edge source="LTU" target="SRB">
      <data key="d0">70539</data>
    </edge>
    <edge source="LTU" target="IND">
      <data key="d0">371179</data>
    </edge>
    <edge source="LTU" target="SGP">
      <data key="d0">86912</data>
    </edge>
    <edge source="LTU" target="SVK">
      <data key="d0">3161212</data>
    </edge>
    <edge source="LTU" target="VNM">
      <data key="d0">59494</data>
    </edge>
    <edge source="LTU" target="SVN">
      <data key="d0">573351</data>
    </edge>
    <edge source="LTU" target="ZAF">
      <data key="d0">189422</data>
    </edge>
    <edge source="LTU" target="ZWE">
      <data key="d0">80798</data>
    </edge>
    <edge source="LTU" target="ESP">
      <data key="d0">14061467</data>
    </edge>
    <edge source="LTU" target="SWE">
      <data key="d0">13056141</data>
    </edge>
    <edge source="LTU" target="CHE">
      <data key="d0">2858050</data>
    </edge>
    <edge source="LTU" target="THA">
      <data key="d0">288347</data>
    </edge>
    <edge source="LTU" target="ARE">
      <data key="d0">1169573</data>
    </edge>
    <edge source="LTU" target="TUR">
      <data key="d0">225686</data>
    </edge>
    <edge source="LTU" target="UKR">
      <data key="d0">14458635</data>
    </edge>
    <edge source="LTU" target="MKD">
      <data key="d0">13616</data>
    </edge>
    <edge source="LTU" target="EGY">
      <data key="d0">17710</data>
    </edge>
    <edge source="LTU" target="GBR">
      <data key="d0">5624966</data>
    </edge>
    <edge source="LTU" target="USA">
      <data key="d0">2701528</data>
    </edge>
    <edge source="LTU" target="BFA">
      <data key="d0">67487</data>
    </edge>
    <edge source="LTU" target="URY">
      <data key="d0">326744</data>
    </edge>
    <edge source="MDG" target="AUS">
      <data key="d0">273248</data>
    </edge>
    <edge source="MDG" target="BEL">
      <data key="d0">54154</data>
    </edge>
    <edge source="MDG" target="CAN">
      <data key="d0">60661</data>
    </edge>
    <edge source="MDG" target="CHN">
      <data key="d0">79056</data>
    </edge>
    <edge source="MDG" target="FRA">
      <data key="d0">1567793</data>
    </edge>
    <edge source="MDG" target="DEU">
      <data key="d0">319457</data>
    </edge>
    <edge source="MDG" target="ITA">
      <data key="d0">31458</data>
    </edge>
    <edge source="MDG" target="KOR">
      <data key="d0">725079</data>
    </edge>
    <edge source="MDG" target="MUS">
      <data key="d0">14698</data>
    </edge>
    <edge source="MDG" target="NLD">
      <data key="d0">67572</data>
    </edge>
    <edge source="MDG" target="SGP">
      <data key="d0">51142</data>
    </edge>
    <edge source="MDG" target="ZAF">
      <data key="d0">396137</data>
    </edge>
    <edge source="MDG" target="ESP">
      <data key="d0">10416</data>
    </edge>
    <edge source="MDG" target="THA">
      <data key="d0">208257</data>
    </edge>
    <edge source="MDG" target="ARE">
      <data key="d0">11648</data>
    </edge>
    <edge source="MDG" target="USA">
      <data key="d0">150052</data>
    </edge>
    <edge source="MWI" target="AUS">
      <data key="d0">31677</data>
    </edge>
    <edge source="MWI" target="MOZ">
      <data key="d0">261352</data>
    </edge>
    <edge source="MWI" target="IND">
      <data key="d0">233698</data>
    </edge>
    <edge source="MWI" target="ZAF">
      <data key="d0">571025</data>
    </edge>
    <edge source="MWI" target="ZWE">
      <data key="d0">165431</data>
    </edge>
    <edge source="MWI" target="TZA">
      <data key="d0">106342</data>
    </edge>
    <edge source="MUS" target="AUT">
      <data key="d0">28841</data>
    </edge>
    <edge source="MUS" target="BEL">
      <data key="d0">335622</data>
    </edge>
    <edge source="MUS" target="BWA">
      <data key="d0">11854</data>
    </edge>
    <edge source="MUS" target="BRA">
      <data key="d0">34420</data>
    </edge>
    <edge source="MUS" target="CHN">
      <data key="d0">17671</data>
    </edge>
    <edge source="MUS" target="DNK">
      <data key="d0">680088</data>
    </edge>
    <edge source="MUS" target="FRA">
      <data key="d0">1314455</data>
    </edge>
    <edge source="MUS" target="DEU">
      <data key="d0">66293</data>
    </edge>
    <edge source="MUS" target="GHA">
      <data key="d0">51556</data>
    </edge>
    <edge source="MUS" target="HUN">
      <data key="d0">19854</data>
    </edge>
    <edge source="MUS" target="ITA">
      <data key="d0">21250</data>
    </edge>
    <edge source="MUS" target="CIV">
      <data key="d0">23095</data>
    </edge>
    <edge source="MUS" target="JPN">
      <data key="d0">3321090</data>
    </edge>
    <edge source="MUS" target="KOR">
      <data key="d0">354974</data>
    </edge>
    <edge source="MUS" target="MDG">
      <data key="d0">434445</data>
    </edge>
    <edge source="MUS" target="MOZ">
      <data key="d0">10342</data>
    </edge>
    <edge source="MUS" target="NZL">
      <data key="d0">157093</data>
    </edge>
    <edge source="MUS" target="SGP">
      <data key="d0">32906</data>
    </edge>
    <edge source="MUS" target="ZAF">
      <data key="d0">423654</data>
    </edge>
    <edge source="MUS" target="ZWE">
      <data key="d0">14642</data>
    </edge>
    <edge source="MUS" target="ESP">
      <data key="d0">59266</data>
    </edge>
    <edge source="MUS" target="THA">
      <data key="d0">348424</data>
    </edge>
    <edge source="MUS" target="ARE">
      <data key="d0">37381</data>
    </edge>
    <edge source="MUS" target="UGA">
      <data key="d0">48362</data>
    </edge>
    <edge source="MUS" target="GBR">
      <data key="d0">11164</data>
    </edge>
    <edge source="MUS" target="TZA">
      <data key="d0">38006</data>
    </edge>
    <edge source="MUS" target="USA">
      <data key="d0">25163</data>
    </edge>
    <edge source="MEX" target="DZA">
      <data key="d0">2153988</data>
    </edge>
    <edge source="MEX" target="ARG">
      <data key="d0">38021508</data>
    </edge>
    <edge source="MEX" target="AUS">
      <data key="d0">21679917</data>
    </edge>
    <edge source="MEX" target="AUT">
      <data key="d0">1416274</data>
    </edge>
    <edge source="MEX" target="BEL">
      <data key="d0">17398676</data>
    </edge>
    <edge source="MEX" target="BOL">
      <data key="d0">7541128</data>
    </edge>
    <edge source="MEX" target="BRA">
      <data key="d0">92345531</data>
    </edge>
    <edge source="MEX" target="BGR">
      <data key="d0">20265</data>
    </edge>
    <edge source="MEX" target="KHM">
      <data key="d0">222237</data>
    </edge>
    <edge source="MEX" target="CAN">
      <data key="d0">287233821</data>
    </edge>
    <edge source="MEX" target="CAF">
      <data key="d0">88242</data>
    </edge>
    <edge source="MEX" target="LKA">
      <data key="d0">102680</data>
    </edge>
    <edge source="MEX" target="CHL">
      <data key="d0">42404056</data>
    </edge>
    <edge source="MEX" target="CHN">
      <data key="d0">67293161</data>
    </edge>
    <edge source="MEX" target="COL">
      <data key="d0">100462524</data>
    </edge>
    <edge source="MEX" target="CRI">
      <data key="d0">38828613</data>
    </edge>
    <edge source="MEX" target="CZE">
      <data key="d0">9323856</data>
    </edge>
    <edge source="MEX" target="DNK">
      <data key="d0">48123363</data>
    </edge>
    <edge source="MEX" target="ECU">
      <data key="d0">20675798</data>
    </edge>
    <edge source="MEX" target="SLV">
      <data key="d0">13963906</data>
    </edge>
    <edge source="MEX" target="ETH">
      <data key="d0">32384</data>
    </edge>
    <edge source="MEX" target="EST">
      <data key="d0">1034100</data>
    </edge>
    <edge source="MEX" target="FIN">
      <data key="d0">222316</data>
    </edge>
    <edge source="MEX" target="FRA">
      <data key="d0">38611076</data>
    </edge>
    <edge source="MEX" target="DEU">
      <data key="d0">108241098</data>
    </edge>
    <edge source="MEX" target="GHA">
      <data key="d0">15446</data>
    </edge>
    <edge source="MEX" target="GRC">
      <data key="d0">318122</data>
    </edge>
    <edge source="MEX" target="GTM">
      <data key="d0">31345532</data>
    </edge>
    <edge source="MEX" target="HND">
      <data key="d0">11495068</data>
    </edge>
    <edge source="MEX" target="HKG">
      <data key="d0">5374524</data>
    </edge>
    <edge source="MEX" target="HUN">
      <data key="d0">2593981</data>
    </edge>
    <edge source="MEX" target="IDN">
      <data key="d0">3828213</data>
    </edge>
    <edge source="MEX" target="IRL">
      <data key="d0">4262291</data>
    </edge>
    <edge source="MEX" target="ISR">
      <data key="d0">5952741</data>
    </edge>
    <edge source="MEX" target="ITA">
      <data key="d0">15522789</data>
    </edge>
    <edge source="MEX" target="JAM">
      <data key="d0">1801607</data>
    </edge>
    <edge source="MEX" target="JPN">
      <data key="d0">78477164</data>
    </edge>
    <edge source="MEX" target="KAZ">
      <data key="d0">6544065</data>
    </edge>
    <edge source="MEX" target="JOR">
      <data key="d0">33297</data>
    </edge>
    <edge source="MEX" target="KOR">
      <data key="d0">14212282</data>
    </edge>
    <edge source="MEX" target="LBN">
      <data key="d0">352444</data>
    </edge>
    <edge source="MEX" target="LVA">
      <data key="d0">151874</data>
    </edge>
    <edge source="MEX" target="LTU">
      <data key="d0">74748</data>
    </edge>
    <edge source="MEX" target="MDG">
      <data key="d0">30900</data>
    </edge>
    <edge source="MEX" target="MYS">
      <data key="d0">5848888</data>
    </edge>
    <edge source="MEX" target="MAR">
      <data key="d0">2738172</data>
    </edge>
    <edge source="MEX" target="MOZ">
      <data key="d0">198765</data>
    </edge>
    <edge source="MEX" target="OMN">
      <data key="d0">375842</data>
    </edge>
    <edge source="MEX" target="NAM">
      <data key="d0">21348</data>
    </edge>
    <edge source="MEX" target="NLD">
      <data key="d0">10499646</data>
    </edge>
    <edge source="MEX" target="NZL">
      <data key="d0">5968751</data>
    </edge>
    <edge source="MEX" target="NIC">
      <data key="d0">12342861</data>
    </edge>
    <edge source="MEX" target="NER">
      <data key="d0">86090</data>
    </edge>
    <edge source="MEX" target="NOR">
      <data key="d0">1391851</data>
    </edge>
    <edge source="MEX" target="PAK">
      <data key="d0">221216</data>
    </edge>
    <edge source="MEX" target="PAN">
      <data key="d0">25966201</data>
    </edge>
    <edge source="MEX" target="PRY">
      <data key="d0">8427829</data>
    </edge>
    <edge source="MEX" target="PER">
      <data key="d0">49757779</data>
    </edge>
    <edge source="MEX" target="PHL">
      <data key="d0">1289571</data>
    </edge>
    <edge source="MEX" target="POL">
      <data key="d0">3146135</data>
    </edge>
    <edge source="MEX" target="PRT">
      <data key="d0">1100147</data>
    </edge>
    <edge source="MEX" target="ROU">
      <data key="d0">2782223</data>
    </edge>
    <edge source="MEX" target="RUS">
      <data key="d0">1308284</data>
    </edge>
    <edge source="MEX" target="SAU">
      <data key="d0">17985911</data>
    </edge>
    <edge source="MEX" target="IND">
      <data key="d0">10171775</data>
    </edge>
    <edge source="MEX" target="SGP">
      <data key="d0">17299138</data>
    </edge>
    <edge source="MEX" target="SVK">
      <data key="d0">2319862</data>
    </edge>
    <edge source="MEX" target="VNM">
      <data key="d0">2419302</data>
    </edge>
    <edge source="MEX" target="SVN">
      <data key="d0">145483</data>
    </edge>
    <edge source="MEX" target="ZAF">
      <data key="d0">5160352</data>
    </edge>
    <edge source="MEX" target="ESP">
      <data key="d0">23614145</data>
    </edge>
    <edge source="MEX" target="SWE">
      <data key="d0">4624622</data>
    </edge>
    <edge source="MEX" target="CHE">
      <data key="d0">43243524</data>
    </edge>
    <edge source="MEX" target="THA">
      <data key="d0">17275101</data>
    </edge>
    <edge source="MEX" target="TGO">
      <data key="d0">122223</data>
    </edge>
    <edge source="MEX" target="ARE">
      <data key="d0">22011081</data>
    </edge>
    <edge source="MEX" target="TUN">
      <data key="d0">197570</data>
    </edge>
    <edge source="MEX" target="TUR">
      <data key="d0">3968558</data>
    </edge>
    <edge source="MEX" target="UGA">
      <data key="d0">15029</data>
    </edge>
    <edge source="MEX" target="EGY">
      <data key="d0">2974982</data>
    </edge>
    <edge source="MEX" target="GBR">
      <data key="d0">46043301</data>
    </edge>
    <edge source="MEX" target="TZA">
      <data key="d0">53927</data>
    </edge>
    <edge source="MEX" target="USA">
      <data key="d0">12842302436</data>
    </edge>
    <edge source="MEX" target="URY">
      <data key="d0">3331448</data>
    </edge>
    <edge source="MDA" target="AZE">
      <data key="d0">125479</data>
    </edge>
    <edge source="MDA" target="ARM">
      <data key="d0">72975</data>
    </edge>
    <edge source="MDA" target="BGR">
      <data key="d0">37915</data>
    </edge>
    <edge source="MDA" target="BLR">
      <data key="d0">1292201</data>
    </edge>
    <edge source="MDA" target="DNK">
      <data key="d0">51034</data>
    </edge>
    <edge source="MDA" target="EST">
      <data key="d0">48216</data>
    </edge>
    <edge source="MDA" target="FIN">
      <data key="d0">64665</data>
    </edge>
    <edge source="MDA" target="GEO">
      <data key="d0">534486</data>
    </edge>
    <edge source="MDA" target="DEU">
      <data key="d0">344043</data>
    </edge>
    <edge source="MDA" target="ISR">
      <data key="d0">41165</data>
    </edge>
    <edge source="MDA" target="ITA">
      <data key="d0">461461</data>
    </edge>
    <edge source="MDA" target="KAZ">
      <data key="d0">2757617</data>
    </edge>
    <edge source="MDA" target="LVA">
      <data key="d0">156709</data>
    </edge>
    <edge source="MDA" target="LTU">
      <data key="d0">31585</data>
    </edge>
    <edge source="MDA" target="NLD">
      <data key="d0">14842</data>
    </edge>
    <edge source="MDA" target="POL">
      <data key="d0">17253</data>
    </edge>
    <edge source="MDA" target="ROU">
      <data key="d0">1387724</data>
    </edge>
    <edge source="MDA" target="RUS">
      <data key="d0">32588758</data>
    </edge>
    <edge source="MDA" target="VNM">
      <data key="d0">19300</data>
    </edge>
    <edge source="MDA" target="ARE">
      <data key="d0">14000</data>
    </edge>
    <edge source="MDA" target="UKR">
      <data key="d0">2810447</data>
    </edge>
    <edge source="MDA" target="GBR">
      <data key="d0">17355</data>
    </edge>
    <edge source="MDA" target="USA">
      <data key="d0">27460</data>
    </edge>
    <edge source="MAR" target="DZA">
      <data key="d0">2836882</data>
    </edge>
    <edge source="MAR" target="AUT">
      <data key="d0">15388</data>
    </edge>
    <edge source="MAR" target="BEL">
      <data key="d0">1400329</data>
    </edge>
    <edge source="MAR" target="CMR">
      <data key="d0">360729</data>
    </edge>
    <edge source="MAR" target="CAN">
      <data key="d0">99446</data>
    </edge>
    <edge source="MAR" target="CHN">
      <data key="d0">38928</data>
    </edge>
    <edge source="MAR" target="COL">
      <data key="d0">30741</data>
    </edge>
    <edge source="MAR" target="BEN">
      <data key="d0">27815</data>
    </edge>
    <edge source="MAR" target="FRA">
      <data key="d0">11884985</data>
    </edge>
    <edge source="MAR" target="GMB">
      <data key="d0">57426</data>
    </edge>
    <edge source="MAR" target="DEU">
      <data key="d0">411639</data>
    </edge>
    <edge source="MAR" target="GHA">
      <data key="d0">39170</data>
    </edge>
    <edge source="MAR" target="HKG">
      <data key="d0">496594</data>
    </edge>
    <edge source="MAR" target="IRL">
      <data key="d0">27571</data>
    </edge>
    <edge source="MAR" target="ITA">
      <data key="d0">311955</data>
    </edge>
    <edge source="MAR" target="CIV">
      <data key="d0">550055</data>
    </edge>
    <edge source="MAR" target="JOR">
      <data key="d0">126090</data>
    </edge>
    <edge source="MAR" target="LBN">
      <data key="d0">70319</data>
    </edge>
    <edge source="MAR" target="MYS">
      <data key="d0">12707</data>
    </edge>
    <edge source="MAR" target="MRT">
      <data key="d0">3223102</data>
    </edge>
    <edge source="MAR" target="OMN">
      <data key="d0">39756</data>
    </edge>
    <edge source="MAR" target="NLD">
      <data key="d0">309184</data>
    </edge>
    <edge source="MAR" target="NER">
      <data key="d0">85715</data>
    </edge>
    <edge source="MAR" target="PRT">
      <data key="d0">5059335</data>
    </edge>
    <edge source="MAR" target="ROU">
      <data key="d0">54969</data>
    </edge>
    <edge source="MAR" target="RUS">
      <data key="d0">296694</data>
    </edge>
    <edge source="MAR" target="SAU">
      <data key="d0">2196797</data>
    </edge>
    <edge source="MAR" target="SEN">
      <data key="d0">876666</data>
    </edge>
    <edge source="MAR" target="ZAF">
      <data key="d0">14182</data>
    </edge>
    <edge source="MAR" target="ESP">
      <data key="d0">10511791</data>
    </edge>
    <edge source="MAR" target="SWE">
      <data key="d0">235142</data>
    </edge>
    <edge source="MAR" target="CHE">
      <data key="d0">28245</data>
    </edge>
    <edge source="MAR" target="TGO">
      <data key="d0">11593</data>
    </edge>
    <edge source="MAR" target="ARE">
      <data key="d0">91843</data>
    </edge>
    <edge source="MAR" target="TUN">
      <data key="d0">818660</data>
    </edge>
    <edge source="MAR" target="TUR">
      <data key="d0">473372</data>
    </edge>
    <edge source="MAR" target="EGY">
      <data key="d0">385852</data>
    </edge>
    <edge source="MAR" target="GBR">
      <data key="d0">449895</data>
    </edge>
    <edge source="MAR" target="USA">
      <data key="d0">1027138</data>
    </edge>
    <edge source="MAR" target="BFA">
      <data key="d0">380481</data>
    </edge>
    <edge source="MOZ" target="HKG">
      <data key="d0">11440</data>
    </edge>
    <edge source="MOZ" target="MWI">
      <data key="d0">159134</data>
    </edge>
    <edge source="MOZ" target="MUS">
      <data key="d0">3619254</data>
    </edge>
    <edge source="MOZ" target="NOR">
      <data key="d0">106760</data>
    </edge>
    <edge source="MOZ" target="ZAF">
      <data key="d0">2844520</data>
    </edge>
    <edge source="MOZ" target="ZWE">
      <data key="d0">98702</data>
    </edge>
    <edge source="MOZ" target="ESP">
      <data key="d0">13366</data>
    </edge>
    <edge source="MOZ" target="GBR">
      <data key="d0">2224578</data>
    </edge>
    <edge source="MOZ" target="TZA">
      <data key="d0">38660</data>
    </edge>
    <edge source="MOZ" target="USA">
      <data key="d0">538347</data>
    </edge>
    <edge source="OMN" target="AZE">
      <data key="d0">115475</data>
    </edge>
    <edge source="OMN" target="AUS">
      <data key="d0">42585</data>
    </edge>
    <edge source="OMN" target="BEL">
      <data key="d0">42005</data>
    </edge>
    <edge source="OMN" target="CHN">
      <data key="d0">299701</data>
    </edge>
    <edge source="OMN" target="FIN">
      <data key="d0">376130</data>
    </edge>
    <edge source="OMN" target="GEO">
      <data key="d0">275938</data>
    </edge>
    <edge source="OMN" target="DEU">
      <data key="d0">1226499</data>
    </edge>
    <edge source="OMN" target="GHA">
      <data key="d0">55490</data>
    </edge>
    <edge source="OMN" target="HKG">
      <data key="d0">114148</data>
    </edge>
    <edge source="OMN" target="ITA">
      <data key="d0">483410</data>
    </edge>
    <edge source="OMN" target="JPN">
      <data key="d0">79425</data>
    </edge>
    <edge source="OMN" target="KAZ">
      <data key="d0">23607</data>
    </edge>
    <edge source="OMN" target="JOR">
      <data key="d0">38164</data>
    </edge>
    <edge source="OMN" target="KOR">
      <data key="d0">7709198</data>
    </edge>
    <edge source="OMN" target="LBN">
      <data key="d0">54403</data>
    </edge>
    <edge source="OMN" target="MRT">
      <data key="d0">70075</data>
    </edge>
    <edge source="OMN" target="MUS">
      <data key="d0">44856</data>
    </edge>
    <edge source="OMN" target="MEX">
      <data key="d0">21602</data>
    </edge>
    <edge source="OMN" target="MAR">
      <data key="d0">106239</data>
    </edge>
    <edge source="OMN" target="NLD">
      <data key="d0">756070</data>
    </edge>
    <edge source="OMN" target="PAK">
      <data key="d0">166374</data>
    </edge>
    <edge source="OMN" target="PHL">
      <data key="d0">1702211</data>
    </edge>
    <edge source="OMN" target="SAU">
      <data key="d0">7027214</data>
    </edge>
    <edge source="OMN" target="IND">
      <data key="d0">1894996</data>
    </edge>
    <edge source="OMN" target="SGP">
      <data key="d0">7647646</data>
    </edge>
    <edge source="OMN" target="ESP">
      <data key="d0">63264</data>
    </edge>
    <edge source="OMN" target="ARE">
      <data key="d0">30020991</data>
    </edge>
    <edge source="OMN" target="TUN">
      <data key="d0">16463</data>
    </edge>
    <edge source="OMN" target="TUR">
      <data key="d0">171467</data>
    </edge>
    <edge source="OMN" target="UGA">
      <data key="d0">122928</data>
    </edge>
    <edge source="OMN" target="EGY">
      <data key="d0">1664876</data>
    </edge>
    <edge source="OMN" target="GBR">
      <data key="d0">727776</data>
    </edge>
    <edge source="OMN" target="TZA">
      <data key="d0">70117</data>
    </edge>
    <edge source="OMN" target="USA">
      <data key="d0">1444213</data>
    </edge>
    <edge source="NAM" target="AUS">
      <data key="d0">120890</data>
    </edge>
    <edge source="NAM" target="BWA">
      <data key="d0">2014266</data>
    </edge>
    <edge source="NAM" target="CMR">
      <data key="d0">12189</data>
    </edge>
    <edge source="NAM" target="DNK">
      <data key="d0">77125</data>
    </edge>
    <edge source="NAM" target="FRA">
      <data key="d0">57123</data>
    </edge>
    <edge source="NAM" target="DEU">
      <data key="d0">223914</data>
    </edge>
    <edge source="NAM" target="ITA">
      <data key="d0">21656</data>
    </edge>
    <edge source="NAM" target="LTU">
      <data key="d0">38004</data>
    </edge>
    <edge source="NAM" target="MWI">
      <data key="d0">731121</data>
    </edge>
    <edge source="NAM" target="NLD">
      <data key="d0">31373</data>
    </edge>
    <edge source="NAM" target="NOR">
      <data key="d0">25698</data>
    </edge>
    <edge source="NAM" target="PAN">
      <data key="d0">113800</data>
    </edge>
    <edge source="NAM" target="RUS">
      <data key="d0">46464</data>
    </edge>
    <edge source="NAM" target="SGP">
      <data key="d0">147511</data>
    </edge>
    <edge source="NAM" target="ZAF">
      <data key="d0">17514429</data>
    </edge>
    <edge source="NAM" target="ZWE">
      <data key="d0">272906</data>
    </edge>
    <edge source="NAM" target="ESP">
      <data key="d0">37338</data>
    </edge>
    <edge source="NAM" target="SWE">
      <data key="d0">2199926</data>
    </edge>
    <edge source="NAM" target="CHE">
      <data key="d0">16513</data>
    </edge>
    <edge source="NAM" target="ARE">
      <data key="d0">265207</data>
    </edge>
    <edge source="NAM" target="GBR">
      <data key="d0">57165</data>
    </edge>
    <edge source="NAM" target="TZA">
      <data key="d0">4651837</data>
    </edge>
    <edge source="NAM" target="USA">
      <data key="d0">835468</data>
    </edge>
    <edge source="NAM" target="BFA">
      <data key="d0">89672</data>
    </edge>
    <edge source="NLD" target="ALB">
      <data key="d0">500755</data>
    </edge>
    <edge source="NLD" target="DZA">
      <data key="d0">19373425</data>
    </edge>
    <edge source="NLD" target="AZE">
      <data key="d0">26640405</data>
    </edge>
    <edge source="NLD" target="ARG">
      <data key="d0">25593530</data>
    </edge>
    <edge source="NLD" target="AUS">
      <data key="d0">231070964</data>
    </edge>
    <edge source="NLD" target="AUT">
      <data key="d0">314752010</data>
    </edge>
    <edge source="NLD" target="ARM">
      <data key="d0">837078</data>
    </edge>
    <edge source="NLD" target="BEL">
      <data key="d0">1079068774</data>
    </edge>
    <edge source="NLD" target="BOL">
      <data key="d0">2352554</data>
    </edge>
    <edge source="NLD" target="BWA">
      <data key="d0">55324</data>
    </edge>
    <edge source="NLD" target="BRA">
      <data key="d0">152966010</data>
    </edge>
    <edge source="NLD" target="BGR">
      <data key="d0">32722521</data>
    </edge>
    <edge source="NLD" target="BDI">
      <data key="d0">1292638</data>
    </edge>
    <edge source="NLD" target="BLR">
      <data key="d0">20918089</data>
    </edge>
    <edge source="NLD" target="KHM">
      <data key="d0">1672209</data>
    </edge>
    <edge source="NLD" target="CMR">
      <data key="d0">3945768</data>
    </edge>
    <edge source="NLD" target="CAN">
      <data key="d0">112426870</data>
    </edge>
    <edge source="NLD" target="CAF">
      <data key="d0">43283</data>
    </edge>
    <edge source="NLD" target="LKA">
      <data key="d0">5178201</data>
    </edge>
    <edge source="NLD" target="CHL">
      <data key="d0">28432770</data>
    </edge>
    <edge source="NLD" target="CHN">
      <data key="d0">365864009</data>
    </edge>
    <edge source="NLD" target="COL">
      <data key="d0">16268471</data>
    </edge>
    <edge source="NLD" target="CRI">
      <data key="d0">928757</data>
    </edge>
    <edge source="NLD" target="HRV">
      <data key="d0">14795844</data>
    </edge>
    <edge source="NLD" target="CZE">
      <data key="d0">155113126</data>
    </edge>
    <edge source="NLD" target="BEN">
      <data key="d0">2093204</data>
    </edge>
    <edge source="NLD" target="DNK">
      <data key="d0">132296397</data>
    </edge>
    <edge source="NLD" target="ECU">
      <data key="d0">7915901</data>
    </edge>
    <edge source="NLD" target="SLV">
      <data key="d0">1550361</data>
    </edge>
    <edge source="NLD" target="ETH">
      <data key="d0">10713572</data>
    </edge>
    <edge source="NLD" target="EST">
      <data key="d0">25476570</data>
    </edge>
    <edge source="NLD" target="FIN">
      <data key="d0">158105380</data>
    </edge>
    <edge source="NLD" target="FRA">
      <data key="d0">1064435786</data>
    </edge>
    <edge source="NLD" target="GEO">
      <data key="d0">2503401</data>
    </edge>
    <edge source="NLD" target="GMB">
      <data key="d0">848118</data>
    </edge>
    <edge source="NLD" target="PSE">
      <data key="d0">18994</data>
    </edge>
    <edge source="NLD" target="DEU">
      <data key="d0">2721402834</data>
    </edge>
    <edge source="NLD" target="GHA">
      <data key="d0">15961176</data>
    </edge>
    <edge source="NLD" target="GRC">
      <data key="d0">42184822</data>
    </edge>
    <edge source="NLD" target="GTM">
      <data key="d0">1526051</data>
    </edge>
    <edge source="NLD" target="HND">
      <data key="d0">876639</data>
    </edge>
    <edge source="NLD" target="HKG">
      <data key="d0">43614811</data>
    </edge>
    <edge source="NLD" target="HUN">
      <data key="d0">116787781</data>
    </edge>
    <edge source="NLD" target="IDN">
      <data key="d0">31977461</data>
    </edge>
    <edge source="NLD" target="IRL">
      <data key="d0">73164689</data>
    </edge>
    <edge source="NLD" target="ISR">
      <data key="d0">50022437</data>
    </edge>
    <edge source="NLD" target="ITA">
      <data key="d0">487719889</data>
    </edge>
    <edge source="NLD" target="CIV">
      <data key="d0">3541293</data>
    </edge>
    <edge source="NLD" target="JAM">
      <data key="d0">643487</data>
    </edge>
    <edge source="NLD" target="JPN">
      <data key="d0">105892902</data>
    </edge>
    <edge source="NLD" target="KAZ">
      <data key="d0">63122827</data>
    </edge>
    <edge source="NLD" target="JOR">
      <data key="d0">7662973</data>
    </edge>
    <edge source="NLD" target="KOR">
      <data key="d0">164998581</data>
    </edge>
    <edge source="NLD" target="KGZ">
      <data key="d0">2990865</data>
    </edge>
    <edge source="NLD" target="LBN">
      <data key="d0">7235517</data>
    </edge>
    <edge source="NLD" target="LVA">
      <data key="d0">23369761</data>
    </edge>
    <edge source="NLD" target="LTU">
      <data key="d0">25553323</data>
    </edge>
    <edge source="NLD" target="MDG">
      <data key="d0">4884878</data>
    </edge>
    <edge source="NLD" target="MWI">
      <data key="d0">223638</data>
    </edge>
    <edge source="NLD" target="MYS">
      <data key="d0">78421867</data>
    </edge>
    <edge source="NLD" target="MRT">
      <data key="d0">1459848</data>
    </edge>
    <edge source="NLD" target="MUS">
      <data key="d0">1557044</data>
    </edge>
    <edge source="NLD" target="MEX">
      <data key="d0">76904221</data>
    </edge>
    <edge source="NLD" target="MDA">
      <data key="d0">1117844</data>
    </edge>
    <edge source="NLD" target="MAR">
      <data key="d0">21252227</data>
    </edge>
    <edge source="NLD" target="MOZ">
      <data key="d0">1609912</data>
    </edge>
    <edge source="NLD" target="OMN">
      <data key="d0">37839909</data>
    </edge>
    <edge source="NLD" target="NAM">
      <data key="d0">3992865</data>
    </edge>
    <edge source="NLD" target="NZL">
      <data key="d0">23657403</data>
    </edge>
    <edge source="NLD" target="NIC">
      <data key="d0">1364646</data>
    </edge>
    <edge source="NLD" target="NER">
      <data key="d0">81606</data>
    </edge>
    <edge source="NLD" target="NOR">
      <data key="d0">231556848</data>
    </edge>
    <edge source="NLD" target="PAK">
      <data key="d0">14728795</data>
    </edge>
    <edge source="NLD" target="PAN">
      <data key="d0">6906647</data>
    </edge>
    <edge source="NLD" target="PRY">
      <data key="d0">1258499</data>
    </edge>
    <edge source="NLD" target="PER">
      <data key="d0">60666506</data>
    </edge>
    <edge source="NLD" target="PHL">
      <data key="d0">28894833</data>
    </edge>
    <edge source="NLD" target="POL">
      <data key="d0">267574806</data>
    </edge>
    <edge source="NLD" target="PRT">
      <data key="d0">58310354</data>
    </edge>
    <edge source="NLD" target="ROU">
      <data key="d0">61077366</data>
    </edge>
    <edge source="NLD" target="RUS">
      <data key="d0">453721271</data>
    </edge>
    <edge source="NLD" target="SAU">
      <data key="d0">244980976</data>
    </edge>
    <edge source="NLD" target="SEN">
      <data key="d0">3569211</data>
    </edge>
    <edge source="NLD" target="SRB">
      <data key="d0">14422815</data>
    </edge>
    <edge source="NLD" target="IND">
      <data key="d0">126555943</data>
    </edge>
    <edge source="NLD" target="SGP">
      <data key="d0">185034079</data>
    </edge>
    <edge source="NLD" target="SVK">
      <data key="d0">41078805</data>
    </edge>
    <edge source="NLD" target="VNM">
      <data key="d0">28701828</data>
    </edge>
    <edge source="NLD" target="SVN">
      <data key="d0">16650595</data>
    </edge>
    <edge source="NLD" target="ZAF">
      <data key="d0">103644739</data>
    </edge>
    <edge source="NLD" target="ZWE">
      <data key="d0">2048979</data>
    </edge>
    <edge source="NLD" target="ESP">
      <data key="d0">324954577</data>
    </edge>
    <edge source="NLD" target="SWE">
      <data key="d0">229139147</data>
    </edge>
    <edge source="NLD" target="CHE">
      <data key="d0">153758931</data>
    </edge>
    <edge source="NLD" target="THA">
      <data key="d0">61612494</data>
    </edge>
    <edge source="NLD" target="TGO">
      <data key="d0">445434</data>
    </edge>
    <edge source="NLD" target="ARE">
      <data key="d0">207642440</data>
    </edge>
    <edge source="NLD" target="TUN">
      <data key="d0">8825154</data>
    </edge>
    <edge source="NLD" target="TUR">
      <data key="d0">173584487</data>
    </edge>
    <edge source="NLD" target="UGA">
      <data key="d0">1621337</data>
    </edge>
    <edge source="NLD" target="UKR">
      <data key="d0">58107930</data>
    </edge>
    <edge source="NLD" target="MKD">
      <data key="d0">1576171</data>
    </edge>
    <edge source="NLD" target="EGY">
      <data key="d0">46297479</data>
    </edge>
    <edge source="NLD" target="GBR">
      <data key="d0">972304333</data>
    </edge>
    <edge source="NLD" target="TZA">
      <data key="d0">9005982</data>
    </edge>
    <edge source="NLD" target="USA">
      <data key="d0">807634475</data>
    </edge>
    <edge source="NLD" target="BFA">
      <data key="d0">688536</data>
    </edge>
    <edge source="NLD" target="URY">
      <data key="d0">11153216</data>
    </edge>
    <edge source="NZL" target="ALB">
      <data key="d0">59207</data>
    </edge>
    <edge source="NZL" target="DZA">
      <data key="d0">366459</data>
    </edge>
    <edge source="NZL" target="ARG">
      <data key="d0">2877475</data>
    </edge>
    <edge source="NZL" target="AUS">
      <data key="d0">288499803</data>
    </edge>
    <edge source="NZL" target="AUT">
      <data key="d0">40835</data>
    </edge>
    <edge source="NZL" target="ARM">
      <data key="d0">102086</data>
    </edge>
    <edge source="NZL" target="BEL">
      <data key="d0">1688451</data>
    </edge>
    <edge source="NZL" target="BOL">
      <data key="d0">19533</data>
    </edge>
    <edge source="NZL" target="BWA">
      <data key="d0">11738</data>
    </edge>
    <edge source="NZL" target="BRA">
      <data key="d0">1279510</data>
    </edge>
    <edge source="NZL" target="KHM">
      <data key="d0">18868</data>
    </edge>
    <edge source="NZL" target="CMR">
      <data key="d0">1423784</data>
    </edge>
    <edge source="NZL" target="CAN">
      <data key="d0">6056597</data>
    </edge>
    <edge source="NZL" target="LKA">
      <data key="d0">49364</data>
    </edge>
    <edge source="NZL" target="CHL">
      <data key="d0">1991640</data>
    </edge>
    <edge source="NZL" target="CHN">
      <data key="d0">16349945</data>
    </edge>
    <edge source="NZL" target="COL">
      <data key="d0">1294649</data>
    </edge>
    <edge source="NZL" target="CRI">
      <data key="d0">978757</data>
    </edge>
    <edge source="NZL" target="HRV">
      <data key="d0">12520</data>
    </edge>
    <edge source="NZL" target="CZE">
      <data key="d0">328730</data>
    </edge>
    <edge source="NZL" target="BEN">
      <data key="d0">743387</data>
    </edge>
    <edge source="NZL" target="DNK">
      <data key="d0">3118712</data>
    </edge>
    <edge source="NZL" target="ECU">
      <data key="d0">35150</data>
    </edge>
    <edge source="NZL" target="SLV">
      <data key="d0">24079</data>
    </edge>
    <edge source="NZL" target="ETH">
      <data key="d0">79298</data>
    </edge>
    <edge source="NZL" target="EST">
      <data key="d0">12106</data>
    </edge>
    <edge source="NZL" target="FIN">
      <data key="d0">292266</data>
    </edge>
    <edge source="NZL" target="FRA">
      <data key="d0">2770907</data>
    </edge>
    <edge source="NZL" target="GEO">
      <data key="d0">25110</data>
    </edge>
    <edge source="NZL" target="DEU">
      <data key="d0">6015070</data>
    </edge>
    <edge source="NZL" target="GHA">
      <data key="d0">383360</data>
    </edge>
    <edge source="NZL" target="GRC">
      <data key="d0">19501</data>
    </edge>
    <edge source="NZL" target="GTM">
      <data key="d0">12359</data>
    </edge>
    <edge source="NZL" target="HKG">
      <data key="d0">4229470</data>
    </edge>
    <edge source="NZL" target="HUN">
      <data key="d0">146490</data>
    </edge>
    <edge source="NZL" target="IDN">
      <data key="d0">3785882</data>
    </edge>
    <edge source="NZL" target="IRL">
      <data key="d0">748472</data>
    </edge>
    <edge source="NZL" target="ISR">
      <data key="d0">181149</data>
    </edge>
    <edge source="NZL" target="ITA">
      <data key="d0">1317525</data>
    </edge>
    <edge source="NZL" target="JAM">
      <data key="d0">14368</data>
    </edge>
    <edge source="NZL" target="JPN">
      <data key="d0">3994137</data>
    </edge>
    <edge source="NZL" target="KOR">
      <data key="d0">2509674</data>
    </edge>
    <edge source="NZL" target="KGZ">
      <data key="d0">21674</data>
    </edge>
    <edge source="NZL" target="LBN">
      <data key="d0">14510</data>
    </edge>
    <edge source="NZL" target="LVA">
      <data key="d0">39484</data>
    </edge>
    <edge source="NZL" target="LTU">
      <data key="d0">15565</data>
    </edge>
    <edge source="NZL" target="MWI">
      <data key="d0">44373</data>
    </edge>
    <edge source="NZL" target="MYS">
      <data key="d0">3834262</data>
    </edge>
    <edge source="NZL" target="MRT">
      <data key="d0">112774</data>
    </edge>
    <edge source="NZL" target="MUS">
      <data key="d0">111430</data>
    </edge>
    <edge source="NZL" target="MEX">
      <data key="d0">1929643</data>
    </edge>
    <edge source="NZL" target="MOZ">
      <data key="d0">165240</data>
    </edge>
    <edge source="NZL" target="OMN">
      <data key="d0">55221</data>
    </edge>
    <edge source="NZL" target="NLD">
      <data key="d0">5519038</data>
    </edge>
    <edge source="NZL" target="NIC">
      <data key="d0">76170</data>
    </edge>
    <edge source="NZL" target="NOR">
      <data key="d0">904826</data>
    </edge>
    <edge source="NZL" target="PAK">
      <data key="d0">1847130</data>
    </edge>
    <edge source="NZL" target="PAN">
      <data key="d0">35229</data>
    </edge>
    <edge source="NZL" target="PRY">
      <data key="d0">138792</data>
    </edge>
    <edge source="NZL" target="PER">
      <data key="d0">223374</data>
    </edge>
    <edge source="NZL" target="PHL">
      <data key="d0">592264</data>
    </edge>
    <edge source="NZL" target="POL">
      <data key="d0">79292</data>
    </edge>
    <edge source="NZL" target="PRT">
      <data key="d0">29611</data>
    </edge>
    <edge source="NZL" target="ROU">
      <data key="d0">24757</data>
    </edge>
    <edge source="NZL" target="RUS">
      <data key="d0">181647</data>
    </edge>
    <edge source="NZL" target="SAU">
      <data key="d0">2822488</data>
    </edge>
    <edge source="NZL" target="SEN">
      <data key="d0">555105</data>
    </edge>
    <edge source="NZL" target="IND">
      <data key="d0">7174741</data>
    </edge>
    <edge source="NZL" target="SGP">
      <data key="d0">10580836</data>
    </edge>
    <edge source="NZL" target="VNM">
      <data key="d0">3082579</data>
    </edge>
    <edge source="NZL" target="SVN">
      <data key="d0">11527</data>
    </edge>
    <edge source="NZL" target="ZAF">
      <data key="d0">2294664</data>
    </edge>
    <edge source="NZL" target="ESP">
      <data key="d0">566315</data>
    </edge>
    <edge source="NZL" target="SWE">
      <data key="d0">1512898</data>
    </edge>
    <edge source="NZL" target="CHE">
      <data key="d0">552068</data>
    </edge>
    <edge source="NZL" target="THA">
      <data key="d0">14138858</data>
    </edge>
    <edge source="NZL" target="ARE">
      <data key="d0">2890469</data>
    </edge>
    <edge source="NZL" target="TUR">
      <data key="d0">484953</data>
    </edge>
    <edge source="NZL" target="EGY">
      <data key="d0">225689</data>
    </edge>
    <edge source="NZL" target="GBR">
      <data key="d0">16470125</data>
    </edge>
    <edge source="NZL" target="USA">
      <data key="d0">58491711</data>
    </edge>
    <edge source="NZL" target="URY">
      <data key="d0">1558288</data>
    </edge>
    <edge source="NIC" target="BEL">
      <data key="d0">46481</data>
    </edge>
    <edge source="NIC" target="CAN">
      <data key="d0">12185</data>
    </edge>
    <edge source="NIC" target="CRI">
      <data key="d0">269626</data>
    </edge>
    <edge source="NIC" target="SLV">
      <data key="d0">148861</data>
    </edge>
    <edge source="NIC" target="DEU">
      <data key="d0">40975</data>
    </edge>
    <edge source="NIC" target="GTM">
      <data key="d0">111239</data>
    </edge>
    <edge source="NIC" target="HND">
      <data key="d0">315322</data>
    </edge>
    <edge source="NIC" target="MEX">
      <data key="d0">400603</data>
    </edge>
    <edge source="NIC" target="PAN">
      <data key="d0">174272</data>
    </edge>
    <edge source="NIC" target="USA">
      <data key="d0">2283499</data>
    </edge>
    <edge source="NOR" target="DZA">
      <data key="d0">949534</data>
    </edge>
    <edge source="NOR" target="AZE">
      <data key="d0">1869613</data>
    </edge>
    <edge source="NOR" target="ARG">
      <data key="d0">413537</data>
    </edge>
    <edge source="NOR" target="AUS">
      <data key="d0">13512765</data>
    </edge>
    <edge source="NOR" target="AUT">
      <data key="d0">3739174</data>
    </edge>
    <edge source="NOR" target="BEL">
      <data key="d0">20545164</data>
    </edge>
    <edge source="NOR" target="BOL">
      <data key="d0">52612</data>
    </edge>
    <edge source="NOR" target="BRA">
      <data key="d0">86801853</data>
    </edge>
    <edge source="NOR" target="BGR">
      <data key="d0">575991</data>
    </edge>
    <edge source="NOR" target="BLR">
      <data key="d0">104776</data>
    </edge>
    <edge source="NOR" target="CMR">
      <data key="d0">69022</data>
    </edge>
    <edge source="NOR" target="CAN">
      <data key="d0">18577754</data>
    </edge>
    <edge source="NOR" target="LKA">
      <data key="d0">1497521</data>
    </edge>
    <edge source="NOR" target="CHL">
      <data key="d0">5984327</data>
    </edge>
    <edge source="NOR" target="CHN">
      <data key="d0">165166497</data>
    </edge>
    <edge source="NOR" target="COL">
      <data key="d0">1067834</data>
    </edge>
    <edge source="NOR" target="CRI">
      <data key="d0">190384</data>
    </edge>
    <edge source="NOR" target="HRV">
      <data key="d0">5991183</data>
    </edge>
    <edge source="NOR" target="CZE">
      <data key="d0">3586245</data>
    </edge>
    <edge source="NOR" target="BEN">
      <data key="d0">33493</data>
    </edge>
    <edge source="NOR" target="DNK">
      <data key="d0">77906455</data>
    </edge>
    <edge source="NOR" target="ECU">
      <data key="d0">77964</data>
    </edge>
    <edge source="NOR" target="SLV">
      <data key="d0">105655</data>
    </edge>
    <edge source="NOR" target="EST">
      <data key="d0">21814904</data>
    </edge>
    <edge source="NOR" target="FIN">
      <data key="d0">45688707</data>
    </edge>
    <edge source="NOR" target="FRA">
      <data key="d0">21411492</data>
    </edge>
    <edge source="NOR" target="DEU">
      <data key="d0">74261403</data>
    </edge>
    <edge source="NOR" target="GHA">
      <data key="d0">2677034</data>
    </edge>
    <edge source="NOR" target="GRC">
      <data key="d0">3031590</data>
    </edge>
    <edge source="NOR" target="GTM">
      <data key="d0">79830</data>
    </edge>
    <edge source="NOR" target="HND">
      <data key="d0">73893</data>
    </edge>
    <edge source="NOR" target="HKG">
      <data key="d0">8011113</data>
    </edge>
    <edge source="NOR" target="HUN">
      <data key="d0">2250015</data>
    </edge>
    <edge source="NOR" target="IDN">
      <data key="d0">4151603</data>
    </edge>
    <edge source="NOR" target="IRL">
      <data key="d0">3012699</data>
    </edge>
    <edge source="NOR" target="ISR">
      <data key="d0">1335109</data>
    </edge>
    <edge source="NOR" target="ITA">
      <data key="d0">24076913</data>
    </edge>
    <edge source="NOR" target="CIV">
      <data key="d0">573022</data>
    </edge>
    <edge source="NOR" target="JAM">
      <data key="d0">68297</data>
    </edge>
    <edge source="NOR" target="JPN">
      <data key="d0">79700925</data>
    </edge>
    <edge source="NOR" target="KAZ">
      <data key="d0">908021</data>
    </edge>
    <edge source="NOR" target="JOR">
      <data key="d0">239387</data>
    </edge>
    <edge source="NOR" target="KOR">
      <data key="d0">690444183</data>
    </edge>
    <edge source="NOR" target="LBN">
      <data key="d0">106530</data>
    </edge>
    <edge source="NOR" target="LVA">
      <data key="d0">1743137</data>
    </edge>
    <edge source="NOR" target="LTU">
      <data key="d0">6644124</data>
    </edge>
    <edge source="NOR" target="MDG">
      <data key="d0">78208</data>
    </edge>
    <edge source="NOR" target="MYS">
      <data key="d0">27299008</data>
    </edge>
    <edge source="NOR" target="MRT">
      <data key="d0">1971644</data>
    </edge>
    <edge source="NOR" target="MUS">
      <data key="d0">915600</data>
    </edge>
    <edge source="NOR" target="MEX">
      <data key="d0">2845621</data>
    </edge>
    <edge source="NOR" target="MAR">
      <data key="d0">1036309</data>
    </edge>
    <edge source="NOR" target="MOZ">
      <data key="d0">1452423</data>
    </edge>
    <edge source="NOR" target="OMN">
      <data key="d0">344532</data>
    </edge>
    <edge source="NOR" target="NAM">
      <data key="d0">1695707</data>
    </edge>
    <edge source="NOR" target="NLD">
      <data key="d0">211566158</data>
    </edge>
    <edge source="NOR" target="NZL">
      <data key="d0">993009</data>
    </edge>
    <edge source="NOR" target="NIC">
      <data key="d0">87131</data>
    </edge>
    <edge source="NOR" target="PAK">
      <data key="d0">183076</data>
    </edge>
    <edge source="NOR" target="PAN">
      <data key="d0">2681256</data>
    </edge>
    <edge source="NOR" target="PER">
      <data key="d0">1013437</data>
    </edge>
    <edge source="NOR" target="PHL">
      <data key="d0">946643</data>
    </edge>
    <edge source="NOR" target="POL">
      <data key="d0">75007919</data>
    </edge>
    <edge source="NOR" target="PRT">
      <data key="d0">1011917</data>
    </edge>
    <edge source="NOR" target="ROU">
      <data key="d0">58776557</data>
    </edge>
    <edge source="NOR" target="RUS">
      <data key="d0">41015819</data>
    </edge>
    <edge source="NOR" target="SAU">
      <data key="d0">2522095</data>
    </edge>
    <edge source="NOR" target="SEN">
      <data key="d0">428754</data>
    </edge>
    <edge source="NOR" target="SRB">
      <data key="d0">2340524</data>
    </edge>
    <edge source="NOR" target="IND">
      <data key="d0">23261998</data>
    </edge>
    <edge source="NOR" target="SGP">
      <data key="d0">223183331</data>
    </edge>
    <edge source="NOR" target="SVK">
      <data key="d0">185151</data>
    </edge>
    <edge source="NOR" target="VNM">
      <data key="d0">11081787</data>
    </edge>
    <edge source="NOR" target="SVN">
      <data key="d0">362202</data>
    </edge>
    <edge source="NOR" target="ZAF">
      <data key="d0">3038898</data>
    </edge>
    <edge source="NOR" target="ESP">
      <data key="d0">56864741</data>
    </edge>
    <edge source="NOR" target="SWE">
      <data key="d0">109457121</data>
    </edge>
    <edge source="NOR" target="CHE">
      <data key="d0">2235529</data>
    </edge>
    <edge source="NOR" target="THA">
      <data key="d0">12534815</data>
    </edge>
    <edge source="NOR" target="TGO">
      <data key="d0">117345</data>
    </edge>
    <edge source="NOR" target="ARE">
      <data key="d0">25582402</data>
    </edge>
    <edge source="NOR" target="TUN">
      <data key="d0">764077</data>
    </edge>
    <edge source="NOR" target="TUR">
      <data key="d0">18012439</data>
    </edge>
    <edge source="NOR" target="UKR">
      <data key="d0">2558498</data>
    </edge>
    <edge source="NOR" target="EGY">
      <data key="d0">7056905</data>
    </edge>
    <edge source="NOR" target="GBR">
      <data key="d0">215091555</data>
    </edge>
    <edge source="NOR" target="TZA">
      <data key="d0">4158155</data>
    </edge>
    <edge source="NOR" target="USA">
      <data key="d0">137874332</data>
    </edge>
    <edge source="NOR" target="BFA">
      <data key="d0">16785</data>
    </edge>
    <edge source="NOR" target="URY">
      <data key="d0">1530700</data>
    </edge>
    <edge source="PAK" target="DZA">
      <data key="d0">50852</data>
    </edge>
    <edge source="PAK" target="AUS">
      <data key="d0">13465</data>
    </edge>
    <edge source="PAK" target="AUT">
      <data key="d0">49607</data>
    </edge>
    <edge source="PAK" target="BEL">
      <data key="d0">47458</data>
    </edge>
    <edge source="PAK" target="BRA">
      <data key="d0">38811</data>
    </edge>
    <edge source="PAK" target="CMR">
      <data key="d0">57732</data>
    </edge>
    <edge source="PAK" target="CAN">
      <data key="d0">62895</data>
    </edge>
    <edge source="PAK" target="LKA">
      <data key="d0">667145</data>
    </edge>
    <edge source="PAK" target="CHN">
      <data key="d0">695086</data>
    </edge>
    <edge source="PAK" target="DNK">
      <data key="d0">29414</data>
    </edge>
    <edge source="PAK" target="ECU">
      <data key="d0">20106</data>
    </edge>
    <edge source="PAK" target="FIN">
      <data key="d0">120970</data>
    </edge>
    <edge source="PAK" target="FRA">
      <data key="d0">208155</data>
    </edge>
    <edge source="PAK" target="GEO">
      <data key="d0">199073</data>
    </edge>
    <edge source="PAK" target="DEU">
      <data key="d0">4053039</data>
    </edge>
    <edge source="PAK" target="GRC">
      <data key="d0">10878</data>
    </edge>
    <edge source="PAK" target="IDN">
      <data key="d0">65124</data>
    </edge>
    <edge source="PAK" target="IRL">
      <data key="d0">16605</data>
    </edge>
    <edge source="PAK" target="ITA">
      <data key="d0">612172</data>
    </edge>
    <edge source="PAK" target="CIV">
      <data key="d0">19056</data>
    </edge>
    <edge source="PAK" target="JPN">
      <data key="d0">192957</data>
    </edge>
    <edge source="PAK" target="JOR">
      <data key="d0">2402405</data>
    </edge>
    <edge source="PAK" target="KOR">
      <data key="d0">192759</data>
    </edge>
    <edge source="PAK" target="LBN">
      <data key="d0">27309</data>
    </edge>
    <edge source="PAK" target="MWI">
      <data key="d0">31001</data>
    </edge>
    <edge source="PAK" target="MYS">
      <data key="d0">28118</data>
    </edge>
    <edge source="PAK" target="MRT">
      <data key="d0">13014</data>
    </edge>
    <edge source="PAK" target="MAR">
      <data key="d0">383931</data>
    </edge>
    <edge source="PAK" target="MOZ">
      <data key="d0">325346</data>
    </edge>
    <edge source="PAK" target="OMN">
      <data key="d0">359763</data>
    </edge>
    <edge source="PAK" target="NAM">
      <data key="d0">13462</data>
    </edge>
    <edge source="PAK" target="NLD">
      <data key="d0">98577</data>
    </edge>
    <edge source="PAK" target="POL">
      <data key="d0">67142</data>
    </edge>
    <edge source="PAK" target="SAU">
      <data key="d0">5142708</data>
    </edge>
    <edge source="PAK" target="SEN">
      <data key="d0">148583</data>
    </edge>
    <edge source="PAK" target="IND">
      <data key="d0">45796</data>
    </edge>
    <edge source="PAK" target="SGP">
      <data key="d0">340328</data>
    </edge>
    <edge source="PAK" target="ZAF">
      <data key="d0">636027</data>
    </edge>
    <edge source="PAK" target="ZWE">
      <data key="d0">58971</data>
    </edge>
    <edge source="PAK" target="ESP">
      <data key="d0">11913</data>
    </edge>
    <edge source="PAK" target="SWE">
      <data key="d0">12440</data>
    </edge>
    <edge source="PAK" target="THA">
      <data key="d0">54248</data>
    </edge>
    <edge source="PAK" target="ARE">
      <data key="d0">15358998</data>
    </edge>
    <edge source="PAK" target="TUR">
      <data key="d0">292072</data>
    </edge>
    <edge source="PAK" target="UGA">
      <data key="d0">16344</data>
    </edge>
    <edge source="PAK" target="EGY">
      <data key="d0">46715</data>
    </edge>
    <edge source="PAK" target="GBR">
      <data key="d0">401833</data>
    </edge>
    <edge source="PAK" target="TZA">
      <data key="d0">310242</data>
    </edge>
    <edge source="PAK" target="USA">
      <data key="d0">2313204</data>
    </edge>
    <edge source="PAN" target="ARG">
      <data key="d0">4711232</data>
    </edge>
    <edge source="PAN" target="AUS">
      <data key="d0">139053</data>
    </edge>
    <edge source="PAN" target="BOL">
      <data key="d0">1608609</data>
    </edge>
    <edge source="PAN" target="BRA">
      <data key="d0">21031444</data>
    </edge>
    <edge source="PAN" target="CAN">
      <data key="d0">63210</data>
    </edge>
    <edge source="PAN" target="CHL">
      <data key="d0">13886567</data>
    </edge>
    <edge source="PAN" target="CHN">
      <data key="d0">311058</data>
    </edge>
    <edge source="PAN" target="COL">
      <data key="d0">83738971</data>
    </edge>
    <edge source="PAN" target="CRI">
      <data key="d0">13968675</data>
    </edge>
    <edge source="PAN" target="ECU">
      <data key="d0">29195430</data>
    </edge>
    <edge source="PAN" target="SLV">
      <data key="d0">4501524</data>
    </edge>
    <edge source="PAN" target="FRA">
      <data key="d0">107707</data>
    </edge>
    <edge source="PAN" target="DEU">
      <data key="d0">227853</data>
    </edge>
    <edge source="PAN" target="GRC">
      <data key="d0">15181</data>
    </edge>
    <edge source="PAN" target="GTM">
      <data key="d0">6380528</data>
    </edge>
    <edge source="PAN" target="HND">
      <data key="d0">7759429</data>
    </edge>
    <edge source="PAN" target="HKG">
      <data key="d0">33747</data>
    </edge>
    <edge source="PAN" target="JAM">
      <data key="d0">3392719</data>
    </edge>
    <edge source="PAN" target="JPN">
      <data key="d0">145307</data>
    </edge>
    <edge source="PAN" target="KOR">
      <data key="d0">270489</data>
    </edge>
    <edge source="PAN" target="LVA">
      <data key="d0">10000</data>
    </edge>
    <edge source="PAN" target="MEX">
      <data key="d0">4523627</data>
    </edge>
    <edge source="PAN" target="NLD">
      <data key="d0">101945</data>
    </edge>
    <edge source="PAN" target="NIC">
      <data key="d0">8692954</data>
    </edge>
    <edge source="PAN" target="PRY">
      <data key="d0">679177</data>
    </edge>
    <edge source="PAN" target="PER">
      <data key="d0">10477945</data>
    </edge>
    <edge source="PAN" target="SGP">
      <data key="d0">63062</data>
    </edge>
    <edge source="PAN" target="ESP">
      <data key="d0">402255</data>
    </edge>
    <edge source="PAN" target="USA">
      <data key="d0">12880225</data>
    </edge>
    <edge source="PAN" target="URY">
      <data key="d0">2667403</data>
    </edge>
    <edge source="PRY" target="ARG">
      <data key="d0">588804</data>
    </edge>
    <edge source="PRY" target="AUT">
      <data key="d0">12048</data>
    </edge>
    <edge source="PRY" target="BOL">
      <data key="d0">188110</data>
    </edge>
    <edge source="PRY" target="BRA">
      <data key="d0">1484294</data>
    </edge>
    <edge source="PRY" target="ECU">
      <data key="d0">14858</data>
    </edge>
    <edge source="PRY" target="DEU">
      <data key="d0">17544</data>
    </edge>
    <edge source="PRY" target="SWE">
      <data key="d0">15910</data>
    </edge>
    <edge source="PRY" target="CHE">
      <data key="d0">104097</data>
    </edge>
    <edge source="PRY" target="TUR">
      <data key="d0">11500</data>
    </edge>
    <edge source="PRY" target="EGY">
      <data key="d0">58000</data>
    </edge>
    <edge source="PRY" target="USA">
      <data key="d0">324286</data>
    </edge>
    <edge source="PRY" target="URY">
      <data key="d0">78940</data>
    </edge>
    <edge source="PER" target="ARG">
      <data key="d0">1112528</data>
    </edge>
    <edge source="PER" target="AUS">
      <data key="d0">86749</data>
    </edge>
    <edge source="PER" target="BEL">
      <data key="d0">443403</data>
    </edge>
    <edge source="PER" target="BOL">
      <data key="d0">7459965</data>
    </edge>
    <edge source="PER" target="BRA">
      <data key="d0">4145390</data>
    </edge>
    <edge source="PER" target="CAN">
      <data key="d0">512290</data>
    </edge>
    <edge source="PER" target="CHL">
      <data key="d0">4136711</data>
    </edge>
    <edge source="PER" target="CHN">
      <data key="d0">39933</data>
    </edge>
    <edge source="PER" target="COL">
      <data key="d0">5364930</data>
    </edge>
    <edge source="PER" target="CRI">
      <data key="d0">475434</data>
    </edge>
    <edge source="PER" target="ECU">
      <data key="d0">12325852</data>
    </edge>
    <edge source="PER" target="SLV">
      <data key="d0">214083</data>
    </edge>
    <edge source="PER" target="FIN">
      <data key="d0">17016</data>
    </edge>
    <edge source="PER" target="FRA">
      <data key="d0">48944</data>
    </edge>
    <edge source="PER" target="DEU">
      <data key="d0">676392</data>
    </edge>
    <edge source="PER" target="GHA">
      <data key="d0">102520</data>
    </edge>
    <edge source="PER" target="GTM">
      <data key="d0">1002817</data>
    </edge>
    <edge source="PER" target="HND">
      <data key="d0">352032</data>
    </edge>
    <edge source="PER" target="ISR">
      <data key="d0">66239</data>
    </edge>
    <edge source="PER" target="ITA">
      <data key="d0">13130</data>
    </edge>
    <edge source="PER" target="CIV">
      <data key="d0">29014</data>
    </edge>
    <edge source="PER" target="JAM">
      <data key="d0">14943</data>
    </edge>
    <edge source="PER" target="JPN">
      <data key="d0">53276</data>
    </edge>
    <edge source="PER" target="KOR">
      <data key="d0">228666</data>
    </edge>
    <edge source="PER" target="MEX">
      <data key="d0">3733561</data>
    </edge>
    <edge source="PER" target="NLD">
      <data key="d0">300615</data>
    </edge>
    <edge source="PER" target="NIC">
      <data key="d0">445347</data>
    </edge>
    <edge source="PER" target="PAN">
      <data key="d0">646725</data>
    </edge>
    <edge source="PER" target="SAU">
      <data key="d0">338837</data>
    </edge>
    <edge source="PER" target="SGP">
      <data key="d0">337607</data>
    </edge>
    <edge source="PER" target="ZAF">
      <data key="d0">124325</data>
    </edge>
    <edge source="PER" target="ESP">
      <data key="d0">375649</data>
    </edge>
    <edge source="PER" target="SWE">
      <data key="d0">224461</data>
    </edge>
    <edge source="PER" target="CHE">
      <data key="d0">3138588</data>
    </edge>
    <edge source="PER" target="THA">
      <data key="d0">10588</data>
    </edge>
    <edge source="PER" target="ARE">
      <data key="d0">31990</data>
    </edge>
    <edge source="PER" target="GBR">
      <data key="d0">35755</data>
    </edge>
    <edge source="PER" target="USA">
      <data key="d0">13698559</data>
    </edge>
    <edge source="PER" target="URY">
      <data key="d0">270092</data>
    </edge>
    <edge source="PHL" target="ARG">
      <data key="d0">300298</data>
    </edge>
    <edge source="PHL" target="AUS">
      <data key="d0">4168177</data>
    </edge>
    <edge source="PHL" target="BEL">
      <data key="d0">4247045</data>
    </edge>
    <edge source="PHL" target="BRA">
      <data key="d0">76041</data>
    </edge>
    <edge source="PHL" target="BGR">
      <data key="d0">146125</data>
    </edge>
    <edge source="PHL" target="KHM">
      <data key="d0">3511317</data>
    </edge>
    <edge source="PHL" target="CAN">
      <data key="d0">1563063</data>
    </edge>
    <edge source="PHL" target="LKA">
      <data key="d0">81805</data>
    </edge>
    <edge source="PHL" target="CHN">
      <data key="d0">61295499</data>
    </edge>
    <edge source="PHL" target="CRI">
      <data key="d0">346571</data>
    </edge>
    <edge source="PHL" target="CZE">
      <data key="d0">408482</data>
    </edge>
    <edge source="PHL" target="DNK">
      <data key="d0">33458</data>
    </edge>
    <edge source="PHL" target="EST">
      <data key="d0">21894</data>
    </edge>
    <edge source="PHL" target="FRA">
      <data key="d0">798624</data>
    </edge>
    <edge source="PHL" target="DEU">
      <data key="d0">4114590</data>
    </edge>
    <edge source="PHL" target="GHA">
      <data key="d0">105400</data>
    </edge>
    <edge source="PHL" target="GRC">
      <data key="d0">24668</data>
    </edge>
    <edge source="PHL" target="HKG">
      <data key="d0">41840562</data>
    </edge>
    <edge source="PHL" target="HUN">
      <data key="d0">23098</data>
    </edge>
    <edge source="PHL" target="IDN">
      <data key="d0">29181186</data>
    </edge>
    <edge source="PHL" target="IRL">
      <data key="d0">193993</data>
    </edge>
    <edge source="PHL" target="ISR">
      <data key="d0">125831</data>
    </edge>
    <edge source="PHL" target="ITA">
      <data key="d0">4183328</data>
    </edge>
    <edge source="PHL" target="JPN">
      <data key="d0">143936853</data>
    </edge>
    <edge source="PHL" target="KOR">
      <data key="d0">8229094</data>
    </edge>
    <edge source="PHL" target="LBN">
      <data key="d0">132414</data>
    </edge>
    <edge source="PHL" target="LTU">
      <data key="d0">1227222</data>
    </edge>
    <edge source="PHL" target="MYS">
      <data key="d0">16817031</data>
    </edge>
    <edge source="PHL" target="MEX">
      <data key="d0">2460464</data>
    </edge>
    <edge source="PHL" target="MAR">
      <data key="d0">19787</data>
    </edge>
    <edge source="PHL" target="OMN">
      <data key="d0">390293</data>
    </edge>
    <edge source="PHL" target="NLD">
      <data key="d0">27645610</data>
    </edge>
    <edge source="PHL" target="NZL">
      <data key="d0">735368</data>
    </edge>
    <edge source="PHL" target="NOR">
      <data key="d0">202900</data>
    </edge>
    <edge source="PHL" target="PAK">
      <data key="d0">815098</data>
    </edge>
    <edge source="PHL" target="PAN">
      <data key="d0">28963</data>
    </edge>
    <edge source="PHL" target="POL">
      <data key="d0">310379</data>
    </edge>
    <edge source="PHL" target="PRT">
      <data key="d0">216785</data>
    </edge>
    <edge source="PHL" target="ROU">
      <data key="d0">55503</data>
    </edge>
    <edge source="PHL" target="RUS">
      <data key="d0">81702</data>
    </edge>
    <edge source="PHL" target="SAU">
      <data key="d0">39057</data>
    </edge>
    <edge source="PHL" target="IND">
      <data key="d0">4050516</data>
    </edge>
    <edge source="PHL" target="SGP">
      <data key="d0">28749177</data>
    </edge>
    <edge source="PHL" target="SVK">
      <data key="d0">49208</data>
    </edge>
    <edge source="PHL" target="VNM">
      <data key="d0">6482016</data>
    </edge>
    <edge source="PHL" target="ZAF">
      <data key="d0">29638</data>
    </edge>
    <edge source="PHL" target="ESP">
      <data key="d0">202621</data>
    </edge>
    <edge source="PHL" target="SWE">
      <data key="d0">156691</data>
    </edge>
    <edge source="PHL" target="CHE">
      <data key="d0">103503</data>
    </edge>
    <edge source="PHL" target="THA">
      <data key="d0">31355111</data>
    </edge>
    <edge source="PHL" target="ARE">
      <data key="d0">2478849</data>
    </edge>
    <edge source="PHL" target="GBR">
      <data key="d0">2302147</data>
    </edge>
    <edge source="PHL" target="USA">
      <data key="d0">38879337</data>
    </edge>
    <edge source="POL" target="ALB">
      <data key="d0">674597</data>
    </edge>
    <edge source="POL" target="DZA">
      <data key="d0">11184057</data>
    </edge>
    <edge source="POL" target="AZE">
      <data key="d0">10172330</data>
    </edge>
    <edge source="POL" target="ARG">
      <data key="d0">16963746</data>
    </edge>
    <edge source="POL" target="AUS">
      <data key="d0">39364721</data>
    </edge>
    <edge source="POL" target="AUT">
      <data key="d0">109255288</data>
    </edge>
    <edge source="POL" target="ARM">
      <data key="d0">664050</data>
    </edge>
    <edge source="POL" target="BEL">
      <data key="d0">127398820</data>
    </edge>
    <edge source="POL" target="BOL">
      <data key="d0">171974</data>
    </edge>
    <edge source="POL" target="BWA">
      <data key="d0">91222</data>
    </edge>
    <edge source="POL" target="BRA">
      <data key="d0">43655519</data>
    </edge>
    <edge source="POL" target="BGR">
      <data key="d0">10061354</data>
    </edge>
    <edge source="POL" target="BLR">
      <data key="d0">125391178</data>
    </edge>
    <edge source="POL" target="CMR">
      <data key="d0">1042684</data>
    </edge>
    <edge source="POL" target="CAN">
      <data key="d0">64299935</data>
    </edge>
    <edge source="POL" target="LKA">
      <data key="d0">553495</data>
    </edge>
    <edge source="POL" target="CHL">
      <data key="d0">5114073</data>
    </edge>
    <edge source="POL" target="CHN">
      <data key="d0">54893558</data>
    </edge>
    <edge source="POL" target="COL">
      <data key="d0">1335851</data>
    </edge>
    <edge source="POL" target="CRI">
      <data key="d0">174280</data>
    </edge>
    <edge source="POL" target="HRV">
      <data key="d0">11590813</data>
    </edge>
    <edge source="POL" target="CZE">
      <data key="d0">190289848</data>
    </edge>
    <edge source="POL" target="DNK">
      <data key="d0">129772585</data>
    </edge>
    <edge source="POL" target="ECU">
      <data key="d0">869214</data>
    </edge>
    <edge source="POL" target="SLV">
      <data key="d0">93766</data>
    </edge>
    <edge source="POL" target="ETH">
      <data key="d0">2243463</data>
    </edge>
    <edge source="POL" target="EST">
      <data key="d0">26047878</data>
    </edge>
    <edge source="POL" target="FIN">
      <data key="d0">85834182</data>
    </edge>
    <edge source="POL" target="FRA">
      <data key="d0">302050814</data>
    </edge>
    <edge source="POL" target="GEO">
      <data key="d0">1577603</data>
    </edge>
    <edge source="POL" target="DEU">
      <data key="d0">1492834106</data>
    </edge>
    <edge source="POL" target="GHA">
      <data key="d0">870966</data>
    </edge>
    <edge source="POL" target="GRC">
      <data key="d0">8050095</data>
    </edge>
    <edge source="POL" target="GTM">
      <data key="d0">764916</data>
    </edge>
    <edge source="POL" target="HKG">
      <data key="d0">2198863</data>
    </edge>
    <edge source="POL" target="HUN">
      <data key="d0">207421887</data>
    </edge>
    <edge source="POL" target="IDN">
      <data key="d0">8351646</data>
    </edge>
    <edge source="POL" target="IRL">
      <data key="d0">10319894</data>
    </edge>
    <edge source="POL" target="ISR">
      <data key="d0">7286795</data>
    </edge>
    <edge source="POL" target="ITA">
      <data key="d0">199153327</data>
    </edge>
    <edge source="POL" target="CIV">
      <data key="d0">49902</data>
    </edge>
    <edge source="POL" target="JAM">
      <data key="d0">1207868</data>
    </edge>
    <edge source="POL" target="JPN">
      <data key="d0">11799262</data>
    </edge>
    <edge source="POL" target="KAZ">
      <data key="d0">48578317</data>
    </edge>
    <edge source="POL" target="JOR">
      <data key="d0">891704</data>
    </edge>
    <edge source="POL" target="KOR">
      <data key="d0">58950556</data>
    </edge>
    <edge source="POL" target="KGZ">
      <data key="d0">565030</data>
    </edge>
    <edge source="POL" target="LBN">
      <data key="d0">1082920</data>
    </edge>
    <edge source="POL" target="LVA">
      <data key="d0">29442752</data>
    </edge>
    <edge source="POL" target="LTU">
      <data key="d0">57162227</data>
    </edge>
    <edge source="POL" target="MDG">
      <data key="d0">13968</data>
    </edge>
    <edge source="POL" target="MYS">
      <data key="d0">9431267</data>
    </edge>
    <edge source="POL" target="MRT">
      <data key="d0">261952</data>
    </edge>
    <edge source="POL" target="MEX">
      <data key="d0">19802992</data>
    </edge>
    <edge source="POL" target="MDA">
      <data key="d0">9923036</data>
    </edge>
    <edge source="POL" target="MAR">
      <data key="d0">2895069</data>
    </edge>
    <edge source="POL" target="MOZ">
      <data key="d0">17189</data>
    </edge>
    <edge source="POL" target="OMN">
      <data key="d0">271900</data>
    </edge>
    <edge source="POL" target="NAM">
      <data key="d0">156368</data>
    </edge>
    <edge source="POL" target="NLD">
      <data key="d0">194112852</data>
    </edge>
    <edge source="POL" target="NZL">
      <data key="d0">4296828</data>
    </edge>
    <edge source="POL" target="NIC">
      <data key="d0">38586</data>
    </edge>
    <edge source="POL" target="NER">
      <data key="d0">19668</data>
    </edge>
    <edge source="POL" target="NOR">
      <data key="d0">73247847</data>
    </edge>
    <edge source="POL" target="PAK">
      <data key="d0">9454250</data>
    </edge>
    <edge source="POL" target="PAN">
      <data key="d0">218426</data>
    </edge>
    <edge source="POL" target="PRY">
      <data key="d0">15761</data>
    </edge>
    <edge source="POL" target="PER">
      <data key="d0">1445819</data>
    </edge>
    <edge source="POL" target="PHL">
      <data key="d0">2547820</data>
    </edge>
    <edge source="POL" target="PRT">
      <data key="d0">23306284</data>
    </edge>
    <edge source="POL" target="ROU">
      <data key="d0">57108870</data>
    </edge>
    <edge source="POL" target="RUS">
      <data key="d0">529481925</data>
    </edge>
    <edge source="POL" target="SAU">
      <data key="d0">9946461</data>
    </edge>
    <edge source="POL" target="SEN">
      <data key="d0">296540</data>
    </edge>
    <edge source="POL" target="SRB">
      <data key="d0">18108854</data>
    </edge>
    <edge source="POL" target="IND">
      <data key="d0">30337547</data>
    </edge>
    <edge source="POL" target="SGP">
      <data key="d0">20829510</data>
    </edge>
    <edge source="POL" target="SVK">
      <data key="d0">99781296</data>
    </edge>
    <edge source="POL" target="VNM">
      <data key="d0">4096381</data>
    </edge>
    <edge source="POL" target="SVN">
      <data key="d0">19031339</data>
    </edge>
    <edge source="POL" target="ZAF">
      <data key="d0">19861766</data>
    </edge>
    <edge source="POL" target="ZWE">
      <data key="d0">52914</data>
    </edge>
    <edge source="POL" target="ESP">
      <data key="d0">196246238</data>
    </edge>
    <edge source="POL" target="SWE">
      <data key="d0">257911127</data>
    </edge>
    <edge source="POL" target="CHE">
      <data key="d0">37055984</data>
    </edge>
    <edge source="POL" target="THA">
      <data key="d0">10540547</data>
    </edge>
    <edge source="POL" target="TGO">
      <data key="d0">29041</data>
    </edge>
    <edge source="POL" target="ARE">
      <data key="d0">10638735</data>
    </edge>
    <edge source="POL" target="TUN">
      <data key="d0">1741619</data>
    </edge>
    <edge source="POL" target="TUR">
      <data key="d0">73320978</data>
    </edge>
    <edge source="POL" target="UGA">
      <data key="d0">122563</data>
    </edge>
    <edge source="POL" target="UKR">
      <data key="d0">184977261</data>
    </edge>
    <edge source="POL" target="MKD">
      <data key="d0">1550466</data>
    </edge>
    <edge source="POL" target="EGY">
      <data key="d0">7112581</data>
    </edge>
    <edge source="POL" target="GBR">
      <data key="d0">478615005</data>
    </edge>
    <edge source="POL" target="TZA">
      <data key="d0">219997</data>
    </edge>
    <edge source="POL" target="USA">
      <data key="d0">259578079</data>
    </edge>
    <edge source="POL" target="BFA">
      <data key="d0">492228</data>
    </edge>
    <edge source="POL" target="URY">
      <data key="d0">2782049</data>
    </edge>
    <edge source="PRT" target="DZA">
      <data key="d0">35613673</data>
    </edge>
    <edge source="PRT" target="AZE">
      <data key="d0">44433</data>
    </edge>
    <edge source="PRT" target="ARG">
      <data key="d0">11234671</data>
    </edge>
    <edge source="PRT" target="AUS">
      <data key="d0">3045903</data>
    </edge>
    <edge source="PRT" target="AUT">
      <data key="d0">7967806</data>
    </edge>
    <edge source="PRT" target="ARM">
      <data key="d0">10369</data>
    </edge>
    <edge source="PRT" target="BEL">
      <data key="d0">23778469</data>
    </edge>
    <edge source="PRT" target="BOL">
      <data key="d0">372194</data>
    </edge>
    <edge source="PRT" target="BRA">
      <data key="d0">56733379</data>
    </edge>
    <edge source="PRT" target="BGR">
      <data key="d0">2094213</data>
    </edge>
    <edge source="PRT" target="BLR">
      <data key="d0">541826</data>
    </edge>
    <edge source="PRT" target="CMR">
      <data key="d0">1043864</data>
    </edge>
    <edge source="PRT" target="CAN">
      <data key="d0">1884220</data>
    </edge>
    <edge source="PRT" target="LKA">
      <data key="d0">67510</data>
    </edge>
    <edge source="PRT" target="CHL">
      <data key="d0">21401818</data>
    </edge>
    <edge source="PRT" target="CHN">
      <data key="d0">6895859</data>
    </edge>
    <edge source="PRT" target="COL">
      <data key="d0">8300030</data>
    </edge>
    <edge source="PRT" target="CRI">
      <data key="d0">711165</data>
    </edge>
    <edge source="PRT" target="HRV">
      <data key="d0">539753</data>
    </edge>
    <edge source="PRT" target="CZE">
      <data key="d0">40563385</data>
    </edge>
    <edge source="PRT" target="BEN">
      <data key="d0">51376</data>
    </edge>
    <edge source="PRT" target="DNK">
      <data key="d0">9454553</data>
    </edge>
    <edge source="PRT" target="ECU">
      <data key="d0">1596445</data>
    </edge>
    <edge source="PRT" target="ETH">
      <data key="d0">13389</data>
    </edge>
    <edge source="PRT" target="EST">
      <data key="d0">2321941</data>
    </edge>
    <edge source="PRT" target="FIN">
      <data key="d0">13183296</data>
    </edge>
    <edge source="PRT" target="FRA">
      <data key="d0">257760351</data>
    </edge>
    <edge source="PRT" target="GMB">
      <data key="d0">71992</data>
    </edge>
    <edge source="PRT" target="DEU">
      <data key="d0">475781681</data>
    </edge>
    <edge source="PRT" target="GHA">
      <data key="d0">712054</data>
    </edge>
    <edge source="PRT" target="GRC">
      <data key="d0">2749997</data>
    </edge>
    <edge source="PRT" target="GTM">
      <data key="d0">268337</data>
    </edge>
    <edge source="PRT" target="HKG">
      <data key="d0">803837</data>
    </edge>
    <edge source="PRT" target="HUN">
      <data key="d0">30742027</data>
    </edge>
    <edge source="PRT" target="IDN">
      <data key="d0">1805551</data>
    </edge>
    <edge source="PRT" target="IRL">
      <data key="d0">2584300</data>
    </edge>
    <edge source="PRT" target="ISR">
      <data key="d0">4742494</data>
    </edge>
    <edge source="PRT" target="ITA">
      <data key="d0">42938203</data>
    </edge>
    <edge source="PRT" target="CIV">
      <data key="d0">549521</data>
    </edge>
    <edge source="PRT" target="JAM">
      <data key="d0">59550</data>
    </edge>
    <edge source="PRT" target="JPN">
      <data key="d0">1363216</data>
    </edge>
    <edge source="PRT" target="KAZ">
      <data key="d0">269101</data>
    </edge>
    <edge source="PRT" target="JOR">
      <data key="d0">1273135</data>
    </edge>
    <edge source="PRT" target="KOR">
      <data key="d0">5259539</data>
    </edge>
    <edge source="PRT" target="LBN">
      <data key="d0">242555</data>
    </edge>
    <edge source="PRT" target="LVA">
      <data key="d0">746858</data>
    </edge>
    <edge source="PRT" target="LTU">
      <data key="d0">356847</data>
    </edge>
    <edge source="PRT" target="MDG">
      <data key="d0">587009</data>
    </edge>
    <edge source="PRT" target="MWI">
      <data key="d0">1096061</data>
    </edge>
    <edge source="PRT" target="MYS">
      <data key="d0">1151269</data>
    </edge>
    <edge source="PRT" target="MRT">
      <data key="d0">11623987</data>
    </edge>
    <edge source="PRT" target="MEX">
      <data key="d0">17719538</data>
    </edge>
    <edge source="PRT" target="MDA">
      <data key="d0">159107</data>
    </edge>
    <edge source="PRT" target="MAR">
      <data key="d0">20729777</data>
    </edge>
    <edge source="PRT" target="MOZ">
      <data key="d0">21662638</data>
    </edge>
    <edge source="PRT" target="OMN">
      <data key="d0">81930</data>
    </edge>
    <edge source="PRT" target="NAM">
      <data key="d0">13677</data>
    </edge>
    <edge source="PRT" target="NLD">
      <data key="d0">27996528</data>
    </edge>
    <edge source="PRT" target="NZL">
      <data key="d0">770905</data>
    </edge>
    <edge source="PRT" target="NIC">
      <data key="d0">104340</data>
    </edge>
    <edge source="PRT" target="NOR">
      <data key="d0">2823757</data>
    </edge>
    <edge source="PRT" target="PAK">
      <data key="d0">279217</data>
    </edge>
    <edge source="PRT" target="PAN">
      <data key="d0">275395</data>
    </edge>
    <edge source="PRT" target="PRY">
      <data key="d0">757838</data>
    </edge>
    <edge source="PRT" target="PER">
      <data key="d0">2377472</data>
    </edge>
    <edge source="PRT" target="PHL">
      <data key="d0">78755</data>
    </edge>
    <edge source="PRT" target="POL">
      <data key="d0">38948602</data>
    </edge>
    <edge source="PRT" target="ROU">
      <data key="d0">15422250</data>
    </edge>
    <edge source="PRT" target="RUS">
      <data key="d0">31568967</data>
    </edge>
    <edge source="PRT" target="SAU">
      <data key="d0">4042444</data>
    </edge>
    <edge source="PRT" target="SEN">
      <data key="d0">1358943</data>
    </edge>
    <edge source="PRT" target="SRB">
      <data key="d0">91271</data>
    </edge>
    <edge source="PRT" target="IND">
      <data key="d0">7168262</data>
    </edge>
    <edge source="PRT" target="SGP">
      <data key="d0">2857004</data>
    </edge>
    <edge source="PRT" target="SVK">
      <data key="d0">7355284</data>
    </edge>
    <edge source="PRT" target="VNM">
      <data key="d0">470132</data>
    </edge>
    <edge source="PRT" target="SVN">
      <data key="d0">1654123</data>
    </edge>
    <edge source="PRT" target="ZAF">
      <data key="d0">6639713</data>
    </edge>
    <edge source="PRT" target="ZWE">
      <data key="d0">27103</data>
    </edge>
    <edge source="PRT" target="ESP">
      <data key="d0">347929992</data>
    </edge>
    <edge source="PRT" target="SWE">
      <data key="d0">19434492</data>
    </edge>
    <edge source="PRT" target="CHE">
      <data key="d0">16862278</data>
    </edge>
    <edge source="PRT" target="THA">
      <data key="d0">1811075</data>
    </edge>
    <edge source="PRT" target="TGO">
      <data key="d0">248378</data>
    </edge>
    <edge source="PRT" target="ARE">
      <data key="d0">3873444</data>
    </edge>
    <edge source="PRT" target="TUN">
      <data key="d0">4552463</data>
    </edge>
    <edge source="PRT" target="TUR">
      <data key="d0">12367504</data>
    </edge>
    <edge source="PRT" target="UGA">
      <data key="d0">299402</data>
    </edge>
    <edge source="PRT" target="UKR">
      <data key="d0">1819101</data>
    </edge>
    <edge source="PRT" target="MKD">
      <data key="d0">224434</data>
    </edge>
    <edge source="PRT" target="EGY">
      <data key="d0">4439993</data>
    </edge>
    <edge source="PRT" target="GBR">
      <data key="d0">69717578</data>
    </edge>
    <edge source="PRT" target="TZA">
      <data key="d0">69932</data>
    </edge>
    <edge source="PRT" target="USA">
      <data key="d0">45670381</data>
    </edge>
    <edge source="PRT" target="BFA">
      <data key="d0">715257</data>
    </edge>
    <edge source="PRT" target="URY">
      <data key="d0">896501</data>
    </edge>
    <edge source="RUS" target="DZA">
      <data key="d0">3920271</data>
    </edge>
    <edge source="RUS" target="AZE">
      <data key="d0">46380280</data>
    </edge>
    <edge source="RUS" target="ARG">
      <data key="d0">536861</data>
    </edge>
    <edge source="RUS" target="AUS">
      <data key="d0">272562</data>
    </edge>
    <edge source="RUS" target="AUT">
      <data key="d0">1285620</data>
    </edge>
    <edge source="RUS" target="ARM">
      <data key="d0">16076670</data>
    </edge>
    <edge source="RUS" target="BEL">
      <data key="d0">1678440</data>
    </edge>
    <edge source="RUS" target="BRA">
      <data key="d0">1418690</data>
    </edge>
    <edge source="RUS" target="BGR">
      <data key="d0">8529518</data>
    </edge>
    <edge source="RUS" target="BLR">
      <data key="d0">255836266</data>
    </edge>
    <edge source="RUS" target="KHM">
      <data key="d0">442000</data>
    </edge>
    <edge source="RUS" target="CAN">
      <data key="d0">1407475</data>
    </edge>
    <edge source="RUS" target="LKA">
      <data key="d0">139418</data>
    </edge>
    <edge source="RUS" target="CHL">
      <data key="d0">30278</data>
    </edge>
    <edge source="RUS" target="CHN">
      <data key="d0">91365360</data>
    </edge>
    <edge source="RUS" target="COL">
      <data key="d0">7365244</data>
    </edge>
    <edge source="RUS" target="HRV">
[truncated: 124,980 more chars]
