# Supplementary material for: Core-periphery structure in sectoral international trade networks: A new approach to an old theory
Source: PLoS One. 2020 Apr 2;15(4):e0229547. doi: 10.1371/journal.pone.0229547 (PMC7117750; doi:10.1371/journal.pone.0229547)
Supplement: S8 File — (ZIP) [file pone.0229547.s008.zip › S8_File/Networks 2012/75-OFFICE MACHINES,ADP MACH.graphml]

<?xml version='1.0' encoding='utf-8'?>
<graphml xmlns="http://graphml.graphdrawing.org/xmlns" xmlns:xsi="http://www.w3.org/2001/XMLSchema-instance" xsi:schemaLocation="http://graphml.graphdrawing.org/xmlns http://graphml.graphdrawing.org/xmlns/1.0/graphml.xsd">
  <key attr.name="weight" attr.type="long" for="edge" id="d0" />
  <graph edgedefault="directed">
    <node id="ALB" />
    <node id="BEL" />
    <node id="BGR" />
    <node id="HRV" />
    <node id="FRA" />
    <node id="DEU" />
    <node id="GRC" />
    <node id="ITA" />
    <node id="NLD" />
    <node id="POL" />
    <node id="ROU" />
    <node id="SRB" />
    <node id="SVN" />
    <node id="MKD" />
    <node id="USA" />
    <node id="DZA" />
    <node id="NER" />
    <node id="ARG" />
    <node id="ARM" />
    <node id="BOL" />
    <node id="BRA" />
    <node id="CAN" />
    <node id="CHL" />
    <node id="CHN" />
    <node id="COL" />
    <node id="CRI" />
    <node id="ECU" />
    <node id="SLV" />
    <node id="GTM" />
    <node id="HKG" />
    <node id="HUN" />
    <node id="IRL" />
    <node id="ISR" />
    <node id="KOR" />
    <node id="MYS" />
    <node id="MEX" />
    <node id="NIC" />
    <node id="PAN" />
    <node id="PRY" />
    <node id="PER" />
    <node id="IND" />
    <node id="SGP" />
    <node id="ESP" />
    <node id="GBR" />
    <node id="URY" />
    <node id="CZE" />
    <node id="GEO" />
    <node id="RUS" />
    <node id="SWE" />
    <node id="ARE" />
    <node id="AUS" />
    <node id="AUT" />
    <node id="BWA" />
    <node id="KHM" />
    <node id="LKA" />
    <node id="DNK" />
    <node id="ETH" />
    <node id="EST" />
    <node id="FIN" />
    <node id="GHA" />
    <node id="IDN" />
    <node id="CIV" />
    <node id="JPN" />
    <node id="KAZ" />
    <node id="JOR" />
    <node id="KGZ" />
    <node id="LBN" />
    <node id="LVA" />
    <node id="LTU" />
    <node id="MDG" />
    <node id="MWI" />
    <node id="MRT" />
    <node id="MUS" />
    <node id="MOZ" />
    <node id="OMN" />
    <node id="NAM" />
    <node id="NZL" />
    <node id="NOR" />
    <node id="PAK" />
    <node id="PHL" />
    <node id="PRT" />
    <node id="SAU" />
    <node id="SEN" />
    <node id="SVK" />
    <node id="VNM" />
    <node id="ZAF" />
    <node id="ZWE" />
    <node id="CHE" />
    <node id="THA" />
    <node id="TUR" />
    <node id="UGA" />
    <node id="UKR" />
    <node id="EGY" />
    <node id="TZA" />
    <node id="BFA" />
    <node id="AZE" />
    <node id="BLR" />
    <node id="CMR" />
    <node id="HND" />
    <node id="MDA" />
    <node id="MAR" />
    <node id="TUN" />
    <node id="BDI" />
    <node id="CAF" />
    <node id="BEN" />
    <node id="GMB" />
    <node id="JAM" />
    <node id="TGO" />
    <node id="PSE" />
    <edge source="ALB" target="BEL">
      <data key="d0">53825</data>
    </edge>
    <edge source="ALB" target="BGR">
      <data key="d0">34900</data>
    </edge>
    <edge source="ALB" target="HRV">
      <data key="d0">26644</data>
    </edge>
    <edge source="ALB" target="FRA">
      <data key="d0">50478</data>
    </edge>
    <edge source="ALB" target="DEU">
      <data key="d0">143144</data>
    </edge>
    <edge source="ALB" target="GRC">
      <data key="d0">185280</data>
    </edge>
    <edge source="ALB" target="ITA">
      <data key="d0">28793</data>
    </edge>
    <edge source="ALB" target="NLD">
      <data key="d0">346240</data>
    </edge>
    <edge source="ALB" target="POL">
      <data key="d0">17181</data>
    </edge>
    <edge source="ALB" target="ROU">
      <data key="d0">44484</data>
    </edge>
    <edge source="ALB" target="SRB">
      <data key="d0">558117</data>
    </edge>
    <edge source="ALB" target="SVN">
      <data key="d0">26227</data>
    </edge>
    <edge source="ALB" target="MKD">
      <data key="d0">137127</data>
    </edge>
    <edge source="ALB" target="USA">
      <data key="d0">66294</data>
    </edge>
    <edge source="BEL" target="ALB">
      <data key="d0">278504</data>
    </edge>
    <edge source="BEL" target="DZA">
      <data key="d0">7690981</data>
    </edge>
    <edge source="BEL" target="AZE">
      <data key="d0">649364</data>
    </edge>
    <edge source="BEL" target="ARG">
      <data key="d0">3057730</data>
    </edge>
    <edge source="BEL" target="AUS">
      <data key="d0">14065622</data>
    </edge>
    <edge source="BEL" target="AUT">
      <data key="d0">77849584</data>
    </edge>
    <edge source="BEL" target="ARM">
      <data key="d0">673626</data>
    </edge>
    <edge source="BEL" target="BWA">
      <data key="d0">50377</data>
    </edge>
    <edge source="BEL" target="BRA">
      <data key="d0">15599535</data>
    </edge>
    <edge source="BEL" target="BGR">
      <data key="d0">10365219</data>
    </edge>
    <edge source="BEL" target="BDI">
      <data key="d0">1340741</data>
    </edge>
    <edge source="BEL" target="BLR">
      <data key="d0">739676</data>
    </edge>
    <edge source="BEL" target="KHM">
      <data key="d0">29446</data>
    </edge>
    <edge source="BEL" target="CMR">
      <data key="d0">5256624</data>
    </edge>
    <edge source="BEL" target="CAN">
      <data key="d0">5290320</data>
    </edge>
    <edge source="BEL" target="CAF">
      <data key="d0">20730</data>
    </edge>
    <edge source="BEL" target="LKA">
      <data key="d0">158829</data>
    </edge>
    <edge source="BEL" target="CHL">
      <data key="d0">653263</data>
    </edge>
    <edge source="BEL" target="CHN">
      <data key="d0">17902063</data>
    </edge>
    <edge source="BEL" target="COL">
      <data key="d0">1327991</data>
    </edge>
    <edge source="BEL" target="CRI">
      <data key="d0">144549</data>
    </edge>
    <edge source="BEL" target="HRV">
      <data key="d0">3511701</data>
    </edge>
    <edge source="BEL" target="CZE">
      <data key="d0">82525273</data>
    </edge>
    <edge source="BEL" target="BEN">
      <data key="d0">281773</data>
    </edge>
    <edge source="BEL" target="DNK">
      <data key="d0">68245541</data>
    </edge>
    <edge source="BEL" target="ECU">
      <data key="d0">642635</data>
    </edge>
    <edge source="BEL" target="ETH">
      <data key="d0">264711</data>
    </edge>
    <edge source="BEL" target="EST">
      <data key="d0">1260322</data>
    </edge>
    <edge source="BEL" target="FIN">
      <data key="d0">36392551</data>
    </edge>
    <edge source="BEL" target="FRA">
      <data key="d0">1104885640</data>
    </edge>
    <edge source="BEL" target="GEO">
      <data key="d0">2295124</data>
    </edge>
    <edge source="BEL" target="GMB">
      <data key="d0">37386</data>
    </edge>
    <edge source="BEL" target="DEU">
      <data key="d0">1034559016</data>
    </edge>
    <edge source="BEL" target="GHA">
      <data key="d0">1868226</data>
    </edge>
    <edge source="BEL" target="GRC">
      <data key="d0">19944002</data>
    </edge>
    <edge source="BEL" target="GTM">
      <data key="d0">430266</data>
    </edge>
    <edge source="BEL" target="HND">
      <data key="d0">17507</data>
    </edge>
    <edge source="BEL" target="HKG">
      <data key="d0">10984022</data>
    </edge>
    <edge source="BEL" target="HUN">
      <data key="d0">27330781</data>
    </edge>
    <edge source="BEL" target="IDN">
      <data key="d0">765932</data>
    </edge>
    <edge source="BEL" target="IRL">
      <data key="d0">21010780</data>
    </edge>
    <edge source="BEL" target="ISR">
      <data key="d0">31839701</data>
    </edge>
    <edge source="BEL" target="ITA">
      <data key="d0">164014745</data>
    </edge>
    <edge source="BEL" target="CIV">
      <data key="d0">1378441</data>
    </edge>
    <edge source="BEL" target="JAM">
      <data key="d0">90501</data>
    </edge>
    <edge source="BEL" target="JPN">
      <data key="d0">11881493</data>
    </edge>
    <edge source="BEL" target="KAZ">
      <data key="d0">1789625</data>
    </edge>
    <edge source="BEL" target="JOR">
      <data key="d0">1122213</data>
    </edge>
    <edge source="BEL" target="KOR">
      <data key="d0">7598370</data>
    </edge>
    <edge source="BEL" target="KGZ">
      <data key="d0">115795</data>
    </edge>
    <edge source="BEL" target="LBN">
      <data key="d0">1818759</data>
    </edge>
    <edge source="BEL" target="LVA">
      <data key="d0">2943085</data>
    </edge>
    <edge source="BEL" target="LTU">
      <data key="d0">4900221</data>
    </edge>
    <edge source="BEL" target="MDG">
      <data key="d0">255953</data>
    </edge>
    <edge source="BEL" target="MWI">
      <data key="d0">53274</data>
    </edge>
    <edge source="BEL" target="MYS">
      <data key="d0">3323357</data>
    </edge>
    <edge source="BEL" target="MRT">
      <data key="d0">508140</data>
    </edge>
    <edge source="BEL" target="MUS">
      <data key="d0">341261</data>
    </edge>
    <edge source="BEL" target="MEX">
      <data key="d0">14370352</data>
    </edge>
    <edge source="BEL" target="MDA">
      <data key="d0">351391</data>
    </edge>
    <edge source="BEL" target="MAR">
      <data key="d0">6064217</data>
    </edge>
    <edge source="BEL" target="MOZ">
      <data key="d0">5230361</data>
    </edge>
    <edge source="BEL" target="OMN">
      <data key="d0">162575</data>
    </edge>
    <edge source="BEL" target="NAM">
      <data key="d0">18460</data>
    </edge>
    <edge source="BEL" target="NLD">
      <data key="d0">917525600</data>
    </edge>
    <edge source="BEL" target="NZL">
      <data key="d0">566352</data>
    </edge>
    <edge source="BEL" target="NIC">
      <data key="d0">54253</data>
    </edge>
    <edge source="BEL" target="NER">
      <data key="d0">136845</data>
    </edge>
    <edge source="BEL" target="NOR">
      <data key="d0">40466393</data>
    </edge>
    <edge source="BEL" target="PAK">
      <data key="d0">845458</data>
    </edge>
    <edge source="BEL" target="PAN">
      <data key="d0">224408</data>
    </edge>
    <edge source="BEL" target="PRY">
      <data key="d0">78463</data>
    </edge>
    <edge source="BEL" target="PER">
      <data key="d0">561069</data>
    </edge>
    <edge source="BEL" target="PHL">
      <data key="d0">1039257</data>
    </edge>
    <edge source="BEL" target="POL">
      <data key="d0">104344089</data>
    </edge>
    <edge source="BEL" target="PRT">
      <data key="d0">54315332</data>
    </edge>
    <edge source="BEL" target="ROU">
      <data key="d0">20624263</data>
    </edge>
    <edge source="BEL" target="RUS">
      <data key="d0">36219293</data>
    </edge>
    <edge source="BEL" target="SAU">
      <data key="d0">12324896</data>
    </edge>
    <edge source="BEL" target="SEN">
      <data key="d0">862704</data>
    </edge>
    <edge source="BEL" target="SRB">
      <data key="d0">4785495</data>
    </edge>
    <edge source="BEL" target="IND">
      <data key="d0">13828603</data>
    </edge>
    <edge source="BEL" target="SGP">
      <data key="d0">17185929</data>
    </edge>
    <edge source="BEL" target="SVK">
      <data key="d0">11553876</data>
    </edge>
    <edge source="BEL" target="VNM">
      <data key="d0">577491</data>
    </edge>
    <edge source="BEL" target="SVN">
      <data key="d0">10087311</data>
    </edge>
    <edge source="BEL" target="ZAF">
      <data key="d0">34177469</data>
    </edge>
    <edge source="BEL" target="ZWE">
      <data key="d0">236979</data>
    </edge>
    <edge source="BEL" target="ESP">
      <data key="d0">89482561</data>
    </edge>
    <edge source="BEL" target="SWE">
      <data key="d0">83172826</data>
    </edge>
    <edge source="BEL" target="CHE">
      <data key="d0">59862655</data>
    </edge>
    <edge source="BEL" target="THA">
      <data key="d0">12962029</data>
    </edge>
    <edge source="BEL" target="TGO">
      <data key="d0">1003175</data>
    </edge>
    <edge source="BEL" target="ARE">
      <data key="d0">21282787</data>
    </edge>
    <edge source="BEL" target="TUN">
      <data key="d0">2297076</data>
    </edge>
    <edge source="BEL" target="TUR">
      <data key="d0">44306930</data>
    </edge>
    <edge source="BEL" target="UGA">
      <data key="d0">436004</data>
    </edge>
    <edge source="BEL" target="UKR">
      <data key="d0">7012466</data>
    </edge>
    <edge source="BEL" target="MKD">
      <data key="d0">784347</data>
    </edge>
    <edge source="BEL" target="EGY">
      <data key="d0">2777887</data>
    </edge>
    <edge source="BEL" target="GBR">
      <data key="d0">483916999</data>
    </edge>
    <edge source="BEL" target="TZA">
      <data key="d0">283413</data>
    </edge>
    <edge source="BEL" target="USA">
      <data key="d0">223430630</data>
    </edge>
    <edge source="BEL" target="BFA">
      <data key="d0">392611</data>
    </edge>
    <edge source="BEL" target="URY">
      <data key="d0">255761</data>
    </edge>
    <edge source="BGR" target="ALB">
      <data key="d0">1143421</data>
    </edge>
    <edge source="BGR" target="DZA">
      <data key="d0">365988</data>
    </edge>
    <edge source="BGR" target="AZE">
      <data key="d0">68267</data>
    </edge>
    <edge source="BGR" target="ARG">
      <data key="d0">52494</data>
    </edge>
    <edge source="BGR" target="AUS">
      <data key="d0">93068</data>
    </edge>
    <edge source="BGR" target="AUT">
      <data key="d0">744920</data>
    </edge>
    <edge source="BGR" target="ARM">
      <data key="d0">301653</data>
    </edge>
    <edge source="BGR" target="BEL">
      <data key="d0">2101497</data>
    </edge>
    <edge source="BGR" target="BWA">
      <data key="d0">12514</data>
    </edge>
    <edge source="BGR" target="BRA">
      <data key="d0">2120330</data>
    </edge>
    <edge source="BGR" target="BLR">
      <data key="d0">49318</data>
    </edge>
    <edge source="BGR" target="CAN">
      <data key="d0">358936</data>
    </edge>
    <edge source="BGR" target="LKA">
      <data key="d0">12643</data>
    </edge>
    <edge source="BGR" target="CHL">
      <data key="d0">41744</data>
    </edge>
    <edge source="BGR" target="CHN">
      <data key="d0">970606</data>
    </edge>
    <edge source="BGR" target="COL">
      <data key="d0">27409</data>
    </edge>
    <edge source="BGR" target="HRV">
      <data key="d0">648094</data>
    </edge>
    <edge source="BGR" target="CZE">
      <data key="d0">2056719</data>
    </edge>
    <edge source="BGR" target="DNK">
      <data key="d0">4055978</data>
    </edge>
    <edge source="BGR" target="ETH">
      <data key="d0">1650723</data>
    </edge>
    <edge source="BGR" target="EST">
      <data key="d0">99088</data>
    </edge>
    <edge source="BGR" target="FRA">
      <data key="d0">3552813</data>
    </edge>
    <edge source="BGR" target="GEO">
      <data key="d0">3194786</data>
    </edge>
    <edge source="BGR" target="DEU">
      <data key="d0">7982364</data>
    </edge>
    <edge source="BGR" target="GRC">
      <data key="d0">4690144</data>
    </edge>
    <edge source="BGR" target="HKG">
      <data key="d0">1603469</data>
    </edge>
    <edge source="BGR" target="HUN">
      <data key="d0">846751</data>
    </edge>
    <edge source="BGR" target="IDN">
      <data key="d0">279011</data>
    </edge>
    <edge source="BGR" target="IRL">
      <data key="d0">129089</data>
    </edge>
    <edge source="BGR" target="ISR">
      <data key="d0">293252</data>
    </edge>
    <edge source="BGR" target="ITA">
      <data key="d0">4716202</data>
    </edge>
    <edge source="BGR" target="JPN">
      <data key="d0">625492</data>
    </edge>
    <edge source="BGR" target="KAZ">
      <data key="d0">1887920</data>
    </edge>
    <edge source="BGR" target="JOR">
      <data key="d0">73632</data>
    </edge>
    <edge source="BGR" target="KOR">
      <data key="d0">659615</data>
    </edge>
    <edge source="BGR" target="LVA">
      <data key="d0">343982</data>
    </edge>
    <edge source="BGR" target="LTU">
      <data key="d0">868097</data>
    </edge>
    <edge source="BGR" target="MYS">
      <data key="d0">561451</data>
    </edge>
    <edge source="BGR" target="MEX">
      <data key="d0">78845</data>
    </edge>
    <edge source="BGR" target="MDA">
      <data key="d0">2624097</data>
    </edge>
    <edge source="BGR" target="NLD">
      <data key="d0">4314254</data>
    </edge>
    <edge source="BGR" target="NOR">
      <data key="d0">436939</data>
    </edge>
    <edge source="BGR" target="PAK">
      <data key="d0">220322</data>
    </edge>
    <edge source="BGR" target="PER">
      <data key="d0">15853</data>
    </edge>
    <edge source="BGR" target="PHL">
      <data key="d0">104801</data>
    </edge>
    <edge source="BGR" target="POL">
      <data key="d0">6765941</data>
    </edge>
    <edge source="BGR" target="PRT">
      <data key="d0">493777</data>
    </edge>
    <edge source="BGR" target="ROU">
      <data key="d0">7462898</data>
    </edge>
    <edge source="BGR" target="RUS">
      <data key="d0">678317</data>
    </edge>
    <edge source="BGR" target="SRB">
      <data key="d0">2897922</data>
    </edge>
    <edge source="BGR" target="IND">
      <data key="d0">352003</data>
    </edge>
    <edge source="BGR" target="SGP">
      <data key="d0">41958</data>
    </edge>
    <edge source="BGR" target="SVK">
      <data key="d0">368241</data>
    </edge>
    <edge source="BGR" target="VNM">
      <data key="d0">7795786</data>
    </edge>
    <edge source="BGR" target="SVN">
      <data key="d0">21304</data>
    </edge>
    <edge source="BGR" target="ZAF">
      <data key="d0">520631</data>
    </edge>
    <edge source="BGR" target="ZWE">
      <data key="d0">1946163</data>
    </edge>
    <edge source="BGR" target="ESP">
      <data key="d0">2073004</data>
    </edge>
    <edge source="BGR" target="SWE">
      <data key="d0">1766619</data>
    </edge>
    <edge source="BGR" target="CHE">
      <data key="d0">150240</data>
    </edge>
    <edge source="BGR" target="THA">
      <data key="d0">89068</data>
    </edge>
    <edge source="BGR" target="ARE">
      <data key="d0">1677780</data>
    </edge>
    <edge source="BGR" target="TUR">
      <data key="d0">1373849</data>
    </edge>
    <edge source="BGR" target="UKR">
      <data key="d0">3221489</data>
    </edge>
    <edge source="BGR" target="MKD">
      <data key="d0">4153264</data>
    </edge>
    <edge source="BGR" target="EGY">
      <data key="d0">76316</data>
    </edge>
    <edge source="BGR" target="GBR">
      <data key="d0">4359622</data>
    </edge>
    <edge source="BGR" target="TZA">
      <data key="d0">247568</data>
    </edge>
    <edge source="BGR" target="USA">
      <data key="d0">23140700</data>
    </edge>
    <edge source="HRV" target="ALB">
      <data key="d0">573345</data>
    </edge>
    <edge source="HRV" target="DZA">
      <data key="d0">20751</data>
    </edge>
    <edge source="HRV" target="AUS">
      <data key="d0">22888</data>
    </edge>
    <edge source="HRV" target="AUT">
      <data key="d0">878432</data>
    </edge>
    <edge source="HRV" target="BEL">
      <data key="d0">1694839</data>
    </edge>
    <edge source="HRV" target="BGR">
      <data key="d0">43658</data>
    </edge>
    <edge source="HRV" target="BLR">
      <data key="d0">75830</data>
    </edge>
    <edge source="HRV" target="CAN">
      <data key="d0">13890</data>
    </edge>
    <edge source="HRV" target="CHL">
      <data key="d0">66432</data>
    </edge>
    <edge source="HRV" target="CHN">
      <data key="d0">893110</data>
    </edge>
    <edge source="HRV" target="COL">
      <data key="d0">29133</data>
    </edge>
    <edge source="HRV" target="CZE">
      <data key="d0">555022</data>
    </edge>
    <edge source="HRV" target="DNK">
      <data key="d0">225629</data>
    </edge>
    <edge source="HRV" target="EST">
      <data key="d0">12812</data>
    </edge>
    <edge source="HRV" target="FIN">
      <data key="d0">92633</data>
    </edge>
    <edge source="HRV" target="FRA">
      <data key="d0">257468</data>
    </edge>
    <edge source="HRV" target="DEU">
      <data key="d0">2261955</data>
    </edge>
    <edge source="HRV" target="GHA">
      <data key="d0">13240</data>
    </edge>
    <edge source="HRV" target="HKG">
      <data key="d0">1457835</data>
    </edge>
    <edge source="HRV" target="HUN">
      <data key="d0">751751</data>
    </edge>
    <edge source="HRV" target="IDN">
      <data key="d0">38433</data>
    </edge>
    <edge source="HRV" target="IRL">
      <data key="d0">111007</data>
    </edge>
    <edge source="HRV" target="ITA">
      <data key="d0">1510763</data>
    </edge>
    <edge source="HRV" target="JPN">
      <data key="d0">45114</data>
    </edge>
    <edge source="HRV" target="MDA">
      <data key="d0">18187</data>
    </edge>
    <edge source="HRV" target="NLD">
      <data key="d0">6254803</data>
    </edge>
    <edge source="HRV" target="NOR">
      <data key="d0">22228</data>
    </edge>
    <edge source="HRV" target="PER">
      <data key="d0">18461</data>
    </edge>
    <edge source="HRV" target="POL">
      <data key="d0">467684</data>
    </edge>
    <edge source="HRV" target="PRT">
      <data key="d0">39351</data>
    </edge>
    <edge source="HRV" target="ROU">
      <data key="d0">173581</data>
    </edge>
    <edge source="HRV" target="RUS">
      <data key="d0">2383554</data>
    </edge>
    <edge source="HRV" target="SAU">
      <data key="d0">35237</data>
    </edge>
    <edge source="HRV" target="SRB">
      <data key="d0">3432822</data>
    </edge>
    <edge source="HRV" target="IND">
      <data key="d0">113701</data>
    </edge>
    <edge source="HRV" target="SGP">
      <data key="d0">62105</data>
    </edge>
    <edge source="HRV" target="SVK">
      <data key="d0">17953</data>
    </edge>
    <edge source="HRV" target="VNM">
      <data key="d0">396488</data>
    </edge>
    <edge source="HRV" target="SVN">
      <data key="d0">1308191</data>
    </edge>
    <edge source="HRV" target="ESP">
      <data key="d0">142368</data>
    </edge>
    <edge source="HRV" target="SWE">
      <data key="d0">59809</data>
    </edge>
    <edge source="HRV" target="CHE">
      <data key="d0">407288</data>
    </edge>
    <edge source="HRV" target="THA">
      <data key="d0">92638</data>
    </edge>
    <edge source="HRV" target="ARE">
      <data key="d0">68795</data>
    </edge>
    <edge source="HRV" target="TUR">
      <data key="d0">21480</data>
    </edge>
    <edge source="HRV" target="UKR">
      <data key="d0">40234</data>
    </edge>
    <edge source="HRV" target="MKD">
      <data key="d0">675740</data>
    </edge>
    <edge source="HRV" target="EGY">
      <data key="d0">10917</data>
    </edge>
    <edge source="HRV" target="GBR">
      <data key="d0">653538</data>
    </edge>
    <edge source="HRV" target="USA">
      <data key="d0">1010767</data>
    </edge>
    <edge source="FRA" target="ALB">
      <data key="d0">536655</data>
    </edge>
    <edge source="FRA" target="DZA">
      <data key="d0">194270458</data>
    </edge>
    <edge source="FRA" target="AZE">
      <data key="d0">2870329</data>
    </edge>
    <edge source="FRA" target="ARG">
      <data key="d0">5061417</data>
    </edge>
    <edge source="FRA" target="AUS">
      <data key="d0">34495584</data>
    </edge>
    <edge source="FRA" target="AUT">
      <data key="d0">24405611</data>
    </edge>
    <edge source="FRA" target="ARM">
      <data key="d0">91589</data>
    </edge>
    <edge source="FRA" target="BEL">
      <data key="d0">205690267</data>
    </edge>
    <edge source="FRA" target="BOL">
      <data key="d0">151768</data>
    </edge>
    <edge source="FRA" target="BWA">
      <data key="d0">423729</data>
    </edge>
    <edge source="FRA" target="BRA">
      <data key="d0">22753674</data>
    </edge>
    <edge source="FRA" target="BGR">
      <data key="d0">3668281</data>
    </edge>
    <edge source="FRA" target="BDI">
      <data key="d0">271009</data>
    </edge>
    <edge source="FRA" target="BLR">
      <data key="d0">111922</data>
    </edge>
    <edge source="FRA" target="KHM">
      <data key="d0">246533</data>
    </edge>
    <edge source="FRA" target="CMR">
      <data key="d0">32389842</data>
    </edge>
    <edge source="FRA" target="CAN">
      <data key="d0">39950926</data>
    </edge>
    <edge source="FRA" target="CAF">
      <data key="d0">978325</data>
    </edge>
    <edge source="FRA" target="LKA">
      <data key="d0">1444762</data>
    </edge>
    <edge source="FRA" target="CHL">
      <data key="d0">10440524</data>
    </edge>
    <edge source="FRA" target="CHN">
      <data key="d0">76078539</data>
    </edge>
    <edge source="FRA" target="COL">
      <data key="d0">2376545</data>
    </edge>
    <edge source="FRA" target="CRI">
      <data key="d0">106188</data>
    </edge>
    <edge source="FRA" target="HRV">
      <data key="d0">5233760</data>
    </edge>
    <edge source="FRA" target="CZE">
      <data key="d0">76126534</data>
    </edge>
    <edge source="FRA" target="BEN">
      <data key="d0">11283756</data>
    </edge>
    <edge source="FRA" target="DNK">
      <data key="d0">41451274</data>
    </edge>
    <edge source="FRA" target="ECU">
      <data key="d0">2265022</data>
    </edge>
    <edge source="FRA" target="SLV">
      <data key="d0">132375</data>
    </edge>
    <edge source="FRA" target="ETH">
      <data key="d0">1052213</data>
    </edge>
    <edge source="FRA" target="EST">
      <data key="d0">935702</data>
    </edge>
    <edge source="FRA" target="FIN">
      <data key="d0">19892482</data>
    </edge>
    <edge source="FRA" target="GEO">
      <data key="d0">576429</data>
    </edge>
    <edge source="FRA" target="GMB">
      <data key="d0">784710</data>
    </edge>
    <edge source="FRA" target="DEU">
      <data key="d0">538134866</data>
    </edge>
    <edge source="FRA" target="GHA">
      <data key="d0">11930491</data>
    </edge>
    <edge source="FRA" target="GRC">
      <data key="d0">9564399</data>
    </edge>
    <edge source="FRA" target="GTM">
      <data key="d0">736474</data>
    </edge>
    <edge source="FRA" target="HND">
      <data key="d0">100230</data>
    </edge>
    <edge source="FRA" target="HKG">
      <data key="d0">35576591</data>
    </edge>
    <edge source="FRA" target="HUN">
      <data key="d0">34099324</data>
    </edge>
    <edge source="FRA" target="IDN">
      <data key="d0">3584856</data>
    </edge>
    <edge source="FRA" target="IRL">
      <data key="d0">84929060</data>
    </edge>
    <edge source="FRA" target="ISR">
      <data key="d0">27344023</data>
    </edge>
    <edge source="FRA" target="ITA">
      <data key="d0">180417235</data>
    </edge>
    <edge source="FRA" target="CIV">
      <data key="d0">39566505</data>
    </edge>
    <edge source="FRA" target="JAM">
      <data key="d0">248718</data>
    </edge>
    <edge source="FRA" target="JPN">
      <data key="d0">46895517</data>
    </edge>
    <edge source="FRA" target="KAZ">
      <data key="d0">2152637</data>
    </edge>
    <edge source="FRA" target="JOR">
      <data key="d0">3930965</data>
    </edge>
    <edge source="FRA" target="KOR">
      <data key="d0">39340640</data>
    </edge>
    <edge source="FRA" target="LBN">
      <data key="d0">5545184</data>
    </edge>
    <edge source="FRA" target="LVA">
      <data key="d0">1372067</data>
    </edge>
    <edge source="FRA" target="LTU">
      <data key="d0">2146333</data>
    </edge>
    <edge source="FRA" target="MDG">
      <data key="d0">9621913</data>
    </edge>
    <edge source="FRA" target="MWI">
      <data key="d0">134061</data>
    </edge>
    <edge source="FRA" target="MYS">
      <data key="d0">15786196</data>
    </edge>
    <edge source="FRA" target="MRT">
      <data key="d0">7225208</data>
    </edge>
    <edge source="FRA" target="MUS">
      <data key="d0">16174528</data>
    </edge>
    <edge source="FRA" target="MEX">
      <data key="d0">18494444</data>
    </edge>
    <edge source="FRA" target="MDA">
      <data key="d0">769655</data>
    </edge>
    <edge source="FRA" target="MAR">
      <data key="d0">105048806</data>
    </edge>
    <edge source="FRA" target="MOZ">
      <data key="d0">412031</data>
    </edge>
    <edge source="FRA" target="OMN">
      <data key="d0">4096588</data>
    </edge>
    <edge source="FRA" target="NAM">
      <data key="d0">834839</data>
    </edge>
    <edge source="FRA" target="NLD">
      <data key="d0">908557449</data>
    </edge>
    <edge source="FRA" target="NZL">
      <data key="d0">5078786</data>
    </edge>
    <edge source="FRA" target="NIC">
      <data key="d0">56811</data>
    </edge>
    <edge source="FRA" target="NER">
      <data key="d0">6653799</data>
    </edge>
    <edge source="FRA" target="NOR">
      <data key="d0">28194354</data>
    </edge>
    <edge source="FRA" target="PAK">
      <data key="d0">2164767</data>
    </edge>
    <edge source="FRA" target="PAN">
      <data key="d0">1072453</data>
    </edge>
    <edge source="FRA" target="PRY">
      <data key="d0">241435</data>
    </edge>
    <edge source="FRA" target="PER">
      <data key="d0">2891145</data>
    </edge>
    <edge source="FRA" target="PHL">
      <data key="d0">2127322</data>
    </edge>
    <edge source="FRA" target="POL">
      <data key="d0">72895217</data>
    </edge>
    <edge source="FRA" target="PRT">
      <data key="d0">30250925</data>
    </edge>
    <edge source="FRA" target="ROU">
      <data key="d0">18054517</data>
    </edge>
    <edge source="FRA" target="RUS">
      <data key="d0">56569105</data>
    </edge>
    <edge source="FRA" target="SAU">
      <data key="d0">38282570</data>
    </edge>
    <edge source="FRA" target="SEN">
      <data key="d0">19477122</data>
    </edge>
    <edge source="FRA" target="SRB">
      <data key="d0">2403106</data>
    </edge>
    <edge source="FRA" target="IND">
      <data key="d0">49373887</data>
    </edge>
    <edge source="FRA" target="SGP">
      <data key="d0">108092613</data>
    </edge>
    <edge source="FRA" target="SVK">
      <data key="d0">4548931</data>
    </edge>
    <edge source="FRA" target="VNM">
      <data key="d0">8180030</data>
    </edge>
    <edge source="FRA" target="SVN">
      <data key="d0">1571260</data>
    </edge>
    <edge source="FRA" target="ZAF">
      <data key="d0">24148097</data>
    </edge>
    <edge source="FRA" target="ZWE">
      <data key="d0">956951</data>
    </edge>
    <edge source="FRA" target="ESP">
      <data key="d0">143717043</data>
    </edge>
    <edge source="FRA" target="SWE">
      <data key="d0">53100506</data>
    </edge>
    <edge source="FRA" target="CHE">
      <data key="d0">99303894</data>
    </edge>
    <edge source="FRA" target="THA">
      <data key="d0">7419264</data>
    </edge>
    <edge source="FRA" target="TGO">
      <data key="d0">8589532</data>
    </edge>
    <edge source="FRA" target="ARE">
      <data key="d0">42363525</data>
    </edge>
    <edge source="FRA" target="TUN">
      <data key="d0">70503377</data>
    </edge>
    <edge source="FRA" target="TUR">
      <data key="d0">33561575</data>
    </edge>
    <edge source="FRA" target="UGA">
      <data key="d0">2533820</data>
    </edge>
    <edge source="FRA" target="UKR">
      <data key="d0">3110590</data>
    </edge>
    <edge source="FRA" target="MKD">
      <data key="d0">632930</data>
    </edge>
    <edge source="FRA" target="EGY">
      <data key="d0">16452193</data>
    </edge>
    <edge source="FRA" target="GBR">
      <data key="d0">358840150</data>
    </edge>
    <edge source="FRA" target="TZA">
      <data key="d0">2806668</data>
    </edge>
    <edge source="FRA" target="USA">
      <data key="d0">300420622</data>
    </edge>
    <edge source="FRA" target="BFA">
      <data key="d0">14914793</data>
    </edge>
    <edge source="FRA" target="URY">
      <data key="d0">3082052</data>
    </edge>
    <edge source="DEU" target="ALB">
      <data key="d0">11323159</data>
    </edge>
    <edge source="DEU" target="DZA">
      <data key="d0">31072086</data>
    </edge>
    <edge source="DEU" target="AZE">
      <data key="d0">13925451</data>
    </edge>
    <edge source="DEU" target="ARG">
      <data key="d0">21776485</data>
    </edge>
    <edge source="DEU" target="AUS">
      <data key="d0">78470424</data>
    </edge>
    <edge source="DEU" target="AUT">
      <data key="d0">1424319748</data>
    </edge>
    <edge source="DEU" target="ARM">
      <data key="d0">4249059</data>
    </edge>
    <edge source="DEU" target="BEL">
      <data key="d0">689957903</data>
    </edge>
    <edge source="DEU" target="BOL">
      <data key="d0">2932352</data>
    </edge>
    <edge source="DEU" target="BWA">
      <data key="d0">1628618</data>
    </edge>
    <edge source="DEU" target="BRA">
      <data key="d0">57867467</data>
    </edge>
    <edge source="DEU" target="BGR">
      <data key="d0">91557200</data>
    </edge>
    <edge source="DEU" target="BDI">
      <data key="d0">108492</data>
    </edge>
    <edge source="DEU" target="BLR">
      <data key="d0">24229408</data>
    </edge>
    <edge source="DEU" target="KHM">
      <data key="d0">644659</data>
    </edge>
    <edge source="DEU" target="CMR">
      <data key="d0">6858921</data>
    </edge>
    <edge source="DEU" target="CAN">
      <data key="d0">93196773</data>
    </edge>
    <edge source="DEU" target="CAF">
      <data key="d0">45055</data>
    </edge>
    <edge source="DEU" target="LKA">
      <data key="d0">1191397</data>
    </edge>
    <edge source="DEU" target="CHL">
      <data key="d0">15240130</data>
    </edge>
    <edge source="DEU" target="CHN">
      <data key="d0">303201773</data>
    </edge>
    <edge source="DEU" target="COL">
      <data key="d0">11855447</data>
    </edge>
    <edge source="DEU" target="CRI">
      <data key="d0">1193403</data>
    </edge>
    <edge source="DEU" target="HRV">
      <data key="d0">87327715</data>
    </edge>
    <edge source="DEU" target="CZE">
      <data key="d0">1403460507</data>
    </edge>
    <edge source="DEU" target="BEN">
      <data key="d0">664579</data>
    </edge>
    <edge source="DEU" target="DNK">
      <data key="d0">555641568</data>
    </edge>
    <edge source="DEU" target="ECU">
      <data key="d0">4918188</data>
    </edge>
    <edge source="DEU" target="SLV">
      <data key="d0">409581</data>
    </edge>
    <edge source="DEU" target="ETH">
      <data key="d0">2064219</data>
    </edge>
    <edge source="DEU" target="EST">
      <data key="d0">17322554</data>
    </edge>
    <edge source="DEU" target="FIN">
      <data key="d0">252744332</data>
    </edge>
    <edge source="DEU" target="FRA">
      <data key="d0">2723195335</data>
    </edge>
    <edge source="DEU" target="GEO">
      <data key="d0">22572125</data>
    </edge>
    <edge source="DEU" target="GMB">
      <data key="d0">38742</data>
    </edge>
    <edge source="DEU" target="PSE">
      <data key="d0">3389301</data>
    </edge>
    <edge source="DEU" target="GHA">
      <data key="d0">14762643</data>
    </edge>
    <edge source="DEU" target="GRC">
      <data key="d0">137177084</data>
    </edge>
    <edge source="DEU" target="GTM">
      <data key="d0">696809</data>
    </edge>
    <edge source="DEU" target="HND">
      <data key="d0">871551</data>
    </edge>
    <edge source="DEU" target="HKG">
      <data key="d0">86613511</data>
    </edge>
    <edge source="DEU" target="HUN">
      <data key="d0">332307907</data>
    </edge>
    <edge source="DEU" target="IDN">
      <data key="d0">26462007</data>
    </edge>
    <edge source="DEU" target="IRL">
      <data key="d0">171601096</data>
    </edge>
    <edge source="DEU" target="ISR">
      <data key="d0">121351465</data>
    </edge>
    <edge source="DEU" target="ITA">
      <data key="d0">1476416738</data>
    </edge>
    <edge source="DEU" target="CIV">
      <data key="d0">7279917</data>
    </edge>
    <edge source="DEU" target="JAM">
      <data key="d0">164534</data>
    </edge>
    <edge source="DEU" target="JPN">
      <data key="d0">177965052</data>
    </edge>
    <edge source="DEU" target="KAZ">
      <data key="d0">88315752</data>
    </edge>
    <edge source="DEU" target="JOR">
      <data key="d0">15891525</data>
    </edge>
    <edge source="DEU" target="KOR">
      <data key="d0">77482378</data>
    </edge>
    <edge source="DEU" target="KGZ">
      <data key="d0">1305775</data>
    </edge>
    <edge source="DEU" target="LBN">
      <data key="d0">18658615</data>
    </edge>
    <edge source="DEU" target="LVA">
      <data key="d0">21498552</data>
    </edge>
    <edge source="DEU" target="LTU">
      <data key="d0">56930587</data>
    </edge>
    <edge source="DEU" target="MDG">
      <data key="d0">804580</data>
    </edge>
    <edge source="DEU" target="MWI">
      <data key="d0">4910363</data>
    </edge>
    <edge source="DEU" target="MYS">
      <data key="d0">36712259</data>
    </edge>
    <edge source="DEU" target="MRT">
      <data key="d0">296148</data>
    </edge>
    <edge source="DEU" target="MUS">
      <data key="d0">4120358</data>
    </edge>
    <edge source="DEU" target="MEX">
      <data key="d0">49591678</data>
    </edge>
    <edge source="DEU" target="MDA">
      <data key="d0">12435608</data>
    </edge>
    <edge source="DEU" target="MAR">
      <data key="d0">71610863</data>
    </edge>
    <edge source="DEU" target="MOZ">
      <data key="d0">2452086</data>
    </edge>
    <edge source="DEU" target="OMN">
      <data key="d0">14750594</data>
    </edge>
    <edge source="DEU" target="NAM">
      <data key="d0">1344589</data>
    </edge>
    <edge source="DEU" target="NLD">
      <data key="d0">2199350154</data>
    </edge>
    <edge source="DEU" target="NZL">
      <data key="d0">5450091</data>
    </edge>
    <edge source="DEU" target="NIC">
      <data key="d0">239391</data>
    </edge>
    <edge source="DEU" target="NER">
      <data key="d0">305961</data>
    </edge>
    <edge source="DEU" target="NOR">
      <data key="d0">141064590</data>
    </edge>
    <edge source="DEU" target="PAK">
      <data key="d0">9032712</data>
    </edge>
    <edge source="DEU" target="PAN">
      <data key="d0">1875965</data>
    </edge>
    <edge source="DEU" target="PRY">
      <data key="d0">1022306</data>
    </edge>
    <edge source="DEU" target="PER">
      <data key="d0">4746862</data>
    </edge>
    <edge source="DEU" target="PHL">
      <data key="d0">15866284</data>
    </edge>
    <edge source="DEU" target="POL">
      <data key="d0">836560083</data>
    </edge>
    <edge source="DEU" target="PRT">
      <data key="d0">193355622</data>
    </edge>
    <edge source="DEU" target="ROU">
      <data key="d0">192201659</data>
    </edge>
    <edge source="DEU" target="RUS">
      <data key="d0">1294946431</data>
    </edge>
    <edge source="DEU" target="SAU">
      <data key="d0">126267690</data>
    </edge>
    <edge source="DEU" target="SEN">
      <data key="d0">876176</data>
    </edge>
    <edge source="DEU" target="SRB">
      <data key="d0">63225078</data>
    </edge>
    <edge source="DEU" target="IND">
      <data key="d0">96509844</data>
    </edge>
    <edge source="DEU" target="SGP">
      <data key="d0">71450907</data>
    </edge>
    <edge source="DEU" target="SVK">
      <data key="d0">119778555</data>
    </edge>
    <edge source="DEU" target="VNM">
      <data key="d0">5678977</data>
    </edge>
    <edge source="DEU" target="SVN">
      <data key="d0">69388441</data>
    </edge>
    <edge source="DEU" target="ZAF">
      <data key="d0">306494394</data>
    </edge>
    <edge source="DEU" target="ZWE">
      <data key="d0">418545</data>
    </edge>
    <edge source="DEU" target="ESP">
      <data key="d0">1125858253</data>
    </edge>
    <edge source="DEU" target="SWE">
      <data key="d0">724301176</data>
    </edge>
    <edge source="DEU" target="CHE">
      <data key="d0">1072655777</data>
    </edge>
    <edge source="DEU" target="THA">
      <data key="d0">32643428</data>
    </edge>
    <edge source="DEU" target="TGO">
      <data key="d0">414149</data>
    </edge>
    <edge source="DEU" target="ARE">
      <data key="d0">409511145</data>
    </edge>
    <edge source="DEU" target="TUN">
      <data key="d0">33129976</data>
    </edge>
    <edge source="DEU" target="TUR">
      <data key="d0">539093996</data>
    </edge>
    <edge source="DEU" target="UGA">
      <data key="d0">6824058</data>
    </edge>
    <edge source="DEU" target="UKR">
      <data key="d0">226274530</data>
    </edge>
    <edge source="DEU" target="MKD">
      <data key="d0">5985050</data>
    </edge>
    <edge source="DEU" target="EGY">
      <data key="d0">62693835</data>
    </edge>
    <edge source="DEU" target="GBR">
      <data key="d0">2679403248</data>
    </edge>
    <edge source="DEU" target="TZA">
      <data key="d0">3180432</data>
    </edge>
    <edge source="DEU" target="USA">
      <data key="d0">782434417</data>
    </edge>
    <edge source="DEU" target="BFA">
      <data key="d0">1069072</data>
    </edge>
    <edge source="DEU" target="URY">
      <data key="d0">1955326</data>
    </edge>
    <edge source="GRC" target="ALB">
      <data key="d0">1593337</data>
    </edge>
    <edge source="GRC" target="AUS">
      <data key="d0">343817</data>
    </edge>
    <edge source="GRC" target="AUT">
      <data key="d0">468928</data>
    </edge>
    <edge source="GRC" target="BEL">
      <data key="d0">421428</data>
    </edge>
    <edge source="GRC" target="BRA">
      <data key="d0">129413</data>
    </edge>
    <edge source="GRC" target="BGR">
      <data key="d0">3606480</data>
    </edge>
    <edge source="GRC" target="CAN">
      <data key="d0">61111</data>
    </edge>
    <edge source="GRC" target="CHL">
      <data key="d0">17998</data>
    </edge>
    <edge source="GRC" target="CHN">
      <data key="d0">263631</data>
    </edge>
    <edge source="GRC" target="CZE">
      <data key="d0">1674110</data>
    </edge>
    <edge source="GRC" target="DNK">
      <data key="d0">108584</data>
    </edge>
    <edge source="GRC" target="FRA">
      <data key="d0">2906850</data>
    </edge>
    <edge source="GRC" target="DEU">
      <data key="d0">2305585</data>
    </edge>
    <edge source="GRC" target="GHA">
      <data key="d0">15867</data>
    </edge>
    <edge source="GRC" target="HKG">
      <data key="d0">298143</data>
    </edge>
    <edge source="GRC" target="HUN">
      <data key="d0">239274</data>
    </edge>
    <edge source="GRC" target="IRL">
      <data key="d0">236443</data>
    </edge>
    <edge source="GRC" target="ISR">
      <data key="d0">200706</data>
    </edge>
    <edge source="GRC" target="ITA">
      <data key="d0">14453897</data>
    </edge>
    <edge source="GRC" target="JOR">
      <data key="d0">11016</data>
    </edge>
    <edge source="GRC" target="KOR">
      <data key="d0">169005</data>
    </edge>
    <edge source="GRC" target="LBN">
      <data key="d0">10589</data>
    </edge>
    <edge source="GRC" target="LTU">
      <data key="d0">11011</data>
    </edge>
    <edge source="GRC" target="MYS">
      <data key="d0">58916</data>
    </edge>
    <edge source="GRC" target="MEX">
      <data key="d0">94667</data>
    </edge>
    <edge source="GRC" target="NLD">
      <data key="d0">4841207</data>
    </edge>
    <edge source="GRC" target="PER">
      <data key="d0">126901</data>
    </edge>
    <edge source="GRC" target="PHL">
      <data key="d0">978036</data>
    </edge>
    <edge source="GRC" target="POL">
      <data key="d0">195202</data>
    </edge>
    <edge source="GRC" target="PRT">
      <data key="d0">77616</data>
    </edge>
    <edge source="GRC" target="ROU">
      <data key="d0">2875856</data>
    </edge>
    <edge source="GRC" target="RUS">
      <data key="d0">276049</data>
    </edge>
    <edge source="GRC" target="SAU">
      <data key="d0">160336</data>
    </edge>
    <edge source="GRC" target="SRB">
      <data key="d0">135093</data>
    </edge>
    <edge source="GRC" target="IND">
      <data key="d0">10596</data>
    </edge>
    <edge source="GRC" target="SVK">
      <data key="d0">16606</data>
    </edge>
    <edge source="GRC" target="SVN">
      <data key="d0">39239</data>
    </edge>
    <edge source="GRC" target="ZAF">
      <data key="d0">112846</data>
    </edge>
    <edge source="GRC" target="ZWE">
      <data key="d0">134022</data>
    </edge>
    <edge source="GRC" target="ESP">
      <data key="d0">275035</data>
    </edge>
    <edge source="GRC" target="SWE">
      <data key="d0">138624</data>
    </edge>
    <edge source="GRC" target="CHE">
      <data key="d0">187461</data>
    </edge>
    <edge source="GRC" target="ARE">
      <data key="d0">794688</data>
    </edge>
    <edge source="GRC" target="TUN">
      <data key="d0">19322</data>
    </edge>
    <edge source="GRC" target="TUR">
      <data key="d0">2255431</data>
    </edge>
    <edge source="GRC" target="UKR">
      <data key="d0">40070</data>
    </edge>
    <edge source="GRC" target="MKD">
      <data key="d0">247911</data>
    </edge>
    <edge source="GRC" target="EGY">
      <data key="d0">167029</data>
    </edge>
    <edge source="GRC" target="GBR">
      <data key="d0">664204</data>
    </edge>
    <edge source="GRC" target="USA">
      <data key="d0">1034249</data>
    </edge>
    <edge source="ITA" target="ALB">
      <data key="d0">4595498</data>
    </edge>
    <edge source="ITA" target="DZA">
      <data key="d0">10786583</data>
    </edge>
    <edge source="ITA" target="AZE">
      <data key="d0">446307</data>
    </edge>
    <edge source="ITA" target="ARG">
      <data key="d0">6934930</data>
    </edge>
    <edge source="ITA" target="AUS">
      <data key="d0">13969574</data>
    </edge>
    <edge source="ITA" target="AUT">
      <data key="d0">83328933</data>
    </edge>
    <edge source="ITA" target="ARM">
      <data key="d0">309553</data>
    </edge>
    <edge source="ITA" target="BEL">
      <data key="d0">26669307</data>
    </edge>
    <edge source="ITA" target="BOL">
      <data key="d0">324458</data>
    </edge>
    <edge source="ITA" target="BRA">
      <data key="d0">18302678</data>
    </edge>
    <edge source="ITA" target="BGR">
      <data key="d0">3536136</data>
    </edge>
    <edge source="ITA" target="BDI">
      <data key="d0">20673</data>
    </edge>
    <edge source="ITA" target="BLR">
      <data key="d0">904066</data>
    </edge>
    <edge source="ITA" target="KHM">
      <data key="d0">17081</data>
    </edge>
    <edge source="ITA" target="CMR">
      <data key="d0">96777</data>
    </edge>
    <edge source="ITA" target="CAN">
      <data key="d0">14636919</data>
    </edge>
    <edge source="ITA" target="CAF">
      <data key="d0">12036</data>
    </edge>
    <edge source="ITA" target="LKA">
      <data key="d0">408357</data>
    </edge>
    <edge source="ITA" target="CHL">
      <data key="d0">2059936</data>
    </edge>
    <edge source="ITA" target="CHN">
      <data key="d0">50879564</data>
    </edge>
    <edge source="ITA" target="COL">
      <data key="d0">3911279</data>
    </edge>
    <edge source="ITA" target="CRI">
      <data key="d0">566587</data>
    </edge>
    <edge source="ITA" target="HRV">
      <data key="d0">4626449</data>
    </edge>
    <edge source="ITA" target="CZE">
      <data key="d0">93567478</data>
    </edge>
    <edge source="ITA" target="BEN">
      <data key="d0">253972</data>
    </edge>
    <edge source="ITA" target="DNK">
      <data key="d0">6267797</data>
    </edge>
    <edge source="ITA" target="ECU">
      <data key="d0">6576128</data>
    </edge>
    <edge source="ITA" target="SLV">
      <data key="d0">225876</data>
    </edge>
    <edge source="ITA" target="ETH">
      <data key="d0">361434</data>
    </edge>
    <edge source="ITA" target="EST">
      <data key="d0">2249110</data>
    </edge>
    <edge source="ITA" target="FIN">
      <data key="d0">5534728</data>
    </edge>
    <edge source="ITA" target="FRA">
      <data key="d0">128226581</data>
    </edge>
    <edge source="ITA" target="GEO">
      <data key="d0">1389167</data>
    </edge>
    <edge source="ITA" target="DEU">
      <data key="d0">227523589</data>
    </edge>
    <edge source="ITA" target="GHA">
      <data key="d0">307692</data>
    </edge>
    <edge source="ITA" target="GRC">
      <data key="d0">17034065</data>
    </edge>
    <edge source="ITA" target="GTM">
      <data key="d0">261790</data>
    </edge>
    <edge source="ITA" target="HND">
      <data key="d0">318257</data>
    </edge>
    <edge source="ITA" target="HKG">
      <data key="d0">37053329</data>
    </edge>
    <edge source="ITA" target="HUN">
      <data key="d0">38423812</data>
    </edge>
    <edge source="ITA" target="IDN">
      <data key="d0">4014952</data>
    </edge>
    <edge source="ITA" target="IRL">
      <data key="d0">14378640</data>
    </edge>
    <edge source="ITA" target="ISR">
      <data key="d0">18936788</data>
    </edge>
    <edge source="ITA" target="CIV">
      <data key="d0">341763</data>
    </edge>
    <edge source="ITA" target="JAM">
      <data key="d0">21724</data>
    </edge>
    <edge source="ITA" target="JPN">
      <data key="d0">14284202</data>
    </edge>
    <edge source="ITA" target="KAZ">
      <data key="d0">3465259</data>
    </edge>
    <edge source="ITA" target="JOR">
      <data key="d0">757171</data>
    </edge>
    <edge source="ITA" target="KOR">
      <data key="d0">6535034</data>
    </edge>
    <edge source="ITA" target="LBN">
      <data key="d0">1480661</data>
    </edge>
    <edge source="ITA" target="LVA">
      <data key="d0">899846</data>
    </edge>
    <edge source="ITA" target="LTU">
      <data key="d0">990106</data>
    </edge>
    <edge source="ITA" target="MDG">
      <data key="d0">87502</data>
    </edge>
    <edge source="ITA" target="MWI">
      <data key="d0">55203</data>
    </edge>
    <edge source="ITA" target="MYS">
      <data key="d0">10852506</data>
    </edge>
    <edge source="ITA" target="MRT">
      <data key="d0">34274</data>
    </edge>
    <edge source="ITA" target="MUS">
      <data key="d0">151481</data>
    </edge>
    <edge source="ITA" target="MEX">
      <data key="d0">11339132</data>
    </edge>
    <edge source="ITA" target="MDA">
      <data key="d0">156939</data>
    </edge>
    <edge source="ITA" target="MAR">
      <data key="d0">2290980</data>
    </edge>
    <edge source="ITA" target="MOZ">
      <data key="d0">99420</data>
    </edge>
    <edge source="ITA" target="OMN">
      <data key="d0">531130</data>
    </edge>
    <edge source="ITA" target="NAM">
      <data key="d0">33590</data>
    </edge>
    <edge source="ITA" target="NLD">
      <data key="d0">146459392</data>
    </edge>
    <edge source="ITA" target="NZL">
      <data key="d0">1964191</data>
    </edge>
    <edge source="ITA" target="NIC">
      <data key="d0">20324</data>
    </edge>
    <edge source="ITA" target="NER">
      <data key="d0">18985</data>
    </edge>
    <edge source="ITA" target="NOR">
      <data key="d0">5649958</data>
    </edge>
    <edge source="ITA" target="PAK">
      <data key="d0">1136586</data>
    </edge>
    <edge source="ITA" target="PAN">
      <data key="d0">486175</data>
    </edge>
    <edge source="ITA" target="PRY">
      <data key="d0">277222</data>
    </edge>
    <edge source="ITA" target="PER">
      <data key="d0">1981222</data>
    </edge>
    <edge source="ITA" target="PHL">
      <data key="d0">1867975</data>
    </edge>
    <edge source="ITA" target="POL">
      <data key="d0">47102203</data>
    </edge>
    <edge source="ITA" target="PRT">
      <data key="d0">59517491</data>
    </edge>
    <edge source="ITA" target="ROU">
      <data key="d0">48142955</data>
    </edge>
    <edge source="ITA" target="RUS">
      <data key="d0">26222235</data>
    </edge>
    <edge source="ITA" target="SAU">
      <data key="d0">8977160</data>
    </edge>
    <edge source="ITA" target="SEN">
      <data key="d0">329939</data>
    </edge>
    <edge source="ITA" target="SRB">
      <data key="d0">4179752</data>
    </edge>
    <edge source="ITA" target="IND">
      <data key="d0">22681261</data>
    </edge>
    <edge source="ITA" target="SGP">
      <data key="d0">14666528</data>
    </edge>
    <edge source="ITA" target="SVK">
      <data key="d0">31219650</data>
    </edge>
    <edge source="ITA" target="VNM">
      <data key="d0">4931845</data>
    </edge>
    <edge source="ITA" target="SVN">
      <data key="d0">14352813</data>
    </edge>
    <edge source="ITA" target="ZAF">
      <data key="d0">20699379</data>
    </edge>
    <edge source="ITA" target="ZWE">
      <data key="d0">277555</data>
    </edge>
    <edge source="ITA" target="ESP">
      <data key="d0">887367801</data>
    </edge>
    <edge source="ITA" target="SWE">
      <data key="d0">17193939</data>
    </edge>
    <edge source="ITA" target="CHE">
      <data key="d0">656246336</data>
    </edge>
    <edge source="ITA" target="THA">
      <data key="d0">6234320</data>
    </edge>
    <edge source="ITA" target="TGO">
      <data key="d0">45721</data>
    </edge>
    <edge source="ITA" target="ARE">
      <data key="d0">46204142</data>
    </edge>
    <edge source="ITA" target="TUN">
      <data key="d0">15429924</data>
    </edge>
    <edge source="ITA" target="TUR">
      <data key="d0">27853056</data>
    </edge>
    <edge source="ITA" target="UGA">
      <data key="d0">261206</data>
    </edge>
    <edge source="ITA" target="UKR">
      <data key="d0">2947486</data>
    </edge>
    <edge source="ITA" target="MKD">
      <data key="d0">318382</data>
    </edge>
    <edge source="ITA" target="EGY">
      <data key="d0">8877746</data>
    </edge>
    <edge source="ITA" target="GBR">
      <data key="d0">86098559</data>
    </edge>
    <edge source="ITA" target="TZA">
      <data key="d0">241668</data>
    </edge>
    <edge source="ITA" target="USA">
      <data key="d0">217387255</data>
    </edge>
    <edge source="ITA" target="BFA">
      <data key="d0">35566</data>
    </edge>
    <edge source="ITA" target="URY">
      <data key="d0">616203</data>
    </edge>
    <edge source="NLD" target="ALB">
      <data key="d0">3996798</data>
    </edge>
    <edge source="NLD" target="DZA">
      <data key="d0">21616271</data>
    </edge>
    <edge source="NLD" target="AZE">
      <data key="d0">20557026</data>
    </edge>
    <edge source="NLD" target="ARG">
      <data key="d0">3969301</data>
    </edge>
    <edge source="NLD" target="AUS">
      <data key="d0">90729818</data>
    </edge>
    <edge source="NLD" target="AUT">
      <data key="d0">356984509</data>
    </edge>
    <edge source="NLD" target="ARM">
      <data key="d0">3856325</data>
    </edge>
    <edge source="NLD" target="BEL">
      <data key="d0">2052974820</data>
    </edge>
    <edge source="NLD" target="BOL">
      <data key="d0">54707</data>
    </edge>
    <edge source="NLD" target="BWA">
      <data key="d0">3331044</data>
    </edge>
    <edge source="NLD" target="BRA">
      <data key="d0">42983880</data>
    </edge>
    <edge source="NLD" target="BGR">
      <data key="d0">65543660</data>
    </edge>
    <edge source="NLD" target="BDI">
      <data key="d0">288498</data>
    </edge>
    <edge source="NLD" target="BLR">
      <data key="d0">29958424</data>
    </edge>
    <edge source="NLD" target="CMR">
      <data key="d0">2005403</data>
    </edge>
    <edge source="NLD" target="CAN">
      <data key="d0">19816982</data>
    </edge>
    <edge source="NLD" target="CAF">
      <data key="d0">176588</data>
    </edge>
    <edge source="NLD" target="LKA">
      <data key="d0">928878</data>
    </edge>
    <edge source="NLD" target="CHL">
      <data key="d0">4333398</data>
    </edge>
    <edge source="NLD" target="CHN">
      <data key="d0">157879889</data>
    </edge>
    <edge source="NLD" target="COL">
      <data key="d0">3428667</data>
    </edge>
    <edge source="NLD" target="CRI">
      <data key="d0">27011914</data>
    </edge>
    <edge source="NLD" target="HRV">
      <data key="d0">44633361</data>
    </edge>
    <edge source="NLD" target="CZE">
      <data key="d0">2979386457</data>
    </edge>
    <edge source="NLD" target="BEN">
      <data key="d0">864199</data>
    </edge>
    <edge source="NLD" target="DNK">
      <data key="d0">482707463</data>
    </edge>
    <edge source="NLD" target="ECU">
      <data key="d0">1080081</data>
    </edge>
    <edge source="NLD" target="SLV">
      <data key="d0">93654</data>
    </edge>
    <edge source="NLD" target="ETH">
      <data key="d0">11211836</data>
    </edge>
    <edge source="NLD" target="EST">
      <data key="d0">30638966</data>
    </edge>
    <edge source="NLD" target="FIN">
      <data key="d0">350551123</data>
    </edge>
    <edge source="NLD" target="FRA">
      <data key="d0">3964914996</data>
    </edge>
    <edge source="NLD" target="GEO">
      <data key="d0">6925876</data>
    </edge>
    <edge source="NLD" target="GMB">
      <data key="d0">180714</data>
    </edge>
    <edge source="NLD" target="PSE">
      <data key="d0">395186</data>
    </edge>
    <edge source="NLD" target="DEU">
      <data key="d0">6984824706</data>
    </edge>
    <edge source="NLD" target="GHA">
      <data key="d0">19486322</data>
    </edge>
    <edge source="NLD" target="GRC">
      <data key="d0">184892336</data>
    </edge>
    <edge source="NLD" target="GTM">
      <data key="d0">142265</data>
    </edge>
    <edge source="NLD" target="HND">
      <data key="d0">246708</data>
    </edge>
    <edge source="NLD" target="HKG">
      <data key="d0">148626537</data>
    </edge>
    <edge source="NLD" target="HUN">
      <data key="d0">557607805</data>
    </edge>
    <edge source="NLD" target="IDN">
      <data key="d0">4354078</data>
    </edge>
    <edge source="NLD" target="IRL">
      <data key="d0">238707268</data>
    </edge>
    <edge source="NLD" target="ISR">
      <data key="d0">303047386</data>
    </edge>
    <edge source="NLD" target="ITA">
      <data key="d0">2071174812</data>
    </edge>
    <edge source="NLD" target="CIV">
      <data key="d0">4930156</data>
    </edge>
    <edge source="NLD" target="JAM">
      <data key="d0">130017</data>
    </edge>
    <edge source="NLD" target="JPN">
      <data key="d0">67518297</data>
    </edge>
    <edge source="NLD" target="KAZ">
      <data key="d0">67378752</data>
    </edge>
    <edge source="NLD" target="JOR">
      <data key="d0">13156861</data>
    </edge>
    <edge source="NLD" target="KOR">
      <data key="d0">44064549</data>
    </edge>
    <edge source="NLD" target="KGZ">
      <data key="d0">1549889</data>
    </edge>
    <edge source="NLD" target="LBN">
      <data key="d0">18504440</data>
    </edge>
    <edge source="NLD" target="LVA">
      <data key="d0">53007607</data>
    </edge>
    <edge source="NLD" target="LTU">
      <data key="d0">49542977</data>
    </edge>
    <edge source="NLD" target="MDG">
      <data key="d0">479120</data>
    </edge>
    <edge source="NLD" target="MWI">
      <data key="d0">1989302</data>
    </edge>
    <edge source="NLD" target="MYS">
      <data key="d0">124277039</data>
    </edge>
    <edge source="NLD" target="MRT">
      <data key="d0">788705</data>
    </edge>
    <edge source="NLD" target="MUS">
      <data key="d0">6862684</data>
    </edge>
    <edge source="NLD" target="MEX">
      <data key="d0">21978989</data>
    </edge>
    <edge source="NLD" target="MDA">
      <data key="d0">6867248</data>
    </edge>
    <edge source="NLD" target="MAR">
      <data key="d0">43382559</data>
    </edge>
    <edge source="NLD" target="MOZ">
      <data key="d0">6276419</data>
    </edge>
    <edge source="NLD" target="OMN">
      <data key="d0">36325082</data>
    </edge>
    <edge source="NLD" target="NAM">
      <data key="d0">2867238</data>
    </edge>
    <edge source="NLD" target="NZL">
      <data key="d0">5781392</data>
    </edge>
    <edge source="NLD" target="NIC">
      <data key="d0">45353</data>
    </edge>
    <edge source="NLD" target="NER">
      <data key="d0">230556</data>
    </edge>
    <edge source="NLD" target="NOR">
      <data key="d0">277909949</data>
    </edge>
    <edge source="NLD" target="PAK">
      <data key="d0">7667736</data>
    </edge>
    <edge source="NLD" target="PAN">
      <data key="d0">311976</data>
    </edge>
    <edge source="NLD" target="PRY">
      <data key="d0">44261</data>
    </edge>
    <edge source="NLD" target="PER">
      <data key="d0">1971208</data>
    </edge>
    <edge source="NLD" target="PHL">
      <data key="d0">3437645</data>
    </edge>
    <edge source="NLD" target="POL">
      <data key="d0">1819552833</data>
    </edge>
    <edge source="NLD" target="PRT">
      <data key="d0">258624973</data>
    </edge>
    <edge source="NLD" target="ROU">
      <data key="d0">176480008</data>
    </edge>
    <edge source="NLD" target="RUS">
      <data key="d0">1395601753</data>
    </edge>
    <edge source="NLD" target="SAU">
      <data key="d0">220161019</data>
    </edge>
    <edge source="NLD" target="SEN">
      <data key="d0">1813216</data>
    </edge>
    <edge source="NLD" target="SRB">
      <data key="d0">46350933</data>
    </edge>
    <edge source="NLD" target="IND">
      <data key="d0">63104077</data>
    </edge>
    <edge source="NLD" target="SGP">
      <data key="d0">92969635</data>
    </edge>
    <edge source="NLD" target="SVK">
      <data key="d0">224892169</data>
    </edge>
    <edge source="NLD" target="VNM">
      <data key="d0">8921265</data>
    </edge>
    <edge source="NLD" target="SVN">
      <data key="d0">65125065</data>
    </edge>
    <edge source="NLD" target="ZAF">
      <data key="d0">419898730</data>
    </edge>
    <edge source="NLD" target="ZWE">
      <data key="d0">2573395</data>
    </edge>
    <edge source="NLD" target="ESP">
      <data key="d0">1379433381</data>
    </edge>
    <edge source="NLD" target="SWE">
      <data key="d0">997202866</data>
    </edge>
    <edge source="NLD" target="CHE">
      <data key="d0">655610211</data>
    </edge>
    <edge source="NLD" target="THA">
      <data key="d0">8557964</data>
    </edge>
    <edge source="NLD" target="TGO">
      <data key="d0">430070</data>
    </edge>
    <edge source="NLD" target="ARE">
      <data key="d0">446678300</data>
    </edge>
    <edge source="NLD" target="TUN">
      <data key="d0">26397050</data>
    </edge>
    <edge source="NLD" target="TUR">
      <data key="d0">765124015</data>
    </edge>
    <edge source="NLD" target="UGA">
      <data key="d0">9178062</data>
    </edge>
    <edge source="NLD" target="UKR">
      <data key="d0">148823218</data>
    </edge>
    <edge source="NLD" target="MKD">
      <data key="d0">11436557</data>
    </edge>
    <edge source="NLD" target="EGY">
      <data key="d0">69605573</data>
    </edge>
    <edge source="NLD" target="GBR">
      <data key="d0">4048029102</data>
    </edge>
    <edge source="NLD" target="TZA">
      <data key="d0">12614816</data>
    </edge>
    <edge source="NLD" target="USA">
      <data key="d0">552077680</data>
    </edge>
    <edge source="NLD" target="BFA">
      <data key="d0">1244759</data>
    </edge>
    <edge source="NLD" target="URY">
      <data key="d0">521360</data>
    </edge>
    <edge source="POL" target="ALB">
      <data key="d0">134432</data>
    </edge>
    <edge source="POL" target="DZA">
      <data key="d0">294925</data>
    </edge>
    <edge source="POL" target="AZE">
      <data key="d0">177399</data>
    </edge>
    <edge source="POL" target="ARG">
      <data key="d0">14106</data>
    </edge>
    <edge source="POL" target="AUS">
      <data key="d0">1190068</data>
    </edge>
    <edge source="POL" target="AUT">
      <data key="d0">45913986</data>
    </edge>
    <edge source="POL" target="ARM">
      <data key="d0">480849</data>
    </edge>
    <edge source="POL" target="BEL">
      <data key="d0">64094987</data>
    </edge>
    <edge source="POL" target="BRA">
      <data key="d0">1199161</data>
    </edge>
    <edge source="POL" target="BGR">
      <data key="d0">12292999</data>
    </edge>
    <edge source="POL" target="BLR">
      <data key="d0">9627707</data>
    </edge>
    <edge source="POL" target="CMR">
      <data key="d0">326405</data>
    </edge>
    <edge source="POL" target="CAN">
      <data key="d0">2431757</data>
    </edge>
    <edge source="POL" target="CHL">
      <data key="d0">359715</data>
    </edge>
    <edge source="POL" target="CHN">
      <data key="d0">34846176</data>
    </edge>
    <edge source="POL" target="COL">
      <data key="d0">1016422</data>
    </edge>
    <edge source="POL" target="CRI">
      <data key="d0">27873</data>
    </edge>
    <edge source="POL" target="HRV">
      <data key="d0">811864</data>
    </edge>
    <edge source="POL" target="CZE">
      <data key="d0">201225578</data>
    </edge>
    <edge source="POL" target="DNK">
      <data key="d0">44944656</data>
    </edge>
    <edge source="POL" target="ECU">
      <data key="d0">50565</data>
    </edge>
    <edge source="POL" target="EST">
      <data key="d0">4680337</data>
    </edge>
    <edge source="POL" target="FIN">
      <data key="d0">34953576</data>
    </edge>
    <edge source="POL" target="FRA">
      <data key="d0">414451997</data>
    </edge>
    <edge source="POL" target="GEO">
      <data key="d0">402126</data>
    </edge>
    <edge source="POL" target="DEU">
      <data key="d0">626051475</data>
    </edge>
    <edge source="POL" target="GHA">
      <data key="d0">10519</data>
    </edge>
    <edge source="POL" target="GRC">
      <data key="d0">14026557</data>
    </edge>
    <edge source="POL" target="GTM">
      <data key="d0">32539</data>
    </edge>
    <edge source="POL" target="HKG">
      <data key="d0">19379193</data>
    </edge>
    <edge source="POL" target="HUN">
      <data key="d0">13430999</data>
    </edge>
    <edge source="POL" target="IRL">
      <data key="d0">67454550</data>
    </edge>
    <edge source="POL" target="ISR">
      <data key="d0">3322214</data>
    </edge>
    <edge source="POL" target="ITA">
      <data key="d0">125015531</data>
    </edge>
    <edge source="POL" target="JPN">
      <data key="d0">1411113</data>
    </edge>
    <edge source="POL" target="KAZ">
      <data key="d0">1045935</data>
    </edge>
    <edge source="POL" target="JOR">
      <data key="d0">136213</data>
    </edge>
    <edge source="POL" target="KOR">
      <data key="d0">1656679</data>
    </edge>
    <edge source="POL" target="KGZ">
      <data key="d0">32092</data>
    </edge>
    <edge source="POL" target="LBN">
      <data key="d0">209465</data>
    </edge>
    <edge source="POL" target="LVA">
      <data key="d0">10302377</data>
    </edge>
    <edge source="POL" target="LTU">
      <data key="d0">24208939</data>
    </edge>
    <edge source="POL" target="MYS">
      <data key="d0">6710393</data>
    </edge>
    <edge source="POL" target="MUS">
      <data key="d0">15509</data>
    </edge>
    <edge source="POL" target="MEX">
      <data key="d0">591386</data>
    </edge>
    <edge source="POL" target="MDA">
      <data key="d0">4042960</data>
    </edge>
    <edge source="POL" target="MAR">
      <data key="d0">519255</data>
    </edge>
    <edge source="POL" target="OMN">
      <data key="d0">454184</data>
    </edge>
    <edge source="POL" target="NAM">
      <data key="d0">22256</data>
    </edge>
    <edge source="POL" target="NLD">
      <data key="d0">632230660</data>
    </edge>
    <edge source="POL" target="NZL">
      <data key="d0">10952</data>
    </edge>
    <edge source="POL" target="NER">
      <data key="d0">103773</data>
    </edge>
    <edge source="POL" target="NOR">
      <data key="d0">41681671</data>
    </edge>
    <edge source="POL" target="PAK">
      <data key="d0">305332</data>
    </edge>
    <edge source="POL" target="PER">
      <data key="d0">195597</data>
    </edge>
    <edge source="POL" target="PHL">
      <data key="d0">735682</data>
    </edge>
    <edge source="POL" target="PRT">
      <data key="d0">14855342</data>
    </edge>
    <edge source="POL" target="ROU">
      <data key="d0">23834650</data>
    </edge>
    <edge source="POL" target="RUS">
      <data key="d0">116021938</data>
    </edge>
    <edge source="POL" target="SAU">
      <data key="d0">2646578</data>
    </edge>
    <edge source="POL" target="SRB">
      <data key="d0">1725030</data>
    </edge>
    <edge source="POL" target="IND">
      <data key="d0">5471481</data>
    </edge>
    <edge source="POL" target="SGP">
      <data key="d0">2490275</data>
    </edge>
    <edge source="POL" target="SVK">
      <data key="d0">54877425</data>
    </edge>
    <edge source="POL" target="VNM">
      <data key="d0">215416</data>
    </edge>
    <edge source="POL" target="SVN">
      <data key="d0">5578339</data>
    </edge>
    <edge source="POL" target="ZAF">
      <data key="d0">63344929</data>
    </edge>
    <edge source="POL" target="ESP">
      <data key="d0">76209089</data>
    </edge>
    <edge source="POL" target="SWE">
      <data key="d0">92290432</data>
    </edge>
    <edge source="POL" target="CHE">
      <data key="d0">8158497</data>
    </edge>
    <edge source="POL" target="THA">
      <data key="d0">261450</data>
    </edge>
    <edge source="POL" target="ARE">
      <data key="d0">17068754</data>
    </edge>
    <edge source="POL" target="TUN">
      <data key="d0">290802</data>
    </edge>
    <edge source="POL" target="TUR">
      <data key="d0">5346502</data>
    </edge>
    <edge source="POL" target="UGA">
      <data key="d0">46939</data>
    </edge>
    <edge source="POL" target="UKR">
      <data key="d0">33634821</data>
    </edge>
    <edge source="POL" target="MKD">
      <data key="d0">933101</data>
    </edge>
    <edge source="POL" target="EGY">
      <data key="d0">860347</data>
    </edge>
    <edge source="POL" target="GBR">
      <data key="d0">624804218</data>
    </edge>
    <edge source="POL" target="TZA">
      <data key="d0">13168</data>
    </edge>
    <edge source="POL" target="USA">
      <data key="d0">51209423</data>
    </edge>
    <edge source="ROU" target="ALB">
      <data key="d0">81088</data>
    </edge>
    <edge source="ROU" target="DZA">
      <data key="d0">10025</data>
    </edge>
    <edge source="ROU" target="AZE">
      <data key="d0">14209</data>
    </edge>
    <edge source="ROU" target="AUS">
      <data key="d0">1309824</data>
    </edge>
    <edge source="ROU" target="AUT">
      <data key="d0">5218857</data>
    </edge>
    <edge source="ROU" target="BEL">
      <data key="d0">14524597</data>
    </edge>
    <edge source="ROU" target="BRA">
      <data key="d0">441818</data>
    </edge>
    <edge source="ROU" target="BGR">
      <data key="d0">2303855</data>
    </edge>
    <edge source="ROU" target="CAN">
      <data key="d0">753908</data>
    </edge>
    <edge source="ROU" target="CHN">
      <data key="d0">385900</data>
    </edge>
    <edge source="ROU" target="HRV">
      <data key="d0">46895</data>
    </edge>
    <edge source="ROU" target="CZE">
      <data key="d0">6879443</data>
    </edge>
    <edge source="ROU" target="DNK">
      <data key="d0">763994</data>
    </edge>
    <edge source="ROU" target="EST">
      <data key="d0">26428</data>
    </edge>
    <edge source="ROU" target="FIN">
      <data key="d0">239528</data>
    </edge>
    <edge source="ROU" target="FRA">
      <data key="d0">5186943</data>
    </edge>
    <edge source="ROU" target="DEU">
      <data key="d0">53237806</data>
    </edge>
    <edge source="ROU" target="GRC">
      <data key="d0">3470933</data>
    </edge>
    <edge source="ROU" target="HKG">
      <data key="d0">730259</data>
    </edge>
    <edge source="ROU" target="HUN">
      <data key="d0">117151513</data>
    </edge>
    <edge source="ROU" target="IRL">
      <data key="d0">47501696</data>
    </edge>
    <edge source="ROU" target="ISR">
      <data key="d0">3237588</data>
    </edge>
    <edge source="ROU" target="ITA">
      <data key="d0">50389412</data>
    </edge>
    <edge source="ROU" target="JPN">
      <data key="d0">97351</data>
    </edge>
    <edge source="ROU" target="JOR">
      <data key="d0">14115</data>
    </edge>
    <edge source="ROU" target="KOR">
      <data key="d0">39333</data>
    </edge>
    <edge source="ROU" target="LVA">
      <data key="d0">183512</data>
    </edge>
    <edge source="ROU" target="LTU">
      <data key="d0">13775</data>
    </edge>
    <edge source="ROU" target="MYS">
      <data key="d0">138148</data>
    </edge>
    <edge source="ROU" target="MEX">
      <data key="d0">3909891</data>
    </edge>
    <edge source="ROU" target="MDA">
      <data key="d0">5291238</data>
    </edge>
    <edge source="ROU" target="MAR">
      <data key="d0">41885</data>
    </edge>
    <edge source="ROU" target="NLD">
      <data key="d0">29583952</data>
    </edge>
    <edge source="ROU" target="NOR">
      <data key="d0">453858</data>
    </edge>
    <edge source="ROU" target="POL">
      <data key="d0">3238022</data>
    </edge>
    <edge source="ROU" target="PRT">
      <data key="d0">223168</data>
    </edge>
    <edge source="ROU" target="SRB">
      <data key="d0">360948</data>
    </edge>
    <edge source="ROU" target="IND">
      <data key="d0">32530</data>
    </edge>
    <edge source="ROU" target="SGP">
      <data key="d0">2727877</data>
    </edge>
    <edge source="ROU" target="SVK">
      <data key="d0">22827327</data>
    </edge>
    <edge source="ROU" target="VNM">
      <data key="d0">11415</data>
    </edge>
    <edge source="ROU" target="SVN">
      <data key="d0">220762</data>
    </edge>
    <edge source="ROU" target="ESP">
      <data key="d0">2614385</data>
    </edge>
    <edge source="ROU" target="SWE">
      <data key="d0">3544459</data>
    </edge>
    <edge source="ROU" target="CHE">
      <data key="d0">1141793</data>
    </edge>
    <edge source="ROU" target="THA">
      <data key="d0">10111</data>
    </edge>
    <edge source="ROU" target="TGO">
      <data key="d0">210946</data>
    </edge>
    <edge source="ROU" target="ARE">
      <data key="d0">299615</data>
    </edge>
    <edge source="ROU" target="TUN">
      <data key="d0">31752</data>
    </edge>
    <edge source="ROU" target="TUR">
      <data key="d0">178876</data>
    </edge>
    <edge source="ROU" target="UKR">
      <data key="d0">47809</data>
    </edge>
    <edge source="ROU" target="MKD">
      <data key="d0">87413</data>
    </edge>
    <edge source="ROU" target="EGY">
      <data key="d0">17933</data>
    </edge>
    <edge source="ROU" target="GBR">
      <data key="d0">5110730</data>
    </edge>
    <edge source="ROU" target="USA">
      <data key="d0">16528261</data>
    </edge>
    <edge source="SRB" target="ALB">
      <data key="d0">337262</data>
    </edge>
    <edge source="SRB" target="AZE">
      <data key="d0">21744</data>
    </edge>
    <edge source="SRB" target="AUT">
      <data key="d0">495707</data>
    </edge>
    <edge source="SRB" target="BEL">
      <data key="d0">1568034</data>
    </edge>
    <edge source="SRB" target="BGR">
      <data key="d0">272524</data>
    </edge>
    <edge source="SRB" target="CAN">
      <data key="d0">34521</data>
    </edge>
    <edge source="SRB" target="CHN">
      <data key="d0">212940</data>
    </edge>
    <edge source="SRB" target="HRV">
      <data key="d0">2121324</data>
    </edge>
    <edge source="SRB" target="CZE">
      <data key="d0">580266</data>
    </edge>
    <edge source="SRB" target="DNK">
      <data key="d0">25678</data>
    </edge>
    <edge source="SRB" target="ETH">
      <data key="d0">324469</data>
    </edge>
    <edge source="SRB" target="FRA">
      <data key="d0">160739</data>
    </edge>
    <edge source="SRB" target="DEU">
      <data key="d0">17174961</data>
    </edge>
    <edge source="SRB" target="GRC">
      <data key="d0">77999</data>
    </edge>
    <edge source="SRB" target="HKG">
      <data key="d0">15391</data>
    </edge>
    <edge source="SRB" target="HUN">
      <data key="d0">3283456</data>
    </edge>
    <edge source="SRB" target="IRL">
      <data key="d0">149071</data>
    </edge>
    <edge source="SRB" target="ISR">
      <data key="d0">33588</data>
    </edge>
    <edge source="SRB" target="ITA">
      <data key="d0">4534079</data>
    </edge>
    <edge source="SRB" target="KAZ">
      <data key="d0">43287</data>
    </edge>
    <edge source="SRB" target="LTU">
      <data key="d0">13148</data>
    </edge>
    <edge source="SRB" target="MYS">
      <data key="d0">21702</data>
    </edge>
    <edge source="SRB" target="NLD">
      <data key="d0">3687942</data>
    </edge>
    <edge source="SRB" target="POL">
      <data key="d0">595211</data>
    </edge>
    <edge source="SRB" target="PRT">
      <data key="d0">7924828</data>
    </edge>
    <edge source="SRB" target="ROU">
      <data key="d0">49716</data>
    </edge>
    <edge source="SRB" target="VNM">
      <data key="d0">229671</data>
    </edge>
    <edge source="SRB" target="SVN">
      <data key="d0">890870</data>
    </edge>
    <edge source="SRB" target="ESP">
      <data key="d0">57471</data>
    </edge>
    <edge source="SRB" target="SWE">
      <data key="d0">65314</data>
    </edge>
    <edge source="SRB" target="CHE">
      <data key="d0">128545</data>
    </edge>
    <edge source="SRB" target="TUR">
      <data key="d0">310763</data>
    </edge>
    <edge source="SRB" target="MKD">
      <data key="d0">7419792</data>
    </edge>
    <edge source="SRB" target="EGY">
      <data key="d0">17888</data>
    </edge>
    <edge source="SRB" target="GBR">
      <data key="d0">7568402</data>
    </edge>
    <edge source="SRB" target="USA">
      <data key="d0">652465</data>
    </edge>
    <edge source="SVN" target="ALB">
      <data key="d0">428772</data>
    </edge>
    <edge source="SVN" target="ARG">
      <data key="d0">46727</data>
    </edge>
    <edge source="SVN" target="AUS">
      <data key="d0">281822</data>
    </edge>
    <edge source="SVN" target="AUT">
      <data key="d0">4500895</data>
    </edge>
    <edge source="SVN" target="BEL">
      <data key="d0">345951</data>
    </edge>
    <edge source="SVN" target="BGR">
      <data key="d0">2272357</data>
    </edge>
    <edge source="SVN" target="BLR">
      <data key="d0">205047</data>
    </edge>
    <edge source="SVN" target="CAN">
      <data key="d0">121528</data>
    </edge>
    <edge source="SVN" target="CHN">
      <data key="d0">207884</data>
    </edge>
    <edge source="SVN" target="HRV">
      <data key="d0">5823147</data>
    </edge>
    <edge source="SVN" target="CZE">
      <data key="d0">2026421</data>
    </edge>
    <edge source="SVN" target="DNK">
      <data key="d0">821524</data>
    </edge>
    <edge source="SVN" target="EST">
      <data key="d0">33772</data>
    </edge>
    <edge source="SVN" target="FIN">
      <data key="d0">117770</data>
    </edge>
    <edge source="SVN" target="FRA">
      <data key="d0">1554857</data>
    </edge>
    <edge source="SVN" target="GEO">
      <data key="d0">15246</data>
    </edge>
    <edge source="SVN" target="DEU">
      <data key="d0">15165041</data>
    </edge>
    <edge source="SVN" target="GHA">
      <data key="d0">13629</data>
    </edge>
    <edge source="SVN" target="GRC">
      <data key="d0">17031</data>
    </edge>
    <edge source="SVN" target="HKG">
      <data key="d0">98426</data>
    </edge>
    <edge source="SVN" target="HUN">
      <data key="d0">1250497</data>
    </edge>
    <edge source="SVN" target="IDN">
      <data key="d0">17149</data>
    </edge>
    <edge source="SVN" target="IRL">
      <data key="d0">103461</data>
    </edge>
    <edge source="SVN" target="ISR">
      <data key="d0">130183</data>
    </edge>
    <edge source="SVN" target="ITA">
      <data key="d0">9858072</data>
    </edge>
    <edge source="SVN" target="JPN">
      <data key="d0">165035</data>
    </edge>
    <edge source="SVN" target="KOR">
      <data key="d0">29199</data>
    </edge>
    <edge source="SVN" target="LVA">
      <data key="d0">114929</data>
    </edge>
    <edge source="SVN" target="LTU">
      <data key="d0">562185</data>
    </edge>
    <edge source="SVN" target="MYS">
      <data key="d0">131686</data>
    </edge>
    <edge source="SVN" target="MEX">
      <data key="d0">67835</data>
    </edge>
    <edge source="SVN" target="MDA">
      <data key="d0">46493</data>
    </edge>
    <edge source="SVN" target="NLD">
      <data key="d0">11031562</data>
    </edge>
    <edge source="SVN" target="NZL">
      <data key="d0">51694</data>
    </edge>
    <edge source="SVN" target="NOR">
      <data key="d0">204418</data>
    </edge>
    <edge source="SVN" target="PHL">
      <data key="d0">21630</data>
    </edge>
    <edge source="SVN" target="POL">
      <data key="d0">1884277</data>
    </edge>
    <edge source="SVN" target="PRT">
      <data key="d0">72830</data>
    </edge>
    <edge source="SVN" target="ROU">
      <data key="d0">3856788</data>
    </edge>
    <edge source="SVN" target="RUS">
      <data key="d0">599006</data>
    </edge>
    <edge source="SVN" target="SAU">
      <data key="d0">381184</data>
    </edge>
    <edge source="SVN" target="SRB">
      <data key="d0">4322367</data>
    </edge>
    <edge source="SVN" target="IND">
      <data key="d0">18851</data>
    </edge>
    <edge source="SVN" target="SGP">
      <data key="d0">40389</data>
    </edge>
    <edge source="SVN" target="SVK">
      <data key="d0">1252036</data>
    </edge>
    <edge source="SVN" target="VNM">
      <data key="d0">17443</data>
    </edge>
    <edge source="SVN" target="ZAF">
      <data key="d0">162010</data>
    </edge>
    <edge source="SVN" target="ESP">
      <data key="d0">271980</data>
    </edge>
    <edge source="SVN" target="SWE">
      <data key="d0">231925</data>
    </edge>
    <edge source="SVN" target="CHE">
      <data key="d0">1293421</data>
    </edge>
    <edge source="SVN" target="THA">
      <data key="d0">85257</data>
    </edge>
    <edge source="SVN" target="ARE">
      <data key="d0">78543</data>
    </edge>
    <edge source="SVN" target="TUR">
      <data key="d0">127687</data>
    </edge>
    <edge source="SVN" target="UKR">
      <data key="d0">177005</data>
    </edge>
    <edge source="SVN" target="MKD">
      <data key="d0">690455</data>
    </edge>
    <edge source="SVN" target="GBR">
      <data key="d0">1902685</data>
    </edge>
    <edge source="SVN" target="USA">
      <data key="d0">1950014</data>
    </edge>
    <edge source="MKD" target="ALB">
      <data key="d0">194463</data>
    </edge>
    <edge source="MKD" target="AUT">
      <data key="d0">25953</data>
    </edge>
    <edge source="MKD" target="BGR">
      <data key="d0">618049</data>
    </edge>
    <edge source="MKD" target="HRV">
      <data key="d0">38561</data>
    </edge>
    <edge source="MKD" target="CZE">
      <data key="d0">110228</data>
    </edge>
    <edge source="MKD" target="FIN">
      <data key="d0">11147</data>
    </edge>
    <edge source="MKD" target="FRA">
      <data key="d0">12892</data>
    </edge>
    <edge source="MKD" target="DEU">
      <data key="d0">130309</data>
    </edge>
    <edge source="MKD" target="GRC">
      <data key="d0">30653</data>
    </edge>
    <edge source="MKD" target="HKG">
      <data key="d0">10892</data>
    </edge>
    <edge source="MKD" target="IRL">
      <data key="d0">12984</data>
    </edge>
    <edge source="MKD" target="ITA">
      <data key="d0">65574</data>
    </edge>
    <edge source="MKD" target="NLD">
      <data key="d0">822343</data>
    </edge>
    <edge source="MKD" target="POL">
      <data key="d0">100284</data>
    </edge>
    <edge source="MKD" target="ROU">
      <data key="d0">11999</data>
    </edge>
    <edge source="MKD" target="SRB">
      <data key="d0">1904355</data>
    </edge>
    <edge source="MKD" target="SVN">
      <data key="d0">316030</data>
    </edge>
    <edge source="MKD" target="ESP">
      <data key="d0">10283</data>
    </edge>
    <edge source="MKD" target="CHE">
      <data key="d0">49933</data>
    </edge>
    <edge source="MKD" target="GBR">
      <data key="d0">18296</data>
    </edge>
    <edge source="MKD" target="USA">
      <data key="d0">17507</data>
    </edge>
    <edge source="USA" target="ALB">
      <data key="d0">688691</data>
    </edge>
    <edge source="USA" target="DZA">
      <data key="d0">30081926</data>
    </edge>
    <edge source="USA" target="AZE">
      <data key="d0">10736730</data>
    </edge>
    <edge source="USA" target="ARG">
      <data key="d0">670774923</data>
    </edge>
    <edge source="USA" target="AUS">
      <data key="d0">639371466</data>
    </edge>
    <edge source="USA" target="AUT">
      <data key="d0">47457708</data>
    </edge>
    <edge source="USA" target="ARM">
      <data key="d0">3417780</data>
    </edge>
    <edge source="USA" target="BEL">
      <data key="d0">407109221</data>
    </edge>
    <edge source="USA" target="BOL">
      <data key="d0">77448684</data>
    </edge>
    <edge source="USA" target="BWA">
      <data key="d0">670757</data>
    </edge>
    <edge source="USA" target="BRA">
      <data key="d0">2043529598</data>
    </edge>
    <edge source="USA" target="BGR">
      <data key="d0">13070394</data>
    </edge>
    <edge source="USA" target="BDI">
      <data key="d0">233139</data>
    </edge>
    <edge source="USA" target="BLR">
      <data key="d0">2425977</data>
    </edge>
    <edge source="USA" target="KHM">
      <data key="d0">2690443</data>
    </edge>
    <edge source="USA" target="CMR">
      <data key="d0">1120652</data>
    </edge>
    <edge source="USA" target="CAN">
      <data key="d0">8889074985</data>
    </edge>
    <edge source="USA" target="CAF">
      <data key="d0">213054</data>
    </edge>
    <edge source="USA" target="LKA">
      <data key="d0">6187936</data>
    </edge>
    <edge source="USA" target="CHL">
      <data key="d0">877624637</data>
    </edge>
    <edge source="USA" target="CHN">
      <data key="d0">1938020252</data>
    </edge>
    <edge source="USA" target="COL">
      <data key="d0">988232504</data>
    </edge>
    <edge source="USA" target="CRI">
      <data key="d0">227297912</data>
    </edge>
    <edge source="USA" target="HRV">
      <data key="d0">4967347</data>
    </edge>
    <edge source="USA" target="CZE">
      <data key="d0">199489791</data>
    </edge>
    <edge source="USA" target="BEN">
      <data key="d0">647484</data>
    </edge>
    <edge source="USA" target="DNK">
      <data key="d0">50577668</data>
    </edge>
    <edge source="USA" target="ECU">
      <data key="d0">442460709</data>
    </edge>
    <edge source="USA" target="SLV">
      <data key="d0">123519229</data>
    </edge>
    <edge source="USA" target="ETH">
      <data key="d0">5221542</data>
    </edge>
    <edge source="USA" target="EST">
      <data key="d0">9054911</data>
    </edge>
    <edge source="USA" target="FIN">
      <data key="d0">163209885</data>
    </edge>
    <edge source="USA" target="FRA">
      <data key="d0">502390346</data>
    </edge>
    <edge source="USA" target="GEO">
      <data key="d0">5169922</data>
    </edge>
    <edge source="USA" target="GMB">
      <data key="d0">620829</data>
    </edge>
    <edge source="USA" target="PSE">
      <data key="d0">27216</data>
    </edge>
    <edge source="USA" target="DEU">
      <data key="d0">1120155740</data>
    </edge>
    <edge source="USA" target="GHA">
      <data key="d0">23494393</data>
    </edge>
    <edge source="USA" target="GRC">
      <data key="d0">7305126</data>
    </edge>
    <edge source="USA" target="GTM">
      <data key="d0">210367692</data>
    </edge>
    <edge source="USA" target="HND">
      <data key="d0">109338493</data>
    </edge>
    <edge source="USA" target="HKG">
      <data key="d0">1688806093</data>
    </edge>
    <edge source="USA" target="HUN">
      <data key="d0">248656171</data>
    </edge>
    <edge source="USA" target="IDN">
      <data key="d0">76503517</data>
    </edge>
    <edge source="USA" target="IRL">
      <data key="d0">446020811</data>
    </edge>
    <edge source="USA" target="ISR">
      <data key="d0">332254541</data>
    </edge>
    <edge source="USA" target="ITA">
      <data key="d0">186828463</data>
    </edge>
    <edge source="USA" target="CIV">
      <data key="d0">2783769</data>
    </edge>
    <edge source="USA" target="JAM">
      <data key="d0">51719360</data>
    </edge>
    <edge source="USA" target="JPN">
      <data key="d0">1383961613</data>
    </edge>
    <edge source="USA" target="KAZ">
      <data key="d0">9620257</data>
    </edge>
    <edge source="USA" target="JOR">
      <data key="d0">13542777</data>
    </edge>
    <edge source="USA" target="KOR">
      <data key="d0">395294231</data>
    </edge>
    <edge source="USA" target="KGZ">
      <data key="d0">1120840</data>
    </edge>
    <edge source="USA" target="LBN">
      <data key="d0">36519149</data>
    </edge>
    <edge source="USA" target="LVA">
      <data key="d0">8723521</data>
    </edge>
    <edge source="USA" target="LTU">
      <data key="d0">9930817</data>
    </edge>
    <edge source="USA" target="MDG">
      <data key="d0">355464</data>
    </edge>
    <edge source="USA" target="MWI">
      <data key="d0">2222364</data>
    </edge>
    <edge source="USA" target="MYS">
      <data key="d0">452872878</data>
    </edge>
    <edge source="USA" target="MRT">
      <data key="d0">953563</data>
    </edge>
    <edge source="USA" target="MUS">
      <data key="d0">2383512</data>
    </edge>
    <edge source="USA" target="MEX">
      <data key="d0">14627877062</data>
    </edge>
    <edge source="USA" target="MDA">
      <data key="d0">1477309</data>
    </edge>
    <edge source="USA" target="MAR">
      <data key="d0">11723309</data>
    </edge>
    <edge source="USA" target="MOZ">
      <data key="d0">3277551</data>
    </edge>
    <edge source="USA" target="OMN">
      <data key="d0">11381155</data>
    </edge>
    <edge source="USA" target="NAM">
      <data key="d0">1755150</data>
    </edge>
    <edge source="USA" target="NLD">
      <data key="d0">1770048963</data>
    </edge>
    <edge source="USA" target="NZL">
      <data key="d0">57504930</data>
    </edge>
    <edge source="USA" target="NIC">
      <data key="d0">45977499</data>
    </edge>
    <edge source="USA" target="NER">
      <data key="d0">866231</data>
    </edge>
    <edge source="USA" target="NOR">
      <data key="d0">57309241</data>
    </edge>
    <edge source="USA" target="PAK">
      <data key="d0">53787880</data>
    </edge>
    <edge source="USA" target="PAN">
      <data key="d0">272591701</data>
    </edge>
    <edge source="USA" target="PRY">
      <data key="d0">431423605</data>
    </edge>
    <edge source="USA" target="PER">
      <data key="d0">722643335</data>
    </edge>
    <edge source="USA" target="PHL">
      <data key="d0">419824103</data>
    </edge>
    <edge source="USA" target="POL">
      <data key="d0">117842062</data>
    </edge>
    <edge source="USA" target="PRT">
      <data key="d0">13057478</data>
    </edge>
    <edge source="USA" target="ROU">
      <data key="d0">13880517</data>
    </edge>
    <edge source="USA" target="RUS">
      <data key="d0">145166813</data>
    </edge>
    <edge source="USA" target="SAU">
      <data key="d0">175396273</data>
    </edge>
    <edge source="USA" target="SEN">
      <data key="d0">2374500</data>
    </edge>
    <edge source="USA" target="SRB">
      <data key="d0">9133461</data>
    </edge>
    <edge source="USA" target="IND">
      <data key="d0">310782995</data>
    </edge>
    <edge source="USA" target="SGP">
      <data key="d0">1118508368</data>
    </edge>
    <edge source="USA" target="SVK">
      <data key="d0">17833412</data>
    </edge>
    <edge source="USA" target="VNM">
      <data key="d0">130685138</data>
    </edge>
    <edge source="USA" target="SVN">
      <data key="d0">4981533</data>
    </edge>
    <edge source="USA" target="ZAF">
      <data key="d0">117761476</data>
    </edge>
    <edge source="USA" target="ZWE">
      <data key="d0">4761602</data>
    </edge>
    <edge source="USA" target="ESP">
      <data key="d0">103176880</data>
    </edge>
    <edge source="USA" target="SWE">
      <data key="d0">93062503</data>
    </edge>
    <edge source="USA" target="CHE">
      <data key="d0">126355836</data>
    </edge>
    <edge source="USA" target="THA">
      <data key="d0">336334543</data>
    </edge>
    <edge source="USA" target="TGO">
      <data key="d0">281111</data>
    </edge>
    <edge source="USA" target="ARE">
      <data key="d0">868493218</data>
    </edge>
    <edge source="USA" target="TUN">
      <data key="d0">3263541</data>
    </edge>
    <edge source="USA" target="TUR">
      <data key="d0">127237820</data>
    </edge>
    <edge source="USA" target="UGA">
      <data key="d0">11661343</data>
    </edge>
    <edge source="USA" target="UKR">
      <data key="d0">16097845</data>
    </edge>
    <edge source="USA" target="MKD">
      <data key="d0">2552422</data>
    </edge>
    <edge source="USA" target="EGY">
      <data key="d0">53931255</data>
    </edge>
    <edge source="USA" target="GBR">
      <data key="d0">1489237269</data>
    </edge>
    <edge source="USA" target="TZA">
      <data key="d0">11576852</data>
    </edge>
    <edge source="USA" target="BFA">
      <data key="d0">1026485</data>
    </edge>
    <edge source="USA" target="URY">
      <data key="d0">157792172</data>
    </edge>
    <edge source="DZA" target="FRA">
      <data key="d0">23563</data>
    </edge>
    <edge source="DZA" target="NLD">
      <data key="d0">111011</data>
    </edge>
    <edge source="DZA" target="NER">
      <data key="d0">76464</data>
    </edge>
    <edge source="NER" target="FRA">
      <data key="d0">36610</data>
    </edge>
    <edge source="ARG" target="ARM">
      <data key="d0">28000</data>
    </edge>
    <edge source="ARG" target="BOL">
      <data key="d0">164933</data>
    </edge>
    <edge source="ARG" target="BRA">
      <data key="d0">2092191</data>
    </edge>
    <edge source="ARG" target="CAN">
      <data key="d0">91057</data>
    </edge>
    <edge source="ARG" target="CHL">
      <data key="d0">1057885</data>
    </edge>
    <edge source="ARG" target="CHN">
      <data key="d0">58127</data>
    </edge>
    <edge source="ARG" target="COL">
      <data key="d0">394935</data>
    </edge>
    <edge source="ARG" target="CRI">
      <data key="d0">15413</data>
    </edge>
    <edge source="ARG" target="ECU">
      <data key="d0">462031</data>
    </edge>
    <edge source="ARG" target="SLV">
      <data key="d0">28968</data>
    </edge>
    <edge source="ARG" target="FRA">
      <data key="d0">10100</data>
    </edge>
    <edge source="ARG" target="DEU">
      <data key="d0">90997</data>
    </edge>
    <edge source="ARG" target="GTM">
      <data key="d0">24024</data>
    </edge>
    <edge source="ARG" target="HKG">
      <data key="d0">51858</data>
    </edge>
    <edge source="ARG" target="HUN">
      <data key="d0">18855</data>
    </edge>
    <edge source="ARG" target="IRL">
      <data key="d0">613117</data>
    </edge>
    <edge source="ARG" target="ISR">
      <data key="d0">22826</data>
    </edge>
    <edge source="ARG" target="KOR">
      <data key="d0">12066</data>
    </edge>
    <edge source="ARG" target="MYS">
      <data key="d0">36716</data>
    </edge>
    <edge source="ARG" target="MEX">
      <data key="d0">556013</data>
    </edge>
    <edge source="ARG" target="NIC">
      <data key="d0">18130</data>
    </edge>
    <edge source="ARG" target="PAN">
      <data key="d0">790928</data>
    </edge>
    <edge source="ARG" target="PRY">
      <data key="d0">770619</data>
    </edge>
    <edge source="ARG" target="PER">
      <data key="d0">905856</data>
    </edge>
    <edge source="ARG" target="POL">
      <data key="d0">19000</data>
    </edge>
    <edge source="ARG" target="IND">
      <data key="d0">19106</data>
    </edge>
    <edge source="ARG" target="SGP">
      <data key="d0">285000</data>
    </edge>
    <edge source="ARG" target="ESP">
      <data key="d0">100773</data>
    </edge>
    <edge source="ARG" target="GBR">
      <data key="d0">19520</data>
    </edge>
    <edge source="ARG" target="USA">
      <data key="d0">7864135</data>
    </edge>
    <edge source="ARG" target="URY">
      <data key="d0">1054970</data>
    </edge>
    <edge source="ARM" target="CZE">
      <data key="d0">95258</data>
    </edge>
    <edge source="ARM" target="FRA">
      <data key="d0">27956</data>
    </edge>
    <edge source="ARM" target="GEO">
      <data key="d0">14982</data>
    </edge>
    <edge source="ARM" target="DEU">
      <data key="d0">26552</data>
    </edge>
    <edge source="ARM" target="HUN">
      <data key="d0">28950</data>
    </edge>
    <edge source="ARM" target="ISR">
      <data key="d0">13330</data>
    </edge>
    <edge source="ARM" target="NLD">
      <data key="d0">326091</data>
    </edge>
    <edge source="ARM" target="POL">
      <data key="d0">13679</data>
    </edge>
    <edge source="ARM" target="RUS">
      <data key="d0">11004</data>
    </edge>
    <edge source="ARM" target="SGP">
      <data key="d0">8707977</data>
    </edge>
    <edge source="ARM" target="SWE">
      <data key="d0">134899</data>
    </edge>
    <edge source="ARM" target="ARE">
      <data key="d0">17050</data>
    </edge>
    <edge source="ARM" target="USA">
      <data key="d0">43201</data>
    </edge>
    <edge source="BOL" target="ARG">
      <data key="d0">16821</data>
    </edge>
    <edge source="BOL" target="CHL">
      <data key="d0">77728</data>
    </edge>
    <edge source="BOL" target="CHN">
      <data key="d0">17730</data>
    </edge>
    <edge source="BOL" target="MEX">
      <data key="d0">35669</data>
    </edge>
    <edge source="BOL" target="NLD">
      <data key="d0">25349</data>
    </edge>
    <edge source="BOL" target="PER">
      <data key="d0">44811</data>
    </edge>
    <edge source="BOL" target="SGP">
      <data key="d0">26000</data>
    </edge>
    <edge source="BOL" target="USA">
      <data key="d0">845860</data>
    </edge>
    <edge source="BRA" target="DZA">
      <data key="d0">73841</data>
    </edge>
    <edge source="BRA" target="ARG">
      <data key="d0">92398919</data>
    </edge>
    <edge source="BRA" target="AUS">
      <data key="d0">109344</data>
    </edge>
    <edge source="BRA" target="BEL">
      <data key="d0">339054</data>
    </edge>
    <edge source="BRA" target="BOL">
      <data key="d0">675669</data>
    </edge>
    <edge source="BRA" target="KHM">
      <data key="d0">158658</data>
    </edge>
    <edge source="BRA" target="CAN">
      <data key="d0">271407</data>
    </edge>
    <edge source="BRA" target="CHL">
      <data key="d0">15336177</data>
    </edge>
    <edge source="BRA" target="CHN">
      <data key="d0">42580204</data>
    </edge>
    <edge source="BRA" target="COL">
      <data key="d0">3949387</data>
    </edge>
    <edge source="BRA" target="CRI">
      <data key="d0">1509499</data>
    </edge>
    <edge source="BRA" target="CZE">
      <data key="d0">66463</data>
    </edge>
    <edge source="BRA" target="DNK">
      <data key="d0">68047</data>
    </edge>
    <edge source="BRA" target="ECU">
      <data key="d0">5230401</data>
    </edge>
    <edge source="BRA" target="SLV">
      <data key="d0">192594</data>
    </edge>
    <edge source="BRA" target="FRA">
      <data key="d0">1316116</data>
    </edge>
    <edge source="BRA" target="DEU">
      <data key="d0">1006513</data>
    </edge>
    <edge source="BRA" target="GHA">
      <data key="d0">42667</data>
    </edge>
    <edge source="BRA" target="GTM">
      <data key="d0">807984</data>
    </edge>
    <edge source="BRA" target="HND">
      <data key="d0">477397</data>
    </edge>
    <edge source="BRA" target="HKG">
      <data key="d0">4563046</data>
    </edge>
    <edge source="BRA" target="HUN">
      <data key="d0">755684</data>
    </edge>
    <edge source="BRA" target="IDN">
      <data key="d0">1185831</data>
    </edge>
    <edge source="BRA" target="IRL">
      <data key="d0">19362249</data>
    </edge>
    <edge source="BRA" target="ISR">
      <data key="d0">518997</data>
    </edge>
    <edge source="BRA" target="ITA">
      <data key="d0">538422</data>
    </edge>
    <edge source="BRA" target="CIV">
      <data key="d0">12982</data>
    </edge>
    <edge source="BRA" target="JAM">
      <data key="d0">38255</data>
    </edge>
    <edge source="BRA" target="JPN">
      <data key="d0">9741932</data>
    </edge>
    <edge source="BRA" target="KOR">
      <data key="d0">8507400</data>
    </edge>
    <edge source="BRA" target="LBN">
      <data key="d0">12755</data>
    </edge>
    <edge source="BRA" target="MYS">
      <data key="d0">241670</data>
    </edge>
    <edge source="BRA" target="MRT">
      <data key="d0">371939</data>
    </edge>
    <edge source="BRA" target="MUS">
      <data key="d0">10413</data>
    </edge>
    <edge source="BRA" target="MEX">
      <data key="d0">27531262</data>
    </edge>
    <edge source="BRA" target="MAR">
      <data key="d0">28657</data>
    </edge>
    <edge source="BRA" target="MOZ">
      <data key="d0">94566</data>
    </edge>
    <edge source="BRA" target="NLD">
      <data key="d0">12437726</data>
    </edge>
    <edge source="BRA" target="NZL">
      <data key="d0">12248</data>
    </edge>
    <edge source="BRA" target="NIC">
      <data key="d0">158225</data>
    </edge>
    <edge source="BRA" target="NOR">
      <data key="d0">10375</data>
    </edge>
    <edge source="BRA" target="PAK">
      <data key="d0">157704</data>
    </edge>
    <edge source="BRA" target="PAN">
      <data key="d0">1081905</data>
    </edge>
    <edge source="BRA" target="PRY">
      <data key="d0">2748418</data>
    </edge>
    <edge source="BRA" target="PER">
      <data key="d0">8095958</data>
    </edge>
    <edge source="BRA" target="PHL">
      <data key="d0">19771</data>
    </edge>
    <edge source="BRA" target="POL">
      <data key="d0">382006</data>
    </edge>
    <edge source="BRA" target="PRT">
      <data key="d0">107807</data>
    </edge>
    <edge source="BRA" target="RUS">
      <data key="d0">10837</data>
    </edge>
    <edge source="BRA" target="SEN">
      <data key="d0">14076</data>
    </edge>
    <edge source="BRA" target="IND">
      <data key="d0">2192499</data>
    </edge>
    <edge source="BRA" target="SGP">
      <data key="d0">2467762</data>
    </edge>
    <edge source="BRA" target="SVK">
      <data key="d0">38375</data>
    </edge>
    <edge source="BRA" target="VNM">
      <data key="d0">829531</data>
    </edge>
    <edge source="BRA" target="ZAF">
      <data key="d0">183003</data>
    </edge>
    <edge source="BRA" target="ESP">
      <data key="d0">803539</data>
    </edge>
    <edge source="BRA" target="SWE">
      <data key="d0">305207</data>
    </edge>
    <edge source="BRA" target="CHE">
      <data key="d0">50586</data>
    </edge>
    <edge source="BRA" target="THA">
      <data key="d0">51597</data>
    </edge>
    <edge source="BRA" target="ARE">
      <data key="d0">16373</data>
    </edge>
    <edge source="BRA" target="TUR">
      <data key="d0">19335</data>
    </edge>
    <edge source="BRA" target="GBR">
      <data key="d0">669659</data>
    </edge>
    <edge source="BRA" target="USA">
      <data key="d0">73085647</data>
    </edge>
    <edge source="BRA" target="URY">
      <data key="d0">2954246</data>
    </edge>
    <edge source="CAN" target="ALB">
      <data key="d0">315533</data>
    </edge>
    <edge source="CAN" target="DZA">
      <data key="d0">1177823</data>
    </edge>
    <edge source="CAN" target="AZE">
      <data key="d0">146196</data>
    </edge>
    <edge source="CAN" target="ARG">
      <data key="d0">3693737</data>
    </edge>
    <edge source="CAN" target="AUS">
      <data key="d0">21773293</data>
    </edge>
    <edge source="CAN" target="AUT">
      <data key="d0">3365269</data>
    </edge>
    <edge source="CAN" target="ARM">
      <data key="d0">376237</data>
    </edge>
    <edge source="CAN" target="BEL">
      <data key="d0">31624422</data>
    </edge>
    <edge source="CAN" target="BOL">
      <data key="d0">170222</data>
    </edge>
    <edge source="CAN" target="BWA">
      <data key="d0">768058</data>
    </edge>
    <edge source="CAN" target="BRA">
      <data key="d0">16153515</data>
    </edge>
    <edge source="CAN" target="BGR">
      <data key="d0">589221</data>
    </edge>
    <edge source="CAN" target="BDI">
      <data key="d0">12976</data>
    </edge>
    <edge source="CAN" target="CMR">
      <data key="d0">348020</data>
    </edge>
    <edge source="CAN" target="LKA">
      <data key="d0">1237694</data>
    </edge>
    <edge source="CAN" target="CHL">
      <data key="d0">7862823</data>
    </edge>
    <edge source="CAN" target="CHN">
      <data key="d0">55594688</data>
    </edge>
    <edge source="CAN" target="COL">
      <data key="d0">3438550</data>
    </edge>
    <edge source="CAN" target="CRI">
      <data key="d0">1967526</data>
    </edge>
    <edge source="CAN" target="HRV">
      <data key="d0">153947</data>
    </edge>
    <edge source="CAN" target="CZE">
      <data key="d0">4231801</data>
    </edge>
    <edge source="CAN" target="DNK">
      <data key="d0">5985310</data>
    </edge>
    <edge source="CAN" target="ECU">
      <data key="d0">1777155</data>
    </edge>
    <edge source="CAN" target="SLV">
      <data key="d0">442968</data>
    </edge>
    <edge source="CAN" target="ETH">
      <data key="d0">186761</data>
    </edge>
    <edge source="CAN" target="EST">
      <data key="d0">594843</data>
    </edge>
    <edge source="CAN" target="FIN">
      <data key="d0">4704614</data>
    </edge>
    <edge source="CAN" target="FRA">
      <data key="d0">51120958</data>
    </edge>
    <edge source="CAN" target="GEO">
      <data key="d0">512296</data>
    </edge>
    <edge source="CAN" target="DEU">
      <data key="d0">51431852</data>
    </edge>
    <edge source="CAN" target="GHA">
      <data key="d0">652940</data>
    </edge>
    <edge source="CAN" target="GRC">
      <data key="d0">614745</data>
    </edge>
    <edge source="CAN" target="GTM">
      <data key="d0">837477</data>
    </edge>
    <edge source="CAN" target="HND">
      <data key="d0">1461494</data>
    </edge>
    <edge source="CAN" target="HKG">
      <data key="d0">51495095</data>
    </edge>
    <edge source="CAN" target="HUN">
      <data key="d0">4131676</data>
    </edge>
    <edge source="CAN" target="IDN">
      <data key="d0">2157676</data>
    </edge>
    <edge source="CAN" target="IRL">
      <data key="d0">16779704</data>
    </edge>
    <edge source="CAN" target="ISR">
      <data key="d0">12468451</data>
    </edge>
    <edge source="CAN" target="ITA">
      <data key="d0">18335842</data>
    </edge>
    <edge source="CAN" target="CIV">
      <data key="d0">186042</data>
    </edge>
    <edge source="CAN" target="JAM">
      <data key="d0">791824</data>
    </edge>
    <edge source="CAN" target="JPN">
      <data key="d0">51030488</data>
    </edge>
    <edge source="CAN" target="KAZ">
      <data key="d0">2156025</data>
    </edge>
    <edge source="CAN" target="JOR">
      <data key="d0">1016480</data>
    </edge>
    <edge source="CAN" target="KOR">
      <data key="d0">26589913</data>
    </edge>
    <edge source="CAN" target="KGZ">
      <data key="d0">47590</data>
    </edge>
    <edge source="CAN" target="LBN">
      <data key="d0">1857244</data>
    </edge>
    <edge source="CAN" target="LVA">
      <data key="d0">1330125</data>
    </edge>
    <edge source="CAN" target="LTU">
      <data key="d0">216936</data>
    </edge>
    <edge source="CAN" target="MDG">
      <data key="d0">474560</data>
    </edge>
    <edge source="CAN" target="MWI">
      <data key="d0">18055</data>
    </edge>
    <edge source="CAN" target="MYS">
      <data key="d0">5560561</data>
    </edge>
    <edge source="CAN" target="MRT">
      <data key="d0">422712</data>
    </edge>
    <edge source="CAN" target="MUS">
      <data key="d0">55815</data>
    </edge>
    <edge source="CAN" target="MEX">
      <data key="d0">33044718</data>
    </edge>
    <edge source="CAN" target="MDA">
      <data key="d0">65720</data>
    </edge>
    <edge source="CAN" target="MAR">
      <data key="d0">1104133</data>
    </edge>
    <edge source="CAN" target="MOZ">
      <data key="d0">127562</data>
    </edge>
    <edge source="CAN" target="OMN">
      <data key="d0">307941</data>
    </edge>
    <edge source="CAN" target="NAM">
      <data key="d0">600110</data>
    </edge>
    <edge source="CAN" target="NLD">
      <data key="d0">79922016</data>
    </edge>
    <edge source="CAN" target="NZL">
      <data key="d0">2892351</data>
    </edge>
    <edge source="CAN" target="NIC">
      <data key="d0">200324</data>
    </edge>
    <edge source="CAN" target="NER">
      <data key="d0">71587</data>
    </edge>
    <edge source="CAN" target="NOR">
      <data key="d0">4728148</data>
    </edge>
    <edge source="CAN" target="PAK">
      <data key="d0">4127443</data>
    </edge>
    <edge source="CAN" target="PAN">
      <data key="d0">1398318</data>
    </edge>
    <edge source="CAN" target="PRY">
      <data key="d0">74167</data>
    </edge>
    <edge source="CAN" target="PER">
      <data key="d0">7085202</data>
    </edge>
    <edge source="CAN" target="PHL">
      <data key="d0">2200663</data>
    </edge>
    <edge source="CAN" target="POL">
      <data key="d0">6664636</data>
    </edge>
    <edge source="CAN" target="PRT">
      <data key="d0">1535075</data>
    </edge>
    <edge source="CAN" target="ROU">
      <data key="d0">1720880</data>
    </edge>
    <edge source="CAN" target="RUS">
      <data key="d0">15713198</data>
    </edge>
    <edge source="CAN" target="SAU">
      <data key="d0">8685619</data>
    </edge>
    <edge source="CAN" target="SEN">
      <data key="d0">660359</data>
    </edge>
    <edge source="CAN" target="SRB">
      <data key="d0">665281</data>
    </edge>
    <edge source="CAN" target="IND">
      <data key="d0">16555845</data>
    </edge>
    <edge source="CAN" target="SGP">
      <data key="d0">26469500</data>
    </edge>
    <edge source="CAN" target="SVK">
      <data key="d0">30097656</data>
    </edge>
    <edge source="CAN" target="VNM">
      <data key="d0">2060136</data>
    </edge>
    <edge source="CAN" target="SVN">
      <data key="d0">387003</data>
    </edge>
    <edge source="CAN" target="ZAF">
      <data key="d0">11382132</data>
    </edge>
    <edge source="CAN" target="ZWE">
      <data key="d0">16170</data>
    </edge>
    <edge source="CAN" target="ESP">
      <data key="d0">7021766</data>
    </edge>
    <edge source="CAN" target="SWE">
      <data key="d0">12276294</data>
    </edge>
    <edge source="CAN" target="CHE">
      <data key="d0">5120926</data>
    </edge>
    <edge source="CAN" target="THA">
      <data key="d0">6866209</data>
    </edge>
    <edge source="CAN" target="TGO">
      <data key="d0">195944</data>
    </edge>
    <edge source="CAN" target="ARE">
      <data key="d0">31321839</data>
    </edge>
    <edge source="CAN" target="TUN">
      <data key="d0">178582</data>
    </edge>
    <edge source="CAN" target="TUR">
      <data key="d0">4738530</data>
    </edge>
    <edge source="CAN" target="UGA">
      <data key="d0">63498</data>
    </edge>
    <edge source="CAN" target="UKR">
      <data key="d0">1780124</data>
    </edge>
    <edge source="CAN" target="MKD">
      <data key="d0">101636</data>
    </edge>
    <edge source="CAN" target="EGY">
      <data key="d0">2725829</data>
    </edge>
    <edge source="CAN" target="GBR">
      <data key="d0">67071212</data>
    </edge>
    <edge source="CAN" target="TZA">
      <data key="d0">1403924</data>
    </edge>
    <edge source="CAN" target="USA">
      <data key="d0">1782430023</data>
    </edge>
    <edge source="CAN" target="BFA">
      <data key="d0">889880</data>
    </edge>
    <edge source="CAN" target="URY">
      <data key="d0">508462</data>
    </edge>
    <edge source="CHL" target="ARG">
      <data key="d0">1021087</data>
    </edge>
    <edge source="CHL" target="AUT">
      <data key="d0">38559</data>
    </edge>
    <edge source="CHL" target="BOL">
      <data key="d0">27053046</data>
    </edge>
    <edge source="CHL" target="BWA">
      <data key="d0">36916</data>
    </edge>
    <edge source="CHL" target="BRA">
      <data key="d0">421896</data>
    </edge>
    <edge source="CHL" target="CAN">
      <data key="d0">120989</data>
    </edge>
    <edge source="CHL" target="CHN">
      <data key="d0">2966659</data>
    </edge>
    <edge source="CHL" target="COL">
      <data key="d0">465709</data>
    </edge>
    <edge source="CHL" target="CRI">
      <data key="d0">33156</data>
    </edge>
    <edge source="CHL" target="ECU">
      <data key="d0">224804</data>
    </edge>
    <edge source="CHL" target="SLV">
      <data key="d0">12304</data>
    </edge>
    <edge source="CHL" target="FRA">
      <data key="d0">82811</data>
    </edge>
    <edge source="CHL" target="DEU">
      <data key="d0">105966</data>
    </edge>
    <edge source="CHL" target="GTM">
      <data key="d0">36908</data>
    </edge>
    <edge source="CHL" target="HND">
      <data key="d0">165048</data>
    </edge>
    <edge source="CHL" target="HKG">
      <data key="d0">152205</data>
    </edge>
    <edge source="CHL" target="HUN">
      <data key="d0">17749</data>
    </edge>
    <edge source="CHL" target="IRL">
      <data key="d0">67861</data>
    </edge>
    <edge source="CHL" target="ISR">
      <data key="d0">50860</data>
    </edge>
    <edge source="CHL" target="ITA">
      <data key="d0">36993</data>
    </edge>
    <edge source="CHL" target="JPN">
      <data key="d0">11232</data>
    </edge>
    <edge source="CHL" target="KOR">
      <data key="d0">19554</data>
    </edge>
    <edge source="CHL" target="MYS">
      <data key="d0">71571</data>
    </edge>
    <edge source="CHL" target="MEX">
      <data key="d0">2432797</data>
    </edge>
    <edge source="CHL" target="NIC">
      <data key="d0">18073</data>
    </edge>
    <edge source="CHL" target="PAN">
      <data key="d0">1439570</data>
    </edge>
    <edge source="CHL" target="PRY">
      <data key="d0">9729163</data>
    </edge>
    <edge source="CHL" target="PER">
      <data key="d0">15250897</data>
    </edge>
    <edge source="CHL" target="POL">
      <data key="d0">229936</data>
    </edge>
    <edge source="CHL" target="SGP">
      <data key="d0">344043</data>
    </edge>
    <edge source="CHL" target="VNM">
      <data key="d0">12726</data>
    </edge>
    <edge source="CHL" target="ESP">
      <data key="d0">23476</data>
    </edge>
    <edge source="CHL" target="SWE">
      <data key="d0">23139</data>
    </edge>
    <edge source="CHL" target="CHE">
      <data key="d0">12607</data>
    </edge>
    <edge source="CHL" target="ARE">
      <data key="d0">1313233</data>
    </edge>
    <edge source="CHL" target="GBR">
      <data key="d0">37018</data>
    </edge>
    <edge source="CHL" target="USA">
      <data key="d0">12015600</data>
    </edge>
    <edge source="CHL" target="URY">
      <data key="d0">4517765</data>
    </edge>
    <edge source="CHN" target="ALB">
      <data key="d0">2858170</data>
    </edge>
    <edge source="CHN" target="DZA">
      <data key="d0">74938907</data>
    </edge>
    <edge source="CHN" target="AZE">
      <data key="d0">31083079</data>
    </edge>
    <edge source="CHN" target="ARG">
      <data key="d0">413258261</data>
    </edge>
    <edge source="CHN" target="AUS">
      <data key="d0">3844556996</data>
    </edge>
    <edge source="CHN" target="AUT">
      <data key="d0">70765363</data>
    </edge>
    <edge source="CHN" target="ARM">
      <data key="d0">2610376</data>
    </edge>
    <edge source="CHN" target="BEL">
      <data key="d0">660545230</data>
    </edge>
    <edge source="CHN" target="BOL">
      <data key="d0">19078078</data>
    </edge>
    <edge source="CHN" target="BWA">
      <data key="d0">985050</data>
    </edge>
    <edge source="CHN" target="BRA">
      <data key="d0">2025607082</data>
    </edge>
    <edge source="CHN" target="BGR">
      <data key="d0">45172883</data>
    </edge>
    <edge source="CHN" target="BDI">
      <data key="d0">64340</data>
    </edge>
    <edge source="CHN" target="BLR">
      <data key="d0">32143715</data>
    </edge>
    <edge source="CHN" target="KHM">
      <data key="d0">8427180</data>
    </edge>
    <edge source="CHN" target="CMR">
      <data key="d0">4561571</data>
    </edge>
    <edge source="CHN" target="CAN">
      <data key="d0">2440127941</data>
    </edge>
    <edge source="CHN" target="CAF">
      <data key="d0">132414</data>
    </edge>
    <edge source="CHN" target="LKA">
      <data key="d0">36071836</data>
    </edge>
    <edge source="CHN" target="CHL">
      <data key="d0">576752226</data>
    </edge>
    <edge source="CHN" target="COL">
      <data key="d0">452540345</data>
    </edge>
    <edge source="CHN" target="CRI">
      <data key="d0">17867133</data>
    </edge>
    <edge source="CHN" target="HRV">
      <data key="d0">29421188</data>
    </edge>
    <edge source="CHN" target="CZE">
      <data key="d0">2825502999</data>
    </edge>
    <edge source="CHN" target="BEN">
      <data key="d0">4526720</data>
    </edge>
    <edge source="CHN" target="DNK">
      <data key="d0">262661010</data>
    </edge>
    <edge source="CHN" target="ECU">
      <data key="d0">50303458</data>
    </edge>
    <edge source="CHN" target="SLV">
      <data key="d0">5915050</data>
    </edge>
    <edge source="CHN" target="ETH">
      <data key="d0">8036072</data>
    </edge>
    <edge source="CHN" target="EST">
      <data key="d0">18532791</data>
    </edge>
    <edge source="CHN" target="FIN">
      <data key="d0">1756204072</data>
    </edge>
    <edge source="CHN" target="FRA">
      <data key="d0">2877176761</data>
    </edge>
    <edge source="CHN" target="GEO">
      <data key="d0">39408432</data>
    </edge>
    <edge source="CHN" target="GMB">
      <data key="d0">234097</data>
    </edge>
    <edge source="CHN" target="PSE">
      <data key="d0">576004</data>
    </edge>
    <edge source="CHN" target="DEU">
      <data key="d0">11571288244</data>
    </edge>
    <edge source="CHN" target="GHA">
      <data key="d0">18137987</data>
    </edge>
    <edge source="CHN" target="GRC">
      <data key="d0">79038155</data>
    </edge>
    <edge source="CHN" target="GTM">
      <data key="d0">11985266</data>
    </edge>
    <edge source="CHN" target="HND">
      <data key="d0">14215397</data>
    </edge>
    <edge source="CHN" target="HKG">
      <data key="d0">49567892903</data>
    </edge>
    <edge source="CHN" target="HUN">
      <data key="d0">385104006</data>
    </edge>
    <edge source="CHN" target="IDN">
      <data key="d0">1604919126</data>
    </edge>
    <edge source="CHN" target="IRL">
      <data key="d0">449598042</data>
    </edge>
    <edge source="CHN" target="ISR">
      <data key="d0">290230400</data>
    </edge>
    <edge source="CHN" target="ITA">
      <data key="d0">1927538401</data>
    </edge>
    <edge source="CHN" target="CIV">
      <data key="d0">4047405</data>
    </edge>
    <edge source="CHN" target="JAM">
      <data key="d0">2936111</data>
    </edge>
    <edge source="CHN" target="JPN">
      <data key="d0">13937294119</data>
    </edge>
    <edge source="CHN" target="KAZ">
      <data key="d0">271310898</data>
    </edge>
    <edge source="CHN" target="JOR">
      <data key="d0">30243636</data>
    </edge>
    <edge source="CHN" target="KOR">
      <data key="d0">4397292255</data>
    </edge>
    <edge source="CHN" target="KGZ">
      <data key="d0">25667355</data>
    </edge>
    <edge source="CHN" target="LBN">
      <data key="d0">24107938</data>
    </edge>
    <edge source="CHN" target="LVA">
      <data key="d0">57064445</data>
    </edge>
    <edge source="CHN" target="LTU">
      <data key="d0">125481898</data>
    </edge>
    <edge source="CHN" target="MDG">
      <data key="d0">846820</data>
    </edge>
    <edge source="CHN" target="MWI">
      <data key="d0">2187084</data>
    </edge>
    <edge source="CHN" target="MYS">
      <data key="d0">1861511971</data>
    </edge>
    <edge source="CHN" target="MRT">
      <data key="d0">1095871</data>
    </edge>
    <edge source="CHN" target="MUS">
      <data key="d0">10074390</data>
    </edge>
    <edge source="CHN" target="MEX">
      <data key="d0">3109963161</data>
    </edge>
    <edge source="CHN" target="MDA">
      <data key="d0">4082658</data>
    </edge>
    <edge source="CHN" target="MAR">
      <data key="d0">51310712</data>
    </edge>
    <edge source="CHN" target="MOZ">
      <data key="d0">3537482</data>
    </edge>
    <edge source="CHN" target="OMN">
      <data key="d0">22551760</data>
    </edge>
    <edge source="CHN" target="NAM">
      <data key="d0">2943494</data>
    </edge>
    <edge source="CHN" target="NLD">
      <data key="d0">19055561517</data>
    </edge>
    <edge source="CHN" target="NZL">
      <data key="d0">306028501</data>
    </edge>
    <edge source="CHN" target="NIC">
      <data key="d0">4948770</data>
    </edge>
    <edge source="CHN" target="NER">
      <data key="d0">695940</data>
    </edge>
    <edge source="CHN" target="NOR">
      <data key="d0">106160682</data>
    </edge>
    <edge source="CHN" target="PAK">
      <data key="d0">127998828</data>
    </edge>
    <edge source="CHN" target="PAN">
      <data key="d0">118944585</data>
    </edge>
    <edge source="CHN" target="PRY">
      <data key="d0">70305163</data>
    </edge>
    <edge source="CHN" target="PER">
      <data key="d0">223027889</data>
    </edge>
    <edge source="CHN" target="PHL">
      <data key="d0">715032697</data>
    </edge>
    <edge source="CHN" target="POL">
      <data key="d0">1287029297</data>
    </edge>
    <edge source="CHN" target="PRT">
      <data key="d0">204064645</data>
    </edge>
    <edge source="CHN" target="ROU">
      <data key="d0">109566624</data>
    </edge>
    <edge source="CHN" target="RUS">
      <data key="d0">2917644792</data>
    </edge>
    <edge source="CHN" target="SAU">
      <data key="d0">355576702</data>
    </edge>
    <edge source="CHN" target="SEN">
      <data key="d0">2856211</data>
    </edge>
    <edge source="CHN" target="SRB">
      <data key="d0">26898936</data>
    </edge>
    <edge source="CHN" target="IND">
      <data key="d0">3445634568</data>
    </edge>
    <edge source="CHN" target="SGP">
      <data key="d0">5270778407</data>
    </edge>
    <edge source="CHN" target="SVK">
      <data key="d0">495949470</data>
    </edge>
    <edge source="CHN" target="VNM">
      <data key="d0">695381935</data>
    </edge>
    <edge source="CHN" target="SVN">
      <data key="d0">31694909</data>
    </edge>
    <edge source="CHN" target="ZAF">
      <data key="d0">744158396</data>
    </edge>
    <edge source="CHN" target="ZWE">
      <data key="d0">3091846</data>
    </edge>
    <edge source="CHN" target="ESP">
      <data key="d0">572318413</data>
    </edge>
    <edge source="CHN" target="SWE">
      <data key="d0">483682393</data>
    </edge>
    <edge source="CHN" target="CHE">
      <data key="d0">256093519</data>
    </edge>
    <edge source="CHN" target="THA">
      <data key="d0">2905888155</data>
    </edge>
    <edge source="CHN" target="TGO">
      <data key="d0">6875265</data>
    </edge>
    <edge source="CHN" target="ARE">
      <data key="d0">3481798875</data>
    </edge>
    <edge source="CHN" target="TUN">
      <data key="d0">51779332</data>
    </edge>
    <edge source="CHN" target="TUR">
      <data key="d0">1229362196</data>
    </edge>
    <edge source="CHN" target="UGA">
      <data key="d0">5026503</data>
    </edge>
    <edge source="CHN" target="UKR">
      <data key="d0">221040831</data>
    </edge>
    <edge source="CHN" target="MKD">
      <data key="d0">4116458</data>
    </edge>
    <edge source="CHN" target="EGY">
      <data key="d0">106550868</data>
    </edge>
    <edge source="CHN" target="GBR">
      <data key="d0">5255006055</data>
    </edge>
    <edge source="CHN" target="TZA">
      <data key="d0">8801605</data>
    </edge>
    <edge source="CHN" target="USA">
      <data key="d0">64014808117</data>
    </edge>
    <edge source="CHN" target="BFA">
      <data key="d0">475774</data>
    </edge>
    <edge source="CHN" target="URY">
      <data key="d0">210698323</data>
    </edge>
    <edge source="COL" target="ARG">
      <data key="d0">181904</data>
    </edge>
    <edge source="COL" target="BEL">
      <data key="d0">17897</data>
    </edge>
    <edge source="COL" target="BOL">
      <data key="d0">32141</data>
    </edge>
    <edge source="COL" target="BRA">
      <data key="d0">45796</data>
    </edge>
    <edge source="COL" target="CAN">
      <data key="d0">106176</data>
    </edge>
    <edge source="COL" target="CHL">
      <data key="d0">336448</data>
    </edge>
    <edge source="COL" target="CHN">
      <data key="d0">20921</data>
    </edge>
    <edge source="COL" target="CRI">
      <data key="d0">17452</data>
    </edge>
    <edge source="COL" target="ECU">
      <data key="d0">501477</data>
    </edge>
    <edge source="COL" target="SLV">
      <data key="d0">13684</data>
    </edge>
    <edge source="COL" target="FRA">
      <data key="d0">26099</data>
    </edge>
    <edge source="COL" target="DEU">
      <data key="d0">204571</data>
    </edge>
    <edge source="COL" target="GTM">
      <data key="d0">24737</data>
    </edge>
    <edge source="COL" target="HND">
      <data key="d0">53147</data>
    </edge>
    <edge source="COL" target="HKG">
      <data key="d0">286782</data>
    </edge>
    <edge source="COL" target="IRL">
      <data key="d0">145193</data>
    </edge>
    <edge source="COL" target="ISR">
      <data key="d0">73734</data>
    </edge>
    <edge source="COL" target="JPN">
      <data key="d0">34942</data>
    </edge>
    <edge source="COL" target="KOR">
      <data key="d0">28698</data>
    </edge>
    <edge source="COL" target="MEX">
      <data key="d0">514347</data>
    </edge>
    <edge source="COL" target="NLD">
      <data key="d0">266337</data>
    </edge>
    <edge source="COL" target="PAN">
      <data key="d0">214225</data>
    </edge>
    <edge source="COL" target="PER">
      <data key="d0">492733</data>
    </edge>
    <edge source="COL" target="PHL">
      <data key="d0">48493</data>
    </edge>
    <edge source="COL" target="SVK">
      <data key="d0">15113</data>
    </edge>
    <edge source="COL" target="CHE">
      <data key="d0">23154</data>
    </edge>
    <edge source="COL" target="USA">
      <data key="d0">5660088</data>
    </edge>
    <edge source="CRI" target="ARG">
      <data key="d0">24531</data>
    </edge>
    <edge source="CRI" target="BEL">
      <data key="d0">20764</data>
    </edge>
    <edge source="CRI" target="CAN">
      <data key="d0">58780</data>
    </edge>
    <edge source="CRI" target="CHL">
      <data key="d0">20248</data>
    </edge>
    <edge source="CRI" target="CHN">
      <data key="d0">331733</data>
    </edge>
    <edge source="CRI" target="COL">
      <data key="d0">56399</data>
    </edge>
    <edge source="CRI" target="ECU">
      <data key="d0">77633</data>
    </edge>
    <edge source="CRI" target="SLV">
      <data key="d0">982749</data>
    </edge>
    <edge source="CRI" target="DEU">
      <data key="d0">25325</data>
    </edge>
    <edge source="CRI" target="GTM">
      <data key="d0">1615997</data>
    </edge>
    <edge source="CRI" target="HND">
      <data key="d0">243177</data>
    </edge>
    <edge source="CRI" target="HKG">
      <data key="d0">72519</data>
    </edge>
    <edge source="CRI" target="IRL">
      <data key="d0">75333</data>
    </edge>
    <edge source="CRI" target="ITA">
      <data key="d0">22581</data>
    </edge>
    <edge source="CRI" target="JAM">
      <data key="d0">44081</data>
    </edge>
    <edge source="CRI" target="KOR">
      <data key="d0">53561</data>
    </edge>
    <edge source="CRI" target="MYS">
      <data key="d0">218548</data>
    </edge>
    <edge source="CRI" target="MEX">
      <data key="d0">93561</data>
    </edge>
    <edge source="CRI" target="MAR">
      <data key="d0">54549</data>
    </edge>
    <edge source="CRI" target="NLD">
      <data key="d0">29716</data>
    </edge>
    <edge source="CRI" target="NIC">
      <data key="d0">477188</data>
    </edge>
    <edge source="CRI" target="PAN">
      <data key="d0">1234148</data>
    </edge>
    <edge source="CRI" target="PER">
      <data key="d0">15809</data>
    </edge>
    <edge source="CRI" target="PHL">
      <data key="d0">72421</data>
    </edge>
    <edge source="CRI" target="SGP">
      <data key="d0">14446</data>
    </edge>
    <edge source="CRI" target="SWE">
      <data key="d0">53743</data>
    </edge>
    <edge source="CRI" target="USA">
      <data key="d0">6829293</data>
    </edge>
    <edge source="ECU" target="BEL">
      <data key="d0">93033</data>
    </edge>
    <edge source="ECU" target="BRA">
      <data key="d0">571852</data>
    </edge>
    <edge source="ECU" target="CAN">
      <data key="d0">29984</data>
    </edge>
    <edge source="ECU" target="CHL">
      <data key="d0">80796</data>
    </edge>
    <edge source="ECU" target="COL">
      <data key="d0">336844</data>
    </edge>
    <edge source="ECU" target="CRI">
      <data key="d0">12055</data>
    </edge>
    <edge source="ECU" target="HKG">
      <data key="d0">605102</data>
    </edge>
    <edge source="ECU" target="MEX">
      <data key="d0">56545</data>
    </edge>
    <edge source="ECU" target="PER">
      <data key="d0">193973</data>
    </edge>
    <edge source="ECU" target="CHE">
      <data key="d0">15647</data>
    </edge>
    <edge source="ECU" target="GBR">
      <data key="d0">145400</data>
    </edge>
    <edge source="ECU" target="USA">
      <data key="d0">993239</data>
    </edge>
    <edge source="SLV" target="COL">
      <data key="d0">24780</data>
    </edge>
    <edge source="SLV" target="CRI">
      <data key="d0">70092</data>
    </edge>
    <edge source="SLV" target="DEU">
      <data key="d0">16333</data>
    </edge>
    <edge source="SLV" target="GTM">
      <data key="d0">723013</data>
    </edge>
    <edge source="SLV" target="HND">
      <data key="d0">1852150</data>
    </edge>
    <edge source="SLV" target="MEX">
      <data key="d0">96827</data>
    </edge>
    <edge source="SLV" target="NIC">
      <data key="d0">1061243</data>
    </edge>
    <edge source="SLV" target="PAN">
      <data key="d0">185497</data>
    </edge>
    <edge source="SLV" target="PER">
      <data key="d0">14348</data>
    </edge>
    <edge source="SLV" target="ESP">
      <data key="d0">12448</data>
    </edge>
    <edge source="SLV" target="USA">
      <data key="d0">1467796</data>
    </edge>
    <edge source="GTM" target="ARG">
      <data key="d0">492920</data>
    </edge>
    <edge source="GTM" target="BRA">
      <data key="d0">315008</data>
    </edge>
    <edge source="GTM" target="CHL">
      <data key="d0">29472</data>
    </edge>
    <edge source="GTM" target="CHN">
      <data key="d0">30706</data>
    </edge>
    <edge source="GTM" target="COL">
      <data key="d0">120557</data>
    </edge>
    <edge source="GTM" target="CRI">
      <data key="d0">379343</data>
    </edge>
    <edge source="GTM" target="ECU">
      <data key="d0">230819</data>
    </edge>
    <edge source="GTM" target="SLV">
      <data key="d0">2995022</data>
    </edge>
    <edge source="GTM" target="HND">
      <data key="d0">1339686</data>
    </edge>
    <edge source="GTM" target="HKG">
      <data key="d0">120294</data>
    </edge>
    <edge source="GTM" target="MEX">
      <data key="d0">392632</data>
    </edge>
    <edge source="GTM" target="NIC">
      <data key="d0">463619</data>
    </edge>
    <edge source="GTM" target="PAN">
      <data key="d0">288666</data>
    </edge>
    <edge source="GTM" target="USA">
      <data key="d0">1442503</data>
    </edge>
    <edge source="HKG" target="ALB">
      <data key="d0">788505</data>
    </edge>
    <edge source="HKG" target="DZA">
      <data key="d0">3645474</data>
    </edge>
    <edge source="HKG" target="AZE">
      <data key="d0">740902</data>
    </edge>
    <edge source="HKG" target="ARG">
      <data key="d0">34055270</data>
    </edge>
    <edge source="HKG" target="AUS">
      <data key="d0">473588590</data>
    </edge>
    <edge source="HKG" target="AUT">
      <data key="d0">17308600</data>
    </edge>
    <edge source="HKG" target="ARM">
      <data key="d0">872088</data>
    </edge>
    <edge source="HKG" target="BEL">
      <data key="d0">113180132</data>
    </edge>
    <edge source="HKG" target="BOL">
      <data key="d0">907875</data>
    </edge>
    <edge source="HKG" target="BWA">
      <data key="d0">181298</data>
    </edge>
    <edge source="HKG" target="BRA">
      <data key="d0">217762190</data>
    </edge>
    <edge source="HKG" target="BGR">
      <data key="d0">4527301</data>
    </edge>
    <edge source="HKG" target="BDI">
      <data key="d0">59322</data>
    </edge>
    <edge source="HKG" target="BLR">
      <data key="d0">2855118</data>
    </edge>
    <edge source="HKG" target="KHM">
      <data key="d0">2153015</data>
    </edge>
    <edge source="HKG" target="CMR">
      <data key="d0">471485</data>
    </edge>
    <edge source="HKG" target="CAN">
      <data key="d0">120672094</data>
    </edge>
    <edge source="HKG" target="CAF">
      <data key="d0">36374</data>
    </edge>
    <edge source="HKG" target="LKA">
      <data key="d0">6985091</data>
    </edge>
    <edge source="HKG" target="CHL">
      <data key="d0">24128658</data>
    </edge>
    <edge source="HKG" target="CHN">
      <data key="d0">38418245990</data>
    </edge>
    <edge source="HKG" target="COL">
      <data key="d0">18107691</data>
    </edge>
    <edge source="HKG" target="CRI">
      <data key="d0">2585901</data>
    </edge>
    <edge source="HKG" target="HRV">
      <data key="d0">4065796</data>
    </edge>
    <edge source="HKG" target="CZE">
      <data key="d0">149833139</data>
    </edge>
    <edge source="HKG" target="BEN">
      <data key="d0">285934</data>
    </edge>
    <edge source="HKG" target="DNK">
      <data key="d0">28819503</data>
    </edge>
    <edge source="HKG" target="ECU">
      <data key="d0">6842522</data>
    </edge>
    <edge source="HKG" target="SLV">
      <data key="d0">631165</data>
    </edge>
    <edge source="HKG" target="ETH">
      <data key="d0">3035100</data>
    </edge>
    <edge source="HKG" target="EST">
      <data key="d0">4807705</data>
    </edge>
    <edge source="HKG" target="FIN">
      <data key="d0">229262643</data>
    </edge>
    <edge source="HKG" target="FRA">
      <data key="d0">230613709</data>
    </edge>
    <edge source="HKG" target="GEO">
      <data key="d0">3782575</data>
    </edge>
    <edge source="HKG" target="GMB">
      <data key="d0">227223</data>
    </edge>
    <edge source="HKG" target="DEU">
      <data key="d0">819214491</data>
    </edge>
    <edge source="HKG" target="GHA">
      <data key="d0">11598646</data>
    </edge>
    <edge source="HKG" target="GRC">
      <data key="d0">4895071</data>
    </edge>
    <edge source="HKG" target="GTM">
      <data key="d0">3353762</data>
    </edge>
    <edge source="HKG" target="HND">
      <data key="d0">526901</data>
    </edge>
    <edge source="HKG" target="HUN">
      <data key="d0">92310453</data>
    </edge>
    <edge source="HKG" target="IDN">
      <data key="d0">356615454</data>
    </edge>
    <edge source="HKG" target="IRL">
      <data key="d0">34052962</data>
    </edge>
    <edge source="HKG" target="ISR">
      <data key="d0">66183325</data>
    </edge>
    <edge source="HKG" target="ITA">
      <data key="d0">68798142</data>
    </edge>
    <edge source="HKG" target="CIV">
      <data key="d0">166887</data>
    </edge>
    <edge source="HKG" target="JAM">
      <data key="d0">593542</data>
    </edge>
    <edge source="HKG" target="JPN">
      <data key="d0">1885079014</data>
    </edge>
    <edge source="HKG" target="KAZ">
      <data key="d0">15821674</data>
    </edge>
    <edge source="HKG" target="JOR">
      <data key="d0">1900158</data>
    </edge>
    <edge source="HKG" target="KOR">
      <data key="d0">740461768</data>
    </edge>
    <edge source="HKG" target="KGZ">
      <data key="d0">322189</data>
    </edge>
    <edge source="HKG" target="LBN">
      <data key="d0">3659787</data>
    </edge>
    <edge source="HKG" target="LVA">
      <data key="d0">3234051</data>
    </edge>
    <edge source="HKG" target="LTU">
      <data key="d0">3996838</data>
    </edge>
    <edge source="HKG" target="MDG">
      <data key="d0">157631</data>
    </edge>
    <edge source="HKG" target="MWI">
      <data key="d0">517576</data>
    </edge>
    <edge source="HKG" target="MYS">
      <data key="d0">793353334</data>
    </edge>
    <edge source="HKG" target="MRT">
      <data key="d0">89083</data>
    </edge>
    <edge source="HKG" target="MUS">
      <data key="d0">2669626</data>
    </edge>
    <edge source="HKG" target="MEX">
      <data key="d0">224137705</data>
    </edge>
    <edge source="HKG" target="MDA">
      <data key="d0">2727697</data>
    </edge>
    <edge source="HKG" target="MAR">
      <data key="d0">5703160</data>
    </edge>
    <edge source="HKG" target="MOZ">
      <data key="d0">367542</data>
    </edge>
    <edge source="HKG" target="OMN">
      <data key="d0">1346040</data>
    </edge>
    <edge source="HKG" target="NAM">
      <data key="d0">748788</data>
    </edge>
    <edge source="HKG" target="NLD">
      <data key="d0">659417458</data>
    </edge>
    <edge source="HKG" target="NZL">
      <data key="d0">59000256</data>
    </edge>
    <edge source="HKG" target="NIC">
      <data key="d0">695642</data>
    </edge>
    <edge source="HKG" target="NER">
      <data key="d0">254830</data>
    </edge>
    <edge source="HKG" target="NOR">
      <data key="d0">10702498</data>
    </edge>
    <edge source="HKG" target="PAK">
      <data key="d0">7923775</data>
    </edge>
    <edge source="HKG" target="PAN">
      <data key="d0">9325895</data>
    </edge>
    <edge source="HKG" target="PRY">
      <data key="d0">35896464</data>
    </edge>
    <edge source="HKG" target="PER">
      <data key="d0">18077081</data>
    </edge>
    <edge source="HKG" target="PHL">
      <data key="d0">753182012</data>
    </edge>
    <edge source="HKG" target="POL">
      <data key="d0">51029479</data>
    </edge>
    <edge source="HKG" target="PRT">
      <data key="d0">6395333</data>
    </edge>
    <edge source="HKG" target="ROU">
      <data key="d0">9464819</data>
    </edge>
    <edge source="HKG" target="RUS">
      <data key="d0">165855514</data>
    </edge>
    <edge source="HKG" target="SAU">
      <data key="d0">125119225</data>
    </edge>
    <edge source="HKG" target="SEN">
      <data key="d0">202883</data>
    </edge>
    <edge source="HKG" target="SRB">
      <data key="d0">1911835</data>
    </edge>
    <edge source="HKG" target="IND">
      <data key="d0">550185969</data>
    </edge>
    <edge source="HKG" target="SGP">
      <data key="d0">778779427</data>
    </edge>
    <edge source="HKG" target="SVK">
      <data key="d0">15943549</data>
    </edge>
    <edge source="HKG" target="VNM">
      <data key="d0">698248483</data>
    </edge>
    <edge source="HKG" target="SVN">
      <data key="d0">2462703</data>
    </edge>
    <edge source="HKG" target="ZAF">
      <data key="d0">52728333</data>
    </edge>
    <edge source="HKG" target="ZWE">
      <data key="d0">208400</data>
    </edge>
    <edge source="HKG" target="ESP">
      <data key="d0">96766981</data>
    </edge>
    <edge source="HKG" target="SWE">
      <data key="d0">31607561</data>
    </edge>
    <edge source="HKG" target="CHE">
      <data key="d0">19149955</data>
    </edge>
    <edge source="HKG" target="THA">
      <data key="d0">1159567081</data>
    </edge>
    <edge source="HKG" target="TGO">
      <data key="d0">134971</data>
    </edge>
    <edge source="HKG" target="ARE">
      <data key="d0">474247056</data>
    </edge>
    <edge source="HKG" target="TUN">
      <data key="d0">7055422</data>
    </edge>
    <edge source="HKG" target="TUR">
      <data key="d0">85448529</data>
    </edge>
    <edge source="HKG" target="UGA">
      <data key="d0">1863990</data>
    </edge>
    <edge source="HKG" target="UKR">
      <data key="d0">25935885</data>
    </edge>
    <edge source="HKG" target="MKD">
      <data key="d0">729476</data>
    </edge>
    <edge source="HKG" target="EGY">
      <data key="d0">20489718</data>
    </edge>
    <edge source="HKG" target="GBR">
      <data key="d0">269501612</data>
    </edge>
    <edge source="HKG" target="TZA">
      <data key="d0">464041</data>
    </edge>
    <edge source="HKG" target="USA">
      <data key="d0">3433165066</data>
    </edge>
    <edge source="HKG" target="BFA">
      <data key="d0">19122</data>
    </edge>
    <edge source="HKG" target="URY">
      <data key="d0">10654598</data>
    </edge>
    <edge source="HUN" target="ALB">
      <data key="d0">1203487</data>
    </edge>
    <edge source="HUN" target="DZA">
      <data key="d0">661273</data>
    </edge>
    <edge source="HUN" target="AZE">
      <data key="d0">1264286</data>
    </edge>
    <edge source="HUN" target="ARG">
      <data key="d0">4481371</data>
    </edge>
    <edge source="HUN" target="AUS">
      <data key="d0">45732206</data>
    </edge>
    <edge source="HUN" target="AUT">
      <data key="d0">130672368</data>
    </edge>
    <edge source="HUN" target="ARM">
      <data key="d0">1692232</data>
    </edge>
    <edge source="HUN" target="BEL">
      <data key="d0">61020732</data>
    </edge>
    <edge source="HUN" target="BOL">
      <data key="d0">47593</data>
    </edge>
    <edge source="HUN" target="BWA">
      <data key="d0">57148</data>
    </edge>
    <edge source="HUN" target="BRA">
      <data key="d0">28255686</data>
    </edge>
    <edge source="HUN" target="BGR">
      <data key="d0">24653962</data>
    </edge>
    <edge source="HUN" target="BLR">
      <data key="d0">1244559</data>
    </edge>
    <edge source="HUN" target="CMR">
      <data key="d0">349544</data>
    </edge>
    <edge source="HUN" target="CAN">
      <data key="d0">63401329</data>
    </edge>
    <edge source="HUN" target="CAF">
      <data key="d0">147745</data>
    </edge>
    <edge source="HUN" target="LKA">
      <data key="d0">99297</data>
    </edge>
    <edge source="HUN" target="CHL">
      <data key="d0">13898324</data>
    </edge>
    <edge source="HUN" target="CHN">
      <data key="d0">90545856</data>
    </edge>
    <edge source="HUN" target="COL">
      <data key="d0">6469673</data>
    </edge>
    <edge source="HUN" target="CRI">
      <data key="d0">331103</data>
    </edge>
    <edge source="HUN" target="HRV">
      <data key="d0">21410853</data>
    </edge>
    <edge source="HUN" target="CZE">
      <data key="d0">95928092</data>
    </edge>
    <edge source="HUN" target="BEN">
      <data key="d0">465324</data>
    </edge>
    <edge source="HUN" target="DNK">
      <data key="d0">36441040</data>
    </edge>
    <edge source="HUN" target="ECU">
      <data key="d0">1260893</data>
    </edge>
    <edge source="HUN" target="SLV">
      <data key="d0">332626</data>
    </edge>
    <edge source="HUN" target="ETH">
      <data key="d0">5204358</data>
    </edge>
    <edge source="HUN" target="EST">
      <data key="d0">698096</data>
    </edge>
    <edge source="HUN" target="FIN">
      <data key="d0">16548336</data>
    </edge>
    <edge source="HUN" target="FRA">
      <data key="d0">205130683</data>
    </edge>
    <edge source="HUN" target="GEO">
      <data key="d0">1336081</data>
    </edge>
    <edge source="HUN" target="GMB">
      <data key="d0">28209</data>
    </edge>
    <edge source="HUN" target="DEU">
      <data key="d0">436008378</data>
    </edge>
    <edge source="HUN" target="GHA">
      <data key="d0">11153051</data>
    </edge>
    <edge source="HUN" target="GRC">
      <data key="d0">5101153</data>
    </edge>
    <edge source="HUN" target="GTM">
      <data key="d0">160124</data>
    </edge>
    <edge source="HUN" target="HKG">
      <data key="d0">112335833</data>
    </edge>
    <edge source="HUN" target="IDN">
      <data key="d0">1797002</data>
    </edge>
    <edge source="HUN" target="IRL">
      <data key="d0">38024747</data>
    </edge>
    <edge source="HUN" target="ISR">
      <data key="d0">26207461</data>
    </edge>
    <edge source="HUN" target="ITA">
      <data key="d0">122402903</data>
    </edge>
    <edge source="HUN" target="CIV">
      <data key="d0">1330459</data>
    </edge>
    <edge source="HUN" target="JAM">
      <data key="d0">33887</data>
    </edge>
    <edge source="HUN" target="JPN">
      <data key="d0">55844857</data>
    </edge>
    <edge source="HUN" target="KAZ">
      <data key="d0">4078278</data>
    </edge>
    <edge source="HUN" target="JOR">
      <data key="d0">3926295</data>
    </edge>
    <edge source="HUN" target="KOR">
      <data key="d0">11341824</data>
    </edge>
    <edge source="HUN" target="LBN">
      <data key="d0">8305759</data>
    </edge>
    <edge source="HUN" target="LVA">
      <data key="d0">1226593</data>
    </edge>
    <edge source="HUN" target="LTU">
      <data key="d0">2502951</data>
    </edge>
    <edge source="HUN" target="MDG">
      <data key="d0">38256</data>
    </edge>
    <edge source="HUN" target="MYS">
      <data key="d0">75932993</data>
    </edge>
    <edge source="HUN" target="MRT">
      <data key="d0">209513</data>
    </edge>
    <edge source="HUN" target="MUS">
      <data key="d0">124688</data>
    </edge>
    <edge source="HUN" target="MEX">
      <data key="d0">77661651</data>
    </edge>
    <edge source="HUN" target="MDA">
      <data key="d0">887432</data>
    </edge>
    <edge source="HUN" target="MAR">
      <data key="d0">3803497</data>
    </edge>
    <edge source="HUN" target="MOZ">
      <data key="d0">247639</data>
    </edge>
    <edge source="HUN" target="OMN">
      <data key="d0">2976329</data>
    </edge>
    <edge source="HUN" target="NLD">
      <data key="d0">204925311</data>
    </edge>
    <edge source="HUN" target="NZL">
      <data key="d0">3283199</data>
    </edge>
    <edge source="HUN" target="NIC">
      <data key="d0">245074</data>
    </edge>
    <edge source="HUN" target="NER">
      <data key="d0">326406</data>
    </edge>
    <edge source="HUN" target="NOR">
      <data key="d0">7861830</data>
    </edge>
    <edge source="HUN" target="PAK">
      <data key="d0">2234255</data>
    </edge>
    <edge source="HUN" target="PAN">
      <data key="d0">240202</data>
    </edge>
    <edge source="HUN" target="PRY">
      <data key="d0">26417</data>
    </edge>
    <edge source="HUN" target="PER">
      <data key="d0">373619</data>
    </edge>
    <edge source="HUN" target="PHL">
      <data key="d0">1636310</data>
    </edge>
    <edge source="HUN" target="POL">
      <data key="d0">54557833</data>
    </edge>
    <edge source="HUN" target="PRT">
      <data key="d0">3139039</data>
    </edge>
    <edge source="HUN" target="ROU">
      <data key="d0">52577825</data>
    </edge>
    <edge source="HUN" target="RUS">
      <data key="d0">255745165</data>
    </edge>
    <edge source="HUN" target="SAU">
      <data key="d0">26760132</data>
    </edge>
    <edge source="HUN" target="SEN">
      <data key="d0">594318</data>
    </edge>
    <edge source="HUN" target="SRB">
      <data key="d0">14356443</data>
    </edge>
    <edge source="HUN" target="IND">
      <data key="d0">36313145</data>
    </edge>
    <edge source="HUN" target="SGP">
      <data key="d0">39078795</data>
    </edge>
    <edge source="HUN" target="SVK">
      <data key="d0">39840635</data>
    </edge>
    <edge source="HUN" target="VNM">
      <data key="d0">3718684</data>
    </edge>
    <edge source="HUN" target="SVN">
      <data key="d0">24770552</data>
    </edge>
    <edge source="HUN" target="ZAF">
      <data key="d0">29749809</data>
    </edge>
    <edge source="HUN" target="ZWE">
      <data key="d0">2230981</data>
    </edge>
    <edge source="HUN" target="ESP">
      <data key="d0">66831946</data>
    </edge>
    <edge source="HUN" target="SWE">
      <data key="d0">50303889</data>
    </edge>
    <edge source="HUN" target="CHE">
      <data key="d0">34156060</data>
    </edge>
    <edge source="HUN" target="THA">
      <data key="d0">4705941</data>
    </edge>
    <edge source="HUN" target="TGO">
      <data key="d0">1009137</data>
    </edge>
    <edge source="HUN" target="ARE">
      <data key="d0">17369500</data>
    </edge>
    <edge source="HUN" target="TUN">
      <data key="d0">1299191</data>
    </edge>
    <edge source="HUN" target="TUR">
      <data key="d0">109773470</data>
    </edge>
    <edge source="HUN" target="UGA">
      <data key="d0">997988</data>
    </edge>
    <edge source="HUN" target="UKR">
      <data key="d0">14612901</data>
    </edge>
    <edge source="HUN" target="MKD">
      <data key="d0">2292548</data>
    </edge>
    <edge source="HUN" target="EGY">
      <data key="d0">22990516</data>
    </edge>
    <edge source="HUN" target="GBR">
      <data key="d0">295251011</data>
    </edge>
    <edge source="HUN" target="TZA">
      <data key="d0">262331</data>
    </edge>
    <edge source="HUN" target="USA">
      <data key="d0">666023002</data>
    </edge>
    <edge source="HUN" target="BFA">
      <data key="d0">368575</data>
    </edge>
    <edge source="HUN" target="URY">
      <data key="d0">462244</data>
    </edge>
    <edge source="IRL" target="ALB">
      <data key="d0">131621</data>
    </edge>
    <edge source="IRL" target="DZA">
      <data key="d0">3240950</data>
    </edge>
    <edge source="IRL" target="AZE">
      <data key="d0">619705</data>
    </edge>
    <edge source="IRL" target="ARG">
      <data key="d0">10659753</data>
    </edge>
    <edge source="IRL" target="AUS">
      <data key="d0">70086761</data>
    </edge>
    <edge source="IRL" target="AUT">
      <data key="d0">89180580</data>
    </edge>
    <edge source="IRL" target="ARM">
      <data key="d0">283121</data>
    </edge>
    <edge source="IRL" target="BEL">
      <data key="d0">54371387</data>
    </edge>
    <edge source="IRL" target="BOL">
      <data key="d0">1127969</data>
    </edge>
    <edge source="IRL" target="BWA">
      <data key="d0">956525</data>
    </edge>
    <edge source="IRL" target="BRA">
      <data key="d0">65440880</data>
    </edge>
    <edge source="IRL" target="BGR">
      <data key="d0">1754081</data>
    </edge>
    <edge source="IRL" target="BLR">
      <data key="d0">3093415</data>
    </edge>
    <edge source="IRL" target="KHM">
      <data key="d0">10261</data>
    </edge>
    <edge source="IRL" target="CMR">
      <data key="d0">11262</data>
    </edge>
    <edge source="IRL" target="CAN">
      <data key="d0">5477736</data>
    </edge>
    <edge source="IRL" target="LKA">
      <data key="d0">39951</data>
    </edge>
    <edge source="IRL" target="CHL">
      <data key="d0">7631488</data>
    </edge>
    <edge source="IRL" target="CHN">
      <data key="d0">386296881</data>
    </edge>
    <edge source="IRL" target="COL">
      <data key="d0">6868309</data>
    </edge>
    <edge source="IRL" target="CRI">
      <data key="d0">1844299</data>
    </edge>
    <edge source="IRL" target="HRV">
      <data key="d0">2524318</data>
    </edge>
    <edge source="IRL" target="CZE">
      <data key="d0">34139139</data>
    </edge>
    <edge source="IRL" target="DNK">
      <data key="d0">51588036</data>
    </edge>
    <edge source="IRL" target="ECU">
      <data key="d0">1125328</data>
    </edge>
    <edge source="IRL" target="SLV">
      <data key="d0">1345500</data>
    </edge>
    <edge source="IRL" target="ETH">
      <data key="d0">158090</data>
    </edge>
    <edge source="IRL" target="EST">
      <data key="d0">3037839</data>
    </edge>
    <edge source="IRL" target="FIN">
      <data key="d0">61266948</data>
    </edge>
    <edge source="IRL" target="FRA">
      <data key="d0">240562722</data>
    </edge>
    <edge source="IRL" target="GEO">
      <data key="d0">1821335</data>
    </edge>
    <edge source="IRL" target="GMB">
      <data key="d0">38267</data>
    </edge>
    <edge source="IRL" target="DEU">
      <data key="d0">543519729</data>
    </edge>
    <edge source="IRL" target="GHA">
      <data key="d0">1400110</data>
    </edge>
    <edge source="IRL" target="GRC">
      <data key="d0">7028841</data>
    </edge>
    <edge source="IRL" target="GTM">
      <data key="d0">1269230</data>
    </edge>
    <edge source="IRL" target="HND">
      <data key="d0">1842791</data>
    </edge>
    <edge source="IRL" target="HKG">
      <data key="d0">152394922</data>
    </edge>
    <edge source="IRL" target="HUN">
      <data key="d0">50364100</data>
    </edge>
    <edge source="IRL" target="IDN">
      <data key="d0">9378929</data>
    </edge>
    <edge source="IRL" target="ISR">
      <data key="d0">59017434</data>
    </edge>
    <edge source="IRL" target="ITA">
      <data key="d0">124542904</data>
    </edge>
    <edge source="IRL" target="CIV">
      <data key="d0">183056</data>
    </edge>
    <edge source="IRL" target="JAM">
      <data key="d0">73237</data>
    </edge>
    <edge source="IRL" target="JPN">
      <data key="d0">116210140</data>
    </edge>
    <edge source="IRL" target="KAZ">
      <data key="d0">1443881</data>
    </edge>
    <edge source="IRL" target="JOR">
      <data key="d0">1937001</data>
    </edge>
    <edge source="IRL" target="KOR">
      <data key="d0">28648015</data>
    </edge>
    <edge source="IRL" target="KGZ">
      <data key="d0">23654</data>
    </edge>
    <edge source="IRL" target="LBN">
      <data key="d0">5104175</data>
    </edge>
    <edge source="IRL" target="LVA">
      <data key="d0">127006</data>
    </edge>
    <edge source="IRL" target="LTU">
      <data key="d0">1323678</data>
    </edge>
    <edge source="IRL" target="MWI">
      <data key="d0">15501</data>
    </edge>
    <edge source="IRL" target="MYS">
      <data key="d0">36060629</data>
    </edge>
    <edge source="IRL" target="MUS">
      <data key="d0">755588</data>
    </edge>
    <edge source="IRL" target="MEX">
      <data key="d0">684317</data>
    </edge>
    <edge source="IRL" target="MDA">
      <data key="d0">1093712</data>
    </edge>
    <edge source="IRL" target="MAR">
      <data key="d0">1626633</data>
    </edge>
    <edge source="IRL" target="OMN">
      <data key="d0">5258217</data>
    </edge>
    <edge source="IRL" target="NAM">
      <data key="d0">1033441</data>
    </edge>
    <edge source="IRL" target="NLD">
      <data key="d0">268868731</data>
    </edge>
    <edge source="IRL" target="NZL">
      <data key="d0">4501000</data>
    </edge>
    <edge source="IRL" target="NIC">
      <data key="d0">1776990</data>
    </edge>
    <edge source="IRL" target="NER">
      <data key="d0">11728</data>
    </edge>
    <edge source="IRL" target="NOR">
      <data key="d0">18941624</data>
    </edge>
    <edge source="IRL" target="PAK">
      <data key="d0">6708253</data>
    </edge>
    <edge source="IRL" target="PAN">
      <data key="d0">601776</data>
    </edge>
    <edge source="IRL" target="PRY">
      <data key="d0">400949</data>
    </edge>
    <edge source="IRL" target="PER">
      <data key="d0">4277739</data>
    </edge>
    <edge source="IRL" target="PHL">
      <data key="d0">16317286</data>
    </edge>
    <edge source="IRL" target="POL">
      <data key="d0">155442064</data>
    </edge>
    <edge source="IRL" target="PRT">
      <data key="d0">19910989</data>
    </edge>
    <edge source="IRL" target="ROU">
      <data key="d0">8207906</data>
    </edge>
    <edge source="IRL" target="RUS">
      <data key="d0">73165132</data>
    </edge>
    <edge source="IRL" target="SAU">
      <data key="d0">38119101</data>
    </edge>
    <edge source="IRL" target="SEN">
      <data key="d0">356060</data>
    </edge>
    <edge source="IRL" target="SRB">
      <data key="d0">5548499</data>
    </edge>
    <edge source="IRL" target="IND">
      <data key="d0">73873203</data>
    </edge>
    <edge source="IRL" target="SGP">
      <data key="d0">162145951</data>
    </edge>
    <edge source="IRL" target="SVK">
      <data key="d0">2254322</data>
    </edge>
    <edge source="IRL" target="VNM">
      <data key="d0">3041794</data>
    </edge>
    <edge source="IRL" target="SVN">
      <data key="d0">2504961</data>
    </edge>
    <edge source="IRL" target="ZAF">
      <data key="d0">48037901</data>
    </edge>
    <edge source="IRL" target="ZWE">
      <data key="d0">1294720</data>
    </edge>
    <edge source="IRL" target="ESP">
      <data key="d0">78893341</data>
    </edge>
    <edge source="IRL" target="SWE">
      <data key="d0">127463618</data>
    </edge>
    <edge source="IRL" target="CHE">
      <data key="d0">39751867</data>
    </edge>
    <edge source="IRL" target="THA">
      <data key="d0">34526268</data>
    </edge>
    <edge source="IRL" target="ARE">
      <data key="d0">52465389</data>
    </edge>
    <edge source="IRL" target="TUN">
      <data key="d0">482728</data>
    </edge>
    <edge source="IRL" target="TUR">
      <data key="d0">72735757</data>
    </edge>
    <edge source="IRL" target="UGA">
      <data key="d0">408144</data>
    </edge>
    <edge source="IRL" target="UKR">
      <data key="d0">3502999</data>
    </edge>
    <edge source="IRL" target="MKD">
      <data key="d0">1006538</data>
    </edge>
    <edge source="IRL" target="EGY">
      <data key="d0">11241983</data>
    </edge>
    <edge source="IRL" target="GBR">
      <data key="d0">528057151</data>
    </edge>
    <edge source="IRL" target="TZA">
      <data key="d0">38711</data>
    </edge>
    <edge source="IRL" target="USA">
      <data key="d0">285470343</data>
    </edge>
    <edge source="IRL" target="BFA">
      <data key="d0">186691</data>
    </edge>
    <edge source="IRL" target="URY">
      <data key="d0">1319224</data>
    </edge>
    <edge source="ISR" target="AZE">
      <data key="d0">2397000</data>
    </edge>
    <edge source="ISR" target="ARG">
      <data key="d0">2023000</data>
    </edge>
    <edge source="ISR" target="AUS">
      <data key="d0">16446000</data>
    </edge>
    <edge source="ISR" target="AUT">
      <data key="d0">6844000</data>
    </edge>
    <edge source="ISR" target="ARM">
      <data key="d0">60000</data>
    </edge>
    <edge source="ISR" target="BEL">
      <data key="d0">23530000</data>
    </edge>
    <edge source="ISR" target="BOL">
      <data key="d0">1407000</data>
    </edge>
    <edge source="ISR" target="BWA">
      <data key="d0">2044000</data>
    </edge>
    <edge source="ISR" target="BRA">
      <data key="d0">12506000</data>
    </edge>
    <edge source="ISR" target="BGR">
      <data key="d0">377000</data>
    </edge>
    <edge source="ISR" target="BLR">
      <data key="d0">509000</data>
    </edge>
    <edge source="ISR" target="KHM">
      <data key="d0">47000</data>
    </edge>
    <edge source="ISR" target="CMR">
      <data key="d0">460000</data>
    </edge>
    <edge source="ISR" target="CAN">
      <data key="d0">15141000</data>
    </edge>
    <edge source="ISR" target="LKA">
      <data key="d0">269000</data>
    </edge>
    <edge source="ISR" target="CHL">
      <data key="d0">1353000</data>
    </edge>
    <edge source="ISR" target="CHN">
      <data key="d0">41912000</data>
    </edge>
    <edge source="ISR" target="COL">
      <data key="d0">5235000</data>
    </edge>
    <edge source="ISR" target="CRI">
      <data key="d0">294000</data>
    </edge>
    <edge source="ISR" target="HRV">
      <data key="d0">1704000</data>
    </edge>
    <edge source="ISR" target="CZE">
      <data key="d0">13655000</data>
    </edge>
    <edge source="ISR" target="DNK">
      <data key="d0">3243000</data>
    </edge>
    <edge source="ISR" target="ECU">
      <data key="d0">1052000</data>
    </edge>
    <edge source="ISR" target="SLV">
      <data key="d0">19000</data>
    </edge>
    <edge source="ISR" target="ETH">
      <data key="d0">531000</data>
    </edge>
    <edge source="ISR" target="EST">
      <data key="d0">304000</data>
    </edge>
    <edge source="ISR" target="FIN">
      <data key="d0">11075000</data>
    </edge>
    <edge source="ISR" target="FRA">
      <data key="d0">20605000</data>
    </edge>
    <edge source="ISR" target="GEO">
      <data key="d0">1428000</data>
    </edge>
    <edge source="ISR" target="DEU">
      <data key="d0">47450000</data>
    </edge>
    <edge source="ISR" target="GHA">
      <data key="d0">2626000</data>
    </edge>
    <edge source="ISR" target="GRC">
      <data key="d0">1431000</data>
    </edge>
    <edge source="ISR" target="GTM">
      <data key="d0">447000</data>
    </edge>
    <edge source="ISR" target="HND">
      <data key="d0">97000</data>
    </edge>
    <edge source="ISR" target="HKG">
      <data key="d0">22477000</data>
    </edge>
    <edge source="ISR" target="HUN">
      <data key="d0">2045000</data>
    </edge>
    <edge source="ISR" target="IDN">
      <data key="d0">468000</data>
    </edge>
    <edge source="ISR" target="IRL">
      <data key="d0">1240000</data>
    </edge>
    <edge source="ISR" target="ITA">
      <data key="d0">18463000</data>
    </edge>
    <edge source="ISR" target="CIV">
      <data key="d0">485000</data>
    </edge>
    <edge source="ISR" target="JAM">
      <data key="d0">809000</data>
    </edge>
    <edge source="ISR" target="JPN">
      <data key="d0">59422000</data>
    </edge>
    <edge source="ISR" target="KAZ">
      <data key="d0">735000</data>
    </edge>
    <edge source="ISR" target="JOR">
      <data key="d0">64000</data>
    </edge>
    <edge source="ISR" target="KOR">
      <data key="d0">14669000</data>
    </edge>
    <edge source="ISR" target="KGZ">
      <data key="d0">1031000</data>
    </edge>
    <edge source="ISR" target="LVA">
      <data key="d0">655000</data>
    </edge>
    <edge source="ISR" target="LTU">
      <data key="d0">6277000</data>
    </edge>
    <edge source="ISR" target="MDG">
      <data key="d0">54000</data>
    </edge>
    <edge source="ISR" target="MYS">
      <data key="d0">363000</data>
    </edge>
    <edge source="ISR" target="MUS">
      <data key="d0">226000</data>
    </edge>
    <edge source="ISR" target="MEX">
      <data key="d0">23106000</data>
    </edge>
    <edge source="ISR" target="MDA">
      <data key="d0">1290000</data>
    </edge>
    <edge source="ISR" target="MAR">
      <data key="d0">74000</data>
    </edge>
    <edge source="ISR" target="MOZ">
      <data key="d0">56000</data>
    </edge>
    <edge source="ISR" target="NAM">
      <data key="d0">49000</data>
    </edge>
    <edge source="ISR" target="NLD">
      <data key="d0">59875000</data>
    </edge>
    <edge source="ISR" target="NZL">
      <data key="d0">2473000</data>
    </edge>
    <edge source="ISR" target="NIC">
      <data key="d0">60000</data>
    </edge>
    <edge source="ISR" target="NER">
      <data key="d0">40000</data>
    </edge>
    <edge source="ISR" target="NOR">
      <data key="d0">3021000</data>
    </edge>
    <edge source="ISR" target="PAN">
      <data key="d0">615000</data>
    </edge>
    <edge source="ISR" target="PRY">
      <data key="d0">40000</data>
    </edge>
    <edge source="ISR" target="PER">
      <data key="d0">2260000</data>
    </edge>
    <edge source="ISR" target="PHL">
      <data key="d0">1862000</data>
    </edge>
    <edge source="ISR" target="POL">
      <data key="d0">9771000</data>
    </edge>
    <edge source="ISR" target="PRT">
      <data key="d0">981000</data>
    </edge>
    <edge source="ISR" target="ROU">
      <data key="d0">1015000</data>
    </edge>
    <edge source="ISR" target="RUS">
      <data key="d0">10605000</data>
    </edge>
    <edge source="ISR" target="SEN">
      <data key="d0">60000</data>
    </edge>
    <edge source="ISR" target="SRB">
      <data key="d0">169000</data>
    </edge>
    <edge source="ISR" target="IND">
      <data key="d0">24757000</data>
    </edge>
    <edge source="ISR" target="SGP">
      <data key="d0">39931000</data>
    </edge>
    <edge source="ISR" target="SVK">
      <data key="d0">404000</data>
    </edge>
    <edge source="ISR" target="VNM">
      <data key="d0">2443000</data>
    </edge>
    <edge source="ISR" target="SVN">
      <data key="d0">1144000</data>
    </edge>
    <edge source="ISR" target="ZAF">
      <data key="d0">9482000</data>
    </edge>
    <edge source="ISR" target="ZWE">
      <data key="d0">571000</data>
    </edge>
    <edge source="ISR" target="ESP">
      <data key="d0">14981000</data>
    </edge>
    <edge source="ISR" target="SWE">
      <data key="d0">4764000</data>
    </edge>
    <edge source="ISR" target="CHE">
      <data key="d0">7478000</data>
    </edge>
    <edge source="ISR" target="THA">
      <data key="d0">6623000</data>
    </edge>
    <edge source="ISR" target="TGO">
      <data key="d0">52000</data>
    </edge>
    <edge source="ISR" target="TUR">
      <data key="d0">6900000</data>
    </edge>
    <edge source="ISR" target="UGA">
      <data key="d0">103000</data>
    </edge>
    <edge source="ISR" target="UKR">
      <data key="d0">4582000</data>
    </edge>
    <edge source="ISR" target="MKD">
      <data key="d0">2330000</data>
    </edge>
    <edge source="ISR" target="EGY">
      <data key="d0">142000</data>
    </edge>
    <edge source="ISR" target="GBR">
      <data key="d0">47033000</data>
    </edge>
    <edge source="ISR" target="TZA">
      <data key="d0">657000</data>
    </edge>
    <edge source="ISR" target="USA">
      <data key="d0">350909000</data>
    </edge>
    <edge source="ISR" target="BFA">
      <data key="d0">28000</data>
    </edge>
    <edge source="ISR" target="URY">
      <data key="d0">186000</data>
    </edge>
    <edge source="KOR" target="ALB">
      <data key="d0">72989</data>
    </edge>
    <edge source="KOR" target="DZA">
      <data key="d0">6509172</data>
    </edge>
    <edge source="KOR" target="AZE">
      <data key="d0">1631312</data>
    </edge>
    <edge source="KOR" target="ARG">
      <data key="d0">22132371</data>
    </edge>
    <edge source="KOR" target="AUS">
      <data key="d0">82738494</data>
    </edge>
    <edge source="KOR" target="AUT">
      <data key="d0">32293678</data>
    </edge>
    <edge source="KOR" target="ARM">
      <data key="d0">214151</data>
    </edge>
    <edge source="KOR" target="BEL">
      <data key="d0">60009638</data>
    </edge>
    <edge source="KOR" target="BOL">
      <data key="d0">165372</data>
    </edge>
    <edge source="KOR" target="BRA">
      <data key="d0">96947085</data>
    </edge>
    <edge source="KOR" target="BGR">
      <data key="d0">5295671</data>
    </edge>
    <edge source="KOR" target="BDI">
      <data key="d0">90626</data>
    </edge>
    <edge source="KOR" target="BLR">
      <data key="d0">1417134</data>
    </edge>
    <edge source="KOR" target="KHM">
      <data key="d0">1546692</data>
    </edge>
    <edge source="KOR" target="CMR">
      <data key="d0">367169</data>
    </edge>
    <edge source="KOR" target="CAN">
      <data key="d0">101102313</data>
    </edge>
    <edge source="KOR" target="LKA">
      <data key="d0">5564554</data>
    </edge>
    <edge source="KOR" target="CHL">
      <data key="d0">50540639</data>
    </edge>
    <edge source="KOR" target="CHN">
      <data key="d0">3278447856</data>
    </edge>
    <edge source="KOR" target="COL">
      <data key="d0">32273402</data>
    </edge>
    <edge source="KOR" target="CRI">
      <data key="d0">1437713</data>
    </edge>
    <edge source="KOR" target="HRV">
      <data key="d0">1977631</data>
    </edge>
    <edge source="KOR" target="CZE">
      <data key="d0">201095247</data>
    </edge>
    <edge source="KOR" target="BEN">
      <data key="d0">15490</data>
    </edge>
    <edge source="KOR" target="DNK">
      <data key="d0">2048879</data>
    </edge>
    <edge source="KOR" target="ECU">
      <data key="d0">9576676</data>
    </edge>
    <edge source="KOR" target="SLV">
      <data key="d0">633134</data>
    </edge>
    <edge source="KOR" target="ETH">
      <data key="d0">155301</data>
    </edge>
    <edge source="KOR" target="EST">
      <data key="d0">3591492</data>
    </edge>
    <edge source="KOR" target="FIN">
      <data key="d0">4423107</data>
    </edge>
    <edge source="KOR" target="FRA">
      <data key="d0">64220193</data>
    </edge>
    <edge source="KOR" target="GEO">
      <data key="d0">654482</data>
    </edge>
    <edge source="KOR" target="GMB">
      <data key="d0">34960</data>
    </edge>
    <edge source="KOR" target="PSE">
      <data key="d0">15512</data>
    </edge>
    <edge source="KOR" target="DEU">
      <data key="d0">209973970</data>
    </edge>
    <edge source="KOR" target="GHA">
      <data key="d0">1465967</data>
    </edge>
    <edge source="KOR" target="GRC">
      <data key="d0">3214729</data>
    </edge>
    <edge source="KOR" target="GTM">
      <data key="d0">1713667</data>
    </edge>
    <edge source="KOR" target="HND">
      <data key="d0">741348</data>
    </edge>
    <edge source="KOR" target="HKG">
      <data key="d0">671260115</data>
    </edge>
    <edge source="KOR" target="HUN">
      <data key="d0">9470750</data>
    </edge>
    <edge source="KOR" target="IDN">
      <data key="d0">86608747</data>
    </edge>
    <edge source="KOR" target="IRL">
      <data key="d0">49342436</data>
    </edge>
    <edge source="KOR" target="ISR">
      <data key="d0">14001954</data>
    </edge>
    <edge source="KOR" target="ITA">
      <data key="d0">59184940</data>
    </edge>
    <edge source="KOR" target="CIV">
      <data key="d0">53078</data>
    </edge>
    <edge source="KOR" target="JAM">
      <data key="d0">268156</data>
    </edge>
    <edge source="KOR" target="JPN">
      <data key="d0">595550499</data>
    </edge>
    <edge source="KOR" target="KAZ">
      <data key="d0">8248891</data>
    </edge>
    <edge source="KOR" target="JOR">
      <data key="d0">1477745</data>
    </edge>
    <edge source="KOR" target="KGZ">
      <data key="d0">338026</data>
    </edge>
    <edge source="KOR" target="LBN">
      <data key="d0">1366172</data>
    </edge>
    <edge source="KOR" target="LVA">
      <data key="d0">6442584</data>
    </edge>
    <edge source="KOR" target="LTU">
      <data key="d0">4254488</data>
    </edge>
    <edge source="KOR" target="MDG">
      <data key="d0">77416</data>
    </edge>
    <edge source="KOR" target="MWI">
      <data key="d0">15585</data>
    </edge>
    <edge source="KOR" target="MYS">
      <data key="d0">82211676</data>
    </edge>
    <edge source="KOR" target="MUS">
      <data key="d0">72053</data>
    </edge>
    <edge source="KOR" target="MEX">
      <data key="d0">155037566</data>
    </edge>
    <edge source="KOR" target="MDA">
      <data key="d0">37728</data>
    </edge>
    <edge source="KOR" target="MAR">
      <data key="d0">3743351</data>
    </edge>
    <edge source="KOR" target="MOZ">
      <data key="d0">49614</data>
    </edge>
    <edge source="KOR" target="OMN">
      <data key="d0">475291</data>
    </edge>
    <edge source="KOR" target="NAM">
      <data key="d0">14816</data>
    </edge>
    <edge source="KOR" target="NLD">
      <data key="d0">205286827</data>
    </edge>
    <edge source="KOR" target="NZL">
      <data key="d0">7356831</data>
    </edge>
    <edge source="KOR" target="NIC">
      <data key="d0">306557</data>
    </edge>
    <edge source="KOR" target="NER">
      <data key="d0">109914</data>
    </edge>
    <edge source="KOR" target="NOR">
      <data key="d0">2776194</data>
    </edge>
    <edge source="KOR" target="PAK">
      <data key="d0">3288036</data>
    </edge>
    <edge source="KOR" target="PAN">
      <data key="d0">15767133</data>
    </edge>
    <edge source="KOR" target="PRY">
      <data key="d0">1672140</data>
    </edge>
    <edge source="KOR" target="PER">
      <data key="d0">13331396</data>
    </edge>
    <edge source="KOR" target="PHL">
      <data key="d0">25101363</data>
    </edge>
    <edge source="KOR" target="POL">
      <data key="d0">33277256</data>
    </edge>
    <edge source="KOR" target="PRT">
      <data key="d0">9165049</data>
    </edge>
    <edge source="KOR" target="ROU">
      <data key="d0">1526204</data>
    </edge>
    <edge source="KOR" target="RUS">
      <data key="d0">170414996</data>
    </edge>
    <edge source="KOR" target="SAU">
      <data key="d0">21549379</data>
    </edge>
    <edge source="KOR" target="SEN">
      <data key="d0">131199</data>
    </edge>
    <edge source="KOR" target="SRB">
      <data key="d0">1499084</data>
    </edge>
    <edge source="KOR" target="IND">
      <data key="d0">63906460</data>
    </edge>
    <edge source="KOR" target="SGP">
      <data key="d0">239677767</data>
    </edge>
    <edge source="KOR" target="SVK">
      <data key="d0">51983163</data>
    </edge>
    <edge source="KOR" target="VNM">
      <data key="d0">215397170</data>
    </edge>
    <edge source="KOR" target="SVN">
      <data key="d0">713889</data>
    </edge>
    <edge source="KOR" target="ZAF">
      <data key="d0">21733280</data>
    </edge>
    <edge source="KOR" target="ZWE">
      <data key="d0">129211</data>
    </edge>
    <edge source="KOR" target="ESP">
      <data key="d0">22140174</data>
    </edge>
    <edge source="KOR" target="SWE">
      <data key="d0">25598465</data>
    </edge>
    <edge source="KOR" target="CHE">
      <data key="d0">3003372</data>
    </edge>
    <edge source="KOR" target="THA">
      <data key="d0">65829779</data>
    </edge>
    <edge source="KOR" target="TGO">
      <data key="d0">12820</data>
    </edge>
    <edge source="KOR" target="ARE">
      <data key="d0">72056835</data>
    </edge>
    <edge source="KOR" target="TUN">
      <data key="d0">4298361</data>
    </edge>
    <edge source="KOR" target="TUR">
      <data key="d0">54759247</data>
    </edge>
    <edge source="KOR" target="UGA">
      <data key="d0">274397</data>
    </edge>
    <edge source="KOR" target="UKR">
      <data key="d0">5131707</data>
    </edge>
    <edge source="KOR" target="MKD">
      <data key="d0">89399</data>
    </edge>
    <edge source="KOR" target="EGY">
      <data key="d0">8442946</data>
    </edge>
    <edge source="KOR" target="GBR">
      <data key="d0">329075826</data>
    </edge>
    <edge source="KOR" target="TZA">
      <data key="d0">1693471</data>
    </edge>
    <edge source="KOR" target="USA">
      <data key="d0">2566945790</data>
    </edge>
    <edge source="KOR" target="URY">
      <data key="d0">5959110</data>
    </edge>
    <edge source="MYS" target="DZA">
      <data key="d0">2517896</data>
    </edge>
    <edge source="MYS" target="AZE">
      <data key="d0">55745</data>
    </edge>
    <edge source="MYS" target="ARG">
      <data key="d0">10602787</data>
    </edge>
    <edge source="MYS" target="AUS">
      <data key="d0">523314541</data>
    </edge>
    <edge source="MYS" target="AUT">
      <data key="d0">1563763</data>
    </edge>
    <edge source="MYS" target="ARM">
      <data key="d0">30387</data>
    </edge>
    <edge source="MYS" target="BEL">
      <data key="d0">39576437</data>
    </edge>
    <edge source="MYS" target="BRA">
      <data key="d0">70440423</data>
    </edge>
    <edge source="MYS" target="BGR">
      <data key="d0">2204549</data>
    </edge>
    <edge source="MYS" target="BLR">
      <data key="d0">11203</data>
    </edge>
    <edge source="MYS" target="KHM">
      <data key="d0">2177684</data>
    </edge>
    <edge source="MYS" target="CMR">
      <data key="d0">21022</data>
    </edge>
    <edge source="MYS" target="CAN">
      <data key="d0">91948397</data>
    </edge>
    <edge source="MYS" target="LKA">
      <data key="d0">17875903</data>
    </edge>
    <edge source="MYS" target="CHL">
      <data key="d0">4100476</data>
    </edge>
    <edge source="MYS" target="CHN">
      <data key="d0">3134361101</data>
    </edge>
    <edge source="MYS" target="COL">
      <data key="d0">4538299</data>
    </edge>
    <edge source="MYS" target="CRI">
      <data key="d0">9346116</data>
    </edge>
    <edge source="MYS" target="HRV">
      <data key="d0">2958824</data>
    </edge>
    <edge source="MYS" target="CZE">
      <data key="d0">103332377</data>
    </edge>
    <edge source="MYS" target="BEN">
      <data key="d0">217450</data>
    </edge>
    <edge source="MYS" target="DNK">
      <data key="d0">8278424</data>
    </edge>
    <edge source="MYS" target="ECU">
      <data key="d0">317880</data>
    </edge>
    <edge source="MYS" target="SLV">
      <data key="d0">1408142</data>
    </edge>
    <edge source="MYS" target="EST">
      <data key="d0">67376</data>
    </edge>
    <edge source="MYS" target="FIN">
      <data key="d0">60951345</data>
    </edge>
    <edge source="MYS" target="FRA">
      <data key="d0">48463205</data>
    </edge>
    <edge source="MYS" target="GEO">
      <data key="d0">168646</data>
    </edge>
    <edge source="MYS" target="DEU">
      <data key="d0">383964300</data>
    </edge>
    <edge source="MYS" target="GHA">
      <data key="d0">241707</data>
    </edge>
    <edge source="MYS" target="GRC">
      <data key="d0">6255555</data>
    </edge>
    <edge source="MYS" target="GTM">
      <data key="d0">414651</data>
    </edge>
    <edge source="MYS" target="HND">
      <data key="d0">219311</data>
    </edge>
    <edge source="MYS" target="HKG">
      <data key="d0">1010026566</data>
    </edge>
    <edge source="MYS" target="HUN">
      <data key="d0">51374909</data>
    </edge>
    <edge source="MYS" target="IDN">
      <data key="d0">156481915</data>
    </edge>
    <edge source="MYS" target="IRL">
      <data key="d0">22926691</data>
    </edge>
    <edge source="MYS" target="ITA">
      <data key="d0">32522092</data>
    </edge>
    <edge source="MYS" target="JPN">
      <data key="d0">737034291</data>
    </edge>
    <edge source="MYS" target="KAZ">
      <data key="d0">79827</data>
    </edge>
    <edge source="MYS" target="JOR">
      <data key="d0">3646298</data>
    </edge>
    <edge source="MYS" target="KOR">
      <data key="d0">321193375</data>
    </edge>
    <edge source="MYS" target="LBN">
      <data key="d0">1665338</data>
    </edge>
    <edge source="MYS" target="LVA">
      <data key="d0">182731</data>
    </edge>
    <edge source="MYS" target="MUS">
      <data key="d0">1220098</data>
    </edge>
    <edge source="MYS" target="MEX">
      <data key="d0">329509952</data>
    </edge>
    <edge source="MYS" target="MAR">
      <data key="d0">3316505</data>
    </edge>
    <edge source="MYS" target="MOZ">
      <data key="d0">40756</data>
    </edge>
    <edge source="MYS" target="OMN">
      <data key="d0">3653124</data>
    </edge>
    <edge source="MYS" target="NAM">
      <data key="d0">10836</data>
    </edge>
    <edge source="MYS" target="NLD">
      <data key="d0">1196750867</data>
    </edge>
    <edge source="MYS" target="NZL">
      <data key="d0">55084791</data>
    </edge>
    <edge source="MYS" target="NIC">
      <data key="d0">328091</data>
    </edge>
    <edge source="MYS" target="NOR">
      <data key="d0">660600</data>
    </edge>
    <edge source="MYS" target="PAK">
      <data key="d0">38254459</data>
    </edge>
    <edge source="MYS" target="PAN">
      <data key="d0">846714</data>
    </edge>
    <edge source="MYS" target="PER">
      <data key="d0">2245024</data>
    </edge>
    <edge source="MYS" target="PHL">
      <data key="d0">81007857</data>
    </edge>
    <edge source="MYS" target="POL">
      <data key="d0">86357367</data>
    </edge>
    <edge source="MYS" target="PRT">
      <data key="d0">2498276</data>
    </edge>
    <edge source="MYS" target="ROU">
      <data key="d0">15394284</data>
    </edge>
    <edge source="MYS" target="RUS">
      <data key="d0">30108424</data>
    </edge>
    <edge source="MYS" target="SAU">
      <data key="d0">46109203</data>
    </edge>
    <edge source="MYS" target="SRB">
      <data key="d0">39120</data>
    </edge>
    <edge source="MYS" target="IND">
      <data key="d0">333344027</data>
    </edge>
    <edge source="MYS" target="SGP">
      <data key="d0">2077012314</data>
    </edge>
    <edge source="MYS" target="SVK">
      <data key="d0">31137979</data>
    </edge>
    <edge source="MYS" target="VNM">
      <data key="d0">165045794</data>
    </edge>
    <edge source="MYS" target="SVN">
      <data key="d0">852420</data>
    </edge>
    <edge source="MYS" target="ZAF">
      <data key="d0">48097431</data>
    </edge>
    <edge source="MYS" target="ZWE">
      <data key="d0">28457</data>
    </edge>
    <edge source="MYS" target="ESP">
      <data key="d0">17746996</data>
    </edge>
    <edge source="MYS" target="SWE">
      <data key="d0">30228783</data>
    </edge>
    <edge source="MYS" target="CHE">
      <data key="d0">10574633</data>
    </edge>
    <edge source="MYS" target="THA">
      <data key="d0">2244085322</data>
    </edge>
    <edge source="MYS" target="ARE">
      <data key="d0">162018028</data>
    </edge>
    <edge source="MYS" target="TUN">
      <data key="d0">19611073</data>
    </edge>
    <edge source="MYS" target="TUR">
      <data key="d0">18015347</data>
    </edge>
    <edge source="MYS" target="UGA">
      <data key="d0">44333</data>
    </edge>
    <edge source="MYS" target="UKR">
      <data key="d0">4473025</data>
    </edge>
    <edge source="MYS" target="EGY">
      <data key="d0">29802178</data>
    </edge>
    <edge source="MYS" target="GBR">
      <data key="d0">166955205</data>
    </edge>
    <edge source="MYS" target="TZA">
      <data key="d0">5392932</data>
    </edge>
    <edge source="MYS" target="USA">
      <data key="d0">2508557739</data>
    </edge>
    <edge source="MYS" target="BFA">
      <data key="d0">25519</data>
    </edge>
    <edge source="MYS" target="URY">
      <data key="d0">16280846</data>
    </edge>
    <edge source="MEX" target="ALB">
      <data key="d0">15585</data>
    </edge>
    <edge source="MEX" target="AZE">
      <data key="d0">750933</data>
    </edge>
    <edge source="MEX" target="ARG">
      <data key="d0">41172560</data>
    </edge>
    <edge source="MEX" target="AUS">
      <data key="d0">37725839</data>
    </edge>
    <edge source="MEX" target="AUT">
      <data key="d0">9736877</data>
    </edge>
    <edge source="MEX" target="ARM">
      <data key="d0">691481</data>
    </edge>
    <edge source="MEX" target="BEL">
      <data key="d0">42642470</data>
    </edge>
    <edge source="MEX" target="BOL">
      <data key="d0">4794921</data>
    </edge>
    <edge source="MEX" target="BRA">
      <data key="d0">121588930</data>
    </edge>
    <edge source="MEX" target="BGR">
      <data key="d0">10509</data>
    </edge>
    <edge source="MEX" target="BLR">
      <data key="d0">107753</data>
    </edge>
    <edge source="MEX" target="CAN">
      <data key="d0">176061335</data>
    </edge>
    <edge source="MEX" target="CAF">
      <data key="d0">265581</data>
    </edge>
    <edge source="MEX" target="LKA">
      <data key="d0">548867</data>
    </edge>
    <edge source="MEX" target="CHL">
      <data key="d0">81866813</data>
    </edge>
    <edge source="MEX" target="CHN">
      <data key="d0">162795815</data>
    </edge>
    <edge source="MEX" target="COL">
      <data key="d0">133973076</data>
    </edge>
    <edge source="MEX" target="CRI">
      <data key="d0">2955412</data>
    </edge>
    <edge source="MEX" target="HRV">
      <data key="d0">18807</data>
    </edge>
    <edge source="MEX" target="CZE">
      <data key="d0">15044868</data>
    </edge>
    <edge source="MEX" target="DNK">
      <data key="d0">29154712</data>
    </edge>
    <edge source="MEX" target="ECU">
      <data key="d0">9579189</data>
    </edge>
    <edge source="MEX" target="SLV">
      <data key="d0">647555</data>
    </edge>
    <edge source="MEX" target="ETH">
      <data key="d0">54971</data>
    </edge>
    <edge source="MEX" target="FIN">
      <data key="d0">784026</data>
    </edge>
    <edge source="MEX" target="FRA">
      <data key="d0">74331536</data>
    </edge>
    <edge source="MEX" target="DEU">
      <data key="d0">122368433</data>
    </edge>
    <edge source="MEX" target="GHA">
      <data key="d0">181585</data>
    </edge>
    <edge source="MEX" target="GRC">
      <data key="d0">2266425</data>
    </edge>
    <edge source="MEX" target="GTM">
      <data key="d0">1370523</data>
    </edge>
    <edge source="MEX" target="HND">
      <data key="d0">521144</data>
    </edge>
    <edge source="MEX" target="HKG">
      <data key="d0">77085289</data>
    </edge>
    <edge source="MEX" target="HUN">
      <data key="d0">15148204</data>
    </edge>
    <edge source="MEX" target="IDN">
      <data key="d0">4985901</data>
    </edge>
    <edge source="MEX" target="IRL">
      <data key="d0">3305749</data>
    </edge>
    <edge source="MEX" target="ISR">
      <data key="d0">11784958</data>
    </edge>
    <edge source="MEX" target="ITA">
      <data key="d0">28442922</data>
    </edge>
    <edge source="MEX" target="JAM">
      <data key="d0">607203</data>
    </edge>
    <edge source="MEX" target="JPN">
      <data key="d0">51744314</data>
    </edge>
    <edge source="MEX" target="KAZ">
      <data key="d0">40026</data>
    </edge>
    <edge source="MEX" target="KOR">
      <data key="d0">27778869</data>
    </edge>
    <edge source="MEX" target="KGZ">
      <data key="d0">76360</data>
    </edge>
    <edge source="MEX" target="LVA">
      <data key="d0">62971</data>
    </edge>
    <edge source="MEX" target="LTU">
      <data key="d0">652290</data>
    </edge>
    <edge source="MEX" target="MYS">
      <data key="d0">8507744</data>
    </edge>
    <edge source="MEX" target="MAR">
      <data key="d0">11453</data>
    </edge>
    <edge source="MEX" target="NLD">
      <data key="d0">186403443</data>
    </edge>
    <edge source="MEX" target="NZL">
      <data key="d0">12667032</data>
    </edge>
    <edge source="MEX" target="NIC">
      <data key="d0">485227</data>
    </edge>
    <edge source="MEX" target="NOR">
      <data key="d0">1623897</data>
    </edge>
    <edge source="MEX" target="PAK">
      <data key="d0">32005</data>
    </edge>
    <edge source="MEX" target="PAN">
      <data key="d0">3159336</data>
    </edge>
    <edge source="MEX" target="PRY">
      <data key="d0">744553</data>
    </edge>
    <edge source="MEX" target="PER">
      <data key="d0">32717809</data>
    </edge>
    <edge source="MEX" target="PHL">
      <data key="d0">4951324</data>
    </edge>
    <edge source="MEX" target="POL">
      <data key="d0">13968144</data>
    </edge>
    <edge source="MEX" target="PRT">
      <data key="d0">119833</data>
    </edge>
    <edge source="MEX" target="ROU">
      <data key="d0">275010</data>
    </edge>
    <edge source="MEX" target="RUS">
      <data key="d0">799940</data>
    </edge>
    <edge source="MEX" target="SAU">
      <data key="d0">2406279</data>
    </edge>
    <edge source="MEX" target="SRB">
      <data key="d0">350974</data>
    </edge>
    <edge source="MEX" target="IND">
      <data key="d0">48451478</data>
    </edge>
    <edge source="MEX" target="SGP">
      <data key="d0">106697861</data>
    </edge>
    <edge source="MEX" target="SVK">
      <data key="d0">1770589</data>
    </edge>
    <edge source="MEX" target="VNM">
      <data key="d0">3855948</data>
    </edge>
    <edge source="MEX" target="SVN">
      <data key="d0">1191971</data>
    </edge>
    <edge source="MEX" target="ZAF">
      <data key="d0">20439624</data>
    </edge>
    <edge source="MEX" target="ESP">
      <data key="d0">39065377</data>
    </edge>
    <edge source="MEX" target="SWE">
      <data key="d0">913131</data>
    </edge>
    <edge source="MEX" target="CHE">
      <data key="d0">6387202</data>
    </edge>
    <edge source="MEX" target="THA">
      <data key="d0">27339423</data>
    </edge>
    <edge source="MEX" target="ARE">
      <data key="d0">4517753</data>
    </edge>
    <edge source="MEX" target="TUR">
      <data key="d0">6862439</data>
    </edge>
    <edge source="MEX" target="UKR">
      <data key="d0">108954</data>
    </edge>
    <edge source="MEX" target="MKD">
      <data key="d0">230578</data>
    </edge>
    <edge source="MEX" target="EGY">
      <data key="d0">159693</data>
    </edge>
    <edge source="MEX" target="GBR">
      <data key="d0">90879218</data>
    </edge>
    <edge source="MEX" target="USA">
      <data key="d0">19092821795</data>
    </edge>
    <edge source="MEX" target="BFA">
      <data key="d0">46678</data>
    </edge>
    <edge source="MEX" target="URY">
      <data key="d0">9946408</data>
    </edge>
    <edge source="PAN" target="ARG">
      <data key="d0">723974</data>
    </edge>
    <edge source="PAN" target="BOL">
      <data key="d0">59643</data>
    </edge>
    <edge source="PAN" target="BRA">
      <data key="d0">4384739</data>
    </edge>
    <edge source="PAN" target="CAN">
      <data key="d0">38814</data>
    </edge>
    <edge source="PAN" target="CHL">
      <data key="d0">4992265</data>
    </edge>
    <edge source="PAN" target="COL">
      <data key="d0">30409439</data>
    </edge>
    <edge source="PAN" target="CRI">
      <data key="d0">11638805</data>
    </edge>
    <edge source="PAN" target="ECU">
      <data key="d0">9033600</data>
    </edge>
    <edge source="PAN" target="SLV">
      <data key="d0">5619729</data>
    </edge>
    <edge source="PAN" target="DEU">
      <data key="d0">137580</data>
    </edge>
    <edge source="PAN" target="GTM">
      <data key="d0">6294508</data>
    </edge>
    <edge source="PAN" target="HND">
      <data key="d0">3870747</data>
    </edge>
    <edge source="PAN" target="HKG">
      <data key="d0">100750</data>
    </edge>
    <edge source="PAN" target="JAM">
      <data key="d0">665999</data>
    </edge>
    <edge source="PAN" target="MEX">
      <data key="d0">29621914</data>
    </edge>
    <edge source="PAN" target="NLD">
      <data key="d0">13563</data>
    </edge>
    <edge source="PAN" target="NIC">
      <data key="d0">4007240</data>
    </edge>
    <edge source="PAN" target="PRY">
      <data key="d0">5722875</data>
    </edge>
    <edge source="PAN" target="PER">
      <data key="d0">6038619</data>
    </edge>
    <edge source="PAN" target="SGP">
      <data key="d0">13476</data>
    </edge>
    <edge source="PAN" target="SWE">
      <data key="d0">88085</data>
    </edge>
    <edge source="PAN" target="ARE">
      <data key="d0">209870</data>
    </edge>
    <edge source="PAN" target="USA">
      <data key="d0">29091080</data>
    </edge>
    <edge source="PAN" target="URY">
      <data key="d0">3440136</data>
    </edge>
    <edge source="PRY" target="ARG">
      <data key="d0">31270</data>
    </edge>
    <edge source="PRY" target="BOL">
      <data key="d0">381405</data>
    </edge>
    <edge source="PRY" target="CHL">
      <data key="d0">743202</data>
    </edge>
    <edge source="PRY" target="GTM">
      <data key="d0">15000</data>
    </edge>
    <edge source="PRY" target="MEX">
      <data key="d0">784784</data>
    </edge>
    <edge source="PRY" target="PER">
      <data key="d0">20543</data>
    </edge>
    <edge source="PRY" target="ESP">
      <data key="d0">22741</data>
    </edge>
    <edge source="PRY" target="USA">
      <data key="d0">468353</data>
    </edge>
    <edge source="PRY" target="URY">
      <data key="d0">14681</data>
    </edge>
    <edge source="PER" target="ARG">
      <data key="d0">27133</data>
    </edge>
    <edge source="PER" target="BOL">
      <data key="d0">781566</data>
    </edge>
    <edge source="PER" target="BRA">
      <data key="d0">288016</data>
    </edge>
    <edge source="PER" target="CAN">
      <data key="d0">59515</data>
    </edge>
    <edge source="PER" target="CHL">
      <data key="d0">423714</data>
    </edge>
    <edge source="PER" target="CHN">
      <data key="d0">23579</data>
    </edge>
    <edge source="PER" target="COL">
      <data key="d0">1305880</data>
    </edge>
    <edge source="PER" target="CRI">
      <data key="d0">19838</data>
    </edge>
    <edge source="PER" target="ECU">
      <data key="d0">1120456</data>
    </edge>
    <edge source="PER" target="FRA">
      <data key="d0">34516</data>
    </edge>
    <edge source="PER" target="GTM">
      <data key="d0">17654</data>
    </edge>
    <edge source="PER" target="HKG">
      <data key="d0">458533</data>
    </edge>
    <edge source="PER" target="IRL">
      <data key="d0">206673</data>
    </edge>
    <edge source="PER" target="ISR">
      <data key="d0">29632</data>
    </edge>
    <edge source="PER" target="ITA">
      <data key="d0">54307</data>
    </edge>
    <edge source="PER" target="KOR">
      <data key="d0">37390</data>
    </edge>
    <edge source="PER" target="MYS">
      <data key="d0">18558</data>
    </edge>
    <edge source="PER" target="MEX">
      <data key="d0">191482</data>
    </edge>
    <edge source="PER" target="PAN">
      <data key="d0">21253</data>
    </edge>
    <edge source="PER" target="PRY">
      <data key="d0">77663</data>
    </edge>
    <edge source="PER" target="SGP">
      <data key="d0">286229</data>
    </edge>
    <edge source="PER" target="USA">
      <data key="d0">7397187</data>
    </edge>
    <edge source="PER" target="URY">
      <data key="d0">29879</data>
    </edge>
    <edge source="IND" target="DZA">
      <data key="d0">1150670</data>
    </edge>
    <edge source="IND" target="ARG">
      <data key="d0">2461391</data>
    </edge>
    <edge source="IND" target="AUS">
      <data key="d0">2793537</data>
    </edge>
    <edge source="IND" target="AUT">
      <data key="d0">307829</data>
    </edge>
    <edge source="IND" target="ARM">
      <data key="d0">121241</data>
    </edge>
    <edge source="IND" target="BEL">
      <data key="d0">7258249</data>
    </edge>
    <edge source="IND" target="BOL">
      <data key="d0">13732</data>
    </edge>
    <edge source="IND" target="BWA">
      <data key="d0">842837</data>
    </edge>
    <edge source="IND" target="BRA">
      <data key="d0">12600727</data>
    </edge>
    <edge source="IND" target="BLR">
      <data key="d0">56339</data>
    </edge>
    <edge source="IND" target="KHM">
      <data key="d0">304059</data>
    </edge>
    <edge source="IND" target="CMR">
      <data key="d0">41926</data>
    </edge>
    <edge source="IND" target="CAN">
      <data key="d0">1926871</data>
    </edge>
    <edge source="IND" target="CAF">
      <data key="d0">16627</data>
    </edge>
    <edge source="IND" target="LKA">
      <data key="d0">4423009</data>
    </edge>
    <edge source="IND" target="CHL">
      <data key="d0">141652</data>
    </edge>
    <edge source="IND" target="CHN">
      <data key="d0">60912563</data>
    </edge>
    <edge source="IND" target="COL">
      <data key="d0">1364349</data>
    </edge>
    <edge source="IND" target="CRI">
      <data key="d0">19648</data>
    </edge>
    <edge source="IND" target="HRV">
      <data key="d0">28639</data>
    </edge>
    <edge source="IND" target="CZE">
      <data key="d0">760913</data>
    </edge>
    <edge source="IND" target="DNK">
      <data key="d0">3155898</data>
    </edge>
    <edge source="IND" target="ECU">
      <data key="d0">833970</data>
    </edge>
    <edge source="IND" target="SLV">
      <data key="d0">13200</data>
    </edge>
    <edge source="IND" target="ETH">
      <data key="d0">2001505</data>
    </edge>
    <edge source="IND" target="EST">
      <data key="d0">355313</data>
    </edge>
    <edge source="IND" target="FIN">
      <data key="d0">821878</data>
    </edge>
    <edge source="IND" target="FRA">
      <data key="d0">16565739</data>
    </edge>
    <edge source="IND" target="GMB">
      <data key="d0">87649</data>
    </edge>
    <edge source="IND" target="DEU">
      <data key="d0">20758963</data>
    </edge>
    <edge source="IND" target="GHA">
      <data key="d0">961909</data>
    </edge>
    <edge source="IND" target="GRC">
      <data key="d0">150336</data>
    </edge>
    <edge source="IND" target="GTM">
      <data key="d0">43010</data>
    </edge>
    <edge source="IND" target="HND">
      <data key="d0">76898</data>
    </edge>
    <edge source="IND" target="HKG">
      <data key="d0">13966655</data>
    </edge>
    <edge source="IND" target="HUN">
      <data key="d0">35720003</data>
    </edge>
    <edge source="IND" target="IDN">
      <data key="d0">3268485</data>
    </edge>
    <edge source="IND" target="IRL">
      <data key="d0">5066237</data>
    </edge>
    <edge source="IND" target="ISR">
      <data key="d0">5591383</data>
    </edge>
    <edge source="IND" target="ITA">
      <data key="d0">3098918</data>
    </edge>
    <edge source="IND" target="CIV">
      <data key="d0">11955</data>
    </edge>
    <edge source="IND" target="JPN">
      <data key="d0">8207959</data>
    </edge>
    <edge source="IND" target="KAZ">
      <data key="d0">25247</data>
    </edge>
    <edge source="IND" target="JOR">
      <data key="d0">383785</data>
    </edge>
    <edge source="IND" target="KOR">
      <data key="d0">2918068</data>
    </edge>
    <edge source="IND" target="LBN">
      <data key="d0">245599</data>
    </edge>
    <edge source="IND" target="LVA">
      <data key="d0">209716</data>
    </edge>
    <edge source="IND" target="LTU">
      <data key="d0">534648</data>
    </edge>
    <edge source="IND" target="MDG">
      <data key="d0">79440</data>
    </edge>
    <edge source="IND" target="MWI">
      <data key="d0">183761</data>
    </edge>
    <edge source="IND" target="MYS">
      <data key="d0">27851512</data>
    </edge>
    <edge source="IND" target="MUS">
      <data key="d0">949312</data>
    </edge>
    <edge source="IND" target="MEX">
      <data key="d0">2156818</data>
    </edge>
    <edge source="IND" target="MAR">
      <data key="d0">103031</data>
    </edge>
    <edge source="IND" target="MOZ">
      <data key="d0">284900</data>
    </edge>
    <edge source="IND" target="OMN">
      <data key="d0">948803</data>
    </edge>
    <edge source="IND" target="NAM">
      <data key="d0">1054174</data>
    </edge>
    <edge source="IND" target="NLD">
      <data key="d0">17105494</data>
    </edge>
    <edge source="IND" target="NZL">
      <data key="d0">499034</data>
    </edge>
    <edge source="IND" target="NIC">
      <data key="d0">63105</data>
    </edge>
    <edge source="IND" target="NER">
      <data key="d0">94303</data>
    </edge>
    <edge source="IND" target="NOR">
      <data key="d0">103085</data>
    </edge>
    <edge source="IND" target="PAK">
      <data key="d0">232585</data>
    </edge>
    <edge source="IND" target="PAN">
      <data key="d0">14030</data>
    </edge>
    <edge source="IND" target="PER">
      <data key="d0">319519</data>
    </edge>
    <edge source="IND" target="PHL">
      <data key="d0">5266821</data>
    </edge>
    <edge source="IND" target="POL">
      <data key="d0">3900421</data>
    </edge>
    <edge source="IND" target="PRT">
      <data key="d0">263923</data>
    </edge>
    <edge source="IND" target="ROU">
      <data key="d0">270245</data>
    </edge>
    <edge source="IND" target="RUS">
      <data key="d0">3011979</data>
    </edge>
    <edge source="IND" target="SAU">
      <data key="d0">1947204</data>
    </edge>
    <edge source="IND" target="SEN">
      <data key="d0">161007</data>
    </edge>
    <edge source="IND" target="SRB">
      <data key="d0">39317</data>
    </edge>
    <edge source="IND" target="SGP">
      <data key="d0">55687664</data>
    </edge>
    <edge source="IND" target="SVK">
      <data key="d0">1177155</data>
    </edge>
    <edge source="IND" target="VNM">
      <data key="d0">1099806</data>
    </edge>
    <edge source="IND" target="SVN">
      <data key="d0">3423209</data>
    </edge>
    <edge source="IND" target="ZAF">
      <data key="d0">2902657</data>
    </edge>
    <edge source="IND" target="ZWE">
      <data key="d0">195348</data>
    </edge>
    <edge source="IND" target="ESP">
      <data key="d0">2506152</data>
    </edge>
    <edge source="IND" target="SWE">
      <data key="d0">399146</data>
    </edge>
    <edge source="IND" target="CHE">
      <data key="d0">846003</data>
    </edge>
    <edge source="IND" target="THA">
      <data key="d0">5604234</data>
    </edge>
    <edge source="IND" target="TGO">
      <data key="d0">102279</data>
    </edge>
    <edge source="IND" target="ARE">
      <data key="d0">147238314</data>
    </edge>
    <edge source="IND" target="TUN">
      <data key="d0">23930</data>
    </edge>
    <edge source="IND" target="TUR">
      <data key="d0">1824353</data>
    </edge>
    <edge source="IND" target="UGA">
      <data key="d0">528516</data>
    </edge>
    <edge source="IND" target="UKR">
      <data key="d0">2218908</data>
    </edge>
    <edge source="IND" target="EGY">
      <data key="d0">1613338</data>
    </edge>
    <edge source="IND" target="GBR">
      <data key="d0">17246973</data>
    </edge>
    <edge source="IND" target="TZA">
      <data key="d0">2148365</data>
    </edge>
    <edge source="IND" target="USA">
      <data key="d0">138616067</data>
    </edge>
    <edge source="IND" target="BFA">
      <data key="d0">285118</data>
    </edge>
    <edge source="IND" target="URY">
      <data key="d0">195561</data>
    </edge>
    <edge source="SGP" target="DZA">
      <data key="d0">6336724</data>
    </edge>
    <edge source="SGP" target="AZE">
      <data key="d0">2630558</data>
    </edge>
    <edge source="SGP" target="ARG">
      <data key="d0">4658427</data>
    </edge>
    <edge source="SGP" target="AUS">
      <data key="d0">1276049412</data>
    </edge>
    <edge source="SGP" target="AUT">
      <data key="d0">19149796</data>
    </edge>
    <edge source="SGP" target="ARM">
      <data key="d0">263720</data>
    </edge>
    <edge source="SGP" target="BEL">
      <data key="d0">26212588</data>
    </edge>
    <edge source="SGP" target="BOL">
      <data key="d0">15356</data>
    </edge>
    <edge source="SGP" target="BWA">
      <data key="d0">67902</data>
    </edge>
    <edge source="SGP" target="BRA">
      <data key="d0">32062660</data>
    </edge>
    <edge source="SGP" target="BGR">
      <data key="d0">1002460</data>
    </edge>
    <edge source="SGP" target="BLR">
      <data key="d0">2551242</data>
    </edge>
    <edge source="SGP" target="KHM">
      <data key="d0">58148416</data>
    </edge>
    <edge source="SGP" target="CMR">
      <data key="d0">33900</data>
    </edge>
    <edge source="SGP" target="CAN">
      <data key="d0">68247159</data>
    </edge>
    <edge source="SGP" target="CAF">
      <data key="d0">23991</data>
    </edge>
    <edge source="SGP" target="LKA">
      <data key="d0">126141498</data>
    </edge>
    <edge source="SGP" target="CHL">
      <data key="d0">3136323</data>
    </edge>
    <edge source="SGP" target="CHN">
      <data key="d0">1975865455</data>
    </edge>
    <edge source="SGP" target="COL">
      <data key="d0">2854926</data>
    </edge>
    <edge source="SGP" target="CRI">
      <data key="d0">5068880</data>
    </edge>
    <edge source="SGP" target="HRV">
      <data key="d0">69441092</data>
    </edge>
    <edge source="SGP" target="CZE">
      <data key="d0">370829486</data>
    </edge>
    <edge source="SGP" target="BEN">
      <data key="d0">111058</data>
    </edge>
    <edge source="SGP" target="DNK">
      <data key="d0">66378438</data>
    </edge>
    <edge source="SGP" target="ECU">
      <data key="d0">389852</data>
    </edge>
    <edge source="SGP" target="SLV">
      <data key="d0">702579</data>
    </edge>
    <edge source="SGP" target="ETH">
      <data key="d0">10966</data>
    </edge>
    <edge source="SGP" target="EST">
      <data key="d0">638191</data>
    </edge>
    <edge source="SGP" target="FIN">
      <data key="d0">72201497</data>
    </edge>
    <edge source="SGP" target="FRA">
      <data key="d0">194860336</data>
    </edge>
    <edge source="SGP" target="GEO">
      <data key="d0">490717</data>
    </edge>
    <edge source="SGP" target="DEU">
      <data key="d0">696083281</data>
    </edge>
    <edge source="SGP" target="GHA">
      <data key="d0">1927230</data>
    </edge>
    <edge source="SGP" target="GRC">
      <data key="d0">3134334</data>
    </edge>
    <edge source="SGP" target="GTM">
      <data key="d0">387754</data>
    </edge>
    <edge source="SGP" target="HND">
      <data key="d0">1204319</data>
    </edge>
    <edge source="SGP" target="HKG">
      <data key="d0">2719617205</data>
    </edge>
    <edge source="SGP" target="HUN">
      <data key="d0">80455428</data>
    </edge>
    <edge source="SGP" target="IDN">
      <data key="d0">2428398470</data>
    </edge>
    <edge source="SGP" target="IRL">
      <data key="d0">162145219</data>
    </edge>
    <edge source="SGP" target="ISR">
      <data key="d0">34876947</data>
    </edge>
    <edge source="SGP" target="ITA">
      <data key="d0">47087963</data>
    </edge>
    <edge source="SGP" target="CIV">
      <data key="d0">490516</data>
    </edge>
    <edge source="SGP" target="JAM">
      <data key="d0">80491</data>
    </edge>
    <edge source="SGP" target="JPN">
      <data key="d0">1656322281</data>
    </edge>
    <edge source="SGP" target="KAZ">
      <data key="d0">913475</data>
    </edge>
    <edge source="SGP" target="JOR">
      <data key="d0">3306146</data>
    </edge>
    <edge source="SGP" target="KOR">
      <data key="d0">960205477</data>
    </edge>
    <edge source="SGP" target="LBN">
      <data key="d0">699000</data>
    </edge>
    <edge source="SGP" target="LVA">
      <data key="d0">5350143</data>
    </edge>
    <edge source="SGP" target="LTU">
      <data key="d0">947893</data>
    </edge>
    <edge source="SGP" target="MDG">
      <data key="d0">7930046</data>
    </edge>
    <edge source="SGP" target="MWI">
      <data key="d0">59827</data>
    </edge>
    <edge source="SGP" target="MYS">
      <data key="d0">2331722812</data>
    </edge>
    <edge source="SGP" target="MUS">
      <data key="d0">9870850</data>
    </edge>
    <edge source="SGP" target="MEX">
      <data key="d0">138495407</data>
    </edge>
    <edge source="SGP" target="MDA">
      <data key="d0">37757</data>
    </edge>
    <edge source="SGP" target="MAR">
      <data key="d0">932329</data>
    </edge>
    <edge source="SGP" target="MOZ">
      <data key="d0">304622</data>
    </edge>
    <edge source="SGP" target="OMN">
      <data key="d0">2049368</data>
    </edge>
    <edge source="SGP" target="NAM">
      <data key="d0">172899</data>
    </edge>
    <edge source="SGP" target="NLD">
      <data key="d0">628596387</data>
    </edge>
    <edge source="SGP" target="NZL">
      <data key="d0">152208807</data>
    </edge>
    <edge source="SGP" target="NIC">
      <data key="d0">1540993</data>
    </edge>
    <edge source="SGP" target="NER">
      <data key="d0">522016</data>
    </edge>
    <edge source="SGP" target="NOR">
      <data key="d0">1802768</data>
    </edge>
    <edge source="SGP" target="PAK">
      <data key="d0">113353957</data>
    </edge>
    <edge source="SGP" target="PAN">
      <data key="d0">483919</data>
    </edge>
    <edge source="SGP" target="PER">
      <data key="d0">7617253</data>
    </edge>
    <edge source="SGP" target="PHL">
      <data key="d0">673580806</data>
    </edge>
    <edge source="SGP" target="POL">
      <data key="d0">35690196</data>
    </edge>
    <edge source="SGP" target="PRT">
      <data key="d0">2732462</data>
    </edge>
    <edge source="SGP" target="ROU">
      <data key="d0">13281616</data>
    </edge>
    <edge source="SGP" target="RUS">
      <data key="d0">22255495</data>
    </edge>
    <edge source="SGP" target="SAU">
      <data key="d0">55818361</data>
    </edge>
    <edge source="SGP" target="SEN">
      <data key="d0">15759</data>
    </edge>
    <edge source="SGP" target="SRB">
      <data key="d0">1664425</data>
    </edge>
    <edge source="SGP" target="IND">
      <data key="d0">1512783519</data>
    </edge>
    <edge source="SGP" target="SVK">
      <data key="d0">8052045</data>
    </edge>
    <edge source="SGP" target="VNM">
      <data key="d0">421871606</data>
    </edge>
    <edge source="SGP" target="SVN">
      <data key="d0">13408904</data>
    </edge>
    <edge source="SGP" target="ZAF">
      <data key="d0">49390023</data>
    </edge>
    <edge source="SGP" target="ZWE">
      <data key="d0">440869</data>
    </edge>
    <edge source="SGP" target="ESP">
      <data key="d0">58515986</data>
    </edge>
    <edge source="SGP" target="SWE">
      <data key="d0">4797585</data>
    </edge>
    <edge source="SGP" target="CHE">
      <data key="d0">5290454</data>
    </edge>
    <edge source="SGP" target="THA">
      <data key="d0">1660151055</data>
    </edge>
    <edge source="SGP" target="TGO">
      <data key="d0">84210</data>
    </edge>
    <edge source="SGP" target="ARE">
      <data key="d0">500702189</data>
    </edge>
    <edge source="SGP" target="TUN">
      <data key="d0">169462</data>
    </edge>
    <edge source="SGP" target="TUR">
      <data key="d0">41061143</data>
    </edge>
    <edge source="SGP" target="UGA">
      <data key="d0">25561</data>
    </edge>
    <edge source="SGP" target="UKR">
      <data key="d0">1572995</data>
    </edge>
    <edge source="SGP" target="MKD">
      <data key="d0">316392</data>
    </edge>
    <edge source="SGP" target="EGY">
      <data key="d0">11494331</data>
    </edge>
    <edge source="SGP" target="GBR">
      <data key="d0">263804647</data>
    </edge>
    <edge source="SGP" target="TZA">
      <data key="d0">597268</data>
    </edge>
    <edge source="SGP" target="USA">
      <data key="d0">3327596438</data>
    </edge>
    <edge source="SGP" target="BFA">
      <data key="d0">13824</data>
    </edge>
    <edge source="SGP" target="URY">
      <data key="d0">164969</data>
    </edge>
    <edge source="ESP" target="ALB">
      <data key="d0">25262</data>
    </edge>
    <edge source="ESP" target="DZA">
      <data key="d0">5067930</data>
    </edge>
    <edge source="ESP" target="AZE">
      <data key="d0">159444</data>
    </edge>
    <edge source="ESP" target="ARG">
      <data key="d0">5938958</data>
    </edge>
    <edge source="ESP" target="AUS">
      <data key="d0">4171382</data>
    </edge>
    <edge source="ESP" target="AUT">
      <data key="d0">753769</data>
    </edge>
    <edge source="ESP" target="ARM">
      <data key="d0">149227</data>
    </edge>
    <edge source="ESP" target="BEL">
      <data key="d0">9725438</data>
    </edge>
    <edge source="ESP" target="BOL">
      <data key="d0">925375</data>
    </edge>
    <edge source="ESP" target="BRA">
      <data key="d0">9687661</data>
    </edge>
    <edge source="ESP" target="BGR">
      <data key="d0">526113</data>
    </edge>
    <edge source="ESP" target="BLR">
      <data key="d0">767204</data>
    </edge>
    <edge source="ESP" target="CMR">
      <data key="d0">351657</data>
    </edge>
    <edge source="ESP" target="CAN">
      <data key="d0">1508154</data>
    </edge>
    <edge source="ESP" target="CAF">
      <data key="d0">177471</data>
    </edge>
    <edge source="ESP" target="LKA">
      <data key="d0">26542</data>
    </edge>
    <edge source="ESP" target="CHL">
      <data key="d0">8485622</data>
    </edge>
    <edge source="ESP" target="CHN">
      <data key="d0">14065699</data>
    </edge>
    <edge source="ESP" target="COL">
      <data key="d0">6026397</data>
    </edge>
    <edge source="ESP" target="CRI">
      <data key="d0">479948</data>
    </edge>
    <edge source="ESP" target="HRV">
      <data key="d0">677190</data>
    </edge>
    <edge source="ESP" target="CZE">
      <data key="d0">6354866</data>
    </edge>
    <edge source="ESP" target="BEN">
      <data key="d0">17080</data>
    </edge>
    <edge source="ESP" target="DNK">
      <data key="d0">5077407</data>
    </edge>
    <edge source="ESP" target="ECU">
      <data key="d0">3918375</data>
    </edge>
    <edge source="ESP" target="SLV">
      <data key="d0">576707</data>
    </edge>
    <edge source="ESP" target="ETH">
      <data key="d0">122413</data>
    </edge>
    <edge source="ESP" target="EST">
      <data key="d0">164780</data>
    </edge>
    <edge source="ESP" target="FIN">
      <data key="d0">242190</data>
    </edge>
    <edge source="ESP" target="FRA">
      <data key="d0">99590736</data>
    </edge>
    <edge source="ESP" target="GEO">
      <data key="d0">466068</data>
    </edge>
    <edge source="ESP" target="GMB">
      <data key="d0">126055</data>
    </edge>
    <edge source="ESP" target="DEU">
      <data key="d0">47712709</data>
    </edge>
    <edge source="ESP" target="GHA">
      <data key="d0">449272</data>
    </edge>
    <edge source="ESP" target="GRC">
      <data key="d0">2303415</data>
    </edge>
    <edge source="ESP" target="GTM">
      <data key="d0">294939</data>
    </edge>
    <edge source="ESP" target="HND">
      <data key="d0">307246</data>
    </edge>
    <edge source="ESP" target="HKG">
      <data key="d0">11296787</data>
    </edge>
    <edge source="ESP" target="HUN">
      <data key="d0">3446956</data>
    </edge>
    <edge source="ESP" target="IDN">
      <data key="d0">1455435</data>
    </edge>
    <edge source="ESP" target="IRL">
      <data key="d0">10760072</data>
    </edge>
    <edge source="ESP" target="ISR">
      <data key="d0">2881870</data>
    </edge>
    <edge source="ESP" target="ITA">
      <data key="d0">47758608</data>
    </edge>
    <edge source="ESP" target="CIV">
      <data key="d0">162901</data>
    </edge>
    <edge source="ESP" target="JAM">
      <data key="d0">242693</data>
    </edge>
    <edge source="ESP" target="JPN">
      <data key="d0">1068798</data>
    </edge>
    <edge source="ESP" target="KAZ">
      <data key="d0">297419</data>
    </edge>
    <edge source="ESP" target="JOR">
      <data key="d0">705658</data>
    </edge>
    <edge source="ESP" target="KOR">
      <data key="d0">3143097</data>
    </edge>
    <edge source="ESP" target="KGZ">
      <data key="d0">20699</data>
    </edge>
    <edge source="ESP" target="LBN">
      <data key="d0">512163</data>
    </edge>
    <edge source="ESP" target="LVA">
      <data key="d0">407974</data>
    </edge>
    <edge source="ESP" target="LTU">
      <data key="d0">170520</data>
    </edge>
    <edge source="ESP" target="MYS">
      <data key="d0">7423065</data>
    </edge>
    <edge source="ESP" target="MRT">
      <data key="d0">698280</data>
    </edge>
    <edge source="ESP" target="MUS">
      <data key="d0">85954</data>
    </edge>
    <edge source="ESP" target="MEX">
      <data key="d0">19835691</data>
    </edge>
    <edge source="ESP" target="MDA">
      <data key="d0">30155</data>
    </edge>
    <edge source="ESP" target="MAR">
      <data key="d0">15958625</data>
    </edge>
    <edge source="ESP" target="MOZ">
      <data key="d0">102300</data>
    </edge>
    <edge source="ESP" target="OMN">
      <data key="d0">50971</data>
    </edge>
    <edge source="ESP" target="NLD">
      <data key="d0">123568036</data>
    </edge>
    <edge source="ESP" target="NZL">
      <data key="d0">72438</data>
    </edge>
    <edge source="ESP" target="NIC">
      <data key="d0">1948815</data>
    </edge>
    <edge source="ESP" target="NOR">
      <data key="d0">1327015</data>
    </edge>
    <edge source="ESP" target="PAK">
      <data key="d0">619460</data>
    </edge>
    <edge source="ESP" target="PAN">
      <data key="d0">956992</data>
    </edge>
    <edge source="ESP" target="PRY">
      <data key="d0">520442</data>
    </edge>
    <edge source="ESP" target="PER">
      <data key="d0">6467391</data>
    </edge>
    <edge source="ESP" target="PHL">
      <data key="d0">1305151</data>
    </edge>
    <edge source="ESP" target="POL">
      <data key="d0">15683825</data>
    </edge>
    <edge source="ESP" target="PRT">
      <data key="d0">401943950</data>
    </edge>
    <edge source="ESP" target="ROU">
      <data key="d0">5574172</data>
    </edge>
    <edge source="ESP" target="RUS">
      <data key="d0">4173745</data>
    </edge>
    <edge source="ESP" target="SAU">
      <data key="d0">3422408</data>
    </edge>
    <edge source="ESP" target="SEN">
      <data key="d0">158046</data>
    </edge>
    <edge source="ESP" target="SRB">
      <data key="d0">521890</data>
    </edge>
    <edge source="ESP" target="IND">
      <data key="d0">17604421</data>
    </edge>
    <edge source="ESP" target="SGP">
      <data key="d0">7714329</data>
    </edge>
    <edge source="ESP" target="SVK">
      <data key="d0">5896081</data>
    </edge>
    <edge source="ESP" target="VNM">
      <data key="d0">736321</data>
    </edge>
    <edge source="ESP" target="SVN">
      <data key="d0">171680</data>
    </edge>
    <edge source="ESP" target="ZAF">
      <data key="d0">1963895</data>
    </edge>
    <edge source="ESP" target="SWE">
      <data key="d0">4291345</data>
    </edge>
    <edge source="ESP" target="CHE">
      <data key="d0">3889226</data>
    </edge>
    <edge source="ESP" target="THA">
      <data key="d0">1919747</data>
    </edge>
    <edge source="ESP" target="TGO">
      <data key="d0">26463</data>
    </edge>
    <edge source="ESP" target="ARE">
      <data key="d0">2846636</data>
    </edge>
    <edge source="ESP" target="TUN">
      <data key="d0">2397737</data>
    </edge>
    <edge source="ESP" target="TUR">
      <data key="d0">10550152</data>
    </edge>
    <edge source="ESP" target="UKR">
      <data key="d0">1613209</data>
    </edge>
    <edge source="ESP" target="MKD">
      <data key="d0">266615</data>
    </edge>
    <edge source="ESP" target="EGY">
      <data key="d0">3156590</data>
    </edge>
    <edge source="ESP" target="GBR">
      <data key="d0">38160183</data>
    </edge>
    <edge source="ESP" target="TZA">
      <data key="d0">107318</data>
    </edge>
    <edge source="ESP" target="USA">
      <data key="d0">39016050</data>
    </edge>
    <edge source="ESP" target="BFA">
      <data key="d0">120212</data>
    </edge>
    <edge source="ESP" target="URY">
      <data key="d0">1095293</data>
    </edge>
    <edge source="GBR" target="ALB">
      <data key="d0">444617</data>
    </edge>
    <edge source="GBR" target="DZA">
      <data key="d0">4749975</data>
    </edge>
    <edge source="GBR" target="AZE">
      <data key="d0">4096325</data>
    </edge>
    <edge source="GBR" target="ARG">
      <data key="d0">986502</data>
    </edge>
    <edge source="GBR" target="AUS">
      <data key="d0">57665651</data>
    </edge>
    <edge source="GBR" target="AUT">
      <data key="d0">40755652</data>
    </edge>
    <edge source="GBR" target="ARM">
      <data key="d0">267991</data>
    </edge>
    <edge source="GBR" target="BEL">
      <data key="d0">207165210</data>
    </edge>
    <edge source="GBR" target="BOL">
      <data key="d0">34130</data>
    </edge>
    <edge source="GBR" target="BWA">
      <data key="d0">2474771</data>
    </edge>
    <edge source="GBR" target="BRA">
      <data key="d0">16815824</data>
    </edge>
    <edge source="GBR" target="BGR">
      <data key="d0">8107548</data>
    </edge>
    <edge source="GBR" target="BDI">
      <data key="d0">199852</data>
    </edge>
    <edge source="GBR" target="BLR">
      <data key="d0">876233</data>
    </edge>
    <edge source="GBR" target="KHM">
      <data key="d0">200375</data>
    </edge>
    <edge source="GBR" target="CMR">
      <data key="d0">1118970</data>
    </edge>
    <edge source="GBR" target="CAN">
      <data key="d0">46290317</data>
    </edge>
    <edge source="GBR" target="CAF">
      <data key="d0">48612</data>
    </edge>
    <edge source="GBR" target="LKA">
      <data key="d0">1514190</data>
    </edge>
    <edge source="GBR" target="CHL">
      <data key="d0">3456329</data>
    </edge>
    <edge source="GBR" target="CHN">
      <data key="d0">126991259</data>
    </edge>
    <edge source="GBR" target="COL">
      <data key="d0">1811575</data>
    </edge>
    <edge source="GBR" target="CRI">
      <data key="d0">825211</data>
    </edge>
    <edge source="GBR" target="HRV">
      <data key="d0">5585692</data>
    </edge>
    <edge source="GBR" target="CZE">
      <data key="d0">119571695</data>
    </edge>
    <edge source="GBR" target="BEN">
      <data key="d0">563659</data>
    </edge>
    <edge source="GBR" target="DNK">
      <data key="d0">91907173</data>
    </edge>
    <edge source="GBR" target="ECU">
      <data key="d0">549915</data>
    </edge>
    <edge source="GBR" target="SLV">
      <data key="d0">84028</data>
    </edge>
    <edge source="GBR" target="ETH">
      <data key="d0">12237209</data>
    </edge>
    <edge source="GBR" target="EST">
      <data key="d0">6967189</data>
    </edge>
    <edge source="GBR" target="FIN">
      <data key="d0">48583522</data>
    </edge>
    <edge source="GBR" target="FRA">
      <data key="d0">467407416</data>
    </edge>
    <edge source="GBR" target="GEO">
      <data key="d0">1894292</data>
    </edge>
    <edge source="GBR" target="GMB">
      <data key="d0">1281461</data>
    </edge>
    <edge source="GBR" target="PSE">
      <data key="d0">38090</data>
    </edge>
    <edge source="GBR" target="DEU">
      <data key="d0">815972637</data>
    </edge>
    <edge source="GBR" target="GHA">
      <data key="d0">14294740</data>
    </edge>
    <edge source="GBR" target="GRC">
      <data key="d0">18027160</data>
    </edge>
    <edge source="GBR" target="GTM">
      <data key="d0">321411</data>
    </edge>
    <edge source="GBR" target="HND">
      <data key="d0">126872</data>
    </edge>
    <edge source="GBR" target="HKG">
      <data key="d0">98747354</data>
    </edge>
    <edge source="GBR" target="HUN">
      <data key="d0">80206765</data>
    </edge>
    <edge source="GBR" target="IDN">
      <data key="d0">5783531</data>
    </edge>
    <edge source="GBR" target="IRL">
      <data key="d0">696712774</data>
    </edge>
    <edge source="GBR" target="ISR">
      <data key="d0">29089814</data>
    </edge>
    <edge source="GBR" target="ITA">
      <data key="d0">243832390</data>
    </edge>
    <edge source="GBR" target="CIV">
      <data key="d0">1395971</data>
    </edge>
    <edge source="GBR" target="JAM">
      <data key="d0">234376</data>
    </edge>
    <edge source="GBR" target="JPN">
      <data key="d0">48927306</data>
    </edge>
    <edge source="GBR" target="KAZ">
      <data key="d0">8153955</data>
    </edge>
    <edge source="GBR" target="JOR">
      <data key="d0">9758498</data>
    </edge>
    <edge source="GBR" target="KOR">
      <data key="d0">230270724</data>
    </edge>
    <edge source="GBR" target="KGZ">
      <data key="d0">196609</data>
    </edge>
    <edge source="GBR" target="LBN">
      <data key="d0">5249775</data>
    </edge>
    <edge source="GBR" target="LVA">
      <data key="d0">9542276</data>
    </edge>
    <edge source="GBR" target="LTU">
      <data key="d0">12898458</data>
    </edge>
    <edge source="GBR" target="MDG">
      <data key="d0">584756</data>
    </edge>
    <edge source="GBR" target="MWI">
      <data key="d0">2210509</data>
    </edge>
    <edge source="GBR" target="MYS">
      <data key="d0">21683484</data>
    </edge>
    <edge source="GBR" target="MRT">
      <data key="d0">237107</data>
    </edge>
    <edge source="GBR" target="MUS">
      <data key="d0">5946500</data>
    </edge>
    <edge source="GBR" target="MEX">
      <data key="d0">11873394</data>
    </edge>
    <edge source="GBR" target="MDA">
      <data key="d0">419040</data>
    </edge>
    <edge source="GBR" target="MAR">
      <data key="d0">15282976</data>
    </edge>
    <edge source="GBR" target="MOZ">
      <data key="d0">3961701</data>
    </edge>
    <edge source="GBR" target="OMN">
      <data key="d0">6515122</data>
    </edge>
    <edge source="GBR" target="NAM">
      <data key="d0">660384</data>
    </edge>
    <edge source="GBR" target="NLD">
      <data key="d0">986061723</data>
    </edge>
    <edge source="GBR" target="NZL">
      <data key="d0">4932265</data>
    </edge>
    <edge source="GBR" target="NIC">
      <data key="d0">134215</data>
    </edge>
    <edge source="GBR" target="NER">
      <data key="d0">138230</data>
    </edge>
    <edge source="GBR" target="NOR">
      <data key="d0">71429569</data>
    </edge>
    <edge source="GBR" target="PAK">
      <data key="d0">21612893</data>
    </edge>
    <edge source="GBR" target="PAN">
      <data key="d0">344410</data>
    </edge>
    <edge source="GBR" target="PRY">
      <data key="d0">503838</data>
    </edge>
    <edge source="GBR" target="PER">
      <data key="d0">1977956</data>
    </edge>
    <edge source="GBR" target="PHL">
      <data key="d0">4660619</data>
    </edge>
    <edge source="GBR" target="POL">
      <data key="d0">135850535</data>
    </edge>
    <edge source="GBR" target="PRT">
      <data key="d0">45666591</data>
    </edge>
    <edge source="GBR" target="ROU">
      <data key="d0">21251115</data>
    </edge>
    <edge source="GBR" target="RUS">
      <data key="d0">79013094</data>
    </edge>
    <edge source="GBR" target="SAU">
      <data key="d0">149602812</data>
    </edge>
    <edge source="GBR" target="SEN">
      <data key="d0">745882</data>
    </edge>
    <edge source="GBR" target="SRB">
      <data key="d0">10769493</data>
    </edge>
    <edge source="GBR" target="IND">
      <data key="d0">63627640</data>
    </edge>
    <edge source="GBR" target="SGP">
      <data key="d0">67564941</data>
    </edge>
    <edge source="GBR" target="SVK">
      <data key="d0">20210010</data>
    </edge>
    <edge source="GBR" target="VNM">
      <data key="d0">5601297</data>
    </edge>
    <edge source="GBR" target="SVN">
      <data key="d0">13999901</data>
    </edge>
    <edge source="GBR" target="ZAF">
      <data key="d0">57775828</data>
    </edge>
    <edge source="GBR" target="ZWE">
      <data key="d0">4910697</data>
    </edge>
    <edge source="GBR" target="ESP">
      <data key="d0">195792197</data>
    </edge>
    <edge source="GBR" target="SWE">
      <data key="d0">113640323</data>
    </edge>
    <edge source="GBR" target="CHE">
      <data key="d0">124103565</data>
    </edge>
    <edge source="GBR" target="THA">
      <data key="d0">9275988</data>
    </edge>
    <edge source="GBR" target="TGO">
      <data key="d0">102179</data>
    </edge>
    <edge source="GBR" target="ARE">
      <data key="d0">148504381</data>
    </edge>
    <edge source="GBR" target="TUN">
      <data key="d0">2370009</data>
    </edge>
    <edge source="GBR" target="TUR">
      <data key="d0">38540100</data>
    </edge>
    <edge source="GBR" target="UGA">
      <data key="d0">4270781</data>
    </edge>
    <edge source="GBR" target="UKR">
      <data key="d0">8759423</data>
    </edge>
    <edge source="GBR" target="MKD">
      <data key="d0">3563055</data>
    </edge>
    <edge source="GBR" target="EGY">
      <data key="d0">30045962</data>
    </edge>
    <edge source="GBR" target="TZA">
      <data key="d0">5627064</data>
    </edge>
    <edge source="GBR" target="USA">
      <data key="d0">687086125</data>
    </edge>
    <edge source="GBR" target="BFA">
      <data key="d0">703807</data>
    </edge>
    <edge source="GBR" target="URY">
      <data key="d0">2275704</data>
    </edge>
    <edge source="URY" target="ARG">
      <data key="d0">967348</data>
    </edge>
    <edge source="URY" target="BRA">
      <data key="d0">51489</data>
    </edge>
    <edge source="URY" target="CHL">
      <data key="d0">331718</data>
    </edge>
    <edge source="URY" target="CHN">
      <data key="d0">191376</data>
    </edge>
    <edge source="URY" target="COL">
      <data key="d0">24624</data>
    </edge>
    <edge source="URY" target="ECU">
      <data key="d0">15023</data>
    </edge>
    <edge source="URY" target="DEU">
      <data key="d0">21896</data>
    </edge>
    <edge source="URY" target="IRL">
      <data key="d0">1365210</data>
    </edge>
    <edge source="URY" target="JPN">
      <data key="d0">19039</data>
    </edge>
    <edge source="URY" target="MEX">
      <data key="d0">30715</data>
    </edge>
    <edge source="URY" target="PRY">
      <data key="d0">42579</data>
    </edge>
    <edge source="URY" target="PER">
      <data key="d0">16818</data>
    </edge>
    <edge source="URY" target="USA">
      <data key="d0">634403</data>
    </edge>
    <edge source="CZE" target="ALB">
      <data key="d0">3285049</data>
    </edge>
    <edge source="CZE" target="DZA">
      <data key="d0">11501500</data>
    </edge>
    <edge source="CZE" target="AZE">
      <data key="d0">18542725</data>
    </edge>
    <edge source="CZE" target="ARG">
      <data key="d0">2060953</data>
    </edge>
    <edge source="CZE" target="AUS">
      <data key="d0">1307757</data>
    </edge>
    <edge source="CZE" target="AUT">
      <data key="d0">393490922</data>
    </edge>
    <edge source="CZE" target="ARM">
      <data key="d0">3928325</data>
    </edge>
    <edge source="CZE" target="BEL">
      <data key="d0">256537846</data>
    </edge>
    <edge source="CZE" target="BWA">
      <data key="d0">193683</data>
    </edge>
    <edge source="CZE" target="BRA">
      <data key="d0">739698</data>
    </edge>
    <edge source="CZE" target="BGR">
      <data key="d0">28783135</data>
    </edge>
    <edge source="CZE" target="BLR">
      <data key="d0">34477551</data>
    </edge>
    <edge source="CZE" target="CAN">
      <data key="d0">745963</data>
    </edge>
    <edge source="CZE" target="CHL">
      <data key="d0">423322</data>
    </edge>
    <edge source="CZE" target="CHN">
      <data key="d0">40859745</data>
    </edge>
    <edge source="CZE" target="COL">
      <data key="d0">254380</data>
    </edge>
    <edge source="CZE" target="HRV">
      <data key="d0">25864297</data>
    </edge>
    <edge source="CZE" target="DNK">
      <data key="d0">145787199</data>
    </edge>
    <edge source="CZE" target="ECU">
      <data key="d0">122615</data>
    </edge>
    <edge source="CZE" target="SLV">
      <data key="d0">174059</data>
    </edge>
    <edge source="CZE" target="ETH">
      <data key="d0">857012</data>
    </edge>
    <edge source="CZE" target="EST">
      <data key="d0">7331382</data>
    </edge>
    <edge source="CZE" target="FIN">
      <data key="d0">91543757</data>
    </edge>
    <edge source="CZE" target="FRA">
      <data key="d0">880818208</data>
    </edge>
    <edge source="CZE" target="GEO">
      <data key="d0">7214141</data>
    </edge>
    <edge source="CZE" target="GMB">
      <data key="d0">13215</data>
    </edge>
    <edge source="CZE" target="DEU">
      <data key="d0">4063354157</data>
    </edge>
    <edge source="CZE" target="GHA">
      <data key="d0">2400210</data>
    </edge>
    <edge source="CZE" target="GRC">
      <data key="d0">34803792</data>
    </edge>
    <edge source="CZE" target="GTM">
      <data key="d0">17259</data>
    </edge>
    <edge source="CZE" target="HKG">
      <data key="d0">16858120</data>
    </edge>
    <edge source="CZE" target="HUN">
      <data key="d0">175697372</data>
    </edge>
    <edge source="CZE" target="IDN">
      <data key="d0">393271</data>
    </edge>
    <edge source="CZE" target="IRL">
      <data key="d0">88344878</data>
    </edge>
    <edge source="CZE" target="ISR">
      <data key="d0">90681081</data>
    </edge>
    <edge source="CZE" target="ITA">
      <data key="d0">422038063</data>
    </edge>
    <edge source="CZE" target="JPN">
      <data key="d0">7293049</data>
    </edge>
    <edge source="CZE" target="KAZ">
      <data key="d0">91824917</data>
    </edge>
    <edge source="CZE" target="JOR">
      <data key="d0">4012994</data>
    </edge>
    <edge source="CZE" target="KOR">
      <data key="d0">1043083</data>
    </edge>
    <edge source="CZE" target="KGZ">
      <data key="d0">819221</data>
    </edge>
    <edge source="CZE" target="LBN">
      <data key="d0">6777852</data>
    </edge>
    <edge source="CZE" target="LVA">
      <data key="d0">31346267</data>
    </edge>
    <edge source="CZE" target="LTU">
      <data key="d0">58357874</data>
    </edge>
    <edge source="CZE" target="MYS">
      <data key="d0">1352393</data>
    </edge>
    <edge source="CZE" target="MUS">
      <data key="d0">2400512</data>
    </edge>
    <edge source="CZE" target="MEX">
      <data key="d0">2352976</data>
    </edge>
    <edge source="CZE" target="MDA">
      <data key="d0">11104584</data>
    </edge>
    <edge source="CZE" target="MAR">
      <data key="d0">14062037</data>
    </edge>
    <edge source="CZE" target="MOZ">
      <data key="d0">49111</data>
    </edge>
    <edge source="CZE" target="OMN">
      <data key="d0">7091716</data>
    </edge>
    <edge source="CZE" target="NAM">
      <data key="d0">96519</data>
    </edge>
    <edge source="CZE" target="NLD">
      <data key="d0">1107328691</data>
    </edge>
    <edge source="CZE" target="NZL">
      <data key="d0">137508</data>
    </edge>
    <edge source="CZE" target="NER">
      <data key="d0">12372</data>
    </edge>
    <edge source="CZE" target="NOR">
      <data key="d0">93821971</data>
    </edge>
    <edge source="CZE" target="PAK">
      <data key="d0">10763</data>
    </edge>
    <edge source="CZE" target="PAN">
      <data key="d0">149901</data>
    </edge>
    <edge source="CZE" target="PER">
      <data key="d0">191955</data>
    </edge>
    <edge source="CZE" target="PHL">
      <data key="d0">4609400</data>
    </edge>
    <edge source="CZE" target="POL">
      <data key="d0">432475817</data>
    </edge>
    <edge source="CZE" target="PRT">
      <data key="d0">32094174</data>
    </edge>
    <edge source="CZE" target="ROU">
      <data key="d0">56666778</data>
    </edge>
    <edge source="CZE" target="RUS">
      <data key="d0">634098483</data>
    </edge>
    <edge source="CZE" target="SAU">
      <data key="d0">89045197</data>
    </edge>
    <edge source="CZE" target="SRB">
      <data key="d0">16767637</data>
    </edge>
    <edge source="CZE" target="IND">
      <data key="d0">857360</data>
    </edge>
    <edge source="CZE" target="SGP">
      <data key="d0">35887686</data>
    </edge>
    <edge source="CZE" target="SVK">
      <data key="d0">341317990</data>
    </edge>
    <edge source="CZE" target="VNM">
      <data key="d0">339567</data>
    </edge>
    <edge source="CZE" target="SVN">
      <data key="d0">20268586</data>
    </edge>
    <edge source="CZE" target="ZAF">
      <data key="d0">100416783</data>
    </edge>
    <edge source="CZE" target="ZWE">
      <data key="d0">35260</data>
    </edge>
    <edge source="CZE" target="ESP">
      <data key="d0">277711064</data>
    </edge>
    <edge source="CZE" target="SWE">
      <data key="d0">386217200</data>
    </edge>
    <edge source="CZE" target="CHE">
      <data key="d0">566661394</data>
    </edge>
    <edge source="CZE" target="THA">
      <data key="d0">820461</data>
    </edge>
    <edge source="CZE" target="ARE">
      <data key="d0">134889948</data>
    </edge>
    <edge source="CZE" target="TUN">
      <data key="d0">5463745</data>
    </edge>
    <edge source="CZE" target="TUR">
      <data key="d0">144614484</data>
    </edge>
    <edge source="CZE" target="UGA">
      <data key="d0">1122031</data>
    </edge>
    <edge source="CZE" target="UKR">
      <data key="d0">187874822</data>
    </edge>
    <edge source="CZE" target="MKD">
      <data key="d0">2734101</data>
    </edge>
    <edge source="CZE" target="EGY">
      <data key="d0">13679503</data>
    </edge>
    <edge source="CZE" target="GBR">
      <data key="d0">1121541957</data>
    </edge>
    <edge source="CZE" target="TZA">
      <data key="d0">2517394</data>
    </edge>
    <edge source="CZE" target="USA">
      <data key="d0">96206152</data>
    </edge>
    <edge source="CZE" target="URY">
      <data key="d0">343960</data>
    </edge>
    <edge source="GEO" target="AZE">
      <data key="d0">655461</data>
    </edge>
    <edge source="GEO" target="ARM">
      <data key="d0">2125488</data>
    </edge>
    <edge source="GEO" target="CAN">
      <data key="d0">24999</data>
    </edge>
    <edge source="GEO" target="FIN">
      <data key="d0">218525</data>
    </edge>
    <edge source="GEO" target="FRA">
      <data key="d0">16619</data>
    </edge>
    <edge source="GEO" target="DEU">
      <data key="d0">38370</data>
    </edge>
    <edge source="GEO" target="HKG">
      <data key="d0">14518</data>
    </edge>
    <edge source="GEO" target="ISR">
      <data key="d0">42467</data>
    </edge>
    <edge source="GEO" target="KOR">
      <data key="d0">16800</data>
    </edge>
    <edge source="GEO" target="LTU">
      <data key="d0">240199</data>
    </edge>
    <edge source="GEO" target="NLD">
      <data key="d0">19011</data>
    </edge>
    <edge source="GEO" target="ARE">
      <data key="d0">85272</data>
    </edge>
    <edge source="GEO" target="TUR">
      <data key="d0">12285</data>
    </edge>
    <edge source="GEO" target="GBR">
      <data key="d0">15005</data>
    </edge>
    <edge source="RUS" target="DZA">
      <data key="d0">52586912</data>
    </edge>
    <edge source="RUS" target="AZE">
      <data key="d0">8617701</data>
    </edge>
    <edge source="RUS" target="ARG">
      <data key="d0">283970</data>
    </edge>
    <edge source="RUS" target="AUS">
      <data key="d0">124152</data>
    </edge>
    <edge source="RUS" target="AUT">
      <data key="d0">250583</data>
    </edge>
    <edge source="RUS" target="ARM">
      <data key="d0">2599327</data>
    </edge>
    <edge source="RUS" target="BEL">
      <data key="d0">2511755</data>
    </edge>
    <edge source="RUS" target="BOL">
      <data key="d0">54461</data>
    </edge>
    <edge source="RUS" target="BRA">
      <data key="d0">421316</data>
    </edge>
    <edge source="RUS" target="BGR">
      <data key="d0">590290</data>
    </edge>
    <edge source="RUS" target="BLR">
      <data key="d0">22766122</data>
    </edge>
    <edge source="RUS" target="KHM">
      <data key="d0">178200</data>
    </edge>
    <edge source="RUS" target="CAN">
      <data key="d0">826501</data>
    </edge>
    <edge source="RUS" target="CHL">
      <data key="d0">158323</data>
    </edge>
    <edge source="RUS" target="CHN">
      <data key="d0">4797999</data>
    </edge>
    <edge source="RUS" target="COL">
      <data key="d0">59079</data>
    </edge>
    <edge source="RUS" target="CZE">
      <data key="d0">4412104</data>
    </edge>
    <edge source="RUS" target="FIN">
      <data key="d0">1173595</data>
    </edge>
    <edge source="RUS" target="FRA">
      <data key="d0">2999365</data>
    </edge>
    <edge source="RUS" target="GEO">
      <data key="d0">4125403</data>
    </edge>
    <edge source="RUS" target="DEU">
      <data key="d0">32342317</data>
    </edge>
    <edge source="RUS" target="GHA">
      <data key="d0">41840</data>
    </edge>
    <edge source="RUS" target="GRC">
      <data key="d0">129493</data>
    </edge>
    <edge source="RUS" target="HKG">
      <data key="d0">861839</data>
    </edge>
    <edge source="RUS" target="HUN">
      <data key="d0">325935</data>
    </edge>
    <edge source="RUS" target="IDN">
      <data key="d0">48857</data>
    </edge>
    <edge source="RUS" target="ISR">
      <data key="d0">44787</data>
    </edge>
    <edge source="RUS" target="ITA">
      <data key="d0">197520</data>
    </edge>
    <edge source="RUS" target="JPN">
      <data key="d0">474483</data>
    </edge>
    <edge source="RUS" target="KAZ">
      <data key="d0">28556679</data>
    </edge>
    <edge source="RUS" target="KOR">
      <data key="d0">1320801</data>
    </edge>
    <edge source="RUS" target="KGZ">
      <data key="d0">1069842</data>
    </edge>
    <edge source="RUS" target="LBN">
      <data key="d0">70954</data>
    </edge>
    <edge source="RUS" target="LVA">
      <data key="d0">429018</data>
    </edge>
    <edge source="RUS" target="LTU">
      <data key="d0">514698</data>
    </edge>
    <edge source="RUS" target="MYS">
      <data key="d0">1136748</data>
    </edge>
    <edge source="RUS" target="MEX">
      <data key="d0">294245</data>
    </edge>
    <edge source="RUS" target="MDA">
      <data key="d0">854008</data>
    </edge>
    <edge source="RUS" target="MAR">
      <data key="d0">45776</data>
    </edge>
    <edge source="RUS" target="NLD">
      <data key="d0">4363089</data>
    </edge>
    <edge source="RUS" target="PAN">
      <data key="d0">677478</data>
    </edge>
    <edge source="RUS" target="PER">
      <data key="d0">442975</data>
    </edge>
    <edge source="RUS" target="PHL">
      <data key="d0">47615</data>
    </edge>
    <edge source="RUS" target="POL">
      <data key="d0">517497</data>
    </edge>
    <edge source="RUS" target="PRT">
      <data key="d0">17997</data>
    </edge>
    <edge source="RUS" target="ROU">
      <data key="d0">232587</data>
    </edge>
    <edge source="RUS" target="SRB">
      <data key="d0">810184</data>
    </edge>
    <edge source="RUS" target="IND">
      <data key="d0">80853887</data>
    </edge>
    <edge source="RUS" target="SGP">
      <data key="d0">609250</data>
    </edge>
    <edge source="RUS" target="SVK">
      <data key="d0">577455</data>
    </edge>
    <edge source="RUS" target="VNM">
      <data key="d0">1805999</data>
    </edge>
    <edge source="RUS" target="ZAF">
      <data key="d0">65116</data>
    </edge>
    <edge source="RUS" target="ESP">
      <data key="d0">555905</data>
    </edge>
    <edge source="RUS" target="SWE">
      <data key="d0">714121</data>
    </edge>
    <edge source="RUS" target="CHE">
      <data key="d0">45373</data>
    </edge>
    <edge source="RUS" target="THA">
      <data key="d0">18993</data>
    </edge>
    <edge source="RUS" target="ARE">
      <data key="d0">1539554</data>
    </edge>
    <edge source="RUS" target="TUN">
      <data key="d0">53977</data>
    </edge>
    <edge source="RUS" target="TUR">
      <data key="d0">33379</data>
    </edge>
    <edge source="RUS" target="UKR">
      <data key="d0">5677559</data>
    </edge>
    <edge source="RUS" target="MKD">
      <data key="d0">52671</data>
    </edge>
    <edge source="RUS" target="EGY">
      <data key="d0">38226</data>
    </edge>
    <edge source="RUS" target="GBR">
      <data key="d0">1344359</data>
    </edge>
    <edge source="RUS" target="TZA">
      <data key="d0">883680</data>
    </edge>
    <edge source="RUS" target="USA">
      <data key="d0">2015124</data>
    </edge>
    <edge source="SWE" target="ALB">
      <data key="d0">271444</data>
    </edge>
    <edge source="SWE" target="DZA">
      <data key="d0">3501469</data>
    </edge>
    <edge source="SWE" target="AZE">
      <data key="d0">489456</data>
    </edge>
    <edge source="SWE" target="ARG">
      <data key="d0">2330524</data>
    </edge>
    <edge source="SWE" target="AUS">
      <data key="d0">9128145</data>
    </edge>
    <edge source="SWE" target="AUT">
      <data key="d0">8241043</data>
    </edge>
    <edge source="SWE" target="ARM">
      <data key="d0">575952</data>
    </edge>
    <edge source="SWE" target="BEL">
      <data key="d0">12060599</data>
    </edge>
    <edge source="SWE" target="BOL">
      <data key="d0">48119</data>
    </edge>
    <edge source="SWE" target="BWA">
      <data key="d0">215207</data>
    </edge>
    <edge source="SWE" target="BRA">
      <data key="d0">12168645</data>
    </edge>
    <edge source="SWE" target="BGR">
      <data key="d0">2415987</data>
    </edge>
    <edge source="SWE" target="BLR">
      <data key="d0">112032</data>
    </edge>
    <edge source="SWE" target="KHM">
      <data key="d0">70555</data>
    </edge>
    <edge source="SWE" target="CMR">
      <data key="d0">352627</data>
    </edge>
    <edge source="SWE" target="CAN">
      <data key="d0">6042772</data>
    </edge>
    <edge source="SWE" target="LKA">
      <data key="d0">551302</data>
    </edge>
    <edge source="SWE" target="CHL">
      <data key="d0">2389861</data>
    </edge>
    <edge source="SWE" target="CHN">
      <data key="d0">23200442</data>
    </edge>
    <edge source="SWE" target="COL">
      <data key="d0">1757672</data>
    </edge>
    <edge source="SWE" target="CRI">
      <data key="d0">338899</data>
    </edge>
    <edge source="SWE" target="HRV">
      <data key="d0">5133087</data>
    </edge>
    <edge source="SWE" target="CZE">
      <data key="d0">15942297</data>
    </edge>
    <edge source="SWE" target="BEN">
      <data key="d0">623923</data>
    </edge>
    <edge source="SWE" target="DNK">
      <data key="d0">528797387</data>
    </edge>
    <edge source="SWE" target="ECU">
      <data key="d0">681784</data>
    </edge>
    <edge source="SWE" target="SLV">
      <data key="d0">214469</data>
    </edge>
    <edge source="SWE" target="ETH">
      <data key="d0">265540</data>
    </edge>
    <edge source="SWE" target="EST">
      <data key="d0">6539903</data>
    </edge>
    <edge source="SWE" target="FIN">
      <data key="d0">400476270</data>
    </edge>
    <edge source="SWE" target="FRA">
      <data key="d0">31441633</data>
    </edge>
    <edge source="SWE" target="GEO">
      <data key="d0">353512</data>
    </edge>
    <edge source="SWE" target="GMB">
      <data key="d0">10480</data>
    </edge>
    <edge source="SWE" target="DEU">
      <data key="d0">77609893</data>
    </edge>
    <edge source="SWE" target="GHA">
      <data key="d0">4431228</data>
    </edge>
    <edge source="SWE" target="GRC">
      <data key="d0">2540565</data>
    </edge>
    <edge source="SWE" target="GTM">
      <data key="d0">657134</data>
    </edge>
    <edge source="SWE" target="HND">
      <data key="d0">463035</data>
    </edge>
    <edge source="SWE" target="HKG">
      <data key="d0">10670314</data>
    </edge>
    <edge source="SWE" target="HUN">
      <data key="d0">6567800</data>
    </edge>
    <edge source="SWE" target="IDN">
      <data key="d0">9838269</data>
    </edge>
    <edge source="SWE" target="IRL">
      <data key="d0">6256208</data>
    </edge>
    <edge source="SWE" target="ISR">
      <data key="d0">7139177</data>
    </edge>
    <edge source="SWE" target="ITA">
      <data key="d0">13386823</data>
    </edge>
    <edge source="SWE" target="CIV">
      <data key="d0">325910</data>
    </edge>
    <edge source="SWE" target="JAM">
      <data key="d0">1087991</data>
    </edge>
    <edge source="SWE" target="JPN">
      <data key="d0">72307799</data>
    </edge>
    <edge source="SWE" target="KAZ">
      <data key="d0">2449493</data>
    </edge>
    <edge source="SWE" target="JOR">
      <data key="d0">877065</data>
    </edge>
    <edge source="SWE" target="KOR">
      <data key="d0">3913875</data>
    </edge>
    <edge source="SWE" target="KGZ">
      <data key="d0">22288</data>
    </edge>
    <edge source="SWE" target="LBN">
      <data key="d0">1012861</data>
    </edge>
    <edge source="SWE" target="LVA">
      <data key="d0">1170502</data>
    </edge>
    <edge source="SWE" target="LTU">
      <data key="d0">4216759</data>
    </edge>
    <edge source="SWE" target="MDG">
      <data key="d0">279858</data>
    </edge>
    <edge source="SWE" target="MYS">
      <data key="d0">7432909</data>
    </edge>
    <edge source="SWE" target="MUS">
      <data key="d0">14318</data>
    </edge>
    <edge source="SWE" target="MEX">
      <data key="d0">3514901</data>
    </edge>
    <edge source="SWE" target="MDA">
      <data key="d0">101847</data>
    </edge>
    <edge source="SWE" target="MAR">
      <data key="d0">2018341</data>
    </edge>
    <edge source="SWE" target="MOZ">
      <data key="d0">204580</data>
    </edge>
    <edge source="SWE" target="OMN">
      <data key="d0">531228</data>
    </edge>
    <edge source="SWE" target="NAM">
      <data key="d0">10185</data>
    </edge>
    <edge source="SWE" target="NLD">
      <data key="d0">45663896</data>
    </edge>
    <edge source="SWE" target="NZL">
      <data key="d0">3759186</data>
    </edge>
    <edge source="SWE" target="NER">
      <data key="d0">672780</data>
    </edge>
    <edge source="SWE" target="NOR">
      <data key="d0">746725380</data>
    </edge>
    <edge source="SWE" target="PAK">
      <data key="d0">1583351</data>
    </edge>
    <edge source="SWE" target="PAN">
      <data key="d0">151147</data>
    </edge>
    <edge source="SWE" target="PRY">
      <data key="d0">98009</data>
    </edge>
    <edge source="SWE" target="PER">
      <data key="d0">2545141</data>
    </edge>
    <edge source="SWE" target="PHL">
      <data key="d0">1708077</data>
    </edge>
    <edge source="SWE" target="POL">
      <data key="d0">24446665</data>
    </edge>
    <edge source="SWE" target="PRT">
      <data key="d0">1709405</data>
    </edge>
    <edge source="SWE" target="ROU">
      <data key="d0">3573352</data>
    </edge>
    <edge source="SWE" target="RUS">
      <data key="d0">39339200</data>
    </edge>
    <edge source="SWE" target="SAU">
      <data key="d0">17149847</data>
    </edge>
    <edge source="SWE" target="SEN">
      <data key="d0">262588</data>
    </edge>
    <edge source="SWE" target="SRB">
      <data key="d0">2405655</data>
    </edge>
    <edge source="SWE" target="IND">
      <data key="d0">10732456</data>
    </edge>
    <edge source="SWE" target="SGP">
      <data key="d0">6201004</data>
    </edge>
    <edge source="SWE" target="SVK">
      <data key="d0">1347480</data>
    </edge>
    <edge source="SWE" target="VNM">
      <data key="d0">895072</data>
    </edge>
    <edge source="SWE" target="SVN">
      <data key="d0">580823</data>
    </edge>
    <edge source="SWE" target="ZAF">
      <data key="d0">11080802</data>
    </edge>
    <edge source="SWE" target="ZWE">
      <data key="d0">1307479</data>
    </edge>
    <edge source="SWE" target="ESP">
      <data key="d0">13786388</data>
    </edge>
    <edge source="SWE" target="CHE">
      <data key="d0">16719728</data>
    </edge>
    <edge source="SWE" target="THA">
      <data key="d0">6088234</data>
    </edge>
    <edge source="SWE" target="TGO">
      <data key="d0">403107</data>
    </edge>
    <edge source="SWE" target="ARE">
      <data key="d0">6102847</data>
    </edge>
    <edge source="SWE" target="TUN">
      <data key="d0">3141167</data>
    </edge>
    <edge source="SWE" target="TUR">
      <data key="d0">8518539</data>
    </edge>
    <edge source="SWE" target="UGA">
      <data key="d0">1250946</data>
    </edge>
    <edge source="SWE" target="UKR">
      <data key="d0">2172883</data>
    </edge>
    <edge source="SWE" target="MKD">
      <data key="d0">187605</data>
    </edge>
    <edge source="SWE" target="EGY">
      <data key="d0">3962142</data>
    </edge>
    <edge source="SWE" target="GBR">
      <data key="d0">46411217</data>
    </edge>
    <edge source="SWE" target="TZA">
      <data key="d0">558977</data>
    </edge>
    <edge source="SWE" target="USA">
      <data key="d0">66392705</data>
    </edge>
    <edge source="SWE" target="BFA">
      <data key="d0">3803910</data>
    </edge>
    <edge source="SWE" target="URY">
      <data key="d0">70260</data>
    </edge>
    <edge source="ARE" target="ALB">
      <data key="d0">733010</data>
    </edge>
    <edge source="ARE" target="DZA">
      <data key="d0">133255121</data>
    </edge>
    <edge source="ARE" target="AZE">
      <data key="d0">40379352</data>
    </edge>
    <edge source="ARE" target="ARG">
      <data key="d0">73078</data>
    </edge>
    <edge source="ARE" target="AUS">
      <data key="d0">2210309</data>
    </edge>
    <edge source="ARE" target="AUT">
      <data key="d0">1531941</data>
    </edge>
    <edge source="ARE" target="ARM">
      <data key="d0">21198051</data>
    </edge>
    <edge source="ARE" target="BEL">
      <data key="d0">12020423</data>
    </edge>
    <edge source="ARE" target="BWA">
      <data key="d0">1102587</data>
    </edge>
    <edge source="ARE" target="BRA">
      <data key="d0">471038</data>
    </edge>
    <edge source="ARE" target="BDI">
      <data key="d0">1066604</data>
    </edge>
    <edge source="ARE" target="BLR">
      <data key="d0">71731</data>
    </edge>
    <edge source="ARE" target="KHM">
      <data key="d0">16023</data>
    </edge>
    <edge source="ARE" target="CMR">
      <data key="d0">1627494</data>
    </edge>
    <edge source="ARE" target="CAN">
      <data key="d0">833458</data>
    </edge>
    <edge source="ARE" target="CAF">
      <data key="d0">167354</data>
    </edge>
    <edge source="ARE" target="LKA">
      <data key="d0">4543136</data>
    </edge>
    <edge source="ARE" target="CHL">
      <data key="d0">42568</data>
    </edge>
    <edge source="ARE" target="CHN">
      <data key="d0">8370124</data>
    </edge>
    <edge source="ARE" target="COL">
      <data key="d0">79469</data>
    </edge>
    <edge source="ARE" target="HRV">
      <data key="d0">97325</data>
    </edge>
    <edge source="ARE" target="CZE">
      <data key="d0">4066827</data>
    </edge>
    <edge source="ARE" target="BEN">
      <data key="d0">1247779</data>
    </edge>
    <edge source="ARE" target="DNK">
      <data key="d0">4587319</data>
    </edge>
    <edge source="ARE" target="ECU">
      <data key="d0">35471</data>
    </edge>
    <edge source="ARE" target="ETH">
      <data key="d0">52887923</data>
    </edge>
    <edge source="ARE" target="EST">
      <data key="d0">84120</data>
    </edge>
    <edge source="ARE" target="FIN">
      <data key="d0">1034571</data>
    </edge>
    <edge source="ARE" target="FRA">
      <data key="d0">10053420</data>
    </edge>
    <edge source="ARE" target="GEO">
      <data key="d0">6970437</data>
    </edge>
    <edge source="ARE" target="GMB">
      <data key="d0">119882</data>
    </edge>
    <edge source="ARE" target="DEU">
      <data key="d0">30699866</data>
    </edge>
    <edge source="ARE" target="GHA">
      <data key="d0">20148293</data>
    </edge>
    <edge source="ARE" target="GRC">
      <data key="d0">229134</data>
    </edge>
    <edge source="ARE" target="HKG">
      <data key="d0">42550664</data>
    </edge>
    <edge source="ARE" target="HUN">
      <data key="d0">5928347</data>
    </edge>
    <edge source="ARE" target="IDN">
      <data key="d0">92922</data>
    </edge>
    <edge source="ARE" target="IRL">
      <data key="d0">371300</data>
    </edge>
    <edge source="ARE" target="ITA">
      <data key="d0">817365</data>
    </edge>
    <edge source="ARE" target="CIV">
      <data key="d0">9348869</data>
    </edge>
    <edge source="ARE" target="JPN">
      <data key="d0">1379791</data>
    </edge>
    <edge source="ARE" target="KAZ">
      <data key="d0">60414084</data>
    </edge>
    <edge source="ARE" target="JOR">
      <data key="d0">122618630</data>
    </edge>
    <edge source="ARE" target="KOR">
      <data key="d0">1129941</data>
    </edge>
    <edge source="ARE" target="KGZ">
      <data key="d0">41216329</data>
    </edge>
    <edge source="ARE" target="LBN">
      <data key="d0">107878838</data>
    </edge>
    <edge source="ARE" target="LVA">
      <data key="d0">140529</data>
    </edge>
    <edge source="ARE" target="LTU">
      <data key="d0">118443</data>
    </edge>
    <edge source="ARE" target="MDG">
      <data key="d0">1769260</data>
    </edge>
    <edge source="ARE" target="MWI">
      <data key="d0">5966972</data>
    </edge>
    <edge source="ARE" target="MYS">
      <data key="d0">1199615</data>
    </edge>
    <edge source="ARE" target="MRT">
      <data key="d0">402472</data>
    </edge>
    <edge source="ARE" target="MUS">
      <data key="d0">4325795</data>
    </edge>
    <edge source="ARE" target="MEX">
      <data key="d0">971821</data>
    </edge>
    <edge source="ARE" target="MDA">
      <data key="d0">375549</data>
    </edge>
    <edge source="ARE" target="MAR">
      <data key="d0">14064594</data>
    </edge>
    <edge source="ARE" target="MOZ">
      <data key="d0">2692914</data>
    </edge>
    <edge source="ARE" target="OMN">
      <data key="d0">234585432</data>
    </edge>
    <edge source="ARE" target="NAM">
      <data key="d0">2128145</data>
    </edge>
    <edge source="ARE" target="NLD">
      <data key="d0">53841909</data>
    </edge>
    <edge source="ARE" target="NZL">
      <data key="d0">20795</data>
    </edge>
    <edge source="ARE" target="NIC">
      <data key="d0">40336</data>
    </edge>
    <edge source="ARE" target="NER">
      <data key="d0">816565</data>
    </edge>
    <edge source="ARE" target="NOR">
      <data key="d0">270873</data>
    </edge>
    <edge source="ARE" target="PAK">
      <data key="d0">62361983</data>
    </edge>
    <edge source="ARE" target="PAN">
      <data key="d0">17169</data>
    </edge>
    <edge source="ARE" target="PHL">
      <data key="d0">938460</data>
    </edge>
    <edge source="ARE" target="POL">
      <data key="d0">576370</data>
    </edge>
    <edge source="ARE" target="PRT">
      <data key="d0">128569</data>
    </edge>
    <edge source="ARE" target="ROU">
      <data key="d0">249317</data>
    </edge>
    <edge source="ARE" target="RUS">
      <data key="d0">6000184</data>
    </edge>
    <edge source="ARE" target="SAU">
      <data key="d0">1483138892</data>
    </edge>
    <edge source="ARE" target="SEN">
      <data key="d0">3948025</data>
    </edge>
    <edge source="ARE" target="SRB">
      <data key="d0">310446</data>
    </edge>
    <edge source="ARE" target="IND">
      <data key="d0">37858315</data>
    </edge>
    <edge source="ARE" target="SGP">
      <data key="d0">25243881</data>
    </edge>
    <edge source="ARE" target="SVK">
      <data key="d0">250824</data>
    </edge>
    <edge source="ARE" target="VNM">
      <data key="d0">1067224</data>
    </edge>
    <edge source="ARE" target="ZAF">
      <data key="d0">124123828</data>
    </edge>
    <edge source="ARE" target="ZWE">
      <data key="d0">4581590</data>
    </edge>
    <edge source="ARE" target="ESP">
      <data key="d0">387226</data>
    </edge>
    <edge source="ARE" target="SWE">
      <data key="d0">535345</data>
    </edge>
    <edge source="ARE" target="CHE">
      <data key="d0">702493</data>
    </edge>
    <edge source="ARE" target="THA">
      <data key="d0">1254177</data>
    </edge>
    <edge source="ARE" target="TGO">
      <data key="d0">1307217</data>
    </edge>
    <edge source="ARE" target="TUN">
      <data key="d0">11900099</data>
    </edge>
    <edge source="ARE" target="TUR">
      <data key="d0">20038211</data>
    </edge>
    <edge source="ARE" target="UGA">
      <data key="d0">24396695</data>
    </edge>
    <edge source="ARE" target="UKR">
      <data key="d0">76507</data>
    </edge>
    <edge source="ARE" target="MKD">
      <data key="d0">200790</data>
    </edge>
    <edge source="ARE" target="EGY">
      <data key="d0">383576556</data>
    </edge>
    <edge source="ARE" target="GBR">
      <data key="d0">12652919</data>
    </edge>
    <edge source="ARE" target="TZA">
      <data key="d0">42248883</data>
    </edge>
    <edge source="ARE" target="USA">
      <data key="d0">20221729</data>
    </edge>
    <edge source="ARE" target="BFA">
      <data key="d0">1166620</data>
    </edge>
    <edge source="ARE" target="URY">
      <data key="d0">30342</data>
    </edge>
    <edge source="AUS" target="DZA">
      <data key="d0">15310</data>
    </edge>
    <edge source="AUS" target="ARG">
      <data key="d0">88595</data>
    </edge>
    <edge source="AUS" target="AUT">
      <data key="d0">6399117</data>
    </edge>
    <edge source="AUS" target="BEL">
      <data key="d0">2855483</data>
    </edge>
    <edge source="AUS" target="BWA">
      <data key="d0">415916</data>
    </edge>
    <edge source="AUS" target="BRA">
      <data key="d0">2201706</data>
    </edge>
    <edge source="AUS" target="BGR">
      <data key="d0">91298</data>
    </edge>
    <edge source="AUS" target="KHM">
      <data key="d0">1474690</data>
    </edge>
    <edge source="AUS" target="CAN">
      <data key="d0">5022857</data>
    </edge>
    <edge source="AUS" target="LKA">
      <data key="d0">803551</data>
    </edge>
    <edge source="AUS" target="CHL">
      <data key="d0">2803577</data>
    </edge>
    <edge source="AUS" target="CHN">
      <data key="d0">42014816</data>
    </edge>
    <edge source="AUS" target="HRV">
      <data key="d0">58889</data>
    </edge>
    <edge source="AUS" target="CZE">
      <data key="d0">1042714</data>
    </edge>
    <edge source="AUS" target="DNK">
      <data key="d0">1645510</data>
    </edge>
    <edge source="AUS" target="ECU">
      <data key="d0">21257</data>
    </edge>
    <edge source="AUS" target="SLV">
      <data key="d0">507580</data>
    </edge>
    <edge source="AUS" target="ETH">
      <data key="d0">42665</data>
    </edge>
    <edge source="AUS" target="EST">
      <data key="d0">46372</data>
    </edge>
    <edge source="AUS" target="FIN">
      <data key="d0">454040</data>
    </edge>
    <edge source="AUS" target="FRA">
      <data key="d0">2943695</data>
    </edge>
    <edge source="AUS" target="GEO">
      <data key="d0">63599</data>
    </edge>
    <edge source="AUS" target="DEU">
      <data key="d0">10823254</data>
    </edge>
    <edge source="AUS" target="GHA">
      <data key="d0">359036</data>
    </edge>
    <edge source="AUS" target="GRC">
      <data key="d0">109701</data>
    </edge>
    <edge source="AUS" target="HKG">
      <data key="d0">80515958</data>
    </edge>
    <edge source="AUS" target="HUN">
      <data key="d0">245629</data>
    </edge>
    <edge source="AUS" target="IDN">
      <data key="d0">3391048</data>
    </edge>
    <edge source="AUS" target="IRL">
      <data key="d0">668047</data>
    </edge>
    <edge source="AUS" target="ISR">
      <data key="d0">1760808</data>
    </edge>
    <edge source="AUS" target="ITA">
      <data key="d0">824650</data>
    </edge>
    <edge source="AUS" target="CIV">
      <data key="d0">37249</data>
    </edge>
    <edge source="AUS" target="JPN">
      <data key="d0">17549778</data>
    </edge>
    <edge source="AUS" target="KAZ">
      <data key="d0">131759</data>
    </edge>
    <edge source="AUS" target="JOR">
      <data key="d0">10232</data>
    </edge>
    <edge source="AUS" target="KOR">
      <data key="d0">10380182</data>
    </edge>
    <edge source="AUS" target="KGZ">
      <data key="d0">38081</data>
    </edge>
    <edge source="AUS" target="LBN">
      <data key="d0">21245</data>
    </edge>
    <edge source="AUS" target="LVA">
      <data key="d0">14888</data>
    </edge>
    <edge source="AUS" target="LTU">
      <data key="d0">39292</data>
    </edge>
    <edge source="AUS" target="MDG">
      <data key="d0">28235</data>
    </edge>
    <edge source="AUS" target="MWI">
      <data key="d0">27218</data>
    </edge>
    <edge source="AUS" target="MYS">
      <data key="d0">26197382</data>
    </edge>
    <edge source="AUS" target="MRT">
      <data key="d0">191846</data>
    </edge>
    <edge source="AUS" target="MUS">
      <data key="d0">57425</data>
    </edge>
    <edge source="AUS" target="MEX">
      <data key="d0">1429471</data>
    </edge>
    <edge source="AUS" target="MOZ">
      <data key="d0">206485</data>
    </edge>
    <edge source="AUS" target="OMN">
      <data key="d0">256818</data>
    </edge>
    <edge source="AUS" target="NAM">
      <data key="d0">85731</data>
    </edge>
    <edge source="AUS" target="NLD">
      <data key="d0">5284353</data>
    </edge>
    <edge source="AUS" target="NZL">
      <data key="d0">526216847</data>
    </edge>
    <edge source="AUS" target="NOR">
      <data key="d0">769900</data>
    </edge>
    <edge source="AUS" target="PAK">
      <data key="d0">6700143</data>
    </edge>
    <edge source="AUS" target="PAN">
      <data key="d0">141957</data>
    </edge>
    <edge source="AUS" target="PER">
      <data key="d0">333794</data>
    </edge>
    <edge source="AUS" target="PHL">
      <data key="d0">6299187</data>
    </edge>
    <edge source="AUS" target="POL">
      <data key="d0">108021</data>
    </edge>
    <edge source="AUS" target="PRT">
      <data key="d0">46817</data>
    </edge>
    <edge source="AUS" target="ROU">
      <data key="d0">31195</data>
    </edge>
    <edge source="AUS" target="RUS">
      <data key="d0">289853</data>
    </edge>
    <edge source="AUS" target="SAU">
      <data key="d0">662954</data>
    </edge>
    <edge source="AUS" target="SEN">
      <data key="d0">92587</data>
    </edge>
    <edge source="AUS" target="IND">
      <data key="d0">6406360</data>
    </edge>
    <edge source="AUS" target="SGP">
      <data key="d0">85329288</data>
    </edge>
    <edge source="AUS" target="SVK">
      <data key="d0">334531</data>
    </edge>
    <edge source="AUS" target="VNM">
      <data key="d0">1669344</data>
    </edge>
    <edge source="AUS" target="ZAF">
      <data key="d0">4299383</data>
    </edge>
    <edge source="AUS" target="ZWE">
      <data key="d0">28535</data>
    </edge>
    <edge source="AUS" target="ESP">
      <data key="d0">522546</data>
    </edge>
    <edge source="AUS" target="SWE">
      <data key="d0">1370378</data>
    </edge>
    <edge source="AUS" target="CHE">
      <data key="d0">3254035</data>
    </edge>
    <edge source="AUS" target="THA">
      <data key="d0">10667001</data>
    </edge>
    <edge source="AUS" target="ARE">
      <data key="d0">60056932</data>
    </edge>
    <edge source="AUS" target="TUR">
      <data key="d0">50566</data>
    </edge>
    <edge source="AUS" target="UGA">
      <data key="d0">17316</data>
    </edge>
    <edge source="AUS" target="UKR">
      <data key="d0">23165</data>
    </edge>
    <edge source="AUS" target="MKD">
      <data key="d0">14756</data>
    </edge>
    <edge source="AUS" target="EGY">
      <data key="d0">403937</data>
    </edge>
    <edge source="AUS" target="GBR">
      <data key="d0">25796168</data>
    </edge>
    <edge source="AUS" target="TZA">
      <data key="d0">55326</data>
    </edge>
    <edge source="AUS" target="USA">
      <data key="d0">105409843</data>
    </edge>
    <edge source="AUS" target="BFA">
      <data key="d0">285878</data>
    </edge>
    <edge source="AUS" target="URY">
      <data key="d0">68757</data>
    </edge>
    <edge source="AUT" target="ALB">
      <data key="d0">1440211</data>
    </edge>
    <edge source="AUT" target="DZA">
      <data key="d0">431558</data>
    </edge>
    <edge source="AUT" target="AZE">
      <data key="d0">1078890</data>
    </edge>
    <edge source="AUT" target="ARG">
      <data key="d0">2076874</data>
    </edge>
    <edge source="AUT" target="AUS">
      <data key="d0">11779206</data>
    </edge>
    <edge source="AUT" target="ARM">
      <data key="d0">100665</data>
    </edge>
    <edge source="AUT" target="BEL">
      <data key="d0">16699000</data>
    </edge>
    <edge source="AUT" target="BOL">
      <data key="d0">11848</data>
    </edge>
    <edge source="AUT" target="BWA">
      <data key="d0">17760</data>
    </edge>
    <edge source="AUT" target="BRA">
      <data key="d0">6250295</data>
    </edge>
    <edge source="AUT" target="BGR">
      <data key="d0">5616649</data>
    </edge>
    <edge source="AUT" target="BLR">
      <data key="d0">5131987</data>
    </edge>
    <edge source="AUT" target="CMR">
      <data key="d0">24046</data>
    </edge>
    <edge source="AUT" target="CAN">
      <data key="d0">11063325</data>
    </edge>
    <edge source="AUT" target="LKA">
      <data key="d0">172002</data>
    </edge>
    <edge source="AUT" target="CHL">
      <data key="d0">2835642</data>
    </edge>
    <edge source="AUT" target="CHN">
      <data key="d0">20415610</data>
    </edge>
    <edge source="AUT" target="COL">
      <data key="d0">580337</data>
    </edge>
    <edge source="AUT" target="CRI">
      <data key="d0">35104</data>
    </edge>
    <edge source="AUT" target="HRV">
      <data key="d0">5516523</data>
    </edge>
    <edge source="AUT" target="CZE">
      <data key="d0">39690787</data>
    </edge>
    <edge source="AUT" target="DNK">
      <data key="d0">6696429</data>
    </edge>
    <edge source="AUT" target="ECU">
      <data key="d0">106091</data>
    </edge>
    <edge source="AUT" target="SLV">
      <data key="d0">59455</data>
    </edge>
    <edge source="AUT" target="ETH">
      <data key="d0">22677</data>
    </edge>
    <edge source="AUT" target="EST">
      <data key="d0">1281387</data>
    </edge>
    <edge source="AUT" target="FIN">
      <data key="d0">20885287</data>
    </edge>
    <edge source="AUT" target="FRA">
      <data key="d0">36785459</data>
    </edge>
    <edge source="AUT" target="GEO">
      <data key="d0">393109</data>
    </edge>
    <edge source="AUT" target="DEU">
      <data key="d0">469278396</data>
    </edge>
    <edge source="AUT" target="GHA">
      <data key="d0">160371</data>
    </edge>
    <edge source="AUT" target="GRC">
      <data key="d0">3126981</data>
    </edge>
    <edge source="AUT" target="GTM">
      <data key="d0">40628</data>
    </edge>
    <edge source="AUT" target="HND">
      <data key="d0">417463</data>
    </edge>
    <edge source="AUT" target="HKG">
      <data key="d0">11162160</data>
    </edge>
    <edge source="AUT" target="HUN">
      <data key="d0">62299706</data>
    </edge>
    <edge source="AUT" target="IDN">
      <data key="d0">879392</data>
    </edge>
    <edge source="AUT" target="IRL">
      <data key="d0">5167258</data>
    </edge>
    <edge source="AUT" target="ISR">
      <data key="d0">2465782</data>
    </edge>
    <edge source="AUT" target="ITA">
      <data key="d0">73827321</data>
    </edge>
    <edge source="AUT" target="CIV">
      <data key="d0">103155</data>
    </edge>
    <edge source="AUT" target="JPN">
      <data key="d0">9833561</data>
    </edge>
    <edge source="AUT" target="KAZ">
      <data key="d0">1719284</data>
    </edge>
    <edge source="AUT" target="JOR">
      <data key="d0">352965</data>
    </edge>
    <edge source="AUT" target="KOR">
      <data key="d0">2195129</data>
    </edge>
    <edge source="AUT" target="LBN">
      <data key="d0">590703</data>
    </edge>
    <edge source="AUT" target="LVA">
      <data key="d0">1348110</data>
    </edge>
    <edge source="AUT" target="LTU">
      <data key="d0">1845250</data>
    </edge>
    <edge source="AUT" target="MYS">
      <data key="d0">2324682</data>
    </edge>
    <edge source="AUT" target="MUS">
      <data key="d0">181414</data>
    </edge>
    <edge source="AUT" target="MEX">
      <data key="d0">3146987</data>
    </edge>
    <edge source="AUT" target="MDA">
      <data key="d0">522922</data>
    </edge>
    <edge source="AUT" target="MAR">
      <data key="d0">584939</data>
    </edge>
    <edge source="AUT" target="OMN">
      <data key="d0">762593</data>
    </edge>
    <edge source="AUT" target="NLD">
      <data key="d0">45742250</data>
    </edge>
    <edge source="AUT" target="NZL">
      <data key="d0">930524</data>
    </edge>
    <edge source="AUT" target="NER">
      <data key="d0">22842</data>
    </edge>
    <edge source="AUT" target="NOR">
      <data key="d0">10334363</data>
    </edge>
    <edge source="AUT" target="PAK">
      <data key="d0">634736</data>
    </edge>
    <edge source="AUT" target="PAN">
      <data key="d0">567143</data>
    </edge>
    <edge source="AUT" target="PRY">
      <data key="d0">36071</data>
    </edge>
    <edge source="AUT" target="PER">
      <data key="d0">3475160</data>
    </edge>
    <edge source="AUT" target="PHL">
      <data key="d0">1804544</data>
    </edge>
    <edge source="AUT" target="POL">
      <data key="d0">46627774</data>
    </edge>
    <edge source="AUT" target="PRT">
      <data key="d0">2209576</data>
    </edge>
    <edge source="AUT" target="ROU">
      <data key="d0">26334085</data>
    </edge>
    <edge source="AUT" target="RUS">
      <data key="d0">18293976</data>
    </edge>
    <edge source="AUT" target="SAU">
      <data key="d0">1735837</data>
    </edge>
    <edge source="AUT" target="SRB">
      <data key="d0">4039971</data>
    </edge>
    <edge source="AUT" target="IND">
      <data key="d0">11776375</data>
    </edge>
    <edge source="AUT" target="SGP">
      <data key="d0">5493433</data>
    </edge>
    <edge source="AUT" target="SVK">
      <data key="d0">65112549</data>
    </edge>
    <edge source="AUT" target="VNM">
      <data key="d0">945760</data>
    </edge>
    <edge source="AUT" target="SVN">
      <data key="d0">31621937</data>
    </edge>
    <edge source="AUT" target="ZAF">
      <data key="d0">4498530</data>
    </edge>
    <edge source="AUT" target="ZWE">
      <data key="d0">27513</data>
    </edge>
    <edge source="AUT" target="ESP">
      <data key="d0">19064336</data>
    </edge>
    <edge source="AUT" target="SWE">
      <data key="d0">13151384</data>
    </edge>
    <edge source="AUT" target="CHE">
      <data key="d0">60016888</data>
    </edge>
    <edge source="AUT" target="THA">
      <data key="d0">1188696</data>
    </edge>
    <edge source="AUT" target="ARE">
      <data key="d0">14141396</data>
    </edge>
    <edge source="AUT" target="TUN">
      <data key="d0">1810096</data>
    </edge>
    <edge source="AUT" target="TUR">
      <data key="d0">14351086</data>
    </edge>
    <edge source="AUT" target="UGA">
      <data key="d0">522168</data>
    </edge>
    <edge source="AUT" target="UKR">
      <data key="d0">18721516</data>
    </edge>
    <edge source="AUT" target="MKD">
      <data key="d0">759568</data>
    </edge>
    <edge source="AUT" target="EGY">
      <data key="d0">1396724</data>
    </edge>
    <edge source="AUT" target="GBR">
      <data key="d0">38339486</data>
    </edge>
    <edge source="AUT" target="TZA">
      <data key="d0">85472</data>
    </edge>
    <edge source="AUT" target="USA">
      <data key="d0">65790033</data>
    </edge>
    <edge source="AUT" target="BFA">
      <data key="d0">789313</data>
    </edge>
    <edge source="AUT" target="URY">
      <data key="d0">200561</data>
    </edge>
    <edge source="BWA" target="CMR">
      <data key="d0">23104</data>
    </edge>
    <edge source="BWA" target="DEU">
      <data key="d0">11493</data>
    </edge>
    <edge source="BWA" target="MWI">
      <data key="d0">14712</data>
    </edge>
    <edge source="BWA" target="NAM">
      <data key="d0">33559</data>
    </edge>
    <edge source="BWA" target="NLD">
      <data key="d0">218994</data>
    </edge>
    <edge source="BWA" target="ZAF">
      <data key="d0">2261888</data>
    </edge>
    <edge source="BWA" target="ZWE">
      <data key="d0">30839</data>
    </edge>
    <edge source="BWA" target="ESP">
      <data key="d0">42546</data>
    </edge>
    <edge source="BWA" target="CHE">
      <data key="d0">31418</data>
    </edge>
    <edge source="BWA" target="ARE">
      <data key="d0">152348</data>
    </edge>
    <edge source="BWA" target="GBR">
      <data key="d0">123016</data>
    </edge>
    <edge source="BWA" target="USA">
      <data key="d0">16056</data>
    </edge>
    <edge source="KHM" target="BGR">
      <data key="d0">90470</data>
    </edge>
    <edge source="KHM" target="HKG">
      <data key="d0">107259</data>
    </edge>
    <edge source="KHM" target="MYS">
      <data key="d0">12521</data>
    </edge>
    <edge source="KHM" target="SGP">
      <data key="d0">12273</data>
    </edge>
    <edge source="LKA" target="AUS">
      <data key="d0">22620</data>
    </edge>
    <edge source="LKA" target="AUT">
      <data key="d0">20915</data>
    </edge>
    <edge source="LKA" target="CHN">
      <data key="d0">16465</data>
    </edge>
    <edge source="LKA" target="DEU">
      <data key="d0">12320</data>
    </edge>
    <edge source="LKA" target="HKG">
      <data key="d0">172091</data>
    </edge>
    <edge source="LKA" target="ITA">
      <data key="d0">14361</data>
    </edge>
    <edge source="LKA" target="JPN">
      <data key="d0">36368</data>
    </edge>
    <edge source="LKA" target="KOR">
      <data key="d0">584204</data>
    </edge>
    <edge source="LKA" target="MYS">
      <data key="d0">565739</data>
    </edge>
    <edge source="LKA" target="NLD">
      <data key="d0">148457</data>
    </edge>
    <edge source="LKA" target="IND">
      <data key="d0">107376</data>
    </edge>
    <edge source="LKA" target="SGP">
      <data key="d0">373400</data>
    </edge>
    <edge source="LKA" target="CHE">
      <data key="d0">46591</data>
    </edge>
    <edge source="LKA" target="THA">
      <data key="d0">19368</data>
    </edge>
    <edge source="LKA" target="ARE">
      <data key="d0">268492</data>
    </edge>
    <edge source="LKA" target="GBR">
      <data key="d0">42022</data>
    </edge>
    <edge source="LKA" target="USA">
      <data key="d0">45068</data>
    </edge>
    <edge source="DNK" target="ALB">
      <data key="d0">434521</data>
    </edge>
    <edge source="DNK" target="DZA">
      <data key="d0">121645</data>
    </edge>
    <edge source="DNK" target="AZE">
      <data key="d0">170878</data>
    </edge>
    <edge source="DNK" target="ARG">
      <data key="d0">372193</data>
    </edge>
    <edge source="DNK" target="AUS">
      <data key="d0">4098970</data>
    </edge>
    <edge source="DNK" target="AUT">
      <data key="d0">8184090</data>
    </edge>
    <edge source="DNK" target="ARM">
      <data key="d0">256837</data>
    </edge>
    <edge source="DNK" target="BEL">
      <data key="d0">12490674</data>
    </edge>
    <edge source="DNK" target="BOL">
      <data key="d0">62813</data>
    </edge>
    <edge source="DNK" target="BWA">
      <data key="d0">73205</data>
    </edge>
    <edge source="DNK" target="BRA">
      <data key="d0">5059563</data>
    </edge>
    <edge source="DNK" target="BGR">
      <data key="d0">1592009</data>
    </edge>
    <edge source="DNK" target="BDI">
      <data key="d0">663963</data>
    </edge>
    <edge source="DNK" target="BLR">
      <data key="d0">271845</data>
    </edge>
    <edge source="DNK" target="KHM">
      <data key="d0">76721</data>
    </edge>
    <edge source="DNK" target="CMR">
      <data key="d0">561109</data>
    </edge>
    <edge source="DNK" target="CAN">
      <data key="d0">8547532</data>
    </edge>
    <edge source="DNK" target="CAF">
      <data key="d0">445040</data>
    </edge>
    <edge source="DNK" target="LKA">
      <data key="d0">225695</data>
    </edge>
    <edge source="DNK" target="CHL">
      <data key="d0">745131</data>
    </edge>
    <edge source="DNK" target="CHN">
      <data key="d0">25266542</data>
    </edge>
    <edge source="DNK" target="COL">
      <data key="d0">307185</data>
    </edge>
    <edge source="DNK" target="CRI">
      <data key="d0">68248</data>
    </edge>
    <edge source="DNK" target="HRV">
      <data key="d0">785585</data>
    </edge>
    <edge source="DNK" target="CZE">
      <data key="d0">10070493</data>
    </edge>
    <edge source="DNK" target="BEN">
      <data key="d0">249064</data>
    </edge>
    <edge source="DNK" target="ECU">
      <data key="d0">109580</data>
    </edge>
    <edge source="DNK" target="SLV">
      <data key="d0">272896</data>
    </edge>
    <edge source="DNK" target="ETH">
      <data key="d0">2660434</data>
    </edge>
    <edge source="DNK" target="EST">
      <data key="d0">9477503</data>
    </edge>
    <edge source="DNK" target="FIN">
      <data key="d0">30701151</data>
    </edge>
    <edge source="DNK" target="FRA">
      <data key="d0">43442516</data>
    </edge>
    <edge source="DNK" target="GEO">
      <data key="d0">783905</data>
    </edge>
    <edge source="DNK" target="GMB">
      <data key="d0">100303</data>
    </edge>
    <edge source="DNK" target="DEU">
      <data key="d0">123185110</data>
    </edge>
    <edge source="DNK" target="GHA">
      <data key="d0">346923</data>
    </edge>
    <edge source="DNK" target="GRC">
      <data key="d0">899009</data>
    </edge>
    <edge source="DNK" target="GTM">
      <data key="d0">52827</data>
    </edge>
    <edge source="DNK" target="HND">
      <data key="d0">24644</data>
    </edge>
    <edge source="DNK" target="HKG">
      <data key="d0">3859998</data>
    </edge>
    <edge source="DNK" target="HUN">
      <data key="d0">8386822</data>
    </edge>
    <edge source="DNK" target="IDN">
      <data key="d0">4099975</data>
    </edge>
    <edge source="DNK" target="IRL">
      <data key="d0">7853844</data>
    </edge>
    <edge source="DNK" target="ISR">
      <data key="d0">1475073</data>
    </edge>
    <edge source="DNK" target="ITA">
      <data key="d0">25120592</data>
    </edge>
    <edge source="DNK" target="CIV">
      <data key="d0">1426815</data>
    </edge>
    <edge source="DNK" target="JPN">
      <data key="d0">4184304</data>
    </edge>
    <edge source="DNK" target="KAZ">
      <data key="d0">790595</data>
    </edge>
    <edge source="DNK" target="JOR">
      <data key="d0">984676</data>
    </edge>
    <edge source="DNK" target="KOR">
      <data key="d0">4033690</data>
    </edge>
    <edge source="DNK" target="KGZ">
      <data key="d0">572811</data>
    </edge>
    <edge source="DNK" target="LBN">
      <data key="d0">954868</data>
    </edge>
    <edge source="DNK" target="LVA">
      <data key="d0">2238432</data>
    </edge>
    <edge source="DNK" target="LTU">
      <data key="d0">3298880</data>
    </edge>
    <edge source="DNK" target="MDG">
      <data key="d0">1072828</data>
    </edge>
    <edge source="DNK" target="MWI">
      <data key="d0">580443</data>
    </edge>
    <edge source="DNK" target="MYS">
      <data key="d0">1741183</data>
    </edge>
    <edge source="DNK" target="MRT">
      <data key="d0">175967</data>
    </edge>
    <edge source="DNK" target="MUS">
      <data key="d0">98824</data>
    </edge>
    <edge source="DNK" target="MEX">
      <data key="d0">893964</data>
    </edge>
    <edge source="DNK" target="MDA">
      <data key="d0">105834</data>
    </edge>
    <edge source="DNK" target="MAR">
      <data key="d0">613138</data>
    </edge>
    <edge source="DNK" target="MOZ">
      <data key="d0">248926</data>
    </edge>
    <edge source="DNK" target="OMN">
      <data key="d0">4236885</data>
    </edge>
    <edge source="DNK" target="NAM">
      <data key="d0">42306</data>
    </edge>
    <edge source="DNK" target="NLD">
      <data key="d0">63454557</data>
    </edge>
    <edge source="DNK" target="NZL">
      <data key="d0">658336</data>
    </edge>
    <edge source="DNK" target="NIC">
      <data key="d0">28078</data>
    </edge>
    <edge source="DNK" target="NER">
      <data key="d0">898293</data>
    </edge>
    <edge source="DNK" target="NOR">
      <data key="d0">308903756</data>
    </edge>
    <edge source="DNK" target="PAK">
      <data key="d0">2811774</data>
    </edge>
    <edge source="DNK" target="PAN">
      <data key="d0">185387</data>
    </edge>
    <edge source="DNK" target="PRY">
      <data key="d0">51315</data>
    </edge>
    <edge source="DNK" target="PER">
      <data key="d0">254236</data>
    </edge>
    <edge source="DNK" target="PHL">
      <data key="d0">454724</data>
    </edge>
    <edge source="DNK" target="POL">
      <data key="d0">17025667</data>
    </edge>
    <edge source="DNK" target="PRT">
      <data key="d0">2601924</data>
    </edge>
    <edge source="DNK" target="ROU">
      <data key="d0">3125948</data>
    </edge>
    <edge source="DNK" target="RUS">
      <data key="d0">20221302</data>
    </edge>
    <edge source="DNK" target="SAU">
      <data key="d0">8222772</data>
    </edge>
    <edge source="DNK" target="SEN">
      <data key="d0">812187</data>
    </edge>
    <edge source="DNK" target="SRB">
      <data key="d0">1900223</data>
    </edge>
    <edge source="DNK" target="IND">
      <data key="d0">5741955</data>
    </edge>
    <edge source="DNK" target="SGP">
      <data key="d0">6721950</data>
    </edge>
    <edge source="DNK" target="SVK">
      <data key="d0">3465913</data>
    </edge>
    <edge source="DNK" target="VNM">
      <data key="d0">717414</data>
    </edge>
    <edge source="DNK" target="SVN">
      <data key="d0">881962</data>
    </edge>
    <edge source="DNK" target="ZAF">
      <data key="d0">1889479</data>
    </edge>
    <edge source="DNK" target="ZWE">
      <data key="d0">397820</data>
    </edge>
    <edge source="DNK" target="ESP">
      <data key="d0">23692297</data>
    </edge>
    <edge source="DNK" target="SWE">
      <data key="d0">306010291</data>
    </edge>
    <edge source="DNK" target="CHE">
      <data key="d0">20444088</data>
    </edge>
    <edge source="DNK" target="THA">
      <data key="d0">4626364</data>
    </edge>
    <edge source="DNK" target="TGO">
      <data key="d0">133345</data>
    </edge>
    <edge source="DNK" target="ARE">
      <data key="d0">15548867</data>
    </edge>
    <edge source="DNK" target="TUN">
      <data key="d0">508835</data>
    </edge>
    <edge source="DNK" target="TUR">
      <data key="d0">5410910</data>
    </edge>
    <edge source="DNK" target="UGA">
      <data key="d0">3396226</data>
    </edge>
    <edge source="DNK" target="UKR">
      <data key="d0">1233312</data>
    </edge>
    <edge source="DNK" target="MKD">
      <data key="d0">252520</data>
    </edge>
    <edge source="DNK" target="EGY">
      <data key="d0">926222</data>
    </edge>
    <edge source="DNK" target="GBR">
      <data key="d0">74793806</data>
    </edge>
    <edge source="DNK" target="TZA">
      <data key="d0">1215777</data>
    </edge>
    <edge source="DNK" target="USA">
      <data key="d0">79634636</data>
    </edge>
    <edge source="DNK" target="BFA">
      <data key="d0">726523</data>
    </edge>
    <edge source="DNK" target="URY">
      <data key="d0">136909</data>
    </edge>
    <edge source="ETH" target="BEL">
      <data key="d0">34569</data>
    </edge>
    <edge source="ETH" target="DEU">
      <data key="d0">21936</data>
    </edge>
    <edge source="ETH" target="MAR">
      <data key="d0">11266</data>
    </edge>
    <edge source="ETH" target="NLD">
      <data key="d0">17103</data>
    </edge>
    <edge source="ETH" target="NER">
      <data key="d0">21625</data>
    </edge>
    <edge source="ETH" target="SVK">
      <data key="d0">12281</data>
    </edge>
    <edge source="ETH" target="ZAF">
      <data key="d0">27070</data>
    </edge>
    <edge source="ETH" target="CHE">
      <data key="d0">274840</data>
    </edge>
    <edge source="ETH" target="EGY">
      <data key="d0">17884</data>
    </edge>
    <edge source="ETH" target="GBR">
      <data key="d0">31423</data>
    </edge>
    <edge source="ETH" target="USA">
      <data key="d0">122867</data>
    </edge>
    <edge source="EST" target="AUS">
      <data key="d0">27563</data>
    </edge>
    <edge source="EST" target="AUT">
      <data key="d0">1390030</data>
    </edge>
    <edge source="EST" target="BEL">
      <data key="d0">75058</data>
    </edge>
    <edge source="EST" target="BRA">
      <data key="d0">97845</data>
    </edge>
    <edge source="EST" target="BGR">
      <data key="d0">126763</data>
    </edge>
    <edge source="EST" target="BLR">
      <data key="d0">505336</data>
    </edge>
    <edge source="EST" target="CHN">
      <data key="d0">375007</data>
    </edge>
    <edge source="EST" target="CZE">
      <data key="d0">6367128</data>
    </edge>
    <edge source="EST" target="FIN">
      <data key="d0">5472878</data>
    </edge>
    <edge source="EST" target="FRA">
      <data key="d0">156599</data>
    </edge>
    <edge source="EST" target="GEO">
      <data key="d0">43931</data>
    </edge>
    <edge source="EST" target="DEU">
      <data key="d0">8464986</data>
    </edge>
    <edge source="EST" target="GRC">
      <data key="d0">112797</data>
    </edge>
    <edge source="EST" target="HKG">
      <data key="d0">77011</data>
    </edge>
    <edge source="EST" target="HUN">
      <data key="d0">262495</data>
    </edge>
    <edge source="EST" target="ITA">
      <data key="d0">679982</data>
    </edge>
    <edge source="EST" target="JPN">
      <data key="d0">10203</data>
    </edge>
    <edge source="EST" target="KAZ">
      <data key="d0">330946</data>
    </edge>
    <edge source="EST" target="LVA">
      <data key="d0">8067787</data>
    </edge>
    <edge source="EST" target="LTU">
      <data key="d0">3771944</data>
    </edge>
    <edge source="EST" target="MDA">
      <data key="d0">127179</data>
    </edge>
    <edge source="EST" target="NLD">
      <data key="d0">2545707</data>
    </edge>
    <edge source="EST" target="NOR">
      <data key="d0">278201</data>
    </edge>
    <edge source="EST" target="POL">
      <data key="d0">851289</data>
    </edge>
    <edge source="EST" target="PRT">
      <data key="d0">12150</data>
    </edge>
    <edge source="EST" target="ROU">
      <data key="d0">16467</data>
    </edge>
    <edge source="EST" target="RUS">
      <data key="d0">26977270</data>
    </edge>
    <edge source="EST" target="SAU">
      <data key="d0">146744</data>
    </edge>
    <edge source="EST" target="IND">
      <data key="d0">32632</data>
    </edge>
    <edge source="EST" target="SGP">
      <data key="d0">98323</data>
    </edge>
    <edge source="EST" target="SVK">
      <data key="d0">94617</data>
    </edge>
    <edge source="EST" target="ZAF">
      <data key="d0">69624</data>
    </edge>
    <edge source="EST" target="ESP">
      <data key="d0">364165</data>
    </edge>
    <edge source="EST" target="SWE">
      <data key="d0">799715</data>
    </edge>
    <edge source="EST" target="CHE">
      <data key="d0">17859</data>
    </edge>
    <edge source="EST" target="UKR">
      <data key="d0">1098702</data>
    </edge>
    <edge source="EST" target="GBR">
      <data key="d0">246576</data>
    </edge>
    <edge source="EST" target="USA">
      <data key="d0">296012</data>
    </edge>
    <edge source="FIN" target="ALB">
      <data key="d0">19409</data>
    </edge>
    <edge source="FIN" target="DZA">
      <data key="d0">2121977</data>
    </edge>
    <edge source="FIN" target="AZE">
      <data key="d0">776878</data>
    </edge>
    <edge source="FIN" target="ARG">
      <data key="d0">1652258</data>
    </edge>
    <edge source="FIN" target="AUS">
      <data key="d0">4861029</data>
    </edge>
    <edge source="FIN" target="AUT">
      <data key="d0">1275306</data>
    </edge>
    <edge source="FIN" target="ARM">
      <data key="d0">147437</data>
    </edge>
    <edge source="FIN" target="BEL">
      <data key="d0">3486917</data>
    </edge>
    <edge source="FIN" target="BOL">
      <data key="d0">112256</data>
    </edge>
    <edge source="FIN" target="BWA">
      <data key="d0">425067</data>
    </edge>
    <edge source="FIN" target="BRA">
      <data key="d0">3235905</data>
    </edge>
    <edge source="FIN" target="BGR">
      <data key="d0">231908</data>
    </edge>
    <edge source="FIN" target="BLR">
      <data key="d0">1649146</data>
    </edge>
    <edge source="FIN" target="CAN">
      <data key="d0">1577435</data>
    </edge>
    <edge source="FIN" target="LKA">
      <data key="d0">157736</data>
    </edge>
    <edge source="FIN" target="CHL">
      <data key="d0">1404773</data>
    </edge>
    <edge source="FIN" target="CHN">
      <data key="d0">13966008</data>
    </edge>
    <edge source="FIN" target="COL">
      <data key="d0">4842977</data>
    </edge>
    <edge source="FIN" target="HRV">
      <data key="d0">332858</data>
    </edge>
    <edge source="FIN" target="CZE">
      <data key="d0">2084632</data>
    </edge>
    <edge source="FIN" target="DNK">
      <data key="d0">4292036</data>
    </edge>
    <edge source="FIN" target="ECU">
      <data key="d0">2468052</data>
    </edge>
    <edge source="FIN" target="SLV">
      <data key="d0">68204</data>
    </edge>
    <edge source="FIN" target="ETH">
      <data key="d0">18171</data>
    </edge>
    <edge source="FIN" target="EST">
      <data key="d0">12180041</data>
    </edge>
    <edge source="FIN" target="FRA">
      <data key="d0">11473469</data>
    </edge>
    <edge source="FIN" target="GEO">
      <data key="d0">122631</data>
    </edge>
    <edge source="FIN" target="DEU">
      <data key="d0">16427077</data>
    </edge>
    <edge source="FIN" target="GHA">
      <data key="d0">382573</data>
    </edge>
    <edge source="FIN" target="GRC">
      <data key="d0">635924</data>
    </edge>
    <edge source="FIN" target="GTM">
      <data key="d0">53272</data>
    </edge>
    <edge source="FIN" target="HND">
      <data key="d0">34851</data>
    </edge>
    <edge source="FIN" target="HKG">
      <data key="d0">1340456</data>
    </edge>
    <edge source="FIN" target="HUN">
      <data key="d0">1405218</data>
    </edge>
    <edge source="FIN" target="IDN">
      <data key="d0">1006999</data>
    </edge>
    <edge source="FIN" target="IRL">
      <data key="d0">1782420</data>
    </edge>
    <edge source="FIN" target="ISR">
      <data key="d0">1298763</data>
    </edge>
    <edge source="FIN" target="ITA">
      <data key="d0">9875488</data>
    </edge>
    <edge source="FIN" target="CIV">
      <data key="d0">97698</data>
    </edge>
    <edge source="FIN" target="JAM">
      <data key="d0">130287</data>
    </edge>
    <edge source="FIN" target="JPN">
      <data key="d0">4073551</data>
    </edge>
    <edge source="FIN" target="KAZ">
      <data key="d0">3258244</data>
    </edge>
    <edge source="FIN" target="JOR">
      <data key="d0">109079</data>
    </edge>
    <edge source="FIN" target="KOR">
      <data key="d0">3883954</data>
    </edge>
    <edge source="FIN" target="LBN">
      <data key="d0">72780</data>
    </edge>
    <edge source="FIN" target="LVA">
      <data key="d0">9922862</data>
    </edge>
    <edge source="FIN" target="LTU">
      <data key="d0">8218774</data>
    </edge>
    <edge source="FIN" target="MDG">
      <data key="d0">132827</data>
    </edge>
    <edge source="FIN" target="MWI">
      <data key="d0">83413</data>
    </edge>
    <edge source="FIN" target="MYS">
      <data key="d0">1167174</data>
    </edge>
    <edge source="FIN" target="MRT">
      <data key="d0">47339</data>
    </edge>
    <edge source="FIN" target="MEX">
      <data key="d0">1418580</data>
    </edge>
    <edge source="FIN" target="MDA">
      <data key="d0">57401</data>
    </edge>
    <edge source="FIN" target="MAR">
      <data key="d0">1683024</data>
    </edge>
    <edge source="FIN" target="MOZ">
      <data key="d0">122797</data>
    </edge>
    <edge source="FIN" target="OMN">
      <data key="d0">203236</data>
    </edge>
    <edge source="FIN" target="NLD">
      <data key="d0">21419600</data>
    </edge>
    <edge source="FIN" target="NZL">
      <data key="d0">167041</data>
    </edge>
    <edge source="FIN" target="NER">
      <data key="d0">150218</data>
    </edge>
    <edge source="FIN" target="NOR">
      <data key="d0">5712572</data>
    </edge>
    <edge source="FIN" target="PAK">
      <data key="d0">449258</data>
    </edge>
    <edge source="FIN" target="PAN">
      <data key="d0">73291</data>
    </edge>
    <edge source="FIN" target="PRY">
      <data key="d0">40423</data>
    </edge>
    <edge source="FIN" target="PER">
      <data key="d0">303317</data>
    </edge>
    <edge source="FIN" target="PHL">
      <data key="d0">822918</data>
    </edge>
    <edge source="FIN" target="POL">
      <data key="d0">4426786</data>
    </edge>
    <edge source="FIN" target="PRT">
      <data key="d0">404526</data>
    </edge>
    <edge source="FIN" target="ROU">
      <data key="d0">512204</data>
    </edge>
    <edge source="FIN" target="RUS">
      <data key="d0">169377029</data>
    </edge>
    <edge source="FIN" target="SAU">
      <data key="d0">3345994</data>
    </edge>
    <edge source="FIN" target="SEN">
      <data key="d0">36209</data>
    </edge>
    <edge source="FIN" target="SRB">
      <data key="d0">164502</data>
    </edge>
    <edge source="FIN" target="IND">
      <data key="d0">10593574</data>
    </edge>
    <edge source="FIN" target="SGP">
      <data key="d0">3225850</data>
    </edge>
    <edge source="FIN" target="SVK">
      <data key="d0">230028</data>
    </edge>
    <edge source="FIN" target="VNM">
      <data key="d0">392779</data>
    </edge>
    <edge source="FIN" target="SVN">
      <data key="d0">264503</data>
    </edge>
    <edge source="FIN" target="ZAF">
      <data key="d0">3179384</data>
    </edge>
    <edge source="FIN" target="ZWE">
      <data key="d0">52007</data>
    </edge>
    <edge source="FIN" target="ESP">
      <data key="d0">4399299</data>
    </edge>
    <edge source="FIN" target="SWE">
      <data key="d0">59643774</data>
    </edge>
    <edge source="FIN" target="CHE">
      <data key="d0">5169405</data>
    </edge>
    <edge source="FIN" target="THA">
      <data key="d0">1967203</data>
    </edge>
    <edge source="FIN" target="ARE">
      <data key="d0">2941374</data>
    </edge>
    <edge source="FIN" target="TUN">
      <data key="d0">1446602</data>
    </edge>
    <edge source="FIN" target="TUR">
      <data key="d0">4296575</data>
    </edge>
    <edge source="FIN" target="UGA">
      <data key="d0">207910</data>
    </edge>
    <edge source="FIN" target="UKR">
      <data key="d0">8034771</data>
    </edge>
    <edge source="FIN" target="EGY">
      <data key="d0">2658559</data>
    </edge>
    <edge source="FIN" target="GBR">
      <data key="d0">10081074</data>
    </edge>
    <edge source="FIN" target="TZA">
      <data key="d0">216984</data>
    </edge>
    <edge source="FIN" target="USA">
      <data key="d0">18820029</data>
    </edge>
    <edge source="FIN" target="BFA">
      <data key="d0">160017</data>
    </edge>
    <edge source="FIN" target="URY">
      <data key="d0">119980</data>
    </edge>
    <edge source="GHA" target="BEL">
      <data key="d0">207743</data>
    </edge>
    <edge source="GHA" target="CMR">
      <data key="d0">24826</data>
    </edge>
    <edge source="GHA" target="FRA">
      <data key="d0">10152</data>
    </edge>
    <edge source="GHA" target="DEU">
      <data key="d0">91491</data>
    </edge>
    <edge source="GHA" target="CIV">
      <data key="d0">138907</data>
    </edge>
    <edge source="GHA" target="OMN">
      <data key="d0">13988</data>
    </edge>
    <edge source="GHA" target="NLD">
      <data key="d0">1252291</data>
    </edge>
    <edge source="GHA" target="IND">
      <data key="d0">36102</data>
    </edge>
    <edge source="GHA" target="ZAF">
      <data key="d0">27677</data>
    </edge>
    <edge source="GHA" target="ESP">
      <data key="d0">11309</data>
    </edge>
    <edge source="GHA" target="ARE">
      <data key="d0">41859</data>
    </edge>
    <edge source="GHA" target="UGA">
      <data key="d0">13052</data>
    </edge>
    <edge source="GHA" target="GBR">
      <data key="d0">161473</data>
    </edge>
    <edge source="GHA" target="USA">
      <data key="d0">28179</data>
    </edge>
    <edge source="GHA" target="BFA">
      <data key="d0">107168</data>
    </edge>
    <edge source="IDN" target="DZA">
      <data key="d0">340892</data>
    </edge>
    <edge source="IDN" target="ARG">
      <data key="d0">5073664</data>
    </edge>
    <edge source="IDN" target="AUS">
      <data key="d0">49078606</data>
    </edge>
    <edge source="IDN" target="BEL">
      <data key="d0">575233</data>
    </edge>
    <edge source="IDN" target="BRA">
      <data key="d0">14921208</data>
    </edge>
    <edge source="IDN" target="CAN">
      <data key="d0">114822</data>
    </edge>
    <edge source="IDN" target="LKA">
      <data key="d0">242515</data>
    </edge>
    <edge source="IDN" target="CHL">
      <data key="d0">3258601</data>
    </edge>
    <edge source="IDN" target="CHN">
      <data key="d0">69842367</data>
    </edge>
    <edge source="IDN" target="COL">
      <data key="d0">2758829</data>
    </edge>
    <edge source="IDN" target="CRI">
      <data key="d0">709488</data>
    </edge>
    <edge source="IDN" target="CZE">
      <data key="d0">189834</data>
    </edge>
    <edge source="IDN" target="DNK">
      <data key="d0">258270</data>
    </edge>
    <edge source="IDN" target="ECU">
      <data key="d0">1322506</data>
    </edge>
    <edge source="IDN" target="ETH">
      <data key="d0">75668</data>
    </edge>
    <edge source="IDN" target="FIN">
      <data key="d0">22522947</data>
    </edge>
    <edge source="IDN" target="FRA">
      <data key="d0">114499</data>
    </edge>
    <edge source="IDN" target="DEU">
      <data key="d0">353489627</data>
    </edge>
    <edge source="IDN" target="GRC">
      <data key="d0">392636</data>
    </edge>
    <edge source="IDN" target="HKG">
      <data key="d0">69414990</data>
    </edge>
    <edge source="IDN" target="HUN">
      <data key="d0">489893</data>
    </edge>
    <edge source="IDN" target="IRL">
      <data key="d0">3675103</data>
    </edge>
    <edge source="IDN" target="ISR">
      <data key="d0">1580521</data>
    </edge>
    <edge source="IDN" target="ITA">
      <data key="d0">94745</data>
    </edge>
    <edge source="IDN" target="JPN">
      <data key="d0">442788699</data>
    </edge>
    <edge source="IDN" target="KOR">
      <data key="d0">13046264</data>
    </edge>
    <edge source="IDN" target="LBN">
      <data key="d0">767764</data>
    </edge>
    <edge source="IDN" target="MYS">
      <data key="d0">18136189</data>
    </edge>
    <edge source="IDN" target="MUS">
      <data key="d0">120596</data>
    </edge>
    <edge source="IDN" target="MEX">
      <data key="d0">7603539</data>
    </edge>
    <edge source="IDN" target="MAR">
      <data key="d0">17440</data>
    </edge>
    <edge source="IDN" target="NLD">
      <data key="d0">28701698</data>
    </edge>
    <edge source="IDN" target="NZL">
      <data key="d0">1291358</data>
    </edge>
    <edge source="IDN" target="NOR">
      <data key="d0">15946</data>
    </edge>
    <edge source="IDN" target="PAK">
      <data key="d0">820556</data>
    </edge>
    <edge source="IDN" target="PER">
      <data key="d0">5700788</data>
    </edge>
    <edge source="IDN" target="PHL">
      <data key="d0">38870470</data>
    </edge>
    <edge source="IDN" target="POL">
      <data key="d0">872535</data>
    </edge>
    <edge source="IDN" target="PRT">
      <data key="d0">12843</data>
    </edge>
    <edge source="IDN" target="ROU">
      <data key="d0">241768</data>
    </edge>
    <edge source="IDN" target="SAU">
      <data key="d0">1014573</data>
    </edge>
    <edge source="IDN" target="IND">
      <data key="d0">30683778</data>
    </edge>
    <edge source="IDN" target="SGP">
      <data key="d0">581600292</data>
    </edge>
    <edge source="IDN" target="SVK">
      <data key="d0">93563</data>
    </edge>
    <edge source="IDN" target="VNM">
      <data key="d0">4314663</data>
    </edge>
    <edge source="IDN" target="ZAF">
      <data key="d0">5056547</data>
    </edge>
    <edge source="IDN" target="ESP">
      <data key="d0">153572</data>
    </edge>
    <edge source="IDN" target="SWE">
      <data key="d0">86714</data>
    </edge>
    <edge source="IDN" target="CHE">
      <data key="d0">36241</data>
    </edge>
    <edge source="IDN" target="THA">
      <data key="d0">35784053</data>
    </edge>
    <edge source="IDN" target="ARE">
      <data key="d0">49145249</data>
    </edge>
    <edge source="IDN" target="TUR">
      <data key="d0">421320</data>
    </edge>
    <edge source="IDN" target="UKR">
      <data key="d0">1094938</data>
    </edge>
    <edge source="IDN" target="EGY">
      <data key="d0">2497743</data>
    </edge>
    <edge source="IDN" target="GBR">
      <data key="d0">100289309</data>
    </edge>
    <edge source="IDN" target="TZA">
      <data key="d0">86467</data>
    </edge>
    <edge source="IDN" target="USA">
      <data key="d0">523555695</data>
    </edge>
    <edge source="CIV" target="BEL">
      <data key="d0">15889</data>
    </edge>
    <edge source="CIV" target="BEN">
      <data key="d0">16999</data>
    </edge>
    <edge source="CIV" target="FRA">
      <data key="d0">60739</data>
    </edge>
    <edge source="CIV" target="DEU">
      <data key="d0">66869</data>
    </edge>
    <edge source="CIV" target="GHA">
      <data key="d0">47144</data>
    </edge>
    <edge source="CIV" target="ITA">
      <data key="d0">14051</data>
    </edge>
    <edge source="CIV" target="NLD">
      <data key="d0">16707</data>
    </edge>
    <edge source="CIV" target="SEN">
      <data key="d0">24904</data>
    </edge>
    <edge source="CIV" target="ZAF">
      <data key="d0">19952</data>
    </edge>
    <edge source="CIV" target="GBR">
      <data key="d0">27793</data>
    </edge>
    <edge source="CIV" target="BFA">
      <data key="d0">13575</data>
    </edge>
    <edge source="JPN" target="DZA">
      <data key="d0">1592753</data>
    </edge>
    <edge source="JPN" target="AZE">
      <data key="d0">44023</data>
    </edge>
    <edge source="JPN" target="ARG">
      <data key="d0">3251077</data>
    </edge>
    <edge source="JPN" target="AUS">
      <data key="d0">301703276</data>
    </edge>
    <edge source="JPN" target="AUT">
      <data key="d0">5791888</data>
    </edge>
    <edge source="JPN" target="ARM">
      <data key="d0">20070</data>
    </edge>
    <edge source="JPN" target="BEL">
      <data key="d0">59015582</data>
    </edge>
    <edge source="JPN" target="BOL">
      <data key="d0">18942</data>
    </edge>
    <edge source="JPN" target="BWA">
      <data key="d0">16913</data>
    </edge>
    <edge source="JPN" target="BRA">
      <data key="d0">78598841</data>
    </edge>
    <edge source="JPN" target="BGR">
      <data key="d0">3953000</data>
    </edge>
    <edge source="JPN" target="BLR">
      <data key="d0">216130</data>
    </edge>
    <edge source="JPN" target="KHM">
      <data key="d0">4437490</data>
    </edge>
    <edge source="JPN" target="CMR">
      <data key="d0">299842</data>
    </edge>
    <edge source="JPN" target="CAN">
      <data key="d0">157999390</data>
    </edge>
    <edge source="JPN" target="LKA">
      <data key="d0">986944</data>
    </edge>
    <edge source="JPN" target="CHL">
      <data key="d0">5947659</data>
    </edge>
    <edge source="JPN" target="CHN">
      <data key="d0">3021277041</data>
    </edge>
    <edge source="JPN" target="COL">
      <data key="d0">1388098</data>
    </edge>
    <edge source="JPN" target="CRI">
      <data key="d0">2806840</data>
    </edge>
    <edge source="JPN" target="HRV">
      <data key="d0">141890</data>
    </edge>
    <edge source="JPN" target="CZE">
      <data key="d0">4274678</data>
    </edge>
    <edge source="JPN" target="BEN">
      <data key="d0">33675</data>
    </edge>
    <edge source="JPN" target="DNK">
      <data key="d0">13161058</data>
    </edge>
    <edge source="JPN" target="ECU">
      <data key="d0">650884</data>
    </edge>
    <edge source="JPN" target="SLV">
      <data key="d0">212548</data>
    </edge>
    <edge source="JPN" target="ETH">
      <data key="d0">103643</data>
    </edge>
    <edge source="JPN" target="EST">
      <data key="d0">1986078</data>
    </edge>
    <edge source="JPN" target="FIN">
      <data key="d0">5064145</data>
    </edge>
    <edge source="JPN" target="FRA">
      <data key="d0">191025759</data>
    </edge>
    <edge source="JPN" target="GEO">
      <data key="d0">92556</data>
    </edge>
    <edge source="JPN" target="PSE">
      <data key="d0">39275</data>
    </edge>
    <edge source="JPN" target="DEU">
      <data key="d0">837368560</data>
    </edge>
    <edge source="JPN" target="GHA">
      <data key="d0">537420</data>
    </edge>
    <edge source="JPN" target="GRC">
      <data key="d0">694431</data>
    </edge>
    <edge source="JPN" target="GTM">
      <data key="d0">47819</data>
    </edge>
    <edge source="JPN" target="HND">
      <data key="d0">358973</data>
    </edge>
    <edge source="JPN" target="HKG">
      <data key="d0">1520363552</data>
    </edge>
    <edge source="JPN" target="HUN">
      <data key="d0">54309370</data>
    </edge>
    <edge source="JPN" target="IDN">
      <data key="d0">170747605</data>
    </edge>
    <edge source="JPN" target="IRL">
      <data key="d0">8293011</data>
    </edge>
    <edge source="JPN" target="ISR">
      <data key="d0">5695499</data>
    </edge>
    <edge source="JPN" target="ITA">
      <data key="d0">73433509</data>
    </edge>
    <edge source="JPN" target="CIV">
      <data key="d0">40214</data>
    </edge>
    <edge source="JPN" target="JAM">
      <data key="d0">138583</data>
    </edge>
    <edge source="JPN" target="KAZ">
      <data key="d0">1790155</data>
    </edge>
    <edge source="JPN" target="JOR">
      <data key="d0">443273</data>
    </edge>
    <edge source="JPN" target="KOR">
      <data key="d0">323500958</data>
    </edge>
    <edge source="JPN" target="KGZ">
      <data key="d0">147678</data>
    </edge>
    <edge source="JPN" target="LBN">
      <data key="d0">649406</data>
    </edge>
    <edge source="JPN" target="LVA">
      <data key="d0">4770330</data>
    </edge>
    <edge source="JPN" target="LTU">
      <data key="d0">553092</data>
    </edge>
    <edge source="JPN" target="MYS">
      <data key="d0">90499948</data>
    </edge>
    <edge source="JPN" target="MUS">
      <data key="d0">50086</data>
    </edge>
    <edge source="JPN" target="MEX">
      <data key="d0">106699348</data>
    </edge>
    <edge source="JPN" target="MAR">
      <data key="d0">1968150</data>
    </edge>
    <edge source="JPN" target="MOZ">
      <data key="d0">784983</data>
    </edge>
    <edge source="JPN" target="OMN">
      <data key="d0">374207</data>
    </edge>
    <edge source="JPN" target="NLD">
      <data key="d0">3191875552</data>
    </edge>
    <edge source="JPN" target="NZL">
      <data key="d0">39653502</data>
    </edge>
    <edge source="JPN" target="NIC">
      <data key="d0">27198</data>
    </edge>
    <edge source="JPN" target="NOR">
      <data key="d0">638770</data>
    </edge>
    <edge source="JPN" target="PAK">
      <data key="d0">1647713</data>
    </edge>
    <edge source="JPN" target="PAN">
      <data key="d0">16365343</data>
    </edge>
    <edge source="JPN" target="PRY">
      <data key="d0">80942</data>
    </edge>
    <edge source="JPN" target="PER">
      <data key="d0">680588</data>
    </edge>
    <edge source="JPN" target="PHL">
      <data key="d0">160525105</data>
    </edge>
    <edge source="JPN" target="POL">
      <data key="d0">2146672</data>
    </edge>
    <edge source="JPN" target="PRT">
      <data key="d0">536292</data>
    </edge>
    <edge source="JPN" target="ROU">
      <data key="d0">490891</data>
    </edge>
    <edge source="JPN" target="RUS">
      <data key="d0">39248827</data>
    </edge>
    <edge source="JPN" target="SAU">
      <data key="d0">9896688</data>
    </edge>
    <edge source="JPN" target="SEN">
      <data key="d0">37346</data>
    </edge>
    <edge source="JPN" target="SRB">
      <data key="d0">12841</data>
    </edge>
    <edge source="JPN" target="IND">
      <data key="d0">74012396</data>
    </edge>
    <edge source="JPN" target="SGP">
      <data key="d0">1184834693</data>
    </edge>
    <edge source="JPN" target="SVK">
      <data key="d0">21209124</data>
    </edge>
    <edge source="JPN" target="VNM">
      <data key="d0">370699107</data>
    </edge>
    <edge source="JPN" target="SVN">
      <data key="d0">48358</data>
    </edge>
    <edge source="JPN" target="ZAF">
      <data key="d0">23187021</data>
    </edge>
    <edge source="JPN" target="ZWE">
      <data key="d0">145536</data>
    </edge>
    <edge source="JPN" target="ESP">
      <data key="d0">46292297</data>
    </edge>
    <edge source="JPN" target="SWE">
      <data key="d0">17626948</data>
    </edge>
    <edge source="JPN" target="CHE">
      <data key="d0">24034881</data>
    </edge>
    <edge source="JPN" target="THA">
      <data key="d0">542268701</data>
    </edge>
    <edge source="JPN" target="TGO">
      <data key="d0">48157</data>
    </edge>
    <edge source="JPN" target="ARE">
      <data key="d0">82930421</data>
    </edge>
    <edge source="JPN" target="TUN">
      <data key="d0">817618</data>
    </edge>
    <edge source="JPN" target="TUR">
      <data key="d0">15248811</data>
    </edge>
    <edge source="JPN" target="UGA">
      <data key="d0">148480</data>
    </edge>
    <edge source="JPN" target="UKR">
      <data key="d0">2290379</data>
    </edge>
    <edge source="JPN" target="EGY">
      <data key="d0">3731909</data>
    </edge>
    <edge source="JPN" target="GBR">
      <data key="d0">284874540</data>
    </edge>
    <edge source="JPN" target="TZA">
      <data key="d0">542719</data>
    </edge>
    <edge source="JPN" target="USA">
      <data key="d0">5002015077</data>
    </edge>
    <edge source="JPN" target="BFA">
      <data key="d0">48107</data>
    </edge>
    <edge source="JPN" target="URY">
      <data key="d0">17429622</data>
    </edge>
    <edge source="KAZ" target="AZE">
      <data key="d0">111100</data>
    </edge>
    <edge source="KAZ" target="BEL">
      <data key="d0">83100</data>
    </edge>
    <edge source="KAZ" target="BLR">
      <data key="d0">116490</data>
    </edge>
    <edge source="KAZ" target="CHN">
      <data key="d0">57500</data>
    </edge>
    <edge source="KAZ" target="CZE">
      <data key="d0">94700</data>
    </edge>
    <edge source="KAZ" target="DNK">
      <data key="d0">11300</data>
    </edge>
    <edge source="KAZ" target="FRA">
      <data key="d0">22900</data>
    </edge>
    <edge source="KAZ" target="DEU">
      <data key="d0">192200</data>
    </edge>
    <edge source="KAZ" target="HUN">
      <data key="d0">233100</data>
    </edge>
    <edge source="KAZ" target="ISR">
      <data key="d0">147500</data>
    </edge>
    <edge source="KAZ" target="ITA">
      <data key="d0">41000</data>
    </edge>
    <edge source="KAZ" target="KGZ">
      <data key="d0">988000</data>
    </edge>
    <edge source="KAZ" target="LTU">
      <data key="d0">12400</data>
    </edge>
    <edge source="KAZ" target="NLD">
      <data key="d0">1197800</data>
    </edge>
    <edge source="KAZ" target="PHL">
      <data key="d0">10100</data>
    </edge>
    <edge source="KAZ" target="POL">
      <data key="d0">222300</data>
    </edge>
    <edge source="KAZ" target="RUS">
      <data key="d0">285606500</data>
    </edge>
    <edge source="KAZ" target="SAU">
      <data key="d0">10800</data>
    </edge>
    <edge source="KAZ" target="SWE">
      <data key="d0">40000</data>
    </edge>
    <edge source="KAZ" target="ARE">
      <data key="d0">234000</data>
    </edge>
    <edge source="KAZ" target="TUR">
      <data key="d0">60200</data>
    </edge>
    <edge source="KAZ" target="UKR">
      <data key="d0">171200</data>
    </edge>
    <edge source="KAZ" target="GBR">
      <data key="d0">676200</data>
    </edge>
    <edge source="KAZ" target="USA">
      <data key="d0">86400</data>
    </edge>
    <edge source="JOR" target="BDI">
      <data key="d0">180047</data>
    </edge>
    <edge source="JOR" target="BEN">
      <data key="d0">30477</data>
    </edge>
    <edge source="JOR" target="FRA">
      <data key="d0">481883</data>
    </edge>
    <edge source="JOR" target="PSE">
      <data key="d0">1660386</data>
    </edge>
    <edge source="JOR" target="DEU">
      <data key="d0">33432</data>
    </edge>
    <edge source="JOR" target="ISR">
      <data key="d0">522190</data>
    </edge>
    <edge source="JOR" target="LBN">
      <data key="d0">1934120</data>
    </edge>
    <edge source="JOR" target="OMN">
      <data key="d0">106065</data>
    </edge>
    <edge source="JOR" target="NLD">
      <data key="d0">280472</data>
    </edge>
    <edge source="JOR" target="POL">
      <data key="d0">45061</data>
    </edge>
    <edge source="JOR" target="PRT">
      <data key="d0">201614</data>
    </edge>
    <edge source="JOR" target="SAU">
      <data key="d0">1882527</data>
    </edge>
    <edge source="JOR" target="SWE">
      <data key="d0">47635</data>
    </edge>
    <edge source="JOR" target="ARE">
      <data key="d0">7323468</data>
    </edge>
    <edge source="JOR" target="TUN">
      <data key="d0">22410</data>
    </edge>
    <edge source="JOR" target="EGY">
      <data key="d0">233608</data>
    </edge>
    <edge source="JOR" target="GBR">
      <data key="d0">369551</data>
    </edge>
    <edge source="JOR" target="USA">
      <data key="d0">10021</data>
    </edge>
    <edge source="KGZ" target="BEL">
      <data key="d0">91968</data>
    </edge>
    <edge source="KGZ" target="MOZ">
      <data key="d0">44000</data>
    </edge>
    <edge source="KGZ" target="NLD">
      <data key="d0">88940</data>
    </edge>
    <edge source="KGZ" target="RUS">
      <data key="d0">11151</data>
    </edge>
    <edge source="KGZ" target="USA">
      <data key="d0">19428</data>
    </edge>
    <edge source="LBN" target="DZA">
      <data key="d0">17570</data>
    </edge>
    <edge source="LBN" target="AZE">
      <data key="d0">22172</data>
    </edge>
    <edge source="LBN" target="BEL">
      <data key="d0">20746</data>
    </edge>
    <edge source="LBN" target="CHN">
      <data key="d0">90083</data>
    </edge>
    <edge source="LBN" target="BEN">
      <data key="d0">174234</data>
    </edge>
    <edge source="LBN" target="ETH">
      <data key="d0">176894</data>
    </edge>
    <edge source="LBN" target="FRA">
      <data key="d0">1276461</data>
    </edge>
    <edge source="LBN" target="DEU">
      <data key="d0">488322</data>
    </edge>
    <edge source="LBN" target="GHA">
      <data key="d0">495845</data>
    </edge>
    <edge source="LBN" target="CIV">
      <data key="d0">427516</data>
    </edge>
    <edge source="LBN" target="JOR">
      <data key="d0">872638</data>
    </edge>
    <edge source="LBN" target="NLD">
      <data key="d0">251121</data>
    </edge>
    <edge source="LBN" target="NER">
      <data key="d0">23944</data>
    </edge>
    <edge source="LBN" target="POL">
      <data key="d0">14859</data>
    </edge>
    <edge source="LBN" target="SAU">
      <data key="d0">168445</data>
    </edge>
    <edge source="LBN" target="SEN">
      <data key="d0">12376</data>
    </edge>
    <edge source="LBN" target="IND">
      <data key="d0">317745</data>
    </edge>
    <edge source="LBN" target="TGO">
      <data key="d0">60923</data>
    </edge>
    <edge source="LBN" target="ARE">
      <data key="d0">2850265</data>
    </edge>
    <edge source="LBN" target="TUR">
      <data key="d0">11789</data>
    </edge>
    <edge source="LBN" target="EGY">
      <data key="d0">172273</data>
    </edge>
    <edge source="LBN" target="GBR">
      <data key="d0">252113</data>
    </edge>
    <edge source="LBN" target="TZA">
      <data key="d0">283866</data>
    </edge>
    <edge source="LBN" target="USA">
      <data key="d0">18059</data>
    </edge>
    <edge source="LBN" target="BFA">
      <data key="d0">22025</data>
    </edge>
    <edge source="LVA" target="AZE">
      <data key="d0">47801</data>
    </edge>
    <edge source="LVA" target="ARG">
      <data key="d0">507206</data>
    </edge>
    <edge source="LVA" target="AUS">
      <data key="d0">506468</data>
    </edge>
    <edge source="LVA" target="AUT">
      <data key="d0">361353</data>
    </edge>
    <edge source="LVA" target="ARM">
      <data key="d0">262480</data>
    </edge>
    <edge source="LVA" target="BEL">
      <data key="d0">63728</data>
    </edge>
    <edge source="LVA" target="BOL">
      <data key="d0">20623</data>
    </edge>
    <edge source="LVA" target="BRA">
      <data key="d0">543268</data>
    </edge>
    <edge source="LVA" target="BGR">
      <data key="d0">1942211</data>
    </edge>
    <edge source="LVA" target="BLR">
      <data key="d0">4669998</data>
    </edge>
    <edge source="LVA" target="CAN">
      <data key="d0">200958</data>
    </edge>
    <edge source="LVA" target="LKA">
      <data key="d0">13336</data>
    </edge>
    <edge source="LVA" target="CHL">
      <data key="d0">99120</data>
    </edge>
    <edge source="LVA" target="CHN">
      <data key="d0">555147</data>
    </edge>
    <edge source="LVA" target="COL">
      <data key="d0">148532</data>
    </edge>
    <edge source="LVA" target="CRI">
      <data key="d0">29771</data>
    </edge>
    <edge source="LVA" target="HRV">
      <data key="d0">37597</data>
    </edge>
    <edge source="LVA" target="CZE">
      <data key="d0">7101963</data>
    </edge>
    <edge source="LVA" target="BEN">
      <data key="d0">14312</data>
    </edge>
    <edge source="LVA" target="DNK">
      <data key="d0">239422</data>
    </edge>
    <edge source="LVA" target="ECU">
      <data key="d0">624350</data>
    </edge>
    <edge source="LVA" target="EST">
      <data key="d0">43631650</data>
    </edge>
    <edge source="LVA" target="FIN">
      <data key="d0">213484</data>
    </edge>
    <edge source="LVA" target="FRA">
      <data key="d0">77744</data>
    </edge>
    <edge source="LVA" target="GEO">
      <data key="d0">293426</data>
    </edge>
    <edge source="LVA" target="DEU">
      <data key="d0">1051194</data>
    </edge>
    <edge source="LVA" target="GHA">
      <data key="d0">24303</data>
    </edge>
    <edge source="LVA" target="GRC">
      <data key="d0">357557</data>
    </edge>
    <edge source="LVA" target="HND">
      <data key="d0">84846</data>
    </edge>
    <edge source="LVA" target="HKG">
      <data key="d0">631958</data>
    </edge>
    <edge source="LVA" target="HUN">
      <data key="d0">386474</data>
    </edge>
    <edge source="LVA" target="IRL">
      <data key="d0">100667</data>
    </edge>
    <edge source="LVA" target="ISR">
      <data key="d0">215515</data>
    </edge>
    <edge source="LVA" target="ITA">
      <data key="d0">2055665</data>
    </edge>
    <edge source="LVA" target="JPN">
      <data key="d0">31113</data>
    </edge>
    <edge source="LVA" target="KAZ">
      <data key="d0">2507381</data>
    </edge>
    <edge source="LVA" target="KOR">
      <data key="d0">23124</data>
    </edge>
    <edge source="LVA" target="KGZ">
      <data key="d0">314900</data>
    </edge>
    <edge source="LVA" target="LBN">
      <data key="d0">297839</data>
    </edge>
    <edge source="LVA" target="LTU">
      <data key="d0">52547875</data>
    </edge>
    <edge source="LVA" target="MWI">
      <data key="d0">81992</data>
    </edge>
    <edge source="LVA" target="MYS">
      <data key="d0">136106</data>
    </edge>
    <edge source="LVA" target="MEX">
      <data key="d0">179127</data>
    </edge>
    <edge source="LVA" target="MDA">
      <data key="d0">519294</data>
    </edge>
    <edge source="LVA" target="MOZ">
      <data key="d0">27509</data>
    </edge>
    <edge source="LVA" target="NLD">
      <data key="d0">3886435</data>
    </edge>
    <edge source="LVA" target="NZL">
      <data key="d0">194907</data>
    </edge>
    <edge source="LVA" target="NOR">
      <data key="d0">393597</data>
    </edge>
    <edge source="LVA" target="PAK">
      <data key="d0">19224</data>
    </edge>
    <edge source="LVA" target="PRY">
      <data key="d0">600975</data>
    </edge>
    <edge source="LVA" target="PER">
      <data key="d0">147773</data>
    </edge>
    <edge source="LVA" target="POL">
      <data key="d0">9034792</data>
    </edge>
    <edge source="LVA" target="PRT">
      <data key="d0">284649</data>
    </edge>
    <edge source="LVA" target="ROU">
      <data key="d0">177399</data>
    </edge>
    <edge source="LVA" target="RUS">
      <data key="d0">9041505</data>
    </edge>
    <edge source="LVA" target="SAU">
      <data key="d0">197024</data>
    </edge>
    <edge source="LVA" target="SRB">
      <data key="d0">141150</data>
    </edge>
    <edge source="LVA" target="IND">
      <data key="d0">400019</data>
    </edge>
    <edge source="LVA" target="SGP">
      <data key="d0">1767486</data>
    </edge>
    <edge source="LVA" target="SVK">
      <data key="d0">538993</data>
    </edge>
    <edge source="LVA" target="VNM">
      <data key="d0">26403</data>
    </edge>
    <edge source="LVA" target="SVN">
      <data key="d0">308827</data>
    </edge>
    <edge source="LVA" target="ZAF">
      <data key="d0">397463</data>
    </edge>
    <edge source="LVA" target="ESP">
      <data key="d0">972425</data>
    </edge>
    <edge source="LVA" target="SWE">
      <data key="d0">1628338</data>
    </edge>
    <edge source="LVA" target="CHE">
      <data key="d0">514330</data>
    </edge>
    <edge source="LVA" target="THA">
      <data key="d0">53086</data>
    </edge>
    <edge source="LVA" target="ARE">
      <data key="d0">855594</data>
    </edge>
    <edge source="LVA" target="TUR">
      <data key="d0">335852</data>
    </edge>
    <edge source="LVA" target="UKR">
      <data key="d0">2043269</data>
    </edge>
    <edge source="LVA" target="MKD">
      <data key="d0">22051</data>
    </edge>
    <edge source="LVA" target="EGY">
      <data key="d0">13780</data>
    </edge>
    <edge source="LVA" target="GBR">
      <data key="d0">764024</data>
    </edge>
    <edge source="LVA" target="USA">
      <data key="d0">4554345</data>
    </edge>
    <edge source="LVA" target="URY">
      <data key="d0">18135</data>
    </edge>
    <edge source="LTU" target="AZE">
      <data key="d0">2872528</data>
    </edge>
    <edge source="LTU" target="AUS">
      <data key="d0">45872</data>
    </edge>
    <edge source="LTU" target="AUT">
      <data key="d0">384262</data>
    </edge>
    <edge source="LTU" target="ARM">
      <data key="d0">2832630</data>
    </edge>
    <edge source="LTU" target="BEL">
      <data key="d0">55700</data>
    </edge>
    <edge source="LTU" target="BRA">
      <data key="d0">13297</data>
    </edge>
    <edge source="LTU" target="BGR">
      <data key="d0">81353</data>
    </edge>
    <edge source="LTU" target="BLR">
      <data key="d0">36217473</data>
    </edge>
    <edge source="LTU" target="CMR">
      <data key="d0">15603</data>
    </edge>
    <edge source="LTU" target="CHN">
      <data key="d0">35551</data>
    </edge>
    <edge source="LTU" target="HRV">
      <data key="d0">95731</data>
    </edge>
    <edge source="LTU" target="CZE">
      <data key="d0">348157</data>
    </edge>
    <edge source="LTU" target="BEN">
      <data key="d0">58298</data>
    </edge>
    <edge source="LTU" target="DNK">
      <data key="d0">2163355</data>
    </edge>
    <edge source="LTU" target="EST">
      <data key="d0">65295757</data>
    </edge>
    <edge source="LTU" target="FIN">
      <data key="d0">1351263</data>
    </edge>
    <edge source="LTU" target="FRA">
      <data key="d0">85128</data>
    </edge>
    <edge source="LTU" target="GEO">
      <data key="d0">14159839</data>
    </edge>
    <edge source="LTU" target="DEU">
      <data key="d0">4142411</data>
    </edge>
    <edge source="LTU" target="GHA">
      <data key="d0">46511</data>
    </edge>
    <edge source="LTU" target="GRC">
      <data key="d0">145996</data>
    </edge>
    <edge source="LTU" target="HKG">
      <data key="d0">270929</data>
    </edge>
    <edge source="LTU" target="HUN">
      <data key="d0">743490</data>
    </edge>
    <edge source="LTU" target="IRL">
      <data key="d0">172963</data>
    </edge>
    <edge source="LTU" target="ISR">
      <data key="d0">44934</data>
    </edge>
    <edge source="LTU" target="ITA">
      <data key="d0">699061</data>
    </edge>
    <edge source="LTU" target="JPN">
      <data key="d0">24716</data>
    </edge>
    <edge source="LTU" target="KAZ">
      <data key="d0">9494887</data>
    </edge>
    <edge source="LTU" target="KOR">
      <data key="d0">616255</data>
    </edge>
    <edge source="LTU" target="KGZ">
      <data key="d0">791361</data>
    </edge>
    <edge source="LTU" target="LBN">
      <data key="d0">122959</data>
    </edge>
    <edge source="LTU" target="LVA">
      <data key="d0">71502370</data>
    </edge>
    <edge source="LTU" target="MDA">
      <data key="d0">395075</data>
    </edge>
    <edge source="LTU" target="MAR">
      <data key="d0">31079</data>
    </edge>
    <edge source="LTU" target="NLD">
      <data key="d0">2599052</data>
    </edge>
    <edge source="LTU" target="NZL">
      <data key="d0">15148</data>
    </edge>
    <edge source="LTU" target="NOR">
      <data key="d0">70747</data>
    </edge>
    <edge source="LTU" target="PAK">
      <data key="d0">30782</data>
    </edge>
    <edge source="LTU" target="POL">
      <data key="d0">5757430</data>
    </edge>
    <edge source="LTU" target="PRT">
      <data key="d0">299891</data>
    </edge>
    <edge source="LTU" target="ROU">
      <data key="d0">117577</data>
    </edge>
    <edge source="LTU" target="RUS">
      <data key="d0">52657788</data>
    </edge>
    <edge source="LTU" target="SAU">
      <data key="d0">26041</data>
    </edge>
    <edge source="LTU" target="SRB">
      <data key="d0">61366</data>
    </edge>
    <edge source="LTU" target="IND">
      <data key="d0">32688</data>
    </edge>
    <edge source="LTU" target="SGP">
      <data key="d0">332977</data>
    </edge>
    <edge source="LTU" target="SVK">
      <data key="d0">1467884</data>
    </edge>
    <edge source="LTU" target="VNM">
      <data key="d0">44324</data>
    </edge>
    <edge source="LTU" target="SVN">
      <data key="d0">199602</data>
    </edge>
    <edge source="LTU" target="ZAF">
      <data key="d0">30199</data>
    </edge>
    <edge source="LTU" target="ESP">
      <data key="d0">195432</data>
    </edge>
    <edge source="LTU" target="SWE">
      <data key="d0">315203</data>
    </edge>
    <edge source="LTU" target="CHE">
      <data key="d0">58766</data>
    </edge>
    <edge source="LTU" target="THA">
      <data key="d0">36768</data>
    </edge>
    <edge source="LTU" target="ARE">
      <data key="d0">131736</data>
    </edge>
    <edge source="LTU" target="TUN">
      <data key="d0">17486</data>
    </edge>
    <edge source="LTU" target="TUR">
      <data key="d0">92081</data>
    </edge>
    <edge source="LTU" target="UKR">
      <data key="d0">4086260</data>
    </edge>
    <edge source="LTU" target="EGY">
      <data key="d0">96546</data>
    </edge>
    <edge source="LTU" target="GBR">
      <data key="d0">1373967</data>
    </edge>
    <edge source="LTU" target="USA">
      <data key="d0">1883769</data>
    </edge>
    <edge source="MDG" target="BWA">
      <data key="d0">12793</data>
    </edge>
    <edge source="MDG" target="CZE">
      <data key="d0">19181</data>
    </edge>
    <edge source="MDG" target="FRA">
      <data key="d0">241689</data>
    </edge>
    <edge source="MDG" target="MUS">
      <data key="d0">31398</data>
    </edge>
    <edge source="MDG" target="NLD">
      <data key="d0">24470</data>
    </edge>
    <edge source="MDG" target="ZAF">
      <data key="d0">29613</data>
    </edge>
    <edge source="MWI" target="DEU">
      <data key="d0">229491</data>
    </edge>
    <edge source="MWI" target="GHA">
      <data key="d0">36362</data>
    </edge>
    <edge source="MWI" target="HUN">
      <data key="d0">26227</data>
    </edge>
    <edge source="MWI" target="ZAF">
      <data key="d0">131631</data>
    </edge>
    <edge source="MWI" target="ZWE">
      <data key="d0">65324</data>
    </edge>
    <edge source="MWI" target="GBR">
      <data key="d0">16398</data>
    </edge>
    <edge source="MWI" target="USA">
      <data key="d0">39659</data>
    </edge>
    <edge source="MUS" target="BEL">
      <data key="d0">57580</data>
    </edge>
    <edge source="MUS" target="BWA">
      <data key="d0">11896</data>
    </edge>
    <edge source="MUS" target="BDI">
      <data key="d0">122984</data>
    </edge>
    <edge source="MUS" target="CHN">
      <data key="d0">52004</data>
    </edge>
    <edge source="MUS" target="FRA">
      <data key="d0">257929</data>
    </edge>
    <edge source="MUS" target="DEU">
      <data key="d0">52177</data>
    </edge>
    <edge source="MUS" target="HKG">
      <data key="d0">15805</data>
    </edge>
    <edge source="MUS" target="HUN">
      <data key="d0">15060</data>
    </edge>
    <edge source="MUS" target="IRL">
      <data key="d0">349448</data>
    </edge>
    <edge source="MUS" target="MDG">
      <data key="d0">646186</data>
    </edge>
    <edge source="MUS" target="NLD">
      <data key="d0">527156</data>
    </edge>
    <edge source="MUS" target="PHL">
      <data key="d0">44016</data>
    </edge>
    <edge source="MUS" target="POL">
      <data key="d0">70647</data>
    </edge>
    <edge source="MUS" target="SAU">
      <data key="d0">10188</data>
    </edge>
    <edge source="MUS" target="IND">
      <data key="d0">71615</data>
    </edge>
    <edge source="MUS" target="SGP">
      <data key="d0">38180</data>
    </edge>
    <edge source="MUS" target="ZAF">
      <data key="d0">358915</data>
    </edge>
    <edge source="MUS" target="ARE">
      <data key="d0">56790</data>
    </edge>
    <edge source="MUS" target="GBR">
      <data key="d0">91778</data>
    </edge>
    <edge source="MUS" target="TZA">
      <data key="d0">75714</data>
    </edge>
    <edge source="MUS" target="USA">
      <data key="d0">52615</data>
    </edge>
    <edge source="MOZ" target="CHN">
      <data key="d0">13222</data>
    </edge>
    <edge source="MOZ" target="PRT">
      <data key="d0">12397</data>
    </edge>
    <edge source="MOZ" target="ZAF">
      <data key="d0">44349</data>
    </edge>
    <edge source="MOZ" target="ZWE">
      <data key="d0">12725</data>
    </edge>
    <edge source="MOZ" target="UGA">
      <data key="d0">18147</data>
    </edge>
    <edge source="OMN" target="AUS">
      <data key="d0">17053</data>
    </edge>
    <edge source="OMN" target="CAN">
      <data key="d0">45334</data>
    </edge>
    <edge source="OMN" target="CHN">
      <data key="d0">82871</data>
    </edge>
    <edge source="OMN" target="FRA">
      <data key="d0">293501</data>
    </edge>
    <edge source="OMN" target="DEU">
      <data key="d0">104689</data>
    </edge>
    <edge source="OMN" target="HKG">
      <data key="d0">224455</data>
    </edge>
    <edge source="OMN" target="ITA">
      <data key="d0">11001</data>
    </edge>
    <edge source="OMN" target="JPN">
      <data key="d0">16388</data>
    </edge>
    <edge source="OMN" target="MRT">
      <data key="d0">14970</data>
    </edge>
    <edge source="OMN" target="NLD">
      <data key="d0">1433201</data>
    </edge>
    <edge source="OMN" target="PAK">
      <data key="d0">149883</data>
    </edge>
    <edge source="OMN" target="SGP">
      <data key="d0">27085</data>
    </edge>
    <edge source="OMN" target="ZAF">
      <data key="d0">40049</data>
    </edge>
    <edge source="OMN" target="SWE">
      <data key="d0">17124</data>
    </edge>
    <edge source="OMN" target="ARE">
      <data key="d0">864057</data>
    </edge>
    <edge source="OMN" target="TUR">
      <data key="d0">216023</data>
    </edge>
    <edge source="OMN" target="EGY">
      <data key="d0">179584</data>
    </edge>
    <edge source="OMN" target="GBR">
      <data key="d0">369212</data>
    </edge>
    <edge source="OMN" target="USA">
      <data key="d0">144216</data>
    </edge>
    <edge source="NAM" target="AUS">
      <data key="d0">20076</data>
    </edge>
    <edge source="NAM" target="BWA">
      <data key="d0">10325</data>
    </edge>
    <edge source="NAM" target="CHN">
      <data key="d0">72237</data>
    </edge>
    <edge source="NAM" target="DEU">
      <data key="d0">141011</data>
    </edge>
    <edge source="NAM" target="NLD">
      <data key="d0">105968</data>
    </edge>
    <edge source="NAM" target="ZAF">
      <data key="d0">2660792</data>
    </edge>
    <edge source="NAM" target="ARE">
      <data key="d0">40268</data>
    </edge>
    <edge source="NAM" target="GBR">
      <data key="d0">22713</data>
    </edge>
    <edge source="NAM" target="USA">
      <data key="d0">17838</data>
    </edge>
    <edge source="NZL" target="ARG">
      <data key="d0">14854</data>
    </edge>
    <edge source="NZL" target="AUS">
      <data key="d0">38295593</data>
    </edge>
    <edge source="NZL" target="AUT">
      <data key="d0">60845</data>
    </edge>
    <edge source="NZL" target="BEL">
      <data key="d0">109503</data>
    </edge>
    <edge source="NZL" target="BRA">
      <data key="d0">84701</data>
    </edge>
    <edge source="NZL" target="KHM">
      <data key="d0">29966</data>
    </edge>
    <edge source="NZL" target="CAN">
      <data key="d0">453653</data>
    </edge>
    <edge source="NZL" target="CHL">
      <data key="d0">187561</data>
    </edge>
    <edge source="NZL" target="CHN">
      <data key="d0">2001434</data>
    </edge>
    <edge source="NZL" target="DNK">
      <data key="d0">154820</data>
    </edge>
    <edge source="NZL" target="ECU">
      <data key="d0">64944</data>
    </edge>
    <edge source="NZL" target="ETH">
      <data key="d0">89726</data>
    </edge>
    <edge source="NZL" target="FIN">
      <data key="d0">145630</data>
    </edge>
    <edge source="NZL" target="FRA">
      <data key="d0">387906</data>
    </edge>
    <edge source="NZL" target="DEU">
      <data key="d0">946858</data>
    </edge>
    <edge source="NZL" target="GRC">
      <data key="d0">57926</data>
    </edge>
    <edge source="NZL" target="HKG">
      <data key="d0">4155098</data>
    </edge>
    <edge source="NZL" target="HUN">
      <data key="d0">23230</data>
    </edge>
    <edge source="NZL" target="IDN">
      <data key="d0">267303</data>
    </edge>
    <edge source="NZL" target="IRL">
      <data key="d0">621021</data>
    </edge>
    <edge source="NZL" target="ISR">
      <data key="d0">71573</data>
    </edge>
    <edge source="NZL" target="ITA">
      <data key="d0">45120</data>
    </edge>
    <edge source="NZL" target="JAM">
      <data key="d0">14555</data>
    </edge>
    <edge source="NZL" target="JPN">
      <data key="d0">1920184</data>
    </edge>
    <edge source="NZL" target="KOR">
      <data key="d0">613608</data>
    </edge>
    <edge source="NZL" target="MYS">
      <data key="d0">5811363</data>
    </edge>
    <edge source="NZL" target="MUS">
      <data key="d0">13512</data>
    </edge>
    <edge source="NZL" target="MEX">
      <data key="d0">252709</data>
    </edge>
    <edge source="NZL" target="MAR">
      <data key="d0">23598</data>
    </edge>
    <edge source="NZL" target="OMN">
      <data key="d0">35384</data>
    </edge>
    <edge source="NZL" target="NLD">
      <data key="d0">853048</data>
    </edge>
    <edge source="NZL" target="NOR">
      <data key="d0">18824</data>
    </edge>
    <edge source="NZL" target="PAK">
      <data key="d0">187566</data>
    </edge>
    <edge source="NZL" target="PRY">
      <data key="d0">66961</data>
    </edge>
    <edge source="NZL" target="PER">
      <data key="d0">267512</data>
    </edge>
    <edge source="NZL" target="PHL">
      <data key="d0">584534</data>
    </edge>
    <edge source="NZL" target="POL">
      <data key="d0">24773</data>
    </edge>
    <edge source="NZL" target="RUS">
      <data key="d0">115687</data>
    </edge>
    <edge source="NZL" target="SAU">
      <data key="d0">115678</data>
    </edge>
    <edge source="NZL" target="IND">
      <data key="d0">604352</data>
    </edge>
    <edge source="NZL" target="SGP">
      <data key="d0">9612819</data>
    </edge>
    <edge source="NZL" target="SVK">
      <data key="d0">16566</data>
    </edge>
    <edge source="NZL" target="VNM">
      <data key="d0">276982</data>
    </edge>
    <edge source="NZL" target="ZAF">
      <data key="d0">363369</data>
    </edge>
    <edge source="NZL" target="ESP">
      <data key="d0">47559</data>
    </edge>
    <edge source="NZL" target="SWE">
      <data key="d0">216848</data>
    </edge>
    <edge source="NZL" target="CHE">
      <data key="d0">441109</data>
    </edge>
    <edge source="NZL" target="THA">
      <data key="d0">2271915</data>
    </edge>
    <edge source="NZL" target="ARE">
      <data key="d0">2554317</data>
    </edge>
    <edge source="NZL" target="TUR">
      <data key="d0">278587</data>
    </edge>
    <edge source="NZL" target="GBR">
      <data key="d0">3405606</data>
    </edge>
    <edge source="NZL" target="USA">
      <data key="d0">15772746</data>
    </edge>
    <edge source="NOR" target="DZA">
      <data key="d0">12175</data>
    </edge>
    <edge source="NOR" target="AZE">
      <data key="d0">381999</data>
    </edge>
    <edge source="NOR" target="ARG">
      <data key="d0">47150</data>
    </edge>
    <edge source="NOR" target="AUS">
      <data key="d0">6240154</data>
    </edge>
    <edge source="NOR" target="AUT">
      <data key="d0">438764</data>
    </edge>
    <edge source="NOR" target="ARM">
      <data key="d0">15664</data>
    </edge>
    <edge source="NOR" target="BEL">
      <data key="d0">3052741</data>
    </edge>
    <edge source="NOR" target="BOL">
      <data key="d0">68522</data>
    </edge>
    <edge source="NOR" target="BWA">
      <data key="d0">83755</data>
    </edge>
    <edge source="NOR" target="BRA">
      <data key="d0">5879481</data>
    </edge>
    <edge source="NOR" target="BGR">
      <data key="d0">155429</data>
    </edge>
    <edge source="NOR" target="CMR">
      <data key="d0">178727</data>
    </edge>
    <edge source="NOR" target="CAN">
      <data key="d0">2776033</data>
    </edge>
    <edge source="NOR" target="LKA">
      <data key="d0">156274</data>
    </edge>
    <edge source="NOR" target="CHL">
      <data key="d0">609401</data>
    </edge>
    <edge source="NOR" target="CHN">
      <data key="d0">5456371</data>
    </edge>
    <edge source="NOR" target="HRV">
      <data key="d0">177604</data>
    </edge>
    <edge source="NOR" target="CZE">
      <data key="d0">3916389</data>
    </edge>
    <edge source="NOR" target="BEN">
      <data key="d0">15807</data>
    </edge>
    <edge source="NOR" target="DNK">
      <data key="d0">20388758</data>
    </edge>
    <edge source="NOR" target="ETH">
      <data key="d0">13210</data>
    </edge>
    <edge source="NOR" target="EST">
      <data key="d0">342332</data>
    </edge>
    <edge source="NOR" target="FIN">
      <data key="d0">9501105</data>
    </edge>
    <edge source="NOR" target="FRA">
      <data key="d0">4445534</data>
    </edge>
    <edge source="NOR" target="GEO">
      <data key="d0">28899</data>
    </edge>
    <edge source="NOR" target="DEU">
      <data key="d0">13268379</data>
    </edge>
    <edge source="NOR" target="GHA">
      <data key="d0">163747</data>
    </edge>
    <edge source="NOR" target="GRC">
      <data key="d0">304036</data>
    </edge>
    <edge source="NOR" target="GTM">
      <data key="d0">10523</data>
    </edge>
    <edge source="NOR" target="HKG">
      <data key="d0">3098332</data>
    </edge>
    <edge source="NOR" target="HUN">
      <data key="d0">275236</data>
    </edge>
    <edge source="NOR" target="IDN">
      <data key="d0">84229</data>
    </edge>
    <edge source="NOR" target="IRL">
      <data key="d0">1567752</data>
    </edge>
    <edge source="NOR" target="ISR">
      <data key="d0">317724</data>
    </edge>
    <edge source="NOR" target="ITA">
      <data key="d0">3254254</data>
    </edge>
    <edge source="NOR" target="JAM">
      <data key="d0">31567</data>
    </edge>
    <edge source="NOR" target="JPN">
      <data key="d0">3512331</data>
    </edge>
    <edge source="NOR" target="KAZ">
      <data key="d0">1524467</data>
    </edge>
    <edge source="NOR" target="JOR">
      <data key="d0">32413</data>
    </edge>
    <edge source="NOR" target="KOR">
      <data key="d0">13548220</data>
    </edge>
    <edge source="NOR" target="LBN">
      <data key="d0">20329</data>
    </edge>
    <edge source="NOR" target="LVA">
      <data key="d0">267244</data>
    </edge>
    <edge source="NOR" target="LTU">
      <data key="d0">916240</data>
    </edge>
    <edge source="NOR" target="MWI">
      <data key="d0">104343</data>
    </edge>
    <edge source="NOR" target="MYS">
      <data key="d0">1714239</data>
    </edge>
    <edge source="NOR" target="MRT">
      <data key="d0">45742</data>
    </edge>
    <edge source="NOR" target="MUS">
      <data key="d0">81656</data>
    </edge>
    <edge source="NOR" target="MEX">
      <data key="d0">272289</data>
    </edge>
    <edge source="NOR" target="MAR">
      <data key="d0">207155</data>
    </edge>
    <edge source="NOR" target="MOZ">
      <data key="d0">41217</data>
    </edge>
    <edge source="NOR" target="OMN">
      <data key="d0">717194</data>
    </edge>
    <edge source="NOR" target="NAM">
      <data key="d0">27977</data>
    </edge>
    <edge source="NOR" target="NLD">
      <data key="d0">33703130</data>
    </edge>
    <edge source="NOR" target="NZL">
      <data key="d0">254184</data>
    </edge>
    <edge source="NOR" target="PAK">
      <data key="d0">90134</data>
    </edge>
    <edge source="NOR" target="PAN">
      <data key="d0">3944700</data>
    </edge>
    <edge source="NOR" target="PRY">
      <data key="d0">14544</data>
    </edge>
    <edge source="NOR" target="PER">
      <data key="d0">521277</data>
    </edge>
    <edge source="NOR" target="PHL">
      <data key="d0">113696</data>
    </edge>
    <edge source="NOR" target="POL">
      <data key="d0">5582864</data>
    </edge>
    <edge source="NOR" target="PRT">
      <data key="d0">474910</data>
    </edge>
    <edge source="NOR" target="ROU">
      <data key="d0">691619</data>
    </edge>
    <edge source="NOR" target="RUS">
      <data key="d0">5347643</data>
    </edge>
    <edge source="NOR" target="SAU">
      <data key="d0">644977</data>
    </edge>
    <edge source="NOR" target="SEN">
      <data key="d0">16045</data>
    </edge>
    <edge source="NOR" target="SRB">
      <data key="d0">46937</data>
    </edge>
    <edge source="NOR" target="IND">
      <data key="d0">1756173</data>
    </edge>
    <edge source="NOR" target="SGP">
      <data key="d0">9471083</data>
    </edge>
    <edge source="NOR" target="SVK">
      <data key="d0">342305</data>
    </edge>
    <edge source="NOR" target="VNM">
      <data key="d0">157072</data>
    </edge>
    <edge source="NOR" target="SVN">
      <data key="d0">107639</data>
    </edge>
    <edge source="NOR" target="ZAF">
      <data key="d0">1285728</data>
    </edge>
    <edge source="NOR" target="ZWE">
      <data key="d0">57839</data>
    </edge>
    <edge source="NOR" target="ESP">
      <data key="d0">3413063</data>
    </edge>
    <edge source="NOR" target="SWE">
      <data key="d0">137405857</data>
    </edge>
    <edge source="NOR" target="CHE">
      <data key="d0">1837374</data>
    </edge>
    <edge source="NOR" target="THA">
      <data key="d0">618772</data>
    </edge>
    <edge source="NOR" target="TGO">
      <data key="d0">22285</data>
    </edge>
    <edge source="NOR" target="ARE">
      <data key="d0">4599912</data>
    </edge>
    <edge source="NOR" target="TUN">
      <data key="d0">46525</data>
    </edge>
    <edge source="NOR" target="TUR">
      <data key="d0">1010152</data>
    </edge>
    <edge source="NOR" target="UGA">
      <data key="d0">11064</data>
    </edge>
    <edge source="NOR" target="UKR">
      <data key="d0">515517</data>
    </edge>
    <edge source="NOR" target="EGY">
      <data key="d0">1633364</data>
    </edge>
    <edge source="NOR" target="GBR">
      <data key="d0">28260353</data>
    </edge>
    <edge source="NOR" target="TZA">
      <data key="d0">153223</data>
    </edge>
    <edge source="NOR" target="USA">
      <data key="d0">40378961</data>
    </edge>
    <edge source="NOR" target="URY">
      <data key="d0">21836</data>
    </edge>
    <edge source="PAK" target="BEL">
      <data key="d0">193105</data>
    </edge>
    <edge source="PAK" target="LKA">
      <data key="d0">14811</data>
    </edge>
    <edge source="PAK" target="CHN">
      <data key="d0">19961</data>
    </edge>
    <edge source="PAK" target="FRA">
      <data key="d0">25477</data>
    </edge>
    <edge source="PAK" target="DEU">
      <data key="d0">96659</data>
    </edge>
    <edge source="PAK" target="HKG">
      <data key="d0">491907</data>
    </edge>
    <edge source="PAK" target="HUN">
      <data key="d0">458203</data>
    </edge>
    <edge source="PAK" target="MYS">
      <data key="d0">237497</data>
    </edge>
    <edge source="PAK" target="NLD">
      <data key="d0">141741</data>
    </edge>
    <edge source="PAK" target="POL">
      <data key="d0">53097</data>
    </edge>
    <edge source="PAK" target="SAU">
      <data key="d0">37731</data>
    </edge>
    <edge source="PAK" target="SGP">
      <data key="d0">1607060</data>
    </edge>
    <edge source="PAK" target="ESP">
      <data key="d0">30643</data>
    </edge>
    <edge source="PAK" target="ARE">
      <data key="d0">228139</data>
    </edge>
    <edge source="PAK" target="GBR">
      <data key="d0">166613</data>
    </edge>
    <edge source="PAK" target="USA">
      <data key="d0">121341</data>
    </edge>
    <edge source="PHL" target="ALB">
      <data key="d0">12554</data>
    </edge>
    <edge source="PHL" target="DZA">
      <data key="d0">366955</data>
    </edge>
    <edge source="PHL" target="AZE">
      <data key="d0">15163</data>
    </edge>
    <edge source="PHL" target="ARG">
      <data key="d0">22667430</data>
    </edge>
    <edge source="PHL" target="AUS">
      <data key="d0">20757122</data>
    </edge>
    <edge source="PHL" target="AUT">
      <data key="d0">305166</data>
    </edge>
    <edge source="PHL" target="BEL">
      <data key="d0">10748769</data>
    </edge>
    <edge source="PHL" target="BOL">
      <data key="d0">17122</data>
    </edge>
    <edge source="PHL" target="BRA">
      <data key="d0">54893143</data>
    </edge>
    <edge source="PHL" target="BGR">
      <data key="d0">114638</data>
    </edge>
    <edge source="PHL" target="KHM">
      <data key="d0">563462</data>
    </edge>
    <edge source="PHL" target="CAN">
      <data key="d0">2981934</data>
    </edge>
    <edge source="PHL" target="LKA">
      <data key="d0">423407</data>
    </edge>
    <edge source="PHL" target="CHL">
      <data key="d0">12415919</data>
    </edge>
    <edge source="PHL" target="CHN">
      <data key="d0">1537390295</data>
    </edge>
    <edge source="PHL" target="COL">
      <data key="d0">14009947</data>
    </edge>
    <edge source="PHL" target="CRI">
      <data key="d0">10205146</data>
    </edge>
    <edge source="PHL" target="HRV">
      <data key="d0">145570</data>
    </edge>
    <edge source="PHL" target="CZE">
      <data key="d0">26114565</data>
    </edge>
    <edge source="PHL" target="DNK">
      <data key="d0">1279132</data>
    </edge>
    <edge source="PHL" target="ECU">
      <data key="d0">1058632</data>
    </edge>
    <edge source="PHL" target="FIN">
      <data key="d0">30302870</data>
    </edge>
    <edge source="PHL" target="FRA">
      <data key="d0">3849159</data>
    </edge>
    <edge source="PHL" target="DEU">
      <data key="d0">502079948</data>
    </edge>
    <edge source="PHL" target="GHA">
      <data key="d0">403198</data>
    </edge>
    <edge source="PHL" target="GRC">
      <data key="d0">43988</data>
    </edge>
    <edge source="PHL" target="GTM">
      <data key="d0">14437</data>
    </edge>
    <edge source="PHL" target="HND">
      <data key="d0">11000</data>
    </edge>
    <edge source="PHL" target="HKG">
      <data key="d0">537137182</data>
    </edge>
    <edge source="PHL" target="HUN">
      <data key="d0">58802985</data>
    </edge>
    <edge source="PHL" target="IDN">
      <data key="d0">37449442</data>
    </edge>
    <edge source="PHL" target="IRL">
      <data key="d0">298259</data>
    </edge>
    <edge source="PHL" target="ISR">
      <data key="d0">6425743</data>
    </edge>
    <edge source="PHL" target="ITA">
      <data key="d0">6271439</data>
    </edge>
    <edge source="PHL" target="CIV">
      <data key="d0">22148</data>
    </edge>
    <edge source="PHL" target="JPN">
      <data key="d0">766040309</data>
    </edge>
    <edge source="PHL" target="KAZ">
      <data key="d0">74011</data>
    </edge>
    <edge source="PHL" target="KOR">
      <data key="d0">115934209</data>
    </edge>
    <edge source="PHL" target="LTU">
      <data key="d0">11051</data>
    </edge>
    <edge source="PHL" target="MDG">
      <data key="d0">2634256</data>
    </edge>
    <edge source="PHL" target="MYS">
      <data key="d0">143234969</data>
    </edge>
    <edge source="PHL" target="MUS">
      <data key="d0">220410</data>
    </edge>
    <edge source="PHL" target="MEX">
      <data key="d0">26798803</data>
    </edge>
    <edge source="PHL" target="MAR">
      <data key="d0">310001</data>
    </edge>
    <edge source="PHL" target="NAM">
      <data key="d0">56066</data>
    </edge>
    <edge source="PHL" target="NLD">
      <data key="d0">44897499</data>
    </edge>
    <edge source="PHL" target="NZL">
      <data key="d0">1525451</data>
    </edge>
    <edge source="PHL" target="NIC">
      <data key="d0">200507</data>
    </edge>
    <edge source="PHL" target="NER">
      <data key="d0">147579</data>
    </edge>
    <edge source="PHL" target="NOR">
      <data key="d0">279943</data>
    </edge>
    <edge source="PHL" target="PAK">
      <data key="d0">1212509</data>
    </edge>
    <edge source="PHL" target="PAN">
      <data key="d0">1403244</data>
    </edge>
    <edge source="PHL" target="PER">
      <data key="d0">11994288</data>
    </edge>
    <edge source="PHL" target="POL">
      <data key="d0">12171139</data>
    </edge>
    <edge source="PHL" target="PRT">
      <data key="d0">173688</data>
    </edge>
    <edge source="PHL" target="ROU">
      <data key="d0">176085</data>
    </edge>
    <edge source="PHL" target="RUS">
      <data key="d0">861673</data>
    </edge>
    <edge source="PHL" target="SAU">
      <data key="d0">1025791</data>
    </edge>
    <edge source="PHL" target="IND">
      <data key="d0">52453065</data>
    </edge>
    <edge source="PHL" target="SGP">
      <data key="d0">282267605</data>
    </edge>
    <edge source="PHL" target="SVK">
      <data key="d0">132746</data>
    </edge>
    <edge source="PHL" target="VNM">
      <data key="d0">31300411</data>
    </edge>
    <edge source="PHL" target="ZAF">
      <data key="d0">1799201</data>
    </edge>
    <edge source="PHL" target="ESP">
      <data key="d0">3174964</data>
    </edge>
    <edge source="PHL" target="SWE">
      <data key="d0">367720</data>
    </edge>
    <edge source="PHL" target="CHE">
      <data key="d0">1363623</data>
    </edge>
    <edge source="PHL" target="THA">
      <data key="d0">143945228</data>
    </edge>
    <edge source="PHL" target="TGO">
      <data key="d0">96770</data>
    </edge>
    <edge source="PHL" target="ARE">
      <data key="d0">23072005</data>
    </edge>
    <edge source="PHL" target="TUN">
      <data key="d0">5132911</data>
    </edge>
    <edge source="PHL" target="TUR">
      <data key="d0">5996678</data>
    </edge>
    <edge source="PHL" target="UKR">
      <data key="d0">34980</data>
    </edge>
    <edge source="PHL" target="EGY">
      <data key="d0">3675923</data>
    </edge>
    <edge source="PHL" target="GBR">
      <data key="d0">37410432</data>
    </edge>
    <edge source="PHL" target="TZA">
      <data key="d0">30385</data>
    </edge>
    <edge source="PHL" target="USA">
      <data key="d0">806832415</data>
    </edge>
    <edge source="PHL" target="BFA">
      <data key="d0">10474</data>
    </edge>
    <edge source="PHL" target="URY">
      <data key="d0">74267</data>
    </edge>
    <edge source="PRT" target="DZA">
      <data key="d0">2826703</data>
    </edge>
    <edge source="PRT" target="AZE">
      <data key="d0">11301</data>
    </edge>
    <edge source="PRT" target="ARG">
      <data key="d0">123184</data>
    </edge>
    <edge source="PRT" target="AUS">
      <data key="d0">380869</data>
    </edge>
    <edge source="PRT" target="AUT">
      <data key="d0">150030</data>
    </edge>
    <edge source="PRT" target="BEL">
      <data key="d0">1787367</data>
    </edge>
    <edge source="PRT" target="BWA">
      <data key="d0">14113</data>
    </edge>
    <edge source="PRT" target="BRA">
      <data key="d0">1991250</data>
    </edge>
    <edge source="PRT" target="BGR">
      <data key="d0">42785</data>
    </edge>
    <edge source="PRT" target="CMR">
      <data key="d0">10453</data>
    </edge>
    <edge source="PRT" target="CAN">
      <data key="d0">72842</data>
    </edge>
    <edge source="PRT" target="CHL">
      <data key="d0">274596</data>
    </edge>
    <edge source="PRT" target="CHN">
      <data key="d0">515546</data>
    </edge>
    <edge source="PRT" target="COL">
      <data key="d0">351289</data>
    </edge>
    <edge source="PRT" target="CRI">
      <data key="d0">273049</data>
    </edge>
    <edge source="PRT" target="CZE">
      <data key="d0">1633422</data>
    </edge>
    <edge source="PRT" target="DNK">
      <data key="d0">1539346</data>
    </edge>
    <edge source="PRT" target="ECU">
      <data key="d0">104554</data>
    </edge>
    <edge source="PRT" target="ETH">
      <data key="d0">47919</data>
    </edge>
    <edge source="PRT" target="EST">
      <data key="d0">39351</data>
    </edge>
    <edge source="PRT" target="FIN">
      <data key="d0">2210605</data>
    </edge>
    <edge source="PRT" target="FRA">
      <data key="d0">16936011</data>
    </edge>
    <edge source="PRT" target="GMB">
      <data key="d0">11920</data>
    </edge>
    <edge source="PRT" target="DEU">
      <data key="d0">7523404</data>
    </edge>
    <edge source="PRT" target="GHA">
      <data key="d0">182074</data>
    </edge>
    <edge source="PRT" target="GRC">
      <data key="d0">4951640</data>
    </edge>
    <edge source="PRT" target="GTM">
      <data key="d0">20811</data>
    </edge>
    <edge source="PRT" target="HKG">
      <data key="d0">1062155</data>
    </edge>
    <edge source="PRT" target="HUN">
      <data key="d0">487670</data>
    </edge>
    <edge source="PRT" target="IRL">
      <data key="d0">1875257</data>
    </edge>
    <edge source="PRT" target="ISR">
      <data key="d0">2251750</data>
    </edge>
    <edge source="PRT" target="ITA">
      <data key="d0">6367438</data>
    </edge>
    <edge source="PRT" target="CIV">
      <data key="d0">118301</data>
    </edge>
    <edge source="PRT" target="JPN">
      <data key="d0">52497</data>
    </edge>
    <edge source="PRT" target="KAZ">
      <data key="d0">15629</data>
    </edge>
    <edge source="PRT" target="JOR">
      <data key="d0">226951</data>
    </edge>
    <edge source="PRT" target="KOR">
      <data key="d0">362070</data>
    </edge>
    <edge source="PRT" target="LVA">
      <data key="d0">348477</data>
    </edge>
    <edge source="PRT" target="LTU">
      <data key="d0">42713</data>
    </edge>
    <edge source="PRT" target="MWI">
      <data key="d0">90437</data>
    </edge>
    <edge source="PRT" target="MYS">
      <data key="d0">167092</data>
    </edge>
    <edge source="PRT" target="MRT">
      <data key="d0">28970</data>
    </edge>
    <edge source="PRT" target="MUS">
      <data key="d0">40676</data>
    </edge>
    <edge source="PRT" target="MEX">
      <data key="d0">1221238</data>
    </edge>
    <edge source="PRT" target="MAR">
      <data key="d0">1014343</data>
    </edge>
    <edge source="PRT" target="MOZ">
      <data key="d0">5896461</data>
    </edge>
    <edge source="PRT" target="NAM">
      <data key="d0">250613</data>
    </edge>
    <edge source="PRT" target="NLD">
      <data key="d0">12747890</data>
    </edge>
    <edge source="PRT" target="NOR">
      <data key="d0">676479</data>
    </edge>
    <edge source="PRT" target="PAN">
      <data key="d0">92582</data>
    </edge>
    <edge source="PRT" target="PRY">
      <data key="d0">280297</data>
    </edge>
    <edge source="PRT" target="PER">
      <data key="d0">100309</data>
    </edge>
    <edge source="PRT" target="POL">
      <data key="d0">2464238</data>
    </edge>
    <edge source="PRT" target="ROU">
      <data key="d0">16695093</data>
    </edge>
    <edge source="PRT" target="RUS">
      <data key="d0">356787</data>
    </edge>
    <edge source="PRT" target="SAU">
      <data key="d0">25509</data>
    </edge>
    <edge source="PRT" target="SEN">
      <data key="d0">20287</data>
    </edge>
    <edge source="PRT" target="SRB">
      <data key="d0">510890</data>
    </edge>
    <edge source="PRT" target="IND">
      <data key="d0">478506</data>
    </edge>
    <edge source="PRT" target="SGP">
      <data key="d0">777999</data>
    </edge>
    <edge source="PRT" target="SVK">
      <data key="d0">530972</data>
    </edge>
    <edge source="PRT" target="VNM">
      <data key="d0">256452</data>
    </edge>
    <edge source="PRT" target="SVN">
      <data key="d0">131588</data>
    </edge>
    <edge source="PRT" target="ZAF">
      <data key="d0">104074</data>
    </edge>
    <edge source="PRT" target="ZWE">
      <data key="d0">24898</data>
    </edge>
    <edge source="PRT" target="ESP">
      <data key="d0">39316833</data>
    </edge>
    <edge source="PRT" target="SWE">
      <data key="d0">4710248</data>
    </edge>
    <edge source="PRT" target="CHE">
      <data key="d0">6486089</data>
    </edge>
    <edge source="PRT" target="ARE">
      <data key="d0">843133</data>
    </edge>
    <edge source="PRT" target="TUN">
      <data key="d0">162310</data>
    </edge>
    <edge source="PRT" target="TUR">
      <data key="d0">108660</data>
    </edge>
    <edge source="PRT" target="MKD">
      <data key="d0">10931</data>
    </edge>
    <edge source="PRT" target="GBR">
      <data key="d0">39204264</data>
    </edge>
    <edge source="PRT" target="TZA">
      <data key="d0">1461130</data>
    </edge>
    <edge source="PRT" target="USA">
      <data key="d0">5209571</data>
    </edge>
    <edge source="PRT" target="BFA">
      <data key="d0">16983</data>
    </edge>
    <edge source="PRT" target="URY">
      <data key="d0">4728903</data>
    </edge>
    <edge source="SAU" target="ARM">
      <data key="d0">48800</data>
    </edge>
    <edge source="SAU" target="BEL">
      <data key="d0">57600</data>
    </edge>
    <edge source="SAU" target="CAN">
      <data key="d0">203467</data>
    </edge>
    <edge source="SAU" target="LKA">
      <data key="d0">54933</data>
    </edge>
    <edge source="SAU" target="CHN">
      <data key="d0">1730935</data>
    </edge>
    <edge source="SAU" target="CZE">
      <data key="d0">335200</data>
    </edge>
    <edge source="SAU" target="FRA">
      <data key="d0">1651202</data>
    </edge>
    <edge source="SAU" target="DEU">
      <data key="d0">2550403</data>
    </edge>
    <edge source="SAU" target="HKG">
      <data key="d0">368267</data>
    </edge>
    <edge source="SAU" target="HUN">
      <data key="d0">805868</data>
    </edge>
    <edge source="SAU" target="ITA">
      <data key="d0">450401</data>
    </edge>
    <edge source="SAU" target="JOR">
      <data key="d0">1021335</data>
    </edge>
    <edge source="SAU" target="LBN">
      <data key="d0">352000</data>
    </edge>
    <edge source="SAU" target="OMN">
      <data key="d0">152000</data>
    </edge>
    <edge source="SAU" target="NLD">
      <data key="d0">538134</data>
    </edge>
    <edge source="SAU" target="PAK">
      <data key="d0">27733</data>
    </edge>
    <edge source="SAU" target="IND">
      <data key="d0">83467</data>
    </edge>
    <edge source="SAU" target="CHE">
      <data key="d0">251200</data>
    </edge>
    <edge source="SAU" target="ARE">
      <data key="d0">15439486</data>
    </edge>
    <edge source="SAU" target="TUN">
      <data key="d0">40533</data>
    </edge>
    <edge source="SAU" target="TUR">
      <data key="d0">80000</data>
    </edge>
    <edge source="SAU" target="EGY">
      <data key="d0">16011487</data>
    </edge>
    <edge source="SAU" target="GBR">
      <data key="d0">417601</data>
    </edge>
    <edge source="SAU" target="TZA">
      <data key="d0">36000</data>
    </edge>
    <edge source="SAU" target="USA">
      <data key="d0">7248009</data>
    </edge>
    <edge source="SEN" target="CAN">
      <data key="d0">14670</data>
    </edge>
    <edge source="SEN" target="CAF">
      <data key="d0">36812</data>
    </edge>
    <edge source="SEN" target="FRA">
      <data key="d0">40647</data>
    </edge>
    <edge source="SEN" target="GMB">
      <data key="d0">333341</data>
    </edge>
    <edge source="SEN" target="CIV">
      <data key="d0">113340</data>
    </edge>
    <edge source="SEN" target="MDG">
      <data key="d0">25548</data>
    </edge>
    <edge source="SEN" target="MRT">
      <data key="d0">252166</data>
    </edge>
    <edge source="SEN" target="NER">
      <data key="d0">54835</data>
    </edge>
    <edge source="SEN" target="TGO">
      <data key="d0">55653</data>
    </edge>
    <edge source="SEN" target="GBR">
      <data key="d0">31980</data>
    </edge>
    <edge source="SEN" target="BFA">
      <data key="d0">94039</data>
    </edge>
    <edge source="SVK" target="ALB">
      <data key="d0">469597</data>
    </edge>
    <edge source="SVK" target="DZA">
      <data key="d0">376429</data>
    </edge>
    <edge source="SVK" target="AZE">
      <data key="d0">524841</data>
    </edge>
    <edge source="SVK" target="AUS">
      <data key="d0">727788</data>
    </edge>
    <edge source="SVK" target="AUT">
      <data key="d0">90294131</data>
    </edge>
    <edge source="SVK" target="ARM">
      <data key="d0">247030</data>
    </edge>
    <edge source="SVK" target="BEL">
      <data key="d0">8457254</data>
    </edge>
    <edge source="SVK" target="BRA">
      <data key="d0">219328</data>
    </edge>
    <edge source="SVK" target="BGR">
      <data key="d0">34209721</data>
    </edge>
    <edge source="SVK" target="BLR">
      <data key="d0">2181758</data>
    </edge>
    <edge source="SVK" target="CMR">
      <data key="d0">97928</data>
    </edge>
    <edge source="SVK" target="CAN">
      <data key="d0">943313</data>
    </edge>
    <edge source="SVK" target="CHN">
      <data key="d0">899084</data>
    </edge>
    <edge source="SVK" target="COL">
      <data key="d0">163387</data>
    </edge>
    <edge source="SVK" target="CRI">
      <data key="d0">13673</data>
    </edge>
    <edge source="SVK" target="HRV">
      <data key="d0">16466202</data>
    </edge>
    <edge source="SVK" target="CZE">
      <data key="d0">150054222</data>
    </edge>
    <edge source="SVK" target="DNK">
      <data key="d0">2645547</data>
    </edge>
    <edge source="SVK" target="EST">
      <data key="d0">190595</data>
    </edge>
    <edge source="SVK" target="FIN">
      <data key="d0">209011</data>
    </edge>
    <edge source="SVK" target="FRA">
      <data key="d0">11961491</data>
    </edge>
    <edge source="SVK" target="GEO">
      <data key="d0">1176372</data>
    </edge>
    <edge source="SVK" target="DEU">
      <data key="d0">127643685</data>
    </edge>
    <edge source="SVK" target="GRC">
      <data key="d0">10520917</data>
    </edge>
    <edge source="SVK" target="HKG">
      <data key="d0">1321255</data>
    </edge>
    <edge source="SVK" target="HUN">
      <data key="d0">96449734</data>
    </edge>
    <edge source="SVK" target="IDN">
      <data key="d0">65176</data>
    </edge>
    <edge source="SVK" target="IRL">
      <data key="d0">165307</data>
    </edge>
    <edge source="SVK" target="ISR">
      <data key="d0">3350420</data>
    </edge>
    <edge source="SVK" target="ITA">
      <data key="d0">205571452</data>
    </edge>
    <edge source="SVK" target="CIV">
      <data key="d0">15493</data>
    </edge>
    <edge source="SVK" target="JPN">
      <data key="d0">1077890</data>
    </edge>
    <edge source="SVK" target="KAZ">
      <data key="d0">2349051</data>
    </edge>
    <edge source="SVK" target="JOR">
      <data key="d0">64847</data>
    </edge>
    <edge source="SVK" target="KOR">
      <data key="d0">1102119</data>
    </edge>
    <edge source="SVK" target="KGZ">
      <data key="d0">103606</data>
    </edge>
    <edge source="SVK" target="LBN">
      <data key="d0">17266</data>
    </edge>
    <edge source="SVK" target="LVA">
      <data key="d0">21341998</data>
    </edge>
    <edge source="SVK" target="LTU">
      <data key="d0">1651794</data>
    </edge>
    <edge source="SVK" target="MYS">
      <data key="d0">291270</data>
    </edge>
    <edge source="SVK" target="MEX">
      <data key="d0">14390</data>
    </edge>
    <edge source="SVK" target="MDA">
      <data key="d0">2651550</data>
    </edge>
    <edge source="SVK" target="MAR">
      <data key="d0">78134</data>
    </edge>
    <edge source="SVK" target="OMN">
      <data key="d0">15226</data>
    </edge>
    <edge source="SVK" target="NLD">
      <data key="d0">37193700</data>
    </edge>
    <edge source="SVK" target="NOR">
      <data key="d0">1340423</data>
    </edge>
    <edge source="SVK" target="PHL">
      <data key="d0">33376</data>
    </edge>
    <edge source="SVK" target="POL">
      <data key="d0">286334212</data>
    </edge>
    <edge source="SVK" target="PRT">
      <data key="d0">212764</data>
    </edge>
    <edge source="SVK" target="ROU">
      <data key="d0">58931394</data>
    </edge>
    <edge source="SVK" target="RUS">
      <data key="d0">5416974</data>
    </edge>
    <edge source="SVK" target="SAU">
      <data key="d0">368329</data>
    </edge>
    <edge source="SVK" target="SEN">
      <data key="d0">78550</data>
    </edge>
    <edge source="SVK" target="SRB">
      <data key="d0">8518056</data>
    </edge>
    <edge source="SVK" target="IND">
      <data key="d0">873020</data>
    </edge>
    <edge source="SVK" target="SGP">
      <data key="d0">489900</data>
    </edge>
    <edge source="SVK" target="VNM">
      <data key="d0">945501</data>
    </edge>
    <edge source="SVK" target="SVN">
      <data key="d0">17482985</data>
    </edge>
    <edge source="SVK" target="ZAF">
      <data key="d0">1171280</data>
    </edge>
    <edge source="SVK" target="ESP">
      <data key="d0">932299</data>
    </edge>
    <edge source="SVK" target="SWE">
      <data key="d0">1153103</data>
    </edge>
    <edge source="SVK" target="CHE">
      <data key="d0">44333791</data>
    </edge>
    <edge source="SVK" target="THA">
      <data key="d0">89671</data>
    </edge>
    <edge source="SVK" target="ARE">
      <data key="d0">776464</data>
    </edge>
    <edge source="SVK" target="TUN">
      <data key="d0">82710</data>
    </edge>
    <edge source="SVK" target="TUR">
      <data key="d0">45170463</data>
    </edge>
    <edge source="SVK" target="UGA">
      <data key="d0">30829</data>
    </edge>
    <edge source="SVK" target="UKR">
      <data key="d0">10644410</data>
    </edge>
    <edge source="SVK" target="MKD">
      <data key="d0">790956</data>
    </edge>
    <edge source="SVK" target="EGY">
      <data key="d0">184403</data>
    </edge>
    <edge source="SVK" target="GBR">
      <data key="d0">44598202</data>
    </edge>
    <edge source="SVK" target="USA">
      <data key="d0">5200268</data>
    </edge>
    <edge source="VNM" target="DZA">
      <data key="d0">100968</data>
    </edge>
    <edge source="VNM" target="AZE">
      <data key="d0">220138</data>
    </edge>
    <edge source="VNM" target="ARG">
      <data key="d0">49546599</data>
    </edge>
    <edge source="VNM" target="AUS">
      <data key="d0">89218699</data>
    </edge>
    <edge source="VNM" target="AUT">
      <data key="d0">59773974</data>
    </edge>
    <edge source="VNM" target="ARM">
      <data key="d0">27105</data>
    </edge>
    <edge source="VNM" target="BEL">
      <data key="d0">3087877</data>
    </edge>
    <edge source="VNM" target="BRA">
      <data key="d0">44914191</data>
    </edge>
    <edge source="VNM" target="BGR">
      <data key="d0">17806</data>
    </edge>
    <edge source="VNM" target="KHM">
      <data key="d0">8656622</data>
    </edge>
    <edge source="VNM" target="CMR">
      <data key="d0">10470</data>
    </edge>
    <edge source="VNM" target="CAN">
      <data key="d0">61887090</data>
    </edge>
    <edge source="VNM" target="LKA">
      <data key="d0">28728</data>
    </edge>
    <edge source="VNM" target="CHL">
      <data key="d0">5280467</data>
    </edge>
    <edge source="VNM" target="CHN">
      <data key="d0">424164828</data>
    </edge>
    <edge source="VNM" target="COL">
      <data key="d0">3406821</data>
    </edge>
    <edge source="VNM" target="CRI">
      <data key="d0">531090</data>
    </edge>
    <edge source="VNM" target="HRV">
      <data key="d0">75407</data>
    </edge>
    <edge source="VNM" target="CZE">
      <data key="d0">1256662</data>
    </edge>
    <edge source="VNM" target="BEN">
      <data key="d0">253197</data>
    </edge>
    <edge source="VNM" target="DNK">
      <data key="d0">39341</data>
    </edge>
    <edge source="VNM" target="ECU">
      <data key="d0">4802111</data>
    </edge>
    <edge source="VNM" target="SLV">
      <data key="d0">1229417</data>
    </edge>
    <edge source="VNM" target="FIN">
      <data key="d0">17769897</data>
    </edge>
    <edge source="VNM" target="FRA">
      <data key="d0">201680986</data>
    </edge>
    <edge source="VNM" target="GEO">
      <data key="d0">45092</data>
    </edge>
    <edge source="VNM" target="DEU">
      <data key="d0">136267908</data>
    </edge>
    <edge source="VNM" target="GHA">
      <data key="d0">32529</data>
    </edge>
    <edge source="VNM" target="GRC">
      <data key="d0">2712000</data>
    </edge>
    <edge source="VNM" target="GTM">
      <data key="d0">2811430</data>
    </edge>
    <edge source="VNM" target="HKG">
      <data key="d0">223824096</data>
    </edge>
    <edge source="VNM" target="HUN">
      <data key="d0">3064913</data>
    </edge>
    <edge source="VNM" target="IDN">
      <data key="d0">15971231</data>
    </edge>
    <edge source="VNM" target="IRL">
      <data key="d0">581549</data>
    </edge>
    <edge source="VNM" target="ISR">
      <data key="d0">20804046</data>
    </edge>
    <edge source="VNM" target="ITA">
      <data key="d0">77638273</data>
    </edge>
    <edge source="VNM" target="JPN">
      <data key="d0">134408309</data>
    </edge>
    <edge source="VNM" target="KAZ">
      <data key="d0">911860</data>
    </edge>
    <edge source="VNM" target="KOR">
      <data key="d0">47712991</data>
    </edge>
    <edge source="VNM" target="LVA">
      <data key="d0">2458073</data>
    </edge>
    <edge source="VNM" target="MYS">
      <data key="d0">52717772</data>
    </edge>
    <edge source="VNM" target="MRT">
      <data key="d0">16748</data>
    </edge>
    <edge source="VNM" target="MEX">
      <data key="d0">49663110</data>
    </edge>
    <edge source="VNM" target="MAR">
      <data key="d0">391176</data>
    </edge>
    <edge source="VNM" target="MOZ">
      <data key="d0">59628</data>
    </edge>
    <edge source="VNM" target="NLD">
      <data key="d0">424126659</data>
    </edge>
    <edge source="VNM" target="NZL">
      <data key="d0">16209907</data>
    </edge>
    <edge source="VNM" target="PAK">
      <data key="d0">73935</data>
    </edge>
    <edge source="VNM" target="PAN">
      <data key="d0">3806723</data>
    </edge>
    <edge source="VNM" target="PER">
      <data key="d0">6041745</data>
    </edge>
    <edge source="VNM" target="PHL">
      <data key="d0">55627556</data>
    </edge>
    <edge source="VNM" target="POL">
      <data key="d0">11705147</data>
    </edge>
    <edge source="VNM" target="PRT">
      <data key="d0">16946046</data>
    </edge>
    <edge source="VNM" target="RUS">
      <data key="d0">90281608</data>
    </edge>
    <edge source="VNM" target="SAU">
      <data key="d0">2098643</data>
    </edge>
    <edge source="VNM" target="SEN">
      <data key="d0">116046</data>
    </edge>
    <edge source="VNM" target="IND">
      <data key="d0">31601553</data>
    </edge>
    <edge source="VNM" target="SGP">
      <data key="d0">223808022</data>
    </edge>
    <edge source="VNM" target="SVK">
      <data key="d0">105763099</data>
    </edge>
    <edge source="VNM" target="ZAF">
      <data key="d0">36783748</data>
    </edge>
    <edge source="VNM" target="ESP">
      <data key="d0">94255283</data>
    </edge>
    <edge source="VNM" target="SWE">
      <data key="d0">58746861</data>
    </edge>
    <edge source="VNM" target="CHE">
      <data key="d0">10259836</data>
    </edge>
    <edge source="VNM" target="THA">
      <data key="d0">102334877</data>
    </edge>
    <edge source="VNM" target="ARE">
      <data key="d0">116788050</data>
    </edge>
    <edge source="VNM" target="TUN">
      <data key="d0">144710</data>
    </edge>
    <edge source="VNM" target="TUR">
      <data key="d0">19185680</data>
    </edge>
    <edge source="VNM" target="UGA">
      <data key="d0">84987</data>
    </edge>
    <edge source="VNM" target="UKR">
      <data key="d0">6145028</data>
    </edge>
    <edge source="VNM" target="EGY">
      <data key="d0">2763461</data>
    </edge>
    <edge source="VNM" target="GBR">
      <data key="d0">248267842</data>
    </edge>
    <edge source="VNM" target="USA">
      <data key="d0">751691517</data>
    </edge>
    <edge source="VNM" target="URY">
      <data key="d0">1319676</data>
    </edge>
    <edge source="ZAF" target="DZA">
      <data key="d0">421099</data>
    </edge>
    <edge source="ZAF" target="AUS">
      <data key="d0">1275681</data>
    </edge>
    <edge source="ZAF" target="AUT">
      <data key="d0">106507</data>
    </edge>
    <edge source="ZAF" target="BEL">
      <data key="d0">3474083</data>
    </edge>
    <edge source="ZAF" target="BWA">
      <data key="d0">72451986</data>
    </edge>
    <edge source="ZAF" target="BRA">
      <data key="d0">264091</data>
    </edge>
    <edge source="ZAF" target="BGR">
      <data key="d0">19131</data>
    </edge>
    <edge source="ZAF" target="BDI">
      <data key="d0">490455</data>
    </edge>
    <edge source="ZAF" target="CMR">
      <data key="d0">423802</data>
    </edge>
    <edge source="ZAF" target="CAN">
      <data key="d0">733119</data>
    </edge>
    <edge source="ZAF" target="LKA">
      <data key="d0">27519</data>
    </edge>
    <edge source="ZAF" target="CHL">
      <data key="d0">192762</data>
    </edge>
    <edge source="ZAF" target="CHN">
      <data key="d0">541680</data>
    </edge>
    <edge source="ZAF" target="COL">
      <data key="d0">26687</data>
    </edge>
    <edge source="ZAF" target="CZE">
      <data key="d0">972477</data>
    </edge>
    <edge source="ZAF" target="BEN">
      <data key="d0">107599</data>
    </edge>
    <edge source="ZAF" target="DNK">
      <data key="d0">110476</data>
    </edge>
    <edge source="ZAF" target="ECU">
      <data key="d0">21771</data>
    </edge>
    <edge source="ZAF" target="ETH">
      <data key="d0">4228264</data>
    </edge>
    <edge source="ZAF" target="FIN">
      <data key="d0">20236</data>
    </edge>
    <edge source="ZAF" target="FRA">
      <data key="d0">2753092</data>
    </edge>
    <edge source="ZAF" target="DEU">
      <data key="d0">6227058</data>
    </edge>
    <edge source="ZAF" target="GHA">
      <data key="d0">29243371</data>
    </edge>
    <edge source="ZAF" target="GRC">
      <data key="d0">39605</data>
    </edge>
    <edge source="ZAF" target="HKG">
      <data key="d0">1383672</data>
    </edge>
    <edge source="ZAF" target="HUN">
      <data key="d0">486019</data>
    </edge>
    <edge source="ZAF" target="IDN">
      <data key="d0">26253</data>
    </edge>
    <edge source="ZAF" target="IRL">
      <data key="d0">548573</data>
    </edge>
    <edge source="ZAF" target="ISR">
      <data key="d0">374876</data>
    </edge>
    <edge source="ZAF" target="ITA">
      <data key="d0">412453</data>
    </edge>
    <edge source="ZAF" target="CIV">
      <data key="d0">200248</data>
    </edge>
    <edge source="ZAF" target="JPN">
      <data key="d0">200200</data>
    </edge>
    <edge source="ZAF" target="KOR">
      <data key="d0">199321</data>
    </edge>
    <edge source="ZAF" target="MDG">
      <data key="d0">913024</data>
    </edge>
    <edge source="ZAF" target="MWI">
      <data key="d0">8374650</data>
    </edge>
    <edge source="ZAF" target="MYS">
      <data key="d0">373556</data>
    </edge>
    <edge source="ZAF" target="MRT">
      <data key="d0">96706</data>
    </edge>
    <edge source="ZAF" target="MUS">
      <data key="d0">4245670</data>
    </edge>
    <edge source="ZAF" target="MEX">
      <data key="d0">112207</data>
    </edge>
    <edge source="ZAF" target="MAR">
      <data key="d0">72581</data>
    </edge>
    <edge source="ZAF" target="MOZ">
      <data key="d0">28711417</data>
    </edge>
    <edge source="ZAF" target="OMN">
      <data key="d0">21353</data>
    </edge>
    <edge source="ZAF" target="NAM">
      <data key="d0">75371780</data>
    </edge>
    <edge source="ZAF" target="NLD">
      <data key="d0">14281464</data>
    </edge>
    <edge source="ZAF" target="NZL">
      <data key="d0">37258</data>
    </edge>
    <edge source="ZAF" target="NER">
      <data key="d0">42629</data>
    </edge>
    <edge source="ZAF" target="NOR">
      <data key="d0">25596</data>
    </edge>
    <edge source="ZAF" target="PAK">
      <data key="d0">274659</data>
    </edge>
    <edge source="ZAF" target="PER">
      <data key="d0">19605</data>
    </edge>
    <edge source="ZAF" target="POL">
      <data key="d0">1933441</data>
    </edge>
    <edge source="ZAF" target="PRT">
      <data key="d0">117326</data>
    </edge>
    <edge source="ZAF" target="ROU">
      <data key="d0">11221</data>
    </edge>
    <edge source="ZAF" target="SAU">
      <data key="d0">298038</data>
    </edge>
    <edge source="ZAF" target="SEN">
      <data key="d0">238091</data>
    </edge>
    <edge source="ZAF" target="SRB">
      <data key="d0">17410</data>
    </edge>
    <edge source="ZAF" target="IND">
      <data key="d0">827384</data>
    </edge>
    <edge source="ZAF" target="SGP">
      <data key="d0">2967588</data>
    </edge>
    <edge source="ZAF" target="SVK">
      <data key="d0">16695</data>
    </edge>
    <edge source="ZAF" target="VNM">
      <data key="d0">28047</data>
    </edge>
    <edge source="ZAF" target="SVN">
      <data key="d0">14219</data>
    </edge>
    <edge source="ZAF" target="ZWE">
      <data key="d0">44213506</data>
    </edge>
    <edge source="ZAF" target="ESP">
      <data key="d0">156958</data>
    </edge>
    <edge source="ZAF" target="SWE">
      <data key="d0">264774</data>
    </edge>
    <edge source="ZAF" target="CHE">
      <data key="d0">542744</data>
    </edge>
    <edge source="ZAF" target="THA">
      <data key="d0">124582</data>
    </edge>
    <edge source="ZAF" target="ARE">
      <data key="d0">551811</data>
    </edge>
    <edge source="ZAF" target="TUN">
      <data key="d0">35167</data>
    </edge>
    <edge source="ZAF" target="TUR">
      <data key="d0">154290</data>
    </edge>
    <edge source="ZAF" target="UGA">
      <data key="d0">2109835</data>
    </edge>
    <edge source="ZAF" target="EGY">
      <data key="d0">77830</data>
    </edge>
    <edge source="ZAF" target="GBR">
      <data key="d0">10073468</data>
    </edge>
    <edge source="ZAF" target="TZA">
      <data key="d0">24157811</data>
    </edge>
    <edge source="ZAF" target="USA">
      <data key="d0">7474889</data>
    </edge>
    <edge source="ZAF" target="BFA">
      <data key="d0">276497</data>
    </edge>
    <edge source="ZWE" target="BEL">
      <data key="d0">14410</data>
    </edge>
    <edge source="ZWE" target="IRL">
      <data key="d0">13420</data>
    </edge>
    <edge source="ZWE" target="ITA">
      <data key="d0">13124</data>
    </edge>
    <edge source="ZWE" target="MWI">
      <data key="d0">23756</data>
    </edge>
    <edge source="ZWE" target="NLD">
      <data key="d0">145692</data>
    </edge>
    <edge source="ZWE" target="ZAF">
      <data key="d0">121339</data>
    </edge>
    <edge source="ZWE" target="TUR">
      <data key="d0">30051</data>
    </edge>
    <edge source="ZWE" target="GBR">
      <data key="d0">107663</data>
    </edge>
    <edge source="ZWE" target="USA">
      <data key="d0">26985</data>
    </edge>
    <edge source="CHE" target="ALB">
      <data key="d0">1243759</data>
    </edge>
    <edge source="CHE" target="DZA">
      <data key="d0">269828</data>
    </edge>
    <edge source="CHE" target="AZE">
      <data key="d0">398696</data>
    </edge>
    <edge source="CHE" target="ARG">
      <data key="d0">2520340</data>
    </edge>
    <edge source="CHE" target="AUS">
      <data key="d0">11520763</data>
    </edge>
    <edge source="CHE" target="AUT">
      <data key="d0">39900113</data>
    </edge>
    <edge source="CHE" target="ARM">
      <data key="d0">135366</data>
    </edge>
    <edge source="CHE" target="BEL">
      <data key="d0">18032249</data>
    </edge>
    <edge source="CHE" target="BRA">
      <data key="d0">11363427</data>
    </edge>
    <edge source="CHE" target="BGR">
      <data key="d0">739329</data>
    </edge>
    <edge source="CHE" target="BDI">
      <data key="d0">15556</data>
    </edge>
    <edge source="CHE" target="BLR">
      <data key="d0">1205982</data>
    </edge>
    <edge source="CHE" target="KHM">
      <data key="d0">19299</data>
    </edge>
    <edge source="CHE" target="CMR">
      <data key="d0">260717</data>
    </edge>
    <edge source="CHE" target="CAN">
      <data key="d0">4234108</data>
    </edge>
    <edge source="CHE" target="CAF">
      <data key="d0">97048</data>
    </edge>
    <edge source="CHE" target="LKA">
      <data key="d0">72120</data>
    </edge>
    <edge source="CHE" target="CHL">
      <data key="d0">477679</data>
    </edge>
    <edge source="CHE" target="CHN">
      <data key="d0">18371359</data>
    </edge>
    <edge source="CHE" target="COL">
      <data key="d0">654125</data>
    </edge>
    <edge source="CHE" target="CRI">
      <data key="d0">155909</data>
    </edge>
    <edge source="CHE" target="HRV">
      <data key="d0">742031</data>
    </edge>
    <edge source="CHE" target="CZE">
      <data key="d0">7178343</data>
    </edge>
    <edge source="CHE" target="BEN">
      <data key="d0">19147</data>
    </edge>
    <edge source="CHE" target="DNK">
      <data key="d0">7332288</data>
    </edge>
    <edge source="CHE" target="ECU">
      <data key="d0">166431</data>
    </edge>
    <edge source="CHE" target="SLV">
      <data key="d0">207654</data>
    </edge>
    <edge source="CHE" target="ETH">
      <data key="d0">74881</data>
    </edge>
    <edge source="CHE" target="EST">
      <data key="d0">1117472</data>
    </edge>
    <edge source="CHE" target="FIN">
      <data key="d0">9818144</data>
    </edge>
    <edge source="CHE" target="FRA">
      <data key="d0">47039173</data>
    </edge>
    <edge source="CHE" target="GEO">
      <data key="d0">1333466</data>
    </edge>
    <edge source="CHE" target="DEU">
      <data key="d0">289020116</data>
    </edge>
    <edge source="CHE" target="GHA">
      <data key="d0">139604</data>
    </edge>
    <edge source="CHE" target="GRC">
      <data key="d0">1800966</data>
    </edge>
    <edge source="CHE" target="GTM">
      <data key="d0">209999</data>
    </edge>
    <edge source="CHE" target="HND">
      <data key="d0">21339</data>
    </edge>
    <edge source="CHE" target="HKG">
      <data key="d0">3814282</data>
    </edge>
    <edge source="CHE" target="HUN">
      <data key="d0">5889694</data>
    </edge>
    <edge source="CHE" target="IDN">
      <data key="d0">1788081</data>
    </edge>
    <edge source="CHE" target="IRL">
      <data key="d0">10285578</data>
    </edge>
    <edge source="CHE" target="ISR">
      <data key="d0">19077416</data>
    </edge>
    <edge source="CHE" target="ITA">
      <data key="d0">38091711</data>
    </edge>
    <edge source="CHE" target="CIV">
      <data key="d0">105169</data>
    </edge>
    <edge source="CHE" target="JAM">
      <data key="d0">23599</data>
    </edge>
    <edge source="CHE" target="JPN">
      <data key="d0">12319864</data>
    </edge>
    <edge source="CHE" target="KAZ">
      <data key="d0">1446021</data>
    </edge>
    <edge source="CHE" target="JOR">
      <data key="d0">589955</data>
    </edge>
    <edge source="CHE" target="KOR">
      <data key="d0">5946314</data>
    </edge>
    <edge source="CHE" target="KGZ">
      <data key="d0">10416</data>
    </edge>
    <edge source="CHE" target="LBN">
      <data key="d0">632889</data>
    </edge>
    <edge source="CHE" target="LVA">
      <data key="d0">747735</data>
    </edge>
    <edge source="CHE" target="LTU">
      <data key="d0">1339945</data>
    </edge>
    <edge source="CHE" target="MDG">
      <data key="d0">47460</data>
    </edge>
    <edge source="CHE" target="MYS">
      <data key="d0">3342771</data>
    </edge>
    <edge source="CHE" target="MRT">
      <data key="d0">56597</data>
    </edge>
    <edge source="CHE" target="MUS">
      <data key="d0">96472</data>
    </edge>
    <edge source="CHE" target="MEX">
      <data key="d0">2552709</data>
    </edge>
    <edge source="CHE" target="MAR">
      <data key="d0">2174605</data>
    </edge>
    <edge source="CHE" target="OMN">
      <data key="d0">87077</data>
    </edge>
    <edge source="CHE" target="NLD">
      <data key="d0">121459695</data>
    </edge>
    <edge source="CHE" target="NZL">
      <data key="d0">1555991</data>
    </edge>
    <edge source="CHE" target="NIC">
      <data key="d0">17411</data>
    </edge>
    <edge source="CHE" target="NER">
      <data key="d0">20515</data>
    </edge>
    <edge source="CHE" target="NOR">
      <data key="d0">4987277</data>
    </edge>
    <edge source="CHE" target="PAK">
      <data key="d0">789583</data>
    </edge>
    <edge source="CHE" target="PAN">
      <data key="d0">346942</data>
    </edge>
    <edge source="CHE" target="PRY">
      <data key="d0">63124</data>
    </edge>
    <edge source="CHE" target="PER">
      <data key="d0">1489171</data>
    </edge>
    <edge source="CHE" target="PHL">
      <data key="d0">1322204</data>
    </edge>
    <edge source="CHE" target="POL">
      <data key="d0">14600047</data>
    </edge>
    <edge source="CHE" target="PRT">
      <data key="d0">1954043</data>
    </edge>
    <edge source="CHE" target="ROU">
      <data key="d0">1141392</data>
    </edge>
    <edge source="CHE" target="RUS">
      <data key="d0">7414133</data>
    </edge>
    <edge source="CHE" target="SAU">
      <data key="d0">1522936</data>
    </edge>
    <edge source="CHE" target="SEN">
      <data key="d0">51290</data>
    </edge>
    <edge source="CHE" target="SRB">
      <data key="d0">1838256</data>
    </edge>
    <edge source="CHE" target="IND">
      <data key="d0">8007272</data>
    </edge>
    <edge source="CHE" target="SGP">
      <data key="d0">6575322</data>
    </edge>
    <edge source="CHE" target="SVK">
      <data key="d0">2827110</data>
    </edge>
    <edge source="CHE" target="VNM">
      <data key="d0">1279840</data>
    </edge>
    <edge source="CHE" target="SVN">
      <data key="d0">1657894</data>
    </edge>
    <edge source="CHE" target="ZAF">
      <data key="d0">6287968</data>
    </edge>
    <edge source="CHE" target="ZWE">
      <data key="d0">21533</data>
    </edge>
    <edge source="CHE" target="ESP">
      <data key="d0">16483501</data>
    </edge>
    <edge source="CHE" target="SWE">
      <data key="d0">14814929</data>
    </edge>
    <edge source="CHE" target="THA">
      <data key="d0">3767382</data>
    </edge>
    <edge source="CHE" target="TGO">
      <data key="d0">62273</data>
    </edge>
    <edge source="CHE" target="ARE">
      <data key="d0">4175436</data>
    </edge>
    <edge source="CHE" target="TUN">
      <data key="d0">333932</data>
    </edge>
    <edge source="CHE" target="TUR">
      <data key="d0">3413260</data>
    </edge>
    <edge source="CHE" target="UGA">
      <data key="d0">54400</data>
    </edge>
    <edge source="CHE" target="UKR">
      <data key="d0">2160688</data>
    </edge>
    <edge source="CHE" target="MKD">
      <data key="d0">452951</data>
    </edge>
    <edge source="CHE" target="EGY">
      <data key="d0">1484505</data>
    </edge>
    <edge source="CHE" target="GBR">
      <data key="d0">43498713</data>
    </edge>
    <edge source="CHE" target="TZA">
      <data key="d0">12507</data>
    </edge>
    <edge source="CHE" target="USA">
      <data key="d0">102375518</data>
    </edge>
    <edge source="CHE" target="BFA">
      <data key="d0">140039</data>
    </edge>
    <edge source="CHE" target="URY">
      <data key="d0">407132</data>
    </edge>
    <edge source="THA" target="DZA">
      <data key="d0">36827</data>
    </edge>
    <edge source="THA" target="AZE">
      <data key="d0">16600</data>
    </edge>
    <edge source="THA" target="ARG">
      <data key="d0">7274843</data>
    </edge>
    <edge source="THA" target="AUS">
      <data key="d0">164335404</data>
    </edge>
    <edge source="THA" target="AUT">
      <data key="d0">920632</data>
    </edge>
    <edge source="THA" target="ARM">
      <data key="d0">16439</data>
    </edge>
    <edge source="THA" target="BEL">
      <data key="d0">62653470</data>
    </edge>
    <edge source="THA" target="BOL">
      <data key="d0">152390</data>
    </edge>
    <edge source="THA" target="BRA">
      <data key="d0">38033880</data>
    </edge>
    <edge source="THA" target="BGR">
      <data key="d0">1421806</data>
    </edge>
    <edge source="THA" target="KHM">
      <data key="d0">26449115</data>
    </edge>
    <edge source="THA" target="CMR">
      <data key="d0">33128</data>
    </edge>
    <edge source="THA" target="CAN">
      <data key="d0">65576900</data>
    </edge>
    <edge source="THA" target="LKA">
      <data key="d0">714814</data>
    </edge>
    <edge source="THA" target="CHL">
      <data key="d0">654852</data>
    </edge>
    <edge source="THA" target="CHN">
      <data key="d0">4507985195</data>
    </edge>
    <edge source="THA" target="COL">
      <data key="d0">175220</data>
    </edge>
    <edge source="THA" target="CRI">
      <data key="d0">19499679</data>
    </edge>
    <edge source="THA" target="HRV">
      <data key="d0">3273796</data>
    </edge>
    <edge source="THA" target="CZE">
      <data key="d0">343227440</data>
    </edge>
    <edge source="THA" target="DNK">
      <data key="d0">2110015</data>
    </edge>
    <edge source="THA" target="ECU">
      <data key="d0">143688</data>
    </edge>
    <edge source="THA" target="EST">
      <data key="d0">1111168</data>
    </edge>
    <edge source="THA" target="FIN">
      <data key="d0">137914169</data>
    </edge>
    <edge source="THA" target="FRA">
      <data key="d0">80946983</data>
    </edge>
    <edge source="THA" target="DEU">
      <data key="d0">374115140</data>
    </edge>
    <edge source="THA" target="GRC">
      <data key="d0">5087631</data>
    </edge>
    <edge source="THA" target="GTM">
      <data key="d0">77087</data>
    </edge>
    <edge source="THA" target="HND">
      <data key="d0">36000</data>
    </edge>
    <edge source="THA" target="HKG">
      <data key="d0">3103780800</data>
    </edge>
    <edge source="THA" target="HUN">
      <data key="d0">147527122</data>
    </edge>
    <edge source="THA" target="IDN">
      <data key="d0">11140109</data>
    </edge>
    <edge source="THA" target="IRL">
      <data key="d0">217804940</data>
    </edge>
    <edge source="THA" target="ISR">
      <data key="d0">23426501</data>
    </edge>
    <edge source="THA" target="ITA">
      <data key="d0">28436832</data>
    </edge>
    <edge source="THA" target="CIV">
      <data key="d0">13721</data>
    </edge>
    <edge source="THA" target="JPN">
      <data key="d0">1074231758</data>
    </edge>
    <edge source="THA" target="KAZ">
      <data key="d0">32740</data>
    </edge>
    <edge source="THA" target="JOR">
      <data key="d0">18479</data>
    </edge>
    <edge source="THA" target="KOR">
      <data key="d0">125940809</data>
    </edge>
    <edge source="THA" target="KGZ">
      <data key="d0">60670</data>
    </edge>
    <edge source="THA" target="LBN">
      <data key="d0">16420</data>
    </edge>
    <edge source="THA" target="MYS">
      <data key="d0">984425038</data>
    </edge>
    <edge source="THA" target="MUS">
      <data key="d0">133693</data>
    </edge>
    <edge source="THA" target="MEX">
      <data key="d0">318614048</data>
    </edge>
    <edge source="THA" target="MAR">
      <data key="d0">195552</data>
    </edge>
    <edge source="THA" target="OMN">
      <data key="d0">102720</data>
    </edge>
    <edge source="THA" target="NAM">
      <data key="d0">312804</data>
    </edge>
    <edge source="THA" target="NLD">
      <data key="d0">1011279971</data>
    </edge>
    <edge source="THA" target="NZL">
      <data key="d0">19759604</data>
    </edge>
    <edge source="THA" target="NOR">
      <data key="d0">51500</data>
    </edge>
    <edge source="THA" target="PAK">
      <data key="d0">940953</data>
    </edge>
    <edge source="THA" target="PAN">
      <data key="d0">2009597</data>
    </edge>
    <edge source="THA" target="PER">
      <data key="d0">94580</data>
    </edge>
    <edge source="THA" target="PHL">
      <data key="d0">118441181</data>
    </edge>
    <edge source="THA" target="POL">
      <data key="d0">167750590</data>
    </edge>
    <edge source="THA" target="PRT">
      <data key="d0">4923814</data>
    </edge>
    <edge source="THA" target="ROU">
      <data key="d0">6411313</data>
    </edge>
    <edge source="THA" target="RUS">
      <data key="d0">13362551</data>
    </edge>
    <edge source="THA" target="SAU">
      <data key="d0">6596292</data>
    </edge>
    <edge source="THA" target="SRB">
      <data key="d0">69255</data>
    </edge>
    <edge source="THA" target="IND">
      <data key="d0">185405404</data>
    </edge>
    <edge source="THA" target="SGP">
      <data key="d0">612920424</data>
    </edge>
    <edge source="THA" target="SVK">
      <data key="d0">31839127</data>
    </edge>
    <edge source="THA" target="VNM">
      <data key="d0">39864386</data>
    </edge>
    <edge source="THA" target="SVN">
      <data key="d0">563824</data>
    </edge>
    <edge source="THA" target="ZAF">
      <data key="d0">29237991</data>
[truncated: 25,652 more chars]
