# Supplementary material for: Core-periphery structure in sectoral international trade networks: A new approach to an old theory
Source: PLoS One. 2020 Apr 2;15(4):e0229547. doi: 10.1371/journal.pone.0229547 (PMC7117750; doi:10.1371/journal.pone.0229547)
Supplement: S8 File — (ZIP) [file pone.0229547.s008.zip › S8_File/Networks 2012/76-TELECOMM.SOUND EQUIP ETC.graphml]

<?xml version='1.0' encoding='utf-8'?>
<graphml xmlns="http://graphml.graphdrawing.org/xmlns" xmlns:xsi="http://www.w3.org/2001/XMLSchema-instance" xsi:schemaLocation="http://graphml.graphdrawing.org/xmlns http://graphml.graphdrawing.org/xmlns/1.0/graphml.xsd">
  <key attr.name="weight" attr.type="long" for="edge" id="d0" />
  <graph edgedefault="directed">
    <node id="ALB" />
    <node id="HRV" />
    <node id="FIN" />
    <node id="FRA" />
    <node id="DEU" />
    <node id="GRC" />
    <node id="HKG" />
    <node id="HUN" />
    <node id="ITA" />
    <node id="NLD" />
    <node id="ROU" />
    <node id="SRB" />
    <node id="CHE" />
    <node id="ARE" />
    <node id="MKD" />
    <node id="GBR" />
    <node id="DZA" />
    <node id="JOR" />
    <node id="RUS" />
    <node id="USA" />
    <node id="ARG" />
    <node id="AUS" />
    <node id="BOL" />
    <node id="BRA" />
    <node id="CAN" />
    <node id="CHL" />
    <node id="CHN" />
    <node id="COL" />
    <node id="CRI" />
    <node id="CZE" />
    <node id="ECU" />
    <node id="HND" />
    <node id="ISR" />
    <node id="KOR" />
    <node id="MEX" />
    <node id="MOZ" />
    <node id="NIC" />
    <node id="NOR" />
    <node id="PAN" />
    <node id="PRY" />
    <node id="PER" />
    <node id="POL" />
    <node id="PRT" />
    <node id="IND" />
    <node id="SGP" />
    <node id="ZAF" />
    <node id="ESP" />
    <node id="THA" />
    <node id="TUR" />
    <node id="URY" />
    <node id="ARM" />
    <node id="GEO" />
    <node id="UKR" />
    <node id="AZE" />
    <node id="AUT" />
    <node id="BEL" />
    <node id="BWA" />
    <node id="BGR" />
    <node id="BDI" />
    <node id="BLR" />
    <node id="KHM" />
    <node id="CMR" />
    <node id="LKA" />
    <node id="DNK" />
    <node id="ETH" />
    <node id="EST" />
    <node id="GHA" />
    <node id="GTM" />
    <node id="IDN" />
    <node id="IRL" />
    <node id="CIV" />
    <node id="JAM" />
    <node id="JPN" />
    <node id="KAZ" />
    <node id="LBN" />
    <node id="LVA" />
    <node id="LTU" />
    <node id="MDG" />
    <node id="MWI" />
    <node id="MYS" />
    <node id="MRT" />
    <node id="MUS" />
    <node id="MAR" />
    <node id="OMN" />
    <node id="NAM" />
    <node id="NZL" />
    <node id="NER" />
    <node id="PAK" />
    <node id="PHL" />
    <node id="SAU" />
    <node id="SEN" />
    <node id="SVK" />
    <node id="VNM" />
    <node id="SVN" />
    <node id="ZWE" />
    <node id="SWE" />
    <node id="TGO" />
    <node id="TUN" />
    <node id="UGA" />
    <node id="EGY" />
    <node id="TZA" />
    <node id="BFA" />
    <node id="BEN" />
    <node id="GMB" />
    <node id="KGZ" />
    <node id="MDA" />
    <node id="CAF" />
    <node id="SLV" />
    <node id="PSE" />
    <edge source="ALB" target="HRV">
      <data key="d0">34919</data>
    </edge>
    <edge source="ALB" target="FIN">
      <data key="d0">11083</data>
    </edge>
    <edge source="ALB" target="FRA">
      <data key="d0">37478</data>
    </edge>
    <edge source="ALB" target="DEU">
      <data key="d0">27495</data>
    </edge>
    <edge source="ALB" target="GRC">
      <data key="d0">99250</data>
    </edge>
    <edge source="ALB" target="HKG">
      <data key="d0">82120</data>
    </edge>
    <edge source="ALB" target="HUN">
      <data key="d0">14700</data>
    </edge>
    <edge source="ALB" target="ITA">
      <data key="d0">2743742</data>
    </edge>
    <edge source="ALB" target="NLD">
      <data key="d0">1658362</data>
    </edge>
    <edge source="ALB" target="ROU">
      <data key="d0">30689</data>
    </edge>
    <edge source="ALB" target="SRB">
      <data key="d0">387151</data>
    </edge>
    <edge source="ALB" target="CHE">
      <data key="d0">90296</data>
    </edge>
    <edge source="ALB" target="ARE">
      <data key="d0">17935</data>
    </edge>
    <edge source="ALB" target="MKD">
      <data key="d0">119139</data>
    </edge>
    <edge source="ALB" target="GBR">
      <data key="d0">110307</data>
    </edge>
    <edge source="HRV" target="ALB">
      <data key="d0">111426</data>
    </edge>
    <edge source="HRV" target="AUS">
      <data key="d0">75919</data>
    </edge>
    <edge source="HRV" target="AUT">
      <data key="d0">905475</data>
    </edge>
    <edge source="HRV" target="BEL">
      <data key="d0">224867</data>
    </edge>
    <edge source="HRV" target="BRA">
      <data key="d0">18616</data>
    </edge>
    <edge source="HRV" target="BGR">
      <data key="d0">280588</data>
    </edge>
    <edge source="HRV" target="BLR">
      <data key="d0">4071335</data>
    </edge>
    <edge source="HRV" target="CAN">
      <data key="d0">23390</data>
    </edge>
    <edge source="HRV" target="CHN">
      <data key="d0">10255</data>
    </edge>
    <edge source="HRV" target="CZE">
      <data key="d0">676818</data>
    </edge>
    <edge source="HRV" target="DNK">
      <data key="d0">160214</data>
    </edge>
    <edge source="HRV" target="FIN">
      <data key="d0">68335</data>
    </edge>
    <edge source="HRV" target="FRA">
      <data key="d0">183151</data>
    </edge>
    <edge source="HRV" target="DEU">
      <data key="d0">1263870</data>
    </edge>
    <edge source="HRV" target="GRC">
      <data key="d0">10025</data>
    </edge>
    <edge source="HRV" target="HKG">
      <data key="d0">1093142</data>
    </edge>
    <edge source="HRV" target="HUN">
      <data key="d0">212603</data>
    </edge>
    <edge source="HRV" target="IRL">
      <data key="d0">28366</data>
    </edge>
    <edge source="HRV" target="ISR">
      <data key="d0">40449</data>
    </edge>
    <edge source="HRV" target="ITA">
      <data key="d0">331823</data>
    </edge>
    <edge source="HRV" target="JPN">
      <data key="d0">21660</data>
    </edge>
    <edge source="HRV" target="KOR">
      <data key="d0">3248453</data>
    </edge>
    <edge source="HRV" target="LTU">
      <data key="d0">27622</data>
    </edge>
    <edge source="HRV" target="MDG">
      <data key="d0">76019</data>
    </edge>
    <edge source="HRV" target="MDA">
      <data key="d0">473979</data>
    </edge>
    <edge source="HRV" target="MOZ">
      <data key="d0">11656</data>
    </edge>
    <edge source="HRV" target="NAM">
      <data key="d0">32942</data>
    </edge>
    <edge source="HRV" target="NLD">
      <data key="d0">2123326</data>
    </edge>
    <edge source="HRV" target="NZL">
      <data key="d0">22394</data>
    </edge>
    <edge source="HRV" target="NOR">
      <data key="d0">48774</data>
    </edge>
    <edge source="HRV" target="PAN">
      <data key="d0">11285</data>
    </edge>
    <edge source="HRV" target="POL">
      <data key="d0">69233</data>
    </edge>
    <edge source="HRV" target="ROU">
      <data key="d0">491387</data>
    </edge>
    <edge source="HRV" target="RUS">
      <data key="d0">96448714</data>
    </edge>
    <edge source="HRV" target="SAU">
      <data key="d0">131604</data>
    </edge>
    <edge source="HRV" target="SRB">
      <data key="d0">2446111</data>
    </edge>
    <edge source="HRV" target="IND">
      <data key="d0">2879189</data>
    </edge>
    <edge source="HRV" target="SGP">
      <data key="d0">177760</data>
    </edge>
    <edge source="HRV" target="SVK">
      <data key="d0">93803</data>
    </edge>
    <edge source="HRV" target="SVN">
      <data key="d0">1374431</data>
    </edge>
    <edge source="HRV" target="ESP">
      <data key="d0">80386</data>
    </edge>
    <edge source="HRV" target="SWE">
      <data key="d0">598239</data>
    </edge>
    <edge source="HRV" target="CHE">
      <data key="d0">611596</data>
    </edge>
    <edge source="HRV" target="ARE">
      <data key="d0">223862</data>
    </edge>
    <edge source="HRV" target="TUN">
      <data key="d0">129125</data>
    </edge>
    <edge source="HRV" target="TUR">
      <data key="d0">48861</data>
    </edge>
    <edge source="HRV" target="MKD">
      <data key="d0">818816</data>
    </edge>
    <edge source="HRV" target="GBR">
      <data key="d0">629505</data>
    </edge>
    <edge source="HRV" target="TZA">
      <data key="d0">11245</data>
    </edge>
    <edge source="HRV" target="USA">
      <data key="d0">944007</data>
    </edge>
    <edge source="FIN" target="ALB">
      <data key="d0">309961</data>
    </edge>
    <edge source="FIN" target="DZA">
      <data key="d0">933412</data>
    </edge>
    <edge source="FIN" target="AZE">
      <data key="d0">4529564</data>
    </edge>
    <edge source="FIN" target="ARG">
      <data key="d0">7647498</data>
    </edge>
    <edge source="FIN" target="AUS">
      <data key="d0">6046902</data>
    </edge>
    <edge source="FIN" target="AUT">
      <data key="d0">8856598</data>
    </edge>
    <edge source="FIN" target="ARM">
      <data key="d0">323694</data>
    </edge>
    <edge source="FIN" target="BEL">
      <data key="d0">14124409</data>
    </edge>
    <edge source="FIN" target="BWA">
      <data key="d0">14517</data>
    </edge>
    <edge source="FIN" target="BRA">
      <data key="d0">29269850</data>
    </edge>
    <edge source="FIN" target="BGR">
      <data key="d0">4435448</data>
    </edge>
    <edge source="FIN" target="BDI">
      <data key="d0">12554</data>
    </edge>
    <edge source="FIN" target="BLR">
      <data key="d0">1622482</data>
    </edge>
    <edge source="FIN" target="CMR">
      <data key="d0">24929</data>
    </edge>
    <edge source="FIN" target="CAN">
      <data key="d0">8715114</data>
    </edge>
    <edge source="FIN" target="LKA">
      <data key="d0">19205</data>
    </edge>
    <edge source="FIN" target="CHL">
      <data key="d0">19621557</data>
    </edge>
    <edge source="FIN" target="CHN">
      <data key="d0">170073618</data>
    </edge>
    <edge source="FIN" target="COL">
      <data key="d0">5655868</data>
    </edge>
    <edge source="FIN" target="CRI">
      <data key="d0">3940920</data>
    </edge>
    <edge source="FIN" target="HRV">
      <data key="d0">2351054</data>
    </edge>
    <edge source="FIN" target="CZE">
      <data key="d0">8286128</data>
    </edge>
    <edge source="FIN" target="DNK">
      <data key="d0">11484492</data>
    </edge>
    <edge source="FIN" target="ECU">
      <data key="d0">642169</data>
    </edge>
    <edge source="FIN" target="EST">
      <data key="d0">16268983</data>
    </edge>
    <edge source="FIN" target="FRA">
      <data key="d0">53741681</data>
    </edge>
    <edge source="FIN" target="GEO">
      <data key="d0">650165</data>
    </edge>
    <edge source="FIN" target="GMB">
      <data key="d0">25873</data>
    </edge>
    <edge source="FIN" target="DEU">
      <data key="d0">128997073</data>
    </edge>
    <edge source="FIN" target="GHA">
      <data key="d0">2480052</data>
    </edge>
    <edge source="FIN" target="GRC">
      <data key="d0">5719865</data>
    </edge>
    <edge source="FIN" target="HKG">
      <data key="d0">4717716</data>
    </edge>
    <edge source="FIN" target="HUN">
      <data key="d0">234425914</data>
    </edge>
    <edge source="FIN" target="IDN">
      <data key="d0">546247</data>
    </edge>
    <edge source="FIN" target="IRL">
      <data key="d0">7508925</data>
    </edge>
    <edge source="FIN" target="ISR">
      <data key="d0">8145818</data>
    </edge>
    <edge source="FIN" target="ITA">
      <data key="d0">45779963</data>
    </edge>
    <edge source="FIN" target="CIV">
      <data key="d0">10251</data>
    </edge>
    <edge source="FIN" target="JPN">
      <data key="d0">141141214</data>
    </edge>
    <edge source="FIN" target="KAZ">
      <data key="d0">7759979</data>
    </edge>
    <edge source="FIN" target="JOR">
      <data key="d0">1814891</data>
    </edge>
    <edge source="FIN" target="KOR">
      <data key="d0">24315142</data>
    </edge>
    <edge source="FIN" target="KGZ">
      <data key="d0">67425</data>
    </edge>
    <edge source="FIN" target="LBN">
      <data key="d0">1262215</data>
    </edge>
    <edge source="FIN" target="LVA">
      <data key="d0">4301312</data>
    </edge>
    <edge source="FIN" target="LTU">
      <data key="d0">8131135</data>
    </edge>
    <edge source="FIN" target="MYS">
      <data key="d0">2332486</data>
    </edge>
    <edge source="FIN" target="MUS">
      <data key="d0">12152</data>
    </edge>
    <edge source="FIN" target="MEX">
      <data key="d0">17324572</data>
    </edge>
    <edge source="FIN" target="MDA">
      <data key="d0">481906</data>
    </edge>
    <edge source="FIN" target="MAR">
      <data key="d0">1406708</data>
    </edge>
    <edge source="FIN" target="MOZ">
      <data key="d0">170684</data>
    </edge>
    <edge source="FIN" target="OMN">
      <data key="d0">1589822</data>
    </edge>
    <edge source="FIN" target="NAM">
      <data key="d0">48570</data>
    </edge>
    <edge source="FIN" target="NLD">
      <data key="d0">128954956</data>
    </edge>
    <edge source="FIN" target="NZL">
      <data key="d0">1739982</data>
    </edge>
    <edge source="FIN" target="NOR">
      <data key="d0">25003275</data>
    </edge>
    <edge source="FIN" target="PAK">
      <data key="d0">3462824</data>
    </edge>
    <edge source="FIN" target="PER">
      <data key="d0">3207281</data>
    </edge>
    <edge source="FIN" target="PHL">
      <data key="d0">1379209</data>
    </edge>
    <edge source="FIN" target="POL">
      <data key="d0">82063788</data>
    </edge>
    <edge source="FIN" target="PRT">
      <data key="d0">6838756</data>
    </edge>
    <edge source="FIN" target="ROU">
      <data key="d0">4612931</data>
    </edge>
    <edge source="FIN" target="RUS">
      <data key="d0">290401343</data>
    </edge>
    <edge source="FIN" target="SAU">
      <data key="d0">19093915</data>
    </edge>
    <edge source="FIN" target="SEN">
      <data key="d0">25672</data>
    </edge>
    <edge source="FIN" target="SRB">
      <data key="d0">1824569</data>
    </edge>
    <edge source="FIN" target="IND">
      <data key="d0">50750284</data>
    </edge>
    <edge source="FIN" target="SGP">
      <data key="d0">5309760</data>
    </edge>
    <edge source="FIN" target="SVK">
      <data key="d0">21445919</data>
    </edge>
    <edge source="FIN" target="VNM">
      <data key="d0">1990838</data>
    </edge>
    <edge source="FIN" target="SVN">
      <data key="d0">3778426</data>
    </edge>
    <edge source="FIN" target="ZAF">
      <data key="d0">20343773</data>
    </edge>
    <edge source="FIN" target="ZWE">
      <data key="d0">57223</data>
    </edge>
    <edge source="FIN" target="ESP">
      <data key="d0">17038233</data>
    </edge>
    <edge source="FIN" target="SWE">
      <data key="d0">95016820</data>
    </edge>
    <edge source="FIN" target="CHE">
      <data key="d0">40278019</data>
    </edge>
    <edge source="FIN" target="THA">
      <data key="d0">1971122</data>
    </edge>
    <edge source="FIN" target="ARE">
      <data key="d0">32669929</data>
    </edge>
    <edge source="FIN" target="TUN">
      <data key="d0">958533</data>
    </edge>
    <edge source="FIN" target="TUR">
      <data key="d0">3584161</data>
    </edge>
    <edge source="FIN" target="UGA">
      <data key="d0">49093</data>
    </edge>
    <edge source="FIN" target="UKR">
      <data key="d0">9900379</data>
    </edge>
    <edge source="FIN" target="MKD">
      <data key="d0">36653</data>
    </edge>
    <edge source="FIN" target="EGY">
      <data key="d0">2356986</data>
    </edge>
    <edge source="FIN" target="GBR">
      <data key="d0">62564135</data>
    </edge>
    <edge source="FIN" target="TZA">
      <data key="d0">35297</data>
    </edge>
    <edge source="FIN" target="USA">
      <data key="d0">90088327</data>
    </edge>
    <edge source="FIN" target="URY">
      <data key="d0">57677</data>
    </edge>
    <edge source="FRA" target="ALB">
      <data key="d0">738323</data>
    </edge>
    <edge source="FRA" target="DZA">
      <data key="d0">133734031</data>
    </edge>
    <edge source="FRA" target="AZE">
      <data key="d0">4031619</data>
    </edge>
    <edge source="FRA" target="ARG">
      <data key="d0">30848923</data>
    </edge>
    <edge source="FRA" target="AUS">
      <data key="d0">33024042</data>
    </edge>
    <edge source="FRA" target="AUT">
      <data key="d0">63153554</data>
    </edge>
    <edge source="FRA" target="ARM">
      <data key="d0">2733342</data>
    </edge>
    <edge source="FRA" target="BEL">
      <data key="d0">329989168</data>
    </edge>
    <edge source="FRA" target="BOL">
      <data key="d0">297705</data>
    </edge>
    <edge source="FRA" target="BWA">
      <data key="d0">1542209</data>
    </edge>
    <edge source="FRA" target="BRA">
      <data key="d0">90276619</data>
    </edge>
    <edge source="FRA" target="BGR">
      <data key="d0">35459989</data>
    </edge>
    <edge source="FRA" target="BDI">
      <data key="d0">252243</data>
    </edge>
    <edge source="FRA" target="BLR">
      <data key="d0">3245505</data>
    </edge>
    <edge source="FRA" target="KHM">
      <data key="d0">1097140</data>
    </edge>
    <edge source="FRA" target="CMR">
      <data key="d0">23017414</data>
    </edge>
    <edge source="FRA" target="CAN">
      <data key="d0">44689273</data>
    </edge>
    <edge source="FRA" target="CAF">
      <data key="d0">1199866</data>
    </edge>
    <edge source="FRA" target="LKA">
      <data key="d0">10090725</data>
    </edge>
    <edge source="FRA" target="CHL">
      <data key="d0">26706229</data>
    </edge>
    <edge source="FRA" target="CHN">
      <data key="d0">206568216</data>
    </edge>
    <edge source="FRA" target="COL">
      <data key="d0">21560813</data>
    </edge>
    <edge source="FRA" target="CRI">
      <data key="d0">758629</data>
    </edge>
    <edge source="FRA" target="HRV">
      <data key="d0">2826685</data>
    </edge>
    <edge source="FRA" target="CZE">
      <data key="d0">114503774</data>
    </edge>
    <edge source="FRA" target="BEN">
      <data key="d0">5694945</data>
    </edge>
    <edge source="FRA" target="DNK">
      <data key="d0">45166146</data>
    </edge>
    <edge source="FRA" target="ECU">
      <data key="d0">10260145</data>
    </edge>
    <edge source="FRA" target="SLV">
      <data key="d0">5085105</data>
    </edge>
    <edge source="FRA" target="ETH">
      <data key="d0">4331455</data>
    </edge>
    <edge source="FRA" target="EST">
      <data key="d0">17701277</data>
    </edge>
    <edge source="FRA" target="FIN">
      <data key="d0">78647258</data>
    </edge>
    <edge source="FRA" target="GEO">
      <data key="d0">3359485</data>
    </edge>
    <edge source="FRA" target="GMB">
      <data key="d0">198236</data>
    </edge>
    <edge source="FRA" target="PSE">
      <data key="d0">17113</data>
    </edge>
    <edge source="FRA" target="DEU">
      <data key="d0">774624843</data>
    </edge>
    <edge source="FRA" target="GHA">
      <data key="d0">6538324</data>
    </edge>
    <edge source="FRA" target="GRC">
      <data key="d0">30772870</data>
    </edge>
    <edge source="FRA" target="GTM">
      <data key="d0">6221645</data>
    </edge>
    <edge source="FRA" target="HND">
      <data key="d0">3760660</data>
    </edge>
    <edge source="FRA" target="HKG">
      <data key="d0">698293862</data>
    </edge>
    <edge source="FRA" target="HUN">
      <data key="d0">83416154</data>
    </edge>
    <edge source="FRA" target="IDN">
      <data key="d0">31863057</data>
    </edge>
    <edge source="FRA" target="IRL">
      <data key="d0">50259996</data>
    </edge>
    <edge source="FRA" target="ISR">
      <data key="d0">40210431</data>
    </edge>
    <edge source="FRA" target="ITA">
      <data key="d0">417699923</data>
    </edge>
    <edge source="FRA" target="CIV">
      <data key="d0">49964085</data>
    </edge>
    <edge source="FRA" target="JAM">
      <data key="d0">209139</data>
    </edge>
    <edge source="FRA" target="JPN">
      <data key="d0">73752191</data>
    </edge>
    <edge source="FRA" target="KAZ">
      <data key="d0">19876014</data>
    </edge>
    <edge source="FRA" target="JOR">
      <data key="d0">6749171</data>
    </edge>
    <edge source="FRA" target="KOR">
      <data key="d0">49282805</data>
    </edge>
    <edge source="FRA" target="KGZ">
      <data key="d0">1240086</data>
    </edge>
    <edge source="FRA" target="LBN">
      <data key="d0">10044725</data>
    </edge>
    <edge source="FRA" target="LVA">
      <data key="d0">5274792</data>
    </edge>
    <edge source="FRA" target="LTU">
      <data key="d0">2780750</data>
    </edge>
    <edge source="FRA" target="MDG">
      <data key="d0">6347469</data>
    </edge>
    <edge source="FRA" target="MWI">
      <data key="d0">354251</data>
    </edge>
    <edge source="FRA" target="MYS">
      <data key="d0">24637547</data>
    </edge>
    <edge source="FRA" target="MRT">
      <data key="d0">8678347</data>
    </edge>
    <edge source="FRA" target="MUS">
      <data key="d0">13592034</data>
    </edge>
    <edge source="FRA" target="MEX">
      <data key="d0">108237428</data>
    </edge>
    <edge source="FRA" target="MDA">
      <data key="d0">3000227</data>
    </edge>
    <edge source="FRA" target="MAR">
      <data key="d0">95452280</data>
    </edge>
    <edge source="FRA" target="MOZ">
      <data key="d0">11071984</data>
    </edge>
    <edge source="FRA" target="OMN">
      <data key="d0">53614208</data>
    </edge>
    <edge source="FRA" target="NAM">
      <data key="d0">665503</data>
    </edge>
    <edge source="FRA" target="NLD">
      <data key="d0">449436194</data>
    </edge>
    <edge source="FRA" target="NZL">
      <data key="d0">14451263</data>
    </edge>
    <edge source="FRA" target="NIC">
      <data key="d0">464126</data>
    </edge>
    <edge source="FRA" target="NER">
      <data key="d0">8048732</data>
    </edge>
    <edge source="FRA" target="NOR">
      <data key="d0">40230373</data>
    </edge>
    <edge source="FRA" target="PAK">
      <data key="d0">21145856</data>
    </edge>
    <edge source="FRA" target="PAN">
      <data key="d0">2643203</data>
    </edge>
    <edge source="FRA" target="PRY">
      <data key="d0">1247210</data>
    </edge>
    <edge source="FRA" target="PER">
      <data key="d0">21193765</data>
    </edge>
    <edge source="FRA" target="PHL">
      <data key="d0">3313589</data>
    </edge>
    <edge source="FRA" target="POL">
      <data key="d0">129410817</data>
    </edge>
    <edge source="FRA" target="PRT">
      <data key="d0">126524910</data>
    </edge>
    <edge source="FRA" target="ROU">
      <data key="d0">80064993</data>
    </edge>
    <edge source="FRA" target="RUS">
      <data key="d0">207819523</data>
    </edge>
    <edge source="FRA" target="SAU">
      <data key="d0">224556080</data>
    </edge>
    <edge source="FRA" target="SEN">
      <data key="d0">24384275</data>
    </edge>
    <edge source="FRA" target="SRB">
      <data key="d0">8512113</data>
    </edge>
    <edge source="FRA" target="IND">
      <data key="d0">124154064</data>
    </edge>
    <edge source="FRA" target="SGP">
      <data key="d0">55371079</data>
    </edge>
    <edge source="FRA" target="SVK">
      <data key="d0">41960164</data>
    </edge>
    <edge source="FRA" target="VNM">
      <data key="d0">37411775</data>
    </edge>
    <edge source="FRA" target="SVN">
      <data key="d0">19810125</data>
    </edge>
    <edge source="FRA" target="ZAF">
      <data key="d0">34544835</data>
    </edge>
    <edge source="FRA" target="ZWE">
      <data key="d0">1654082</data>
    </edge>
    <edge source="FRA" target="ESP">
      <data key="d0">440717059</data>
    </edge>
    <edge source="FRA" target="SWE">
      <data key="d0">69267342</data>
    </edge>
    <edge source="FRA" target="CHE">
      <data key="d0">115972313</data>
    </edge>
    <edge source="FRA" target="THA">
      <data key="d0">26652314</data>
    </edge>
    <edge source="FRA" target="TGO">
      <data key="d0">4214359</data>
    </edge>
    <edge source="FRA" target="ARE">
      <data key="d0">438931140</data>
    </edge>
    <edge source="FRA" target="TUN">
      <data key="d0">97886057</data>
    </edge>
    <edge source="FRA" target="TUR">
      <data key="d0">124232619</data>
    </edge>
    <edge source="FRA" target="UGA">
      <data key="d0">9102849</data>
    </edge>
    <edge source="FRA" target="UKR">
      <data key="d0">24896042</data>
    </edge>
    <edge source="FRA" target="MKD">
      <data key="d0">1609738</data>
    </edge>
    <edge source="FRA" target="EGY">
      <data key="d0">67897012</data>
    </edge>
    <edge source="FRA" target="GBR">
      <data key="d0">702104630</data>
    </edge>
    <edge source="FRA" target="TZA">
      <data key="d0">5996228</data>
    </edge>
    <edge source="FRA" target="USA">
      <data key="d0">330137881</data>
    </edge>
    <edge source="FRA" target="BFA">
      <data key="d0">5094306</data>
    </edge>
    <edge source="FRA" target="URY">
      <data key="d0">6139651</data>
    </edge>
    <edge source="DEU" target="ALB">
      <data key="d0">1892252</data>
    </edge>
    <edge source="DEU" target="DZA">
      <data key="d0">19706689</data>
    </edge>
    <edge source="DEU" target="AZE">
      <data key="d0">23049317</data>
    </edge>
    <edge source="DEU" target="ARG">
      <data key="d0">40211212</data>
    </edge>
    <edge source="DEU" target="AUS">
      <data key="d0">143826479</data>
    </edge>
    <edge source="DEU" target="AUT">
      <data key="d0">1073889008</data>
    </edge>
    <edge source="DEU" target="ARM">
      <data key="d0">7347078</data>
    </edge>
    <edge source="DEU" target="BEL">
      <data key="d0">626765451</data>
    </edge>
    <edge source="DEU" target="BOL">
      <data key="d0">1221477</data>
    </edge>
    <edge source="DEU" target="BWA">
      <data key="d0">691294</data>
    </edge>
    <edge source="DEU" target="BRA">
      <data key="d0">129393052</data>
    </edge>
    <edge source="DEU" target="BGR">
      <data key="d0">83952785</data>
    </edge>
    <edge source="DEU" target="BDI">
      <data key="d0">98364</data>
    </edge>
    <edge source="DEU" target="BLR">
      <data key="d0">16463607</data>
    </edge>
    <edge source="DEU" target="KHM">
      <data key="d0">806742</data>
    </edge>
    <edge source="DEU" target="CMR">
      <data key="d0">3228335</data>
    </edge>
    <edge source="DEU" target="CAN">
      <data key="d0">60808361</data>
    </edge>
    <edge source="DEU" target="CAF">
      <data key="d0">521838</data>
    </edge>
    <edge source="DEU" target="LKA">
      <data key="d0">1758756</data>
    </edge>
    <edge source="DEU" target="CHL">
      <data key="d0">21841807</data>
    </edge>
    <edge source="DEU" target="CHN">
      <data key="d0">920835773</data>
    </edge>
    <edge source="DEU" target="COL">
      <data key="d0">25885092</data>
    </edge>
    <edge source="DEU" target="CRI">
      <data key="d0">1945666</data>
    </edge>
    <edge source="DEU" target="HRV">
      <data key="d0">24836799</data>
    </edge>
    <edge source="DEU" target="CZE">
      <data key="d0">1191285567</data>
    </edge>
    <edge source="DEU" target="BEN">
      <data key="d0">237503</data>
    </edge>
    <edge source="DEU" target="DNK">
      <data key="d0">492516517</data>
    </edge>
    <edge source="DEU" target="ECU">
      <data key="d0">4153886</data>
    </edge>
    <edge source="DEU" target="SLV">
      <data key="d0">262069</data>
    </edge>
    <edge source="DEU" target="ETH">
      <data key="d0">934985</data>
    </edge>
    <edge source="DEU" target="EST">
      <data key="d0">52583474</data>
    </edge>
    <edge source="DEU" target="FIN">
      <data key="d0">215942812</data>
    </edge>
    <edge source="DEU" target="FRA">
      <data key="d0">1699642777</data>
    </edge>
    <edge source="DEU" target="GEO">
      <data key="d0">10751795</data>
    </edge>
    <edge source="DEU" target="GMB">
      <data key="d0">294892</data>
    </edge>
    <edge source="DEU" target="PSE">
      <data key="d0">353019</data>
    </edge>
    <edge source="DEU" target="GHA">
      <data key="d0">7301324</data>
    </edge>
    <edge source="DEU" target="GRC">
      <data key="d0">134006798</data>
    </edge>
    <edge source="DEU" target="GTM">
      <data key="d0">580724</data>
    </edge>
    <edge source="DEU" target="HND">
      <data key="d0">745333</data>
    </edge>
    <edge source="DEU" target="HKG">
      <data key="d0">690082188</data>
    </edge>
    <edge source="DEU" target="HUN">
      <data key="d0">438509499</data>
    </edge>
    <edge source="DEU" target="IDN">
      <data key="d0">33127006</data>
    </edge>
    <edge source="DEU" target="IRL">
      <data key="d0">108429836</data>
    </edge>
    <edge source="DEU" target="ISR">
      <data key="d0">78015497</data>
    </edge>
    <edge source="DEU" target="ITA">
      <data key="d0">1398167248</data>
    </edge>
    <edge source="DEU" target="CIV">
      <data key="d0">8270056</data>
    </edge>
    <edge source="DEU" target="JAM">
      <data key="d0">102169</data>
    </edge>
    <edge source="DEU" target="JPN">
      <data key="d0">241925109</data>
    </edge>
    <edge source="DEU" target="KAZ">
      <data key="d0">52343578</data>
    </edge>
    <edge source="DEU" target="JOR">
      <data key="d0">5954728</data>
    </edge>
    <edge source="DEU" target="KOR">
      <data key="d0">141477398</data>
    </edge>
    <edge source="DEU" target="KGZ">
      <data key="d0">594716</data>
    </edge>
    <edge source="DEU" target="LBN">
      <data key="d0">7377046</data>
    </edge>
    <edge source="DEU" target="LVA">
      <data key="d0">49197486</data>
    </edge>
    <edge source="DEU" target="LTU">
      <data key="d0">73151963</data>
    </edge>
    <edge source="DEU" target="MDG">
      <data key="d0">916786</data>
    </edge>
    <edge source="DEU" target="MWI">
      <data key="d0">49912</data>
    </edge>
    <edge source="DEU" target="MYS">
      <data key="d0">64945602</data>
    </edge>
    <edge source="DEU" target="MRT">
      <data key="d0">414634</data>
    </edge>
    <edge source="DEU" target="MUS">
      <data key="d0">1313880</data>
    </edge>
    <edge source="DEU" target="MEX">
      <data key="d0">142876328</data>
    </edge>
    <edge source="DEU" target="MDA">
      <data key="d0">10306090</data>
    </edge>
    <edge source="DEU" target="MAR">
      <data key="d0">20134312</data>
    </edge>
    <edge source="DEU" target="MOZ">
      <data key="d0">2118415</data>
    </edge>
    <edge source="DEU" target="OMN">
      <data key="d0">15768065</data>
    </edge>
    <edge source="DEU" target="NAM">
      <data key="d0">6609520</data>
    </edge>
    <edge source="DEU" target="NLD">
      <data key="d0">1867251011</data>
    </edge>
    <edge source="DEU" target="NZL">
      <data key="d0">11511228</data>
    </edge>
    <edge source="DEU" target="NIC">
      <data key="d0">788165</data>
    </edge>
    <edge source="DEU" target="NER">
      <data key="d0">160601</data>
    </edge>
    <edge source="DEU" target="NOR">
      <data key="d0">189179388</data>
    </edge>
    <edge source="DEU" target="PAK">
      <data key="d0">13016686</data>
    </edge>
    <edge source="DEU" target="PAN">
      <data key="d0">1428712</data>
    </edge>
    <edge source="DEU" target="PRY">
      <data key="d0">848410</data>
    </edge>
    <edge source="DEU" target="PER">
      <data key="d0">6594127</data>
    </edge>
    <edge source="DEU" target="PHL">
      <data key="d0">8144451</data>
    </edge>
    <edge source="DEU" target="POL">
      <data key="d0">1905662531</data>
    </edge>
    <edge source="DEU" target="PRT">
      <data key="d0">154720202</data>
    </edge>
    <edge source="DEU" target="ROU">
      <data key="d0">194978395</data>
    </edge>
    <edge source="DEU" target="RUS">
      <data key="d0">672457968</data>
    </edge>
    <edge source="DEU" target="SAU">
      <data key="d0">129744543</data>
    </edge>
    <edge source="DEU" target="SEN">
      <data key="d0">1727233</data>
    </edge>
    <edge source="DEU" target="SRB">
      <data key="d0">19953685</data>
    </edge>
    <edge source="DEU" target="IND">
      <data key="d0">151795123</data>
    </edge>
    <edge source="DEU" target="SGP">
      <data key="d0">197206064</data>
    </edge>
    <edge source="DEU" target="SVK">
      <data key="d0">503633638</data>
    </edge>
    <edge source="DEU" target="VNM">
      <data key="d0">30664340</data>
    </edge>
    <edge source="DEU" target="SVN">
      <data key="d0">62626483</data>
    </edge>
    <edge source="DEU" target="ZAF">
      <data key="d0">302192935</data>
    </edge>
    <edge source="DEU" target="ZWE">
      <data key="d0">805439</data>
    </edge>
    <edge source="DEU" target="ESP">
      <data key="d0">746909256</data>
    </edge>
    <edge source="DEU" target="SWE">
      <data key="d0">737266063</data>
    </edge>
    <edge source="DEU" target="CHE">
      <data key="d0">797204103</data>
    </edge>
    <edge source="DEU" target="THA">
      <data key="d0">65806205</data>
    </edge>
    <edge source="DEU" target="TGO">
      <data key="d0">783279</data>
    </edge>
    <edge source="DEU" target="ARE">
      <data key="d0">620005647</data>
    </edge>
    <edge source="DEU" target="TUN">
      <data key="d0">6510769</data>
    </edge>
    <edge source="DEU" target="TUR">
      <data key="d0">281308086</data>
    </edge>
    <edge source="DEU" target="UGA">
      <data key="d0">3166015</data>
    </edge>
    <edge source="DEU" target="UKR">
      <data key="d0">113004998</data>
    </edge>
    <edge source="DEU" target="MKD">
      <data key="d0">8620191</data>
    </edge>
    <edge source="DEU" target="EGY">
      <data key="d0">43723608</data>
    </edge>
    <edge source="DEU" target="GBR">
      <data key="d0">1552014649</data>
    </edge>
    <edge source="DEU" target="TZA">
      <data key="d0">5047393</data>
    </edge>
    <edge source="DEU" target="USA">
      <data key="d0">1683988570</data>
    </edge>
    <edge source="DEU" target="BFA">
      <data key="d0">684745</data>
    </edge>
    <edge source="DEU" target="URY">
      <data key="d0">1183415</data>
    </edge>
    <edge source="GRC" target="ALB">
      <data key="d0">3717060</data>
    </edge>
    <edge source="GRC" target="AZE">
      <data key="d0">127014</data>
    </edge>
    <edge source="GRC" target="AUS">
      <data key="d0">65729</data>
    </edge>
    <edge source="GRC" target="AUT">
      <data key="d0">2184285</data>
    </edge>
    <edge source="GRC" target="BEL">
      <data key="d0">1359378</data>
    </edge>
    <edge source="GRC" target="BRA">
      <data key="d0">404467</data>
    </edge>
    <edge source="GRC" target="BGR">
      <data key="d0">16512539</data>
    </edge>
    <edge source="GRC" target="CAN">
      <data key="d0">68365</data>
    </edge>
    <edge source="GRC" target="CHN">
      <data key="d0">118509</data>
    </edge>
    <edge source="GRC" target="CZE">
      <data key="d0">1017931</data>
    </edge>
    <edge source="GRC" target="DNK">
      <data key="d0">192518</data>
    </edge>
    <edge source="GRC" target="ETH">
      <data key="d0">584464</data>
    </edge>
    <edge source="GRC" target="FIN">
      <data key="d0">212041</data>
    </edge>
    <edge source="GRC" target="FRA">
      <data key="d0">3479906</data>
    </edge>
    <edge source="GRC" target="DEU">
      <data key="d0">20904047</data>
    </edge>
    <edge source="GRC" target="HKG">
      <data key="d0">56596052</data>
    </edge>
    <edge source="GRC" target="HUN">
      <data key="d0">9469412</data>
    </edge>
    <edge source="GRC" target="IRL">
      <data key="d0">2292152</data>
    </edge>
    <edge source="GRC" target="ISR">
      <data key="d0">3248080</data>
    </edge>
    <edge source="GRC" target="ITA">
      <data key="d0">3158144</data>
    </edge>
    <edge source="GRC" target="JPN">
      <data key="d0">27105</data>
    </edge>
    <edge source="GRC" target="JOR">
      <data key="d0">96847</data>
    </edge>
    <edge source="GRC" target="KOR">
      <data key="d0">103325</data>
    </edge>
    <edge source="GRC" target="LBN">
      <data key="d0">269543</data>
    </edge>
    <edge source="GRC" target="LVA">
      <data key="d0">535890</data>
    </edge>
    <edge source="GRC" target="MYS">
      <data key="d0">31853</data>
    </edge>
    <edge source="GRC" target="MRT">
      <data key="d0">87830</data>
    </edge>
    <edge source="GRC" target="MEX">
      <data key="d0">69057</data>
    </edge>
    <edge source="GRC" target="MDA">
      <data key="d0">2039804</data>
    </edge>
    <edge source="GRC" target="MAR">
      <data key="d0">24382</data>
    </edge>
    <edge source="GRC" target="OMN">
      <data key="d0">793174</data>
    </edge>
    <edge source="GRC" target="NLD">
      <data key="d0">7603312</data>
    </edge>
    <edge source="GRC" target="NZL">
      <data key="d0">64921</data>
    </edge>
    <edge source="GRC" target="NOR">
      <data key="d0">43196</data>
    </edge>
    <edge source="GRC" target="PAK">
      <data key="d0">64201</data>
    </edge>
    <edge source="GRC" target="PER">
      <data key="d0">36175</data>
    </edge>
    <edge source="GRC" target="PHL">
      <data key="d0">639585</data>
    </edge>
    <edge source="GRC" target="POL">
      <data key="d0">821756</data>
    </edge>
    <edge source="GRC" target="PRT">
      <data key="d0">692650</data>
    </edge>
    <edge source="GRC" target="ROU">
      <data key="d0">2119514</data>
    </edge>
    <edge source="GRC" target="RUS">
      <data key="d0">19743761</data>
    </edge>
    <edge source="GRC" target="SAU">
      <data key="d0">443708</data>
    </edge>
    <edge source="GRC" target="SRB">
      <data key="d0">351249</data>
    </edge>
    <edge source="GRC" target="IND">
      <data key="d0">667179</data>
    </edge>
    <edge source="GRC" target="SGP">
      <data key="d0">4093418</data>
    </edge>
    <edge source="GRC" target="SVK">
      <data key="d0">6411157</data>
    </edge>
    <edge source="GRC" target="SVN">
      <data key="d0">960760</data>
    </edge>
    <edge source="GRC" target="ZAF">
      <data key="d0">2301303</data>
    </edge>
    <edge source="GRC" target="ESP">
      <data key="d0">665591</data>
    </edge>
    <edge source="GRC" target="SWE">
      <data key="d0">367740</data>
    </edge>
    <edge source="GRC" target="CHE">
      <data key="d0">1494865</data>
    </edge>
    <edge source="GRC" target="THA">
      <data key="d0">46939</data>
    </edge>
    <edge source="GRC" target="ARE">
      <data key="d0">46996657</data>
    </edge>
    <edge source="GRC" target="TUR">
      <data key="d0">21238974</data>
    </edge>
    <edge source="GRC" target="UGA">
      <data key="d0">18533</data>
    </edge>
    <edge source="GRC" target="MKD">
      <data key="d0">371791</data>
    </edge>
    <edge source="GRC" target="EGY">
      <data key="d0">481654</data>
    </edge>
    <edge source="GRC" target="GBR">
      <data key="d0">8284689</data>
    </edge>
    <edge source="GRC" target="TZA">
      <data key="d0">12435</data>
    </edge>
    <edge source="GRC" target="USA">
      <data key="d0">8208110</data>
    </edge>
    <edge source="GRC" target="URY">
      <data key="d0">147389</data>
    </edge>
    <edge source="HKG" target="ALB">
      <data key="d0">3778816</data>
    </edge>
    <edge source="HKG" target="DZA">
      <data key="d0">27883682</data>
    </edge>
    <edge source="HKG" target="AZE">
      <data key="d0">31137858</data>
    </edge>
    <edge source="HKG" target="ARG">
      <data key="d0">163829696</data>
    </edge>
    <edge source="HKG" target="AUS">
      <data key="d0">1149704107</data>
    </edge>
    <edge source="HKG" target="AUT">
      <data key="d0">79034469</data>
    </edge>
    <edge source="HKG" target="ARM">
      <data key="d0">2919426</data>
    </edge>
    <edge source="HKG" target="BEL">
      <data key="d0">146868483</data>
    </edge>
    <edge source="HKG" target="BOL">
      <data key="d0">12667001</data>
    </edge>
    <edge source="HKG" target="BWA">
      <data key="d0">10355423</data>
    </edge>
    <edge source="HKG" target="BRA">
      <data key="d0">615729027</data>
    </edge>
    <edge source="HKG" target="BGR">
      <data key="d0">7032084</data>
    </edge>
    <edge source="HKG" target="BDI">
      <data key="d0">1036536</data>
    </edge>
    <edge source="HKG" target="BLR">
      <data key="d0">54329502</data>
    </edge>
    <edge source="HKG" target="KHM">
      <data key="d0">57401322</data>
    </edge>
    <edge source="HKG" target="CMR">
      <data key="d0">15036851</data>
    </edge>
    <edge source="HKG" target="CAN">
      <data key="d0">785976183</data>
    </edge>
    <edge source="HKG" target="CAF">
      <data key="d0">3352919</data>
    </edge>
    <edge source="HKG" target="LKA">
      <data key="d0">38541459</data>
    </edge>
    <edge source="HKG" target="CHL">
      <data key="d0">306325588</data>
    </edge>
    <edge source="HKG" target="CHN">
      <data key="d0">39947739018</data>
    </edge>
    <edge source="HKG" target="COL">
      <data key="d0">183325328</data>
    </edge>
    <edge source="HKG" target="CRI">
      <data key="d0">15409693</data>
    </edge>
    <edge source="HKG" target="HRV">
      <data key="d0">8702536</data>
    </edge>
    <edge source="HKG" target="CZE">
      <data key="d0">275852836</data>
    </edge>
    <edge source="HKG" target="BEN">
      <data key="d0">2197282</data>
    </edge>
    <edge source="HKG" target="DNK">
      <data key="d0">86196533</data>
    </edge>
    <edge source="HKG" target="ECU">
      <data key="d0">62517495</data>
    </edge>
    <edge source="HKG" target="SLV">
      <data key="d0">36496744</data>
    </edge>
    <edge source="HKG" target="ETH">
      <data key="d0">35486865</data>
    </edge>
    <edge source="HKG" target="EST">
      <data key="d0">18282494</data>
    </edge>
    <edge source="HKG" target="FIN">
      <data key="d0">327890615</data>
    </edge>
    <edge source="HKG" target="FRA">
      <data key="d0">717015179</data>
    </edge>
    <edge source="HKG" target="GEO">
      <data key="d0">19890889</data>
    </edge>
    <edge source="HKG" target="GMB">
      <data key="d0">614284</data>
    </edge>
    <edge source="HKG" target="DEU">
      <data key="d0">1348806818</data>
    </edge>
    <edge source="HKG" target="GHA">
      <data key="d0">34626358</data>
    </edge>
    <edge source="HKG" target="GRC">
      <data key="d0">29308648</data>
    </edge>
    <edge source="HKG" target="GTM">
      <data key="d0">92830252</data>
    </edge>
    <edge source="HKG" target="HND">
      <data key="d0">30118064</data>
    </edge>
    <edge source="HKG" target="HUN">
      <data key="d0">634424850</data>
    </edge>
    <edge source="HKG" target="IDN">
      <data key="d0">699874951</data>
    </edge>
    <edge source="HKG" target="IRL">
      <data key="d0">57952557</data>
    </edge>
    <edge source="HKG" target="ISR">
      <data key="d0">93095991</data>
    </edge>
    <edge source="HKG" target="ITA">
      <data key="d0">271384222</data>
    </edge>
    <edge source="HKG" target="CIV">
      <data key="d0">7418470</data>
    </edge>
    <edge source="HKG" target="JAM">
      <data key="d0">485986</data>
    </edge>
    <edge source="HKG" target="JPN">
      <data key="d0">3956851223</data>
    </edge>
    <edge source="HKG" target="KAZ">
      <data key="d0">11120013</data>
    </edge>
    <edge source="HKG" target="JOR">
      <data key="d0">25757955</data>
    </edge>
    <edge source="HKG" target="KOR">
      <data key="d0">1463039204</data>
    </edge>
    <edge source="HKG" target="KGZ">
      <data key="d0">8628196</data>
    </edge>
    <edge source="HKG" target="LBN">
      <data key="d0">7190447</data>
    </edge>
    <edge source="HKG" target="LVA">
      <data key="d0">46176455</data>
    </edge>
    <edge source="HKG" target="LTU">
      <data key="d0">18780596</data>
    </edge>
    <edge source="HKG" target="MDG">
      <data key="d0">6548594</data>
    </edge>
    <edge source="HKG" target="MWI">
      <data key="d0">7264519</data>
    </edge>
    <edge source="HKG" target="MYS">
      <data key="d0">729591061</data>
    </edge>
    <edge source="HKG" target="MRT">
      <data key="d0">5401390</data>
    </edge>
    <edge source="HKG" target="MUS">
      <data key="d0">16930478</data>
    </edge>
    <edge source="HKG" target="MEX">
      <data key="d0">804408301</data>
    </edge>
    <edge source="HKG" target="MDA">
      <data key="d0">12197216</data>
    </edge>
    <edge source="HKG" target="MAR">
      <data key="d0">96001625</data>
    </edge>
    <edge source="HKG" target="MOZ">
      <data key="d0">22921704</data>
    </edge>
    <edge source="HKG" target="OMN">
      <data key="d0">29796252</data>
    </edge>
    <edge source="HKG" target="NAM">
      <data key="d0">12080243</data>
    </edge>
    <edge source="HKG" target="NLD">
      <data key="d0">2343719459</data>
    </edge>
    <edge source="HKG" target="NZL">
      <data key="d0">142165144</data>
    </edge>
    <edge source="HKG" target="NIC">
      <data key="d0">17837683</data>
    </edge>
    <edge source="HKG" target="NER">
      <data key="d0">5029165</data>
    </edge>
    <edge source="HKG" target="NOR">
      <data key="d0">33683313</data>
    </edge>
    <edge source="HKG" target="PAK">
      <data key="d0">85847901</data>
    </edge>
    <edge source="HKG" target="PAN">
      <data key="d0">58894076</data>
    </edge>
    <edge source="HKG" target="PRY">
      <data key="d0">247887995</data>
    </edge>
    <edge source="HKG" target="PER">
      <data key="d0">140709299</data>
    </edge>
    <edge source="HKG" target="PHL">
      <data key="d0">565154189</data>
    </edge>
    <edge source="HKG" target="POL">
      <data key="d0">95527055</data>
    </edge>
    <edge source="HKG" target="PRT">
      <data key="d0">60453855</data>
    </edge>
    <edge source="HKG" target="ROU">
      <data key="d0">88445685</data>
    </edge>
    <edge source="HKG" target="RUS">
      <data key="d0">1029970535</data>
    </edge>
    <edge source="HKG" target="SAU">
      <data key="d0">255676903</data>
    </edge>
    <edge source="HKG" target="SEN">
      <data key="d0">21896596</data>
    </edge>
    <edge source="HKG" target="SRB">
      <data key="d0">15609356</data>
    </edge>
    <edge source="HKG" target="IND">
      <data key="d0">2860566356</data>
    </edge>
    <edge source="HKG" target="SGP">
      <data key="d0">1122383739</data>
    </edge>
    <edge source="HKG" target="SVK">
      <data key="d0">55251804</data>
    </edge>
    <edge source="HKG" target="VNM">
      <data key="d0">709072746</data>
    </edge>
    <edge source="HKG" target="SVN">
      <data key="d0">7485496</data>
    </edge>
    <edge source="HKG" target="ZAF">
      <data key="d0">203655397</data>
    </edge>
    <edge source="HKG" target="ZWE">
      <data key="d0">9438794</data>
    </edge>
    <edge source="HKG" target="ESP">
      <data key="d0">240693987</data>
    </edge>
    <edge source="HKG" target="SWE">
      <data key="d0">201550948</data>
    </edge>
    <edge source="HKG" target="CHE">
      <data key="d0">89031032</data>
    </edge>
    <edge source="HKG" target="THA">
      <data key="d0">827856242</data>
    </edge>
    <edge source="HKG" target="TGO">
      <data key="d0">3046729</data>
    </edge>
    <edge source="HKG" target="ARE">
      <data key="d0">1074041865</data>
    </edge>
    <edge source="HKG" target="TUN">
      <data key="d0">45535359</data>
    </edge>
    <edge source="HKG" target="TUR">
      <data key="d0">252651862</data>
    </edge>
    <edge source="HKG" target="UGA">
      <data key="d0">24187680</data>
    </edge>
    <edge source="HKG" target="UKR">
      <data key="d0">108118939</data>
    </edge>
    <edge source="HKG" target="MKD">
      <data key="d0">6077325</data>
    </edge>
    <edge source="HKG" target="EGY">
      <data key="d0">107768307</data>
    </edge>
    <edge source="HKG" target="GBR">
      <data key="d0">885917846</data>
    </edge>
    <edge source="HKG" target="TZA">
      <data key="d0">16705067</data>
    </edge>
    <edge source="HKG" target="USA">
      <data key="d0">7581453990</data>
    </edge>
    <edge source="HKG" target="BFA">
      <data key="d0">11402573</data>
    </edge>
    <edge source="HKG" target="URY">
      <data key="d0">56908254</data>
    </edge>
    <edge source="HUN" target="ALB">
      <data key="d0">8396507</data>
    </edge>
    <edge source="HUN" target="DZA">
      <data key="d0">2026009</data>
    </edge>
    <edge source="HUN" target="AZE">
      <data key="d0">7547275</data>
    </edge>
    <edge source="HUN" target="ARG">
      <data key="d0">17148049</data>
    </edge>
    <edge source="HUN" target="AUS">
      <data key="d0">28903491</data>
    </edge>
    <edge source="HUN" target="AUT">
      <data key="d0">124369876</data>
    </edge>
    <edge source="HUN" target="ARM">
      <data key="d0">1899721</data>
    </edge>
    <edge source="HUN" target="BEL">
      <data key="d0">95887833</data>
    </edge>
    <edge source="HUN" target="BWA">
      <data key="d0">340652</data>
    </edge>
    <edge source="HUN" target="BRA">
      <data key="d0">27497546</data>
    </edge>
    <edge source="HUN" target="BGR">
      <data key="d0">67230868</data>
    </edge>
    <edge source="HUN" target="BLR">
      <data key="d0">12230108</data>
    </edge>
    <edge source="HUN" target="CMR">
      <data key="d0">2573091</data>
    </edge>
    <edge source="HUN" target="CAN">
      <data key="d0">45698650</data>
    </edge>
    <edge source="HUN" target="LKA">
      <data key="d0">294993</data>
    </edge>
    <edge source="HUN" target="CHL">
      <data key="d0">987011</data>
    </edge>
    <edge source="HUN" target="CHN">
      <data key="d0">71283369</data>
    </edge>
    <edge source="HUN" target="COL">
      <data key="d0">1263684</data>
    </edge>
    <edge source="HUN" target="CRI">
      <data key="d0">16646</data>
    </edge>
    <edge source="HUN" target="HRV">
      <data key="d0">45969422</data>
    </edge>
    <edge source="HUN" target="CZE">
      <data key="d0">205848670</data>
    </edge>
    <edge source="HUN" target="BEN">
      <data key="d0">56167</data>
    </edge>
    <edge source="HUN" target="DNK">
      <data key="d0">22188168</data>
    </edge>
    <edge source="HUN" target="ECU">
      <data key="d0">22078</data>
    </edge>
    <edge source="HUN" target="ETH">
      <data key="d0">36425</data>
    </edge>
    <edge source="HUN" target="EST">
      <data key="d0">49197702</data>
    </edge>
    <edge source="HUN" target="FIN">
      <data key="d0">69670633</data>
    </edge>
    <edge source="HUN" target="FRA">
      <data key="d0">727880616</data>
    </edge>
    <edge source="HUN" target="GEO">
      <data key="d0">2531002</data>
    </edge>
    <edge source="HUN" target="DEU">
      <data key="d0">1320887379</data>
    </edge>
    <edge source="HUN" target="GHA">
      <data key="d0">4008915</data>
    </edge>
    <edge source="HUN" target="GRC">
      <data key="d0">67859534</data>
    </edge>
    <edge source="HUN" target="HKG">
      <data key="d0">68390038</data>
    </edge>
    <edge source="HUN" target="IDN">
      <data key="d0">3221838</data>
    </edge>
    <edge source="HUN" target="IRL">
      <data key="d0">40173852</data>
    </edge>
    <edge source="HUN" target="ISR">
      <data key="d0">22748375</data>
    </edge>
    <edge source="HUN" target="ITA">
      <data key="d0">639476509</data>
    </edge>
    <edge source="HUN" target="CIV">
      <data key="d0">1746126</data>
    </edge>
    <edge source="HUN" target="JAM">
      <data key="d0">16895</data>
    </edge>
    <edge source="HUN" target="JPN">
      <data key="d0">8027821</data>
    </edge>
    <edge source="HUN" target="KAZ">
      <data key="d0">21348715</data>
    </edge>
    <edge source="HUN" target="JOR">
      <data key="d0">6364895</data>
    </edge>
    <edge source="HUN" target="KOR">
      <data key="d0">7008886</data>
    </edge>
    <edge source="HUN" target="KGZ">
      <data key="d0">642703</data>
    </edge>
    <edge source="HUN" target="LBN">
      <data key="d0">1897738</data>
    </edge>
    <edge source="HUN" target="LVA">
      <data key="d0">46796987</data>
    </edge>
    <edge source="HUN" target="LTU">
      <data key="d0">20441441</data>
    </edge>
    <edge source="HUN" target="MYS">
      <data key="d0">25691056</data>
    </edge>
    <edge source="HUN" target="MUS">
      <data key="d0">1977728</data>
    </edge>
    <edge source="HUN" target="MEX">
      <data key="d0">53114495</data>
    </edge>
    <edge source="HUN" target="MDA">
      <data key="d0">4323193</data>
    </edge>
    <edge source="HUN" target="MAR">
      <data key="d0">17048134</data>
    </edge>
    <edge source="HUN" target="MOZ">
      <data key="d0">20478</data>
    </edge>
    <edge source="HUN" target="OMN">
      <data key="d0">19237431</data>
    </edge>
    <edge source="HUN" target="NAM">
      <data key="d0">536758</data>
    </edge>
    <edge source="HUN" target="NLD">
      <data key="d0">393048910</data>
    </edge>
    <edge source="HUN" target="NZL">
      <data key="d0">919213</data>
    </edge>
    <edge source="HUN" target="NOR">
      <data key="d0">47393779</data>
    </edge>
    <edge source="HUN" target="PAK">
      <data key="d0">15301939</data>
    </edge>
    <edge source="HUN" target="PER">
      <data key="d0">493986</data>
    </edge>
    <edge source="HUN" target="PHL">
      <data key="d0">5866635</data>
    </edge>
    <edge source="HUN" target="POL">
      <data key="d0">337728525</data>
    </edge>
    <edge source="HUN" target="PRT">
      <data key="d0">116252511</data>
    </edge>
    <edge source="HUN" target="ROU">
      <data key="d0">473571690</data>
    </edge>
    <edge source="HUN" target="RUS">
      <data key="d0">598139460</data>
    </edge>
    <edge source="HUN" target="SAU">
      <data key="d0">122587565</data>
    </edge>
    <edge source="HUN" target="SEN">
      <data key="d0">896001</data>
    </edge>
    <edge source="HUN" target="SRB">
      <data key="d0">56564170</data>
    </edge>
    <edge source="HUN" target="IND">
      <data key="d0">69972019</data>
    </edge>
    <edge source="HUN" target="SGP">
      <data key="d0">229934019</data>
    </edge>
    <edge source="HUN" target="SVK">
      <data key="d0">1019818602</data>
    </edge>
    <edge source="HUN" target="VNM">
      <data key="d0">173283</data>
    </edge>
    <edge source="HUN" target="SVN">
      <data key="d0">18294525</data>
    </edge>
    <edge source="HUN" target="ZAF">
      <data key="d0">612754949</data>
    </edge>
    <edge source="HUN" target="ZWE">
      <data key="d0">10210</data>
    </edge>
    <edge source="HUN" target="ESP">
      <data key="d0">500803036</data>
    </edge>
    <edge source="HUN" target="SWE">
      <data key="d0">306925969</data>
    </edge>
    <edge source="HUN" target="CHE">
      <data key="d0">125458390</data>
    </edge>
    <edge source="HUN" target="THA">
      <data key="d0">22933593</data>
    </edge>
    <edge source="HUN" target="ARE">
      <data key="d0">1052879690</data>
    </edge>
    <edge source="HUN" target="TUN">
      <data key="d0">426192</data>
    </edge>
    <edge source="HUN" target="TUR">
      <data key="d0">412015398</data>
    </edge>
    <edge source="HUN" target="UGA">
      <data key="d0">15863128</data>
    </edge>
    <edge source="HUN" target="UKR">
      <data key="d0">193249778</data>
    </edge>
    <edge source="HUN" target="MKD">
      <data key="d0">19628316</data>
    </edge>
    <edge source="HUN" target="EGY">
      <data key="d0">26869813</data>
    </edge>
    <edge source="HUN" target="GBR">
      <data key="d0">1322081619</data>
    </edge>
    <edge source="HUN" target="TZA">
      <data key="d0">75638</data>
    </edge>
    <edge source="HUN" target="USA">
      <data key="d0">132428864</data>
    </edge>
    <edge source="HUN" target="URY">
      <data key="d0">32872</data>
    </edge>
    <edge source="ITA" target="ALB">
      <data key="d0">9869729</data>
    </edge>
    <edge source="ITA" target="DZA">
      <data key="d0">18322375</data>
    </edge>
    <edge source="ITA" target="AZE">
      <data key="d0">990111</data>
    </edge>
    <edge source="ITA" target="ARG">
      <data key="d0">8193918</data>
    </edge>
    <edge source="ITA" target="AUS">
      <data key="d0">46457728</data>
    </edge>
    <edge source="ITA" target="AUT">
      <data key="d0">83746699</data>
    </edge>
    <edge source="ITA" target="ARM">
      <data key="d0">324705</data>
    </edge>
    <edge source="ITA" target="BEL">
      <data key="d0">40067165</data>
    </edge>
    <edge source="ITA" target="BOL">
      <data key="d0">159678</data>
    </edge>
    <edge source="ITA" target="BWA">
      <data key="d0">3506743</data>
    </edge>
    <edge source="ITA" target="BRA">
      <data key="d0">59863744</data>
    </edge>
    <edge source="ITA" target="BGR">
      <data key="d0">18642261</data>
    </edge>
    <edge source="ITA" target="BDI">
      <data key="d0">135861</data>
    </edge>
    <edge source="ITA" target="BLR">
      <data key="d0">1158071</data>
    </edge>
    <edge source="ITA" target="KHM">
      <data key="d0">62084</data>
    </edge>
    <edge source="ITA" target="CMR">
      <data key="d0">296867</data>
    </edge>
    <edge source="ITA" target="CAN">
      <data key="d0">8473391</data>
    </edge>
    <edge source="ITA" target="CAF">
      <data key="d0">77782</data>
    </edge>
    <edge source="ITA" target="LKA">
      <data key="d0">1743686</data>
    </edge>
    <edge source="ITA" target="CHL">
      <data key="d0">11190371</data>
    </edge>
    <edge source="ITA" target="CHN">
      <data key="d0">57485211</data>
    </edge>
    <edge source="ITA" target="COL">
      <data key="d0">10195566</data>
    </edge>
    <edge source="ITA" target="CRI">
      <data key="d0">184661</data>
    </edge>
    <edge source="ITA" target="HRV">
      <data key="d0">2611759</data>
    </edge>
    <edge source="ITA" target="CZE">
      <data key="d0">29570228</data>
    </edge>
    <edge source="ITA" target="BEN">
      <data key="d0">33891</data>
    </edge>
    <edge source="ITA" target="DNK">
      <data key="d0">11279299</data>
    </edge>
    <edge source="ITA" target="ECU">
      <data key="d0">7061095</data>
    </edge>
    <edge source="ITA" target="SLV">
      <data key="d0">319780</data>
    </edge>
    <edge source="ITA" target="ETH">
      <data key="d0">381243</data>
    </edge>
    <edge source="ITA" target="EST">
      <data key="d0">6825361</data>
    </edge>
    <edge source="ITA" target="FIN">
      <data key="d0">14425374</data>
    </edge>
    <edge source="ITA" target="FRA">
      <data key="d0">298895670</data>
    </edge>
    <edge source="ITA" target="GEO">
      <data key="d0">471906</data>
    </edge>
    <edge source="ITA" target="GMB">
      <data key="d0">73966</data>
    </edge>
    <edge source="ITA" target="DEU">
      <data key="d0">358779350</data>
    </edge>
    <edge source="ITA" target="GHA">
      <data key="d0">3551120</data>
    </edge>
    <edge source="ITA" target="GRC">
      <data key="d0">36705278</data>
    </edge>
    <edge source="ITA" target="GTM">
      <data key="d0">529286</data>
    </edge>
    <edge source="ITA" target="HND">
      <data key="d0">150094</data>
    </edge>
    <edge source="ITA" target="HKG">
      <data key="d0">82412375</data>
    </edge>
    <edge source="ITA" target="HUN">
      <data key="d0">23949335</data>
    </edge>
    <edge source="ITA" target="IDN">
      <data key="d0">4352439</data>
    </edge>
    <edge source="ITA" target="IRL">
      <data key="d0">6385183</data>
    </edge>
    <edge source="ITA" target="ISR">
      <data key="d0">39065414</data>
    </edge>
    <edge source="ITA" target="CIV">
      <data key="d0">748274</data>
    </edge>
    <edge source="ITA" target="JPN">
      <data key="d0">11821547</data>
    </edge>
    <edge source="ITA" target="KAZ">
      <data key="d0">2130053</data>
    </edge>
    <edge source="ITA" target="JOR">
      <data key="d0">3788016</data>
    </edge>
    <edge source="ITA" target="KOR">
      <data key="d0">9955918</data>
    </edge>
    <edge source="ITA" target="KGZ">
      <data key="d0">92541</data>
    </edge>
    <edge source="ITA" target="LBN">
      <data key="d0">6672871</data>
    </edge>
    <edge source="ITA" target="LVA">
      <data key="d0">2274945</data>
    </edge>
    <edge source="ITA" target="LTU">
      <data key="d0">3851561</data>
    </edge>
    <edge source="ITA" target="MDG">
      <data key="d0">159355</data>
    </edge>
    <edge source="ITA" target="MWI">
      <data key="d0">38089</data>
    </edge>
    <edge source="ITA" target="MYS">
      <data key="d0">14099968</data>
    </edge>
    <edge source="ITA" target="MRT">
      <data key="d0">14140</data>
    </edge>
    <edge source="ITA" target="MUS">
      <data key="d0">200946</data>
    </edge>
    <edge source="ITA" target="MEX">
      <data key="d0">19505784</data>
    </edge>
    <edge source="ITA" target="MDA">
      <data key="d0">355723</data>
    </edge>
    <edge source="ITA" target="MAR">
      <data key="d0">12353634</data>
    </edge>
    <edge source="ITA" target="MOZ">
      <data key="d0">183832</data>
    </edge>
    <edge source="ITA" target="OMN">
      <data key="d0">2014580</data>
    </edge>
    <edge source="ITA" target="NAM">
      <data key="d0">213642</data>
    </edge>
    <edge source="ITA" target="NLD">
      <data key="d0">104252078</data>
    </edge>
    <edge source="ITA" target="NZL">
      <data key="d0">2756251</data>
    </edge>
    <edge source="ITA" target="NIC">
      <data key="d0">230171</data>
    </edge>
    <edge source="ITA" target="NER">
      <data key="d0">174445</data>
    </edge>
    <edge source="ITA" target="NOR">
      <data key="d0">13010477</data>
    </edge>
    <edge source="ITA" target="PAK">
      <data key="d0">28061447</data>
    </edge>
    <edge source="ITA" target="PAN">
      <data key="d0">5023513</data>
    </edge>
    <edge source="ITA" target="PRY">
      <data key="d0">1587801</data>
    </edge>
    <edge source="ITA" target="PER">
      <data key="d0">5103798</data>
    </edge>
    <edge source="ITA" target="PHL">
      <data key="d0">1592647</data>
    </edge>
    <edge source="ITA" target="POL">
      <data key="d0">34401137</data>
    </edge>
    <edge source="ITA" target="PRT">
      <data key="d0">36198890</data>
    </edge>
    <edge source="ITA" target="ROU">
      <data key="d0">110115254</data>
    </edge>
    <edge source="ITA" target="RUS">
      <data key="d0">38503224</data>
    </edge>
    <edge source="ITA" target="SAU">
      <data key="d0">27784561</data>
    </edge>
    <edge source="ITA" target="SEN">
      <data key="d0">827745</data>
    </edge>
    <edge source="ITA" target="SRB">
      <data key="d0">3689511</data>
    </edge>
    <edge source="ITA" target="IND">
      <data key="d0">41572740</data>
    </edge>
    <edge source="ITA" target="SGP">
      <data key="d0">55874712</data>
    </edge>
    <edge source="ITA" target="SVK">
      <data key="d0">26888144</data>
    </edge>
    <edge source="ITA" target="VNM">
      <data key="d0">4238943</data>
    </edge>
    <edge source="ITA" target="SVN">
      <data key="d0">21007961</data>
    </edge>
    <edge source="ITA" target="ZAF">
      <data key="d0">23689131</data>
    </edge>
    <edge source="ITA" target="ZWE">
      <data key="d0">4546508</data>
    </edge>
    <edge source="ITA" target="ESP">
      <data key="d0">342903103</data>
    </edge>
    <edge source="ITA" target="SWE">
      <data key="d0">49569104</data>
    </edge>
    <edge source="ITA" target="CHE">
      <data key="d0">301628642</data>
    </edge>
    <edge source="ITA" target="THA">
      <data key="d0">16547304</data>
    </edge>
    <edge source="ITA" target="TGO">
      <data key="d0">219246</data>
    </edge>
    <edge source="ITA" target="ARE">
      <data key="d0">76140323</data>
    </edge>
    <edge source="ITA" target="TUN">
      <data key="d0">10707004</data>
    </edge>
    <edge source="ITA" target="TUR">
      <data key="d0">42328496</data>
    </edge>
    <edge source="ITA" target="UGA">
      <data key="d0">1111211</data>
    </edge>
    <edge source="ITA" target="UKR">
      <data key="d0">10193706</data>
    </edge>
    <edge source="ITA" target="MKD">
      <data key="d0">632384</data>
    </edge>
    <edge source="ITA" target="EGY">
      <data key="d0">13584062</data>
    </edge>
    <edge source="ITA" target="GBR">
      <data key="d0">198310066</data>
    </edge>
    <edge source="ITA" target="TZA">
      <data key="d0">794151</data>
    </edge>
    <edge source="ITA" target="USA">
      <data key="d0">244552605</data>
    </edge>
    <edge source="ITA" target="BFA">
      <data key="d0">171214</data>
    </edge>
    <edge source="ITA" target="URY">
      <data key="d0">488476</data>
    </edge>
    <edge source="NLD" target="ALB">
      <data key="d0">6933800</data>
    </edge>
    <edge source="NLD" target="DZA">
      <data key="d0">17193036</data>
    </edge>
    <edge source="NLD" target="AZE">
      <data key="d0">8990253</data>
    </edge>
    <edge source="NLD" target="ARG">
      <data key="d0">35738713</data>
    </edge>
    <edge source="NLD" target="AUS">
      <data key="d0">19761909</data>
    </edge>
    <edge source="NLD" target="AUT">
      <data key="d0">294828919</data>
    </edge>
    <edge source="NLD" target="ARM">
      <data key="d0">4757995</data>
    </edge>
    <edge source="NLD" target="BEL">
      <data key="d0">1252550939</data>
    </edge>
    <edge source="NLD" target="BOL">
      <data key="d0">6612925</data>
    </edge>
    <edge source="NLD" target="BWA">
      <data key="d0">1306017</data>
    </edge>
    <edge source="NLD" target="BRA">
      <data key="d0">91851181</data>
    </edge>
    <edge source="NLD" target="BGR">
      <data key="d0">60239452</data>
    </edge>
    <edge source="NLD" target="BDI">
      <data key="d0">151151</data>
    </edge>
    <edge source="NLD" target="BLR">
      <data key="d0">11551318</data>
    </edge>
    <edge source="NLD" target="KHM">
      <data key="d0">132685</data>
    </edge>
    <edge source="NLD" target="CMR">
      <data key="d0">870157</data>
    </edge>
    <edge source="NLD" target="CAN">
      <data key="d0">67378580</data>
    </edge>
    <edge source="NLD" target="CAF">
      <data key="d0">75003</data>
    </edge>
    <edge source="NLD" target="LKA">
      <data key="d0">136232</data>
    </edge>
    <edge source="NLD" target="CHL">
      <data key="d0">49365818</data>
    </edge>
    <edge source="NLD" target="CHN">
      <data key="d0">80199937</data>
    </edge>
    <edge source="NLD" target="COL">
      <data key="d0">63148086</data>
    </edge>
    <edge source="NLD" target="CRI">
      <data key="d0">3025698</data>
    </edge>
    <edge source="NLD" target="HRV">
      <data key="d0">34989824</data>
    </edge>
    <edge source="NLD" target="CZE">
      <data key="d0">381880355</data>
    </edge>
    <edge source="NLD" target="BEN">
      <data key="d0">1335382</data>
    </edge>
    <edge source="NLD" target="DNK">
      <data key="d0">366949958</data>
    </edge>
    <edge source="NLD" target="ECU">
      <data key="d0">8127513</data>
    </edge>
    <edge source="NLD" target="SLV">
      <data key="d0">136507</data>
    </edge>
    <edge source="NLD" target="ETH">
      <data key="d0">1407895</data>
    </edge>
    <edge source="NLD" target="EST">
      <data key="d0">25361733</data>
    </edge>
    <edge source="NLD" target="FIN">
      <data key="d0">300477352</data>
    </edge>
    <edge source="NLD" target="FRA">
      <data key="d0">2268576906</data>
    </edge>
    <edge source="NLD" target="GEO">
      <data key="d0">5040388</data>
    </edge>
    <edge source="NLD" target="GMB">
      <data key="d0">134995</data>
    </edge>
    <edge source="NLD" target="PSE">
      <data key="d0">63726</data>
    </edge>
    <edge source="NLD" target="DEU">
      <data key="d0">4762845162</data>
    </edge>
    <edge source="NLD" target="GHA">
      <data key="d0">6434306</data>
    </edge>
    <edge source="NLD" target="GRC">
      <data key="d0">145285619</data>
    </edge>
    <edge source="NLD" target="GTM">
      <data key="d0">824551</data>
    </edge>
    <edge source="NLD" target="HND">
      <data key="d0">67528</data>
    </edge>
    <edge source="NLD" target="HKG">
      <data key="d0">218896629</data>
    </edge>
    <edge source="NLD" target="HUN">
      <data key="d0">333241229</data>
    </edge>
    <edge source="NLD" target="IDN">
      <data key="d0">45212352</data>
    </edge>
    <edge source="NLD" target="IRL">
      <data key="d0">164101721</data>
    </edge>
    <edge source="NLD" target="ISR">
      <data key="d0">110002424</data>
    </edge>
    <edge source="NLD" target="ITA">
      <data key="d0">1159528572</data>
    </edge>
    <edge source="NLD" target="CIV">
      <data key="d0">2658717</data>
    </edge>
    <edge source="NLD" target="JAM">
      <data key="d0">107084</data>
    </edge>
    <edge source="NLD" target="JPN">
      <data key="d0">207101979</data>
    </edge>
    <edge source="NLD" target="KAZ">
      <data key="d0">27516861</data>
    </edge>
    <edge source="NLD" target="JOR">
      <data key="d0">7213651</data>
    </edge>
    <edge source="NLD" target="KOR">
      <data key="d0">74633084</data>
    </edge>
    <edge source="NLD" target="KGZ">
      <data key="d0">535663</data>
    </edge>
    <edge source="NLD" target="LBN">
      <data key="d0">12518648</data>
    </edge>
    <edge source="NLD" target="LVA">
      <data key="d0">24128608</data>
    </edge>
    <edge source="NLD" target="LTU">
      <data key="d0">31976862</data>
    </edge>
    <edge source="NLD" target="MDG">
      <data key="d0">1764190</data>
    </edge>
    <edge source="NLD" target="MWI">
      <data key="d0">526974</data>
    </edge>
    <edge source="NLD" target="MYS">
      <data key="d0">58072725</data>
    </edge>
    <edge source="NLD" target="MRT">
      <data key="d0">80377</data>
    </edge>
    <edge source="NLD" target="MUS">
      <data key="d0">2024547</data>
    </edge>
    <edge source="NLD" target="MEX">
      <data key="d0">33250706</data>
    </edge>
    <edge source="NLD" target="MDA">
      <data key="d0">1808769</data>
    </edge>
    <edge source="NLD" target="MAR">
      <data key="d0">20091336</data>
    </edge>
    <edge source="NLD" target="MOZ">
      <data key="d0">1714946</data>
    </edge>
    <edge source="NLD" target="OMN">
      <data key="d0">6809689</data>
    </edge>
    <edge source="NLD" target="NAM">
      <data key="d0">1028483</data>
    </edge>
    <edge source="NLD" target="NZL">
      <data key="d0">2391392</data>
    </edge>
    <edge source="NLD" target="NIC">
      <data key="d0">302417</data>
    </edge>
    <edge source="NLD" target="NER">
      <data key="d0">269515</data>
    </edge>
    <edge source="NLD" target="NOR">
      <data key="d0">152024393</data>
    </edge>
    <edge source="NLD" target="PAK">
      <data key="d0">17142758</data>
    </edge>
    <edge source="NLD" target="PAN">
      <data key="d0">640570</data>
    </edge>
    <edge source="NLD" target="PRY">
      <data key="d0">1890730</data>
    </edge>
    <edge source="NLD" target="PER">
      <data key="d0">12290036</data>
    </edge>
    <edge source="NLD" target="PHL">
      <data key="d0">4223412</data>
    </edge>
    <edge source="NLD" target="POL">
      <data key="d0">483835349</data>
    </edge>
    <edge source="NLD" target="PRT">
      <data key="d0">211695910</data>
    </edge>
    <edge source="NLD" target="ROU">
      <data key="d0">127324707</data>
    </edge>
    <edge source="NLD" target="RUS">
      <data key="d0">468667972</data>
    </edge>
    <edge source="NLD" target="SAU">
      <data key="d0">146587486</data>
    </edge>
    <edge source="NLD" target="SEN">
      <data key="d0">1742785</data>
    </edge>
    <edge source="NLD" target="SRB">
      <data key="d0">26188597</data>
    </edge>
    <edge source="NLD" target="IND">
      <data key="d0">70104330</data>
    </edge>
    <edge source="NLD" target="SGP">
      <data key="d0">100838443</data>
    </edge>
    <edge source="NLD" target="SVK">
      <data key="d0">153877804</data>
    </edge>
    <edge source="NLD" target="VNM">
      <data key="d0">3740613</data>
    </edge>
    <edge source="NLD" target="SVN">
      <data key="d0">33235161</data>
    </edge>
    <edge source="NLD" target="ZAF">
      <data key="d0">125093153</data>
    </edge>
    <edge source="NLD" target="ZWE">
      <data key="d0">1281777</data>
    </edge>
    <edge source="NLD" target="ESP">
      <data key="d0">798363459</data>
    </edge>
    <edge source="NLD" target="SWE">
      <data key="d0">648478526</data>
    </edge>
    <edge source="NLD" target="CHE">
      <data key="d0">238534920</data>
    </edge>
    <edge source="NLD" target="THA">
      <data key="d0">59403755</data>
    </edge>
    <edge source="NLD" target="TGO">
      <data key="d0">123629</data>
    </edge>
    <edge source="NLD" target="ARE">
      <data key="d0">194102620</data>
    </edge>
    <edge source="NLD" target="TUN">
      <data key="d0">10887364</data>
    </edge>
    <edge source="NLD" target="TUR">
      <data key="d0">324929139</data>
    </edge>
    <edge source="NLD" target="UGA">
      <data key="d0">2680620</data>
    </edge>
    <edge source="NLD" target="UKR">
      <data key="d0">51965610</data>
    </edge>
    <edge source="NLD" target="MKD">
      <data key="d0">6505847</data>
    </edge>
    <edge source="NLD" target="EGY">
      <data key="d0">43189480</data>
    </edge>
    <edge source="NLD" target="GBR">
      <data key="d0">2720103651</data>
    </edge>
    <edge source="NLD" target="TZA">
      <data key="d0">5125873</data>
    </edge>
    <edge source="NLD" target="USA">
      <data key="d0">545288426</data>
    </edge>
    <edge source="NLD" target="BFA">
      <data key="d0">8169319</data>
    </edge>
    <edge source="NLD" target="URY">
      <data key="d0">2419264</data>
    </edge>
    <edge source="ROU" target="ALB">
      <data key="d0">123067</data>
    </edge>
    <edge source="ROU" target="ARG">
      <data key="d0">769058</data>
    </edge>
    <edge source="ROU" target="AUS">
      <data key="d0">179908</data>
    </edge>
    <edge source="ROU" target="AUT">
      <data key="d0">10580300</data>
    </edge>
    <edge source="ROU" target="ARM">
      <data key="d0">35257</data>
    </edge>
    <edge source="ROU" target="BEL">
      <data key="d0">4037093</data>
    </edge>
    <edge source="ROU" target="BRA">
      <data key="d0">1582223</data>
    </edge>
    <edge source="ROU" target="BGR">
      <data key="d0">15184481</data>
    </edge>
    <edge source="ROU" target="CMR">
      <data key="d0">45646</data>
    </edge>
    <edge source="ROU" target="CAN">
      <data key="d0">1585648</data>
    </edge>
    <edge source="ROU" target="CHN">
      <data key="d0">35974440</data>
    </edge>
    <edge source="ROU" target="COL">
      <data key="d0">331473</data>
    </edge>
    <edge source="ROU" target="HRV">
      <data key="d0">328225</data>
    </edge>
    <edge source="ROU" target="CZE">
      <data key="d0">13349018</data>
    </edge>
    <edge source="ROU" target="DNK">
      <data key="d0">811001</data>
    </edge>
    <edge source="ROU" target="EST">
      <data key="d0">19588934</data>
    </edge>
    <edge source="ROU" target="FIN">
      <data key="d0">1717222</data>
    </edge>
    <edge source="ROU" target="FRA">
      <data key="d0">246931795</data>
    </edge>
    <edge source="ROU" target="GEO">
      <data key="d0">28522</data>
    </edge>
    <edge source="ROU" target="DEU">
      <data key="d0">275640685</data>
    </edge>
    <edge source="ROU" target="GRC">
      <data key="d0">30169976</data>
    </edge>
    <edge source="ROU" target="HKG">
      <data key="d0">44372113</data>
    </edge>
    <edge source="ROU" target="HUN">
      <data key="d0">294646472</data>
    </edge>
    <edge source="ROU" target="IDN">
      <data key="d0">42441</data>
    </edge>
    <edge source="ROU" target="IRL">
      <data key="d0">6390630</data>
    </edge>
    <edge source="ROU" target="ISR">
      <data key="d0">8655051</data>
    </edge>
    <edge source="ROU" target="ITA">
      <data key="d0">370167019</data>
    </edge>
    <edge source="ROU" target="CIV">
      <data key="d0">31040</data>
    </edge>
    <edge source="ROU" target="JPN">
      <data key="d0">79108</data>
    </edge>
    <edge source="ROU" target="KAZ">
      <data key="d0">149155</data>
    </edge>
    <edge source="ROU" target="JOR">
      <data key="d0">130872</data>
    </edge>
    <edge source="ROU" target="KOR">
      <data key="d0">753272</data>
    </edge>
    <edge source="ROU" target="KGZ">
      <data key="d0">28907</data>
    </edge>
    <edge source="ROU" target="LBN">
      <data key="d0">26031</data>
    </edge>
    <edge source="ROU" target="LVA">
      <data key="d0">10292005</data>
    </edge>
    <edge source="ROU" target="LTU">
      <data key="d0">492931</data>
    </edge>
    <edge source="ROU" target="MYS">
      <data key="d0">2067505</data>
    </edge>
    <edge source="ROU" target="MEX">
      <data key="d0">1682728</data>
    </edge>
    <edge source="ROU" target="MDA">
      <data key="d0">6572806</data>
    </edge>
    <edge source="ROU" target="MAR">
      <data key="d0">5919102</data>
    </edge>
    <edge source="ROU" target="NLD">
      <data key="d0">299311975</data>
    </edge>
    <edge source="ROU" target="NZL">
      <data key="d0">20336</data>
    </edge>
    <edge source="ROU" target="NOR">
      <data key="d0">231896</data>
    </edge>
    <edge source="ROU" target="PAK">
      <data key="d0">386482</data>
    </edge>
    <edge source="ROU" target="PAN">
      <data key="d0">19307</data>
    </edge>
    <edge source="ROU" target="PRY">
      <data key="d0">196400</data>
    </edge>
    <edge source="ROU" target="PER">
      <data key="d0">96255</data>
    </edge>
    <edge source="ROU" target="POL">
      <data key="d0">5976442</data>
    </edge>
    <edge source="ROU" target="PRT">
      <data key="d0">4614402</data>
    </edge>
    <edge source="ROU" target="RUS">
      <data key="d0">8258895</data>
    </edge>
    <edge source="ROU" target="SEN">
      <data key="d0">99803</data>
    </edge>
    <edge source="ROU" target="SRB">
      <data key="d0">410304</data>
    </edge>
    <edge source="ROU" target="IND">
      <data key="d0">2278861</data>
    </edge>
    <edge source="ROU" target="SGP">
      <data key="d0">5465055</data>
    </edge>
    <edge source="ROU" target="SVK">
      <data key="d0">205611452</data>
    </edge>
    <edge source="ROU" target="VNM">
      <data key="d0">196732</data>
    </edge>
    <edge source="ROU" target="SVN">
      <data key="d0">8361492</data>
    </edge>
    <edge source="ROU" target="ZAF">
      <data key="d0">55688</data>
    </edge>
    <edge source="ROU" target="ESP">
      <data key="d0">24223424</data>
    </edge>
    <edge source="ROU" target="SWE">
      <data key="d0">22413129</data>
    </edge>
    <edge source="ROU" target="CHE">
      <data key="d0">1968646</data>
    </edge>
    <edge source="ROU" target="THA">
      <data key="d0">561901</data>
    </edge>
    <edge source="ROU" target="ARE">
      <data key="d0">24114723</data>
    </edge>
    <edge source="ROU" target="TUN">
      <data key="d0">8783206</data>
    </edge>
    <edge source="ROU" target="TUR">
      <data key="d0">9736610</data>
    </edge>
    <edge source="ROU" target="UKR">
      <data key="d0">960386</data>
    </edge>
    <edge source="ROU" target="MKD">
      <data key="d0">120939</data>
    </edge>
    <edge source="ROU" target="EGY">
      <data key="d0">96433</data>
    </edge>
    <edge source="ROU" target="GBR">
      <data key="d0">120332043</data>
    </edge>
    <edge source="ROU" target="TZA">
      <data key="d0">111213</data>
    </edge>
    <edge source="ROU" target="USA">
      <data key="d0">31964211</data>
    </edge>
    <edge source="SRB" target="ALB">
      <data key="d0">962137</data>
    </edge>
    <edge source="SRB" target="AZE">
      <data key="d0">21049</data>
    </edge>
    <edge source="SRB" target="AUS">
      <data key="d0">133941</data>
    </edge>
    <edge source="SRB" target="AUT">
      <data key="d0">16685819</data>
    </edge>
    <edge source="SRB" target="BEL">
      <data key="d0">2396852</data>
    </edge>
    <edge source="SRB" target="BGR">
      <data key="d0">518410</data>
    </edge>
    <edge source="SRB" target="CAN">
      <data key="d0">703813</data>
    </edge>
    <edge source="SRB" target="CHN">
      <data key="d0">938054</data>
    </edge>
    <edge source="SRB" target="COL">
      <data key="d0">105494</data>
    </edge>
    <edge source="SRB" target="HRV">
      <data key="d0">2715048</data>
    </edge>
    <edge source="SRB" target="CZE">
      <data key="d0">165515</data>
    </edge>
    <edge source="SRB" target="DNK">
      <data key="d0">43153</data>
    </edge>
    <edge source="SRB" target="ETH">
      <data key="d0">39729</data>
    </edge>
    <edge source="SRB" target="EST">
      <data key="d0">22908</data>
    </edge>
    <edge source="SRB" target="FIN">
      <data key="d0">190582</data>
    </edge>
    <edge source="SRB" target="FRA">
      <data key="d0">1090901</data>
    </edge>
    <edge source="SRB" target="GEO">
      <data key="d0">53362</data>
    </edge>
    <edge source="SRB" target="DEU">
      <data key="d0">1336033</data>
    </edge>
    <edge source="SRB" target="GHA">
      <data key="d0">142377</data>
    </edge>
    <edge source="SRB" target="GRC">
      <data key="d0">104352</data>
    </edge>
    <edge source="SRB" target="HKG">
      <data key="d0">2938106</data>
    </edge>
    <edge source="SRB" target="HUN">
      <data key="d0">994774</data>
    </edge>
    <edge source="SRB" target="IDN">
      <data key="d0">225341</data>
    </edge>
    <edge source="SRB" target="ISR">
      <data key="d0">3137619</data>
    </edge>
    <edge source="SRB" target="ITA">
      <data key="d0">119748</data>
    </edge>
    <edge source="SRB" target="JPN">
      <data key="d0">35398</data>
    </edge>
    <edge source="SRB" target="KAZ">
      <data key="d0">64300</data>
    </edge>
    <edge source="SRB" target="JOR">
      <data key="d0">29107</data>
    </edge>
    <edge source="SRB" target="LTU">
      <data key="d0">13411</data>
    </edge>
    <edge source="SRB" target="MYS">
      <data key="d0">50408</data>
    </edge>
    <edge source="SRB" target="MAR">
      <data key="d0">31040</data>
    </edge>
    <edge source="SRB" target="NLD">
      <data key="d0">1803519</data>
    </edge>
    <edge source="SRB" target="NOR">
      <data key="d0">28777</data>
    </edge>
    <edge source="SRB" target="POL">
      <data key="d0">142462</data>
    </edge>
    <edge source="SRB" target="PRT">
      <data key="d0">143441</data>
    </edge>
    <edge source="SRB" target="ROU">
      <data key="d0">104984</data>
    </edge>
    <edge source="SRB" target="RUS">
      <data key="d0">49151</data>
    </edge>
    <edge source="SRB" target="SAU">
      <data key="d0">394140</data>
    </edge>
    <edge source="SRB" target="IND">
      <data key="d0">1493140</data>
    </edge>
    <edge source="SRB" target="SGP">
      <data key="d0">1028554</data>
    </edge>
    <edge source="SRB" target="SVK">
      <data key="d0">1475368</data>
    </edge>
    <edge source="SRB" target="SVN">
      <data key="d0">3266589</data>
    </edge>
    <edge source="SRB" target="ESP">
      <data key="d0">618784</data>
    </edge>
    <edge source="SRB" target="SWE">
      <data key="d0">2190564</data>
    </edge>
    <edge source="SRB" target="CHE">
      <data key="d0">205108</data>
    </edge>
    <edge source="SRB" target="THA">
      <data key="d0">240174</data>
    </edge>
    <edge source="SRB" target="ARE">
      <data key="d0">4408369</data>
    </edge>
    <edge source="SRB" target="MKD">
      <data key="d0">4574749</data>
    </edge>
    <edge source="SRB" target="GBR">
      <data key="d0">2621438</data>
    </edge>
    <edge source="SRB" target="USA">
      <data key="d0">990037</data>
    </edge>
    <edge source="CHE" target="ALB">
      <data key="d0">99355</data>
    </edge>
    <edge source="CHE" target="DZA">
      <data key="d0">13525930</data>
    </edge>
    <edge source="CHE" target="AZE">
      <data key="d0">955941</data>
    </edge>
    <edge source="CHE" target="ARG">
      <data key="d0">1724789</data>
    </edge>
    <edge source="CHE" target="AUS">
      <data key="d0">12601255</data>
    </edge>
    <edge source="CHE" target="AUT">
      <data key="d0">24470357</data>
    </edge>
    <edge source="CHE" target="ARM">
      <data key="d0">98751</data>
    </edge>
    <edge source="CHE" target="BEL">
      <data key="d0">4832613</data>
    </edge>
    <edge source="CHE" target="BOL">
      <data key="d0">170737</data>
    </edge>
    <edge source="CHE" target="BWA">
      <data key="d0">1149624</data>
    </edge>
    <edge source="CHE" target="BRA">
      <data key="d0">6584009</data>
    </edge>
    <edge source="CHE" target="BGR">
      <data key="d0">915914</data>
    </edge>
    <edge source="CHE" target="BLR">
      <data key="d0">191682</data>
    </edge>
    <edge source="CHE" target="KHM">
      <data key="d0">98465</data>
    </edge>
    <edge source="CHE" target="CMR">
      <data key="d0">126077</data>
    </edge>
    <edge source="CHE" target="CAN">
      <data key="d0">5590779</data>
    </edge>
    <edge source="CHE" target="LKA">
      <data key="d0">2005441</data>
    </edge>
    <edge source="CHE" target="CHL">
      <data key="d0">2761602</data>
    </edge>
    <edge source="CHE" target="CHN">
      <data key="d0">66907964</data>
    </edge>
    <edge source="CHE" target="COL">
      <data key="d0">4673924</data>
    </edge>
    <edge source="CHE" target="CRI">
      <data key="d0">41784</data>
    </edge>
    <edge source="CHE" target="HRV">
      <data key="d0">414041</data>
    </edge>
    <edge source="CHE" target="CZE">
      <data key="d0">6246119</data>
    </edge>
    <edge source="CHE" target="BEN">
      <data key="d0">22955</data>
    </edge>
    <edge source="CHE" target="DNK">
      <data key="d0">24374443</data>
    </edge>
    <edge source="CHE" target="ECU">
      <data key="d0">335056</data>
    </edge>
    <edge source="CHE" target="SLV">
      <data key="d0">15787</data>
    </edge>
    <edge source="CHE" target="ETH">
      <data key="d0">472421</data>
    </edge>
    <edge source="CHE" target="EST">
      <data key="d0">1111895</data>
    </edge>
    <edge source="CHE" target="FIN">
      <data key="d0">5384857</data>
    </edge>
    <edge source="CHE" target="FRA">
      <data key="d0">46882251</data>
    </edge>
    <edge source="CHE" target="GEO">
      <data key="d0">354327</data>
    </edge>
    <edge source="CHE" target="GMB">
      <data key="d0">25210</data>
    </edge>
    <edge source="CHE" target="DEU">
      <data key="d0">196754316</data>
    </edge>
    <edge source="CHE" target="GHA">
      <data key="d0">2084260</data>
    </edge>
    <edge source="CHE" target="GRC">
      <data key="d0">2190036</data>
    </edge>
    <edge source="CHE" target="GTM">
      <data key="d0">310389</data>
    </edge>
    <edge source="CHE" target="HND">
      <data key="d0">31584</data>
    </edge>
    <edge source="CHE" target="HKG">
      <data key="d0">55178294</data>
    </edge>
    <edge source="CHE" target="HUN">
      <data key="d0">4010796</data>
    </edge>
    <edge source="CHE" target="IDN">
      <data key="d0">4389214</data>
    </edge>
    <edge source="CHE" target="IRL">
      <data key="d0">1799709</data>
    </edge>
    <edge source="CHE" target="ISR">
      <data key="d0">7374207</data>
    </edge>
    <edge source="CHE" target="ITA">
      <data key="d0">40942139</data>
    </edge>
    <edge source="CHE" target="CIV">
      <data key="d0">161451</data>
    </edge>
    <edge source="CHE" target="JPN">
      <data key="d0">8939908</data>
    </edge>
    <edge source="CHE" target="KAZ">
      <data key="d0">1467178</data>
    </edge>
    <edge source="CHE" target="JOR">
      <data key="d0">82110</data>
    </edge>
    <edge source="CHE" target="KOR">
      <data key="d0">3576873</data>
    </edge>
    <edge source="CHE" target="KGZ">
      <data key="d0">52873</data>
    </edge>
    <edge source="CHE" target="LBN">
      <data key="d0">2652442</data>
    </edge>
    <edge source="CHE" target="LVA">
      <data key="d0">342235</data>
    </edge>
    <edge source="CHE" target="LTU">
      <data key="d0">756934</data>
    </edge>
    <edge source="CHE" target="MDG">
      <data key="d0">11073</data>
    </edge>
    <edge source="CHE" target="MYS">
      <data key="d0">3861666</data>
    </edge>
    <edge source="CHE" target="MRT">
      <data key="d0">109008</data>
    </edge>
    <edge source="CHE" target="MUS">
      <data key="d0">40327</data>
    </edge>
    <edge source="CHE" target="MEX">
      <data key="d0">2615613</data>
    </edge>
    <edge source="CHE" target="MDA">
      <data key="d0">244887</data>
    </edge>
    <edge source="CHE" target="MAR">
      <data key="d0">2715113</data>
    </edge>
    <edge source="CHE" target="MOZ">
      <data key="d0">96126</data>
    </edge>
    <edge source="CHE" target="OMN">
      <data key="d0">6107723</data>
    </edge>
    <edge source="CHE" target="NLD">
      <data key="d0">72439670</data>
    </edge>
    <edge source="CHE" target="NZL">
      <data key="d0">1022544</data>
    </edge>
    <edge source="CHE" target="NIC">
      <data key="d0">52660</data>
    </edge>
    <edge source="CHE" target="NER">
      <data key="d0">46036</data>
    </edge>
    <edge source="CHE" target="NOR">
      <data key="d0">13729590</data>
    </edge>
    <edge source="CHE" target="PAK">
      <data key="d0">1988593</data>
    </edge>
    <edge source="CHE" target="PAN">
      <data key="d0">209077</data>
    </edge>
    <edge source="CHE" target="PRY">
      <data key="d0">32820</data>
    </edge>
    <edge source="CHE" target="PER">
      <data key="d0">974498</data>
    </edge>
    <edge source="CHE" target="PHL">
      <data key="d0">1848346</data>
    </edge>
    <edge source="CHE" target="POL">
      <data key="d0">10785848</data>
    </edge>
    <edge source="CHE" target="PRT">
      <data key="d0">1085939</data>
    </edge>
    <edge source="CHE" target="ROU">
      <data key="d0">1564727</data>
    </edge>
    <edge source="CHE" target="RUS">
      <data key="d0">13477379</data>
    </edge>
    <edge source="CHE" target="SAU">
      <data key="d0">28117556</data>
    </edge>
    <edge source="CHE" target="SEN">
      <data key="d0">43056</data>
    </edge>
    <edge source="CHE" target="SRB">
      <data key="d0">1056939</data>
    </edge>
    <edge source="CHE" target="IND">
      <data key="d0">29277920</data>
    </edge>
    <edge source="CHE" target="SGP">
      <data key="d0">9626403</data>
    </edge>
    <edge source="CHE" target="SVK">
      <data key="d0">2971832</data>
    </edge>
    <edge source="CHE" target="VNM">
      <data key="d0">13221335</data>
    </edge>
    <edge source="CHE" target="SVN">
      <data key="d0">655138</data>
    </edge>
    <edge source="CHE" target="ZAF">
      <data key="d0">7337712</data>
    </edge>
    <edge source="CHE" target="ZWE">
      <data key="d0">17522</data>
    </edge>
    <edge source="CHE" target="ESP">
      <data key="d0">9835866</data>
    </edge>
    <edge source="CHE" target="SWE">
      <data key="d0">27929038</data>
    </edge>
    <edge source="CHE" target="THA">
      <data key="d0">5882045</data>
    </edge>
    <edge source="CHE" target="TGO">
      <data key="d0">298280</data>
    </edge>
    <edge source="CHE" target="ARE">
      <data key="d0">31870175</data>
    </edge>
    <edge source="CHE" target="TUN">
      <data key="d0">217708</data>
    </edge>
    <edge source="CHE" target="TUR">
      <data key="d0">5242051</data>
    </edge>
    <edge source="CHE" target="UGA">
      <data key="d0">26546</data>
    </edge>
    <edge source="CHE" target="UKR">
      <data key="d0">1825195</data>
    </edge>
    <edge source="CHE" target="MKD">
      <data key="d0">314701</data>
    </edge>
    <edge source="CHE" target="EGY">
      <data key="d0">2752034</data>
    </edge>
    <edge source="CHE" target="GBR">
      <data key="d0">46665296</data>
    </edge>
    <edge source="CHE" target="TZA">
      <data key="d0">156693</data>
    </edge>
    <edge source="CHE" target="USA">
      <data key="d0">58497530</data>
    </edge>
    <edge source="CHE" target="BFA">
      <data key="d0">158427</data>
    </edge>
    <edge source="CHE" target="URY">
      <data key="d0">330352</data>
    </edge>
    <edge source="ARE" target="ALB">
      <data key="d0">1929025</data>
    </edge>
    <edge source="ARE" target="DZA">
      <data key="d0">35975332</data>
    </edge>
    <edge source="ARE" target="AZE">
      <data key="d0">172751079</data>
    </edge>
    <edge source="ARE" target="ARG">
      <data key="d0">107233</data>
    </edge>
    <edge source="ARE" target="AUS">
      <data key="d0">1653006</data>
    </edge>
    <edge source="ARE" target="AUT">
      <data key="d0">15361666</data>
    </edge>
    <edge source="ARE" target="ARM">
      <data key="d0">22956828</data>
    </edge>
    <edge source="ARE" target="BEL">
      <data key="d0">1419155</data>
    </edge>
    <edge source="ARE" target="BWA">
      <data key="d0">9623280</data>
    </edge>
    <edge source="ARE" target="BRA">
      <data key="d0">115013</data>
    </edge>
    <edge source="ARE" target="BGR">
      <data key="d0">562173</data>
    </edge>
    <edge source="ARE" target="BDI">
      <data key="d0">622996</data>
    </edge>
    <edge source="ARE" target="BLR">
      <data key="d0">217893</data>
    </edge>
    <edge source="ARE" target="CMR">
      <data key="d0">5108721</data>
    </edge>
    <edge source="ARE" target="CAN">
      <data key="d0">1429280</data>
    </edge>
    <edge source="ARE" target="CAF">
      <data key="d0">101829</data>
    </edge>
    <edge source="ARE" target="LKA">
      <data key="d0">7493223</data>
    </edge>
    <edge source="ARE" target="CHL">
      <data key="d0">3570686</data>
    </edge>
    <edge source="ARE" target="CHN">
      <data key="d0">20762869</data>
    </edge>
    <edge source="ARE" target="HRV">
      <data key="d0">82388</data>
    </edge>
    <edge source="ARE" target="CZE">
      <data key="d0">4745778</data>
    </edge>
    <edge source="ARE" target="BEN">
      <data key="d0">2546186</data>
    </edge>
    <edge source="ARE" target="DNK">
      <data key="d0">2763119</data>
    </edge>
    <edge source="ARE" target="ECU">
      <data key="d0">1484927</data>
    </edge>
    <edge source="ARE" target="ETH">
      <data key="d0">21003508</data>
    </edge>
    <edge source="ARE" target="EST">
      <data key="d0">60873</data>
    </edge>
    <edge source="ARE" target="FIN">
      <data key="d0">7708083</data>
    </edge>
    <edge source="ARE" target="FRA">
      <data key="d0">29654539</data>
    </edge>
    <edge source="ARE" target="GEO">
      <data key="d0">58541030</data>
    </edge>
    <edge source="ARE" target="GMB">
      <data key="d0">1606835</data>
    </edge>
    <edge source="ARE" target="DEU">
      <data key="d0">19599012</data>
    </edge>
    <edge source="ARE" target="GHA">
      <data key="d0">74743725</data>
    </edge>
    <edge source="ARE" target="GRC">
      <data key="d0">292315</data>
    </edge>
    <edge source="ARE" target="HND">
      <data key="d0">83866</data>
    </edge>
    <edge source="ARE" target="HKG">
      <data key="d0">1239741928</data>
    </edge>
    <edge source="ARE" target="HUN">
      <data key="d0">12934246</data>
    </edge>
    <edge source="ARE" target="IDN">
      <data key="d0">776253</data>
    </edge>
    <edge source="ARE" target="IRL">
      <data key="d0">119558</data>
    </edge>
    <edge source="ARE" target="ITA">
      <data key="d0">3186938</data>
    </edge>
    <edge source="ARE" target="CIV">
      <data key="d0">7403231</data>
    </edge>
    <edge source="ARE" target="JPN">
      <data key="d0">2590809</data>
    </edge>
    <edge source="ARE" target="KAZ">
      <data key="d0">89877519</data>
    </edge>
    <edge source="ARE" target="JOR">
      <data key="d0">297702083</data>
    </edge>
    <edge source="ARE" target="KOR">
      <data key="d0">947828</data>
    </edge>
    <edge source="ARE" target="KGZ">
      <data key="d0">59687594</data>
    </edge>
    <edge source="ARE" target="LBN">
      <data key="d0">669577975</data>
    </edge>
    <edge source="ARE" target="LVA">
      <data key="d0">330751</data>
    </edge>
    <edge source="ARE" target="LTU">
      <data key="d0">888800</data>
    </edge>
    <edge source="ARE" target="MDG">
      <data key="d0">4780633</data>
    </edge>
    <edge source="ARE" target="MWI">
      <data key="d0">30313567</data>
    </edge>
    <edge source="ARE" target="MYS">
      <data key="d0">5834710</data>
    </edge>
    <edge source="ARE" target="MRT">
      <data key="d0">7891461</data>
    </edge>
    <edge source="ARE" target="MUS">
      <data key="d0">9232888</data>
    </edge>
    <edge source="ARE" target="MEX">
      <data key="d0">584810</data>
    </edge>
    <edge source="ARE" target="MDA">
      <data key="d0">1188626</data>
    </edge>
    <edge source="ARE" target="MAR">
      <data key="d0">56524306</data>
    </edge>
    <edge source="ARE" target="MOZ">
      <data key="d0">11486197</data>
    </edge>
    <edge source="ARE" target="OMN">
      <data key="d0">263717884</data>
    </edge>
    <edge source="ARE" target="NAM">
      <data key="d0">5514545</data>
    </edge>
    <edge source="ARE" target="NLD">
      <data key="d0">83645473</data>
    </edge>
    <edge source="ARE" target="NZL">
      <data key="d0">174390</data>
    </edge>
    <edge source="ARE" target="NIC">
      <data key="d0">22245</data>
    </edge>
    <edge source="ARE" target="NER">
      <data key="d0">1055193</data>
    </edge>
    <edge source="ARE" target="NOR">
      <data key="d0">396656</data>
    </edge>
    <edge source="ARE" target="PAK">
      <data key="d0">84795208</data>
    </edge>
    <edge source="ARE" target="PAN">
      <data key="d0">289013</data>
    </edge>
    <edge source="ARE" target="PRY">
      <data key="d0">667255</data>
    </edge>
    <edge source="ARE" target="PHL">
      <data key="d0">597002</data>
    </edge>
    <edge source="ARE" target="POL">
      <data key="d0">12827630</data>
    </edge>
    <edge source="ARE" target="PRT">
      <data key="d0">41949</data>
    </edge>
    <edge source="ARE" target="ROU">
      <data key="d0">1523619</data>
    </edge>
    <edge source="ARE" target="RUS">
      <data key="d0">11562833</data>
    </edge>
    <edge source="ARE" target="SAU">
      <data key="d0">3517846028</data>
    </edge>
    <edge source="ARE" target="SEN">
      <data key="d0">88318289</data>
    </edge>
    <edge source="ARE" target="SRB">
      <data key="d0">481587</data>
    </edge>
    <edge source="ARE" target="IND">
      <data key="d0">174368471</data>
    </edge>
    <edge source="ARE" target="SGP">
      <data key="d0">355757296</data>
    </edge>
    <edge source="ARE" target="SVK">
      <data key="d0">131989</data>
    </edge>
    <edge source="ARE" target="VNM">
      <data key="d0">999381</data>
    </edge>
    <edge source="ARE" target="SVN">
      <data key="d0">190731</data>
    </edge>
    <edge source="ARE" target="ZAF">
      <data key="d0">87338486</data>
    </edge>
    <edge source="ARE" target="ZWE">
      <data key="d0">157154956</data>
    </edge>
    <edge source="ARE" target="ESP">
      <data key="d0">4809160</data>
    </edge>
    <edge source="ARE" target="SWE">
      <data key="d0">804148</data>
    </edge>
    <edge source="ARE" target="CHE">
      <data key="d0">3325238</data>
    </edge>
    <edge source="ARE" target="THA">
      <data key="d0">6357423</data>
    </edge>
    <edge source="ARE" target="TGO">
      <data key="d0">2829848</data>
    </edge>
    <edge source="ARE" target="TUN">
      <data key="d0">27283446</data>
    </edge>
    <edge source="ARE" target="TUR">
      <data key="d0">152882891</data>
    </edge>
    <edge source="ARE" target="UGA">
      <data key="d0">12563174</data>
    </edge>
    <edge source="ARE" target="UKR">
      <data key="d0">4831193</data>
    </edge>
    <edge source="ARE" target="MKD">
      <data key="d0">455655</data>
    </edge>
    <edge source="ARE" target="EGY">
      <data key="d0">372476894</data>
    </edge>
    <edge source="ARE" target="GBR">
      <data key="d0">24386919</data>
    </edge>
    <edge source="ARE" target="TZA">
      <data key="d0">28291262</data>
    </edge>
    <edge source="ARE" target="USA">
      <data key="d0">190006133</data>
    </edge>
    <edge source="ARE" target="BFA">
      <data key="d0">10070731</data>
    </edge>
    <edge source="ARE" target="URY">
      <data key="d0">658315</data>
    </edge>
    <edge source="MKD" target="ALB">
      <data key="d0">258009</data>
    </edge>
    <edge source="MKD" target="AUT">
      <data key="d0">174096</data>
    </edge>
    <edge source="MKD" target="BEL">
      <data key="d0">19585</data>
    </edge>
    <edge source="MKD" target="BGR">
      <data key="d0">271043</data>
    </edge>
    <edge source="MKD" target="CAN">
      <data key="d0">39215</data>
    </edge>
    <edge source="MKD" target="CHN">
      <data key="d0">161869</data>
    </edge>
    <edge source="MKD" target="HRV">
      <data key="d0">48077</data>
    </edge>
    <edge source="MKD" target="CZE">
      <data key="d0">151840</data>
    </edge>
    <edge source="MKD" target="FRA">
      <data key="d0">44054</data>
    </edge>
    <edge source="MKD" target="DEU">
      <data key="d0">123041</data>
    </edge>
    <edge source="MKD" target="GRC">
      <data key="d0">70415</data>
    </edge>
    <edge source="MKD" target="HKG">
      <data key="d0">381933</data>
    </edge>
    <edge source="MKD" target="HUN">
      <data key="d0">204485</data>
    </edge>
    <edge source="MKD" target="ISR">
      <data key="d0">10290</data>
    </edge>
    <edge source="MKD" target="NLD">
      <data key="d0">593070</data>
    </edge>
    <edge source="MKD" target="POL">
      <data key="d0">16236</data>
    </edge>
    <edge source="MKD" target="SRB">
      <data key="d0">877346</data>
    </edge>
    <edge source="MKD" target="IND">
      <data key="d0">30549</data>
    </edge>
    <edge source="MKD" target="SGP">
      <data key="d0">318408</data>
    </edge>
    <edge source="MKD" target="SVK">
      <data key="d0">145425</data>
    </edge>
    <edge source="MKD" target="SVN">
      <data key="d0">145149</data>
    </edge>
    <edge source="MKD" target="CHE">
      <data key="d0">151964</data>
    </edge>
    <edge source="MKD" target="TUR">
      <data key="d0">91247</data>
    </edge>
    <edge source="MKD" target="GBR">
      <data key="d0">50507</data>
    </edge>
    <edge source="MKD" target="USA">
      <data key="d0">40920</data>
    </edge>
    <edge source="GBR" target="ALB">
      <data key="d0">1284497</data>
    </edge>
    <edge source="GBR" target="DZA">
      <data key="d0">2746159</data>
    </edge>
    <edge source="GBR" target="AZE">
      <data key="d0">8775037</data>
    </edge>
    <edge source="GBR" target="ARG">
      <data key="d0">4636976</data>
    </edge>
    <edge source="GBR" target="AUS">
      <data key="d0">112123357</data>
    </edge>
    <edge source="GBR" target="AUT">
      <data key="d0">46147123</data>
    </edge>
    <edge source="GBR" target="ARM">
      <data key="d0">2817384</data>
    </edge>
    <edge source="GBR" target="BEL">
      <data key="d0">182331561</data>
    </edge>
    <edge source="GBR" target="BOL">
      <data key="d0">96429</data>
    </edge>
    <edge source="GBR" target="BWA">
      <data key="d0">1636876</data>
    </edge>
    <edge source="GBR" target="BRA">
      <data key="d0">30100485</data>
    </edge>
    <edge source="GBR" target="BGR">
      <data key="d0">18263490</data>
    </edge>
    <edge source="GBR" target="BDI">
      <data key="d0">606435</data>
    </edge>
    <edge source="GBR" target="BLR">
      <data key="d0">4407511</data>
    </edge>
    <edge source="GBR" target="KHM">
      <data key="d0">693445</data>
    </edge>
    <edge source="GBR" target="CMR">
      <data key="d0">1329730</data>
    </edge>
    <edge source="GBR" target="CAN">
      <data key="d0">108856274</data>
    </edge>
    <edge source="GBR" target="CAF">
      <data key="d0">29170</data>
    </edge>
    <edge source="GBR" target="LKA">
      <data key="d0">2608033</data>
    </edge>
    <edge source="GBR" target="CHL">
      <data key="d0">7030306</data>
    </edge>
    <edge source="GBR" target="CHN">
      <data key="d0">137479905</data>
    </edge>
    <edge source="GBR" target="COL">
      <data key="d0">3384099</data>
    </edge>
    <edge source="GBR" target="CRI">
      <data key="d0">365254</data>
    </edge>
    <edge source="GBR" target="HRV">
      <data key="d0">10398106</data>
    </edge>
    <edge source="GBR" target="CZE">
      <data key="d0">128106401</data>
    </edge>
    <edge source="GBR" target="BEN">
      <data key="d0">459232</data>
    </edge>
    <edge source="GBR" target="DNK">
      <data key="d0">155650005</data>
    </edge>
    <edge source="GBR" target="ECU">
      <data key="d0">383212</data>
    </edge>
    <edge source="GBR" target="SLV">
      <data key="d0">209526</data>
    </edge>
    <edge source="GBR" target="ETH">
      <data key="d0">9450556</data>
    </edge>
    <edge source="GBR" target="EST">
      <data key="d0">16464207</data>
    </edge>
    <edge source="GBR" target="FIN">
      <data key="d0">42872282</data>
    </edge>
    <edge source="GBR" target="FRA">
      <data key="d0">690601174</data>
    </edge>
    <edge source="GBR" target="GEO">
      <data key="d0">2828881</data>
    </edge>
    <edge source="GBR" target="GMB">
      <data key="d0">609828</data>
    </edge>
    <edge source="GBR" target="DEU">
      <data key="d0">895726477</data>
    </edge>
    <edge source="GBR" target="GHA">
      <data key="d0">12282354</data>
    </edge>
    <edge source="GBR" target="GRC">
      <data key="d0">24148642</data>
    </edge>
    <edge source="GBR" target="GTM">
      <data key="d0">656114</data>
    </edge>
    <edge source="GBR" target="HND">
      <data key="d0">18862</data>
    </edge>
    <edge source="GBR" target="HKG">
      <data key="d0">1078511424</data>
    </edge>
    <edge source="GBR" target="HUN">
      <data key="d0">60532223</data>
    </edge>
    <edge source="GBR" target="IDN">
      <data key="d0">13012204</data>
    </edge>
    <edge source="GBR" target="IRL">
      <data key="d0">862056320</data>
    </edge>
    <edge source="GBR" target="ISR">
      <data key="d0">38511632</data>
    </edge>
    <edge source="GBR" target="ITA">
      <data key="d0">480037103</data>
    </edge>
    <edge source="GBR" target="CIV">
      <data key="d0">2170042</data>
    </edge>
    <edge source="GBR" target="JAM">
      <data key="d0">365953</data>
    </edge>
    <edge source="GBR" target="JPN">
      <data key="d0">50914873</data>
    </edge>
    <edge source="GBR" target="KAZ">
      <data key="d0">10470168</data>
    </edge>
    <edge source="GBR" target="JOR">
      <data key="d0">6747945</data>
    </edge>
    <edge source="GBR" target="KOR">
      <data key="d0">50653018</data>
    </edge>
    <edge source="GBR" target="KGZ">
      <data key="d0">387396</data>
    </edge>
    <edge source="GBR" target="LBN">
      <data key="d0">7212975</data>
    </edge>
    <edge source="GBR" target="LVA">
      <data key="d0">18225013</data>
    </edge>
    <edge source="GBR" target="LTU">
      <data key="d0">10914019</data>
    </edge>
    <edge source="GBR" target="MDG">
      <data key="d0">422410</data>
    </edge>
    <edge source="GBR" target="MWI">
      <data key="d0">434694</data>
    </edge>
    <edge source="GBR" target="MYS">
      <data key="d0">47627723</data>
    </edge>
    <edge source="GBR" target="MRT">
      <data key="d0">563906</data>
    </edge>
    <edge source="GBR" target="MUS">
      <data key="d0">5831327</data>
    </edge>
    <edge source="GBR" target="MEX">
      <data key="d0">21127045</data>
    </edge>
    <edge source="GBR" target="MDA">
      <data key="d0">778117</data>
    </edge>
    <edge source="GBR" target="MAR">
      <data key="d0">7514384</data>
    </edge>
    <edge source="GBR" target="MOZ">
      <data key="d0">2700926</data>
    </edge>
    <edge source="GBR" target="OMN">
      <data key="d0">13462445</data>
    </edge>
    <edge source="GBR" target="NAM">
      <data key="d0">1523008</data>
    </edge>
    <edge source="GBR" target="NLD">
      <data key="d0">472185524</data>
    </edge>
    <edge source="GBR" target="NZL">
      <data key="d0">7812539</data>
    </edge>
    <edge source="GBR" target="NIC">
      <data key="d0">400093</data>
    </edge>
    <edge source="GBR" target="NER">
      <data key="d0">133857</data>
    </edge>
    <edge source="GBR" target="NOR">
      <data key="d0">108305113</data>
    </edge>
    <edge source="GBR" target="PAK">
      <data key="d0">9462735</data>
    </edge>
    <edge source="GBR" target="PAN">
      <data key="d0">1534393</data>
    </edge>
    <edge source="GBR" target="PRY">
      <data key="d0">180692</data>
    </edge>
    <edge source="GBR" target="PER">
      <data key="d0">1077082</data>
    </edge>
    <edge source="GBR" target="PHL">
      <data key="d0">6712553</data>
    </edge>
    <edge source="GBR" target="POL">
      <data key="d0">290492203</data>
    </edge>
    <edge source="GBR" target="PRT">
      <data key="d0">34696968</data>
    </edge>
    <edge source="GBR" target="ROU">
      <data key="d0">27138031</data>
    </edge>
    <edge source="GBR" target="RUS">
      <data key="d0">128431886</data>
    </edge>
    <edge source="GBR" target="SAU">
      <data key="d0">132463853</data>
    </edge>
    <edge source="GBR" target="SEN">
      <data key="d0">3309853</data>
    </edge>
    <edge source="GBR" target="SRB">
      <data key="d0">7082501</data>
    </edge>
    <edge source="GBR" target="IND">
      <data key="d0">67418714</data>
    </edge>
    <edge source="GBR" target="SGP">
      <data key="d0">137956643</data>
    </edge>
    <edge source="GBR" target="SVK">
      <data key="d0">36029552</data>
    </edge>
    <edge source="GBR" target="VNM">
      <data key="d0">8907210</data>
    </edge>
    <edge source="GBR" target="SVN">
      <data key="d0">10321593</data>
    </edge>
    <edge source="GBR" target="ZAF">
      <data key="d0">79845538</data>
    </edge>
    <edge source="GBR" target="ZWE">
      <data key="d0">1243818</data>
    </edge>
    <edge source="GBR" target="ESP">
      <data key="d0">270893490</data>
    </edge>
    <edge source="GBR" target="SWE">
      <data key="d0">272129078</data>
    </edge>
    <edge source="GBR" target="CHE">
      <data key="d0">163840472</data>
    </edge>
    <edge source="GBR" target="THA">
      <data key="d0">24210866</data>
    </edge>
    <edge source="GBR" target="TGO">
      <data key="d0">278635</data>
    </edge>
    <edge source="GBR" target="ARE">
      <data key="d0">597458730</data>
    </edge>
    <edge source="GBR" target="TUN">
      <data key="d0">1578215</data>
    </edge>
    <edge source="GBR" target="TUR">
      <data key="d0">103191838</data>
    </edge>
    <edge source="GBR" target="UGA">
      <data key="d0">3254790</data>
    </edge>
    <edge source="GBR" target="UKR">
      <data key="d0">13503833</data>
    </edge>
    <edge source="GBR" target="MKD">
      <data key="d0">1035726</data>
    </edge>
    <edge source="GBR" target="EGY">
      <data key="d0">14022984</data>
    </edge>
    <edge source="GBR" target="TZA">
      <data key="d0">2792457</data>
    </edge>
    <edge source="GBR" target="USA">
      <data key="d0">923103388</data>
    </edge>
    <edge source="GBR" target="BFA">
      <data key="d0">683203</data>
    </edge>
    <edge source="GBR" target="URY">
      <data key="d0">2484997</data>
    </edge>
    <edge source="DZA" target="JOR">
      <data key="d0">59441</data>
    </edge>
    <edge source="DZA" target="NLD">
      <data key="d0">62310</data>
    </edge>
    <edge source="DZA" target="RUS">
      <data key="d0">10730</data>
    </edge>
    <edge source="DZA" target="GBR">
      <data key="d0">55661</data>
    </edge>
    <edge source="DZA" target="USA">
      <data key="d0">130885</data>
    </edge>
    <edge source="JOR" target="CHN">
      <data key="d0">15420</data>
    </edge>
    <edge source="JOR" target="FRA">
      <data key="d0">48151</data>
    </edge>
    <edge source="JOR" target="PSE">
      <data key="d0">13393425</data>
    </edge>
    <edge source="JOR" target="DEU">
      <data key="d0">26485</data>
    </edge>
    <edge source="JOR" target="HKG">
      <data key="d0">74845</data>
    </edge>
    <edge source="JOR" target="HUN">
      <data key="d0">118066</data>
    </edge>
    <edge source="JOR" target="ISR">
      <data key="d0">2848634</data>
    </edge>
    <edge source="JOR" target="JPN">
      <data key="d0">12869</data>
    </edge>
    <edge source="JOR" target="KOR">
      <data key="d0">166896</data>
    </edge>
    <edge source="JOR" target="LBN">
      <data key="d0">965527</data>
    </edge>
    <edge source="JOR" target="OMN">
      <data key="d0">12680</data>
    </edge>
    <edge source="JOR" target="NLD">
      <data key="d0">154449</data>
    </edge>
    <edge source="JOR" target="ROU">
      <data key="d0">13931</data>
    </edge>
    <edge source="JOR" target="SAU">
      <data key="d0">998742</data>
    </edge>
    <edge source="JOR" target="ARE">
      <data key="d0">13276407</data>
    </edge>
    <edge source="JOR" target="TUR">
      <data key="d0">16448</data>
    </edge>
    <edge source="JOR" target="EGY">
      <data key="d0">136148</data>
    </edge>
    <edge source="JOR" target="GBR">
      <data key="d0">151286</data>
    </edge>
    <edge source="JOR" target="USA">
      <data key="d0">149068</data>
    </edge>
    <edge source="RUS" target="DZA">
      <data key="d0">166308103</data>
    </edge>
    <edge source="RUS" target="AZE">
      <data key="d0">19976207</data>
    </edge>
    <edge source="RUS" target="AUS">
      <data key="d0">178030</data>
    </edge>
    <edge source="RUS" target="AUT">
      <data key="d0">239322</data>
    </edge>
    <edge source="RUS" target="ARM">
      <data key="d0">1780070</data>
    </edge>
    <edge source="RUS" target="BEL">
      <data key="d0">202155</data>
    </edge>
    <edge source="RUS" target="BRA">
      <data key="d0">219202</data>
    </edge>
    <edge source="RUS" target="BGR">
      <data key="d0">238390</data>
    </edge>
    <edge source="RUS" target="BLR">
      <data key="d0">72259236</data>
    </edge>
    <edge source="RUS" target="KHM">
      <data key="d0">63000</data>
    </edge>
    <edge source="RUS" target="CAN">
      <data key="d0">1585732</data>
    </edge>
    <edge source="RUS" target="CHN">
      <data key="d0">47224161</data>
    </edge>
    <edge source="RUS" target="COL">
      <data key="d0">380469</data>
    </edge>
    <edge source="RUS" target="HRV">
      <data key="d0">11515</data>
    </edge>
    <edge source="RUS" target="CZE">
      <data key="d0">1456989</data>
    </edge>
    <edge source="RUS" target="DNK">
      <data key="d0">88177</data>
    </edge>
    <edge source="RUS" target="ETH">
      <data key="d0">371278</data>
    </edge>
    <edge source="RUS" target="EST">
      <data key="d0">1426679</data>
    </edge>
    <edge source="RUS" target="FIN">
      <data key="d0">1404854</data>
    </edge>
    <edge source="RUS" target="FRA">
      <data key="d0">2839997</data>
    </edge>
    <edge source="RUS" target="GEO">
      <data key="d0">1842389</data>
    </edge>
    <edge source="RUS" target="DEU">
      <data key="d0">30294515</data>
    </edge>
    <edge source="RUS" target="GHA">
      <data key="d0">839888</data>
    </edge>
    <edge source="RUS" target="GRC">
      <data key="d0">3402857</data>
    </edge>
    <edge source="RUS" target="HKG">
      <data key="d0">12202082</data>
    </edge>
    <edge source="RUS" target="HUN">
      <data key="d0">2100599</data>
    </edge>
    <edge source="RUS" target="IDN">
      <data key="d0">11319</data>
    </edge>
    <edge source="RUS" target="IRL">
      <data key="d0">16919</data>
    </edge>
    <edge source="RUS" target="ISR">
      <data key="d0">507133</data>
    </edge>
    <edge source="RUS" target="ITA">
      <data key="d0">1846505</data>
    </edge>
    <edge source="RUS" target="CIV">
      <data key="d0">11153</data>
    </edge>
    <edge source="RUS" target="JPN">
      <data key="d0">13050545</data>
    </edge>
    <edge source="RUS" target="KAZ">
      <data key="d0">233849862</data>
    </edge>
    <edge source="RUS" target="JOR">
      <data key="d0">42862</data>
    </edge>
    <edge source="RUS" target="KOR">
      <data key="d0">2679314</data>
    </edge>
    <edge source="RUS" target="KGZ">
      <data key="d0">1496956</data>
    </edge>
    <edge source="RUS" target="LVA">
      <data key="d0">2060211</data>
    </edge>
    <edge source="RUS" target="LTU">
      <data key="d0">17780886</data>
    </edge>
    <edge source="RUS" target="MYS">
      <data key="d0">2974573</data>
    </edge>
    <edge source="RUS" target="MEX">
      <data key="d0">32740</data>
    </edge>
    <edge source="RUS" target="MDA">
      <data key="d0">4403318</data>
    </edge>
    <edge source="RUS" target="OMN">
      <data key="d0">122346</data>
    </edge>
    <edge source="RUS" target="NLD">
      <data key="d0">14375622</data>
    </edge>
    <edge source="RUS" target="NIC">
      <data key="d0">359307</data>
    </edge>
    <edge source="RUS" target="NOR">
      <data key="d0">35144</data>
    </edge>
    <edge source="RUS" target="PER">
      <data key="d0">10208739</data>
    </edge>
    <edge source="RUS" target="PHL">
      <data key="d0">17986</data>
    </edge>
    <edge source="RUS" target="POL">
      <data key="d0">5220653</data>
    </edge>
    <edge source="RUS" target="PRT">
      <data key="d0">41214</data>
    </edge>
    <edge source="RUS" target="ROU">
      <data key="d0">86540</data>
    </edge>
    <edge source="RUS" target="SAU">
      <data key="d0">167798</data>
    </edge>
    <edge source="RUS" target="IND">
      <data key="d0">285772758</data>
    </edge>
    <edge source="RUS" target="SGP">
      <data key="d0">9954795</data>
    </edge>
    <edge source="RUS" target="SVK">
      <data key="d0">3459200</data>
    </edge>
    <edge source="RUS" target="VNM">
      <data key="d0">59878952</data>
    </edge>
    <edge source="RUS" target="ZAF">
      <data key="d0">38947832</data>
    </edge>
    <edge source="RUS" target="ESP">
      <data key="d0">118043</data>
    </edge>
    <edge source="RUS" target="SWE">
      <data key="d0">719494</data>
    </edge>
    <edge source="RUS" target="CHE">
      <data key="d0">174641</data>
    </edge>
    <edge source="RUS" target="THA">
      <data key="d0">69062</data>
    </edge>
    <edge source="RUS" target="ARE">
      <data key="d0">5291881</data>
    </edge>
    <edge source="RUS" target="TUR">
      <data key="d0">1654786</data>
    </edge>
    <edge source="RUS" target="UGA">
      <data key="d0">19497</data>
    </edge>
    <edge source="RUS" target="UKR">
      <data key="d0">302428014</data>
    </edge>
    <edge source="RUS" target="EGY">
      <data key="d0">1400998</data>
    </edge>
    <edge source="RUS" target="GBR">
      <data key="d0">2208354</data>
    </edge>
    <edge source="RUS" target="TZA">
      <data key="d0">14239</data>
    </edge>
    <edge source="RUS" target="USA">
      <data key="d0">5308100</data>
    </edge>
    <edge source="RUS" target="URY">
      <data key="d0">17607</data>
    </edge>
    <edge source="USA" target="ALB">
      <data key="d0">1509091</data>
    </edge>
    <edge source="USA" target="DZA">
      <data key="d0">259477485</data>
    </edge>
    <edge source="USA" target="AZE">
      <data key="d0">6002253</data>
    </edge>
    <edge source="USA" target="ARG">
      <data key="d0">465278091</data>
    </edge>
    <edge source="USA" target="AUS">
      <data key="d0">934103260</data>
    </edge>
    <edge source="USA" target="AUT">
      <data key="d0">46823310</data>
    </edge>
    <edge source="USA" target="ARM">
      <data key="d0">815226</data>
    </edge>
    <edge source="USA" target="BEL">
      <data key="d0">329729478</data>
    </edge>
    <edge source="USA" target="BOL">
      <data key="d0">66829050</data>
    </edge>
    <edge source="USA" target="BWA">
      <data key="d0">5980594</data>
    </edge>
    <edge source="USA" target="BRA">
      <data key="d0">1504061558</data>
    </edge>
    <edge source="USA" target="BGR">
      <data key="d0">11355429</data>
    </edge>
    <edge source="USA" target="BDI">
      <data key="d0">480990</data>
    </edge>
    <edge source="USA" target="BLR">
      <data key="d0">1732091</data>
    </edge>
    <edge source="USA" target="KHM">
      <data key="d0">2153387</data>
    </edge>
    <edge source="USA" target="CMR">
      <data key="d0">3662475</data>
    </edge>
    <edge source="USA" target="CAN">
      <data key="d0">8122759691</data>
    </edge>
    <edge source="USA" target="CAF">
      <data key="d0">613678</data>
    </edge>
    <edge source="USA" target="LKA">
      <data key="d0">3760179</data>
    </edge>
    <edge source="USA" target="CHL">
      <data key="d0">739738811</data>
    </edge>
    <edge source="USA" target="CHN">
      <data key="d0">2124913902</data>
    </edge>
    <edge source="USA" target="COL">
      <data key="d0">868223568</data>
    </edge>
    <edge source="USA" target="CRI">
      <data key="d0">245892777</data>
    </edge>
    <edge source="USA" target="HRV">
      <data key="d0">7668658</data>
    </edge>
    <edge source="USA" target="CZE">
      <data key="d0">103751687</data>
    </edge>
    <edge source="USA" target="BEN">
      <data key="d0">1200347</data>
    </edge>
    <edge source="USA" target="DNK">
      <data key="d0">100873910</data>
    </edge>
    <edge source="USA" target="ECU">
      <data key="d0">211557993</data>
    </edge>
    <edge source="USA" target="SLV">
      <data key="d0">103999841</data>
    </edge>
    <edge source="USA" target="ETH">
      <data key="d0">9848473</data>
    </edge>
    <edge source="USA" target="EST">
      <data key="d0">16010863</data>
    </edge>
    <edge source="USA" target="FIN">
      <data key="d0">132762107</data>
    </edge>
    <edge source="USA" target="FRA">
      <data key="d0">676755487</data>
    </edge>
    <edge source="USA" target="GEO">
      <data key="d0">11695029</data>
    </edge>
    <edge source="USA" target="GMB">
      <data key="d0">725781</data>
    </edge>
    <edge source="USA" target="PSE">
      <data key="d0">11467</data>
    </edge>
    <edge source="USA" target="DEU">
      <data key="d0">1240098448</data>
    </edge>
    <edge source="USA" target="GHA">
      <data key="d0">8346280</data>
    </edge>
    <edge source="USA" target="GRC">
      <data key="d0">22424132</data>
    </edge>
    <edge source="USA" target="GTM">
      <data key="d0">175318048</data>
    </edge>
    <edge source="USA" target="HND">
      <data key="d0">139487395</data>
    </edge>
    <edge source="USA" target="HKG">
      <data key="d0">2569164644</data>
    </edge>
    <edge source="USA" target="HUN">
      <data key="d0">91499757</data>
    </edge>
    <edge source="USA" target="IDN">
      <data key="d0">45714019</data>
    </edge>
    <edge source="USA" target="IRL">
      <data key="d0">136889282</data>
    </edge>
    <edge source="USA" target="ISR">
      <data key="d0">323078449</data>
    </edge>
    <edge source="USA" target="ITA">
      <data key="d0">327116917</data>
    </edge>
    <edge source="USA" target="CIV">
      <data key="d0">4228822</data>
    </edge>
    <edge source="USA" target="JAM">
      <data key="d0">56909859</data>
    </edge>
    <edge source="USA" target="JPN">
      <data key="d0">2387264270</data>
    </edge>
    <edge source="USA" target="KAZ">
      <data key="d0">19661122</data>
    </edge>
    <edge source="USA" target="JOR">
      <data key="d0">92578999</data>
    </edge>
    <edge source="USA" target="KOR">
      <data key="d0">621302945</data>
    </edge>
    <edge source="USA" target="KGZ">
      <data key="d0">2661965</data>
    </edge>
    <edge source="USA" target="LBN">
      <data key="d0">13704146</data>
    </edge>
    <edge source="USA" target="LVA">
      <data key="d0">27071378</data>
    </edge>
    <edge source="USA" target="LTU">
      <data key="d0">11935651</data>
    </edge>
    <edge source="USA" target="MDG">
      <data key="d0">1733570</data>
    </edge>
    <edge source="USA" target="MWI">
      <data key="d0">1577372</data>
    </edge>
    <edge source="USA" target="MYS">
      <data key="d0">460200276</data>
    </edge>
    <edge source="USA" target="MRT">
      <data key="d0">1841796</data>
    </edge>
    <edge source="USA" target="MUS">
      <data key="d0">3917492</data>
    </edge>
    <edge source="USA" target="MEX">
      <data key="d0">9592506764</data>
    </edge>
    <edge source="USA" target="MDA">
      <data key="d0">1478732</data>
    </edge>
    <edge source="USA" target="MAR">
      <data key="d0">12383733</data>
    </edge>
    <edge source="USA" target="MOZ">
      <data key="d0">2332941</data>
    </edge>
    <edge source="USA" target="OMN">
      <data key="d0">17038226</data>
    </edge>
    <edge source="USA" target="NAM">
      <data key="d0">782215</data>
    </edge>
    <edge source="USA" target="NLD">
      <data key="d0">2076992416</data>
    </edge>
    <edge source="USA" target="NZL">
      <data key="d0">75333988</data>
    </edge>
    <edge source="USA" target="NIC">
      <data key="d0">30541521</data>
    </edge>
    <edge source="USA" target="NER">
      <data key="d0">1805127</data>
    </edge>
    <edge source="USA" target="NOR">
      <data key="d0">101507710</data>
    </edge>
    <edge source="USA" target="PAK">
      <data key="d0">22489461</data>
    </edge>
    <edge source="USA" target="PAN">
      <data key="d0">260499943</data>
    </edge>
    <edge source="USA" target="PRY">
      <data key="d0">536747312</data>
    </edge>
    <edge source="USA" target="PER">
      <data key="d0">312826154</data>
    </edge>
    <edge source="USA" target="PHL">
      <data key="d0">157193509</data>
    </edge>
    <edge source="USA" target="POL">
      <data key="d0">108945806</data>
    </edge>
    <edge source="USA" target="PRT">
      <data key="d0">18915064</data>
    </edge>
    <edge source="USA" target="ROU">
      <data key="d0">27977396</data>
    </edge>
    <edge source="USA" target="RUS">
      <data key="d0">179374450</data>
    </edge>
    <edge source="USA" target="SAU">
      <data key="d0">247747642</data>
    </edge>
    <edge source="USA" target="SEN">
      <data key="d0">2004785</data>
    </edge>
    <edge source="USA" target="SRB">
      <data key="d0">7320345</data>
    </edge>
    <edge source="USA" target="IND">
      <data key="d0">518876924</data>
    </edge>
    <edge source="USA" target="SGP">
      <data key="d0">860566214</data>
    </edge>
    <edge source="USA" target="SVK">
      <data key="d0">7288648</data>
    </edge>
    <edge source="USA" target="VNM">
      <data key="d0">123225076</data>
    </edge>
    <edge source="USA" target="SVN">
      <data key="d0">7267624</data>
    </edge>
    <edge source="USA" target="ZAF">
      <data key="d0">152550410</data>
    </edge>
    <edge source="USA" target="ZWE">
      <data key="d0">1603543</data>
    </edge>
    <edge source="USA" target="ESP">
      <data key="d0">151156936</data>
    </edge>
    <edge source="USA" target="SWE">
      <data key="d0">233434234</data>
    </edge>
    <edge source="USA" target="CHE">
      <data key="d0">113966993</data>
    </edge>
    <edge source="USA" target="THA">
      <data key="d0">345810443</data>
    </edge>
    <edge source="USA" target="TGO">
      <data key="d0">1350815</data>
    </edge>
    <edge source="USA" target="ARE">
      <data key="d0">1184167651</data>
    </edge>
    <edge source="USA" target="TUN">
      <data key="d0">4632834</data>
    </edge>
    <edge source="USA" target="TUR">
      <data key="d0">157405646</data>
    </edge>
    <edge source="USA" target="UGA">
      <data key="d0">6043281</data>
    </edge>
    <edge source="USA" target="UKR">
      <data key="d0">15728609</data>
    </edge>
    <edge source="USA" target="MKD">
      <data key="d0">751222</data>
    </edge>
    <edge source="USA" target="EGY">
      <data key="d0">96366296</data>
    </edge>
    <edge source="USA" target="GBR">
      <data key="d0">1434617120</data>
    </edge>
    <edge source="USA" target="TZA">
      <data key="d0">3612592</data>
    </edge>
    <edge source="USA" target="BFA">
      <data key="d0">2494040</data>
    </edge>
    <edge source="USA" target="URY">
      <data key="d0">96521907</data>
    </edge>
    <edge source="ARG" target="AUS">
      <data key="d0">164625</data>
    </edge>
    <edge source="ARG" target="BOL">
      <data key="d0">439418</data>
    </edge>
    <edge source="ARG" target="BRA">
      <data key="d0">31560548</data>
    </edge>
    <edge source="ARG" target="CAN">
      <data key="d0">27476</data>
    </edge>
    <edge source="ARG" target="CHL">
      <data key="d0">3182462</data>
    </edge>
    <edge source="ARG" target="CHN">
      <data key="d0">375681</data>
    </edge>
    <edge source="ARG" target="COL">
      <data key="d0">318474</data>
    </edge>
    <edge source="ARG" target="CRI">
      <data key="d0">53808</data>
    </edge>
    <edge source="ARG" target="CZE">
      <data key="d0">20141</data>
    </edge>
    <edge source="ARG" target="ECU">
      <data key="d0">190236</data>
    </edge>
    <edge source="ARG" target="FIN">
      <data key="d0">361952</data>
    </edge>
    <edge source="ARG" target="FRA">
      <data key="d0">63264</data>
    </edge>
    <edge source="ARG" target="DEU">
      <data key="d0">57969</data>
    </edge>
    <edge source="ARG" target="HND">
      <data key="d0">16994</data>
    </edge>
    <edge source="ARG" target="HKG">
      <data key="d0">126152</data>
    </edge>
    <edge source="ARG" target="HUN">
      <data key="d0">775744</data>
    </edge>
    <edge source="ARG" target="ISR">
      <data key="d0">37985</data>
    </edge>
    <edge source="ARG" target="ITA">
      <data key="d0">26707</data>
    </edge>
    <edge source="ARG" target="KOR">
      <data key="d0">23838</data>
    </edge>
    <edge source="ARG" target="MEX">
      <data key="d0">709817</data>
    </edge>
    <edge source="ARG" target="MOZ">
      <data key="d0">13592</data>
    </edge>
    <edge source="ARG" target="NLD">
      <data key="d0">76029</data>
    </edge>
    <edge source="ARG" target="NIC">
      <data key="d0">25585</data>
    </edge>
    <edge source="ARG" target="NOR">
      <data key="d0">10000</data>
    </edge>
    <edge source="ARG" target="PAN">
      <data key="d0">53983</data>
    </edge>
    <edge source="ARG" target="PRY">
      <data key="d0">1124054</data>
    </edge>
    <edge source="ARG" target="PER">
      <data key="d0">746033</data>
    </edge>
    <edge source="ARG" target="POL">
      <data key="d0">35963</data>
    </edge>
    <edge source="ARG" target="PRT">
      <data key="d0">22009</data>
    </edge>
    <edge source="ARG" target="RUS">
      <data key="d0">15185</data>
    </edge>
    <edge source="ARG" target="IND">
      <data key="d0">226155</data>
    </edge>
    <edge source="ARG" target="SGP">
      <data key="d0">37211</data>
    </edge>
    <edge source="ARG" target="ZAF">
      <data key="d0">4369726</data>
    </edge>
    <edge source="ARG" target="ESP">
      <data key="d0">21749</data>
    </edge>
    <edge source="ARG" target="THA">
      <data key="d0">679811</data>
    </edge>
    <edge source="ARG" target="TUR">
      <data key="d0">11007</data>
    </edge>
    <edge source="ARG" target="GBR">
      <data key="d0">122543</data>
    </edge>
    <edge source="ARG" target="USA">
      <data key="d0">2714089</data>
    </edge>
    <edge source="ARG" target="URY">
      <data key="d0">2896298</data>
    </edge>
    <edge source="AUS" target="DZA">
      <data key="d0">14070</data>
    </edge>
    <edge source="AUS" target="AZE">
      <data key="d0">31477</data>
    </edge>
    <edge source="AUS" target="ARG">
      <data key="d0">2401688</data>
    </edge>
    <edge source="AUS" target="AUT">
      <data key="d0">342565</data>
    </edge>
    <edge source="AUS" target="BEL">
      <data key="d0">1179263</data>
    </edge>
    <edge source="AUS" target="BWA">
      <data key="d0">77292</data>
    </edge>
    <edge source="AUS" target="BRA">
      <data key="d0">3419402</data>
    </edge>
    <edge source="AUS" target="BGR">
      <data key="d0">120014</data>
    </edge>
    <edge source="AUS" target="BDI">
      <data key="d0">18932</data>
    </edge>
    <edge source="AUS" target="BLR">
      <data key="d0">34709</data>
    </edge>
    <edge source="AUS" target="KHM">
      <data key="d0">295754</data>
    </edge>
    <edge source="AUS" target="CMR">
      <data key="d0">26449</data>
    </edge>
    <edge source="AUS" target="CAN">
      <data key="d0">12291170</data>
    </edge>
    <edge source="AUS" target="LKA">
      <data key="d0">150448</data>
    </edge>
    <edge source="AUS" target="CHL">
      <data key="d0">8582353</data>
    </edge>
    <edge source="AUS" target="CHN">
      <data key="d0">29936153</data>
    </edge>
    <edge source="AUS" target="COL">
      <data key="d0">490493</data>
    </edge>
    <edge source="AUS" target="HRV">
      <data key="d0">47128</data>
    </edge>
    <edge source="AUS" target="CZE">
      <data key="d0">731924</data>
    </edge>
    <edge source="AUS" target="DNK">
      <data key="d0">2422618</data>
    </edge>
    <edge source="AUS" target="ECU">
      <data key="d0">60655</data>
    </edge>
    <edge source="AUS" target="ETH">
      <data key="d0">45977</data>
    </edge>
    <edge source="AUS" target="EST">
      <data key="d0">19125</data>
    </edge>
    <edge source="AUS" target="FIN">
      <data key="d0">1255195</data>
    </edge>
    <edge source="AUS" target="FRA">
      <data key="d0">9848195</data>
    </edge>
    <edge source="AUS" target="GEO">
      <data key="d0">241279</data>
    </edge>
    <edge source="AUS" target="DEU">
      <data key="d0">21097844</data>
    </edge>
    <edge source="AUS" target="GHA">
      <data key="d0">2233881</data>
    </edge>
    <edge source="AUS" target="GRC">
      <data key="d0">216969</data>
    </edge>
    <edge source="AUS" target="GTM">
      <data key="d0">28526</data>
    </edge>
    <edge source="AUS" target="HKG">
      <data key="d0">211887256</data>
    </edge>
    <edge source="AUS" target="HUN">
      <data key="d0">202286</data>
    </edge>
    <edge source="AUS" target="IDN">
      <data key="d0">8273825</data>
    </edge>
    <edge source="AUS" target="IRL">
      <data key="d0">909089</data>
    </edge>
    <edge source="AUS" target="ISR">
      <data key="d0">2631823</data>
    </edge>
    <edge source="AUS" target="ITA">
      <data key="d0">4863186</data>
    </edge>
    <edge source="AUS" target="CIV">
      <data key="d0">1355362</data>
    </edge>
    <edge source="AUS" target="JAM">
      <data key="d0">16409</data>
    </edge>
    <edge source="AUS" target="JPN">
      <data key="d0">17767407</data>
    </edge>
    <edge source="AUS" target="KAZ">
      <data key="d0">840835</data>
    </edge>
    <edge source="AUS" target="JOR">
      <data key="d0">54312</data>
    </edge>
    <edge source="AUS" target="KOR">
      <data key="d0">8939294</data>
    </edge>
    <edge source="AUS" target="LBN">
      <data key="d0">858327</data>
    </edge>
    <edge source="AUS" target="LVA">
      <data key="d0">349903</data>
    </edge>
    <edge source="AUS" target="LTU">
      <data key="d0">16525</data>
    </edge>
    <edge source="AUS" target="MDG">
      <data key="d0">30344</data>
    </edge>
    <edge source="AUS" target="MWI">
      <data key="d0">26950</data>
    </edge>
    <edge source="AUS" target="MYS">
      <data key="d0">22344124</data>
    </edge>
    <edge source="AUS" target="MRT">
      <data key="d0">397762</data>
    </edge>
    <edge source="AUS" target="MUS">
      <data key="d0">32900</data>
    </edge>
    <edge source="AUS" target="MEX">
      <data key="d0">4865217</data>
    </edge>
    <edge source="AUS" target="MAR">
      <data key="d0">321976</data>
    </edge>
    <edge source="AUS" target="MOZ">
      <data key="d0">81453</data>
    </edge>
    <edge source="AUS" target="OMN">
      <data key="d0">433031</data>
    </edge>
    <edge source="AUS" target="NAM">
      <data key="d0">107035</data>
    </edge>
    <edge source="AUS" target="NLD">
      <data key="d0">8189546</data>
    </edge>
    <edge source="AUS" target="NZL">
      <data key="d0">121048267</data>
    </edge>
    <edge source="AUS" target="NER">
      <data key="d0">13368</data>
    </edge>
    <edge source="AUS" target="NOR">
      <data key="d0">1265060</data>
    </edge>
    <edge source="AUS" target="PAK">
      <data key="d0">523342</data>
    </edge>
    <edge source="AUS" target="PAN">
      <data key="d0">217453</data>
    </edge>
    <edge source="AUS" target="PER">
      <data key="d0">255121</data>
    </edge>
    <edge source="AUS" target="PHL">
      <data key="d0">3795901</data>
    </edge>
    <edge source="AUS" target="POL">
      <data key="d0">371138</data>
    </edge>
    <edge source="AUS" target="PRT">
      <data key="d0">617511</data>
    </edge>
    <edge source="AUS" target="ROU">
      <data key="d0">14291790</data>
    </edge>
    <edge source="AUS" target="RUS">
      <data key="d0">522644</data>
    </edge>
    <edge source="AUS" target="SAU">
      <data key="d0">11289009</data>
    </edge>
    <edge source="AUS" target="SEN">
      <data key="d0">152007</data>
    </edge>
    <edge source="AUS" target="SRB">
      <data key="d0">27654</data>
    </edge>
    <edge source="AUS" target="IND">
      <data key="d0">5458978</data>
    </edge>
    <edge source="AUS" target="SGP">
      <data key="d0">89353449</data>
    </edge>
    <edge source="AUS" target="SVK">
      <data key="d0">31919</data>
    </edge>
    <edge source="AUS" target="VNM">
      <data key="d0">1614238</data>
    </edge>
    <edge source="AUS" target="SVN">
      <data key="d0">160059</data>
    </edge>
    <edge source="AUS" target="ZAF">
      <data key="d0">9316102</data>
    </edge>
    <edge source="AUS" target="ZWE">
      <data key="d0">64984</data>
    </edge>
    <edge source="AUS" target="ESP">
      <data key="d0">1286230</data>
    </edge>
    <edge source="AUS" target="SWE">
      <data key="d0">4987603</data>
    </edge>
    <edge source="AUS" target="CHE">
      <data key="d0">3417074</data>
    </edge>
    <edge source="AUS" target="THA">
      <data key="d0">7845520</data>
    </edge>
    <edge source="AUS" target="TGO">
      <data key="d0">22983</data>
    </edge>
    <edge source="AUS" target="ARE">
      <data key="d0">41859546</data>
    </edge>
    <edge source="AUS" target="TUN">
      <data key="d0">28305</data>
    </edge>
    <edge source="AUS" target="TUR">
      <data key="d0">1905164</data>
    </edge>
    <edge source="AUS" target="UGA">
      <data key="d0">89325</data>
    </edge>
    <edge source="AUS" target="UKR">
      <data key="d0">43933</data>
    </edge>
    <edge source="AUS" target="MKD">
      <data key="d0">98160</data>
    </edge>
    <edge source="AUS" target="EGY">
      <data key="d0">273221</data>
    </edge>
    <edge source="AUS" target="GBR">
      <data key="d0">37876308</data>
    </edge>
    <edge source="AUS" target="TZA">
      <data key="d0">147519</data>
    </edge>
    <edge source="AUS" target="USA">
      <data key="d0">188395270</data>
    </edge>
    <edge source="AUS" target="BFA">
      <data key="d0">179343</data>
    </edge>
    <edge source="AUS" target="URY">
      <data key="d0">49086</data>
    </edge>
    <edge source="BOL" target="ARG">
      <data key="d0">29358</data>
    </edge>
    <edge source="BOL" target="CHL">
      <data key="d0">45652</data>
    </edge>
    <edge source="BOL" target="CHN">
      <data key="d0">983742</data>
    </edge>
    <edge source="BOL" target="COL">
      <data key="d0">40790</data>
    </edge>
    <edge source="BOL" target="HKG">
      <data key="d0">151237</data>
    </edge>
    <edge source="BOL" target="ISR">
      <data key="d0">12300</data>
    </edge>
    <edge source="BOL" target="NLD">
      <data key="d0">501731</data>
    </edge>
    <edge source="BOL" target="NOR">
      <data key="d0">17000</data>
    </edge>
    <edge source="BOL" target="PER">
      <data key="d0">54062</data>
    </edge>
    <edge source="BOL" target="ESP">
      <data key="d0">30453</data>
    </edge>
    <edge source="BOL" target="USA">
      <data key="d0">739998</data>
    </edge>
    <edge source="BRA" target="DZA">
      <data key="d0">61903</data>
    </edge>
    <edge source="BRA" target="ARG">
      <data key="d0">196968510</data>
    </edge>
    <edge source="BRA" target="AUS">
      <data key="d0">286700</data>
    </edge>
    <edge source="BRA" target="BEL">
      <data key="d0">459112</data>
    </edge>
    <edge source="BRA" target="BOL">
      <data key="d0">1739798</data>
    </edge>
    <edge source="BRA" target="BWA">
      <data key="d0">50179</data>
    </edge>
    <edge source="BRA" target="CAN">
      <data key="d0">11295303</data>
    </edge>
    <edge source="BRA" target="LKA">
      <data key="d0">14042</data>
    </edge>
    <edge source="BRA" target="CHL">
      <data key="d0">85806575</data>
    </edge>
    <edge source="BRA" target="CHN">
      <data key="d0">28968871</data>
    </edge>
    <edge source="BRA" target="COL">
      <data key="d0">52431130</data>
    </edge>
    <edge source="BRA" target="CRI">
      <data key="d0">5780105</data>
    </edge>
    <edge source="BRA" target="CZE">
      <data key="d0">287624</data>
    </edge>
    <edge source="BRA" target="DNK">
      <data key="d0">16342</data>
    </edge>
    <edge source="BRA" target="ECU">
      <data key="d0">33499679</data>
    </edge>
    <edge source="BRA" target="SLV">
      <data key="d0">9422874</data>
    </edge>
    <edge source="BRA" target="EST">
      <data key="d0">6151280</data>
    </edge>
    <edge source="BRA" target="FIN">
      <data key="d0">579201</data>
    </edge>
    <edge source="BRA" target="FRA">
      <data key="d0">8683680</data>
    </edge>
    <edge source="BRA" target="DEU">
      <data key="d0">53849746</data>
    </edge>
    <edge source="BRA" target="GRC">
      <data key="d0">16937</data>
    </edge>
    <edge source="BRA" target="GTM">
      <data key="d0">1114294</data>
    </edge>
    <edge source="BRA" target="HND">
      <data key="d0">324995</data>
    </edge>
    <edge source="BRA" target="HKG">
      <data key="d0">21850836</data>
    </edge>
    <edge source="BRA" target="HUN">
      <data key="d0">1526276</data>
    </edge>
    <edge source="BRA" target="IDN">
      <data key="d0">714011</data>
    </edge>
    <edge source="BRA" target="IRL">
      <data key="d0">1021739</data>
    </edge>
    <edge source="BRA" target="ISR">
      <data key="d0">2053641</data>
    </edge>
    <edge source="BRA" target="ITA">
      <data key="d0">2777142</data>
    </edge>
    <edge source="BRA" target="JAM">
      <data key="d0">451875</data>
    </edge>
    <edge source="BRA" target="JPN">
      <data key="d0">708117</data>
    </edge>
    <edge source="BRA" target="KAZ">
      <data key="d0">18343</data>
    </edge>
    <edge source="BRA" target="KOR">
      <data key="d0">9433316</data>
    </edge>
    <edge source="BRA" target="MYS">
      <data key="d0">2459004</data>
    </edge>
    <edge source="BRA" target="MRT">
      <data key="d0">42246</data>
    </edge>
    <edge source="BRA" target="MEX">
      <data key="d0">45043806</data>
    </edge>
    <edge source="BRA" target="MAR">
      <data key="d0">176001</data>
    </edge>
    <edge source="BRA" target="MOZ">
      <data key="d0">162906</data>
    </edge>
    <edge source="BRA" target="NLD">
      <data key="d0">7282924</data>
    </edge>
    <edge source="BRA" target="NZL">
      <data key="d0">17765</data>
    </edge>
    <edge source="BRA" target="NIC">
      <data key="d0">1686159</data>
    </edge>
    <edge source="BRA" target="NOR">
      <data key="d0">320776</data>
    </edge>
    <edge source="BRA" target="PAN">
      <data key="d0">1975079</data>
    </edge>
    <edge source="BRA" target="PRY">
      <data key="d0">7582339</data>
    </edge>
    <edge source="BRA" target="PER">
      <data key="d0">26610070</data>
    </edge>
    <edge source="BRA" target="PHL">
      <data key="d0">70599</data>
    </edge>
    <edge source="BRA" target="POL">
      <data key="d0">404915</data>
    </edge>
    <edge source="BRA" target="PRT">
      <data key="d0">853803</data>
    </edge>
    <edge source="BRA" target="ROU">
      <data key="d0">33914</data>
    </edge>
    <edge source="BRA" target="RUS">
      <data key="d0">65383</data>
    </edge>
    <edge source="BRA" target="SAU">
      <data key="d0">62309</data>
    </edge>
    <edge source="BRA" target="IND">
      <data key="d0">2620630</data>
    </edge>
    <edge source="BRA" target="SGP">
      <data key="d0">1702395</data>
    </edge>
    <edge source="BRA" target="SVK">
      <data key="d0">67611</data>
    </edge>
    <edge source="BRA" target="VNM">
      <data key="d0">423512</data>
    </edge>
    <edge source="BRA" target="SVN">
      <data key="d0">57810</data>
    </edge>
    <edge source="BRA" target="ZAF">
      <data key="d0">1761566</data>
    </edge>
    <edge source="BRA" target="ESP">
      <data key="d0">954823</data>
    </edge>
    <edge source="BRA" target="SWE">
      <data key="d0">12562753</data>
    </edge>
    <edge source="BRA" target="CHE">
      <data key="d0">1691108</data>
    </edge>
    <edge source="BRA" target="THA">
      <data key="d0">585035</data>
    </edge>
    <edge source="BRA" target="ARE">
      <data key="d0">6632979</data>
    </edge>
    <edge source="BRA" target="TUR">
      <data key="d0">29697</data>
    </edge>
    <edge source="BRA" target="EGY">
      <data key="d0">34206</data>
    </edge>
    <edge source="BRA" target="GBR">
      <data key="d0">2499422</data>
    </edge>
    <edge source="BRA" target="USA">
      <data key="d0">113437287</data>
    </edge>
    <edge source="BRA" target="URY">
      <data key="d0">35303906</data>
    </edge>
    <edge source="CAN" target="ALB">
      <data key="d0">72844</data>
    </edge>
    <edge source="CAN" target="DZA">
      <data key="d0">2450412</data>
    </edge>
    <edge source="CAN" target="AZE">
      <data key="d0">1768593</data>
    </edge>
    <edge source="CAN" target="ARG">
      <data key="d0">14771963</data>
    </edge>
    <edge source="CAN" target="AUS">
      <data key="d0">54274098</data>
    </edge>
    <edge source="CAN" target="AUT">
      <data key="d0">4789417</data>
    </edge>
    <edge source="CAN" target="ARM">
      <data key="d0">57839</data>
    </edge>
    <edge source="CAN" target="BEL">
      <data key="d0">6706438</data>
    </edge>
    <edge source="CAN" target="BOL">
      <data key="d0">330020</data>
    </edge>
    <edge source="CAN" target="BWA">
      <data key="d0">430408</data>
    </edge>
    <edge source="CAN" target="BRA">
      <data key="d0">48608730</data>
    </edge>
    <edge source="CAN" target="BGR">
      <data key="d0">230123</data>
    </edge>
    <edge source="CAN" target="KHM">
      <data key="d0">373267</data>
    </edge>
    <edge source="CAN" target="CMR">
      <data key="d0">239935</data>
    </edge>
    <edge source="CAN" target="LKA">
      <data key="d0">1584789</data>
    </edge>
    <edge source="CAN" target="CHL">
      <data key="d0">10921027</data>
    </edge>
    <edge source="CAN" target="CHN">
      <data key="d0">145957036</data>
    </edge>
    <edge source="CAN" target="COL">
      <data key="d0">5612564</data>
    </edge>
    <edge source="CAN" target="CRI">
      <data key="d0">392307</data>
    </edge>
    <edge source="CAN" target="HRV">
      <data key="d0">1038969</data>
    </edge>
    <edge source="CAN" target="CZE">
      <data key="d0">13402269</data>
    </edge>
    <edge source="CAN" target="BEN">
      <data key="d0">23805</data>
    </edge>
    <edge source="CAN" target="DNK">
      <data key="d0">4416331</data>
    </edge>
    <edge source="CAN" target="ECU">
      <data key="d0">3164401</data>
    </edge>
    <edge source="CAN" target="SLV">
      <data key="d0">280016</data>
    </edge>
    <edge source="CAN" target="ETH">
      <data key="d0">1298881</data>
    </edge>
    <edge source="CAN" target="EST">
      <data key="d0">855095</data>
    </edge>
    <edge source="CAN" target="FIN">
      <data key="d0">13713436</data>
    </edge>
    <edge source="CAN" target="FRA">
      <data key="d0">88149430</data>
    </edge>
    <edge source="CAN" target="GEO">
      <data key="d0">332421</data>
    </edge>
    <edge source="CAN" target="DEU">
      <data key="d0">107833297</data>
    </edge>
    <edge source="CAN" target="GHA">
      <data key="d0">676308</data>
    </edge>
    <edge source="CAN" target="GRC">
      <data key="d0">2547446</data>
    </edge>
    <edge source="CAN" target="GTM">
      <data key="d0">914389</data>
    </edge>
    <edge source="CAN" target="HND">
      <data key="d0">915046</data>
    </edge>
    <edge source="CAN" target="HKG">
      <data key="d0">134070010</data>
    </edge>
    <edge source="CAN" target="HUN">
      <data key="d0">64069177</data>
    </edge>
    <edge source="CAN" target="IDN">
      <data key="d0">10192815</data>
    </edge>
    <edge source="CAN" target="IRL">
      <data key="d0">5559361</data>
    </edge>
    <edge source="CAN" target="ISR">
      <data key="d0">10339061</data>
    </edge>
    <edge source="CAN" target="ITA">
      <data key="d0">20029292</data>
    </edge>
    <edge source="CAN" target="CIV">
      <data key="d0">83404</data>
    </edge>
    <edge source="CAN" target="JAM">
      <data key="d0">1243263</data>
    </edge>
    <edge source="CAN" target="JPN">
      <data key="d0">49899926</data>
    </edge>
    <edge source="CAN" target="KAZ">
      <data key="d0">2469551</data>
    </edge>
    <edge source="CAN" target="JOR">
      <data key="d0">1574092</data>
    </edge>
    <edge source="CAN" target="KOR">
      <data key="d0">31624976</data>
    </edge>
    <edge source="CAN" target="KGZ">
      <data key="d0">18215</data>
    </edge>
    <edge source="CAN" target="LBN">
      <data key="d0">1926779</data>
    </edge>
    <edge source="CAN" target="LVA">
      <data key="d0">709368</data>
    </edge>
    <edge source="CAN" target="LTU">
      <data key="d0">1993146</data>
    </edge>
    <edge source="CAN" target="MDG">
      <data key="d0">407943</data>
    </edge>
    <edge source="CAN" target="MWI">
      <data key="d0">99755</data>
    </edge>
    <edge source="CAN" target="MYS">
      <data key="d0">30741901</data>
    </edge>
    <edge source="CAN" target="MRT">
      <data key="d0">405701</data>
    </edge>
    <edge source="CAN" target="MUS">
      <data key="d0">103547</data>
    </edge>
    <edge source="CAN" target="MEX">
      <data key="d0">125819792</data>
    </edge>
    <edge source="CAN" target="MDA">
      <data key="d0">22499</data>
    </edge>
    <edge source="CAN" target="MAR">
      <data key="d0">1164932</data>
    </edge>
    <edge source="CAN" target="MOZ">
      <data key="d0">31125</data>
    </edge>
    <edge source="CAN" target="OMN">
      <data key="d0">2350019</data>
    </edge>
    <edge source="CAN" target="NAM">
      <data key="d0">91464</data>
    </edge>
    <edge source="CAN" target="NLD">
      <data key="d0">38837889</data>
    </edge>
    <edge source="CAN" target="NZL">
      <data key="d0">4539101</data>
    </edge>
    <edge source="CAN" target="NIC">
      <data key="d0">207140</data>
    </edge>
    <edge source="CAN" target="NER">
      <data key="d0">95803</data>
    </edge>
    <edge source="CAN" target="NOR">
      <data key="d0">9130127</data>
    </edge>
    <edge source="CAN" target="PAK">
      <data key="d0">3409298</data>
    </edge>
    <edge source="CAN" target="PAN">
      <data key="d0">892630</data>
    </edge>
    <edge source="CAN" target="PRY">
      <data key="d0">40873</data>
    </edge>
    <edge source="CAN" target="PER">
      <data key="d0">4946520</data>
    </edge>
    <edge source="CAN" target="PHL">
      <data key="d0">8228329</data>
    </edge>
    <edge source="CAN" target="POL">
      <data key="d0">6476862</data>
    </edge>
    <edge source="CAN" target="PRT">
      <data key="d0">1598238</data>
    </edge>
    <edge source="CAN" target="ROU">
      <data key="d0">3795853</data>
    </edge>
    <edge source="CAN" target="RUS">
      <data key="d0">28343958</data>
    </edge>
    <edge source="CAN" target="SAU">
      <data key="d0">26170765</data>
    </edge>
    <edge source="CAN" target="SEN">
      <data key="d0">144661</data>
    </edge>
    <edge source="CAN" target="SRB">
      <data key="d0">1356078</data>
    </edge>
    <edge source="CAN" target="IND">
      <data key="d0">33391949</data>
    </edge>
    <edge source="CAN" target="SGP">
      <data key="d0">38998018</data>
    </edge>
    <edge source="CAN" target="SVK">
      <data key="d0">1126261</data>
    </edge>
    <edge source="CAN" target="VNM">
      <data key="d0">1875216</data>
    </edge>
    <edge source="CAN" target="SVN">
      <data key="d0">159555</data>
    </edge>
    <edge source="CAN" target="ZAF">
      <data key="d0">16463844</data>
    </edge>
    <edge source="CAN" target="ZWE">
      <data key="d0">149817</data>
    </edge>
    <edge source="CAN" target="ESP">
      <data key="d0">11893363</data>
    </edge>
    <edge source="CAN" target="SWE">
      <data key="d0">21332034</data>
    </edge>
    <edge source="CAN" target="CHE">
      <data key="d0">22619296</data>
    </edge>
    <edge source="CAN" target="THA">
      <data key="d0">26838740</data>
    </edge>
    <edge source="CAN" target="TGO">
      <data key="d0">36313</data>
    </edge>
    <edge source="CAN" target="ARE">
      <data key="d0">72551851</data>
    </edge>
    <edge source="CAN" target="TUN">
      <data key="d0">743324</data>
    </edge>
    <edge source="CAN" target="TUR">
      <data key="d0">8441373</data>
    </edge>
    <edge source="CAN" target="UGA">
      <data key="d0">206779</data>
    </edge>
    <edge source="CAN" target="UKR">
      <data key="d0">6374169</data>
    </edge>
    <edge source="CAN" target="EGY">
      <data key="d0">2483202</data>
    </edge>
    <edge source="CAN" target="GBR">
      <data key="d0">252084542</data>
    </edge>
    <edge source="CAN" target="TZA">
      <data key="d0">1802734</data>
    </edge>
    <edge source="CAN" target="USA">
      <data key="d0">3825194267</data>
    </edge>
    <edge source="CAN" target="BFA">
      <data key="d0">510192</data>
    </edge>
    <edge source="CAN" target="URY">
      <data key="d0">447332</data>
    </edge>
    <edge source="CHL" target="ARG">
      <data key="d0">4238505</data>
    </edge>
    <edge source="CHL" target="AUS">
      <data key="d0">178005</data>
    </edge>
    <edge source="CHL" target="BEL">
      <data key="d0">22432</data>
    </edge>
    <edge source="CHL" target="BOL">
      <data key="d0">73792752</data>
    </edge>
    <edge source="CHL" target="BWA">
      <data key="d0">39588</data>
    </edge>
    <edge source="CHL" target="BRA">
      <data key="d0">9924292</data>
    </edge>
    <edge source="CHL" target="CAN">
      <data key="d0">440278</data>
    </edge>
    <edge source="CHL" target="CHN">
      <data key="d0">4226043</data>
    </edge>
    <edge source="CHL" target="COL">
      <data key="d0">2302148</data>
    </edge>
    <edge source="CHL" target="CRI">
      <data key="d0">24695</data>
    </edge>
    <edge source="CHL" target="CZE">
      <data key="d0">41762</data>
    </edge>
    <edge source="CHL" target="ECU">
      <data key="d0">234299</data>
    </edge>
    <edge source="CHL" target="SLV">
      <data key="d0">91436</data>
    </edge>
    <edge source="CHL" target="FIN">
      <data key="d0">14352</data>
    </edge>
    <edge source="CHL" target="FRA">
      <data key="d0">265747</data>
    </edge>
    <edge source="CHL" target="DEU">
      <data key="d0">65268</data>
    </edge>
    <edge source="CHL" target="GTM">
      <data key="d0">66758</data>
    </edge>
    <edge source="CHL" target="HKG">
      <data key="d0">2701119</data>
    </edge>
    <edge source="CHL" target="ISR">
      <data key="d0">94130</data>
    </edge>
    <edge source="CHL" target="ITA">
      <data key="d0">53933</data>
    </edge>
    <edge source="CHL" target="JAM">
      <data key="d0">53670</data>
    </edge>
    <edge source="CHL" target="JPN">
      <data key="d0">142221</data>
    </edge>
    <edge source="CHL" target="MEX">
      <data key="d0">1559589</data>
    </edge>
    <edge source="CHL" target="NLD">
      <data key="d0">2198045</data>
    </edge>
    <edge source="CHL" target="NIC">
      <data key="d0">75049</data>
    </edge>
    <edge source="CHL" target="NOR">
      <data key="d0">157523</data>
    </edge>
    <edge source="CHL" target="PAN">
      <data key="d0">1220445</data>
    </edge>
    <edge source="CHL" target="PRY">
      <data key="d0">20082936</data>
    </edge>
    <edge source="CHL" target="PER">
      <data key="d0">39920618</data>
    </edge>
    <edge source="CHL" target="PHL">
      <data key="d0">40417</data>
    </edge>
    <edge source="CHL" target="SGP">
      <data key="d0">15200</data>
    </edge>
    <edge source="CHL" target="ESP">
      <data key="d0">124390</data>
    </edge>
    <edge source="CHL" target="CHE">
      <data key="d0">22140</data>
    </edge>
    <edge source="CHL" target="ARE">
      <data key="d0">539671</data>
    </edge>
    <edge source="CHL" target="GBR">
      <data key="d0">551259</data>
    </edge>
    <edge source="CHL" target="USA">
      <data key="d0">41013567</data>
    </edge>
    <edge source="CHL" target="URY">
      <data key="d0">1655743</data>
    </edge>
    <edge source="CHN" target="ALB">
      <data key="d0">11521490</data>
    </edge>
    <edge source="CHN" target="DZA">
      <data key="d0">273367122</data>
    </edge>
    <edge source="CHN" target="AZE">
      <data key="d0">55059224</data>
    </edge>
    <edge source="CHN" target="ARG">
      <data key="d0">1103030469</data>
    </edge>
    <edge source="CHN" target="AUS">
      <data key="d0">2677079328</data>
    </edge>
    <edge source="CHN" target="AUT">
      <data key="d0">332798229</data>
    </edge>
    <edge source="CHN" target="ARM">
      <data key="d0">10701722</data>
    </edge>
    <edge source="CHN" target="BEL">
      <data key="d0">455069515</data>
    </edge>
    <edge source="CHN" target="BOL">
      <data key="d0">29428569</data>
    </edge>
    <edge source="CHN" target="BWA">
      <data key="d0">24586569</data>
    </edge>
    <edge source="CHN" target="BRA">
      <data key="d0">3266683831</data>
    </edge>
    <edge source="CHN" target="BGR">
      <data key="d0">75005594</data>
    </edge>
    <edge source="CHN" target="BDI">
      <data key="d0">4442668</data>
    </edge>
    <edge source="CHN" target="BLR">
      <data key="d0">129599237</data>
    </edge>
    <edge source="CHN" target="KHM">
      <data key="d0">153675101</data>
    </edge>
    <edge source="CHN" target="CMR">
      <data key="d0">65542802</data>
    </edge>
    <edge source="CHN" target="CAN">
      <data key="d0">2447145760</data>
    </edge>
    <edge source="CHN" target="CAF">
      <data key="d0">2432694</data>
    </edge>
    <edge source="CHN" target="LKA">
      <data key="d0">188727428</data>
    </edge>
    <edge source="CHN" target="CHL">
      <data key="d0">1011581136</data>
    </edge>
    <edge source="CHN" target="COL">
      <data key="d0">550353862</data>
    </edge>
    <edge source="CHN" target="CRI">
      <data key="d0">75978401</data>
    </edge>
    <edge source="CHN" target="HRV">
      <data key="d0">55364364</data>
    </edge>
    <edge source="CHN" target="CZE">
      <data key="d0">1089226120</data>
    </edge>
    <edge source="CHN" target="BEN">
      <data key="d0">15676434</data>
    </edge>
    <edge source="CHN" target="DNK">
      <data key="d0">195671378</data>
    </edge>
    <edge source="CHN" target="ECU">
      <data key="d0">166253102</data>
    </edge>
    <edge source="CHN" target="SLV">
      <data key="d0">36338853</data>
    </edge>
    <edge source="CHN" target="ETH">
      <data key="d0">51699198</data>
    </edge>
    <edge source="CHN" target="EST">
      <data key="d0">216826464</data>
    </edge>
    <edge source="CHN" target="FIN">
      <data key="d0">1063978136</data>
    </edge>
    <edge source="CHN" target="FRA">
      <data key="d0">2352778591</data>
    </edge>
    <edge source="CHN" target="GEO">
      <data key="d0">49189801</data>
    </edge>
    <edge source="CHN" target="GMB">
      <data key="d0">3757279</data>
    </edge>
    <edge source="CHN" target="PSE">
      <data key="d0">957504</data>
    </edge>
    <edge source="CHN" target="DEU">
      <data key="d0">4360946833</data>
    </edge>
    <edge source="CHN" target="GHA">
      <data key="d0">165841306</data>
    </edge>
    <edge source="CHN" target="GRC">
      <data key="d0">220918455</data>
    </edge>
    <edge source="CHN" target="GTM">
      <data key="d0">88762714</data>
    </edge>
    <edge source="CHN" target="HND">
      <data key="d0">30591852</data>
    </edge>
    <edge source="CHN" target="HKG">
      <data key="d0">59916651111</data>
    </edge>
    <edge source="CHN" target="HUN">
      <data key="d0">2641410568</data>
    </edge>
    <edge source="CHN" target="IDN">
      <data key="d0">2058085021</data>
    </edge>
    <edge source="CHN" target="IRL">
      <data key="d0">134281059</data>
    </edge>
    <edge source="CHN" target="ISR">
      <data key="d0">392965233</data>
    </edge>
    <edge source="CHN" target="ITA">
      <data key="d0">1429884350</data>
    </edge>
    <edge source="CHN" target="CIV">
      <data key="d0">52929585</data>
    </edge>
    <edge source="CHN" target="JAM">
      <data key="d0">18972444</data>
    </edge>
    <edge source="CHN" target="JPN">
      <data key="d0">15583243311</data>
    </edge>
    <edge source="CHN" target="KAZ">
      <data key="d0">317057551</data>
    </edge>
    <edge source="CHN" target="JOR">
      <data key="d0">156243701</data>
    </edge>
    <edge source="CHN" target="KOR">
      <data key="d0">18555982100</data>
    </edge>
    <edge source="CHN" target="KGZ">
      <data key="d0">44853487</data>
    </edge>
    <edge source="CHN" target="LBN">
      <data key="d0">72274325</data>
    </edge>
    <edge source="CHN" target="LVA">
      <data key="d0">71421640</data>
    </edge>
    <edge source="CHN" target="LTU">
      <data key="d0">90034924</data>
    </edge>
    <edge source="CHN" target="MDG">
      <data key="d0">18034399</data>
    </edge>
    <edge source="CHN" target="MWI">
      <data key="d0">16339526</data>
    </edge>
    <edge source="CHN" target="MYS">
      <data key="d0">2273643071</data>
    </edge>
    <edge source="CHN" target="MRT">
      <data key="d0">9033035</data>
    </edge>
    <edge source="CHN" target="MUS">
      <data key="d0">33516040</data>
    </edge>
    <edge source="CHN" target="MEX">
      <data key="d0">4273279399</data>
    </edge>
    <edge source="CHN" target="MDA">
      <data key="d0">20624520</data>
    </edge>
    <edge source="CHN" target="MAR">
      <data key="d0">223449376</data>
    </edge>
    <edge source="CHN" target="MOZ">
      <data key="d0">70823107</data>
    </edge>
    <edge source="CHN" target="OMN">
      <data key="d0">86302832</data>
    </edge>
    <edge source="CHN" target="NAM">
      <data key="d0">21636922</data>
    </edge>
    <edge source="CHN" target="NLD">
      <data key="d0">9155845108</data>
    </edge>
    <edge source="CHN" target="NZL">
      <data key="d0">263676356</data>
    </edge>
    <edge source="CHN" target="NIC">
      <data key="d0">24265806</data>
    </edge>
    <edge source="CHN" target="NER">
      <data key="d0">2209923</data>
    </edge>
    <edge source="CHN" target="NOR">
      <data key="d0">142643745</data>
    </edge>
    <edge source="CHN" target="PAK">
      <data key="d0">846942837</data>
    </edge>
    <edge source="CHN" target="PAN">
      <data key="d0">512564213</data>
    </edge>
    <edge source="CHN" target="PRY">
      <data key="d0">166809382</data>
    </edge>
    <edge source="CHN" target="PER">
      <data key="d0">525759653</data>
    </edge>
    <edge source="CHN" target="PHL">
      <data key="d0">813787662</data>
    </edge>
    <edge source="CHN" target="POL">
      <data key="d0">1223982352</data>
    </edge>
    <edge source="CHN" target="PRT">
      <data key="d0">314207717</data>
    </edge>
    <edge source="CHN" target="ROU">
      <data key="d0">337519755</data>
    </edge>
    <edge source="CHN" target="RUS">
      <data key="d0">2958576695</data>
    </edge>
    <edge source="CHN" target="SAU">
      <data key="d0">1387426941</data>
    </edge>
    <edge source="CHN" target="SEN">
      <data key="d0">50249505</data>
    </edge>
    <edge source="CHN" target="SRB">
      <data key="d0">71851862</data>
    </edge>
    <edge source="CHN" target="IND">
      <data key="d0">4629708789</data>
    </edge>
    <edge source="CHN" target="SGP">
      <data key="d0">2466080202</data>
    </edge>
    <edge source="CHN" target="SVK">
      <data key="d0">279648288</data>
    </edge>
    <edge source="CHN" target="VNM">
      <data key="d0">2755818854</data>
    </edge>
    <edge source="CHN" target="SVN">
      <data key="d0">60280506</data>
    </edge>
    <edge source="CHN" target="ZAF">
      <data key="d0">955614404</data>
    </edge>
    <edge source="CHN" target="ZWE">
      <data key="d0">78217729</data>
    </edge>
    <edge source="CHN" target="ESP">
      <data key="d0">1309668789</data>
    </edge>
    <edge source="CHN" target="SWE">
      <data key="d0">789033235</data>
    </edge>
    <edge source="CHN" target="CHE">
      <data key="d0">191152171</data>
    </edge>
    <edge source="CHN" target="THA">
      <data key="d0">2391598522</data>
    </edge>
    <edge source="CHN" target="TGO">
      <data key="d0">48249938</data>
    </edge>
    <edge source="CHN" target="ARE">
      <data key="d0">2581375859</data>
    </edge>
    <edge source="CHN" target="TUN">
      <data key="d0">118420095</data>
    </edge>
    <edge source="CHN" target="TUR">
      <data key="d0">940688642</data>
    </edge>
    <edge source="CHN" target="UGA">
      <data key="d0">55133152</data>
    </edge>
    <edge source="CHN" target="UKR">
      <data key="d0">417600880</data>
    </edge>
    <edge source="CHN" target="MKD">
      <data key="d0">17810269</data>
    </edge>
    <edge source="CHN" target="EGY">
      <data key="d0">337618469</data>
    </edge>
    <edge source="CHN" target="GBR">
      <data key="d0">3752561459</data>
    </edge>
    <edge source="CHN" target="TZA">
      <data key="d0">103627501</data>
    </edge>
    <edge source="CHN" target="USA">
      <data key="d0">44551206399</data>
    </edge>
    <edge source="CHN" target="BFA">
      <data key="d0">6360623</data>
    </edge>
    <edge source="CHN" target="URY">
      <data key="d0">245750807</data>
    </edge>
    <edge source="COL" target="ARG">
      <data key="d0">96388</data>
    </edge>
    <edge source="COL" target="BEL">
      <data key="d0">48339</data>
    </edge>
    <edge source="COL" target="BOL">
      <data key="d0">42716</data>
    </edge>
    <edge source="COL" target="BRA">
      <data key="d0">82640</data>
    </edge>
    <edge source="COL" target="CAN">
      <data key="d0">66052</data>
    </edge>
    <edge source="COL" target="CHL">
      <data key="d0">281136</data>
    </edge>
    <edge source="COL" target="CRI">
      <data key="d0">334321</data>
    </edge>
    <edge source="COL" target="ECU">
      <data key="d0">2516575</data>
    </edge>
    <edge source="COL" target="SLV">
      <data key="d0">29539</data>
    </edge>
    <edge source="COL" target="FIN">
      <data key="d0">71024</data>
    </edge>
    <edge source="COL" target="DEU">
      <data key="d0">31937</data>
    </edge>
    <edge source="COL" target="GTM">
      <data key="d0">291765</data>
    </edge>
    <edge source="COL" target="HND">
      <data key="d0">14926</data>
    </edge>
    <edge source="COL" target="HKG">
      <data key="d0">7497982</data>
    </edge>
    <edge source="COL" target="HUN">
      <data key="d0">72214</data>
    </edge>
    <edge source="COL" target="ISR">
      <data key="d0">276788</data>
    </edge>
    <edge source="COL" target="ITA">
      <data key="d0">27999</data>
    </edge>
    <edge source="COL" target="KOR">
      <data key="d0">609478</data>
    </edge>
    <edge source="COL" target="MEX">
      <data key="d0">841372</data>
    </edge>
    <edge source="COL" target="NLD">
      <data key="d0">10159734</data>
    </edge>
    <edge source="COL" target="PAN">
      <data key="d0">692123</data>
    </edge>
    <edge source="COL" target="PER">
      <data key="d0">632609</data>
    </edge>
    <edge source="COL" target="ESP">
      <data key="d0">25311</data>
    </edge>
    <edge source="COL" target="SWE">
      <data key="d0">132397</data>
    </edge>
    <edge source="COL" target="CHE">
      <data key="d0">171246</data>
    </edge>
    <edge source="COL" target="USA">
      <data key="d0">29287721</data>
    </edge>
    <edge source="CRI" target="BEL">
      <data key="d0">19142</data>
    </edge>
    <edge source="CRI" target="BRA">
      <data key="d0">57254</data>
    </edge>
    <edge source="CRI" target="CAN">
      <data key="d0">50242</data>
    </edge>
    <edge source="CRI" target="CHL">
      <data key="d0">49118</data>
    </edge>
    <edge source="CRI" target="CHN">
      <data key="d0">644438</data>
    </edge>
    <edge source="CRI" target="COL">
      <data key="d0">118252</data>
    </edge>
    <edge source="CRI" target="ECU">
      <data key="d0">678452</data>
    </edge>
    <edge source="CRI" target="SLV">
      <data key="d0">4743514</data>
    </edge>
    <edge source="CRI" target="EST">
      <data key="d0">141354</data>
    </edge>
    <edge source="CRI" target="FRA">
      <data key="d0">198140</data>
    </edge>
    <edge source="CRI" target="DEU">
      <data key="d0">47725</data>
    </edge>
    <edge source="CRI" target="GTM">
      <data key="d0">5426228</data>
    </edge>
    <edge source="CRI" target="HND">
      <data key="d0">4662443</data>
    </edge>
    <edge source="CRI" target="HKG">
      <data key="d0">9423628</data>
    </edge>
    <edge source="CRI" target="IRL">
      <data key="d0">113189</data>
    </edge>
    <edge source="CRI" target="ISR">
      <data key="d0">147539</data>
    </edge>
    <edge source="CRI" target="ITA">
      <data key="d0">49366</data>
    </edge>
    <edge source="CRI" target="JAM">
      <data key="d0">1905280</data>
    </edge>
    <edge source="CRI" target="JPN">
      <data key="d0">39769</data>
    </edge>
    <edge source="CRI" target="KOR">
      <data key="d0">3247520</data>
    </edge>
    <edge source="CRI" target="MYS">
      <data key="d0">35009</data>
    </edge>
    <edge source="CRI" target="MEX">
      <data key="d0">467573</data>
    </edge>
    <edge source="CRI" target="NLD">
      <data key="d0">91195</data>
    </edge>
    <edge source="CRI" target="NIC">
      <data key="d0">1064599</data>
    </edge>
    <edge source="CRI" target="PAN">
      <data key="d0">1384865</data>
    </edge>
    <edge source="CRI" target="PER">
      <data key="d0">291948</data>
    </edge>
    <edge source="CRI" target="PHL">
      <data key="d0">58406</data>
    </edge>
    <edge source="CRI" target="SGP">
      <data key="d0">70012</data>
    </edge>
    <edge source="CRI" target="ESP">
      <data key="d0">22529</data>
    </edge>
    <edge source="CRI" target="SWE">
      <data key="d0">517487</data>
    </edge>
    <edge source="CRI" target="GBR">
      <data key="d0">95585</data>
    </edge>
    <edge source="CRI" target="USA">
      <data key="d0">29242105</data>
    </edge>
    <edge source="CZE" target="ALB">
      <data key="d0">931379</data>
    </edge>
    <edge source="CZE" target="DZA">
      <data key="d0">1235343</data>
    </edge>
    <edge source="CZE" target="AZE">
      <data key="d0">2119215</data>
    </edge>
    <edge source="CZE" target="ARG">
      <data key="d0">463703</data>
    </edge>
    <edge source="CZE" target="AUS">
      <data key="d0">3629852</data>
    </edge>
    <edge source="CZE" target="AUT">
      <data key="d0">134694923</data>
    </edge>
    <edge source="CZE" target="ARM">
      <data key="d0">207681</data>
    </edge>
    <edge source="CZE" target="BEL">
      <data key="d0">84194398</data>
    </edge>
    <edge source="CZE" target="BWA">
      <data key="d0">232354</data>
    </edge>
    <edge source="CZE" target="BRA">
      <data key="d0">22913342</data>
    </edge>
    <edge source="CZE" target="BGR">
      <data key="d0">33365483</data>
    </edge>
    <edge source="CZE" target="BDI">
      <data key="d0">36777</data>
    </edge>
    <edge source="CZE" target="BLR">
      <data key="d0">5416035</data>
    </edge>
    <edge source="CZE" target="KHM">
      <data key="d0">12285</data>
    </edge>
    <edge source="CZE" target="CMR">
      <data key="d0">81635</data>
    </edge>
    <edge source="CZE" target="CAN">
      <data key="d0">2457919</data>
    </edge>
    <edge source="CZE" target="LKA">
      <data key="d0">456412</data>
    </edge>
    <edge source="CZE" target="CHL">
      <data key="d0">1359130</data>
    </edge>
    <edge source="CZE" target="CHN">
      <data key="d0">84462700</data>
    </edge>
    <edge source="CZE" target="COL">
      <data key="d0">2138147</data>
    </edge>
    <edge source="CZE" target="CRI">
      <data key="d0">140173</data>
    </edge>
    <edge source="CZE" target="HRV">
      <data key="d0">27315648</data>
    </edge>
    <edge source="CZE" target="BEN">
      <data key="d0">258976</data>
    </edge>
    <edge source="CZE" target="DNK">
      <data key="d0">83954244</data>
    </edge>
    <edge source="CZE" target="ECU">
      <data key="d0">218695</data>
    </edge>
    <edge source="CZE" target="SLV">
      <data key="d0">57932</data>
    </edge>
    <edge source="CZE" target="ETH">
      <data key="d0">17586</data>
    </edge>
    <edge source="CZE" target="EST">
      <data key="d0">6661794</data>
    </edge>
    <edge source="CZE" target="FIN">
      <data key="d0">21928720</data>
    </edge>
    <edge source="CZE" target="FRA">
      <data key="d0">386657109</data>
    </edge>
    <edge source="CZE" target="GEO">
      <data key="d0">2766590</data>
    </edge>
    <edge source="CZE" target="GMB">
      <data key="d0">22543</data>
    </edge>
    <edge source="CZE" target="DEU">
      <data key="d0">3188197588</data>
    </edge>
    <edge source="CZE" target="GHA">
      <data key="d0">158399</data>
    </edge>
    <edge source="CZE" target="GRC">
      <data key="d0">28082195</data>
    </edge>
    <edge source="CZE" target="GTM">
      <data key="d0">29115</data>
    </edge>
    <edge source="CZE" target="HND">
      <data key="d0">192561</data>
    </edge>
    <edge source="CZE" target="HKG">
      <data key="d0">67907052</data>
    </edge>
    <edge source="CZE" target="HUN">
      <data key="d0">100457985</data>
    </edge>
    <edge source="CZE" target="IDN">
      <data key="d0">10135710</data>
    </edge>
    <edge source="CZE" target="IRL">
      <data key="d0">11150419</data>
    </edge>
    <edge source="CZE" target="ISR">
      <data key="d0">19928425</data>
    </edge>
    <edge source="CZE" target="ITA">
      <data key="d0">96463276</data>
    </edge>
    <edge source="CZE" target="CIV">
      <data key="d0">37029</data>
    </edge>
    <edge source="CZE" target="JPN">
      <data key="d0">19798492</data>
    </edge>
    <edge source="CZE" target="KAZ">
      <data key="d0">22580758</data>
    </edge>
    <edge source="CZE" target="JOR">
      <data key="d0">908026</data>
    </edge>
    <edge source="CZE" target="KOR">
      <data key="d0">3282802</data>
    </edge>
    <edge source="CZE" target="KGZ">
      <data key="d0">233751</data>
    </edge>
    <edge source="CZE" target="LBN">
      <data key="d0">1068405</data>
    </edge>
    <edge source="CZE" target="LVA">
      <data key="d0">13965402</data>
    </edge>
    <edge source="CZE" target="LTU">
      <data key="d0">16778709</data>
    </edge>
    <edge source="CZE" target="MDG">
      <data key="d0">107590</data>
    </edge>
    <edge source="CZE" target="MYS">
      <data key="d0">11799346</data>
    </edge>
    <edge source="CZE" target="MUS">
      <data key="d0">273986</data>
    </edge>
    <edge source="CZE" target="MEX">
      <data key="d0">56774757</data>
    </edge>
    <edge source="CZE" target="MDA">
      <data key="d0">9679267</data>
    </edge>
    <edge source="CZE" target="MAR">
      <data key="d0">2269867</data>
    </edge>
    <edge source="CZE" target="MOZ">
      <data key="d0">550532</data>
    </edge>
    <edge source="CZE" target="OMN">
      <data key="d0">834338</data>
    </edge>
    <edge source="CZE" target="NAM">
      <data key="d0">308376</data>
    </edge>
    <edge source="CZE" target="NLD">
      <data key="d0">673748624</data>
    </edge>
    <edge source="CZE" target="NZL">
      <data key="d0">522291</data>
    </edge>
    <edge source="CZE" target="NER">
      <data key="d0">12809</data>
    </edge>
    <edge source="CZE" target="NOR">
      <data key="d0">16905108</data>
    </edge>
    <edge source="CZE" target="PAK">
      <data key="d0">488731</data>
    </edge>
    <edge source="CZE" target="PAN">
      <data key="d0">51958</data>
    </edge>
    <edge source="CZE" target="PER">
      <data key="d0">917706</data>
    </edge>
    <edge source="CZE" target="PHL">
      <data key="d0">1166341</data>
    </edge>
    <edge source="CZE" target="POL">
      <data key="d0">502233473</data>
    </edge>
    <edge source="CZE" target="PRT">
      <data key="d0">59022372</data>
    </edge>
    <edge source="CZE" target="ROU">
      <data key="d0">36053100</data>
    </edge>
    <edge source="CZE" target="RUS">
      <data key="d0">275652821</data>
    </edge>
    <edge source="CZE" target="SAU">
      <data key="d0">9803029</data>
    </edge>
    <edge source="CZE" target="SEN">
      <data key="d0">13757</data>
    </edge>
    <edge source="CZE" target="SRB">
      <data key="d0">25705732</data>
    </edge>
    <edge source="CZE" target="IND">
      <data key="d0">10470548</data>
    </edge>
    <edge source="CZE" target="SGP">
      <data key="d0">29839617</data>
    </edge>
    <edge source="CZE" target="SVK">
      <data key="d0">490770734</data>
    </edge>
    <edge source="CZE" target="VNM">
      <data key="d0">21965736</data>
    </edge>
    <edge source="CZE" target="SVN">
      <data key="d0">20138612</data>
    </edge>
    <edge source="CZE" target="ZAF">
      <data key="d0">18574697</data>
    </edge>
    <edge source="CZE" target="ZWE">
      <data key="d0">43576</data>
    </edge>
    <edge source="CZE" target="ESP">
      <data key="d0">195606406</data>
    </edge>
    <edge source="CZE" target="SWE">
      <data key="d0">88543918</data>
    </edge>
    <edge source="CZE" target="CHE">
      <data key="d0">38747801</data>
    </edge>
    <edge source="CZE" target="THA">
      <data key="d0">1446776</data>
    </edge>
    <edge source="CZE" target="ARE">
      <data key="d0">97743829</data>
    </edge>
    <edge source="CZE" target="TUN">
      <data key="d0">585316</data>
    </edge>
    <edge source="CZE" target="TUR">
      <data key="d0">75078341</data>
    </edge>
    <edge source="CZE" target="UGA">
      <data key="d0">914687</data>
    </edge>
    <edge source="CZE" target="UKR">
      <data key="d0">164580462</data>
    </edge>
    <edge source="CZE" target="MKD">
      <data key="d0">6240576</data>
    </edge>
    <edge source="CZE" target="EGY">
      <data key="d0">1761348</data>
    </edge>
    <edge source="CZE" target="GBR">
      <data key="d0">680724091</data>
    </edge>
    <edge source="CZE" target="TZA">
      <data key="d0">232108</data>
    </edge>
    <edge source="CZE" target="USA">
      <data key="d0">68855456</data>
    </edge>
    <edge source="CZE" target="BFA">
      <data key="d0">501676</data>
    </edge>
    <edge source="CZE" target="URY">
      <data key="d0">83974</data>
    </edge>
    <edge source="ECU" target="BOL">
      <data key="d0">62221</data>
    </edge>
    <edge source="ECU" target="COL">
      <data key="d0">7816229</data>
    </edge>
    <edge source="ECU" target="FRA">
      <data key="d0">45620</data>
    </edge>
    <edge source="ECU" target="GHA">
      <data key="d0">16505</data>
    </edge>
    <edge source="ECU" target="GTM">
      <data key="d0">88650</data>
    </edge>
    <edge source="ECU" target="HKG">
      <data key="d0">1797053</data>
    </edge>
    <edge source="ECU" target="MEX">
      <data key="d0">798325</data>
    </edge>
    <edge source="ECU" target="PAN">
      <data key="d0">28841</data>
    </edge>
    <edge source="ECU" target="PER">
      <data key="d0">151401</data>
    </edge>
    <edge source="ECU" target="ESP">
      <data key="d0">43484</data>
    </edge>
    <edge source="ECU" target="ARE">
      <data key="d0">27140</data>
    </edge>
    <edge source="ECU" target="USA">
      <data key="d0">1027534</data>
    </edge>
    <edge source="HND" target="BRA">
      <data key="d0">373386</data>
    </edge>
    <edge source="HND" target="CHN">
      <data key="d0">1537034</data>
    </edge>
    <edge source="HND" target="EST">
      <data key="d0">28083</data>
    </edge>
    <edge source="HND" target="DEU">
      <data key="d0">31962</data>
    </edge>
    <edge source="HND" target="GTM">
      <data key="d0">23946</data>
    </edge>
    <edge source="HND" target="HKG">
      <data key="d0">38960</data>
    </edge>
    <edge source="HND" target="ISR">
      <data key="d0">12471</data>
    </edge>
    <edge source="HND" target="JPN">
      <data key="d0">29066</data>
    </edge>
    <edge source="HND" target="MEX">
      <data key="d0">50067</data>
    </edge>
    <edge source="HND" target="IND">
      <data key="d0">62400</data>
    </edge>
    <edge source="HND" target="SWE">
      <data key="d0">2702765</data>
    </edge>
    <edge source="HND" target="USA">
      <data key="d0">1400296</data>
    </edge>
    <edge source="ISR" target="ALB">
      <data key="d0">76000</data>
    </edge>
    <edge source="ISR" target="AZE">
      <data key="d0">58903000</data>
    </edge>
    <edge source="ISR" target="ARG">
      <data key="d0">17248000</data>
    </edge>
    <edge source="ISR" target="AUS">
      <data key="d0">63222000</data>
    </edge>
    <edge source="ISR" target="AUT">
      <data key="d0">20729000</data>
    </edge>
    <edge source="ISR" target="ARM">
      <data key="d0">122000</data>
    </edge>
    <edge source="ISR" target="BEL">
      <data key="d0">22473000</data>
    </edge>
    <edge source="ISR" target="BOL">
      <data key="d0">2471000</data>
    </edge>
    <edge source="ISR" target="BWA">
      <data key="d0">8266000</data>
    </edge>
    <edge source="ISR" target="BRA">
      <data key="d0">105540000</data>
    </edge>
    <edge source="ISR" target="BGR">
      <data key="d0">1167000</data>
    </edge>
    <edge source="ISR" target="BDI">
      <data key="d0">20000</data>
    </edge>
    <edge source="ISR" target="BLR">
      <data key="d0">266000</data>
    </edge>
    <edge source="ISR" target="KHM">
      <data key="d0">730000</data>
    </edge>
    <edge source="ISR" target="CMR">
      <data key="d0">817000</data>
    </edge>
    <edge source="ISR" target="CAN">
      <data key="d0">56269000</data>
    </edge>
    <edge source="ISR" target="CAF">
      <data key="d0">697000</data>
    </edge>
    <edge source="ISR" target="LKA">
      <data key="d0">2208000</data>
    </edge>
    <edge source="ISR" target="CHL">
      <data key="d0">80806000</data>
    </edge>
    <edge source="ISR" target="CHN">
      <data key="d0">113443000</data>
    </edge>
    <edge source="ISR" target="COL">
      <data key="d0">27732000</data>
    </edge>
    <edge source="ISR" target="CRI">
      <data key="d0">1513000</data>
    </edge>
    <edge source="ISR" target="HRV">
      <data key="d0">1111000</data>
    </edge>
    <edge source="ISR" target="CZE">
      <data key="d0">11855000</data>
    </edge>
    <edge source="ISR" target="BEN">
      <data key="d0">65000</data>
    </edge>
    <edge source="ISR" target="DNK">
      <data key="d0">5568000</data>
    </edge>
    <edge source="ISR" target="ECU">
      <data key="d0">3532000</data>
    </edge>
    <edge source="ISR" target="SLV">
      <data key="d0">1645000</data>
    </edge>
    <edge source="ISR" target="ETH">
      <data key="d0">719000</data>
    </edge>
    <edge source="ISR" target="EST">
      <data key="d0">3816000</data>
    </edge>
    <edge source="ISR" target="FIN">
      <data key="d0">71250000</data>
    </edge>
    <edge source="ISR" target="FRA">
      <data key="d0">70036000</data>
    </edge>
    <edge source="ISR" target="GEO">
      <data key="d0">4839000</data>
    </edge>
    <edge source="ISR" target="GMB">
      <data key="d0">462000</data>
    </edge>
    <edge source="ISR" target="DEU">
      <data key="d0">108264000</data>
    </edge>
    <edge source="ISR" target="GHA">
      <data key="d0">2109000</data>
    </edge>
    <edge source="ISR" target="GRC">
      <data key="d0">1791000</data>
    </edge>
    <edge source="ISR" target="GTM">
      <data key="d0">4958000</data>
    </edge>
    <edge source="ISR" target="HND">
      <data key="d0">3314000</data>
    </edge>
    <edge source="ISR" target="HKG">
      <data key="d0">64584000</data>
    </edge>
    <edge source="ISR" target="HUN">
      <data key="d0">6578000</data>
    </edge>
    <edge source="ISR" target="IDN">
      <data key="d0">1524000</data>
    </edge>
    <edge source="ISR" target="IRL">
      <data key="d0">5922000</data>
    </edge>
    <edge source="ISR" target="ITA">
      <data key="d0">52636000</data>
    </edge>
    <edge source="ISR" target="CIV">
      <data key="d0">1589000</data>
    </edge>
    <edge source="ISR" target="JAM">
      <data key="d0">390000</data>
    </edge>
    <edge source="ISR" target="JPN">
      <data key="d0">64293000</data>
    </edge>
    <edge source="ISR" target="KAZ">
      <data key="d0">25963000</data>
    </edge>
    <edge source="ISR" target="JOR">
      <data key="d0">1034000</data>
    </edge>
    <edge source="ISR" target="KOR">
      <data key="d0">54095000</data>
    </edge>
    <edge source="ISR" target="KGZ">
      <data key="d0">646000</data>
    </edge>
    <edge source="ISR" target="LVA">
      <data key="d0">5394000</data>
    </edge>
    <edge source="ISR" target="LTU">
      <data key="d0">4853000</data>
    </edge>
    <edge source="ISR" target="MDG">
      <data key="d0">366000</data>
    </edge>
    <edge source="ISR" target="MWI">
      <data key="d0">458000</data>
    </edge>
    <edge source="ISR" target="MYS">
      <data key="d0">591000</data>
    </edge>
    <edge source="ISR" target="MRT">
      <data key="d0">225000</data>
    </edge>
    <edge source="ISR" target="MUS">
      <data key="d0">1513000</data>
    </edge>
    <edge source="ISR" target="MEX">
      <data key="d0">39821000</data>
    </edge>
    <edge source="ISR" target="MDA">
      <data key="d0">201000</data>
    </edge>
    <edge source="ISR" target="MAR">
      <data key="d0">125000</data>
    </edge>
    <edge source="ISR" target="MOZ">
      <data key="d0">3171000</data>
    </edge>
    <edge source="ISR" target="NAM">
      <data key="d0">1811000</data>
    </edge>
    <edge source="ISR" target="NLD">
      <data key="d0">84547000</data>
    </edge>
    <edge source="ISR" target="NZL">
      <data key="d0">4248000</data>
    </edge>
    <edge source="ISR" target="NIC">
      <data key="d0">973000</data>
    </edge>
    <edge source="ISR" target="NER">
      <data key="d0">4262000</data>
    </edge>
    <edge source="ISR" target="NOR">
      <data key="d0">5373000</data>
    </edge>
    <edge source="ISR" target="PAK">
      <data key="d0">12000</data>
    </edge>
    <edge source="ISR" target="PAN">
      <data key="d0">2277000</data>
    </edge>
    <edge source="ISR" target="PRY">
      <data key="d0">989000</data>
    </edge>
    <edge source="ISR" target="PER">
      <data key="d0">20163000</data>
    </edge>
    <edge source="ISR" target="PHL">
      <data key="d0">37712000</data>
    </edge>
    <edge source="ISR" target="POL">
      <data key="d0">33524000</data>
    </edge>
    <edge source="ISR" target="PRT">
      <data key="d0">3729000</data>
    </edge>
    <edge source="ISR" target="ROU">
      <data key="d0">13047000</data>
    </edge>
    <edge source="ISR" target="RUS">
      <data key="d0">63313000</data>
    </edge>
    <edge source="ISR" target="SEN">
      <data key="d0">2001000</data>
    </edge>
    <edge source="ISR" target="SRB">
      <data key="d0">3748000</data>
    </edge>
    <edge source="ISR" target="IND">
      <data key="d0">178621000</data>
    </edge>
    <edge source="ISR" target="SGP">
      <data key="d0">53568000</data>
    </edge>
    <edge source="ISR" target="SVK">
      <data key="d0">7785000</data>
    </edge>
    <edge source="ISR" target="VNM">
      <data key="d0">8790000</data>
    </edge>
    <edge source="ISR" target="SVN">
      <data key="d0">1051000</data>
    </edge>
    <edge source="ISR" target="ZAF">
      <data key="d0">22324000</data>
    </edge>
    <edge source="ISR" target="ZWE">
      <data key="d0">2242000</data>
    </edge>
    <edge source="ISR" target="ESP">
      <data key="d0">43639000</data>
    </edge>
    <edge source="ISR" target="SWE">
      <data key="d0">14113000</data>
    </edge>
    <edge source="ISR" target="CHE">
      <data key="d0">13965000</data>
    </edge>
    <edge source="ISR" target="THA">
      <data key="d0">56560000</data>
    </edge>
    <edge source="ISR" target="TGO">
      <data key="d0">1361000</data>
    </edge>
    <edge source="ISR" target="ARE">
      <data key="d0">2271000</data>
    </edge>
    <edge source="ISR" target="TUR">
      <data key="d0">4736000</data>
    </edge>
    <edge source="ISR" target="UGA">
      <data key="d0">2649000</data>
    </edge>
    <edge source="ISR" target="UKR">
      <data key="d0">6990000</data>
    </edge>
    <edge source="ISR" target="MKD">
      <data key="d0">1063000</data>
    </edge>
    <edge source="ISR" target="GBR">
      <data key="d0">101387000</data>
    </edge>
    <edge source="ISR" target="TZA">
      <data key="d0">10850000</data>
    </edge>
    <edge source="ISR" target="USA">
      <data key="d0">716079000</data>
    </edge>
    <edge source="ISR" target="BFA">
      <data key="d0">746000</data>
    </edge>
    <edge source="ISR" target="URY">
      <data key="d0">1514000</data>
    </edge>
    <edge source="KOR" target="ALB">
      <data key="d0">3255861</data>
    </edge>
    <edge source="KOR" target="DZA">
      <data key="d0">33686563</data>
    </edge>
    <edge source="KOR" target="AZE">
      <data key="d0">6131805</data>
    </edge>
    <edge source="KOR" target="ARG">
      <data key="d0">147427935</data>
    </edge>
    <edge source="KOR" target="AUS">
      <data key="d0">491791256</data>
    </edge>
    <edge source="KOR" target="AUT">
      <data key="d0">248722570</data>
    </edge>
    <edge source="KOR" target="ARM">
      <data key="d0">1396108</data>
    </edge>
    <edge source="KOR" target="BEL">
      <data key="d0">12090545</data>
    </edge>
    <edge source="KOR" target="BOL">
      <data key="d0">517658</data>
    </edge>
    <edge source="KOR" target="BWA">
      <data key="d0">101173</data>
    </edge>
    <edge source="KOR" target="BRA">
      <data key="d0">1126424821</data>
    </edge>
    <edge source="KOR" target="BGR">
      <data key="d0">7501654</data>
    </edge>
    <edge source="KOR" target="BLR">
      <data key="d0">916831</data>
    </edge>
    <edge source="KOR" target="KHM">
      <data key="d0">5192489</data>
    </edge>
    <edge source="KOR" target="CMR">
      <data key="d0">2418749</data>
    </edge>
    <edge source="KOR" target="CAN">
      <data key="d0">224746296</data>
    </edge>
    <edge source="KOR" target="LKA">
      <data key="d0">5168461</data>
    </edge>
    <edge source="KOR" target="CHL">
      <data key="d0">24429119</data>
    </edge>
    <edge source="KOR" target="CHN">
      <data key="d0">5330931981</data>
    </edge>
    <edge source="KOR" target="COL">
      <data key="d0">13463414</data>
    </edge>
    <edge source="KOR" target="CRI">
      <data key="d0">1971117</data>
    </edge>
    <edge source="KOR" target="HRV">
      <data key="d0">1657474</data>
    </edge>
    <edge source="KOR" target="CZE">
      <data key="d0">44242181</data>
    </edge>
    <edge source="KOR" target="BEN">
      <data key="d0">109559</data>
    </edge>
    <edge source="KOR" target="DNK">
      <data key="d0">7910078</data>
    </edge>
    <edge source="KOR" target="ECU">
      <data key="d0">9142271</data>
    </edge>
    <edge source="KOR" target="SLV">
      <data key="d0">226159</data>
    </edge>
    <edge source="KOR" target="ETH">
      <data key="d0">106825</data>
    </edge>
    <edge source="KOR" target="EST">
      <data key="d0">14172677</data>
    </edge>
    <edge source="KOR" target="FIN">
      <data key="d0">138133104</data>
    </edge>
    <edge source="KOR" target="FRA">
      <data key="d0">590487624</data>
    </edge>
    <edge source="KOR" target="GEO">
      <data key="d0">1599995</data>
    </edge>
    <edge source="KOR" target="GMB">
      <data key="d0">366829</data>
    </edge>
    <edge source="KOR" target="PSE">
      <data key="d0">84428</data>
    </edge>
    <edge source="KOR" target="DEU">
      <data key="d0">687420764</data>
    </edge>
    <edge source="KOR" target="GHA">
      <data key="d0">4561208</data>
    </edge>
    <edge source="KOR" target="GRC">
      <data key="d0">20502069</data>
    </edge>
    <edge source="KOR" target="GTM">
      <data key="d0">871913</data>
    </edge>
    <edge source="KOR" target="HND">
      <data key="d0">771257</data>
    </edge>
    <edge source="KOR" target="HKG">
      <data key="d0">2377648428</data>
    </edge>
    <edge source="KOR" target="HUN">
      <data key="d0">381792929</data>
    </edge>
    <edge source="KOR" target="IDN">
      <data key="d0">405587914</data>
    </edge>
    <edge source="KOR" target="IRL">
      <data key="d0">3180986</data>
    </edge>
    <edge source="KOR" target="ISR">
      <data key="d0">93554010</data>
    </edge>
    <edge source="KOR" target="ITA">
      <data key="d0">197970883</data>
    </edge>
    <edge source="KOR" target="CIV">
      <data key="d0">3077347</data>
    </edge>
    <edge source="KOR" target="JAM">
      <data key="d0">60567</data>
    </edge>
    <edge source="KOR" target="JPN">
      <data key="d0">3410760093</data>
    </edge>
    <edge source="KOR" target="KAZ">
      <data key="d0">139691610</data>
    </edge>
    <edge source="KOR" target="JOR">
      <data key="d0">10837821</data>
    </edge>
    <edge source="KOR" target="KGZ">
      <data key="d0">4582001</data>
    </edge>
    <edge source="KOR" target="LBN">
      <data key="d0">16881448</data>
    </edge>
    <edge source="KOR" target="LVA">
      <data key="d0">21340025</data>
    </edge>
    <edge source="KOR" target="LTU">
      <data key="d0">5790052</data>
    </edge>
    <edge source="KOR" target="MDG">
      <data key="d0">197541</data>
    </edge>
    <edge source="KOR" target="MYS">
      <data key="d0">440744566</data>
    </edge>
    <edge source="KOR" target="MUS">
      <data key="d0">3044844</data>
    </edge>
    <edge source="KOR" target="MEX">
      <data key="d0">1651638080</data>
    </edge>
    <edge source="KOR" target="MDA">
      <data key="d0">143564</data>
    </edge>
    <edge source="KOR" target="MAR">
      <data key="d0">44065491</data>
    </edge>
    <edge source="KOR" target="MOZ">
      <data key="d0">49295</data>
    </edge>
    <edge source="KOR" target="OMN">
      <data key="d0">6234533</data>
    </edge>
    <edge source="KOR" target="NAM">
      <data key="d0">89053</data>
    </edge>
    <edge source="KOR" target="NLD">
      <data key="d0">239956675</data>
    </edge>
    <edge source="KOR" target="NZL">
      <data key="d0">38153876</data>
    </edge>
    <edge source="KOR" target="NIC">
      <data key="d0">132023</data>
    </edge>
    <edge source="KOR" target="NOR">
      <data key="d0">11747617</data>
    </edge>
    <edge source="KOR" target="PAK">
      <data key="d0">15467071</data>
    </edge>
    <edge source="KOR" target="PAN">
      <data key="d0">10181075</data>
    </edge>
    <edge source="KOR" target="PRY">
      <data key="d0">7459762</data>
    </edge>
    <edge source="KOR" target="PER">
      <data key="d0">156706677</data>
    </edge>
    <edge source="KOR" target="PHL">
      <data key="d0">123234800</data>
    </edge>
    <edge source="KOR" target="POL">
      <data key="d0">631150227</data>
    </edge>
    <edge source="KOR" target="PRT">
      <data key="d0">33947792</data>
    </edge>
    <edge source="KOR" target="ROU">
      <data key="d0">42387107</data>
    </edge>
    <edge source="KOR" target="RUS">
      <data key="d0">638443369</data>
    </edge>
    <edge source="KOR" target="SAU">
      <data key="d0">202074581</data>
    </edge>
    <edge source="KOR" target="SEN">
      <data key="d0">1775934</data>
    </edge>
    <edge source="KOR" target="SRB">
      <data key="d0">1053461</data>
    </edge>
    <edge source="KOR" target="IND">
      <data key="d0">459646706</data>
    </edge>
    <edge source="KOR" target="SGP">
      <data key="d0">253009208</data>
    </edge>
    <edge source="KOR" target="SVK">
      <data key="d0">311910979</data>
    </edge>
    <edge source="KOR" target="VNM">
      <data key="d0">1076074005</data>
    </edge>
    <edge source="KOR" target="SVN">
      <data key="d0">52386532</data>
    </edge>
    <edge source="KOR" target="ZAF">
      <data key="d0">101816552</data>
    </edge>
    <edge source="KOR" target="ZWE">
      <data key="d0">171796</data>
    </edge>
    <edge source="KOR" target="ESP">
      <data key="d0">238138261</data>
    </edge>
    <edge source="KOR" target="SWE">
      <data key="d0">224695826</data>
    </edge>
    <edge source="KOR" target="CHE">
      <data key="d0">23026515</data>
    </edge>
    <edge source="KOR" target="THA">
      <data key="d0">318417861</data>
    </edge>
    <edge source="KOR" target="TGO">
      <data key="d0">795415</data>
    </edge>
    <edge source="KOR" target="ARE">
      <data key="d0">847172284</data>
    </edge>
    <edge source="KOR" target="TUN">
      <data key="d0">3133776</data>
    </edge>
    <edge source="KOR" target="TUR">
      <data key="d0">105794065</data>
    </edge>
    <edge source="KOR" target="UGA">
      <data key="d0">253378</data>
    </edge>
    <edge source="KOR" target="UKR">
      <data key="d0">35160577</data>
    </edge>
    <edge source="KOR" target="MKD">
      <data key="d0">81603</data>
    </edge>
    <edge source="KOR" target="EGY">
      <data key="d0">47754760</data>
    </edge>
    <edge source="KOR" target="GBR">
      <data key="d0">512923749</data>
    </edge>
    <edge source="KOR" target="TZA">
      <data key="d0">3246547</data>
    </edge>
    <edge source="KOR" target="USA">
      <data key="d0">6253996959</data>
    </edge>
    <edge source="KOR" target="BFA">
      <data key="d0">108559</data>
    </edge>
    <edge source="KOR" target="URY">
      <data key="d0">7750025</data>
    </edge>
    <edge source="MEX" target="AZE">
      <data key="d0">936016</data>
    </edge>
    <edge source="MEX" target="ARG">
      <data key="d0">132495621</data>
    </edge>
    <edge source="MEX" target="AUS">
      <data key="d0">112367021</data>
    </edge>
    <edge source="MEX" target="AUT">
      <data key="d0">1676769</data>
    </edge>
    <edge source="MEX" target="BEL">
      <data key="d0">15286238</data>
    </edge>
    <edge source="MEX" target="BOL">
      <data key="d0">2331342</data>
    </edge>
    <edge source="MEX" target="BWA">
      <data key="d0">43395</data>
    </edge>
    <edge source="MEX" target="BRA">
      <data key="d0">156008736</data>
    </edge>
    <edge source="MEX" target="BGR">
      <data key="d0">1238484</data>
    </edge>
    <edge source="MEX" target="CAN">
      <data key="d0">1697830239</data>
    </edge>
    <edge source="MEX" target="LKA">
      <data key="d0">21388</data>
    </edge>
    <edge source="MEX" target="CHL">
      <data key="d0">506780988</data>
    </edge>
    <edge source="MEX" target="CHN">
      <data key="d0">624853364</data>
    </edge>
    <edge source="MEX" target="COL">
      <data key="d0">669652756</data>
    </edge>
    <edge source="MEX" target="CRI">
      <data key="d0">75289414</data>
    </edge>
    <edge source="MEX" target="HRV">
      <data key="d0">105503</data>
    </edge>
    <edge source="MEX" target="CZE">
      <data key="d0">62259036</data>
    </edge>
    <edge source="MEX" target="DNK">
      <data key="d0">7224792</data>
    </edge>
    <edge source="MEX" target="ECU">
      <data key="d0">138543269</data>
    </edge>
    <edge source="MEX" target="SLV">
      <data key="d0">39599348</data>
    </edge>
    <edge source="MEX" target="ETH">
      <data key="d0">111945</data>
    </edge>
    <edge source="MEX" target="EST">
      <data key="d0">1913108</data>
    </edge>
    <edge source="MEX" target="FIN">
      <data key="d0">32227273</data>
    </edge>
    <edge source="MEX" target="FRA">
      <data key="d0">352988494</data>
    </edge>
    <edge source="MEX" target="DEU">
      <data key="d0">83440701</data>
    </edge>
    <edge source="MEX" target="GRC">
      <data key="d0">800879</data>
    </edge>
    <edge source="MEX" target="GTM">
      <data key="d0">94082731</data>
    </edge>
    <edge source="MEX" target="HND">
      <data key="d0">28493241</data>
    </edge>
    <edge source="MEX" target="HKG">
      <data key="d0">178805620</data>
    </edge>
    <edge source="MEX" target="HUN">
      <data key="d0">503534313</data>
    </edge>
    <edge source="MEX" target="IDN">
      <data key="d0">3593837</data>
    </edge>
    <edge source="MEX" target="IRL">
      <data key="d0">22192971</data>
    </edge>
    <edge source="MEX" target="ISR">
      <data key="d0">15535463</data>
    </edge>
    <edge source="MEX" target="ITA">
      <data key="d0">5508497</data>
    </edge>
    <edge source="MEX" target="JAM">
      <data key="d0">1730967</data>
    </edge>
    <edge source="MEX" target="JPN">
      <data key="d0">435845875</data>
    </edge>
    <edge source="MEX" target="KAZ">
      <data key="d0">1901821</data>
    </edge>
    <edge source="MEX" target="KOR">
      <data key="d0">87772668</data>
    </edge>
    <edge source="MEX" target="LBN">
      <data key="d0">17254</data>
    </edge>
    <edge source="MEX" target="LVA">
      <data key="d0">28952</data>
    </edge>
    <edge source="MEX" target="LTU">
      <data key="d0">46389</data>
    </edge>
    <edge source="MEX" target="MYS">
      <data key="d0">45409477</data>
    </edge>
    <edge source="MEX" target="MDA">
      <data key="d0">23972</data>
    </edge>
    <edge source="MEX" target="MAR">
      <data key="d0">125098</data>
    </edge>
    <edge source="MEX" target="NLD">
      <data key="d0">635783945</data>
    </edge>
    <edge source="MEX" target="NZL">
      <data key="d0">20741347</data>
    </edge>
    <edge source="MEX" target="NIC">
      <data key="d0">12789926</data>
    </edge>
    <edge source="MEX" target="NOR">
      <data key="d0">766183</data>
    </edge>
    <edge source="MEX" target="PAN">
      <data key="d0">214410192</data>
    </edge>
    <edge source="MEX" target="PRY">
      <data key="d0">8200193</data>
    </edge>
    <edge source="MEX" target="PER">
      <data key="d0">222191702</data>
    </edge>
    <edge source="MEX" target="PHL">
      <data key="d0">10995340</data>
    </edge>
    <edge source="MEX" target="POL">
      <data key="d0">4714372</data>
    </edge>
    <edge source="MEX" target="PRT">
      <data key="d0">2078183</data>
    </edge>
    <edge source="MEX" target="ROU">
      <data key="d0">67846467</data>
    </edge>
    <edge source="MEX" target="RUS">
      <data key="d0">6536818</data>
    </edge>
    <edge source="MEX" target="SAU">
      <data key="d0">29244285</data>
    </edge>
    <edge source="MEX" target="SRB">
      <data key="d0">18348</data>
    </edge>
    <edge source="MEX" target="IND">
      <data key="d0">131295445</data>
    </edge>
    <edge source="MEX" target="SGP">
      <data key="d0">232891427</data>
    </edge>
    <edge source="MEX" target="SVK">
      <data key="d0">838339</data>
    </edge>
    <edge source="MEX" target="VNM">
      <data key="d0">8931190</data>
    </edge>
    <edge source="MEX" target="ZAF">
      <data key="d0">51615133</data>
    </edge>
    <edge source="MEX" target="ZWE">
      <data key="d0">13756</data>
    </edge>
    <edge source="MEX" target="ESP">
      <data key="d0">20163184</data>
    </edge>
    <edge source="MEX" target="SWE">
      <data key="d0">9358316</data>
    </edge>
    <edge source="MEX" target="CHE">
      <data key="d0">2527625</data>
    </edge>
    <edge source="MEX" target="THA">
      <data key="d0">48627828</data>
    </edge>
    <edge source="MEX" target="TGO">
      <data key="d0">516411</data>
    </edge>
    <edge source="MEX" target="ARE">
      <data key="d0">25059499</data>
    </edge>
    <edge source="MEX" target="TUR">
      <data key="d0">29644322</data>
    </edge>
    <edge source="MEX" target="UKR">
      <data key="d0">11595</data>
    </edge>
    <edge source="MEX" target="EGY">
      <data key="d0">1098920</data>
    </edge>
    <edge source="MEX" target="GBR">
      <data key="d0">111919362</data>
    </edge>
    <edge source="MEX" target="USA">
      <data key="d0">31244347626</data>
    </edge>
    <edge source="MEX" target="URY">
      <data key="d0">53710615</data>
    </edge>
    <edge source="MOZ" target="ZAF">
      <data key="d0">36031</data>
    </edge>
    <edge source="NOR" target="DZA">
      <data key="d0">10695557</data>
    </edge>
    <edge source="NOR" target="AZE">
      <data key="d0">507345</data>
    </edge>
    <edge source="NOR" target="ARG">
      <data key="d0">120313</data>
    </edge>
    <edge source="NOR" target="AUS">
      <data key="d0">5047796</data>
    </edge>
    <edge source="NOR" target="AUT">
      <data key="d0">2218780</data>
    </edge>
    <edge source="NOR" target="BEL">
      <data key="d0">7403403</data>
    </edge>
    <edge source="NOR" target="BRA">
      <data key="d0">11260686</data>
    </edge>
    <edge source="NOR" target="BGR">
      <data key="d0">263004</data>
    </edge>
    <edge source="NOR" target="BLR">
      <data key="d0">32049</data>
    </edge>
    <edge source="NOR" target="CMR">
      <data key="d0">40715</data>
    </edge>
    <edge source="NOR" target="CAN">
      <data key="d0">6703463</data>
    </edge>
    <edge source="NOR" target="CAF">
      <data key="d0">20654</data>
    </edge>
    <edge source="NOR" target="LKA">
      <data key="d0">1321561</data>
    </edge>
    <edge source="NOR" target="CHL">
      <data key="d0">614691</data>
    </edge>
    <edge source="NOR" target="CHN">
      <data key="d0">30674689</data>
    </edge>
    <edge source="NOR" target="COL">
      <data key="d0">447933</data>
    </edge>
    <edge source="NOR" target="CRI">
      <data key="d0">24621</data>
    </edge>
    <edge source="NOR" target="HRV">
      <data key="d0">1216488</data>
    </edge>
    <edge source="NOR" target="CZE">
      <data key="d0">57649722</data>
    </edge>
    <edge source="NOR" target="BEN">
      <data key="d0">10750</data>
    </edge>
    <edge source="NOR" target="DNK">
      <data key="d0">24626857</data>
    </edge>
    <edge source="NOR" target="ETH">
      <data key="d0">137768</data>
    </edge>
    <edge source="NOR" target="EST">
      <data key="d0">1326425</data>
    </edge>
    <edge source="NOR" target="FIN">
      <data key="d0">17085930</data>
    </edge>
    <edge source="NOR" target="FRA">
      <data key="d0">24201920</data>
    </edge>
    <edge source="NOR" target="GEO">
      <data key="d0">301664</data>
    </edge>
    <edge source="NOR" target="DEU">
      <data key="d0">29069224</data>
    </edge>
    <edge source="NOR" target="GHA">
      <data key="d0">272927</data>
    </edge>
    <edge source="NOR" target="GRC">
      <data key="d0">245782</data>
    </edge>
    <edge source="NOR" target="HKG">
      <data key="d0">13896000</data>
    </edge>
    <edge source="NOR" target="HUN">
      <data key="d0">6404623</data>
    </edge>
    <edge source="NOR" target="IDN">
      <data key="d0">7952620</data>
    </edge>
    <edge source="NOR" target="IRL">
      <data key="d0">1200304</data>
    </edge>
    <edge source="NOR" target="ISR">
      <data key="d0">1073373</data>
    </edge>
    <edge source="NOR" target="ITA">
      <data key="d0">7139966</data>
    </edge>
    <edge source="NOR" target="CIV">
      <data key="d0">18373</data>
    </edge>
    <edge source="NOR" target="JPN">
      <data key="d0">3358053</data>
    </edge>
    <edge source="NOR" target="KAZ">
      <data key="d0">36892</data>
    </edge>
    <edge source="NOR" target="JOR">
      <data key="d0">1004503</data>
    </edge>
    <edge source="NOR" target="KOR">
      <data key="d0">33759592</data>
    </edge>
    <edge source="NOR" target="LBN">
      <data key="d0">12057</data>
    </edge>
    <edge source="NOR" target="LVA">
      <data key="d0">676034</data>
    </edge>
    <edge source="NOR" target="LTU">
      <data key="d0">3710070</data>
    </edge>
    <edge source="NOR" target="MWI">
      <data key="d0">14081</data>
    </edge>
    <edge source="NOR" target="MYS">
      <data key="d0">2450223</data>
    </edge>
    <edge source="NOR" target="MRT">
      <data key="d0">70425</data>
    </edge>
    <edge source="NOR" target="MUS">
      <data key="d0">121430</data>
    </edge>
    <edge source="NOR" target="MEX">
      <data key="d0">348375</data>
    </edge>
    <edge source="NOR" target="MDA">
      <data key="d0">19712</data>
    </edge>
    <edge source="NOR" target="MAR">
      <data key="d0">997909</data>
    </edge>
    <edge source="NOR" target="MOZ">
      <data key="d0">85299</data>
    </edge>
    <edge source="NOR" target="OMN">
      <data key="d0">1982179</data>
    </edge>
    <edge source="NOR" target="NAM">
      <data key="d0">787297</data>
    </edge>
    <edge source="NOR" target="NLD">
      <data key="d0">48468530</data>
    </edge>
    <edge source="NOR" target="NZL">
      <data key="d0">390417</data>
    </edge>
    <edge source="NOR" target="PAK">
      <data key="d0">376390</data>
    </edge>
    <edge source="NOR" target="PAN">
      <data key="d0">1312375</data>
    </edge>
    <edge source="NOR" target="PER">
      <data key="d0">55301</data>
    </edge>
    <edge source="NOR" target="PHL">
      <data key="d0">215389</data>
    </edge>
    <edge source="NOR" target="POL">
      <data key="d0">13480031</data>
    </edge>
    <edge source="NOR" target="PRT">
      <data key="d0">2400193</data>
    </edge>
    <edge source="NOR" target="ROU">
      <data key="d0">4378750</data>
    </edge>
    <edge source="NOR" target="RUS">
      <data key="d0">8400055</data>
    </edge>
    <edge source="NOR" target="SAU">
      <data key="d0">6018034</data>
    </edge>
    <edge source="NOR" target="SEN">
      <data key="d0">37818</data>
    </edge>
    <edge source="NOR" target="SRB">
      <data key="d0">737343</data>
    </edge>
    <edge source="NOR" target="IND">
      <data key="d0">11900874</data>
    </edge>
    <edge source="NOR" target="SGP">
      <data key="d0">30378832</data>
    </edge>
    <edge source="NOR" target="SVK">
      <data key="d0">2300472</data>
    </edge>
    <edge source="NOR" target="VNM">
      <data key="d0">2418834</data>
    </edge>
    <edge source="NOR" target="SVN">
      <data key="d0">477212</data>
    </edge>
    <edge source="NOR" target="ZAF">
      <data key="d0">3439316</data>
    </edge>
    <edge source="NOR" target="ZWE">
      <data key="d0">14046</data>
    </edge>
    <edge source="NOR" target="ESP">
      <data key="d0">12049837</data>
    </edge>
    <edge source="NOR" target="SWE">
      <data key="d0">160887107</data>
    </edge>
    <edge source="NOR" target="CHE">
      <data key="d0">5215239</data>
    </edge>
    <edge source="NOR" target="THA">
      <data key="d0">512598</data>
    </edge>
    <edge source="NOR" target="TGO">
      <data key="d0">72583</data>
    </edge>
    <edge source="NOR" target="ARE">
      <data key="d0">18779992</data>
    </edge>
    <edge source="NOR" target="TUR">
      <data key="d0">6056579</data>
    </edge>
    <edge source="NOR" target="UGA">
      <data key="d0">166699</data>
    </edge>
    <edge source="NOR" target="UKR">
      <data key="d0">1382570</data>
    </edge>
    <edge source="NOR" target="MKD">
      <data key="d0">278238</data>
    </edge>
    <edge source="NOR" target="EGY">
      <data key="d0">4910695</data>
    </edge>
    <edge source="NOR" target="GBR">
      <data key="d0">42535807</data>
    </edge>
    <edge source="NOR" target="TZA">
      <data key="d0">377813</data>
    </edge>
    <edge source="NOR" target="USA">
      <data key="d0">57809751</data>
    </edge>
    <edge source="NOR" target="BFA">
      <data key="d0">28811</data>
    </edge>
    <edge source="NOR" target="URY">
      <data key="d0">79266</data>
    </edge>
    <edge source="PAN" target="ARG">
      <data key="d0">14944132</data>
    </edge>
    <edge source="PAN" target="AUT">
      <data key="d0">693693</data>
    </edge>
    <edge source="PAN" target="BOL">
      <data key="d0">141404</data>
    </edge>
    <edge source="PAN" target="BRA">
      <data key="d0">82051117</data>
    </edge>
    <edge source="PAN" target="CAN">
      <data key="d0">217696</data>
    </edge>
    <edge source="PAN" target="CHL">
      <data key="d0">34704005</data>
    </edge>
    <edge source="PAN" target="CHN">
      <data key="d0">33800</data>
    </edge>
    <edge source="PAN" target="COL">
      <data key="d0">172383501</data>
    </edge>
    <edge source="PAN" target="CRI">
      <data key="d0">45572174</data>
    </edge>
    <edge source="PAN" target="ECU">
      <data key="d0">109083969</data>
    </edge>
    <edge source="PAN" target="SLV">
      <data key="d0">26245236</data>
    </edge>
    <edge source="PAN" target="EST">
      <data key="d0">88008</data>
    </edge>
    <edge source="PAN" target="FRA">
      <data key="d0">99478</data>
    </edge>
    <edge source="PAN" target="DEU">
      <data key="d0">286926</data>
    </edge>
    <edge source="PAN" target="GTM">
      <data key="d0">43172540</data>
    </edge>
    <edge source="PAN" target="HND">
      <data key="d0">22244426</data>
    </edge>
    <edge source="PAN" target="HKG">
      <data key="d0">4898722</data>
    </edge>
    <edge source="PAN" target="ISR">
      <data key="d0">27865</data>
    </edge>
    <edge source="PAN" target="JAM">
      <data key="d0">5356313</data>
    </edge>
    <edge source="PAN" target="JPN">
      <data key="d0">25702</data>
    </edge>
    <edge source="PAN" target="MYS">
      <data key="d0">27168</data>
    </edge>
    <edge source="PAN" target="MEX">
      <data key="d0">5454787</data>
    </edge>
    <edge source="PAN" target="NLD">
      <data key="d0">142021</data>
    </edge>
    <edge source="PAN" target="NZL">
      <data key="d0">20435</data>
    </edge>
    <edge source="PAN" target="NIC">
      <data key="d0">19909743</data>
    </edge>
    <edge source="PAN" target="PRY">
      <data key="d0">4443103</data>
    </edge>
    <edge source="PAN" target="PER">
      <data key="d0">21822257</data>
    </edge>
    <edge source="PAN" target="IND">
      <data key="d0">66160</data>
    </edge>
    <edge source="PAN" target="SGP">
      <data key="d0">3187958</data>
    </edge>
    <edge source="PAN" target="ESP">
      <data key="d0">305885</data>
    </edge>
    <edge source="PAN" target="ARE">
      <data key="d0">2137442</data>
    </edge>
    <edge source="PAN" target="TUR">
      <data key="d0">400444</data>
    </edge>
    <edge source="PAN" target="GBR">
      <data key="d0">12704</data>
    </edge>
    <edge source="PAN" target="USA">
      <data key="d0">60537773</data>
    </edge>
    <edge source="PAN" target="URY">
      <data key="d0">16087609</data>
    </edge>
    <edge source="PRY" target="AUS">
      <data key="d0">25000</data>
    </edge>
    <edge source="PRY" target="BOL">
      <data key="d0">174030</data>
    </edge>
    <edge source="PRY" target="BRA">
      <data key="d0">808846</data>
    </edge>
    <edge source="PRY" target="CHL">
      <data key="d0">113279</data>
    </edge>
    <edge source="PRY" target="CHN">
      <data key="d0">357485</data>
    </edge>
    <edge source="PRY" target="FRA">
      <data key="d0">109133</data>
    </edge>
    <edge source="PRY" target="DEU">
      <data key="d0">43899</data>
    </edge>
    <edge source="PRY" target="GTM">
      <data key="d0">27000</data>
    </edge>
    <edge source="PRY" target="HKG">
      <data key="d0">40288</data>
    </edge>
    <edge source="PRY" target="LBN">
      <data key="d0">11548</data>
    </edge>
    <edge source="PRY" target="PHL">
      <data key="d0">28119</data>
    </edge>
    <edge source="PRY" target="ESP">
      <data key="d0">46755</data>
    </edge>
    <edge source="PRY" target="ARE">
      <data key="d0">444505</data>
    </edge>
    <edge source="PRY" target="USA">
      <data key="d0">1542137</data>
    </edge>
    <edge source="PRY" target="URY">
      <data key="d0">91678</data>
    </edge>
    <edge source="PER" target="ARG">
      <data key="d0">369483</data>
    </edge>
    <edge source="PER" target="BOL">
      <data key="d0">791058</data>
    </edge>
    <edge source="PER" target="BRA">
      <data key="d0">316966</data>
    </edge>
    <edge source="PER" target="CAN">
      <data key="d0">589703</data>
    </edge>
    <edge source="PER" target="CHL">
      <data key="d0">2789861</data>
    </edge>
    <edge source="PER" target="CHN">
      <data key="d0">109366</data>
    </edge>
    <edge source="PER" target="COL">
      <data key="d0">229392</data>
    </edge>
    <edge source="PER" target="CRI">
      <data key="d0">91919</data>
    </edge>
    <edge source="PER" target="ECU">
      <data key="d0">169264</data>
    </edge>
    <edge source="PER" target="FRA">
      <data key="d0">56911</data>
    </edge>
    <edge source="PER" target="HKG">
      <data key="d0">2843104</data>
    </edge>
    <edge source="PER" target="ISR">
      <data key="d0">265264</data>
    </edge>
    <edge source="PER" target="JPN">
      <data key="d0">42461</data>
    </edge>
    <edge source="PER" target="MEX">
      <data key="d0">292790</data>
    </edge>
    <edge source="PER" target="NLD">
      <data key="d0">406924</data>
    </edge>
    <edge source="PER" target="PAN">
      <data key="d0">142367</data>
    </edge>
    <edge source="PER" target="PRY">
      <data key="d0">43677</data>
    </edge>
    <edge source="PER" target="ESP">
      <data key="d0">346116</data>
    </edge>
    <edge source="PER" target="SWE">
      <data key="d0">30964</data>
    </edge>
    <edge source="PER" target="THA">
      <data key="d0">21571</data>
    </edge>
    <edge source="PER" target="USA">
      <data key="d0">12502184</data>
    </edge>
    <edge source="PER" target="URY">
      <data key="d0">10173</data>
    </edge>
    <edge source="POL" target="ALB">
      <data key="d0">196016</data>
    </edge>
    <edge source="POL" target="AZE">
      <data key="d0">4115575</data>
    </edge>
    <edge source="POL" target="ARG">
      <data key="d0">76925</data>
    </edge>
    <edge source="POL" target="AUS">
      <data key="d0">2613495</data>
    </edge>
    <edge source="POL" target="AUT">
      <data key="d0">138672881</data>
    </edge>
    <edge source="POL" target="ARM">
      <data key="d0">306403</data>
    </edge>
    <edge source="POL" target="BEL">
      <data key="d0">28469033</data>
    </edge>
    <edge source="POL" target="BWA">
      <data key="d0">63946</data>
    </edge>
    <edge source="POL" target="BRA">
      <data key="d0">28427040</data>
    </edge>
    <edge source="POL" target="BGR">
      <data key="d0">21879535</data>
    </edge>
    <edge source="POL" target="BLR">
      <data key="d0">46668602</data>
    </edge>
    <edge source="POL" target="CMR">
      <data key="d0">13273</data>
    </edge>
    <edge source="POL" target="CAN">
      <data key="d0">557987</data>
    </edge>
    <edge source="POL" target="LKA">
      <data key="d0">26871</data>
    </edge>
    <edge source="POL" target="CHL">
      <data key="d0">360521</data>
    </edge>
    <edge source="POL" target="CHN">
      <data key="d0">27012723</data>
    </edge>
    <edge source="POL" target="COL">
      <data key="d0">457054</data>
    </edge>
    <edge source="POL" target="HRV">
      <data key="d0">10392006</data>
    </edge>
    <edge source="POL" target="CZE">
      <data key="d0">648710274</data>
    </edge>
    <edge source="POL" target="BEN">
      <data key="d0">54185</data>
    </edge>
    <edge source="POL" target="DNK">
      <data key="d0">41113516</data>
    </edge>
    <edge source="POL" target="ECU">
      <data key="d0">16210</data>
    </edge>
    <edge source="POL" target="ETH">
      <data key="d0">13130</data>
    </edge>
    <edge source="POL" target="EST">
      <data key="d0">31368848</data>
    </edge>
    <edge source="POL" target="FIN">
      <data key="d0">7053061</data>
    </edge>
    <edge source="POL" target="FRA">
      <data key="d0">695559050</data>
    </edge>
    <edge source="POL" target="GEO">
      <data key="d0">373971</data>
    </edge>
    <edge source="POL" target="DEU">
      <data key="d0">1521571589</data>
    </edge>
    <edge source="POL" target="GHA">
      <data key="d0">15668</data>
    </edge>
    <edge source="POL" target="GRC">
      <data key="d0">92896811</data>
    </edge>
    <edge source="POL" target="HKG">
      <data key="d0">149516450</data>
    </edge>
    <edge source="POL" target="HUN">
      <data key="d0">653978237</data>
    </edge>
    <edge source="POL" target="IDN">
      <data key="d0">204089</data>
    </edge>
    <edge source="POL" target="IRL">
      <data key="d0">7508827</data>
    </edge>
    <edge source="POL" target="ISR">
      <data key="d0">22392311</data>
    </edge>
    <edge source="POL" target="ITA">
      <data key="d0">436006726</data>
    </edge>
    <edge source="POL" target="CIV">
      <data key="d0">34785</data>
    </edge>
    <edge source="POL" target="JPN">
      <data key="d0">6040798</data>
    </edge>
    <edge source="POL" target="KAZ">
      <data key="d0">2878737</data>
    </edge>
    <edge source="POL" target="JOR">
      <data key="d0">30007</data>
    </edge>
    <edge source="POL" target="KOR">
      <data key="d0">14310215</data>
    </edge>
    <edge source="POL" target="KGZ">
      <data key="d0">48479</data>
    </edge>
    <edge source="POL" target="LBN">
      <data key="d0">2484399</data>
    </edge>
    <edge source="POL" target="LVA">
      <data key="d0">96249184</data>
    </edge>
    <edge source="POL" target="LTU">
      <data key="d0">38868543</data>
    </edge>
    <edge source="POL" target="MYS">
      <data key="d0">2455296</data>
    </edge>
    <edge source="POL" target="MRT">
      <data key="d0">18187</data>
    </edge>
    <edge source="POL" target="MUS">
      <data key="d0">44986</data>
    </edge>
    <edge source="POL" target="MEX">
      <data key="d0">98770726</data>
    </edge>
    <edge source="POL" target="MDA">
      <data key="d0">4746712</data>
    </edge>
    <edge source="POL" target="MAR">
      <data key="d0">6426434</data>
    </edge>
    <edge source="POL" target="OMN">
      <data key="d0">56406</data>
    </edge>
    <edge source="POL" target="NAM">
      <data key="d0">10709</data>
    </edge>
    <edge source="POL" target="NLD">
      <data key="d0">324032219</data>
    </edge>
    <edge source="POL" target="NZL">
      <data key="d0">204160</data>
    </edge>
    <edge source="POL" target="NER">
      <data key="d0">17294</data>
    </edge>
    <edge source="POL" target="NOR">
      <data key="d0">30031091</data>
    </edge>
    <edge source="POL" target="PAK">
      <data key="d0">183123</data>
    </edge>
    <edge source="POL" target="PAN">
      <data key="d0">301113</data>
    </edge>
    <edge source="POL" target="PRY">
      <data key="d0">32159</data>
    </edge>
    <edge source="POL" target="PER">
      <data key="d0">15829</data>
    </edge>
    <edge source="POL" target="PHL">
      <data key="d0">743491</data>
    </edge>
    <edge source="POL" target="PRT">
      <data key="d0">99013839</data>
    </edge>
    <edge source="POL" target="ROU">
      <data key="d0">77563033</data>
    </edge>
    <edge source="POL" target="RUS">
      <data key="d0">477018251</data>
    </edge>
    <edge source="POL" target="SAU">
      <data key="d0">2210183</data>
    </edge>
    <edge source="POL" target="SEN">
      <data key="d0">16063</data>
    </edge>
    <edge source="POL" target="SRB">
      <data key="d0">6168381</data>
    </edge>
    <edge source="POL" target="IND">
      <data key="d0">3245743</data>
    </edge>
    <edge source="POL" target="SGP">
      <data key="d0">17703817</data>
    </edge>
    <edge source="POL" target="SVK">
      <data key="d0">152082130</data>
    </edge>
    <edge source="POL" target="VNM">
      <data key="d0">460155</data>
    </edge>
    <edge source="POL" target="SVN">
      <data key="d0">5247673</data>
    </edge>
    <edge source="POL" target="ZAF">
      <data key="d0">1606889</data>
    </edge>
    <edge source="POL" target="ESP">
      <data key="d0">411043397</data>
    </edge>
    <edge source="POL" target="SWE">
      <data key="d0">248186393</data>
    </edge>
    <edge source="POL" target="CHE">
      <data key="d0">56115359</data>
    </edge>
    <edge source="POL" target="THA">
      <data key="d0">786484</data>
    </edge>
    <edge source="POL" target="TGO">
      <data key="d0">10271</data>
    </edge>
    <edge source="POL" target="ARE">
      <data key="d0">96070115</data>
    </edge>
    <edge source="POL" target="TUN">
      <data key="d0">464106</data>
    </edge>
    <edge source="POL" target="TUR">
      <data key="d0">665642495</data>
    </edge>
    <edge source="POL" target="UKR">
      <data key="d0">146108687</data>
    </edge>
    <edge source="POL" target="MKD">
      <data key="d0">833610</data>
    </edge>
    <edge source="POL" target="EGY">
      <data key="d0">1160914</data>
    </edge>
    <edge source="POL" target="GBR">
      <data key="d0">663734713</data>
    </edge>
    <edge source="POL" target="TZA">
      <data key="d0">36571</data>
    </edge>
    <edge source="POL" target="USA">
      <data key="d0">72472698</data>
    </edge>
    <edge source="POL" target="URY">
      <data key="d0">144879</data>
    </edge>
    <edge source="PRT" target="ALB">
      <data key="d0">133530</data>
    </edge>
    <edge source="PRT" target="DZA">
      <data key="d0">66155</data>
    </edge>
    <edge source="PRT" target="ARG">
      <data key="d0">929653</data>
    </edge>
    <edge source="PRT" target="AUS">
      <data key="d0">141426</data>
    </edge>
    <edge source="PRT" target="AUT">
      <data key="d0">740428</data>
    </edge>
    <edge source="PRT" target="BEL">
      <data key="d0">76201881</data>
    </edge>
    <edge source="PRT" target="BRA">
      <data key="d0">19612880</data>
    </edge>
    <edge source="PRT" target="BGR">
      <data key="d0">1243111</data>
    </edge>
    <edge source="PRT" target="CMR">
      <data key="d0">230784</data>
    </edge>
    <edge source="PRT" target="CAN">
      <data key="d0">108333</data>
    </edge>
    <edge source="PRT" target="CHL">
      <data key="d0">290860</data>
    </edge>
    <edge source="PRT" target="CHN">
      <data key="d0">6428547</data>
    </edge>
    <edge source="PRT" target="COL">
      <data key="d0">15005</data>
    </edge>
    <edge source="PRT" target="CZE">
      <data key="d0">75762512</data>
    </edge>
    <edge source="PRT" target="DNK">
      <data key="d0">2646853</data>
    </edge>
    <edge source="PRT" target="EST">
      <data key="d0">321296</data>
    </edge>
    <edge source="PRT" target="FIN">
      <data key="d0">46210</data>
    </edge>
    <edge source="PRT" target="FRA">
      <data key="d0">58236957</data>
    </edge>
    <edge source="PRT" target="GEO">
      <data key="d0">248657</data>
    </edge>
    <edge source="PRT" target="GMB">
      <data key="d0">74111</data>
    </edge>
    <edge source="PRT" target="DEU">
      <data key="d0">433741322</data>
    </edge>
    <edge source="PRT" target="GHA">
      <data key="d0">290653</data>
    </edge>
    <edge source="PRT" target="GRC">
      <data key="d0">2676154</data>
    </edge>
    <edge source="PRT" target="HKG">
      <data key="d0">20772150</data>
    </edge>
    <edge source="PRT" target="HUN">
      <data key="d0">11093457</data>
    </edge>
    <edge source="PRT" target="IDN">
      <data key="d0">969029</data>
    </edge>
    <edge source="PRT" target="IRL">
      <data key="d0">319514</data>
    </edge>
    <edge source="PRT" target="ISR">
      <data key="d0">1530693</data>
    </edge>
    <edge source="PRT" target="ITA">
      <data key="d0">52177085</data>
    </edge>
    <edge source="PRT" target="CIV">
      <data key="d0">17756</data>
    </edge>
    <edge source="PRT" target="JPN">
      <data key="d0">62714027</data>
    </edge>
    <edge source="PRT" target="KOR">
      <data key="d0">25528550</data>
    </edge>
    <edge source="PRT" target="LBN">
      <data key="d0">35968</data>
    </edge>
    <edge source="PRT" target="LVA">
      <data key="d0">2364876</data>
    </edge>
    <edge source="PRT" target="LTU">
      <data key="d0">135148</data>
    </edge>
    <edge source="PRT" target="MDG">
      <data key="d0">133657</data>
    </edge>
    <edge source="PRT" target="MWI">
      <data key="d0">21987</data>
    </edge>
    <edge source="PRT" target="MYS">
      <data key="d0">5852002</data>
    </edge>
    <edge source="PRT" target="MUS">
      <data key="d0">171105</data>
    </edge>
    <edge source="PRT" target="MEX">
      <data key="d0">36459527</data>
    </edge>
    <edge source="PRT" target="MDA">
      <data key="d0">16677</data>
    </edge>
    <edge source="PRT" target="MAR">
      <data key="d0">1613027</data>
    </edge>
    <edge source="PRT" target="MOZ">
      <data key="d0">13307968</data>
    </edge>
    <edge source="PRT" target="NAM">
      <data key="d0">1473082</data>
    </edge>
    <edge source="PRT" target="NLD">
      <data key="d0">42953682</data>
    </edge>
    <edge source="PRT" target="NZL">
      <data key="d0">10442</data>
    </edge>
    <edge source="PRT" target="NOR">
      <data key="d0">300350</data>
    </edge>
    <edge source="PRT" target="PAK">
      <data key="d0">199351</data>
    </edge>
    <edge source="PRT" target="PAN">
      <data key="d0">12488</data>
    </edge>
    <edge source="PRT" target="PRY">
      <data key="d0">69046</data>
    </edge>
    <edge source="PRT" target="PER">
      <data key="d0">299960</data>
    </edge>
    <edge source="PRT" target="PHL">
      <data key="d0">49275</data>
    </edge>
    <edge source="PRT" target="POL">
      <data key="d0">37528657</data>
    </edge>
    <edge source="PRT" target="ROU">
      <data key="d0">9459833</data>
    </edge>
    <edge source="PRT" target="RUS">
      <data key="d0">661642</data>
    </edge>
    <edge source="PRT" target="SAU">
      <data key="d0">241896</data>
    </edge>
    <edge source="PRT" target="SEN">
      <data key="d0">116628</data>
    </edge>
    <edge source="PRT" target="SRB">
      <data key="d0">46640</data>
    </edge>
    <edge source="PRT" target="IND">
      <data key="d0">6374609</data>
    </edge>
    <edge source="PRT" target="SGP">
      <data key="d0">13607525</data>
    </edge>
    <edge source="PRT" target="SVK">
      <data key="d0">614543</data>
    </edge>
    <edge source="PRT" target="VNM">
      <data key="d0">44718</data>
    </edge>
    <edge source="PRT" target="SVN">
      <data key="d0">1584155</data>
    </edge>
    <edge source="PRT" target="ZAF">
      <data key="d0">1411970</data>
    </edge>
    <edge source="PRT" target="ESP">
      <data key="d0">199625232</data>
    </edge>
    <edge source="PRT" target="SWE">
      <data key="d0">15200838</data>
    </edge>
    <edge source="PRT" target="CHE">
      <data key="d0">555672</data>
    </edge>
    <edge source="PRT" target="THA">
      <data key="d0">1775666</data>
    </edge>
    <edge source="PRT" target="TGO">
      <data key="d0">13156</data>
    </edge>
    <edge source="PRT" target="ARE">
      <data key="d0">16252539</data>
    </edge>
    <edge source="PRT" target="TUN">
      <data key="d0">574867</data>
    </edge>
    <edge source="PRT" target="TUR">
      <data key="d0">12128411</data>
    </edge>
    <edge source="PRT" target="UKR">
      <data key="d0">118836</data>
    </edge>
    <edge source="PRT" target="MKD">
      <data key="d0">214704</data>
    </edge>
    <edge source="PRT" target="GBR">
      <data key="d0">129255044</data>
    </edge>
    <edge source="PRT" target="TZA">
      <data key="d0">33660</data>
    </edge>
    <edge source="PRT" target="USA">
      <data key="d0">82938066</data>
    </edge>
    <edge source="PRT" target="BFA">
      <data key="d0">202164</data>
    </edge>
    <edge source="PRT" target="URY">
      <data key="d0">225071</data>
    </edge>
    <edge source="IND" target="ALB">
      <data key="d0">133182</data>
    </edge>
    <edge source="IND" target="DZA">
      <data key="d0">22630238</data>
    </edge>
    <edge source="IND" target="AZE">
      <data key="d0">8809441</data>
    </edge>
    <edge source="IND" target="ARG">
      <data key="d0">76352698</data>
    </edge>
    <edge source="IND" target="AUS">
      <data key="d0">3030098</data>
    </edge>
    <edge source="IND" target="AUT">
      <data key="d0">7178522</data>
    </edge>
    <edge source="IND" target="ARM">
      <data key="d0">2720674</data>
    </edge>
    <edge source="IND" target="BEL">
      <data key="d0">20295340</data>
    </edge>
    <edge source="IND" target="BOL">
      <data key="d0">981775</data>
    </edge>
    <edge source="IND" target="BWA">
      <data key="d0">869943</data>
    </edge>
    <edge source="IND" target="BRA">
      <data key="d0">12156336</data>
    </edge>
    <edge source="IND" target="BGR">
      <data key="d0">10650635</data>
    </edge>
    <edge source="IND" target="BLR">
      <data key="d0">4212998</data>
    </edge>
    <edge source="IND" target="KHM">
      <data key="d0">13262</data>
    </edge>
    <edge source="IND" target="CMR">
      <data key="d0">52989</data>
    </edge>
    <edge source="IND" target="CAN">
      <data key="d0">10867578</data>
    </edge>
    <edge source="IND" target="CAF">
      <data key="d0">97374</data>
    </edge>
    <edge source="IND" target="LKA">
      <data key="d0">23614675</data>
    </edge>
    <edge source="IND" target="CHL">
      <data key="d0">270687</data>
    </edge>
    <edge source="IND" target="CHN">
      <data key="d0">99546816</data>
    </edge>
    <edge source="IND" target="COL">
      <data key="d0">2488787</data>
    </edge>
    <edge source="IND" target="CRI">
      <data key="d0">16718</data>
    </edge>
    <edge source="IND" target="HRV">
      <data key="d0">3059312</data>
    </edge>
    <edge source="IND" target="CZE">
      <data key="d0">8350584</data>
    </edge>
    <edge source="IND" target="BEN">
      <data key="d0">2774974</data>
    </edge>
    <edge source="IND" target="DNK">
      <data key="d0">4616685</data>
    </edge>
    <edge source="IND" target="ECU">
      <data key="d0">243255</data>
    </edge>
    <edge source="IND" target="SLV">
      <data key="d0">36634</data>
    </edge>
    <edge source="IND" target="ETH">
      <data key="d0">2764171</data>
    </edge>
    <edge source="IND" target="EST">
      <data key="d0">20991281</data>
    </edge>
    <edge source="IND" target="FIN">
      <data key="d0">20042288</data>
    </edge>
    <edge source="IND" target="FRA">
      <data key="d0">95851314</data>
    </edge>
    <edge source="IND" target="GEO">
      <data key="d0">4239030</data>
    </edge>
    <edge source="IND" target="DEU">
      <data key="d0">121353461</data>
    </edge>
    <edge source="IND" target="GHA">
      <data key="d0">9870671</data>
    </edge>
    <edge source="IND" target="GRC">
      <data key="d0">13866105</data>
    </edge>
    <edge source="IND" target="GTM">
      <data key="d0">21355</data>
    </edge>
    <edge source="IND" target="HKG">
      <data key="d0">97817724</data>
    </edge>
    <edge source="IND" target="HUN">
      <data key="d0">12310437</data>
    </edge>
    <edge source="IND" target="IDN">
      <data key="d0">132193044</data>
    </edge>
    <edge source="IND" target="IRL">
      <data key="d0">7451151</data>
    </edge>
    <edge source="IND" target="ISR">
      <data key="d0">42080407</data>
    </edge>
    <edge source="IND" target="ITA">
      <data key="d0">86814043</data>
    </edge>
    <edge source="IND" target="CIV">
      <data key="d0">10778</data>
    </edge>
    <edge source="IND" target="JAM">
      <data key="d0">17207</data>
    </edge>
    <edge source="IND" target="JPN">
      <data key="d0">4699471</data>
    </edge>
    <edge source="IND" target="KAZ">
      <data key="d0">39053945</data>
    </edge>
    <edge source="IND" target="JOR">
      <data key="d0">52697673</data>
    </edge>
    <edge source="IND" target="KOR">
      <data key="d0">11648703</data>
    </edge>
    <edge source="IND" target="KGZ">
      <data key="d0">1394465</data>
    </edge>
    <edge source="IND" target="LBN">
      <data key="d0">13061264</data>
    </edge>
    <edge source="IND" target="LVA">
      <data key="d0">1753930</data>
    </edge>
    <edge source="IND" target="LTU">
      <data key="d0">8184345</data>
    </edge>
    <edge source="IND" target="MDG">
      <data key="d0">2882057</data>
    </edge>
    <edge source="IND" target="MWI">
      <data key="d0">20267</data>
    </edge>
    <edge source="IND" target="MYS">
      <data key="d0">66096864</data>
    </edge>
    <edge source="IND" target="MRT">
      <data key="d0">67931</data>
    </edge>
    <edge source="IND" target="MUS">
      <data key="d0">15832169</data>
    </edge>
    <edge source="IND" target="MEX">
      <data key="d0">6877353</data>
    </edge>
    <edge source="IND" target="MDA">
      <data key="d0">621624</data>
    </edge>
    <edge source="IND" target="MAR">
      <data key="d0">13717833</data>
    </edge>
    <edge source="IND" target="MOZ">
      <data key="d0">903005</data>
    </edge>
    <edge source="IND" target="OMN">
      <data key="d0">19913242</data>
    </edge>
    <edge source="IND" target="NAM">
      <data key="d0">3100039</data>
    </edge>
    <edge source="IND" target="NLD">
      <data key="d0">304782997</data>
    </edge>
    <edge source="IND" target="NZL">
      <data key="d0">239071</data>
    </edge>
    <edge source="IND" target="NOR">
      <data key="d0">4361252</data>
    </edge>
    <edge source="IND" target="PAK">
      <data key="d0">29731</data>
    </edge>
    <edge source="IND" target="PAN">
      <data key="d0">179066</data>
    </edge>
    <edge source="IND" target="PRY">
      <data key="d0">186323</data>
    </edge>
    <edge source="IND" target="PER">
      <data key="d0">1593030</data>
    </edge>
    <edge source="IND" target="PHL">
      <data key="d0">1293435</data>
    </edge>
    <edge source="IND" target="POL">
      <data key="d0">58328429</data>
    </edge>
    <edge source="IND" target="PRT">
      <data key="d0">20126845</data>
    </edge>
    <edge source="IND" target="ROU">
      <data key="d0">18989151</data>
    </edge>
    <edge source="IND" target="RUS">
      <data key="d0">211852007</data>
    </edge>
    <edge source="IND" target="SAU">
      <data key="d0">179246609</data>
    </edge>
    <edge source="IND" target="SEN">
      <data key="d0">4960775</data>
    </edge>
    <edge source="IND" target="SRB">
      <data key="d0">12019065</data>
    </edge>
    <edge source="IND" target="SGP">
      <data key="d0">58895988</data>
    </edge>
    <edge source="IND" target="SVK">
      <data key="d0">10239055</data>
    </edge>
    <edge source="IND" target="VNM">
      <data key="d0">7651785</data>
    </edge>
    <edge source="IND" target="SVN">
      <data key="d0">5036690</data>
    </edge>
    <edge source="IND" target="ZAF">
      <data key="d0">158285647</data>
    </edge>
    <edge source="IND" target="ZWE">
      <data key="d0">468043</data>
    </edge>
    <edge source="IND" target="ESP">
      <data key="d0">66552419</data>
    </edge>
    <edge source="IND" target="SWE">
      <data key="d0">19585057</data>
    </edge>
    <edge source="IND" target="CHE">
      <data key="d0">14285170</data>
    </edge>
    <edge source="IND" target="THA">
      <data key="d0">5136120</data>
    </edge>
    <edge source="IND" target="TGO">
      <data key="d0">311065</data>
    </edge>
    <edge source="IND" target="ARE">
      <data key="d0">518757747</data>
    </edge>
    <edge source="IND" target="TUN">
      <data key="d0">20033086</data>
    </edge>
    <edge source="IND" target="TUR">
      <data key="d0">35224979</data>
    </edge>
    <edge source="IND" target="UGA">
      <data key="d0">53930388</data>
    </edge>
    <edge source="IND" target="UKR">
      <data key="d0">59462440</data>
    </edge>
    <edge source="IND" target="MKD">
      <data key="d0">712515</data>
    </edge>
    <edge source="IND" target="EGY">
      <data key="d0">157267610</data>
    </edge>
    <edge source="IND" target="GBR">
      <data key="d0">85518401</data>
    </edge>
    <edge source="IND" target="TZA">
      <data key="d0">7368526</data>
    </edge>
    <edge source="IND" target="USA">
      <data key="d0">395669574</data>
    </edge>
    <edge source="IND" target="BFA">
      <data key="d0">292724</data>
    </edge>
    <edge source="IND" target="URY">
      <data key="d0">15746</data>
    </edge>
    <edge source="SGP" target="ALB">
      <data key="d0">10576</data>
    </edge>
    <edge source="SGP" target="DZA">
      <data key="d0">662504</data>
    </edge>
    <edge source="SGP" target="AZE">
      <data key="d0">1407043</data>
    </edge>
    <edge source="SGP" target="ARG">
      <data key="d0">4627032</data>
    </edge>
    <edge source="SGP" target="AUS">
      <data key="d0">339188989</data>
    </edge>
    <edge source="SGP" target="AUT">
      <data key="d0">9258276</data>
    </edge>
    <edge source="SGP" target="ARM">
      <data key="d0">178089</data>
    </edge>
    <edge source="SGP" target="BEL">
      <data key="d0">40741685</data>
    </edge>
    <edge source="SGP" target="BOL">
      <data key="d0">60623</data>
    </edge>
    <edge source="SGP" target="BWA">
      <data key="d0">149823</data>
    </edge>
    <edge source="SGP" target="BRA">
      <data key="d0">9840031</data>
    </edge>
    <edge source="SGP" target="BGR">
      <data key="d0">73754</data>
    </edge>
    <edge source="SGP" target="BLR">
      <data key="d0">102040</data>
    </edge>
    <edge source="SGP" target="KHM">
      <data key="d0">58905962</data>
    </edge>
    <edge source="SGP" target="CMR">
      <data key="d0">8777427</data>
    </edge>
    <edge source="SGP" target="CAN">
      <data key="d0">49441800</data>
    </edge>
    <edge source="SGP" target="LKA">
      <data key="d0">64439041</data>
    </edge>
    <edge source="SGP" target="CHL">
      <data key="d0">4696060</data>
    </edge>
    <edge source="SGP" target="CHN">
      <data key="d0">558703484</data>
    </edge>
    <edge source="SGP" target="COL">
      <data key="d0">1419565</data>
    </edge>
    <edge source="SGP" target="CRI">
      <data key="d0">170805</data>
    </edge>
    <edge source="SGP" target="HRV">
      <data key="d0">344760</data>
    </edge>
    <edge source="SGP" target="CZE">
      <data key="d0">140702725</data>
    </edge>
    <edge source="SGP" target="BEN">
      <data key="d0">2722051</data>
    </edge>
    <edge source="SGP" target="DNK">
      <data key="d0">15102403</data>
    </edge>
    <edge source="SGP" target="ECU">
      <data key="d0">581849</data>
    </edge>
    <edge source="SGP" target="ETH">
      <data key="d0">60235</data>
    </edge>
    <edge source="SGP" target="EST">
      <data key="d0">346582</data>
    </edge>
    <edge source="SGP" target="FIN">
      <data key="d0">15563366</data>
    </edge>
    <edge source="SGP" target="FRA">
      <data key="d0">26988357</data>
    </edge>
    <edge source="SGP" target="GEO">
      <data key="d0">32534</data>
    </edge>
    <edge source="SGP" target="GMB">
      <data key="d0">250017</data>
    </edge>
    <edge source="SGP" target="DEU">
      <data key="d0">154034531</data>
    </edge>
    <edge source="SGP" target="GHA">
      <data key="d0">7666668</data>
    </edge>
    <edge source="SGP" target="GRC">
      <data key="d0">847366</data>
    </edge>
    <edge source="SGP" target="GTM">
      <data key="d0">11474</data>
    </edge>
    <edge source="SGP" target="HND">
      <data key="d0">18743</data>
    </edge>
    <edge source="SGP" target="HKG">
      <data key="d0">1720797909</data>
    </edge>
    <edge source="SGP" target="HUN">
      <data key="d0">27799270</data>
    </edge>
    <edge source="SGP" target="IDN">
      <data key="d0">2403694260</data>
    </edge>
    <edge source="SGP" target="IRL">
      <data key="d0">5851719</data>
    </edge>
    <edge source="SGP" target="ISR">
      <data key="d0">64246189</data>
    </edge>
    <edge source="SGP" target="ITA">
      <data key="d0">11740313</data>
    </edge>
    <edge source="SGP" target="CIV">
      <data key="d0">2149278</data>
    </edge>
    <edge source="SGP" target="JPN">
      <data key="d0">463754652</data>
    </edge>
    <edge source="SGP" target="KAZ">
      <data key="d0">734583</data>
    </edge>
    <edge source="SGP" target="JOR">
      <data key="d0">706783</data>
    </edge>
    <edge source="SGP" target="KOR">
      <data key="d0">182839425</data>
    </edge>
    <edge source="SGP" target="KGZ">
      <data key="d0">274480</data>
    </edge>
    <edge source="SGP" target="LBN">
      <data key="d0">3908116</data>
    </edge>
    <edge source="SGP" target="LVA">
      <data key="d0">937814</data>
    </edge>
    <edge source="SGP" target="LTU">
      <data key="d0">434393</data>
    </edge>
    <edge source="SGP" target="MDG">
      <data key="d0">3255139</data>
    </edge>
    <edge source="SGP" target="MWI">
      <data key="d0">183507</data>
    </edge>
    <edge source="SGP" target="MYS">
      <data key="d0">1697022706</data>
    </edge>
    <edge source="SGP" target="MRT">
      <data key="d0">136212</data>
    </edge>
    <edge source="SGP" target="MUS">
      <data key="d0">5651598</data>
    </edge>
    <edge source="SGP" target="MEX">
      <data key="d0">17522862</data>
    </edge>
    <edge source="SGP" target="MDA">
      <data key="d0">637626</data>
    </edge>
    <edge source="SGP" target="MAR">
      <data key="d0">639998</data>
    </edge>
    <edge source="SGP" target="MOZ">
      <data key="d0">1000906</data>
    </edge>
    <edge source="SGP" target="OMN">
      <data key="d0">3110970</data>
    </edge>
    <edge source="SGP" target="NAM">
      <data key="d0">461239</data>
    </edge>
    <edge source="SGP" target="NLD">
      <data key="d0">269563318</data>
    </edge>
    <edge source="SGP" target="NZL">
      <data key="d0">45521356</data>
    </edge>
    <edge source="SGP" target="NIC">
      <data key="d0">64534</data>
    </edge>
    <edge source="SGP" target="NER">
      <data key="d0">13615</data>
    </edge>
    <edge source="SGP" target="NOR">
      <data key="d0">1546443</data>
    </edge>
    <edge source="SGP" target="PAK">
      <data key="d0">12670812</data>
    </edge>
    <edge source="SGP" target="PAN">
      <data key="d0">3028461</data>
    </edge>
    <edge source="SGP" target="PRY">
      <data key="d0">21982</data>
    </edge>
    <edge source="SGP" target="PER">
      <data key="d0">914898</data>
    </edge>
    <edge source="SGP" target="PHL">
      <data key="d0">360489875</data>
    </edge>
    <edge source="SGP" target="POL">
      <data key="d0">6239694</data>
    </edge>
    <edge source="SGP" target="PRT">
      <data key="d0">518708</data>
    </edge>
    <edge source="SGP" target="ROU">
      <data key="d0">443400</data>
    </edge>
    <edge source="SGP" target="RUS">
      <data key="d0">6837886</data>
    </edge>
    <edge source="SGP" target="SAU">
      <data key="d0">17857099</data>
    </edge>
    <edge source="SGP" target="SEN">
      <data key="d0">790411</data>
    </edge>
    <edge source="SGP" target="SRB">
      <data key="d0">200794</data>
    </edge>
    <edge source="SGP" target="IND">
      <data key="d0">710002754</data>
    </edge>
    <edge source="SGP" target="SVK">
      <data key="d0">2471389</data>
    </edge>
    <edge source="SGP" target="VNM">
      <data key="d0">187228628</data>
    </edge>
    <edge source="SGP" target="SVN">
      <data key="d0">557462</data>
    </edge>
    <edge source="SGP" target="ZAF">
      <data key="d0">61339081</data>
    </edge>
    <edge source="SGP" target="ZWE">
      <data key="d0">1635688</data>
    </edge>
    <edge source="SGP" target="ESP">
      <data key="d0">14806218</data>
    </edge>
    <edge source="SGP" target="SWE">
      <data key="d0">5433131</data>
    </edge>
    <edge source="SGP" target="CHE">
      <data key="d0">3665302</data>
    </edge>
    <edge source="SGP" target="THA">
      <data key="d0">400375725</data>
    </edge>
    <edge source="SGP" target="TGO">
      <data key="d0">553271</data>
    </edge>
    <edge source="SGP" target="ARE">
      <data key="d0">474359700</data>
    </edge>
    <edge source="SGP" target="TUN">
      <data key="d0">163811</data>
    </edge>
    <edge source="SGP" target="TUR">
      <data key="d0">16065575</data>
    </edge>
    <edge source="SGP" target="UGA">
      <data key="d0">185288</data>
    </edge>
    <edge source="SGP" target="UKR">
      <data key="d0">2116269</data>
    </edge>
    <edge source="SGP" target="EGY">
      <data key="d0">3059060</data>
    </edge>
    <edge source="SGP" target="GBR">
      <data key="d0">91656820</data>
    </edge>
    <edge source="SGP" target="TZA">
      <data key="d0">10660615</data>
    </edge>
    <edge source="SGP" target="USA">
      <data key="d0">1180162295</data>
    </edge>
    <edge source="SGP" target="BFA">
      <data key="d0">11735</data>
    </edge>
    <edge source="SGP" target="URY">
      <data key="d0">6374957</data>
    </edge>
    <edge source="ZAF" target="DZA">
      <data key="d0">22715758</data>
    </edge>
    <edge source="ZAF" target="ARG">
      <data key="d0">55493</data>
    </edge>
    <edge source="ZAF" target="AUS">
      <data key="d0">11066326</data>
    </edge>
    <edge source="ZAF" target="AUT">
      <data key="d0">884322</data>
    </edge>
    <edge source="ZAF" target="BEL">
      <data key="d0">267919</data>
    </edge>
    <edge source="ZAF" target="BWA">
      <data key="d0">60163071</data>
    </edge>
    <edge source="ZAF" target="BRA">
      <data key="d0">582553</data>
    </edge>
    <edge source="ZAF" target="BDI">
      <data key="d0">354736</data>
    </edge>
    <edge source="ZAF" target="BLR">
      <data key="d0">39340</data>
    </edge>
    <edge source="ZAF" target="CMR">
      <data key="d0">524863</data>
    </edge>
    <edge source="ZAF" target="CAN">
      <data key="d0">487762</data>
    </edge>
    <edge source="ZAF" target="CAF">
      <data key="d0">50937</data>
    </edge>
    <edge source="ZAF" target="CHL">
      <data key="d0">1423604</data>
    </edge>
    <edge source="ZAF" target="CHN">
      <data key="d0">1367733</data>
    </edge>
    <edge source="ZAF" target="COL">
      <data key="d0">66087</data>
    </edge>
    <edge source="ZAF" target="CZE">
      <data key="d0">155510</data>
    </edge>
    <edge source="ZAF" target="BEN">
      <data key="d0">199848</data>
    </edge>
    <edge source="ZAF" target="DNK">
      <data key="d0">159670</data>
    </edge>
    <edge source="ZAF" target="ECU">
      <data key="d0">1927033</data>
    </edge>
    <edge source="ZAF" target="ETH">
      <data key="d0">1465808</data>
    </edge>
    <edge source="ZAF" target="FIN">
      <data key="d0">94129</data>
    </edge>
    <edge source="ZAF" target="FRA">
      <data key="d0">6746825</data>
    </edge>
    <edge source="ZAF" target="GMB">
      <data key="d0">11897</data>
    </edge>
    <edge source="ZAF" target="DEU">
      <data key="d0">8923738</data>
    </edge>
    <edge source="ZAF" target="GHA">
      <data key="d0">13433510</data>
    </edge>
    <edge source="ZAF" target="GRC">
      <data key="d0">21789</data>
    </edge>
    <edge source="ZAF" target="HKG">
      <data key="d0">20332233</data>
    </edge>
    <edge source="ZAF" target="HUN">
      <data key="d0">21366780</data>
    </edge>
    <edge source="ZAF" target="IDN">
      <data key="d0">2176102</data>
    </edge>
    <edge source="ZAF" target="IRL">
      <data key="d0">828870</data>
    </edge>
    <edge source="ZAF" target="ISR">
      <data key="d0">2199361</data>
    </edge>
    <edge source="ZAF" target="ITA">
      <data key="d0">835119</data>
    </edge>
    <edge source="ZAF" target="CIV">
      <data key="d0">684131</data>
    </edge>
    <edge source="ZAF" target="JPN">
      <data key="d0">1283242</data>
    </edge>
    <edge source="ZAF" target="JOR">
      <data key="d0">17332</data>
    </edge>
    <edge source="ZAF" target="KOR">
      <data key="d0">1279810</data>
    </edge>
    <edge source="ZAF" target="LBN">
      <data key="d0">26972</data>
    </edge>
    <edge source="ZAF" target="LVA">
      <data key="d0">30645</data>
    </edge>
    <edge source="ZAF" target="MDG">
      <data key="d0">1785892</data>
    </edge>
    <edge source="ZAF" target="MWI">
      <data key="d0">9043754</data>
    </edge>
    <edge source="ZAF" target="MYS">
      <data key="d0">644954</data>
    </edge>
    <edge source="ZAF" target="MRT">
      <data key="d0">210278</data>
    </edge>
    <edge source="ZAF" target="MUS">
      <data key="d0">24046857</data>
    </edge>
    <edge source="ZAF" target="MEX">
      <data key="d0">294921</data>
    </edge>
    <edge source="ZAF" target="MAR">
      <data key="d0">704975</data>
    </edge>
    <edge source="ZAF" target="MOZ">
      <data key="d0">26622790</data>
    </edge>
    <edge source="ZAF" target="OMN">
      <data key="d0">654450</data>
    </edge>
    <edge source="ZAF" target="NAM">
      <data key="d0">73258861</data>
    </edge>
    <edge source="ZAF" target="NLD">
      <data key="d0">18422836</data>
    </edge>
    <edge source="ZAF" target="NZL">
      <data key="d0">157204</data>
    </edge>
    <edge source="ZAF" target="NER">
      <data key="d0">54567</data>
    </edge>
    <edge source="ZAF" target="NOR">
      <data key="d0">1175646</data>
    </edge>
    <edge source="ZAF" target="PAK">
      <data key="d0">389256</data>
    </edge>
    <edge source="ZAF" target="PER">
      <data key="d0">59147</data>
    </edge>
    <edge source="ZAF" target="PHL">
      <data key="d0">101916</data>
    </edge>
    <edge source="ZAF" target="POL">
      <data key="d0">1123797</data>
    </edge>
    <edge source="ZAF" target="PRT">
      <data key="d0">210927</data>
    </edge>
    <edge source="ZAF" target="RUS">
      <data key="d0">16040675</data>
    </edge>
    <edge source="ZAF" target="SAU">
      <data key="d0">2287690</data>
    </edge>
    <edge source="ZAF" target="SEN">
      <data key="d0">353733</data>
    </edge>
    <edge source="ZAF" target="IND">
      <data key="d0">35918498</data>
    </edge>
    <edge source="ZAF" target="SGP">
      <data key="d0">3261079</data>
    </edge>
    <edge source="ZAF" target="SVK">
      <data key="d0">12905</data>
    </edge>
    <edge source="ZAF" target="VNM">
      <data key="d0">35547</data>
    </edge>
    <edge source="ZAF" target="ZWE">
      <data key="d0">11752670</data>
    </edge>
    <edge source="ZAF" target="ESP">
      <data key="d0">929585</data>
    </edge>
    <edge source="ZAF" target="SWE">
      <data key="d0">1776352</data>
    </edge>
    <edge source="ZAF" target="CHE">
      <data key="d0">2367111</data>
    </edge>
    <edge source="ZAF" target="THA">
      <data key="d0">509726</data>
    </edge>
    <edge source="ZAF" target="TGO">
      <data key="d0">253777</data>
    </edge>
    <edge source="ZAF" target="ARE">
      <data key="d0">32908327</data>
    </edge>
    <edge source="ZAF" target="TUN">
      <data key="d0">33223</data>
    </edge>
    <edge source="ZAF" target="TUR">
      <data key="d0">119774</data>
    </edge>
    <edge source="ZAF" target="UGA">
      <data key="d0">4434476</data>
    </edge>
    <edge source="ZAF" target="MKD">
      <data key="d0">131689</data>
    </edge>
    <edge source="ZAF" target="EGY">
      <data key="d0">2170633</data>
    </edge>
    <edge source="ZAF" target="GBR">
      <data key="d0">17512839</data>
    </edge>
    <edge source="ZAF" target="TZA">
      <data key="d0">19420811</data>
    </edge>
    <edge source="ZAF" target="USA">
      <data key="d0">22110135</data>
    </edge>
    <edge source="ZAF" target="BFA">
      <data key="d0">297840</data>
    </edge>
    <edge source="ESP" target="ALB">
      <data key="d0">61837</data>
    </edge>
    <edge source="ESP" target="DZA">
      <data key="d0">17891546</data>
    </edge>
    <edge source="ESP" target="AZE">
      <data key="d0">219066</data>
    </edge>
    <edge source="ESP" target="ARG">
      <data key="d0">13904636</data>
    </edge>
    <edge source="ESP" target="AUS">
      <data key="d0">16102477</data>
    </edge>
    <edge source="ESP" target="AUT">
      <data key="d0">104296047</data>
    </edge>
    <edge source="ESP" target="ARM">
      <data key="d0">389995</data>
    </edge>
    <edge source="ESP" target="BEL">
      <data key="d0">20812904</data>
    </edge>
    <edge source="ESP" target="BOL">
      <data key="d0">881524</data>
    </edge>
    <edge source="ESP" target="BRA">
      <data key="d0">20097030</data>
    </edge>
    <edge source="ESP" target="BGR">
      <data key="d0">3145188</data>
    </edge>
    <edge source="ESP" target="BLR">
      <data key="d0">73549</data>
    </edge>
    <edge source="ESP" target="CMR">
      <data key="d0">191511</data>
    </edge>
    <edge source="ESP" target="CAN">
      <data key="d0">7174106</data>
    </edge>
    <edge source="ESP" target="LKA">
      <data key="d0">313631</data>
    </edge>
    <edge source="ESP" target="CHL">
      <data key="d0">14582741</data>
    </edge>
    <edge source="ESP" target="CHN">
      <data key="d0">49288721</data>
    </edge>
    <edge source="ESP" target="COL">
      <data key="d0">7608497</data>
    </edge>
    <edge source="ESP" target="CRI">
      <data key="d0">495514</data>
    </edge>
    <edge source="ESP" target="HRV">
      <data key="d0">510390</data>
    </edge>
    <edge source="ESP" target="CZE">
      <data key="d0">5719493</data>
    </edge>
    <edge source="ESP" target="DNK">
      <data key="d0">4428225</data>
    </edge>
    <edge source="ESP" target="ECU">
      <data key="d0">23359324</data>
    </edge>
    <edge source="ESP" target="SLV">
      <data key="d0">287157</data>
    </edge>
    <edge source="ESP" target="ETH">
      <data key="d0">350752</data>
    </edge>
    <edge source="ESP" target="EST">
      <data key="d0">140293</data>
    </edge>
    <edge source="ESP" target="FIN">
      <data key="d0">2196842</data>
    </edge>
    <edge source="ESP" target="FRA">
      <data key="d0">220679196</data>
    </edge>
    <edge source="ESP" target="GEO">
      <data key="d0">99245</data>
    </edge>
    <edge source="ESP" target="GMB">
      <data key="d0">15894</data>
    </edge>
    <edge source="ESP" target="DEU">
      <data key="d0">107683756</data>
    </edge>
    <edge source="ESP" target="GHA">
      <data key="d0">1331462</data>
    </edge>
    <edge source="ESP" target="GRC">
      <data key="d0">9451032</data>
    </edge>
    <edge source="ESP" target="GTM">
      <data key="d0">796843</data>
    </edge>
    <edge source="ESP" target="HND">
      <data key="d0">100657</data>
    </edge>
    <edge source="ESP" target="HKG">
      <data key="d0">120701592</data>
    </edge>
    <edge source="ESP" target="HUN">
      <data key="d0">17772063</data>
    </edge>
    <edge source="ESP" target="IDN">
      <data key="d0">7595030</data>
    </edge>
    <edge source="ESP" target="IRL">
      <data key="d0">3686612</data>
    </edge>
    <edge source="ESP" target="ISR">
      <data key="d0">14178768</data>
    </edge>
    <edge source="ESP" target="ITA">
      <data key="d0">77702152</data>
    </edge>
    <edge source="ESP" target="CIV">
      <data key="d0">841907</data>
    </edge>
    <edge source="ESP" target="JAM">
      <data key="d0">499025</data>
    </edge>
    <edge source="ESP" target="JPN">
      <data key="d0">1702104</data>
    </edge>
    <edge source="ESP" target="KAZ">
      <data key="d0">1654135</data>
    </edge>
    <edge source="ESP" target="JOR">
      <data key="d0">692734</data>
    </edge>
    <edge source="ESP" target="KOR">
      <data key="d0">6323342</data>
    </edge>
    <edge source="ESP" target="LBN">
      <data key="d0">1354922</data>
    </edge>
    <edge source="ESP" target="LVA">
      <data key="d0">3265016</data>
    </edge>
    <edge source="ESP" target="LTU">
      <data key="d0">1112459</data>
    </edge>
    <edge source="ESP" target="MDG">
      <data key="d0">11676</data>
    </edge>
    <edge source="ESP" target="MWI">
      <data key="d0">18658</data>
    </edge>
    <edge source="ESP" target="MYS">
      <data key="d0">20497948</data>
    </edge>
    <edge source="ESP" target="MRT">
      <data key="d0">573931</data>
    </edge>
    <edge source="ESP" target="MUS">
      <data key="d0">997923</data>
    </edge>
    <edge source="ESP" target="MEX">
      <data key="d0">15595216</data>
    </edge>
    <edge source="ESP" target="MDA">
      <data key="d0">34509</data>
    </edge>
    <edge source="ESP" target="MAR">
      <data key="d0">50351908</data>
    </edge>
    <edge source="ESP" target="MOZ">
      <data key="d0">1773102</data>
    </edge>
    <edge source="ESP" target="OMN">
      <data key="d0">229443</data>
    </edge>
    <edge source="ESP" target="NAM">
      <data key="d0">43939</data>
    </edge>
    <edge source="ESP" target="NLD">
      <data key="d0">106254378</data>
    </edge>
    <edge source="ESP" target="NZL">
      <data key="d0">209066</data>
    </edge>
    <edge source="ESP" target="NIC">
      <data key="d0">565525</data>
    </edge>
    <edge source="ESP" target="NOR">
      <data key="d0">2591294</data>
    </edge>
    <edge source="ESP" target="PAK">
      <data key="d0">1839550</data>
    </edge>
    <edge source="ESP" target="PAN">
      <data key="d0">1696189</data>
    </edge>
    <edge source="ESP" target="PRY">
      <data key="d0">144323</data>
    </edge>
    <edge source="ESP" target="PER">
      <data key="d0">7820118</data>
    </edge>
    <edge source="ESP" target="PHL">
      <data key="d0">578333</data>
    </edge>
    <edge source="ESP" target="POL">
      <data key="d0">18351825</data>
    </edge>
    <edge source="ESP" target="PRT">
      <data key="d0">281802729</data>
    </edge>
    <edge source="ESP" target="ROU">
      <data key="d0">6102434</data>
    </edge>
    <edge source="ESP" target="RUS">
      <data key="d0">26052805</data>
    </edge>
    <edge source="ESP" target="SAU">
      <data key="d0">14837466</data>
    </edge>
    <edge source="ESP" target="SEN">
      <data key="d0">495002</data>
    </edge>
    <edge source="ESP" target="SRB">
      <data key="d0">330153</data>
    </edge>
    <edge source="ESP" target="IND">
      <data key="d0">15634620</data>
    </edge>
    <edge source="ESP" target="SGP">
      <data key="d0">27072172</data>
    </edge>
    <edge source="ESP" target="SVK">
      <data key="d0">50980678</data>
    </edge>
    <edge source="ESP" target="VNM">
      <data key="d0">2874594</data>
    </edge>
    <edge source="ESP" target="SVN">
      <data key="d0">2460393</data>
    </edge>
    <edge source="ESP" target="ZAF">
      <data key="d0">7260460</data>
    </edge>
    <edge source="ESP" target="SWE">
      <data key="d0">16693907</data>
    </edge>
    <edge source="ESP" target="CHE">
      <data key="d0">20555771</data>
    </edge>
    <edge source="ESP" target="THA">
      <data key="d0">4772898</data>
    </edge>
    <edge source="ESP" target="TGO">
      <data key="d0">101304</data>
    </edge>
    <edge source="ESP" target="ARE">
      <data key="d0">46469761</data>
    </edge>
    <edge source="ESP" target="TUN">
      <data key="d0">1194609</data>
    </edge>
    <edge source="ESP" target="TUR">
      <data key="d0">15449748</data>
    </edge>
    <edge source="ESP" target="UGA">
      <data key="d0">24691</data>
    </edge>
    <edge source="ESP" target="UKR">
      <data key="d0">3422734</data>
    </edge>
    <edge source="ESP" target="MKD">
      <data key="d0">251451</data>
    </edge>
    <edge source="ESP" target="EGY">
      <data key="d0">3802721</data>
    </edge>
    <edge source="ESP" target="GBR">
      <data key="d0">117233293</data>
    </edge>
    <edge source="ESP" target="TZA">
      <data key="d0">415208</data>
    </edge>
    <edge source="ESP" target="USA">
      <data key="d0">53750294</data>
    </edge>
    <edge source="ESP" target="BFA">
      <data key="d0">16690</data>
    </edge>
    <edge source="ESP" target="URY">
      <data key="d0">3127097</data>
    </edge>
    <edge source="THA" target="ALB">
      <data key="d0">10026</data>
    </edge>
    <edge source="THA" target="DZA">
      <data key="d0">64838206</data>
    </edge>
    <edge source="THA" target="AZE">
      <data key="d0">64212</data>
    </edge>
    <edge source="THA" target="ARG">
      <data key="d0">229469055</data>
    </edge>
    <edge source="THA" target="AUS">
      <data key="d0">129396365</data>
    </edge>
    <edge source="THA" target="AUT">
      <data key="d0">4818792</data>
    </edge>
    <edge source="THA" target="ARM">
      <data key="d0">93404</data>
    </edge>
    <edge source="THA" target="BEL">
      <data key="d0">231757767</data>
    </edge>
    <edge source="THA" target="BOL">
      <data key="d0">16213</data>
    </edge>
    <edge source="THA" target="BRA">
      <data key="d0">65708321</data>
    </edge>
    <edge source="THA" target="BLR">
      <data key="d0">11206</data>
    </edge>
    <edge source="THA" target="KHM">
      <data key="d0">42088948</data>
    </edge>
    <edge source="THA" target="CAN">
      <data key="d0">170431422</data>
    </edge>
    <edge source="THA" target="LKA">
      <data key="d0">956819</data>
    </edge>
    <edge source="THA" target="CHL">
      <data key="d0">8965282</data>
    </edge>
    <edge source="THA" target="CHN">
      <data key="d0">493058815</data>
    </edge>
    <edge source="THA" target="COL">
      <data key="d0">2177893</data>
    </edge>
    <edge source="THA" target="CRI">
      <data key="d0">61040</data>
    </edge>
    <edge source="THA" target="HRV">
      <data key="d0">514500</data>
    </edge>
    <edge source="THA" target="CZE">
      <data key="d0">139700215</data>
    </edge>
    <edge source="THA" target="BEN">
      <data key="d0">1630044</data>
    </edge>
    <edge source="THA" target="DNK">
      <data key="d0">17905923</data>
    </edge>
    <edge source="THA" target="ECU">
      <data key="d0">3539249</data>
    </edge>
    <edge source="THA" target="ETH">
      <data key="d0">2355765</data>
    </edge>
    <edge source="THA" target="EST">
      <data key="d0">247985</data>
    </edge>
    <edge source="THA" target="FIN">
      <data key="d0">14363004</data>
    </edge>
    <edge source="THA" target="FRA">
      <data key="d0">38603620</data>
    </edge>
    <edge source="THA" target="GEO">
      <data key="d0">139654</data>
    </edge>
    <edge source="THA" target="GMB">
      <data key="d0">65203</data>
    </edge>
    <edge source="THA" target="DEU">
      <data key="d0">77780141</data>
    </edge>
    <edge source="THA" target="GHA">
      <data key="d0">1390881</data>
    </edge>
    <edge source="THA" target="GRC">
      <data key="d0">573245</data>
    </edge>
    <edge source="THA" target="HKG">
      <data key="d0">448788762</data>
    </edge>
    <edge source="THA" target="HUN">
      <data key="d0">62567140</data>
    </edge>
    <edge source="THA" target="IDN">
      <data key="d0">97705318</data>
    </edge>
    <edge source="THA" target="IRL">
      <data key="d0">368768</data>
    </edge>
    <edge source="THA" target="ISR">
      <data key="d0">61562187</data>
    </edge>
    <edge source="THA" target="ITA">
      <data key="d0">29735719</data>
    </edge>
    <edge source="THA" target="CIV">
      <data key="d0">1304583</data>
    </edge>
    <edge source="THA" target="JAM">
      <data key="d0">21793</data>
    </edge>
    <edge source="THA" target="JPN">
      <data key="d0">1097567015</data>
    </edge>
    <edge source="THA" target="KAZ">
      <data key="d0">258205</data>
    </edge>
    <edge source="THA" target="JOR">
      <data key="d0">5660014</data>
    </edge>
    <edge source="THA" target="KOR">
      <data key="d0">193793420</data>
    </edge>
    <edge source="THA" target="LBN">
      <data key="d0">1704941</data>
    </edge>
    <edge source="THA" target="LVA">
      <data key="d0">552724</data>
    </edge>
    <edge source="THA" target="MDG">
      <data key="d0">119570</data>
    </edge>
    <edge source="THA" target="MWI">
      <data key="d0">22300</data>
    </edge>
    <edge source="THA" target="MYS">
      <data key="d0">379786933</data>
    </edge>
    <edge source="THA" target="MRT">
      <data key="d0">494883</data>
    </edge>
    <edge source="THA" target="MUS">
      <data key="d0">7246506</data>
    </edge>
    <edge source="THA" target="MEX">
      <data key="d0">303891457</data>
    </edge>
    <edge source="THA" target="MAR">
      <data key="d0">29616071</data>
    </edge>
    <edge source="THA" target="MOZ">
      <data key="d0">501043</data>
    </edge>
    <edge source="THA" target="OMN">
      <data key="d0">918802</data>
    </edge>
    <edge source="THA" target="NLD">
      <data key="d0">706965572</data>
    </edge>
    <edge source="THA" target="NZL">
      <data key="d0">34698989</data>
    </edge>
    <edge source="THA" target="NOR">
      <data key="d0">1453868</data>
    </edge>
    <edge source="THA" target="PAK">
      <data key="d0">21839543</data>
    </edge>
    <edge source="THA" target="PAN">
      <data key="d0">41579988</data>
    </edge>
    <edge source="THA" target="PER">
      <data key="d0">3789281</data>
    </edge>
    <edge source="THA" target="PHL">
      <data key="d0">106255942</data>
    </edge>
    <edge source="THA" target="POL">
      <data key="d0">43170469</data>
    </edge>
    <edge source="THA" target="PRT">
      <data key="d0">6977364</data>
    </edge>
    <edge source="THA" target="ROU">
      <data key="d0">22767669</data>
    </edge>
    <edge source="THA" target="RUS">
      <data key="d0">108254846</data>
    </edge>
    <edge source="THA" target="SAU">
      <data key="d0">13931926</data>
    </edge>
    <edge source="THA" target="SEN">
      <data key="d0">1041675</data>
    </edge>
    <edge source="THA" target="IND">
      <data key="d0">192237027</data>
    </edge>
    <edge source="THA" target="SGP">
      <data key="d0">215961922</data>
    </edge>
    <edge source="THA" target="SVK">
      <data key="d0">25579168</data>
    </edge>
    <edge source="THA" target="VNM">
      <data key="d0">41850130</data>
    </edge>
    <edge source="THA" target="SVN">
      <data key="d0">67939</data>
    </edge>
    <edge source="THA" target="ZAF">
      <data key="d0">198230552</data>
    </edge>
    <edge source="THA" target="ZWE">
      <data key="d0">292923</data>
    </edge>
    <edge source="THA" target="ESP">
      <data key="d0">15094866</data>
    </edge>
    <edge source="THA" target="SWE">
      <data key="d0">95868661</data>
    </edge>
    <edge source="THA" target="CHE">
      <data key="d0">9278464</data>
    </edge>
    <edge source="THA" target="TGO">
      <data key="d0">496100</data>
    </edge>
    <edge source="THA" target="ARE">
      <data key="d0">171447049</data>
    </edge>
    <edge source="THA" target="TUN">
      <data key="d0">16274028</data>
    </edge>
    <edge source="THA" target="TUR">
      <data key="d0">5820242</data>
    </edge>
    <edge source="THA" target="UGA">
      <data key="d0">566510</data>
    </edge>
    <edge source="THA" target="UKR">
      <data key="d0">4490203</data>
    </edge>
    <edge source="THA" target="MKD">
      <data key="d0">12509</data>
    </edge>
    <edge source="THA" target="EGY">
      <data key="d0">80986321</data>
    </edge>
    <edge source="THA" target="GBR">
      <data key="d0">54361615</data>
    </edge>
    <edge source="THA" target="TZA">
      <data key="d0">8271101</data>
    </edge>
    <edge source="THA" target="USA">
      <data key="d0">2611310810</data>
    </edge>
    <edge source="THA" target="BFA">
      <data key="d0">302031</data>
    </edge>
    <edge source="THA" target="URY">
      <data key="d0">27528925</data>
    </edge>
    <edge source="TUR" target="ALB">
      <data key="d0">4298094</data>
    </edge>
    <edge source="TUR" target="DZA">
      <data key="d0">11425410</data>
    </edge>
    <edge source="TUR" target="AZE">
      <data key="d0">16958563</data>
    </edge>
    <edge source="TUR" target="AUS">
      <data key="d0">653639</data>
    </edge>
    <edge source="TUR" target="AUT">
      <data key="d0">28865363</data>
    </edge>
    <edge source="TUR" target="BEL">
      <data key="d0">1611503</data>
    </edge>
    <edge source="TUR" target="BRA">
      <data key="d0">38431</data>
    </edge>
    <edge source="TUR" target="BGR">
      <data key="d0">12418799</data>
    </edge>
    <edge source="TUR" target="BLR">
      <data key="d0">1840990</data>
    </edge>
    <edge source="TUR" target="KHM">
      <data key="d0">10000</data>
    </edge>
    <edge source="TUR" target="CMR">
      <data key="d0">19535</data>
    </edge>
    <edge source="TUR" target="CAN">
      <data key="d0">148900</data>
    </edge>
    <edge source="TUR" target="CHN">
      <data key="d0">4886501</data>
    </edge>
    <edge source="TUR" target="HRV">
      <data key="d0">10801430</data>
    </edge>
    <edge source="TUR" target="CZE">
      <data key="d0">26256829</data>
    </edge>
    <edge source="TUR" target="BEN">
      <data key="d0">36614</data>
    </edge>
    <edge source="TUR" target="DNK">
      <data key="d0">11147846</data>
    </edge>
    <edge source="TUR" target="ETH">
      <data key="d0">160261</data>
    </edge>
    <edge source="TUR" target="EST">
      <data key="d0">1322818</data>
    </edge>
    <edge source="TUR" target="FIN">
      <data key="d0">8782149</data>
    </edge>
    <edge source="TUR" target="FRA">
      <data key="d0">231983457</data>
    </edge>
    <edge source="TUR" target="GEO">
      <data key="d0">8795968</data>
    </edge>
    <edge source="TUR" target="GMB">
      <data key="d0">74412</data>
    </edge>
    <edge source="TUR" target="DEU">
      <data key="d0">542912525</data>
    </edge>
    <edge source="TUR" target="GHA">
      <data key="d0">739695</data>
    </edge>
    <edge source="TUR" target="GRC">
      <data key="d0">17211717</data>
    </edge>
    <edge source="TUR" target="HKG">
      <data key="d0">18695254</data>
    </edge>
    <edge source="TUR" target="HUN">
      <data key="d0">32508885</data>
    </edge>
    <edge source="TUR" target="IDN">
      <data key="d0">285873</data>
    </edge>
    <edge source="TUR" target="IRL">
      <data key="d0">32807763</data>
    </edge>
    <edge source="TUR" target="ISR">
      <data key="d0">773932</data>
    </edge>
    <edge source="TUR" target="ITA">
      <data key="d0">127312752</data>
    </edge>
    <edge source="TUR" target="CIV">
      <data key="d0">27331</data>
    </edge>
    <edge source="TUR" target="JPN">
      <data key="d0">121546</data>
    </edge>
    <edge source="TUR" target="KAZ">
      <data key="d0">7260326</data>
    </edge>
    <edge source="TUR" target="JOR">
      <data key="d0">1858658</data>
    </edge>
    <edge source="TUR" target="KOR">
      <data key="d0">636212</data>
    </edge>
    <edge source="TUR" target="KGZ">
      <data key="d0">667346</data>
    </edge>
    <edge source="TUR" target="LBN">
      <data key="d0">1618955</data>
    </edge>
    <edge source="TUR" target="LVA">
      <data key="d0">1091917</data>
    </edge>
    <edge source="TUR" target="LTU">
      <data key="d0">4022001</data>
    </edge>
    <edge source="TUR" target="MYS">
      <data key="d0">139917</data>
    </edge>
    <edge source="TUR" target="MRT">
      <data key="d0">76764</data>
    </edge>
    <edge source="TUR" target="MUS">
      <data key="d0">87716</data>
    </edge>
    <edge source="TUR" target="MDA">
      <data key="d0">444898</data>
    </edge>
    <edge source="TUR" target="MAR">
      <data key="d0">12334157</data>
    </edge>
    <edge source="TUR" target="MOZ">
      <data key="d0">34594</data>
    </edge>
    <edge source="TUR" target="OMN">
      <data key="d0">447740</data>
    </edge>
    <edge source="TUR" target="NLD">
      <data key="d0">50922433</data>
    </edge>
    <edge source="TUR" target="NER">
      <data key="d0">44435</data>
    </edge>
    <edge source="TUR" target="NOR">
      <data key="d0">4659386</data>
    </edge>
    <edge source="TUR" target="PAK">
      <data key="d0">34629472</data>
    </edge>
    <edge source="TUR" target="POL">
      <data key="d0">45202098</data>
    </edge>
    <edge source="TUR" target="PRT">
      <data key="d0">4386026</data>
    </edge>
    <edge source="TUR" target="ROU">
      <data key="d0">28874693</data>
    </edge>
    <edge source="TUR" target="RUS">
      <data key="d0">40053346</data>
    </edge>
    <edge source="TUR" target="SAU">
      <data key="d0">2863849</data>
    </edge>
    <edge source="TUR" target="SEN">
      <data key="d0">83739</data>
    </edge>
    <edge source="TUR" target="SRB">
      <data key="d0">13527833</data>
    </edge>
    <edge source="TUR" target="IND">
      <data key="d0">2113896</data>
    </edge>
    <edge source="TUR" target="SGP">
      <data key="d0">287127</data>
    </edge>
    <edge source="TUR" target="SVK">
      <data key="d0">18469546</data>
    </edge>
    <edge source="TUR" target="VNM">
      <data key="d0">24901</data>
    </edge>
    <edge source="TUR" target="SVN">
      <data key="d0">3866486</data>
    </edge>
    <edge source="TUR" target="ZAF">
      <data key="d0">416858</data>
    </edge>
    <edge source="TUR" target="ESP">
      <data key="d0">149939880</data>
    </edge>
    <edge source="TUR" target="SWE">
      <data key="d0">120446217</data>
    </edge>
    <edge source="TUR" target="CHE">
      <data key="d0">13109929</data>
    </edge>
    <edge source="TUR" target="TGO">
      <data key="d0">31373</data>
    </edge>
    <edge source="TUR" target="ARE">
      <data key="d0">4057358</data>
    </edge>
    <edge source="TUR" target="TUN">
      <data key="d0">6714139</data>
    </edge>
    <edge source="TUR" target="UGA">
      <data key="d0">42258</data>
    </edge>
    <edge source="TUR" target="UKR">
      <data key="d0">4308622</data>
    </edge>
    <edge source="TUR" target="MKD">
      <data key="d0">4101123</data>
    </edge>
    <edge source="TUR" target="EGY">
      <data key="d0">6282395</data>
    </edge>
    <edge source="TUR" target="GBR">
      <data key="d0">532440755</data>
    </edge>
    <edge source="TUR" target="TZA">
      <data key="d0">130029</data>
    </edge>
    <edge source="TUR" target="USA">
      <data key="d0">13100343</data>
    </edge>
    <edge source="TUR" target="URY">
      <data key="d0">2809858</data>
    </edge>
    <edge source="URY" target="ARG">
      <data key="d0">294866</data>
    </edge>
    <edge source="URY" target="CAN">
      <data key="d0">80398</data>
    </edge>
    <edge source="URY" target="CHL">
      <data key="d0">28300</data>
    </edge>
    <edge source="URY" target="CHN">
      <data key="d0">30410</data>
    </edge>
    <edge source="URY" target="COL">
      <data key="d0">22776</data>
    </edge>
    <edge source="URY" target="CRI">
      <data key="d0">15250</data>
    </edge>
    <edge source="URY" target="ECU">
      <data key="d0">705628</data>
    </edge>
    <edge source="URY" target="FRA">
      <data key="d0">654144</data>
    </edge>
    <edge source="URY" target="ITA">
      <data key="d0">14648</data>
    </edge>
    <edge source="URY" target="MEX">
      <data key="d0">31219</data>
    </edge>
    <edge source="URY" target="NLD">
      <data key="d0">351587</data>
    </edge>
    <edge source="URY" target="PRY">
      <data key="d0">16298</data>
    </edge>
    <edge source="URY" target="PER">
      <data key="d0">27470</data>
    </edge>
    <edge source="URY" target="ROU">
      <data key="d0">36904</data>
    </edge>
    <edge source="URY" target="ESP">
      <data key="d0">10207</data>
    </edge>
    <edge source="URY" target="GBR">
      <data key="d0">11368</data>
    </edge>
    <edge source="URY" target="USA">
      <data key="d0">1489669</data>
    </edge>
    <edge source="ARM" target="CZE">
      <data key="d0">59326</data>
    </edge>
    <edge source="ARM" target="FIN">
      <data key="d0">11159</data>
    </edge>
    <edge source="ARM" target="FRA">
      <data key="d0">1047331</data>
    </edge>
    <edge source="ARM" target="GEO">
      <data key="d0">33236</data>
    </edge>
    <edge source="ARM" target="DEU">
      <data key="d0">32923</data>
    </edge>
    <edge source="ARM" target="HKG">
      <data key="d0">25866</data>
    </edge>
    <edge source="ARM" target="HUN">
      <data key="d0">69188</data>
    </edge>
    <edge source="ARM" target="ISR">
      <data key="d0">41862</data>
    </edge>
    <edge source="ARM" target="NLD">
      <data key="d0">979477</data>
    </edge>
    <edge source="ARM" target="RUS">
      <data key="d0">344721</data>
    </edge>
    <edge source="ARM" target="SGP">
      <data key="d0">5303723</data>
    </edge>
    <edge source="ARM" target="ARE">
      <data key="d0">138420</data>
    </edge>
    <edge source="ARM" target="UKR">
      <data key="d0">120152</data>
    </edge>
    <edge source="ARM" target="GBR">
      <data key="d0">58551</data>
    </edge>
    <edge source="GEO" target="AZE">
      <data key="d0">3221844</data>
    </edge>
    <edge source="GEO" target="ARM">
      <data key="d0">929772</data>
    </edge>
    <edge source="GEO" target="BEL">
      <data key="d0">56060</data>
    </edge>
    <edge source="GEO" target="CHN">
      <data key="d0">335354</data>
    </edge>
    <edge source="GEO" target="DEU">
      <data key="d0">1688841</data>
    </edge>
    <edge source="GEO" target="HKG">
      <data key="d0">434745</data>
    </edge>
    <edge source="GEO" target="ISR">
      <data key="d0">726065</data>
    </edge>
    <edge source="GEO" target="JPN">
      <data key="d0">85000</data>
    </edge>
    <edge source="GEO" target="KAZ">
      <data key="d0">325332</data>
    </edge>
    <edge source="GEO" target="KGZ">
      <data key="d0">457750</data>
    </edge>
    <edge source="GEO" target="LBN">
      <data key="d0">17212</data>
    </edge>
    <edge source="GEO" target="LTU">
      <data key="d0">41373</data>
    </edge>
    <edge source="GEO" target="MDA">
      <data key="d0">25197</data>
    </edge>
    <edge source="GEO" target="NLD">
      <data key="d0">47982</data>
    </edge>
    <edge source="GEO" target="ROU">
      <data key="d0">23947</data>
    </edge>
    <edge source="GEO" target="RUS">
      <data key="d0">16958</data>
    </edge>
    <edge source="GEO" target="ARE">
      <data key="d0">217971</data>
    </edge>
    <edge source="GEO" target="TUR">
      <data key="d0">43170</data>
    </edge>
    <edge source="GEO" target="UKR">
      <data key="d0">254208</data>
    </edge>
    <edge source="GEO" target="USA">
      <data key="d0">122829</data>
    </edge>
    <edge source="UKR" target="DZA">
      <data key="d0">3703553</data>
    </edge>
    <edge source="UKR" target="AZE">
      <data key="d0">1318498</data>
    </edge>
    <edge source="UKR" target="AUS">
      <data key="d0">2472167</data>
    </edge>
    <edge source="UKR" target="AUT">
      <data key="d0">10508468</data>
    </edge>
    <edge source="UKR" target="ARM">
      <data key="d0">78244</data>
    </edge>
    <edge source="UKR" target="BEL">
      <data key="d0">11480985</data>
    </edge>
    <edge source="UKR" target="BGR">
      <data key="d0">257009</data>
    </edge>
    <edge source="UKR" target="BLR">
      <data key="d0">8541965</data>
    </edge>
    <edge source="UKR" target="CAN">
      <data key="d0">181800</data>
    </edge>
    <edge source="UKR" target="CHN">
      <data key="d0">5684243</data>
    </edge>
    <edge source="UKR" target="HRV">
      <data key="d0">427514</data>
    </edge>
    <edge source="UKR" target="CZE">
      <data key="d0">736900</data>
    </edge>
    <edge source="UKR" target="ETH">
      <data key="d0">67042</data>
    </edge>
    <edge source="UKR" target="EST">
      <data key="d0">62957</data>
    </edge>
    <edge source="UKR" target="FRA">
      <data key="d0">1291675</data>
    </edge>
    <edge source="UKR" target="GEO">
      <data key="d0">677691</data>
    </edge>
    <edge source="UKR" target="DEU">
      <data key="d0">4242096</data>
    </edge>
    <edge source="UKR" target="GHA">
      <data key="d0">10292</data>
    </edge>
    <edge source="UKR" target="HKG">
      <data key="d0">1230290</data>
    </edge>
    <edge source="UKR" target="HUN">
      <data key="d0">360308163</data>
    </edge>
    <edge source="UKR" target="IDN">
      <data key="d0">275812</data>
    </edge>
    <edge source="UKR" target="ISR">
      <data key="d0">6761837</data>
    </edge>
    <edge source="UKR" target="ITA">
      <data key="d0">11028</data>
    </edge>
    <edge source="UKR" target="KAZ">
      <data key="d0">7846180</data>
    </edge>
    <edge source="UKR" target="KOR">
      <data key="d0">157938</data>
    </edge>
    <edge source="UKR" target="KGZ">
      <data key="d0">912463</data>
    </edge>
    <edge source="UKR" target="LVA">
      <data key="d0">188729</data>
    </edge>
    <edge source="UKR" target="LTU">
      <data key="d0">470179</data>
    </edge>
    <edge source="UKR" target="MEX">
      <data key="d0">472463</data>
    </edge>
    <edge source="UKR" target="MDA">
      <data key="d0">8983677</data>
    </edge>
    <edge source="UKR" target="NLD">
      <data key="d0">5851642</data>
    </edge>
    <edge source="UKR" target="NZL">
      <data key="d0">15828</data>
    </edge>
    <edge source="UKR" target="PAK">
      <data key="d0">17396</data>
    </edge>
    <edge source="UKR" target="PER">
      <data key="d0">77220</data>
    </edge>
    <edge source="UKR" target="POL">
      <data key="d0">712090</data>
    </edge>
    <edge source="UKR" target="PRT">
      <data key="d0">42308</data>
    </edge>
    <edge source="UKR" target="ROU">
      <data key="d0">76593</data>
    </edge>
    <edge source="UKR" target="RUS">
      <data key="d0">216126716</data>
    </edge>
    <edge source="UKR" target="IND">
      <data key="d0">32255313</data>
    </edge>
    <edge source="UKR" target="SGP">
      <data key="d0">44856</data>
    </edge>
    <edge source="UKR" target="SVK">
      <data key="d0">46026</data>
    </edge>
    <edge source="UKR" target="VNM">
      <data key="d0">24004374</data>
    </edge>
    <edge source="UKR" target="SVN">
      <data key="d0">124555</data>
    </edge>
    <edge source="UKR" target="ZAF">
      <data key="d0">429618</data>
    </edge>
    <edge source="UKR" target="ESP">
      <data key="d0">174789</data>
    </edge>
    <edge source="UKR" target="SWE">
      <data key="d0">39228</data>
    </edge>
    <edge source="UKR" target="CHE">
      <data key="d0">631811</data>
    </edge>
    <edge source="UKR" target="ARE">
      <data key="d0">186173</data>
    </edge>
    <edge source="UKR" target="TUR">
      <data key="d0">90759</data>
    </edge>
    <edge source="UKR" target="UGA">
      <data key="d0">146104</data>
    </edge>
    <edge source="UKR" target="EGY">
      <data key="d0">21901184</data>
    </edge>
    <edge source="UKR" target="GBR">
      <data key="d0">10279288</data>
    </edge>
    <edge source="UKR" target="USA">
      <data key="d0">1474443</data>
    </edge>
    <edge source="AZE" target="DZA">
      <data key="d0">57700</data>
    </edge>
    <edge source="AZE" target="GEO">
      <data key="d0">161716</data>
    </edge>
    <edge source="AZE" target="NLD">
      <data key="d0">325012</data>
    </edge>
    <edge source="AZE" target="GBR">
      <data key="d0">42857</data>
    </edge>
    <edge source="AZE" target="USA">
      <data key="d0">82589</data>
    </edge>
    <edge source="AUT" target="ALB">
      <data key="d0">1124054</data>
    </edge>
    <edge source="AUT" target="DZA">
      <data key="d0">15510</data>
    </edge>
    <edge source="AUT" target="AZE">
      <data key="d0">511165</data>
    </edge>
    <edge source="AUT" target="ARG">
      <data key="d0">172871</data>
    </edge>
    <edge source="AUT" target="AUS">
      <data key="d0">4178436</data>
    </edge>
    <edge source="AUT" target="BEL">
      <data key="d0">5437241</data>
    </edge>
    <edge source="AUT" target="BRA">
      <data key="d0">4704698</data>
    </edge>
    <edge source="AUT" target="BGR">
      <data key="d0">18608376</data>
    </edge>
    <edge source="AUT" target="BLR">
      <data key="d0">467534</data>
    </edge>
    <edge source="AUT" target="KHM">
      <data key="d0">27657</data>
    </edge>
    <edge source="AUT" target="CAN">
      <data key="d0">5559008</data>
    </edge>
    <edge source="AUT" target="LKA">
      <data key="d0">19404</data>
    </edge>
    <edge source="AUT" target="CHL">
      <data key="d0">476361</data>
    </edge>
    <edge source="AUT" target="CHN">
      <data key="d0">67457324</data>
    </edge>
    <edge source="AUT" target="COL">
      <data key="d0">61480</data>
    </edge>
    <edge source="AUT" target="CRI">
      <data key="d0">368385</data>
    </edge>
    <edge source="AUT" target="HRV">
      <data key="d0">3878205</data>
    </edge>
    <edge source="AUT" target="CZE">
      <data key="d0">56077569</data>
    </edge>
    <edge source="AUT" target="BEN">
      <data key="d0">64389</data>
    </edge>
    <edge source="AUT" target="DNK">
      <data key="d0">8064548</data>
    </edge>
    <edge source="AUT" target="ECU">
      <data key="d0">132342</data>
    </edge>
    <edge source="AUT" target="ETH">
      <data key="d0">13897</data>
    </edge>
    <edge source="AUT" target="EST">
      <data key="d0">2060423</data>
    </edge>
    <edge source="AUT" target="FIN">
      <data key="d0">2773729</data>
    </edge>
    <edge source="AUT" target="FRA">
      <data key="d0">45154763</data>
    </edge>
    <edge source="AUT" target="GEO">
      <data key="d0">1090623</data>
    </edge>
    <edge source="AUT" target="GMB">
      <data key="d0">59111</data>
    </edge>
    <edge source="AUT" target="DEU">
      <data key="d0">426503553</data>
    </edge>
    <edge source="AUT" target="GHA">
      <data key="d0">42912</data>
    </edge>
    <edge source="AUT" target="GRC">
      <data key="d0">91384950</data>
    </edge>
    <edge source="AUT" target="HKG">
      <data key="d0">158057258</data>
    </edge>
    <edge source="AUT" target="HUN">
      <data key="d0">86664220</data>
    </edge>
    <edge source="AUT" target="IDN">
      <data key="d0">143629</data>
    </edge>
    <edge source="AUT" target="IRL">
      <data key="d0">3294964</data>
    </edge>
    <edge source="AUT" target="ISR">
      <data key="d0">2045559</data>
    </edge>
    <edge source="AUT" target="ITA">
      <data key="d0">70508018</data>
    </edge>
    <edge source="AUT" target="CIV">
      <data key="d0">90839</data>
    </edge>
    <edge source="AUT" target="JPN">
      <data key="d0">3312329</data>
    </edge>
    <edge source="AUT" target="KAZ">
      <data key="d0">687200</data>
    </edge>
    <edge source="AUT" target="JOR">
      <data key="d0">615695</data>
    </edge>
    <edge source="AUT" target="KOR">
      <data key="d0">3815190</data>
    </edge>
    <edge source="AUT" target="KGZ">
      <data key="d0">58971</data>
    </edge>
    <edge source="AUT" target="LBN">
      <data key="d0">203629</data>
    </edge>
    <edge source="AUT" target="LVA">
      <data key="d0">16088655</data>
    </edge>
    <edge source="AUT" target="LTU">
      <data key="d0">2408338</data>
    </edge>
    <edge source="AUT" target="MWI">
      <data key="d0">10086</data>
    </edge>
    <edge source="AUT" target="MYS">
      <data key="d0">1585165</data>
    </edge>
    <edge source="AUT" target="MUS">
      <data key="d0">44706</data>
    </edge>
    <edge source="AUT" target="MEX">
      <data key="d0">1642874</data>
    </edge>
    <edge source="AUT" target="MDA">
      <data key="d0">143317</data>
    </edge>
    <edge source="AUT" target="MAR">
      <data key="d0">155299</data>
    </edge>
    <edge source="AUT" target="OMN">
      <data key="d0">397794</data>
    </edge>
    <edge source="AUT" target="NLD">
      <data key="d0">22512523</data>
    </edge>
    <edge source="AUT" target="NZL">
      <data key="d0">148540</data>
    </edge>
    <edge source="AUT" target="NER">
      <data key="d0">23317</data>
    </edge>
    <edge source="AUT" target="NOR">
      <data key="d0">2940811</data>
    </edge>
    <edge source="AUT" target="PAK">
      <data key="d0">85030</data>
    </edge>
    <edge source="AUT" target="PAN">
      <data key="d0">104750</data>
    </edge>
    <edge source="AUT" target="PRY">
      <data key="d0">710763</data>
    </edge>
    <edge source="AUT" target="PER">
      <data key="d0">32664</data>
    </edge>
    <edge source="AUT" target="PHL">
      <data key="d0">828625</data>
    </edge>
    <edge source="AUT" target="POL">
      <data key="d0">266848750</data>
    </edge>
    <edge source="AUT" target="PRT">
      <data key="d0">1849817</data>
    </edge>
    <edge source="AUT" target="ROU">
      <data key="d0">17570857</data>
    </edge>
    <edge source="AUT" target="RUS">
      <data key="d0">8593857</data>
    </edge>
    <edge source="AUT" target="SAU">
      <data key="d0">807819</data>
    </edge>
    <edge source="AUT" target="SRB">
      <data key="d0">3907487</data>
    </edge>
    <edge source="AUT" target="IND">
      <data key="d0">26737656</data>
    </edge>
    <edge source="AUT" target="SGP">
      <data key="d0">27743346</data>
    </edge>
    <edge source="AUT" target="SVK">
      <data key="d0">268107333</data>
    </edge>
    <edge source="AUT" target="VNM">
      <data key="d0">102242</data>
    </edge>
    <edge source="AUT" target="SVN">
      <data key="d0">86752275</data>
    </edge>
    <edge source="AUT" target="ZAF">
      <data key="d0">1358066</data>
    </edge>
    <edge source="AUT" target="ESP">
      <data key="d0">10945367</data>
    </edge>
    <edge source="AUT" target="SWE">
      <data key="d0">7685412</data>
    </edge>
    <edge source="AUT" target="CHE">
      <data key="d0">47528756</data>
    </edge>
    <edge source="AUT" target="THA">
      <data key="d0">361160</data>
    </edge>
    <edge source="AUT" target="ARE">
      <data key="d0">84149573</data>
    </edge>
    <edge source="AUT" target="TUN">
      <data key="d0">124878</data>
    </edge>
    <edge source="AUT" target="TUR">
      <data key="d0">2343661</data>
    </edge>
    <edge source="AUT" target="UGA">
      <data key="d0">117783</data>
    </edge>
    <edge source="AUT" target="UKR">
      <data key="d0">17685667</data>
    </edge>
    <edge source="AUT" target="MKD">
      <data key="d0">1010188</data>
    </edge>
    <edge source="AUT" target="EGY">
      <data key="d0">64956</data>
    </edge>
    <edge source="AUT" target="GBR">
      <data key="d0">21705929</data>
    </edge>
    <edge source="AUT" target="TZA">
      <data key="d0">10071</data>
    </edge>
    <edge source="AUT" target="USA">
      <data key="d0">50532824</data>
    </edge>
    <edge source="AUT" target="BFA">
      <data key="d0">77234</data>
    </edge>
    <edge source="AUT" target="URY">
      <data key="d0">11687</data>
    </edge>
    <edge source="BEL" target="ALB">
      <data key="d0">130213</data>
    </edge>
    <edge source="BEL" target="DZA">
      <data key="d0">7970717</data>
    </edge>
    <edge source="BEL" target="AZE">
      <data key="d0">553167</data>
    </edge>
    <edge source="BEL" target="ARG">
      <data key="d0">1192539</data>
    </edge>
    <edge source="BEL" target="AUS">
      <data key="d0">17938138</data>
    </edge>
    <edge source="BEL" target="AUT">
      <data key="d0">49379753</data>
    </edge>
    <edge source="BEL" target="ARM">
      <data key="d0">52737</data>
    </edge>
    <edge source="BEL" target="BWA">
      <data key="d0">83039</data>
    </edge>
    <edge source="BEL" target="BRA">
      <data key="d0">13116189</data>
    </edge>
    <edge source="BEL" target="BGR">
      <data key="d0">8011380</data>
    </edge>
    <edge source="BEL" target="BDI">
      <data key="d0">355273</data>
    </edge>
    <edge source="BEL" target="BLR">
      <data key="d0">346122</data>
    </edge>
    <edge source="BEL" target="CMR">
      <data key="d0">1940974</data>
    </edge>
    <edge source="BEL" target="CAN">
      <data key="d0">11704269</data>
    </edge>
    <edge source="BEL" target="CAF">
      <data key="d0">28758</data>
    </edge>
    <edge source="BEL" target="CHL">
      <data key="d0">10908780</data>
    </edge>
    <edge source="BEL" target="CHN">
      <data key="d0">133477218</data>
    </edge>
    <edge source="BEL" target="COL">
      <data key="d0">3304865</data>
    </edge>
    <edge source="BEL" target="CRI">
      <data key="d0">1058382</data>
    </edge>
    <edge source="BEL" target="HRV">
      <data key="d0">1804416</data>
    </edge>
    <edge source="BEL" target="CZE">
      <data key="d0">42753653</data>
    </edge>
    <edge source="BEL" target="BEN">
      <data key="d0">319188</data>
    </edge>
    <edge source="BEL" target="DNK">
      <data key="d0">40023509</data>
    </edge>
    <edge source="BEL" target="ECU">
      <data key="d0">312817</data>
    </edge>
    <edge source="BEL" target="SLV">
      <data key="d0">485944</data>
    </edge>
    <edge source="BEL" target="ETH">
      <data key="d0">1080456</data>
    </edge>
    <edge source="BEL" target="EST">
      <data key="d0">3487597</data>
    </edge>
    <edge source="BEL" target="FIN">
      <data key="d0">21638765</data>
    </edge>
    <edge source="BEL" target="FRA">
      <data key="d0">637599445</data>
    </edge>
    <edge source="BEL" target="GEO">
      <data key="d0">904462</data>
    </edge>
    <edge source="BEL" target="GMB">
      <data key="d0">42916</data>
    </edge>
    <edge source="BEL" target="DEU">
      <data key="d0">688518592</data>
    </edge>
    <edge source="BEL" target="GHA">
      <data key="d0">5329398</data>
    </edge>
    <edge source="BEL" target="GRC">
      <data key="d0">7428683</data>
    </edge>
    <edge source="BEL" target="GTM">
      <data key="d0">1008052</data>
    </edge>
    <edge source="BEL" target="HND">
      <data key="d0">456442</data>
    </edge>
    <edge source="BEL" target="HKG">
      <data key="d0">46848591</data>
    </edge>
    <edge source="BEL" target="HUN">
      <data key="d0">20501851</data>
    </edge>
    <edge source="BEL" target="IDN">
      <data key="d0">7095650</data>
    </edge>
    <edge source="BEL" target="IRL">
      <data key="d0">16002671</data>
    </edge>
    <edge source="BEL" target="ISR">
      <data key="d0">12964751</data>
    </edge>
    <edge source="BEL" target="ITA">
      <data key="d0">130727590</data>
    </edge>
    <edge source="BEL" target="CIV">
      <data key="d0">547183</data>
    </edge>
    <edge source="BEL" target="JPN">
      <data key="d0">19384077</data>
    </edge>
    <edge source="BEL" target="KAZ">
      <data key="d0">1634863</data>
    </edge>
    <edge source="BEL" target="JOR">
      <data key="d0">797712</data>
    </edge>
    <edge source="BEL" target="KOR">
      <data key="d0">6906004</data>
    </edge>
    <edge source="BEL" target="KGZ">
      <data key="d0">30446</data>
    </edge>
    <edge source="BEL" target="LBN">
      <data key="d0">884777</data>
    </edge>
    <edge source="BEL" target="LVA">
      <data key="d0">6709198</data>
    </edge>
    <edge source="BEL" target="LTU">
      <data key="d0">4908806</data>
    </edge>
    <edge source="BEL" target="MDG">
      <data key="d0">160369</data>
    </edge>
    <edge source="BEL" target="MWI">
      <data key="d0">62131</data>
    </edge>
    <edge source="BEL" target="MYS">
      <data key="d0">595538</data>
    </edge>
    <edge source="BEL" target="MRT">
      <data key="d0">689606</data>
    </edge>
    <edge source="BEL" target="MUS">
      <data key="d0">435690</data>
    </edge>
    <edge source="BEL" target="MEX">
      <data key="d0">59438405</data>
    </edge>
    <edge source="BEL" target="MDA">
      <data key="d0">81696</data>
    </edge>
    <edge source="BEL" target="MAR">
      <data key="d0">3825962</data>
    </edge>
    <edge source="BEL" target="MOZ">
      <data key="d0">103928</data>
    </edge>
    <edge source="BEL" target="OMN">
      <data key="d0">1289097</data>
    </edge>
    <edge source="BEL" target="NAM">
      <data key="d0">563848</data>
    </edge>
    <edge source="BEL" target="NLD">
      <data key="d0">365406601</data>
    </edge>
    <edge source="BEL" target="NZL">
      <data key="d0">2328741</data>
    </edge>
    <edge source="BEL" target="NIC">
      <data key="d0">17987</data>
    </edge>
    <edge source="BEL" target="NER">
      <data key="d0">86264</data>
    </edge>
    <edge source="BEL" target="NOR">
      <data key="d0">22170175</data>
    </edge>
    <edge source="BEL" target="PAK">
      <data key="d0">876825</data>
    </edge>
    <edge source="BEL" target="PAN">
      <data key="d0">1111982</data>
    </edge>
    <edge source="BEL" target="PRY">
      <data key="d0">35418</data>
    </edge>
    <edge source="BEL" target="PER">
      <data key="d0">1136115</data>
    </edge>
    <edge source="BEL" target="PHL">
      <data key="d0">1851467</data>
    </edge>
    <edge source="BEL" target="POL">
      <data key="d0">100259770</data>
    </edge>
    <edge source="BEL" target="PRT">
      <data key="d0">17321486</data>
    </edge>
    <edge source="BEL" target="ROU">
      <data key="d0">5768684</data>
    </edge>
    <edge source="BEL" target="RUS">
      <data key="d0">33197184</data>
    </edge>
    <edge source="BEL" target="SAU">
      <data key="d0">3857410</data>
    </edge>
    <edge source="BEL" target="SEN">
      <data key="d0">396387</data>
    </edge>
    <edge source="BEL" target="SRB">
      <data key="d0">473790</data>
    </edge>
    <edge source="BEL" target="IND">
      <data key="d0">11892764</data>
    </edge>
    <edge source="BEL" target="SGP">
      <data key="d0">19073646</data>
    </edge>
    <edge source="BEL" target="SVK">
      <data key="d0">8926017</data>
    </edge>
    <edge source="BEL" target="VNM">
      <data key="d0">1124308</data>
    </edge>
    <edge source="BEL" target="SVN">
      <data key="d0">5013343</data>
    </edge>
    <edge source="BEL" target="ZAF">
      <data key="d0">8336669</data>
    </edge>
    <edge source="BEL" target="ZWE">
      <data key="d0">123906</data>
    </edge>
    <edge source="BEL" target="ESP">
      <data key="d0">101158341</data>
    </edge>
    <edge source="BEL" target="SWE">
      <data key="d0">79349446</data>
    </edge>
    <edge source="BEL" target="CHE">
      <data key="d0">48377823</data>
    </edge>
    <edge source="BEL" target="THA">
      <data key="d0">1610194</data>
    </edge>
    <edge source="BEL" target="TGO">
      <data key="d0">207177</data>
    </edge>
    <edge source="BEL" target="ARE">
      <data key="d0">18391261</data>
    </edge>
    <edge source="BEL" target="TUN">
      <data key="d0">593195</data>
    </edge>
    <edge source="BEL" target="TUR">
      <data key="d0">23659560</data>
    </edge>
    <edge source="BEL" target="UGA">
      <data key="d0">80542</data>
    </edge>
    <edge source="BEL" target="UKR">
      <data key="d0">11137430</data>
    </edge>
    <edge source="BEL" target="MKD">
      <data key="d0">89535</data>
    </edge>
    <edge source="BEL" target="EGY">
      <data key="d0">626532</data>
    </edge>
    <edge source="BEL" target="GBR">
      <data key="d0">322160006</data>
    </edge>
    <edge source="BEL" target="TZA">
      <data key="d0">1392329</data>
    </edge>
    <edge source="BEL" target="USA">
      <data key="d0">231740174</data>
    </edge>
    <edge source="BEL" target="BFA">
      <data key="d0">1474026</data>
    </edge>
    <edge source="BEL" target="URY">
      <data key="d0">427126</data>
    </edge>
    <edge source="BWA" target="BEL">
      <data key="d0">10851</data>
    </edge>
    <edge source="BWA" target="DEU">
      <data key="d0">16449</data>
    </edge>
    <edge source="BWA" target="HKG">
      <data key="d0">16832</data>
    </edge>
    <edge source="BWA" target="HUN">
      <data key="d0">34456</data>
    </edge>
    <edge source="BWA" target="ISR">
      <data key="d0">133959</data>
    </edge>
    <edge source="BWA" target="MOZ">
      <data key="d0">1035413</data>
    </edge>
    <edge source="BWA" target="NAM">
      <data key="d0">228682</data>
    </edge>
    <edge source="BWA" target="NLD">
      <data key="d0">187239</data>
    </edge>
    <edge source="BWA" target="ZAF">
      <data key="d0">636983</data>
    </edge>
    <edge source="BWA" target="ZWE">
      <data key="d0">81596</data>
    </edge>
    <edge source="BWA" target="CHE">
      <data key="d0">220408</data>
    </edge>
    <edge source="BWA" target="ARE">
      <data key="d0">169571</data>
    </edge>
    <edge source="BWA" target="GBR">
      <data key="d0">41160</data>
    </edge>
    <edge source="BWA" target="TZA">
      <data key="d0">511935</data>
    </edge>
    <edge source="BWA" target="USA">
      <data key="d0">12444</data>
    </edge>
    <edge source="BGR" target="ALB">
      <data key="d0">707245</data>
    </edge>
    <edge source="BGR" target="AZE">
      <data key="d0">248589</data>
    </edge>
    <edge source="BGR" target="ARG">
      <data key="d0">11668</data>
    </edge>
    <edge source="BGR" target="AUS">
      <data key="d0">123905</data>
    </edge>
    <edge source="BGR" target="AUT">
      <data key="d0">21367369</data>
    </edge>
    <edge source="BGR" target="ARM">
      <data key="d0">436253</data>
    </edge>
    <edge source="BGR" target="BEL">
      <data key="d0">1996259</data>
    </edge>
    <edge source="BGR" target="BLR">
      <data key="d0">53536</data>
    </edge>
    <edge source="BGR" target="CAN">
      <data key="d0">60898</data>
    </edge>
    <edge source="BGR" target="CHN">
      <data key="d0">300669</data>
    </edge>
    <edge source="BGR" target="HRV">
      <data key="d0">678798</data>
    </edge>
    <edge source="BGR" target="CZE">
      <data key="d0">2810175</data>
    </edge>
    <edge source="BGR" target="DNK">
      <data key="d0">291679</data>
    </edge>
    <edge source="BGR" target="ETH">
      <data key="d0">86424</data>
    </edge>
    <edge source="BGR" target="EST">
      <data key="d0">94428</data>
    </edge>
    <edge source="BGR" target="FIN">
      <data key="d0">45878</data>
    </edge>
    <edge source="BGR" target="FRA">
      <data key="d0">18713263</data>
    </edge>
    <edge source="BGR" target="GEO">
      <data key="d0">2175198</data>
    </edge>
    <edge source="BGR" target="DEU">
      <data key="d0">21438991</data>
    </edge>
    <edge source="BGR" target="GRC">
      <data key="d0">7007338</data>
    </edge>
    <edge source="BGR" target="HKG">
      <data key="d0">15497353</data>
    </edge>
    <edge source="BGR" target="HUN">
      <data key="d0">2166044</data>
    </edge>
    <edge source="BGR" target="IDN">
      <data key="d0">12122</data>
    </edge>
    <edge source="BGR" target="IRL">
      <data key="d0">79252</data>
    </edge>
    <edge source="BGR" target="ISR">
      <data key="d0">996747</data>
    </edge>
    <edge source="BGR" target="ITA">
      <data key="d0">45838780</data>
    </edge>
    <edge source="BGR" target="JPN">
      <data key="d0">192886</data>
    </edge>
    <edge source="BGR" target="KAZ">
      <data key="d0">139142</data>
    </edge>
    <edge source="BGR" target="KOR">
      <data key="d0">90746</data>
    </edge>
    <edge source="BGR" target="LBN">
      <data key="d0">116286</data>
    </edge>
    <edge source="BGR" target="LVA">
      <data key="d0">973509</data>
    </edge>
    <edge source="BGR" target="LTU">
      <data key="d0">752188</data>
    </edge>
    <edge source="BGR" target="MWI">
      <data key="d0">12558</data>
    </edge>
    <edge source="BGR" target="MDA">
      <data key="d0">535349</data>
    </edge>
    <edge source="BGR" target="MOZ">
      <data key="d0">39658</data>
    </edge>
    <edge source="BGR" target="OMN">
      <data key="d0">60805</data>
    </edge>
    <edge source="BGR" target="NLD">
      <data key="d0">8476172</data>
    </edge>
    <edge source="BGR" target="NZL">
      <data key="d0">109450</data>
    </edge>
    <edge source="BGR" target="NOR">
      <data key="d0">68415</data>
    </edge>
    <edge source="BGR" target="PAK">
      <data key="d0">15019</data>
    </edge>
    <edge source="BGR" target="PAN">
      <data key="d0">10142</data>
    </edge>
    <edge source="BGR" target="PER">
      <data key="d0">21546</data>
    </edge>
    <edge source="BGR" target="PHL">
      <data key="d0">40480</data>
    </edge>
    <edge source="BGR" target="POL">
      <data key="d0">8770344</data>
    </edge>
    <edge source="BGR" target="PRT">
      <data key="d0">641377</data>
    </edge>
    <edge source="BGR" target="ROU">
      <data key="d0">7473698</data>
    </edge>
    <edge source="BGR" target="RUS">
      <data key="d0">1292590</data>
    </edge>
    <edge source="BGR" target="SRB">
      <data key="d0">2640355</data>
    </edge>
    <edge source="BGR" target="IND">
      <data key="d0">3307079</data>
    </edge>
    <edge source="BGR" target="SGP">
      <data key="d0">2194181</data>
    </edge>
    <edge source="BGR" target="SVK">
      <data key="d0">1329686</data>
    </edge>
    <edge source="BGR" target="VNM">
      <data key="d0">82449</data>
    </edge>
    <edge source="BGR" target="SVN">
      <data key="d0">64065</data>
    </edge>
    <edge source="BGR" target="ZAF">
      <data key="d0">94947</data>
    </edge>
    <edge source="BGR" target="ESP">
      <data key="d0">3607875</data>
    </edge>
    <edge source="BGR" target="SWE">
      <data key="d0">3569336</data>
    </edge>
    <edge source="BGR" target="CHE">
      <data key="d0">155352</data>
    </edge>
    <edge source="BGR" target="ARE">
      <data key="d0">7486881</data>
    </edge>
    <edge source="BGR" target="TUR">
      <data key="d0">708811</data>
    </edge>
    <edge source="BGR" target="UGA">
      <data key="d0">212891</data>
    </edge>
    <edge source="BGR" target="UKR">
      <data key="d0">546466</data>
    </edge>
    <edge source="BGR" target="MKD">
      <data key="d0">4960430</data>
    </edge>
    <edge source="BGR" target="EGY">
      <data key="d0">1173730</data>
    </edge>
    <edge source="BGR" target="GBR">
      <data key="d0">6736886</data>
    </edge>
    <edge source="BGR" target="TZA">
      <data key="d0">79912</data>
    </edge>
    <edge source="BGR" target="USA">
      <data key="d0">4022303</data>
    </edge>
    <edge source="BDI" target="UKR">
      <data key="d0">66410</data>
    </edge>
    <edge source="BLR" target="AZE">
      <data key="d0">2053800</data>
    </edge>
    <edge source="BLR" target="AUT">
      <data key="d0">30600</data>
    </edge>
    <edge source="BLR" target="ARM">
      <data key="d0">63000</data>
    </edge>
    <edge source="BLR" target="BGR">
      <data key="d0">56800</data>
    </edge>
    <edge source="BLR" target="CHN">
      <data key="d0">400800</data>
    </edge>
    <edge source="BLR" target="HRV">
      <data key="d0">150900</data>
    </edge>
    <edge source="BLR" target="CZE">
      <data key="d0">68700</data>
    </edge>
    <edge source="BLR" target="GEO">
      <data key="d0">1644800</data>
    </edge>
    <edge source="BLR" target="DEU">
      <data key="d0">536100</data>
    </edge>
    <edge source="BLR" target="HKG">
      <data key="d0">115800</data>
    </edge>
    <edge source="BLR" target="ITA">
      <data key="d0">129700</data>
    </edge>
    <edge source="BLR" target="KAZ">
      <data key="d0">1076400</data>
    </edge>
    <edge source="BLR" target="KGZ">
      <data key="d0">22700</data>
    </edge>
    <edge source="BLR" target="LVA">
      <data key="d0">32000</data>
    </edge>
    <edge source="BLR" target="LTU">
      <data key="d0">10909600</data>
    </edge>
    <edge source="BLR" target="MYS">
      <data key="d0">95000</data>
    </edge>
    <edge source="BLR" target="MDA">
      <data key="d0">296200</data>
    </edge>
    <edge source="BLR" target="NLD">
      <data key="d0">123100</data>
    </edge>
    <edge source="BLR" target="NIC">
      <data key="d0">197600</data>
    </edge>
    <edge source="BLR" target="POL">
      <data key="d0">165700</data>
    </edge>
    <edge source="BLR" target="RUS">
      <data key="d0">168512700</data>
    </edge>
    <edge source="BLR" target="SRB">
      <data key="d0">127300</data>
    </edge>
    <edge source="BLR" target="IND">
      <data key="d0">163100</data>
    </edge>
    <edge source="BLR" target="UKR">
      <data key="d0">869600</data>
    </edge>
    <edge source="BLR" target="GBR">
      <data key="d0">152100</data>
    </edge>
    <edge source="BLR" target="USA">
      <data key="d0">84700</data>
    </edge>
    <edge source="KHM" target="AUS">
      <data key="d0">16168</data>
    </edge>
    <edge source="KHM" target="CHN">
      <data key="d0">692707</data>
    </edge>
    <edge source="KHM" target="FRA">
      <data key="d0">34439</data>
    </edge>
    <edge source="KHM" target="HKG">
      <data key="d0">343416</data>
    </edge>
    <edge source="KHM" target="JPN">
      <data key="d0">190769</data>
    </edge>
    <edge source="KHM" target="MYS">
      <data key="d0">10521</data>
    </edge>
    <edge source="KHM" target="MOZ">
      <data key="d0">215307</data>
    </edge>
    <edge source="KHM" target="NLD">
      <data key="d0">22157</data>
    </edge>
    <edge source="KHM" target="PHL">
      <data key="d0">16485</data>
    </edge>
    <edge source="KHM" target="SGP">
      <data key="d0">140736</data>
    </edge>
    <edge source="KHM" target="VNM">
      <data key="d0">808941</data>
    </edge>
    <edge source="KHM" target="THA">
      <data key="d0">11576743</data>
    </edge>
    <edge source="KHM" target="USA">
      <data key="d0">117778</data>
    </edge>
    <edge source="CMR" target="BEN">
      <data key="d0">15695</data>
    </edge>
    <edge source="CMR" target="ETH">
      <data key="d0">17229</data>
    </edge>
    <edge source="CMR" target="MDG">
      <data key="d0">23595</data>
    </edge>
    <edge source="CMR" target="NLD">
      <data key="d0">31807</data>
    </edge>
    <edge source="CMR" target="ESP">
      <data key="d0">15652</data>
    </edge>
    <edge source="CMR" target="GBR">
      <data key="d0">16605</data>
    </edge>
    <edge source="CMR" target="USA">
      <data key="d0">12235</data>
    </edge>
    <edge source="CMR" target="BFA">
      <data key="d0">23745</data>
    </edge>
    <edge source="LKA" target="AUS">
      <data key="d0">1273280</data>
    </edge>
    <edge source="LKA" target="AUT">
      <data key="d0">12516</data>
    </edge>
    <edge source="LKA" target="CAN">
      <data key="d0">13520</data>
    </edge>
    <edge source="LKA" target="CHN">
      <data key="d0">219223</data>
    </edge>
    <edge source="LKA" target="FRA">
      <data key="d0">3345476</data>
    </edge>
    <edge source="LKA" target="HKG">
      <data key="d0">1797808</data>
    </edge>
    <edge source="LKA" target="ISR">
      <data key="d0">42474</data>
    </edge>
    <edge source="LKA" target="JPN">
      <data key="d0">1022298</data>
    </edge>
    <edge source="LKA" target="MYS">
      <data key="d0">148041</data>
    </edge>
    <edge source="LKA" target="NLD">
      <data key="d0">104531</data>
    </edge>
    <edge source="LKA" target="NZL">
      <data key="d0">38589</data>
    </edge>
    <edge source="LKA" target="PHL">
      <data key="d0">26971</data>
    </edge>
    <edge source="LKA" target="IND">
      <data key="d0">30333</data>
    </edge>
    <edge source="LKA" target="SGP">
      <data key="d0">474513</data>
    </edge>
    <edge source="LKA" target="CHE">
      <data key="d0">611468</data>
    </edge>
    <edge source="LKA" target="THA">
      <data key="d0">38162</data>
    </edge>
    <edge source="LKA" target="ARE">
      <data key="d0">46401</data>
    </edge>
    <edge source="LKA" target="GBR">
      <data key="d0">45170</data>
    </edge>
    <edge source="LKA" target="USA">
      <data key="d0">46612</data>
    </edge>
    <edge source="DNK" target="ALB">
      <data key="d0">31046</data>
    </edge>
    <edge source="DNK" target="DZA">
      <data key="d0">107335</data>
    </edge>
    <edge source="DNK" target="AZE">
      <data key="d0">1262719</data>
    </edge>
    <edge source="DNK" target="ARG">
      <data key="d0">193214</data>
    </edge>
    <edge source="DNK" target="AUS">
      <data key="d0">16027378</data>
    </edge>
    <edge source="DNK" target="AUT">
      <data key="d0">19429491</data>
    </edge>
    <edge source="DNK" target="ARM">
      <data key="d0">428630</data>
    </edge>
    <edge source="DNK" target="BEL">
      <data key="d0">23245862</data>
    </edge>
    <edge source="DNK" target="BOL">
      <data key="d0">14272</data>
    </edge>
    <edge source="DNK" target="BWA">
      <data key="d0">34048</data>
    </edge>
    <edge source="DNK" target="BRA">
      <data key="d0">4281654</data>
    </edge>
    <edge source="DNK" target="BGR">
      <data key="d0">2461721</data>
    </edge>
    <edge source="DNK" target="BDI">
      <data key="d0">84422</data>
    </edge>
    <edge source="DNK" target="BLR">
      <data key="d0">417508</data>
    </edge>
    <edge source="DNK" target="KHM">
      <data key="d0">162888</data>
    </edge>
    <edge source="DNK" target="CMR">
      <data key="d0">179495</data>
    </edge>
    <edge source="DNK" target="CAN">
      <data key="d0">10408031</data>
    </edge>
    <edge source="DNK" target="CAF">
      <data key="d0">19089</data>
    </edge>
    <edge source="DNK" target="LKA">
      <data key="d0">250221</data>
    </edge>
    <edge source="DNK" target="CHL">
      <data key="d0">1367414</data>
    </edge>
    <edge source="DNK" target="CHN">
      <data key="d0">45977219</data>
    </edge>
    <edge source="DNK" target="COL">
      <data key="d0">245386</data>
    </edge>
    <edge source="DNK" target="CRI">
      <data key="d0">22294</data>
    </edge>
    <edge source="DNK" target="HRV">
      <data key="d0">2332425</data>
    </edge>
    <edge source="DNK" target="CZE">
      <data key="d0">60825221</data>
    </edge>
    <edge source="DNK" target="ECU">
      <data key="d0">431573</data>
    </edge>
    <edge source="DNK" target="SLV">
      <data key="d0">22338</data>
    </edge>
    <edge source="DNK" target="ETH">
      <data key="d0">86900</data>
    </edge>
    <edge source="DNK" target="EST">
      <data key="d0">1599610</data>
    </edge>
    <edge source="DNK" target="FIN">
      <data key="d0">32340482</data>
    </edge>
    <edge source="DNK" target="FRA">
      <data key="d0">56307921</data>
    </edge>
    <edge source="DNK" target="GEO">
      <data key="d0">922951</data>
    </edge>
    <edge source="DNK" target="GMB">
      <data key="d0">75960</data>
    </edge>
    <edge source="DNK" target="DEU">
      <data key="d0">283141297</data>
    </edge>
    <edge source="DNK" target="GHA">
      <data key="d0">976315</data>
    </edge>
    <edge source="DNK" target="GRC">
      <data key="d0">8496710</data>
    </edge>
    <edge source="DNK" target="GTM">
      <data key="d0">12132</data>
    </edge>
    <edge source="DNK" target="HKG">
      <data key="d0">162144414</data>
    </edge>
    <edge source="DNK" target="HUN">
      <data key="d0">14464918</data>
    </edge>
    <edge source="DNK" target="IDN">
      <data key="d0">537738</data>
    </edge>
    <edge source="DNK" target="IRL">
      <data key="d0">5518808</data>
    </edge>
    <edge source="DNK" target="ISR">
      <data key="d0">5022730</data>
    </edge>
    <edge source="DNK" target="ITA">
      <data key="d0">39042864</data>
    </edge>
    <edge source="DNK" target="CIV">
      <data key="d0">1259623</data>
    </edge>
    <edge source="DNK" target="JAM">
      <data key="d0">22521</data>
    </edge>
    <edge source="DNK" target="JPN">
      <data key="d0">22466745</data>
    </edge>
    <edge source="DNK" target="KAZ">
      <data key="d0">1110281</data>
    </edge>
    <edge source="DNK" target="JOR">
      <data key="d0">279703</data>
    </edge>
    <edge source="DNK" target="KOR">
      <data key="d0">18829440</data>
    </edge>
    <edge source="DNK" target="KGZ">
      <data key="d0">66555</data>
    </edge>
    <edge source="DNK" target="LBN">
      <data key="d0">1123674</data>
    </edge>
    <edge source="DNK" target="LVA">
      <data key="d0">2385823</data>
    </edge>
    <edge source="DNK" target="LTU">
      <data key="d0">7369684</data>
    </edge>
    <edge source="DNK" target="MWI">
      <data key="d0">13777</data>
    </edge>
    <edge source="DNK" target="MYS">
      <data key="d0">2310074</data>
    </edge>
    <edge source="DNK" target="MRT">
      <data key="d0">368195</data>
    </edge>
    <edge source="DNK" target="MUS">
      <data key="d0">348229</data>
    </edge>
    <edge source="DNK" target="MEX">
      <data key="d0">2995616</data>
    </edge>
    <edge source="DNK" target="MDA">
      <data key="d0">52537</data>
    </edge>
    <edge source="DNK" target="MAR">
      <data key="d0">1876915</data>
    </edge>
    <edge source="DNK" target="MOZ">
      <data key="d0">46501</data>
    </edge>
    <edge source="DNK" target="OMN">
      <data key="d0">272643</data>
    </edge>
    <edge source="DNK" target="NAM">
      <data key="d0">346969</data>
    </edge>
    <edge source="DNK" target="NLD">
      <data key="d0">92129046</data>
    </edge>
    <edge source="DNK" target="NZL">
      <data key="d0">1529302</data>
    </edge>
    <edge source="DNK" target="NER">
      <data key="d0">359852</data>
    </edge>
    <edge source="DNK" target="NOR">
      <data key="d0">148207171</data>
    </edge>
    <edge source="DNK" target="PAK">
      <data key="d0">244730</data>
    </edge>
    <edge source="DNK" target="PAN">
      <data key="d0">694921</data>
    </edge>
    <edge source="DNK" target="PER">
      <data key="d0">1377758</data>
    </edge>
    <edge source="DNK" target="PHL">
      <data key="d0">558094</data>
    </edge>
    <edge source="DNK" target="POL">
      <data key="d0">30639377</data>
    </edge>
    <edge source="DNK" target="PRT">
      <data key="d0">6410441</data>
    </edge>
    <edge source="DNK" target="ROU">
      <data key="d0">2252013</data>
    </edge>
    <edge source="DNK" target="RUS">
      <data key="d0">20327869</data>
    </edge>
    <edge source="DNK" target="SAU">
      <data key="d0">3656382</data>
    </edge>
    <edge source="DNK" target="SEN">
      <data key="d0">187018</data>
    </edge>
    <edge source="DNK" target="SRB">
      <data key="d0">1271509</data>
    </edge>
    <edge source="DNK" target="IND">
      <data key="d0">10271808</data>
    </edge>
    <edge source="DNK" target="SGP">
      <data key="d0">32675232</data>
    </edge>
    <edge source="DNK" target="SVK">
      <data key="d0">5419187</data>
    </edge>
    <edge source="DNK" target="VNM">
      <data key="d0">1043154</data>
    </edge>
    <edge source="DNK" target="SVN">
      <data key="d0">838225</data>
    </edge>
    <edge source="DNK" target="ZAF">
      <data key="d0">4596358</data>
    </edge>
    <edge source="DNK" target="ZWE">
      <data key="d0">68669</data>
    </edge>
    <edge source="DNK" target="ESP">
      <data key="d0">22249473</data>
    </edge>
    <edge source="DNK" target="SWE">
      <data key="d0">221807192</data>
    </edge>
    <edge source="DNK" target="CHE">
      <data key="d0">46008377</data>
    </edge>
    <edge source="DNK" target="THA">
      <data key="d0">7644072</data>
    </edge>
    <edge source="DNK" target="TGO">
      <data key="d0">49904</data>
    </edge>
    <edge source="DNK" target="ARE">
      <data key="d0">50826661</data>
    </edge>
    <edge source="DNK" target="TUN">
      <data key="d0">716053</data>
    </edge>
    <edge source="DNK" target="TUR">
      <data key="d0">14224273</data>
    </edge>
    <edge source="DNK" target="UGA">
      <data key="d0">294116</data>
    </edge>
    <edge source="DNK" target="UKR">
      <data key="d0">2267076</data>
    </edge>
    <edge source="DNK" target="MKD">
      <data key="d0">39104</data>
    </edge>
    <edge source="DNK" target="EGY">
      <data key="d0">1008725</data>
    </edge>
    <edge source="DNK" target="GBR">
      <data key="d0">128390213</data>
    </edge>
    <edge source="DNK" target="TZA">
      <data key="d0">680327</data>
    </edge>
    <edge source="DNK" target="USA">
      <data key="d0">139082448</data>
    </edge>
    <edge source="DNK" target="BFA">
      <data key="d0">59064</data>
    </edge>
    <edge source="DNK" target="URY">
      <data key="d0">646880</data>
    </edge>
    <edge source="ETH" target="BEL">
      <data key="d0">13787</data>
    </edge>
    <edge source="ETH" target="CHN">
      <data key="d0">15708</data>
    </edge>
    <edge source="ETH" target="FRA">
      <data key="d0">186374</data>
    </edge>
    <edge source="ETH" target="DEU">
      <data key="d0">97016</data>
    </edge>
    <edge source="ETH" target="HKG">
      <data key="d0">235261</data>
    </edge>
    <edge source="ETH" target="ISR">
      <data key="d0">1117485</data>
    </edge>
    <edge source="ETH" target="ITA">
      <data key="d0">17484</data>
    </edge>
    <edge source="ETH" target="LBN">
      <data key="d0">47290</data>
    </edge>
    <edge source="ETH" target="NLD">
      <data key="d0">15929</data>
    </edge>
    <edge source="ETH" target="SAU">
      <data key="d0">33489</data>
    </edge>
    <edge source="ETH" target="ZAF">
      <data key="d0">257158</data>
    </edge>
    <edge source="ETH" target="CHE">
      <data key="d0">185718</data>
    </edge>
    <edge source="ETH" target="ARE">
      <data key="d0">84974</data>
    </edge>
    <edge source="ETH" target="UGA">
      <data key="d0">23619</data>
    </edge>
    <edge source="ETH" target="EGY">
      <data key="d0">430641</data>
    </edge>
    <edge source="ETH" target="GBR">
      <data key="d0">41209</data>
    </edge>
    <edge source="ETH" target="USA">
      <data key="d0">474522</data>
    </edge>
    <edge source="EST" target="ALB">
      <data key="d0">109225</data>
    </edge>
    <edge source="EST" target="AZE">
      <data key="d0">381141</data>
    </edge>
    <edge source="EST" target="ARG">
      <data key="d0">54345</data>
    </edge>
    <edge source="EST" target="AUS">
      <data key="d0">339504</data>
    </edge>
    <edge source="EST" target="AUT">
      <data key="d0">6092141</data>
    </edge>
    <edge source="EST" target="BEL">
      <data key="d0">80965</data>
    </edge>
    <edge source="EST" target="BRA">
      <data key="d0">15478585</data>
    </edge>
    <edge source="EST" target="BGR">
      <data key="d0">224029</data>
    </edge>
    <edge source="EST" target="BLR">
      <data key="d0">580557</data>
    </edge>
    <edge source="EST" target="KHM">
      <data key="d0">17254</data>
    </edge>
    <edge source="EST" target="CAN">
      <data key="d0">4685707</data>
    </edge>
    <edge source="EST" target="LKA">
      <data key="d0">29588</data>
    </edge>
    <edge source="EST" target="CHN">
      <data key="d0">35847515</data>
    </edge>
    <edge source="EST" target="CZE">
      <data key="d0">115614</data>
    </edge>
    <edge source="EST" target="DNK">
      <data key="d0">1931547</data>
    </edge>
    <edge source="EST" target="FIN">
      <data key="d0">22001103</data>
    </edge>
    <edge source="EST" target="FRA">
      <data key="d0">12658523</data>
    </edge>
    <edge source="EST" target="GEO">
      <data key="d0">34831</data>
    </edge>
    <edge source="EST" target="DEU">
      <data key="d0">29407542</data>
    </edge>
    <edge source="EST" target="GRC">
      <data key="d0">77004</data>
    </edge>
    <edge source="EST" target="HKG">
      <data key="d0">1613127</data>
    </edge>
    <edge source="EST" target="HUN">
      <data key="d0">4130191</data>
    </edge>
    <edge source="EST" target="IDN">
      <data key="d0">167586</data>
    </edge>
    <edge source="EST" target="IRL">
      <data key="d0">187602</data>
    </edge>
    <edge source="EST" target="ISR">
      <data key="d0">60022</data>
    </edge>
    <edge source="EST" target="ITA">
      <data key="d0">96802899</data>
    </edge>
    <edge source="EST" target="JPN">
      <data key="d0">638714</data>
    </edge>
    <edge source="EST" target="KAZ">
      <data key="d0">1564779</data>
    </edge>
    <edge source="EST" target="KOR">
      <data key="d0">327714</data>
    </edge>
    <edge source="EST" target="LVA">
      <data key="d0">9296648</data>
    </edge>
    <edge source="EST" target="LTU">
      <data key="d0">10766688</data>
    </edge>
    <edge source="EST" target="MYS">
      <data key="d0">34767</data>
    </edge>
    <edge source="EST" target="MEX">
      <data key="d0">128721908</data>
    </edge>
    <edge source="EST" target="MDA">
      <data key="d0">1595237</data>
    </edge>
    <edge source="EST" target="NLD">
      <data key="d0">1391268</data>
    </edge>
    <edge source="EST" target="NIC">
      <data key="d0">1304791</data>
    </edge>
    <edge source="EST" target="NOR">
      <data key="d0">416229</data>
    </edge>
    <edge source="EST" target="POL">
      <data key="d0">14638070</data>
    </edge>
    <edge source="EST" target="PRT">
      <data key="d0">104173</data>
    </edge>
    <edge source="EST" target="ROU">
      <data key="d0">43757</data>
    </edge>
    <edge source="EST" target="RUS">
      <data key="d0">75810587</data>
    </edge>
    <edge source="EST" target="IND">
      <data key="d0">12972414</data>
    </edge>
    <edge source="EST" target="SGP">
      <data key="d0">57580</data>
    </edge>
    <edge source="EST" target="SVK">
      <data key="d0">276514</data>
    </edge>
    <edge source="EST" target="SVN">
      <data key="d0">882711</data>
    </edge>
    <edge source="EST" target="ZAF">
      <data key="d0">14248</data>
    </edge>
    <edge source="EST" target="ESP">
      <data key="d0">90483932</data>
    </edge>
    <edge source="EST" target="SWE">
      <data key="d0">1085351304</data>
    </edge>
    <edge source="EST" target="CHE">
      <data key="d0">360391</data>
    </edge>
    <edge source="EST" target="THA">
      <data key="d0">70507</data>
    </edge>
    <edge source="EST" target="ARE">
      <data key="d0">501122</data>
    </edge>
    <edge source="EST" target="UKR">
      <data key="d0">5215044</data>
    </edge>
    <edge source="EST" target="GBR">
      <data key="d0">13908373</data>
    </edge>
    <edge source="EST" target="USA">
      <data key="d0">142303632</data>
    </edge>
    <edge source="GHA" target="BEL">
      <data key="d0">37000</data>
    </edge>
    <edge source="GHA" target="CHN">
      <data key="d0">1464435</data>
    </edge>
    <edge source="GHA" target="HKG">
      <data key="d0">101333</data>
    </edge>
    <edge source="GHA" target="CIV">
      <data key="d0">12442</data>
    </edge>
    <edge source="GHA" target="KAZ">
      <data key="d0">16994</data>
    </edge>
    <edge source="GHA" target="LBN">
      <data key="d0">21428</data>
    </edge>
    <edge source="GHA" target="NLD">
      <data key="d0">459667</data>
    </edge>
    <edge source="GHA" target="NOR">
      <data key="d0">68163</data>
    </edge>
    <edge source="GHA" target="SEN">
      <data key="d0">83934</data>
    </edge>
    <edge source="GHA" target="SGP">
      <data key="d0">145452</data>
    </edge>
    <edge source="GHA" target="ZAF">
      <data key="d0">59841</data>
    </edge>
    <edge source="GHA" target="ARE">
      <data key="d0">985566</data>
    </edge>
    <edge source="GHA" target="GBR">
      <data key="d0">96770</data>
    </edge>
    <edge source="GHA" target="USA">
      <data key="d0">95490</data>
    </edge>
    <edge source="GHA" target="BFA">
      <data key="d0">44871</data>
    </edge>
    <edge source="GTM" target="ARG">
      <data key="d0">11582</data>
    </edge>
    <edge source="GTM" target="BOL">
      <data key="d0">35900</data>
    </edge>
    <edge source="GTM" target="BRA">
      <data key="d0">80526</data>
    </edge>
    <edge source="GTM" target="CHN">
      <data key="d0">138231</data>
    </edge>
    <edge source="GTM" target="COL">
      <data key="d0">43128</data>
    </edge>
    <edge source="GTM" target="CRI">
      <data key="d0">1368450</data>
    </edge>
    <edge source="GTM" target="ECU">
      <data key="d0">71197</data>
    </edge>
    <edge source="GTM" target="SLV">
      <data key="d0">7210028</data>
    </edge>
    <edge source="GTM" target="HND">
      <data key="d0">5956990</data>
    </edge>
    <edge source="GTM" target="HKG">
      <data key="d0">79163</data>
    </edge>
    <edge source="GTM" target="ISR">
      <data key="d0">112244</data>
    </edge>
    <edge source="GTM" target="ITA">
      <data key="d0">16310</data>
    </edge>
    <edge source="GTM" target="MEX">
      <data key="d0">822428</data>
    </edge>
    <edge source="GTM" target="NLD">
      <data key="d0">42690</data>
    </edge>
    <edge source="GTM" target="NIC">
      <data key="d0">3564499</data>
    </edge>
    <edge source="GTM" target="PAN">
      <data key="d0">997771</data>
    </edge>
    <edge source="GTM" target="PER">
      <data key="d0">113881</data>
    </edge>
    <edge source="GTM" target="ESP">
      <data key="d0">11230</data>
    </edge>
    <edge source="GTM" target="SWE">
      <data key="d0">73801</data>
    </edge>
    <edge source="GTM" target="USA">
      <data key="d0">1024648</data>
    </edge>
    <edge source="IDN" target="DZA">
      <data key="d0">2851372</data>
    </edge>
    <edge source="IDN" target="AZE">
      <data key="d0">62485</data>
    </edge>
    <edge source="IDN" target="ARG">
      <data key="d0">19023783</data>
    </edge>
    <edge source="IDN" target="AUS">
      <data key="d0">148771092</data>
    </edge>
    <edge source="IDN" target="AUT">
      <data key="d0">3111131</data>
    </edge>
    <edge source="IDN" target="BEL">
      <data key="d0">78395215</data>
    </edge>
    <edge source="IDN" target="BRA">
      <data key="d0">15565990</data>
    </edge>
    <edge source="IDN" target="BGR">
      <data key="d0">757193</data>
    </edge>
    <edge source="IDN" target="BLR">
      <data key="d0">52452</data>
    </edge>
    <edge source="IDN" target="CMR">
      <data key="d0">102891</data>
    </edge>
    <edge source="IDN" target="CAN">
      <data key="d0">36089721</data>
    </edge>
    <edge source="IDN" target="LKA">
      <data key="d0">16635259</data>
    </edge>
    <edge source="IDN" target="CHL">
      <data key="d0">3525103</data>
    </edge>
    <edge source="IDN" target="CHN">
      <data key="d0">165841144</data>
    </edge>
    <edge source="IDN" target="COL">
      <data key="d0">9966857</data>
    </edge>
    <edge source="IDN" target="CRI">
      <data key="d0">553072</data>
    </edge>
    <edge source="IDN" target="HRV">
      <data key="d0">316102</data>
    </edge>
    <edge source="IDN" target="CZE">
      <data key="d0">15453619</data>
    </edge>
    <edge source="IDN" target="BEN">
      <data key="d0">314837</data>
    </edge>
    <edge source="IDN" target="DNK">
      <data key="d0">9162375</data>
    </edge>
    <edge source="IDN" target="ECU">
      <data key="d0">5346254</data>
    </edge>
    <edge source="IDN" target="SLV">
      <data key="d0">242805</data>
    </edge>
    <edge source="IDN" target="ETH">
      <data key="d0">183244</data>
    </edge>
    <edge source="IDN" target="EST">
      <data key="d0">1343763</data>
    </edge>
    <edge source="IDN" target="FIN">
      <data key="d0">6217047</data>
    </edge>
    <edge source="IDN" target="FRA">
      <data key="d0">145982659</data>
    </edge>
    <edge source="IDN" target="GMB">
      <data key="d0">25892</data>
    </edge>
    <edge source="IDN" target="DEU">
      <data key="d0">140048076</data>
    </edge>
    <edge source="IDN" target="GHA">
      <data key="d0">1712990</data>
    </edge>
    <edge source="IDN" target="GRC">
      <data key="d0">1894620</data>
    </edge>
    <edge source="IDN" target="GTM">
      <data key="d0">1045174</data>
    </edge>
    <edge source="IDN" target="HND">
      <data key="d0">35313</data>
    </edge>
    <edge source="IDN" target="HKG">
      <data key="d0">418784184</data>
    </edge>
    <edge source="IDN" target="HUN">
      <data key="d0">26775600</data>
    </edge>
    <edge source="IDN" target="IRL">
      <data key="d0">287214</data>
    </edge>
    <edge source="IDN" target="ISR">
      <data key="d0">13404617</data>
    </edge>
    <edge source="IDN" target="ITA">
      <data key="d0">22549285</data>
    </edge>
    <edge source="IDN" target="CIV">
      <data key="d0">193048</data>
    </edge>
    <edge source="IDN" target="JPN">
      <data key="d0">245950535</data>
    </edge>
    <edge source="IDN" target="KAZ">
      <data key="d0">4153619</data>
    </edge>
    <edge source="IDN" target="JOR">
      <data key="d0">482127</data>
    </edge>
    <edge source="IDN" target="KOR">
      <data key="d0">286169711</data>
    </edge>
    <edge source="IDN" target="LBN">
      <data key="d0">1520318</data>
    </edge>
    <edge source="IDN" target="LVA">
      <data key="d0">663050</data>
    </edge>
    <edge source="IDN" target="LTU">
      <data key="d0">117579</data>
    </edge>
    <edge source="IDN" target="MDG">
      <data key="d0">28314</data>
    </edge>
    <edge source="IDN" target="MYS">
      <data key="d0">141782552</data>
    </edge>
    <edge source="IDN" target="MRT">
      <data key="d0">33468</data>
    </edge>
    <edge source="IDN" target="MUS">
      <data key="d0">377880</data>
    </edge>
    <edge source="IDN" target="MEX">
      <data key="d0">66465239</data>
    </edge>
    <edge source="IDN" target="MAR">
      <data key="d0">1354165</data>
    </edge>
    <edge source="IDN" target="MOZ">
      <data key="d0">46584</data>
    </edge>
    <edge source="IDN" target="OMN">
      <data key="d0">2780110</data>
    </edge>
    <edge source="IDN" target="NAM">
      <data key="d0">69032</data>
    </edge>
    <edge source="IDN" target="NLD">
      <data key="d0">221188613</data>
    </edge>
    <edge source="IDN" target="NZL">
      <data key="d0">17133577</data>
    </edge>
    <edge source="IDN" target="NOR">
      <data key="d0">29899</data>
    </edge>
    <edge source="IDN" target="PAK">
      <data key="d0">1808614</data>
    </edge>
    <edge source="IDN" target="PAN">
      <data key="d0">26735654</data>
    </edge>
    <edge source="IDN" target="PRY">
      <data key="d0">86255</data>
    </edge>
    <edge source="IDN" target="PER">
      <data key="d0">9136573</data>
    </edge>
    <edge source="IDN" target="PHL">
      <data key="d0">117807949</data>
    </edge>
    <edge source="IDN" target="POL">
      <data key="d0">53589930</data>
    </edge>
    <edge source="IDN" target="PRT">
      <data key="d0">3085772</data>
    </edge>
    <edge source="IDN" target="ROU">
      <data key="d0">5253191</data>
    </edge>
    <edge source="IDN" target="RUS">
      <data key="d0">27150021</data>
    </edge>
    <edge source="IDN" target="SAU">
      <data key="d0">19024869</data>
    </edge>
    <edge source="IDN" target="SEN">
      <data key="d0">246138</data>
    </edge>
    <edge source="IDN" target="IND">
      <data key="d0">146327830</data>
    </edge>
    <edge source="IDN" target="SGP">
      <data key="d0">413429092</data>
    </edge>
    <edge source="IDN" target="SVK">
      <data key="d0">15427188</data>
    </edge>
    <edge source="IDN" target="VNM">
      <data key="d0">94945076</data>
    </edge>
    <edge source="IDN" target="SVN">
      <data key="d0">2719635</data>
    </edge>
    <edge source="IDN" target="ZAF">
      <data key="d0">20848504</data>
    </edge>
    <edge source="IDN" target="ZWE">
      <data key="d0">60456</data>
    </edge>
    <edge source="IDN" target="ESP">
      <data key="d0">13453675</data>
    </edge>
    <edge source="IDN" target="SWE">
      <data key="d0">30770094</data>
    </edge>
    <edge source="IDN" target="CHE">
      <data key="d0">342649</data>
    </edge>
    <edge source="IDN" target="THA">
      <data key="d0">153178078</data>
    </edge>
    <edge source="IDN" target="TGO">
      <data key="d0">63437</data>
    </edge>
    <edge source="IDN" target="ARE">
      <data key="d0">84116354</data>
    </edge>
    <edge source="IDN" target="TUN">
      <data key="d0">323994</data>
    </edge>
    <edge source="IDN" target="TUR">
      <data key="d0">18822590</data>
    </edge>
    <edge source="IDN" target="UGA">
      <data key="d0">84581</data>
    </edge>
    <edge source="IDN" target="UKR">
      <data key="d0">3907930</data>
    </edge>
    <edge source="IDN" target="EGY">
      <data key="d0">5108511</data>
    </edge>
    <edge source="IDN" target="GBR">
      <data key="d0">116856232</data>
    </edge>
    <edge source="IDN" target="TZA">
      <data key="d0">1124414</data>
    </edge>
    <edge source="IDN" target="USA">
      <data key="d0">605238019</data>
    </edge>
    <edge source="IDN" target="URY">
      <data key="d0">788556</data>
    </edge>
    <edge source="IRL" target="DZA">
      <data key="d0">42918</data>
    </edge>
    <edge source="IRL" target="ARG">
      <data key="d0">4459450</data>
    </edge>
    <edge source="IRL" target="AUS">
      <data key="d0">45474288</data>
    </edge>
    <edge source="IRL" target="AUT">
      <data key="d0">6242479</data>
    </edge>
    <edge source="IRL" target="ARM">
      <data key="d0">16342</data>
    </edge>
    <edge source="IRL" target="BEL">
      <data key="d0">187722905</data>
    </edge>
    <edge source="IRL" target="BRA">
      <data key="d0">1663751</data>
    </edge>
    <edge source="IRL" target="BGR">
      <data key="d0">540870</data>
    </edge>
    <edge source="IRL" target="BDI">
      <data key="d0">19936</data>
    </edge>
    <edge source="IRL" target="CMR">
      <data key="d0">103362</data>
    </edge>
    <edge source="IRL" target="CAN">
      <data key="d0">2443367</data>
    </edge>
    <edge source="IRL" target="LKA">
      <data key="d0">21268</data>
    </edge>
    <edge source="IRL" target="CHL">
      <data key="d0">11827</data>
    </edge>
    <edge source="IRL" target="CHN">
      <data key="d0">7996075</data>
    </edge>
    <edge source="IRL" target="COL">
      <data key="d0">404113</data>
    </edge>
    <edge source="IRL" target="HRV">
      <data key="d0">415029</data>
    </edge>
    <edge source="IRL" target="CZE">
      <data key="d0">15572713</data>
    </edge>
    <edge source="IRL" target="DNK">
      <data key="d0">4237840</data>
    </edge>
    <edge source="IRL" target="EST">
      <data key="d0">675421</data>
    </edge>
    <edge source="IRL" target="FIN">
      <data key="d0">3822686</data>
    </edge>
    <edge source="IRL" target="FRA">
      <data key="d0">45257545</data>
    </edge>
    <edge source="IRL" target="GEO">
      <data key="d0">461823</data>
    </edge>
    <edge source="IRL" target="DEU">
      <data key="d0">133345063</data>
    </edge>
    <edge source="IRL" target="GHA">
      <data key="d0">371987</data>
    </edge>
    <edge source="IRL" target="GRC">
      <data key="d0">1100320</data>
    </edge>
    <edge source="IRL" target="HND">
      <data key="d0">504714</data>
    </edge>
    <edge source="IRL" target="HKG">
      <data key="d0">37673430</data>
    </edge>
    <edge source="IRL" target="HUN">
      <data key="d0">3203385</data>
    </edge>
    <edge source="IRL" target="IDN">
      <data key="d0">3724456</data>
    </edge>
    <edge source="IRL" target="ISR">
      <data key="d0">5026911</data>
    </edge>
    <edge source="IRL" target="ITA">
      <data key="d0">20777631</data>
    </edge>
    <edge source="IRL" target="CIV">
      <data key="d0">33530</data>
    </edge>
    <edge source="IRL" target="JAM">
      <data key="d0">50425</data>
    </edge>
    <edge source="IRL" target="JPN">
      <data key="d0">4511925</data>
    </edge>
    <edge source="IRL" target="KAZ">
      <data key="d0">168291</data>
    </edge>
    <edge source="IRL" target="JOR">
      <data key="d0">339314</data>
    </edge>
    <edge source="IRL" target="KOR">
      <data key="d0">3618723</data>
    </edge>
    <edge source="IRL" target="LBN">
      <data key="d0">291590</data>
    </edge>
    <edge source="IRL" target="LVA">
      <data key="d0">895776</data>
    </edge>
    <edge source="IRL" target="LTU">
      <data key="d0">567487</data>
    </edge>
    <edge source="IRL" target="MYS">
      <data key="d0">8938065</data>
    </edge>
    <edge source="IRL" target="MRT">
      <data key="d0">14910</data>
    </edge>
    <edge source="IRL" target="MUS">
      <data key="d0">215007</data>
    </edge>
    <edge source="IRL" target="MEX">
      <data key="d0">1601516</data>
    </edge>
    <edge source="IRL" target="MAR">
      <data key="d0">157146</data>
    </edge>
    <edge source="IRL" target="MOZ">
      <data key="d0">12800</data>
    </edge>
    <edge source="IRL" target="OMN">
      <data key="d0">496245</data>
    </edge>
    <edge source="IRL" target="NAM">
      <data key="d0">28296</data>
    </edge>
    <edge source="IRL" target="NLD">
      <data key="d0">14333582</data>
    </edge>
    <edge source="IRL" target="NZL">
      <data key="d0">2213727</data>
    </edge>
    <edge source="IRL" target="NIC">
      <data key="d0">25672</data>
    </edge>
    <edge source="IRL" target="NOR">
      <data key="d0">1161957</data>
    </edge>
    <edge source="IRL" target="PAK">
      <data key="d0">62138</data>
    </edge>
    <edge source="IRL" target="PRY">
      <data key="d0">51874</data>
    </edge>
    <edge source="IRL" target="PER">
      <data key="d0">9257809</data>
    </edge>
    <edge source="IRL" target="PHL">
      <data key="d0">2367982</data>
    </edge>
    <edge source="IRL" target="POL">
      <data key="d0">4228892</data>
    </edge>
    <edge source="IRL" target="PRT">
      <data key="d0">4857001</data>
    </edge>
    <edge source="IRL" target="ROU">
      <data key="d0">711363</data>
    </edge>
    <edge source="IRL" target="RUS">
      <data key="d0">6999640</data>
    </edge>
    <edge source="IRL" target="SAU">
      <data key="d0">12681583</data>
    </edge>
    <edge source="IRL" target="SEN">
      <data key="d0">60091</data>
    </edge>
    <edge source="IRL" target="SRB">
      <data key="d0">94781</data>
    </edge>
    <edge source="IRL" target="IND">
      <data key="d0">9633396</data>
    </edge>
    <edge source="IRL" target="SGP">
      <data key="d0">31305123</data>
    </edge>
    <edge source="IRL" target="SVK">
      <data key="d0">1293061</data>
    </edge>
    <edge source="IRL" target="VNM">
      <data key="d0">283069</data>
    </edge>
    <edge source="IRL" target="SVN">
      <data key="d0">270098</data>
    </edge>
    <edge source="IRL" target="ZAF">
      <data key="d0">28705250</data>
    </edge>
    <edge source="IRL" target="ESP">
      <data key="d0">20927157</data>
    </edge>
    <edge source="IRL" target="SWE">
      <data key="d0">14000831</data>
    </edge>
    <edge source="IRL" target="CHE">
      <data key="d0">2640956</data>
    </edge>
    <edge source="IRL" target="THA">
      <data key="d0">394307</data>
    </edge>
    <edge source="IRL" target="TGO">
      <data key="d0">24073</data>
    </edge>
    <edge source="IRL" target="ARE">
      <data key="d0">92148154</data>
    </edge>
    <edge source="IRL" target="TUR">
      <data key="d0">14292321</data>
    </edge>
    <edge source="IRL" target="UGA">
      <data key="d0">542741</data>
    </edge>
    <edge source="IRL" target="UKR">
      <data key="d0">142103</data>
    </edge>
    <edge source="IRL" target="MKD">
      <data key="d0">222606</data>
    </edge>
    <edge source="IRL" target="EGY">
      <data key="d0">1338241</data>
    </edge>
    <edge source="IRL" target="GBR">
      <data key="d0">247976863</data>
    </edge>
    <edge source="IRL" target="TZA">
      <data key="d0">180284</data>
    </edge>
    <edge source="IRL" target="USA">
      <data key="d0">83327666</data>
    </edge>
    <edge source="IRL" target="URY">
      <data key="d0">440319</data>
    </edge>
    <edge source="CIV" target="BEL">
      <data key="d0">25763</data>
    </edge>
    <edge source="CIV" target="CAN">
      <data key="d0">46218</data>
    </edge>
    <edge source="CIV" target="CHN">
      <data key="d0">158397</data>
    </edge>
    <edge source="CIV" target="BEN">
      <data key="d0">30211</data>
    </edge>
    <edge source="CIV" target="FRA">
      <data key="d0">6446111</data>
    </edge>
    <edge source="CIV" target="ISR">
      <data key="d0">46388</data>
    </edge>
    <edge source="CIV" target="JPN">
      <data key="d0">35527</data>
    </edge>
    <edge source="CIV" target="MDG">
      <data key="d0">146506</data>
    </edge>
    <edge source="CIV" target="NLD">
      <data key="d0">398508</data>
    </edge>
    <edge source="CIV" target="NOR">
      <data key="d0">12621</data>
    </edge>
    <edge source="CIV" target="PHL">
      <data key="d0">138345</data>
    </edge>
    <edge source="CIV" target="ZAF">
      <data key="d0">16974</data>
    </edge>
    <edge source="CIV" target="SWE">
      <data key="d0">74447</data>
    </edge>
    <edge source="CIV" target="TGO">
      <data key="d0">18680</data>
    </edge>
    <edge source="CIV" target="ARE">
      <data key="d0">286684</data>
    </edge>
    <edge source="CIV" target="GBR">
      <data key="d0">37013</data>
    </edge>
    <edge source="CIV" target="USA">
      <data key="d0">32782</data>
    </edge>
    <edge source="CIV" target="BFA">
      <data key="d0">168176</data>
    </edge>
    <edge source="JAM" target="CAN">
      <data key="d0">28829</data>
    </edge>
    <edge source="JAM" target="COL">
      <data key="d0">15181</data>
    </edge>
    <edge source="JAM" target="FRA">
      <data key="d0">60655</data>
    </edge>
    <edge source="JAM" target="HKG">
      <data key="d0">11892</data>
    </edge>
    <edge source="JAM" target="SWE">
      <data key="d0">36508</data>
    </edge>
    <edge source="JAM" target="GBR">
      <data key="d0">29921</data>
    </edge>
    <edge source="JAM" target="USA">
      <data key="d0">1738606</data>
    </edge>
    <edge source="JPN" target="ALB">
      <data key="d0">44023</data>
    </edge>
    <edge source="JPN" target="DZA">
      <data key="d0">4949478</data>
    </edge>
    <edge source="JPN" target="AZE">
      <data key="d0">822942</data>
    </edge>
    <edge source="JPN" target="ARG">
      <data key="d0">17564685</data>
    </edge>
    <edge source="JPN" target="AUS">
      <data key="d0">247351436</data>
    </edge>
    <edge source="JPN" target="AUT">
      <data key="d0">11488753</data>
    </edge>
    <edge source="JPN" target="ARM">
      <data key="d0">302234</data>
    </edge>
    <edge source="JPN" target="BEL">
      <data key="d0">80142949</data>
    </edge>
    <edge source="JPN" target="BOL">
      <data key="d0">596852</data>
    </edge>
    <edge source="JPN" target="BRA">
      <data key="d0">76095677</data>
    </edge>
    <edge source="JPN" target="BGR">
      <data key="d0">2562083</data>
    </edge>
    <edge source="JPN" target="BDI">
      <data key="d0">76508</data>
    </edge>
    <edge source="JPN" target="BLR">
      <data key="d0">582595</data>
    </edge>
    <edge source="JPN" target="KHM">
      <data key="d0">4297616</data>
    </edge>
    <edge source="JPN" target="CMR">
      <data key="d0">60134</data>
    </edge>
    <edge source="JPN" target="CAN">
      <data key="d0">373210940</data>
    </edge>
    <edge source="JPN" target="CAF">
      <data key="d0">222833</data>
    </edge>
    <edge source="JPN" target="LKA">
      <data key="d0">1619187</data>
    </edge>
    <edge source="JPN" target="CHL">
      <data key="d0">26120029</data>
    </edge>
    <edge source="JPN" target="CHN">
      <data key="d0">4531227707</data>
    </edge>
    <edge source="JPN" target="COL">
      <data key="d0">12333781</data>
    </edge>
    <edge source="JPN" target="CRI">
      <data key="d0">1585600</data>
    </edge>
    <edge source="JPN" target="HRV">
      <data key="d0">335646</data>
    </edge>
    <edge source="JPN" target="CZE">
      <data key="d0">161366951</data>
    </edge>
    <edge source="JPN" target="DNK">
      <data key="d0">14499884</data>
    </edge>
    <edge source="JPN" target="ECU">
      <data key="d0">343351</data>
    </edge>
    <edge source="JPN" target="SLV">
      <data key="d0">230450</data>
    </edge>
    <edge source="JPN" target="ETH">
      <data key="d0">336661</data>
    </edge>
    <edge source="JPN" target="EST">
      <data key="d0">3219770</data>
    </edge>
    <edge source="JPN" target="FIN">
      <data key="d0">18366091</data>
    </edge>
    <edge source="JPN" target="FRA">
      <data key="d0">153402884</data>
    </edge>
    <edge source="JPN" target="GEO">
      <data key="d0">1062149</data>
    </edge>
    <edge source="JPN" target="DEU">
      <data key="d0">1660586650</data>
    </edge>
    <edge source="JPN" target="GHA">
      <data key="d0">199143</data>
    </edge>
    <edge source="JPN" target="GRC">
      <data key="d0">2863315</data>
    </edge>
    <edge source="JPN" target="GTM">
      <data key="d0">4536059</data>
    </edge>
    <edge source="JPN" target="HND">
      <data key="d0">340858</data>
    </edge>
    <edge source="JPN" target="HKG">
      <data key="d0">2141543226</data>
    </edge>
    <edge source="JPN" target="HUN">
      <data key="d0">85464817</data>
    </edge>
    <edge source="JPN" target="IDN">
      <data key="d0">99123995</data>
    </edge>
    <edge source="JPN" target="IRL">
      <data key="d0">3669219</data>
    </edge>
    <edge source="JPN" target="ISR">
      <data key="d0">14199579</data>
    </edge>
    <edge source="JPN" target="ITA">
      <data key="d0">78501224</data>
    </edge>
    <edge source="JPN" target="CIV">
      <data key="d0">108654</data>
    </edge>
    <edge source="JPN" target="JAM">
      <data key="d0">18942</data>
    </edge>
    <edge source="JPN" target="KAZ">
      <data key="d0">3757804</data>
    </edge>
    <edge source="JPN" target="JOR">
      <data key="d0">236576</data>
    </edge>
    <edge source="JPN" target="KOR">
      <data key="d0">745876143</data>
    </edge>
    <edge source="JPN" target="KGZ">
      <data key="d0">260717</data>
    </edge>
    <edge source="JPN" target="LBN">
      <data key="d0">1726826</data>
    </edge>
    <edge source="JPN" target="LVA">
      <data key="d0">2342432</data>
    </edge>
    <edge source="JPN" target="LTU">
      <data key="d0">1835831</data>
    </edge>
    <edge source="JPN" target="MDG">
      <data key="d0">1114302</data>
    </edge>
    <edge source="JPN" target="MWI">
      <data key="d0">50825</data>
    </edge>
    <edge source="JPN" target="MYS">
      <data key="d0">398331698</data>
    </edge>
    <edge source="JPN" target="MUS">
      <data key="d0">223033</data>
    </edge>
    <edge source="JPN" target="MEX">
      <data key="d0">671475747</data>
    </edge>
    <edge source="JPN" target="MDA">
      <data key="d0">148430</data>
    </edge>
    <edge source="JPN" target="MAR">
      <data key="d0">2702934</data>
    </edge>
    <edge source="JPN" target="OMN">
      <data key="d0">2248223</data>
    </edge>
    <edge source="JPN" target="NLD">
      <data key="d0">1521499139</data>
    </edge>
    <edge source="JPN" target="NZL">
      <data key="d0">12082648</data>
    </edge>
    <edge source="JPN" target="NIC">
      <data key="d0">390130</data>
    </edge>
    <edge source="JPN" target="NOR">
      <data key="d0">8060632</data>
    </edge>
    <edge source="JPN" target="PAK">
      <data key="d0">15624271</data>
    </edge>
    <edge source="JPN" target="PAN">
      <data key="d0">18592344</data>
    </edge>
    <edge source="JPN" target="PRY">
      <data key="d0">1241422</data>
    </edge>
    <edge source="JPN" target="PER">
      <data key="d0">5028579</data>
    </edge>
    <edge source="JPN" target="PHL">
      <data key="d0">141755041</data>
    </edge>
    <edge source="JPN" target="POL">
      <data key="d0">18140590</data>
    </edge>
    <edge source="JPN" target="PRT">
      <data key="d0">11811533</data>
    </edge>
    <edge source="JPN" target="ROU">
      <data key="d0">5184200</data>
    </edge>
    <edge source="JPN" target="RUS">
      <data key="d0">218786372</data>
    </edge>
    <edge source="JPN" target="SAU">
      <data key="d0">43270806</data>
    </edge>
    <edge source="JPN" target="SEN">
      <data key="d0">732729</data>
    </edge>
    <edge source="JPN" target="SRB">
      <data key="d0">118701</data>
    </edge>
    <edge source="JPN" target="IND">
      <data key="d0">107962418</data>
    </edge>
    <edge source="JPN" target="SGP">
      <data key="d0">701429273</data>
    </edge>
    <edge source="JPN" target="SVK">
      <data key="d0">271697308</data>
    </edge>
    <edge source="JPN" target="VNM">
      <data key="d0">147035053</data>
    </edge>
    <edge source="JPN" target="SVN">
      <data key="d0">98995</data>
    </edge>
    <edge source="JPN" target="ZAF">
      <data key="d0">28641872</data>
    </edge>
    <edge source="JPN" target="ZWE">
      <data key="d0">259878</data>
    </edge>
    <edge source="JPN" target="ESP">
      <data key="d0">65992742</data>
    </edge>
    <edge source="JPN" target="SWE">
      <data key="d0">156468938</data>
    </edge>
    <edge source="JPN" target="CHE">
      <data key="d0">53766363</data>
    </edge>
    <edge source="JPN" target="THA">
      <data key="d0">892614274</data>
    </edge>
    <edge source="JPN" target="ARE">
      <data key="d0">178888365</data>
    </edge>
    <edge source="JPN" target="TUN">
      <data key="d0">1508854</data>
    </edge>
    <edge source="JPN" target="TUR">
      <data key="d0">25292952</data>
    </edge>
    <edge source="JPN" target="UGA">
      <data key="d0">63892</data>
    </edge>
    <edge source="JPN" target="UKR">
      <data key="d0">4972203</data>
    </edge>
    <edge source="JPN" target="MKD">
      <data key="d0">35516</data>
    </edge>
    <edge source="JPN" target="EGY">
      <data key="d0">10206565</data>
    </edge>
    <edge source="JPN" target="GBR">
      <data key="d0">397803411</data>
    </edge>
    <edge source="JPN" target="TZA">
      <data key="d0">492294</data>
    </edge>
    <edge source="JPN" target="USA">
      <data key="d0">4998602779</data>
    </edge>
    <edge source="JPN" target="URY">
      <data key="d0">5572926</data>
    </edge>
    <edge source="KAZ" target="AZE">
      <data key="d0">34300</data>
    </edge>
    <edge source="KAZ" target="AUS">
      <data key="d0">130100</data>
    </edge>
    <edge source="KAZ" target="BEL">
      <data key="d0">25600</data>
    </edge>
    <edge source="KAZ" target="CAN">
      <data key="d0">51600</data>
    </edge>
    <edge source="KAZ" target="CHN">
      <data key="d0">594400</data>
    </edge>
    <edge source="KAZ" target="CZE">
      <data key="d0">138900</data>
    </edge>
    <edge source="KAZ" target="FRA">
      <data key="d0">40400</data>
    </edge>
    <edge source="KAZ" target="DEU">
      <data key="d0">130400</data>
    </edge>
    <edge source="KAZ" target="HKG">
      <data key="d0">1327400</data>
    </edge>
    <edge source="KAZ" target="HUN">
      <data key="d0">25600</data>
    </edge>
    <edge source="KAZ" target="ISR">
      <data key="d0">157300</data>
    </edge>
    <edge source="KAZ" target="ITA">
      <data key="d0">40700</data>
    </edge>
    <edge source="KAZ" target="JPN">
      <data key="d0">17800</data>
    </edge>
    <edge source="KAZ" target="KOR">
      <data key="d0">177400</data>
    </edge>
    <edge source="KAZ" target="KGZ">
      <data key="d0">592600</data>
    </edge>
    <edge source="KAZ" target="NLD">
      <data key="d0">3368600</data>
    </edge>
    <edge source="KAZ" target="POL">
      <data key="d0">34000</data>
    </edge>
    <edge source="KAZ" target="RUS">
      <data key="d0">96047590</data>
    </edge>
    <edge source="KAZ" target="ARE">
      <data key="d0">2718300</data>
    </edge>
    <edge source="KAZ" target="TUR">
      <data key="d0">708200</data>
    </edge>
    <edge source="KAZ" target="UKR">
      <data key="d0">4477800</data>
    </edge>
    <edge source="KAZ" target="GBR">
      <data key="d0">1489700</data>
    </edge>
    <edge source="KAZ" target="USA">
      <data key="d0">173800</data>
    </edge>
    <edge source="LBN" target="DZA">
      <data key="d0">79127</data>
    </edge>
    <edge source="LBN" target="CHN">
      <data key="d0">13149</data>
    </edge>
    <edge source="LBN" target="BEN">
      <data key="d0">40486</data>
    </edge>
    <edge source="LBN" target="FRA">
      <data key="d0">1157038</data>
    </edge>
    <edge source="LBN" target="DEU">
      <data key="d0">284522</data>
    </edge>
    <edge source="LBN" target="GHA">
      <data key="d0">257503</data>
    </edge>
    <edge source="LBN" target="HUN">
      <data key="d0">14692</data>
    </edge>
    <edge source="LBN" target="ITA">
      <data key="d0">71509</data>
    </edge>
    <edge source="LBN" target="CIV">
      <data key="d0">38596</data>
    </edge>
    <edge source="LBN" target="JPN">
      <data key="d0">28922</data>
    </edge>
    <edge source="LBN" target="JOR">
      <data key="d0">175222</data>
    </edge>
    <edge source="LBN" target="NLD">
      <data key="d0">1441921</data>
    </edge>
    <edge source="LBN" target="NER">
      <data key="d0">15936</data>
    </edge>
    <edge source="LBN" target="PAK">
      <data key="d0">84245</data>
    </edge>
    <edge source="LBN" target="SAU">
      <data key="d0">71485</data>
    </edge>
    <edge source="LBN" target="SGP">
      <data key="d0">77612</data>
    </edge>
    <edge source="LBN" target="SWE">
      <data key="d0">14993</data>
    </edge>
    <edge source="LBN" target="ARE">
      <data key="d0">3587299</data>
    </edge>
    <edge source="LBN" target="TUR">
      <data key="d0">21677</data>
    </edge>
    <edge source="LBN" target="EGY">
      <data key="d0">513408</data>
    </edge>
    <edge source="LBN" target="GBR">
      <data key="d0">323202</data>
    </edge>
    <edge source="LBN" target="TZA">
      <data key="d0">39522</data>
    </edge>
    <edge source="LBN" target="USA">
      <data key="d0">13605</data>
    </edge>
    <edge source="LBN" target="BFA">
      <data key="d0">29534</data>
    </edge>
    <edge source="LVA" target="ALB">
      <data key="d0">141784</data>
    </edge>
    <edge source="LVA" target="AZE">
      <data key="d0">141910</data>
    </edge>
    <edge source="LVA" target="ARG">
      <data key="d0">1423046</data>
    </edge>
    <edge source="LVA" target="AUS">
      <data key="d0">916958</data>
    </edge>
    <edge source="LVA" target="AUT">
      <data key="d0">713985</data>
    </edge>
    <edge source="LVA" target="ARM">
      <data key="d0">179948</data>
    </edge>
    <edge source="LVA" target="BEL">
      <data key="d0">557044</data>
    </edge>
    <edge source="LVA" target="BOL">
      <data key="d0">39246</data>
    </edge>
    <edge source="LVA" target="BRA">
      <data key="d0">2280288</data>
    </edge>
    <edge source="LVA" target="BGR">
      <data key="d0">4139562</data>
    </edge>
    <edge source="LVA" target="BLR">
      <data key="d0">1240379</data>
    </edge>
    <edge source="LVA" target="CAN">
      <data key="d0">1237016</data>
    </edge>
    <edge source="LVA" target="LKA">
      <data key="d0">79981</data>
    </edge>
    <edge source="LVA" target="CHL">
      <data key="d0">58510</data>
    </edge>
    <edge source="LVA" target="CHN">
      <data key="d0">584963</data>
    </edge>
    <edge source="LVA" target="COL">
      <data key="d0">415059</data>
    </edge>
    <edge source="LVA" target="CRI">
      <data key="d0">56640</data>
    </edge>
    <edge source="LVA" target="HRV">
      <data key="d0">370797</data>
    </edge>
    <edge source="LVA" target="CZE">
      <data key="d0">8788342</data>
    </edge>
    <edge source="LVA" target="DNK">
      <data key="d0">1011628</data>
    </edge>
    <edge source="LVA" target="ECU">
      <data key="d0">545428</data>
    </edge>
    <edge source="LVA" target="EST">
      <data key="d0">101120446</data>
    </edge>
    <edge source="LVA" target="FIN">
      <data key="d0">1563539</data>
    </edge>
    <edge source="LVA" target="FRA">
      <data key="d0">2047238</data>
    </edge>
    <edge source="LVA" target="GEO">
      <data key="d0">293431</data>
    </edge>
    <edge source="LVA" target="DEU">
      <data key="d0">9713658</data>
    </edge>
    <edge source="LVA" target="GHA">
      <data key="d0">73375</data>
    </edge>
    <edge source="LVA" target="GRC">
      <data key="d0">401703</data>
    </edge>
    <edge source="LVA" target="HND">
      <data key="d0">30292</data>
    </edge>
    <edge source="LVA" target="HKG">
      <data key="d0">2463229</data>
    </edge>
    <edge source="LVA" target="HUN">
      <data key="d0">2470861</data>
    </edge>
    <edge source="LVA" target="IDN">
      <data key="d0">330242</data>
    </edge>
    <edge source="LVA" target="IRL">
      <data key="d0">298934</data>
    </edge>
    <edge source="LVA" target="ISR">
      <data key="d0">3925133</data>
    </edge>
    <edge source="LVA" target="ITA">
      <data key="d0">11542901</data>
    </edge>
    <edge source="LVA" target="JPN">
      <data key="d0">71887</data>
    </edge>
    <edge source="LVA" target="KAZ">
      <data key="d0">303862</data>
    </edge>
    <edge source="LVA" target="JOR">
      <data key="d0">99756</data>
    </edge>
    <edge source="LVA" target="KOR">
      <data key="d0">119152</data>
    </edge>
    <edge source="LVA" target="KGZ">
      <data key="d0">48311</data>
    </edge>
    <edge source="LVA" target="LBN">
      <data key="d0">700176</data>
    </edge>
    <edge source="LVA" target="LTU">
      <data key="d0">284244749</data>
    </edge>
    <edge source="LVA" target="MYS">
      <data key="d0">296314</data>
    </edge>
    <edge source="LVA" target="MEX">
      <data key="d0">149097</data>
    </edge>
    <edge source="LVA" target="MDA">
      <data key="d0">1020986</data>
    </edge>
    <edge source="LVA" target="MOZ">
      <data key="d0">92372</data>
    </edge>
    <edge source="LVA" target="OMN">
      <data key="d0">62669</data>
    </edge>
    <edge source="LVA" target="NLD">
      <data key="d0">2645767</data>
    </edge>
    <edge source="LVA" target="NZL">
      <data key="d0">422494</data>
    </edge>
    <edge source="LVA" target="NER">
      <data key="d0">17252</data>
    </edge>
    <edge source="LVA" target="NOR">
      <data key="d0">590767</data>
    </edge>
    <edge source="LVA" target="PAK">
      <data key="d0">46112</data>
    </edge>
    <edge source="LVA" target="PAN">
      <data key="d0">45246</data>
    </edge>
    <edge source="LVA" target="PRY">
      <data key="d0">5294086</data>
    </edge>
    <edge source="LVA" target="PER">
      <data key="d0">400333</data>
    </edge>
    <edge source="LVA" target="PHL">
      <data key="d0">17669</data>
    </edge>
    <edge source="LVA" target="POL">
      <data key="d0">13302733</data>
    </edge>
    <edge source="LVA" target="PRT">
      <data key="d0">1389822</data>
    </edge>
    <edge source="LVA" target="ROU">
      <data key="d0">540909</data>
    </edge>
    <edge source="LVA" target="RUS">
      <data key="d0">24027368</data>
    </edge>
    <edge source="LVA" target="SAU">
      <data key="d0">511714</data>
    </edge>
    <edge source="LVA" target="SRB">
      <data key="d0">569433</data>
    </edge>
    <edge source="LVA" target="IND">
      <data key="d0">748469</data>
    </edge>
    <edge source="LVA" target="SGP">
      <data key="d0">8086758</data>
    </edge>
    <edge source="LVA" target="SVK">
      <data key="d0">2549929</data>
    </edge>
    <edge source="LVA" target="VNM">
      <data key="d0">23522</data>
    </edge>
    <edge source="LVA" target="SVN">
      <data key="d0">891074</data>
    </edge>
    <edge source="LVA" target="ZAF">
      <data key="d0">3248973</data>
    </edge>
    <edge source="LVA" target="ESP">
      <data key="d0">7378636</data>
    </edge>
    <edge source="LVA" target="SWE">
      <data key="d0">4458936</data>
    </edge>
    <edge source="LVA" target="CHE">
      <data key="d0">77755</data>
    </edge>
    <edge source="LVA" target="THA">
      <data key="d0">639718</data>
    </edge>
    <edge source="LVA" target="ARE">
      <data key="d0">5919070</data>
    </edge>
    <edge source="LVA" target="TUR">
      <data key="d0">681768</data>
    </edge>
    <edge source="LVA" target="UGA">
      <data key="d0">12234</data>
    </edge>
    <edge source="LVA" target="UKR">
      <data key="d0">15632022</data>
    </edge>
    <edge source="LVA" target="MKD">
      <data key="d0">97125</data>
    </edge>
    <edge source="LVA" target="EGY">
      <data key="d0">68711</data>
    </edge>
    <edge source="LVA" target="GBR">
      <data key="d0">6639900</data>
    </edge>
    <edge source="LVA" target="TZA">
      <data key="d0">78188</data>
    </edge>
    <edge source="LVA" target="USA">
      <data key="d0">17920961</data>
    </edge>
    <edge source="LVA" target="URY">
      <data key="d0">219301</data>
    </edge>
    <edge source="LTU" target="ALB">
      <data key="d0">190987</data>
    </edge>
    <edge source="LTU" target="AZE">
      <data key="d0">740151</data>
    </edge>
    <edge source="LTU" target="AUS">
      <data key="d0">1479185</data>
    </edge>
    <edge source="LTU" target="AUT">
      <data key="d0">4426236</data>
    </edge>
    <edge source="LTU" target="ARM">
      <data key="d0">1887123</data>
    </edge>
    <edge source="LTU" target="BEL">
      <data key="d0">4424596</data>
    </edge>
    <edge source="LTU" target="BWA">
      <data key="d0">41912</data>
    </edge>
    <edge source="LTU" target="BRA">
      <data key="d0">286472</data>
    </edge>
    <edge source="LTU" target="BGR">
      <data key="d0">1287742</data>
    </edge>
    <edge source="LTU" target="BLR">
      <data key="d0">10803321</data>
    </edge>
    <edge source="LTU" target="CMR">
      <data key="d0">49283</data>
    </edge>
    <edge source="LTU" target="CAN">
      <data key="d0">28689</data>
    </edge>
    <edge source="LTU" target="LKA">
      <data key="d0">30708</data>
    </edge>
    <edge source="LTU" target="CHL">
      <data key="d0">400162</data>
    </edge>
    <edge source="LTU" target="CHN">
      <data key="d0">1503435</data>
    </edge>
    <edge source="LTU" target="COL">
      <data key="d0">95628</data>
    </edge>
    <edge source="LTU" target="HRV">
      <data key="d0">512992</data>
    </edge>
    <edge source="LTU" target="CZE">
      <data key="d0">4444804</data>
    </edge>
    <edge source="LTU" target="DNK">
      <data key="d0">12947374</data>
    </edge>
    <edge source="LTU" target="EST">
      <data key="d0">18319532</data>
    </edge>
    <edge source="LTU" target="FIN">
      <data key="d0">4117924</data>
    </edge>
    <edge source="LTU" target="FRA">
      <data key="d0">6437740</data>
    </edge>
    <edge source="LTU" target="GEO">
      <data key="d0">5818069</data>
    </edge>
    <edge source="LTU" target="DEU">
      <data key="d0">47946675</data>
    </edge>
    <edge source="LTU" target="GHA">
      <data key="d0">112678</data>
    </edge>
    <edge source="LTU" target="GRC">
      <data key="d0">2021684</data>
    </edge>
    <edge source="LTU" target="GTM">
      <data key="d0">12826</data>
    </edge>
    <edge source="LTU" target="HKG">
      <data key="d0">3075309</data>
    </edge>
    <edge source="LTU" target="HUN">
      <data key="d0">2038449</data>
    </edge>
    <edge source="LTU" target="IDN">
      <data key="d0">32470</data>
    </edge>
    <edge source="LTU" target="IRL">
      <data key="d0">1247619</data>
    </edge>
    <edge source="LTU" target="ISR">
      <data key="d0">138059</data>
    </edge>
    <edge source="LTU" target="ITA">
      <data key="d0">22841603</data>
    </edge>
    <edge source="LTU" target="CIV">
      <data key="d0">89011</data>
    </edge>
    <edge source="LTU" target="KAZ">
      <data key="d0">3555675</data>
    </edge>
    <edge source="LTU" target="JOR">
      <data key="d0">12965</data>
    </edge>
    <edge source="LTU" target="KGZ">
      <data key="d0">229825</data>
    </edge>
    <edge source="LTU" target="LBN">
      <data key="d0">112762</data>
    </edge>
    <edge source="LTU" target="LVA">
      <data key="d0">84849363</data>
    </edge>
    <edge source="LTU" target="MYS">
      <data key="d0">102874</data>
    </edge>
    <edge source="LTU" target="MUS">
      <data key="d0">12403</data>
    </edge>
    <edge source="LTU" target="MEX">
      <data key="d0">68940</data>
    </edge>
    <edge source="LTU" target="MDA">
      <data key="d0">792777</data>
    </edge>
    <edge source="LTU" target="MAR">
      <data key="d0">279866</data>
    </edge>
    <edge source="LTU" target="MOZ">
      <data key="d0">50388</data>
    </edge>
    <edge source="LTU" target="OMN">
      <data key="d0">11435</data>
    </edge>
    <edge source="LTU" target="NAM">
      <data key="d0">31269</data>
    </edge>
    <edge source="LTU" target="NLD">
      <data key="d0">8625927</data>
    </edge>
    <edge source="LTU" target="NZL">
      <data key="d0">103815</data>
    </edge>
    <edge source="LTU" target="NOR">
      <data key="d0">2930043</data>
    </edge>
    <edge source="LTU" target="PAK">
      <data key="d0">49553</data>
    </edge>
    <edge source="LTU" target="PAN">
      <data key="d0">70850</data>
    </edge>
    <edge source="LTU" target="PHL">
      <data key="d0">74047</data>
    </edge>
    <edge source="LTU" target="POL">
      <data key="d0">13914180</data>
    </edge>
    <edge source="LTU" target="PRT">
      <data key="d0">5901178</data>
    </edge>
    <edge source="LTU" target="ROU">
      <data key="d0">1629389</data>
    </edge>
    <edge source="LTU" target="RUS">
      <data key="d0">45761358</data>
    </edge>
    <edge source="LTU" target="SAU">
      <data key="d0">779333</data>
    </edge>
    <edge source="LTU" target="SRB">
      <data key="d0">612823</data>
    </edge>
    <edge source="LTU" target="IND">
      <data key="d0">112160</data>
    </edge>
    <edge source="LTU" target="SGP">
      <data key="d0">776620</data>
    </edge>
    <edge source="LTU" target="SVK">
      <data key="d0">2659388</data>
    </edge>
    <edge source="LTU" target="SVN">
      <data key="d0">929294</data>
    </edge>
    <edge source="LTU" target="ZAF">
      <data key="d0">335225</data>
    </edge>
    <edge source="LTU" target="ZWE">
      <data key="d0">47349</data>
    </edge>
    <edge source="LTU" target="ESP">
      <data key="d0">2338700</data>
    </edge>
    <edge source="LTU" target="SWE">
      <data key="d0">2504552</data>
    </edge>
    <edge source="LTU" target="CHE">
      <data key="d0">295401</data>
    </edge>
    <edge source="LTU" target="THA">
      <data key="d0">99015</data>
    </edge>
    <edge source="LTU" target="TGO">
      <data key="d0">35617</data>
    </edge>
    <edge source="LTU" target="ARE">
      <data key="d0">9212970</data>
    </edge>
    <edge source="LTU" target="TUN">
      <data key="d0">159599</data>
    </edge>
    <edge source="LTU" target="TUR">
      <data key="d0">215780</data>
    </edge>
    <edge source="LTU" target="UGA">
      <data key="d0">10623</data>
    </edge>
    <edge source="LTU" target="UKR">
      <data key="d0">5797610</data>
    </edge>
    <edge source="LTU" target="MKD">
      <data key="d0">185949</data>
    </edge>
    <edge source="LTU" target="EGY">
      <data key="d0">172655</data>
    </edge>
    <edge source="LTU" target="GBR">
      <data key="d0">8085193</data>
    </edge>
    <edge source="LTU" target="TZA">
      <data key="d0">17415</data>
    </edge>
    <edge source="LTU" target="USA">
      <data key="d0">4842253</data>
    </edge>
    <edge source="LTU" target="BFA">
      <data key="d0">13852</data>
    </edge>
    <edge source="MDG" target="CAN">
      <data key="d0">39440</data>
    </edge>
    <edge source="MDG" target="DNK">
      <data key="d0">11712</data>
    </edge>
    <edge source="MDG" target="FRA">
      <data key="d0">195042</data>
    </edge>
    <edge source="MDG" target="DEU">
      <data key="d0">21416</data>
    </edge>
    <edge source="MDG" target="NLD">
      <data key="d0">258923</data>
    </edge>
    <edge source="MDG" target="IND">
      <data key="d0">13855</data>
    </edge>
    <edge source="MDG" target="ZAF">
      <data key="d0">163867</data>
    </edge>
    <edge source="MDG" target="GBR">
      <data key="d0">19150</data>
    </edge>
    <edge source="MDG" target="USA">
      <data key="d0">71065</data>
    </edge>
    <edge source="MWI" target="BEL">
      <data key="d0">26980</data>
    </edge>
    <edge source="MWI" target="BWA">
      <data key="d0">79517</data>
    </edge>
    <edge source="MWI" target="FRA">
      <data key="d0">10822</data>
    </edge>
    <edge source="MWI" target="GHA">
      <data key="d0">15763</data>
    </edge>
    <edge source="MWI" target="HKG">
      <data key="d0">52811</data>
    </edge>
    <edge source="MWI" target="NLD">
      <data key="d0">98078</data>
    </edge>
    <edge source="MWI" target="ZAF">
      <data key="d0">110793</data>
    </edge>
    <edge source="MWI" target="ZWE">
      <data key="d0">101928</data>
    </edge>
    <edge source="MWI" target="USA">
      <data key="d0">15524</data>
    </edge>
    <edge source="MYS" target="DZA">
      <data key="d0">1115184</data>
    </edge>
    <edge source="MYS" target="AZE">
      <data key="d0">642344</data>
    </edge>
    <edge source="MYS" target="ARG">
      <data key="d0">68665732</data>
    </edge>
    <edge source="MYS" target="AUS">
      <data key="d0">649971078</data>
    </edge>
    <edge source="MYS" target="AUT">
      <data key="d0">4247984</data>
    </edge>
    <edge source="MYS" target="ARM">
      <data key="d0">85788</data>
    </edge>
    <edge source="MYS" target="BEL">
      <data key="d0">79171068</data>
    </edge>
    <edge source="MYS" target="BOL">
      <data key="d0">43657</data>
    </edge>
    <edge source="MYS" target="BRA">
      <data key="d0">161044055</data>
    </edge>
    <edge source="MYS" target="BGR">
      <data key="d0">223993</data>
    </edge>
    <edge source="MYS" target="KHM">
      <data key="d0">609420</data>
    </edge>
    <edge source="MYS" target="CMR">
      <data key="d0">18331</data>
    </edge>
    <edge source="MYS" target="CAN">
      <data key="d0">169704986</data>
    </edge>
    <edge source="MYS" target="LKA">
      <data key="d0">13157934</data>
    </edge>
    <edge source="MYS" target="CHL">
      <data key="d0">22242942</data>
    </edge>
    <edge source="MYS" target="CHN">
      <data key="d0">624974072</data>
    </edge>
    <edge source="MYS" target="COL">
      <data key="d0">33740065</data>
    </edge>
    <edge source="MYS" target="CRI">
      <data key="d0">2934152</data>
    </edge>
    <edge source="MYS" target="HRV">
      <data key="d0">71925</data>
    </edge>
    <edge source="MYS" target="CZE">
      <data key="d0">75400628</data>
    </edge>
    <edge source="MYS" target="BEN">
      <data key="d0">49718</data>
    </edge>
    <edge source="MYS" target="DNK">
      <data key="d0">3755314</data>
    </edge>
    <edge source="MYS" target="ECU">
      <data key="d0">2066715</data>
    </edge>
    <edge source="MYS" target="SLV">
      <data key="d0">2697641</data>
    </edge>
    <edge source="MYS" target="ETH">
      <data key="d0">127166</data>
    </edge>
    <edge source="MYS" target="EST">
      <data key="d0">448002</data>
    </edge>
    <edge source="MYS" target="FIN">
      <data key="d0">11877525</data>
    </edge>
    <edge source="MYS" target="FRA">
      <data key="d0">30675747</data>
    </edge>
    <edge source="MYS" target="GEO">
      <data key="d0">7993755</data>
    </edge>
    <edge source="MYS" target="DEU">
      <data key="d0">684526571</data>
    </edge>
    <edge source="MYS" target="GHA">
      <data key="d0">878180</data>
    </edge>
    <edge source="MYS" target="GRC">
      <data key="d0">2542033</data>
    </edge>
    <edge source="MYS" target="GTM">
      <data key="d0">5116671</data>
    </edge>
    <edge source="MYS" target="HND">
      <data key="d0">525894</data>
    </edge>
    <edge source="MYS" target="HKG">
      <data key="d0">419964606</data>
    </edge>
    <edge source="MYS" target="HUN">
      <data key="d0">57703989</data>
    </edge>
    <edge source="MYS" target="IDN">
      <data key="d0">252721425</data>
    </edge>
    <edge source="MYS" target="IRL">
      <data key="d0">14401687</data>
    </edge>
    <edge source="MYS" target="ITA">
      <data key="d0">25346246</data>
    </edge>
    <edge source="MYS" target="CIV">
      <data key="d0">422582</data>
    </edge>
    <edge source="MYS" target="JAM">
      <data key="d0">782071</data>
    </edge>
    <edge source="MYS" target="JPN">
      <data key="d0">1688652494</data>
    </edge>
    <edge source="MYS" target="KAZ">
      <data key="d0">587092</data>
    </edge>
    <edge source="MYS" target="JOR">
      <data key="d0">19014129</data>
    </edge>
    <edge source="MYS" target="KOR">
      <data key="d0">114330341</data>
    </edge>
    <edge source="MYS" target="KGZ">
      <data key="d0">109509</data>
    </edge>
    <edge source="MYS" target="LBN">
      <data key="d0">21741067</data>
    </edge>
    <edge source="MYS" target="LVA">
      <data key="d0">1520527</data>
    </edge>
    <edge source="MYS" target="LTU">
      <data key="d0">351718</data>
    </edge>
    <edge source="MYS" target="MDG">
      <data key="d0">537745</data>
    </edge>
    <edge source="MYS" target="MUS">
      <data key="d0">881127</data>
    </edge>
    <edge source="MYS" target="MEX">
      <data key="d0">178866767</data>
    </edge>
    <edge source="MYS" target="MAR">
      <data key="d0">2069070</data>
    </edge>
    <edge source="MYS" target="MOZ">
      <data key="d0">602787</data>
    </edge>
    <edge source="MYS" target="OMN">
      <data key="d0">4949608</data>
    </edge>
    <edge source="MYS" target="NAM">
      <data key="d0">28232</data>
    </edge>
    <edge source="MYS" target="NLD">
      <data key="d0">254894948</data>
    </edge>
    <edge source="MYS" target="NZL">
      <data key="d0">120732425</data>
    </edge>
    <edge source="MYS" target="NIC">
      <data key="d0">124386</data>
    </edge>
    <edge source="MYS" target="NOR">
      <data key="d0">429980</data>
    </edge>
    <edge source="MYS" target="PAK">
      <data key="d0">26222612</data>
    </edge>
    <edge source="MYS" target="PAN">
      <data key="d0">86767285</data>
    </edge>
    <edge source="MYS" target="PRY">
      <data key="d0">1843577</data>
    </edge>
    <edge source="MYS" target="PER">
      <data key="d0">39830402</data>
    </edge>
    <edge source="MYS" target="PHL">
      <data key="d0">86804966</data>
    </edge>
    <edge source="MYS" target="POL">
      <data key="d0">10408005</data>
    </edge>
    <edge source="MYS" target="PRT">
      <data key="d0">9648081</data>
    </edge>
    <edge source="MYS" target="ROU">
      <data key="d0">2691437</data>
    </edge>
    <edge source="MYS" target="RUS">
      <data key="d0">62558082</data>
    </edge>
    <edge source="MYS" target="SAU">
      <data key="d0">305885471</data>
    </edge>
    <edge source="MYS" target="SEN">
      <data key="d0">191627</data>
    </edge>
    <edge source="MYS" target="SRB">
      <data key="d0">192985</data>
    </edge>
    <edge source="MYS" target="IND">
      <data key="d0">437769305</data>
    </edge>
    <edge source="MYS" target="SGP">
      <data key="d0">811715247</data>
    </edge>
    <edge source="MYS" target="SVK">
      <data key="d0">12205424</data>
    </edge>
    <edge source="MYS" target="VNM">
      <data key="d0">251173353</data>
    </edge>
    <edge source="MYS" target="SVN">
      <data key="d0">1241240</data>
    </edge>
    <edge source="MYS" target="ZAF">
      <data key="d0">72252584</data>
    </edge>
    <edge source="MYS" target="ZWE">
      <data key="d0">164739</data>
    </edge>
    <edge source="MYS" target="ESP">
      <data key="d0">31169722</data>
    </edge>
    <edge source="MYS" target="SWE">
      <data key="d0">20557097</data>
    </edge>
    <edge source="MYS" target="CHE">
      <data key="d0">3984627</data>
    </edge>
    <edge source="MYS" target="THA">
      <data key="d0">378253667</data>
    </edge>
    <edge source="MYS" target="TGO">
      <data key="d0">131167</data>
    </edge>
    <edge source="MYS" target="ARE">
      <data key="d0">905448366</data>
    </edge>
    <edge source="MYS" target="TUN">
      <data key="d0">10628872</data>
    </edge>
    <edge source="MYS" target="TUR">
      <data key="d0">59924701</data>
    </edge>
    <edge source="MYS" target="UGA">
      <data key="d0">63358</data>
    </edge>
    <edge source="MYS" target="UKR">
      <data key="d0">3732675</data>
    </edge>
    <edge source="MYS" target="EGY">
      <data key="d0">26541126</data>
    </edge>
    <edge source="MYS" target="GBR">
      <data key="d0">153052409</data>
    </edge>
    <edge source="MYS" target="TZA">
      <data key="d0">868850</data>
    </edge>
    <edge source="MYS" target="USA">
      <data key="d0">2555693793</data>
    </edge>
    <edge source="MYS" target="URY">
      <data key="d0">13635179</data>
    </edge>
    <edge source="MUS" target="CHN">
      <data key="d0">242983</data>
    </edge>
    <edge source="MUS" target="FRA">
      <data key="d0">430094</data>
    </edge>
    <edge source="MUS" target="DEU">
      <data key="d0">28772</data>
    </edge>
    <edge source="MUS" target="HKG">
      <data key="d0">29307</data>
    </edge>
    <edge source="MUS" target="HUN">
      <data key="d0">18107</data>
    </edge>
    <edge source="MUS" target="IDN">
      <data key="d0">10799</data>
    </edge>
    <edge source="MUS" target="IRL">
      <data key="d0">3115822</data>
    </edge>
    <edge source="MUS" target="ISR">
      <data key="d0">32100</data>
    </edge>
    <edge source="MUS" target="ITA">
      <data key="d0">51846</data>
    </edge>
    <edge source="MUS" target="KOR">
      <data key="d0">13181</data>
    </edge>
    <edge source="MUS" target="MDG">
      <data key="d0">1357540</data>
    </edge>
    <edge source="MUS" target="MWI">
      <data key="d0">2944437</data>
    </edge>
    <edge source="MUS" target="NLD">
      <data key="d0">48310</data>
    </edge>
    <edge source="MUS" target="IND">
      <data key="d0">1586414</data>
    </edge>
    <edge source="MUS" target="SGP">
      <data key="d0">31181</data>
    </edge>
    <edge source="MUS" target="ZAF">
      <data key="d0">279049</data>
    </edge>
    <edge source="MUS" target="ARE">
      <data key="d0">2215054</data>
    </edge>
    <edge source="MUS" target="UGA">
      <data key="d0">10748</data>
    </edge>
    <edge source="MUS" target="GBR">
      <data key="d0">434387</data>
    </edge>
    <edge source="MUS" target="USA">
      <data key="d0">105546</data>
    </edge>
    <edge source="MAR" target="DZA">
      <data key="d0">27590</data>
    </edge>
    <edge source="MAR" target="BEL">
      <data key="d0">22429</data>
    </edge>
    <edge source="MAR" target="CMR">
      <data key="d0">36349</data>
    </edge>
    <edge source="MAR" target="CAN">
      <data key="d0">116758</data>
    </edge>
    <edge source="MAR" target="CAF">
      <data key="d0">92901</data>
    </edge>
    <edge source="MAR" target="CHN">
      <data key="d0">40564</data>
    </edge>
    <edge source="MAR" target="FRA">
      <data key="d0">3625597</data>
    </edge>
    <edge source="MAR" target="DEU">
      <data key="d0">75392</data>
    </edge>
    <edge source="MAR" target="HKG">
      <data key="d0">8763072</data>
    </edge>
    <edge source="MAR" target="ITA">
      <data key="d0">880834</data>
    </edge>
    <edge source="MAR" target="JPN">
      <data key="d0">1484522</data>
    </edge>
    <edge source="MAR" target="KOR">
      <data key="d0">5516741</data>
    </edge>
    <edge source="MAR" target="MDG">
      <data key="d0">11641</data>
    </edge>
    <edge source="MAR" target="MRT">
      <data key="d0">695363</data>
    </edge>
    <edge source="MAR" target="NLD">
      <data key="d0">10078143</data>
    </edge>
    <edge source="MAR" target="NOR">
      <data key="d0">191305</data>
    </edge>
    <edge source="MAR" target="POL">
      <data key="d0">92044</data>
    </edge>
    <edge source="MAR" target="SAU">
      <data key="d0">211867</data>
    </edge>
    <edge source="MAR" target="SEN">
      <data key="d0">24120</data>
    </edge>
    <edge source="MAR" target="ESP">
      <data key="d0">827834</data>
    </edge>
    <edge source="MAR" target="TGO">
      <data key="d0">12225</data>
    </edge>
    <edge source="MAR" target="ARE">
      <data key="d0">17988380</data>
    </edge>
    <edge source="MAR" target="USA">
      <data key="d0">51758</data>
    </edge>
    <edge source="MAR" target="BFA">
      <data key="d0">26153</data>
    </edge>
    <edge source="OMN" target="BEL">
      <data key="d0">16122</data>
    </edge>
    <edge source="OMN" target="CAN">
      <data key="d0">766450</data>
    </edge>
    <edge source="OMN" target="LKA">
      <data key="d0">51181</data>
    </edge>
    <edge source="OMN" target="CHN">
      <data key="d0">73943</data>
    </edge>
    <edge source="OMN" target="FRA">
      <data key="d0">217225</data>
    </edge>
    <edge source="OMN" target="DEU">
      <data key="d0">669280</data>
    </edge>
    <edge source="OMN" target="HKG">
      <data key="d0">785282</data>
    </edge>
    <edge source="OMN" target="ITA">
      <data key="d0">65386</data>
    </edge>
    <edge source="OMN" target="JPN">
      <data key="d0">22728</data>
    </edge>
    <edge source="OMN" target="KOR">
      <data key="d0">23295</data>
    </edge>
    <edge source="OMN" target="NLD">
      <data key="d0">66354</data>
    </edge>
    <edge source="OMN" target="POL">
      <data key="d0">18455</data>
    </edge>
    <edge source="OMN" target="SAU">
      <data key="d0">111797</data>
    </edge>
    <edge source="OMN" target="IND">
      <data key="d0">111163</data>
    </edge>
    <edge source="OMN" target="SGP">
      <data key="d0">15961</data>
    </edge>
    <edge source="OMN" target="ZAF">
      <data key="d0">31844</data>
    </edge>
    <edge source="OMN" target="CHE">
      <data key="d0">13373</data>
    </edge>
    <edge source="OMN" target="ARE">
      <data key="d0">22617166</data>
    </edge>
    <edge source="OMN" target="TUN">
      <data key="d0">12510</data>
    </edge>
    <edge source="OMN" target="EGY">
      <data key="d0">52746</data>
    </edge>
    <edge source="OMN" target="GBR">
      <data key="d0">1084702</data>
    </edge>
    <edge source="OMN" target="TZA">
      <data key="d0">65800</data>
    </edge>
    <edge source="OMN" target="USA">
      <data key="d0">1486034</data>
    </edge>
    <edge source="NAM" target="CMR">
      <data key="d0">37422</data>
    </edge>
    <edge source="NAM" target="CHL">
      <data key="d0">671961</data>
    </edge>
    <edge source="NAM" target="CHN">
      <data key="d0">271905</data>
    </edge>
    <edge source="NAM" target="CZE">
      <data key="d0">53928</data>
    </edge>
    <edge source="NAM" target="DEU">
      <data key="d0">15351</data>
    </edge>
    <edge source="NAM" target="HUN">
      <data key="d0">31834</data>
    </edge>
    <edge source="NAM" target="ISR">
      <data key="d0">229171</data>
    </edge>
    <edge source="NAM" target="NLD">
      <data key="d0">34174</data>
    </edge>
    <edge source="NAM" target="NOR">
      <data key="d0">14663</data>
    </edge>
    <edge source="NAM" target="ZAF">
      <data key="d0">2888940</data>
    </edge>
    <edge source="NAM" target="ZWE">
      <data key="d0">17817</data>
    </edge>
    <edge source="NAM" target="ARE">
      <data key="d0">55031</data>
    </edge>
    <edge source="NAM" target="GBR">
      <data key="d0">169874</data>
    </edge>
    <edge source="NAM" target="USA">
      <data key="d0">10015</data>
    </edge>
    <edge source="NZL" target="ARG">
      <data key="d0">198395</data>
    </edge>
    <edge source="NZL" target="AUS">
      <data key="d0">60702338</data>
    </edge>
    <edge source="NZL" target="AUT">
      <data key="d0">149590</data>
    </edge>
    <edge source="NZL" target="BEL">
      <data key="d0">603278</data>
    </edge>
    <edge source="NZL" target="BWA">
      <data key="d0">15845</data>
    </edge>
    <edge source="NZL" target="BRA">
      <data key="d0">2003576</data>
    </edge>
    <edge source="NZL" target="BDI">
      <data key="d0">39771</data>
    </edge>
    <edge source="NZL" target="CAN">
      <data key="d0">4982174</data>
    </edge>
    <edge source="NZL" target="CHL">
      <data key="d0">247701</data>
    </edge>
    <edge source="NZL" target="CHN">
      <data key="d0">2039062</data>
    </edge>
    <edge source="NZL" target="COL">
      <data key="d0">734548</data>
    </edge>
    <edge source="NZL" target="CRI">
      <data key="d0">1685036</data>
    </edge>
    <edge source="NZL" target="CZE">
      <data key="d0">15774</data>
    </edge>
    <edge source="NZL" target="DNK">
      <data key="d0">197077</data>
    </edge>
    <edge source="NZL" target="EST">
      <data key="d0">18104</data>
    </edge>
    <edge source="NZL" target="FIN">
      <data key="d0">93252</data>
    </edge>
    <edge source="NZL" target="FRA">
      <data key="d0">2562508</data>
    </edge>
    <edge source="NZL" target="DEU">
      <data key="d0">1264883</data>
    </edge>
    <edge source="NZL" target="GRC">
      <data key="d0">21634</data>
    </edge>
    <edge source="NZL" target="HKG">
      <data key="d0">7168340</data>
    </edge>
    <edge source="NZL" target="HUN">
      <data key="d0">63144</data>
    </edge>
    <edge source="NZL" target="IDN">
      <data key="d0">35975</data>
    </edge>
    <edge source="NZL" target="IRL">
      <data key="d0">332639</data>
    </edge>
    <edge source="NZL" target="ISR">
      <data key="d0">883245</data>
    </edge>
    <edge source="NZL" target="ITA">
      <data key="d0">731697</data>
    </edge>
    <edge source="NZL" target="CIV">
      <data key="d0">28653</data>
    </edge>
[truncated: 58,915 more chars]
