# Supplementary material for: Core-periphery structure in sectoral international trade networks: A new approach to an old theory
Source: PLoS One. 2020 Apr 2;15(4):e0229547. doi: 10.1371/journal.pone.0229547 (PMC7117750; doi:10.1371/journal.pone.0229547)
Supplement: S8 File — (ZIP) [file pone.0229547.s008.zip › S8_File/Networks 2012/77-ELEC MCH APPAR,PARTS,NES.graphml]

<?xml version='1.0' encoding='utf-8'?>
<graphml xmlns="http://graphml.graphdrawing.org/xmlns" xmlns:xsi="http://www.w3.org/2001/XMLSchema-instance" xsi:schemaLocation="http://graphml.graphdrawing.org/xmlns http://graphml.graphdrawing.org/xmlns/1.0/graphml.xsd">
  <key attr.name="weight" attr.type="long" for="edge" id="d0" />
  <graph edgedefault="directed">
    <node id="ALB" />
    <node id="AUT" />
    <node id="HRV" />
    <node id="CZE" />
    <node id="FRA" />
    <node id="DEU" />
    <node id="GRC" />
    <node id="HUN" />
    <node id="ITA" />
    <node id="NLD" />
    <node id="SRB" />
    <node id="TUR" />
    <node id="MKD" />
    <node id="GBR" />
    <node id="DZA" />
    <node id="CMR" />
    <node id="BEN" />
    <node id="DNK" />
    <node id="JOR" />
    <node id="MRT" />
    <node id="MAR" />
    <node id="TUN" />
    <node id="EGY" />
    <node id="USA" />
    <node id="BFA" />
    <node id="ARG" />
    <node id="AUS" />
    <node id="BEL" />
    <node id="BOL" />
    <node id="BRA" />
    <node id="CAN" />
    <node id="LKA" />
    <node id="CHL" />
    <node id="CHN" />
    <node id="COL" />
    <node id="CRI" />
    <node id="ECU" />
    <node id="SLV" />
    <node id="FIN" />
    <node id="GEO" />
    <node id="GTM" />
    <node id="HND" />
    <node id="HKG" />
    <node id="IDN" />
    <node id="ISR" />
    <node id="JPN" />
    <node id="KOR" />
    <node id="LBN" />
    <node id="MYS" />
    <node id="MUS" />
    <node id="MEX" />
    <node id="MDA" />
    <node id="MOZ" />
    <node id="OMN" />
    <node id="NZL" />
    <node id="NIC" />
    <node id="PAK" />
    <node id="PAN" />
    <node id="PRY" />
    <node id="PER" />
    <node id="PHL" />
    <node id="POL" />
    <node id="PRT" />
    <node id="ROU" />
    <node id="RUS" />
    <node id="SAU" />
    <node id="IND" />
    <node id="SGP" />
    <node id="VNM" />
    <node id="ZAF" />
    <node id="ESP" />
    <node id="SWE" />
    <node id="CHE" />
    <node id="THA" />
    <node id="ARE" />
    <node id="UKR" />
    <node id="URY" />
    <node id="ARM" />
    <node id="BLR" />
    <node id="LTU" />
    <node id="AZE" />
    <node id="BWA" />
    <node id="BGR" />
    <node id="BDI" />
    <node id="KHM" />
    <node id="ETH" />
    <node id="EST" />
    <node id="GHA" />
    <node id="IRL" />
    <node id="CIV" />
    <node id="JAM" />
    <node id="KAZ" />
    <node id="KGZ" />
    <node id="LVA" />
    <node id="MDG" />
    <node id="MWI" />
    <node id="NAM" />
    <node id="NOR" />
    <node id="SEN" />
    <node id="SVK" />
    <node id="SVN" />
    <node id="ZWE" />
    <node id="TGO" />
    <node id="UGA" />
    <node id="TZA" />
    <node id="CAF" />
    <node id="GMB" />
    <node id="NER" />
    <node id="PSE" />
    <edge source="ALB" target="AUT">
      <data key="d0">51779</data>
    </edge>
    <edge source="ALB" target="HRV">
      <data key="d0">12002</data>
    </edge>
    <edge source="ALB" target="CZE">
      <data key="d0">110546</data>
    </edge>
    <edge source="ALB" target="FRA">
      <data key="d0">117959</data>
    </edge>
    <edge source="ALB" target="DEU">
      <data key="d0">43503</data>
    </edge>
    <edge source="ALB" target="GRC">
      <data key="d0">276958</data>
    </edge>
    <edge source="ALB" target="HUN">
      <data key="d0">72182</data>
    </edge>
    <edge source="ALB" target="ITA">
      <data key="d0">9734973</data>
    </edge>
    <edge source="ALB" target="NLD">
      <data key="d0">1452878</data>
    </edge>
    <edge source="ALB" target="SRB">
      <data key="d0">1716763</data>
    </edge>
    <edge source="ALB" target="TUR">
      <data key="d0">27081</data>
    </edge>
    <edge source="ALB" target="MKD">
      <data key="d0">1398073</data>
    </edge>
    <edge source="ALB" target="GBR">
      <data key="d0">20795</data>
    </edge>
    <edge source="AUT" target="ALB">
      <data key="d0">5286171</data>
    </edge>
    <edge source="AUT" target="DZA">
      <data key="d0">3079790</data>
    </edge>
    <edge source="AUT" target="AZE">
      <data key="d0">9732284</data>
    </edge>
    <edge source="AUT" target="ARG">
      <data key="d0">6242129</data>
    </edge>
    <edge source="AUT" target="AUS">
      <data key="d0">75867163</data>
    </edge>
    <edge source="AUT" target="ARM">
      <data key="d0">319453</data>
    </edge>
    <edge source="AUT" target="BEL">
      <data key="d0">136268900</data>
    </edge>
    <edge source="AUT" target="BOL">
      <data key="d0">771283</data>
    </edge>
    <edge source="AUT" target="BWA">
      <data key="d0">28159</data>
    </edge>
    <edge source="AUT" target="BRA">
      <data key="d0">37640318</data>
    </edge>
    <edge source="AUT" target="BGR">
      <data key="d0">91331142</data>
    </edge>
    <edge source="AUT" target="BLR">
      <data key="d0">6018150</data>
    </edge>
    <edge source="AUT" target="KHM">
      <data key="d0">12260</data>
    </edge>
    <edge source="AUT" target="CMR">
      <data key="d0">89635</data>
    </edge>
    <edge source="AUT" target="CAN">
      <data key="d0">36813650</data>
    </edge>
    <edge source="AUT" target="CAF">
      <data key="d0">22831</data>
    </edge>
    <edge source="AUT" target="LKA">
      <data key="d0">5136375</data>
    </edge>
    <edge source="AUT" target="CHL">
      <data key="d0">9546219</data>
    </edge>
    <edge source="AUT" target="CHN">
      <data key="d0">342289272</data>
    </edge>
    <edge source="AUT" target="COL">
      <data key="d0">6354806</data>
    </edge>
    <edge source="AUT" target="CRI">
      <data key="d0">2343004</data>
    </edge>
    <edge source="AUT" target="HRV">
      <data key="d0">123434960</data>
    </edge>
    <edge source="AUT" target="CZE">
      <data key="d0">473126717</data>
    </edge>
    <edge source="AUT" target="BEN">
      <data key="d0">149001</data>
    </edge>
    <edge source="AUT" target="DNK">
      <data key="d0">75620924</data>
    </edge>
    <edge source="AUT" target="ECU">
      <data key="d0">1288091</data>
    </edge>
    <edge source="AUT" target="SLV">
      <data key="d0">295088</data>
    </edge>
    <edge source="AUT" target="ETH">
      <data key="d0">138360</data>
    </edge>
    <edge source="AUT" target="EST">
      <data key="d0">15512841</data>
    </edge>
    <edge source="AUT" target="FIN">
      <data key="d0">51292475</data>
    </edge>
    <edge source="AUT" target="FRA">
      <data key="d0">318803000</data>
    </edge>
    <edge source="AUT" target="GEO">
      <data key="d0">9143960</data>
    </edge>
    <edge source="AUT" target="GMB">
      <data key="d0">16380</data>
    </edge>
    <edge source="AUT" target="DEU">
      <data key="d0">3456517701</data>
    </edge>
    <edge source="AUT" target="GHA">
      <data key="d0">532104</data>
    </edge>
    <edge source="AUT" target="GRC">
      <data key="d0">32575288</data>
    </edge>
    <edge source="AUT" target="GTM">
      <data key="d0">167048</data>
    </edge>
    <edge source="AUT" target="HND">
      <data key="d0">5456605</data>
    </edge>
    <edge source="AUT" target="HKG">
      <data key="d0">95652831</data>
    </edge>
    <edge source="AUT" target="HUN">
      <data key="d0">467010694</data>
    </edge>
    <edge source="AUT" target="IDN">
      <data key="d0">82889768</data>
    </edge>
    <edge source="AUT" target="IRL">
      <data key="d0">17612777</data>
    </edge>
    <edge source="AUT" target="ISR">
      <data key="d0">17610381</data>
    </edge>
    <edge source="AUT" target="ITA">
      <data key="d0">322576901</data>
    </edge>
    <edge source="AUT" target="CIV">
      <data key="d0">214369</data>
    </edge>
    <edge source="AUT" target="JAM">
      <data key="d0">61216</data>
    </edge>
    <edge source="AUT" target="JPN">
      <data key="d0">50723176</data>
    </edge>
    <edge source="AUT" target="KAZ">
      <data key="d0">8527751</data>
    </edge>
    <edge source="AUT" target="JOR">
      <data key="d0">1696349</data>
    </edge>
    <edge source="AUT" target="KOR">
      <data key="d0">75923367</data>
    </edge>
    <edge source="AUT" target="KGZ">
      <data key="d0">148148</data>
    </edge>
    <edge source="AUT" target="LBN">
      <data key="d0">2677898</data>
    </edge>
    <edge source="AUT" target="LVA">
      <data key="d0">2466812</data>
    </edge>
    <edge source="AUT" target="LTU">
      <data key="d0">11015145</data>
    </edge>
    <edge source="AUT" target="MDG">
      <data key="d0">18323</data>
    </edge>
    <edge source="AUT" target="MWI">
      <data key="d0">11871</data>
    </edge>
    <edge source="AUT" target="MYS">
      <data key="d0">305827348</data>
    </edge>
    <edge source="AUT" target="MRT">
      <data key="d0">84976</data>
    </edge>
    <edge source="AUT" target="MUS">
      <data key="d0">253296</data>
    </edge>
    <edge source="AUT" target="MEX">
      <data key="d0">56562602</data>
    </edge>
    <edge source="AUT" target="MDA">
      <data key="d0">1141889</data>
    </edge>
    <edge source="AUT" target="MAR">
      <data key="d0">12151440</data>
    </edge>
    <edge source="AUT" target="MOZ">
      <data key="d0">353785</data>
    </edge>
    <edge source="AUT" target="OMN">
      <data key="d0">1455163</data>
    </edge>
    <edge source="AUT" target="NAM">
      <data key="d0">111251</data>
    </edge>
    <edge source="AUT" target="NLD">
      <data key="d0">128595657</data>
    </edge>
    <edge source="AUT" target="NZL">
      <data key="d0">8227013</data>
    </edge>
    <edge source="AUT" target="NIC">
      <data key="d0">190559</data>
    </edge>
    <edge source="AUT" target="NOR">
      <data key="d0">95219145</data>
    </edge>
    <edge source="AUT" target="PAK">
      <data key="d0">1956484</data>
    </edge>
    <edge source="AUT" target="PAN">
      <data key="d0">1206107</data>
    </edge>
    <edge source="AUT" target="PRY">
      <data key="d0">1123127</data>
    </edge>
    <edge source="AUT" target="PER">
      <data key="d0">11220051</data>
    </edge>
    <edge source="AUT" target="PHL">
      <data key="d0">40344703</data>
    </edge>
    <edge source="AUT" target="POL">
      <data key="d0">241251339</data>
    </edge>
    <edge source="AUT" target="PRT">
      <data key="d0">24094451</data>
    </edge>
    <edge source="AUT" target="ROU">
      <data key="d0">242115030</data>
    </edge>
    <edge source="AUT" target="RUS">
      <data key="d0">128497501</data>
    </edge>
    <edge source="AUT" target="SAU">
      <data key="d0">39785881</data>
    </edge>
    <edge source="AUT" target="SEN">
      <data key="d0">3617848</data>
    </edge>
    <edge source="AUT" target="SRB">
      <data key="d0">68596646</data>
    </edge>
    <edge source="AUT" target="IND">
      <data key="d0">74530878</data>
    </edge>
    <edge source="AUT" target="SGP">
      <data key="d0">106279673</data>
    </edge>
    <edge source="AUT" target="SVK">
      <data key="d0">159151831</data>
    </edge>
    <edge source="AUT" target="VNM">
      <data key="d0">8702659</data>
    </edge>
    <edge source="AUT" target="SVN">
      <data key="d0">106709768</data>
    </edge>
    <edge source="AUT" target="ZAF">
      <data key="d0">75500935</data>
    </edge>
    <edge source="AUT" target="ZWE">
      <data key="d0">48302</data>
    </edge>
    <edge source="AUT" target="ESP">
      <data key="d0">160504723</data>
    </edge>
    <edge source="AUT" target="SWE">
      <data key="d0">193470903</data>
    </edge>
    <edge source="AUT" target="CHE">
      <data key="d0">435546414</data>
    </edge>
    <edge source="AUT" target="THA">
      <data key="d0">17475370</data>
    </edge>
    <edge source="AUT" target="TGO">
      <data key="d0">69197</data>
    </edge>
    <edge source="AUT" target="ARE">
      <data key="d0">48620291</data>
    </edge>
    <edge source="AUT" target="TUN">
      <data key="d0">18781321</data>
    </edge>
    <edge source="AUT" target="TUR">
      <data key="d0">125080033</data>
    </edge>
    <edge source="AUT" target="UGA">
      <data key="d0">675255</data>
    </edge>
    <edge source="AUT" target="UKR">
      <data key="d0">43640923</data>
    </edge>
    <edge source="AUT" target="MKD">
      <data key="d0">3593618</data>
    </edge>
    <edge source="AUT" target="EGY">
      <data key="d0">10781413</data>
    </edge>
    <edge source="AUT" target="GBR">
      <data key="d0">279010070</data>
    </edge>
    <edge source="AUT" target="TZA">
      <data key="d0">326558</data>
    </edge>
    <edge source="AUT" target="USA">
      <data key="d0">774843795</data>
    </edge>
    <edge source="AUT" target="BFA">
      <data key="d0">601458</data>
    </edge>
    <edge source="AUT" target="URY">
      <data key="d0">1727604</data>
    </edge>
    <edge source="HRV" target="ALB">
      <data key="d0">3758435</data>
    </edge>
    <edge source="HRV" target="DZA">
      <data key="d0">188416</data>
    </edge>
    <edge source="HRV" target="AZE">
      <data key="d0">26100</data>
    </edge>
    <edge source="HRV" target="AUS">
      <data key="d0">12347316</data>
    </edge>
    <edge source="HRV" target="AUT">
      <data key="d0">191368041</data>
    </edge>
    <edge source="HRV" target="BEL">
      <data key="d0">6587192</data>
    </edge>
    <edge source="HRV" target="BOL">
      <data key="d0">26960</data>
    </edge>
    <edge source="HRV" target="BRA">
      <data key="d0">124060</data>
    </edge>
    <edge source="HRV" target="BGR">
      <data key="d0">2562556</data>
    </edge>
    <edge source="HRV" target="BLR">
      <data key="d0">236679</data>
    </edge>
    <edge source="HRV" target="CMR">
      <data key="d0">542973</data>
    </edge>
    <edge source="HRV" target="CAN">
      <data key="d0">884434</data>
    </edge>
    <edge source="HRV" target="LKA">
      <data key="d0">28407</data>
    </edge>
    <edge source="HRV" target="CHL">
      <data key="d0">94189</data>
    </edge>
    <edge source="HRV" target="CHN">
      <data key="d0">471515</data>
    </edge>
    <edge source="HRV" target="CRI">
      <data key="d0">20847</data>
    </edge>
    <edge source="HRV" target="CZE">
      <data key="d0">38459104</data>
    </edge>
    <edge source="HRV" target="DNK">
      <data key="d0">1257726</data>
    </edge>
    <edge source="HRV" target="SLV">
      <data key="d0">61015</data>
    </edge>
    <edge source="HRV" target="ETH">
      <data key="d0">54463</data>
    </edge>
    <edge source="HRV" target="EST">
      <data key="d0">4398370</data>
    </edge>
    <edge source="HRV" target="FIN">
      <data key="d0">6525350</data>
    </edge>
    <edge source="HRV" target="FRA">
      <data key="d0">9652384</data>
    </edge>
    <edge source="HRV" target="GEO">
      <data key="d0">57975</data>
    </edge>
    <edge source="HRV" target="DEU">
      <data key="d0">144714147</data>
    </edge>
    <edge source="HRV" target="GHA">
      <data key="d0">254690</data>
    </edge>
    <edge source="HRV" target="GRC">
      <data key="d0">933362</data>
    </edge>
    <edge source="HRV" target="HKG">
      <data key="d0">186552</data>
    </edge>
    <edge source="HRV" target="HUN">
      <data key="d0">5616457</data>
    </edge>
    <edge source="HRV" target="IDN">
      <data key="d0">2077859</data>
    </edge>
    <edge source="HRV" target="IRL">
      <data key="d0">589586</data>
    </edge>
    <edge source="HRV" target="ISR">
      <data key="d0">158481</data>
    </edge>
    <edge source="HRV" target="ITA">
      <data key="d0">54430565</data>
    </edge>
    <edge source="HRV" target="CIV">
      <data key="d0">1748987</data>
    </edge>
    <edge source="HRV" target="JPN">
      <data key="d0">146935</data>
    </edge>
    <edge source="HRV" target="KAZ">
      <data key="d0">2230829</data>
    </edge>
    <edge source="HRV" target="JOR">
      <data key="d0">51526</data>
    </edge>
    <edge source="HRV" target="KOR">
      <data key="d0">592516</data>
    </edge>
    <edge source="HRV" target="LVA">
      <data key="d0">386416</data>
    </edge>
    <edge source="HRV" target="LTU">
      <data key="d0">4899786</data>
    </edge>
    <edge source="HRV" target="MDG">
      <data key="d0">26915</data>
    </edge>
    <edge source="HRV" target="MYS">
      <data key="d0">452161</data>
    </edge>
    <edge source="HRV" target="MUS">
      <data key="d0">923164</data>
    </edge>
    <edge source="HRV" target="MOZ">
      <data key="d0">435266</data>
    </edge>
    <edge source="HRV" target="OMN">
      <data key="d0">2232953</data>
    </edge>
    <edge source="HRV" target="NLD">
      <data key="d0">12263390</data>
    </edge>
    <edge source="HRV" target="NOR">
      <data key="d0">901705</data>
    </edge>
    <edge source="HRV" target="PAK">
      <data key="d0">544988</data>
    </edge>
    <edge source="HRV" target="PAN">
      <data key="d0">27404</data>
    </edge>
    <edge source="HRV" target="PER">
      <data key="d0">82415</data>
    </edge>
    <edge source="HRV" target="PHL">
      <data key="d0">5519203</data>
    </edge>
    <edge source="HRV" target="POL">
      <data key="d0">7324534</data>
    </edge>
    <edge source="HRV" target="PRT">
      <data key="d0">24415</data>
    </edge>
    <edge source="HRV" target="ROU">
      <data key="d0">12044374</data>
    </edge>
    <edge source="HRV" target="RUS">
      <data key="d0">34255049</data>
    </edge>
    <edge source="HRV" target="SAU">
      <data key="d0">13632207</data>
    </edge>
    <edge source="HRV" target="SEN">
      <data key="d0">15894</data>
    </edge>
    <edge source="HRV" target="SRB">
      <data key="d0">44488658</data>
    </edge>
    <edge source="HRV" target="IND">
      <data key="d0">669239</data>
    </edge>
    <edge source="HRV" target="SGP">
      <data key="d0">479085</data>
    </edge>
    <edge source="HRV" target="SVK">
      <data key="d0">6974024</data>
    </edge>
    <edge source="HRV" target="VNM">
      <data key="d0">385921</data>
    </edge>
    <edge source="HRV" target="SVN">
      <data key="d0">27983019</data>
    </edge>
    <edge source="HRV" target="ZAF">
      <data key="d0">36138542</data>
    </edge>
    <edge source="HRV" target="ESP">
      <data key="d0">4743838</data>
    </edge>
    <edge source="HRV" target="SWE">
      <data key="d0">17002731</data>
    </edge>
    <edge source="HRV" target="CHE">
      <data key="d0">5676489</data>
    </edge>
    <edge source="HRV" target="THA">
      <data key="d0">31067</data>
    </edge>
    <edge source="HRV" target="ARE">
      <data key="d0">1240966</data>
    </edge>
    <edge source="HRV" target="TUR">
      <data key="d0">497075</data>
    </edge>
    <edge source="HRV" target="UKR">
      <data key="d0">478614</data>
    </edge>
    <edge source="HRV" target="MKD">
      <data key="d0">8171632</data>
    </edge>
    <edge source="HRV" target="EGY">
      <data key="d0">119593</data>
    </edge>
    <edge source="HRV" target="GBR">
      <data key="d0">18976717</data>
    </edge>
    <edge source="HRV" target="USA">
      <data key="d0">8241859</data>
    </edge>
    <edge source="CZE" target="ALB">
      <data key="d0">1583243</data>
    </edge>
    <edge source="CZE" target="DZA">
      <data key="d0">11549292</data>
    </edge>
    <edge source="CZE" target="AZE">
      <data key="d0">5470301</data>
    </edge>
    <edge source="CZE" target="ARG">
      <data key="d0">5291753</data>
    </edge>
    <edge source="CZE" target="AUS">
      <data key="d0">20671576</data>
    </edge>
    <edge source="CZE" target="AUT">
      <data key="d0">632410917</data>
    </edge>
    <edge source="CZE" target="ARM">
      <data key="d0">1684541</data>
    </edge>
    <edge source="CZE" target="BEL">
      <data key="d0">313438088</data>
    </edge>
    <edge source="CZE" target="BOL">
      <data key="d0">38725</data>
    </edge>
    <edge source="CZE" target="BWA">
      <data key="d0">10028</data>
    </edge>
    <edge source="CZE" target="BRA">
      <data key="d0">40393963</data>
    </edge>
    <edge source="CZE" target="BGR">
      <data key="d0">92001040</data>
    </edge>
    <edge source="CZE" target="BLR">
      <data key="d0">34033003</data>
    </edge>
    <edge source="CZE" target="CMR">
      <data key="d0">507555</data>
    </edge>
    <edge source="CZE" target="CAN">
      <data key="d0">23761861</data>
    </edge>
    <edge source="CZE" target="LKA">
      <data key="d0">72587</data>
    </edge>
    <edge source="CZE" target="CHL">
      <data key="d0">5132810</data>
    </edge>
    <edge source="CZE" target="CHN">
      <data key="d0">243491133</data>
    </edge>
    <edge source="CZE" target="COL">
      <data key="d0">1430620</data>
    </edge>
    <edge source="CZE" target="CRI">
      <data key="d0">57265</data>
    </edge>
    <edge source="CZE" target="HRV">
      <data key="d0">30639149</data>
    </edge>
    <edge source="CZE" target="DNK">
      <data key="d0">72070965</data>
    </edge>
    <edge source="CZE" target="ECU">
      <data key="d0">239328</data>
    </edge>
    <edge source="CZE" target="SLV">
      <data key="d0">5823618</data>
    </edge>
    <edge source="CZE" target="ETH">
      <data key="d0">100638</data>
    </edge>
    <edge source="CZE" target="EST">
      <data key="d0">33592654</data>
    </edge>
    <edge source="CZE" target="FIN">
      <data key="d0">50201754</data>
    </edge>
    <edge source="CZE" target="FRA">
      <data key="d0">757084483</data>
    </edge>
    <edge source="CZE" target="GEO">
      <data key="d0">13832355</data>
    </edge>
    <edge source="CZE" target="PSE">
      <data key="d0">22379</data>
    </edge>
    <edge source="CZE" target="DEU">
      <data key="d0">5843416503</data>
    </edge>
    <edge source="CZE" target="GHA">
      <data key="d0">1029350</data>
    </edge>
    <edge source="CZE" target="GRC">
      <data key="d0">24896118</data>
    </edge>
    <edge source="CZE" target="GTM">
      <data key="d0">80189</data>
    </edge>
    <edge source="CZE" target="HND">
      <data key="d0">8872118</data>
    </edge>
    <edge source="CZE" target="HKG">
      <data key="d0">188243996</data>
    </edge>
    <edge source="CZE" target="HUN">
      <data key="d0">370737675</data>
    </edge>
    <edge source="CZE" target="IDN">
      <data key="d0">12175543</data>
    </edge>
    <edge source="CZE" target="IRL">
      <data key="d0">44005772</data>
    </edge>
    <edge source="CZE" target="ISR">
      <data key="d0">22812871</data>
    </edge>
    <edge source="CZE" target="ITA">
      <data key="d0">341580641</data>
    </edge>
    <edge source="CZE" target="CIV">
      <data key="d0">137848</data>
    </edge>
    <edge source="CZE" target="JAM">
      <data key="d0">23076</data>
    </edge>
    <edge source="CZE" target="JPN">
      <data key="d0">70139786</data>
    </edge>
    <edge source="CZE" target="KAZ">
      <data key="d0">25200626</data>
    </edge>
    <edge source="CZE" target="JOR">
      <data key="d0">1435215</data>
    </edge>
    <edge source="CZE" target="KOR">
      <data key="d0">61536338</data>
    </edge>
    <edge source="CZE" target="KGZ">
      <data key="d0">408986</data>
    </edge>
    <edge source="CZE" target="LBN">
      <data key="d0">5280895</data>
    </edge>
    <edge source="CZE" target="LVA">
      <data key="d0">16240969</data>
    </edge>
    <edge source="CZE" target="LTU">
      <data key="d0">31323755</data>
    </edge>
    <edge source="CZE" target="MDG">
      <data key="d0">115240</data>
    </edge>
    <edge source="CZE" target="MYS">
      <data key="d0">19670448</data>
    </edge>
    <edge source="CZE" target="MUS">
      <data key="d0">487340</data>
    </edge>
    <edge source="CZE" target="MEX">
      <data key="d0">56616926</data>
    </edge>
    <edge source="CZE" target="MDA">
      <data key="d0">2035865</data>
    </edge>
    <edge source="CZE" target="MAR">
      <data key="d0">45744815</data>
    </edge>
    <edge source="CZE" target="MOZ">
      <data key="d0">58562</data>
    </edge>
    <edge source="CZE" target="OMN">
      <data key="d0">5303109</data>
    </edge>
    <edge source="CZE" target="NLD">
      <data key="d0">534711152</data>
    </edge>
    <edge source="CZE" target="NZL">
      <data key="d0">1677250</data>
    </edge>
    <edge source="CZE" target="NER">
      <data key="d0">1074293</data>
    </edge>
    <edge source="CZE" target="NOR">
      <data key="d0">22940502</data>
    </edge>
    <edge source="CZE" target="PAK">
      <data key="d0">2958168</data>
    </edge>
    <edge source="CZE" target="PAN">
      <data key="d0">5797371</data>
    </edge>
    <edge source="CZE" target="PRY">
      <data key="d0">72465</data>
    </edge>
    <edge source="CZE" target="PER">
      <data key="d0">3303821</data>
    </edge>
    <edge source="CZE" target="PHL">
      <data key="d0">48318585</data>
    </edge>
    <edge source="CZE" target="POL">
      <data key="d0">503033342</data>
    </edge>
    <edge source="CZE" target="PRT">
      <data key="d0">47852702</data>
    </edge>
    <edge source="CZE" target="ROU">
      <data key="d0">318489357</data>
    </edge>
    <edge source="CZE" target="RUS">
      <data key="d0">403214732</data>
    </edge>
    <edge source="CZE" target="SAU">
      <data key="d0">19108554</data>
    </edge>
    <edge source="CZE" target="SEN">
      <data key="d0">188397</data>
    </edge>
    <edge source="CZE" target="SRB">
      <data key="d0">38344636</data>
    </edge>
    <edge source="CZE" target="IND">
      <data key="d0">54622858</data>
    </edge>
    <edge source="CZE" target="SGP">
      <data key="d0">38732368</data>
    </edge>
    <edge source="CZE" target="SVK">
      <data key="d0">703039062</data>
    </edge>
    <edge source="CZE" target="VNM">
      <data key="d0">4691387</data>
    </edge>
    <edge source="CZE" target="SVN">
      <data key="d0">29394938</data>
    </edge>
    <edge source="CZE" target="ZAF">
      <data key="d0">33633540</data>
    </edge>
    <edge source="CZE" target="ZWE">
      <data key="d0">84074</data>
    </edge>
    <edge source="CZE" target="ESP">
      <data key="d0">307694989</data>
    </edge>
    <edge source="CZE" target="SWE">
      <data key="d0">206218112</data>
    </edge>
    <edge source="CZE" target="CHE">
      <data key="d0">216832738</data>
    </edge>
    <edge source="CZE" target="THA">
      <data key="d0">17180700</data>
    </edge>
    <edge source="CZE" target="ARE">
      <data key="d0">54865758</data>
    </edge>
    <edge source="CZE" target="TUN">
      <data key="d0">29869406</data>
    </edge>
    <edge source="CZE" target="TUR">
      <data key="d0">125071655</data>
    </edge>
    <edge source="CZE" target="UGA">
      <data key="d0">304383</data>
    </edge>
    <edge source="CZE" target="UKR">
      <data key="d0">168798929</data>
    </edge>
    <edge source="CZE" target="MKD">
      <data key="d0">5208888</data>
    </edge>
    <edge source="CZE" target="EGY">
      <data key="d0">14845248</data>
    </edge>
    <edge source="CZE" target="GBR">
      <data key="d0">745126848</data>
    </edge>
    <edge source="CZE" target="TZA">
      <data key="d0">206593</data>
    </edge>
    <edge source="CZE" target="USA">
      <data key="d0">476160333</data>
    </edge>
    <edge source="CZE" target="BFA">
      <data key="d0">107065</data>
    </edge>
    <edge source="CZE" target="URY">
      <data key="d0">792291</data>
    </edge>
    <edge source="FRA" target="ALB">
      <data key="d0">814572</data>
    </edge>
    <edge source="FRA" target="DZA">
      <data key="d0">300062161</data>
    </edge>
    <edge source="FRA" target="AZE">
      <data key="d0">21767329</data>
    </edge>
    <edge source="FRA" target="ARG">
      <data key="d0">141778824</data>
    </edge>
    <edge source="FRA" target="AUS">
      <data key="d0">226066701</data>
    </edge>
    <edge source="FRA" target="AUT">
      <data key="d0">253096505</data>
    </edge>
    <edge source="FRA" target="ARM">
      <data key="d0">1260344</data>
    </edge>
    <edge source="FRA" target="BEL">
      <data key="d0">1043231295</data>
    </edge>
    <edge source="FRA" target="BOL">
      <data key="d0">519371</data>
    </edge>
    <edge source="FRA" target="BWA">
      <data key="d0">1406091</data>
    </edge>
    <edge source="FRA" target="BRA">
      <data key="d0">362241663</data>
    </edge>
    <edge source="FRA" target="BGR">
      <data key="d0">114479108</data>
    </edge>
    <edge source="FRA" target="BDI">
      <data key="d0">1455536</data>
    </edge>
    <edge source="FRA" target="BLR">
      <data key="d0">11915698</data>
    </edge>
    <edge source="FRA" target="KHM">
      <data key="d0">2708693</data>
    </edge>
    <edge source="FRA" target="CMR">
      <data key="d0">47281911</data>
    </edge>
    <edge source="FRA" target="CAN">
      <data key="d0">175101869</data>
    </edge>
    <edge source="FRA" target="CAF">
      <data key="d0">2077960</data>
    </edge>
    <edge source="FRA" target="LKA">
      <data key="d0">6066610</data>
    </edge>
    <edge source="FRA" target="CHL">
      <data key="d0">80461625</data>
    </edge>
    <edge source="FRA" target="CHN">
      <data key="d0">1253435250</data>
    </edge>
    <edge source="FRA" target="COL">
      <data key="d0">50520313</data>
    </edge>
    <edge source="FRA" target="CRI">
      <data key="d0">3624886</data>
    </edge>
    <edge source="FRA" target="HRV">
      <data key="d0">11367280</data>
    </edge>
    <edge source="FRA" target="CZE">
      <data key="d0">369283411</data>
    </edge>
    <edge source="FRA" target="BEN">
      <data key="d0">15288085</data>
    </edge>
    <edge source="FRA" target="DNK">
      <data key="d0">141693166</data>
    </edge>
    <edge source="FRA" target="ECU">
      <data key="d0">4496320</data>
    </edge>
    <edge source="FRA" target="SLV">
      <data key="d0">869476</data>
    </edge>
    <edge source="FRA" target="ETH">
      <data key="d0">12192289</data>
    </edge>
    <edge source="FRA" target="EST">
      <data key="d0">17999673</data>
    </edge>
    <edge source="FRA" target="FIN">
      <data key="d0">137379610</data>
    </edge>
    <edge source="FRA" target="GEO">
      <data key="d0">4210778</data>
    </edge>
    <edge source="FRA" target="GMB">
      <data key="d0">462674</data>
    </edge>
    <edge source="FRA" target="PSE">
      <data key="d0">454959</data>
    </edge>
    <edge source="FRA" target="DEU">
      <data key="d0">6399858636</data>
    </edge>
    <edge source="FRA" target="GHA">
      <data key="d0">14840480</data>
    </edge>
    <edge source="FRA" target="GRC">
      <data key="d0">105858433</data>
    </edge>
    <edge source="FRA" target="GTM">
      <data key="d0">1313598</data>
    </edge>
    <edge source="FRA" target="HND">
      <data key="d0">1527881</data>
    </edge>
    <edge source="FRA" target="HKG">
      <data key="d0">440816135</data>
    </edge>
    <edge source="FRA" target="HUN">
      <data key="d0">722269857</data>
    </edge>
    <edge source="FRA" target="IDN">
      <data key="d0">80276705</data>
    </edge>
    <edge source="FRA" target="IRL">
      <data key="d0">103194555</data>
    </edge>
    <edge source="FRA" target="ISR">
      <data key="d0">136365124</data>
    </edge>
    <edge source="FRA" target="ITA">
      <data key="d0">2126634514</data>
    </edge>
    <edge source="FRA" target="CIV">
      <data key="d0">69318015</data>
    </edge>
    <edge source="FRA" target="JAM">
      <data key="d0">1178157</data>
    </edge>
    <edge source="FRA" target="JPN">
      <data key="d0">287662847</data>
    </edge>
    <edge source="FRA" target="KAZ">
      <data key="d0">43833121</data>
    </edge>
    <edge source="FRA" target="JOR">
      <data key="d0">41325096</data>
    </edge>
    <edge source="FRA" target="KOR">
      <data key="d0">344791851</data>
    </edge>
    <edge source="FRA" target="KGZ">
      <data key="d0">1053154</data>
    </edge>
    <edge source="FRA" target="LBN">
      <data key="d0">56572778</data>
    </edge>
    <edge source="FRA" target="LVA">
      <data key="d0">42048844</data>
    </edge>
    <edge source="FRA" target="LTU">
      <data key="d0">16091954</data>
    </edge>
    <edge source="FRA" target="MDG">
      <data key="d0">18608914</data>
    </edge>
    <edge source="FRA" target="MWI">
      <data key="d0">272729</data>
    </edge>
    <edge source="FRA" target="MYS">
      <data key="d0">302513152</data>
    </edge>
    <edge source="FRA" target="MRT">
      <data key="d0">11043887</data>
    </edge>
    <edge source="FRA" target="MUS">
      <data key="d0">22814249</data>
    </edge>
    <edge source="FRA" target="MEX">
      <data key="d0">237569043</data>
    </edge>
    <edge source="FRA" target="MDA">
      <data key="d0">1021494</data>
    </edge>
    <edge source="FRA" target="MAR">
      <data key="d0">579239178</data>
    </edge>
    <edge source="FRA" target="MOZ">
      <data key="d0">12144754</data>
    </edge>
    <edge source="FRA" target="OMN">
      <data key="d0">97534745</data>
    </edge>
    <edge source="FRA" target="NAM">
      <data key="d0">2012394</data>
    </edge>
    <edge source="FRA" target="NLD">
      <data key="d0">1225243816</data>
    </edge>
    <edge source="FRA" target="NZL">
      <data key="d0">40408168</data>
    </edge>
    <edge source="FRA" target="NIC">
      <data key="d0">324376</data>
    </edge>
    <edge source="FRA" target="NER">
      <data key="d0">9158318</data>
    </edge>
    <edge source="FRA" target="NOR">
      <data key="d0">92805994</data>
    </edge>
    <edge source="FRA" target="PAK">
      <data key="d0">24928286</data>
    </edge>
    <edge source="FRA" target="PAN">
      <data key="d0">8101426</data>
    </edge>
    <edge source="FRA" target="PRY">
      <data key="d0">856759</data>
    </edge>
    <edge source="FRA" target="PER">
      <data key="d0">34301632</data>
    </edge>
    <edge source="FRA" target="PHL">
      <data key="d0">218708684</data>
    </edge>
    <edge source="FRA" target="POL">
      <data key="d0">664448679</data>
    </edge>
    <edge source="FRA" target="PRT">
      <data key="d0">254974628</data>
    </edge>
    <edge source="FRA" target="ROU">
      <data key="d0">333690540</data>
    </edge>
    <edge source="FRA" target="RUS">
      <data key="d0">953579661</data>
    </edge>
    <edge source="FRA" target="SAU">
      <data key="d0">429804956</data>
    </edge>
    <edge source="FRA" target="SEN">
      <data key="d0">36258699</data>
    </edge>
    <edge source="FRA" target="SRB">
      <data key="d0">7378992</data>
    </edge>
    <edge source="FRA" target="IND">
      <data key="d0">319161458</data>
    </edge>
    <edge source="FRA" target="SGP">
      <data key="d0">906332698</data>
    </edge>
    <edge source="FRA" target="SVK">
      <data key="d0">155953274</data>
    </edge>
    <edge source="FRA" target="VNM">
      <data key="d0">26095805</data>
    </edge>
    <edge source="FRA" target="SVN">
      <data key="d0">44606289</data>
    </edge>
    <edge source="FRA" target="ZAF">
      <data key="d0">178985570</data>
    </edge>
    <edge source="FRA" target="ZWE">
      <data key="d0">6037365</data>
    </edge>
    <edge source="FRA" target="ESP">
      <data key="d0">1859382741</data>
    </edge>
    <edge source="FRA" target="SWE">
      <data key="d0">726563950</data>
    </edge>
    <edge source="FRA" target="CHE">
      <data key="d0">554461933</data>
    </edge>
    <edge source="FRA" target="THA">
      <data key="d0">91774816</data>
    </edge>
    <edge source="FRA" target="TGO">
      <data key="d0">14860849</data>
    </edge>
    <edge source="FRA" target="ARE">
      <data key="d0">407446551</data>
    </edge>
    <edge source="FRA" target="TUN">
      <data key="d0">993079702</data>
    </edge>
    <edge source="FRA" target="TUR">
      <data key="d0">523299396</data>
    </edge>
    <edge source="FRA" target="UGA">
      <data key="d0">5298602</data>
    </edge>
    <edge source="FRA" target="UKR">
      <data key="d0">41362198</data>
    </edge>
    <edge source="FRA" target="MKD">
      <data key="d0">3092177</data>
    </edge>
    <edge source="FRA" target="EGY">
      <data key="d0">110166883</data>
    </edge>
    <edge source="FRA" target="GBR">
      <data key="d0">1455304929</data>
    </edge>
    <edge source="FRA" target="TZA">
      <data key="d0">5130625</data>
    </edge>
    <edge source="FRA" target="USA">
      <data key="d0">1692513264</data>
    </edge>
    <edge source="FRA" target="BFA">
      <data key="d0">18823898</data>
    </edge>
    <edge source="FRA" target="URY">
      <data key="d0">5639959</data>
    </edge>
    <edge source="DEU" target="ALB">
      <data key="d0">8244006</data>
    </edge>
    <edge source="DEU" target="DZA">
      <data key="d0">55821976</data>
    </edge>
    <edge source="DEU" target="AZE">
      <data key="d0">61746264</data>
    </edge>
    <edge source="DEU" target="ARG">
      <data key="d0">244782898</data>
    </edge>
    <edge source="DEU" target="AUS">
      <data key="d0">1017642472</data>
    </edge>
    <edge source="DEU" target="AUT">
      <data key="d0">4287333191</data>
    </edge>
    <edge source="DEU" target="ARM">
      <data key="d0">9242188</data>
    </edge>
    <edge source="DEU" target="BEL">
      <data key="d0">2663061796</data>
    </edge>
    <edge source="DEU" target="BOL">
      <data key="d0">9717638</data>
    </edge>
    <edge source="DEU" target="BWA">
      <data key="d0">21149170</data>
    </edge>
    <edge source="DEU" target="BRA">
      <data key="d0">1115854643</data>
    </edge>
    <edge source="DEU" target="BGR">
      <data key="d0">574798262</data>
    </edge>
    <edge source="DEU" target="BDI">
      <data key="d0">2043981</data>
    </edge>
    <edge source="DEU" target="BLR">
      <data key="d0">132561083</data>
    </edge>
    <edge source="DEU" target="KHM">
      <data key="d0">368160</data>
    </edge>
    <edge source="DEU" target="CMR">
      <data key="d0">6101249</data>
    </edge>
    <edge source="DEU" target="CAN">
      <data key="d0">566858621</data>
    </edge>
    <edge source="DEU" target="CAF">
      <data key="d0">24268</data>
    </edge>
    <edge source="DEU" target="LKA">
      <data key="d0">19861836</data>
    </edge>
    <edge source="DEU" target="CHL">
      <data key="d0">161389334</data>
    </edge>
    <edge source="DEU" target="CHN">
      <data key="d0">8672566147</data>
    </edge>
    <edge source="DEU" target="COL">
      <data key="d0">112093169</data>
    </edge>
    <edge source="DEU" target="CRI">
      <data key="d0">16237617</data>
    </edge>
    <edge source="DEU" target="HRV">
      <data key="d0">153500343</data>
    </edge>
    <edge source="DEU" target="CZE">
      <data key="d0">3720839011</data>
    </edge>
    <edge source="DEU" target="BEN">
      <data key="d0">2036357</data>
    </edge>
    <edge source="DEU" target="DNK">
      <data key="d0">1286270485</data>
    </edge>
    <edge source="DEU" target="ECU">
      <data key="d0">35279813</data>
    </edge>
    <edge source="DEU" target="SLV">
      <data key="d0">9106348</data>
    </edge>
    <edge source="DEU" target="ETH">
      <data key="d0">5197371</data>
    </edge>
    <edge source="DEU" target="EST">
      <data key="d0">250209253</data>
    </edge>
    <edge source="DEU" target="FIN">
      <data key="d0">814780030</data>
    </edge>
    <edge source="DEU" target="FRA">
      <data key="d0">7052598024</data>
    </edge>
    <edge source="DEU" target="GEO">
      <data key="d0">59022544</data>
    </edge>
    <edge source="DEU" target="GMB">
      <data key="d0">465552</data>
    </edge>
    <edge source="DEU" target="PSE">
      <data key="d0">4983108</data>
    </edge>
    <edge source="DEU" target="GHA">
      <data key="d0">18997741</data>
    </edge>
    <edge source="DEU" target="GRC">
      <data key="d0">886092180</data>
    </edge>
    <edge source="DEU" target="GTM">
      <data key="d0">10539218</data>
    </edge>
    <edge source="DEU" target="HND">
      <data key="d0">11765080</data>
    </edge>
    <edge source="DEU" target="HKG">
      <data key="d0">901216668</data>
    </edge>
    <edge source="DEU" target="HUN">
      <data key="d0">3124846003</data>
    </edge>
    <edge source="DEU" target="IDN">
      <data key="d0">279313807</data>
    </edge>
    <edge source="DEU" target="IRL">
      <data key="d0">375791373</data>
    </edge>
    <edge source="DEU" target="ISR">
      <data key="d0">425114942</data>
    </edge>
    <edge source="DEU" target="ITA">
      <data key="d0">5534925995</data>
    </edge>
    <edge source="DEU" target="CIV">
      <data key="d0">5427538</data>
    </edge>
    <edge source="DEU" target="JAM">
      <data key="d0">1740622</data>
    </edge>
    <edge source="DEU" target="JPN">
      <data key="d0">2002383908</data>
    </edge>
    <edge source="DEU" target="KAZ">
      <data key="d0">177111359</data>
    </edge>
    <edge source="DEU" target="JOR">
      <data key="d0">30660767</data>
    </edge>
    <edge source="DEU" target="KOR">
      <data key="d0">1670098562</data>
    </edge>
    <edge source="DEU" target="KGZ">
      <data key="d0">5655272</data>
    </edge>
    <edge source="DEU" target="LBN">
      <data key="d0">52478101</data>
    </edge>
    <edge source="DEU" target="LVA">
      <data key="d0">95716703</data>
    </edge>
    <edge source="DEU" target="LTU">
      <data key="d0">171083632</data>
    </edge>
    <edge source="DEU" target="MDG">
      <data key="d0">1018962</data>
    </edge>
    <edge source="DEU" target="MWI">
      <data key="d0">279712</data>
    </edge>
    <edge source="DEU" target="MYS">
      <data key="d0">2399121344</data>
    </edge>
    <edge source="DEU" target="MRT">
      <data key="d0">17862920</data>
    </edge>
    <edge source="DEU" target="MUS">
      <data key="d0">7001478</data>
    </edge>
    <edge source="DEU" target="MEX">
      <data key="d0">1045545510</data>
    </edge>
    <edge source="DEU" target="MDA">
      <data key="d0">53087014</data>
    </edge>
    <edge source="DEU" target="MAR">
      <data key="d0">224784062</data>
    </edge>
    <edge source="DEU" target="MOZ">
      <data key="d0">4171573</data>
    </edge>
    <edge source="DEU" target="OMN">
      <data key="d0">48316628</data>
    </edge>
    <edge source="DEU" target="NAM">
      <data key="d0">7398147</data>
    </edge>
    <edge source="DEU" target="NLD">
      <data key="d0">4325517366</data>
    </edge>
    <edge source="DEU" target="NZL">
      <data key="d0">121357511</data>
    </edge>
    <edge source="DEU" target="NIC">
      <data key="d0">3218549</data>
    </edge>
    <edge source="DEU" target="NER">
      <data key="d0">318592</data>
    </edge>
    <edge source="DEU" target="NOR">
      <data key="d0">702717603</data>
    </edge>
    <edge source="DEU" target="PAK">
      <data key="d0">54804460</data>
    </edge>
    <edge source="DEU" target="PAN">
      <data key="d0">9809128</data>
    </edge>
    <edge source="DEU" target="PRY">
      <data key="d0">12085744</data>
    </edge>
    <edge source="DEU" target="PER">
      <data key="d0">83772179</data>
    </edge>
    <edge source="DEU" target="PHL">
      <data key="d0">391251689</data>
    </edge>
    <edge source="DEU" target="POL">
      <data key="d0">3093326574</data>
    </edge>
    <edge source="DEU" target="PRT">
      <data key="d0">880580053</data>
    </edge>
    <edge source="DEU" target="ROU">
      <data key="d0">1763202696</data>
    </edge>
    <edge source="DEU" target="RUS">
      <data key="d0">3981413165</data>
    </edge>
    <edge source="DEU" target="SAU">
      <data key="d0">772281761</data>
    </edge>
    <edge source="DEU" target="SEN">
      <data key="d0">6550349</data>
    </edge>
    <edge source="DEU" target="SRB">
      <data key="d0">161669813</data>
    </edge>
    <edge source="DEU" target="IND">
      <data key="d0">1191103322</data>
    </edge>
    <edge source="DEU" target="SGP">
      <data key="d0">1278711506</data>
    </edge>
    <edge source="DEU" target="SVK">
      <data key="d0">1377334966</data>
    </edge>
    <edge source="DEU" target="VNM">
      <data key="d0">94294695</data>
    </edge>
    <edge source="DEU" target="SVN">
      <data key="d0">552874836</data>
    </edge>
    <edge source="DEU" target="ZAF">
      <data key="d0">799870601</data>
    </edge>
    <edge source="DEU" target="ZWE">
      <data key="d0">2875278</data>
    </edge>
    <edge source="DEU" target="ESP">
      <data key="d0">2799526569</data>
    </edge>
    <edge source="DEU" target="SWE">
      <data key="d0">1997342713</data>
    </edge>
    <edge source="DEU" target="CHE">
      <data key="d0">3473650736</data>
    </edge>
    <edge source="DEU" target="THA">
      <data key="d0">618472811</data>
    </edge>
    <edge source="DEU" target="TGO">
      <data key="d0">1267280</data>
    </edge>
    <edge source="DEU" target="ARE">
      <data key="d0">876586489</data>
    </edge>
    <edge source="DEU" target="TUN">
      <data key="d0">467002816</data>
    </edge>
    <edge source="DEU" target="TUR">
      <data key="d0">1777459465</data>
    </edge>
    <edge source="DEU" target="UGA">
      <data key="d0">7179515</data>
    </edge>
    <edge source="DEU" target="UKR">
      <data key="d0">542246162</data>
    </edge>
    <edge source="DEU" target="MKD">
      <data key="d0">34172142</data>
    </edge>
    <edge source="DEU" target="EGY">
      <data key="d0">221607020</data>
    </edge>
    <edge source="DEU" target="GBR">
      <data key="d0">4330848800</data>
    </edge>
    <edge source="DEU" target="TZA">
      <data key="d0">11869390</data>
    </edge>
    <edge source="DEU" target="USA">
      <data key="d0">8583614712</data>
    </edge>
    <edge source="DEU" target="BFA">
      <data key="d0">5787895</data>
    </edge>
    <edge source="DEU" target="URY">
      <data key="d0">16099445</data>
    </edge>
    <edge source="GRC" target="ALB">
      <data key="d0">10373521</data>
    </edge>
    <edge source="GRC" target="DZA">
      <data key="d0">4468290</data>
    </edge>
    <edge source="GRC" target="AZE">
      <data key="d0">15302</data>
    </edge>
    <edge source="GRC" target="ARG">
      <data key="d0">17355</data>
    </edge>
    <edge source="GRC" target="AUS">
      <data key="d0">406727</data>
    </edge>
    <edge source="GRC" target="AUT">
      <data key="d0">20606038</data>
    </edge>
    <edge source="GRC" target="ARM">
      <data key="d0">219016</data>
    </edge>
    <edge source="GRC" target="BEL">
      <data key="d0">4704480</data>
    </edge>
    <edge source="GRC" target="BRA">
      <data key="d0">3777532</data>
    </edge>
    <edge source="GRC" target="BGR">
      <data key="d0">57410196</data>
    </edge>
    <edge source="GRC" target="CMR">
      <data key="d0">154523</data>
    </edge>
    <edge source="GRC" target="CAN">
      <data key="d0">171707</data>
    </edge>
    <edge source="GRC" target="LKA">
      <data key="d0">298364</data>
    </edge>
    <edge source="GRC" target="CHL">
      <data key="d0">475532</data>
    </edge>
    <edge source="GRC" target="CHN">
      <data key="d0">2468226</data>
    </edge>
    <edge source="GRC" target="COL">
      <data key="d0">130237</data>
    </edge>
    <edge source="GRC" target="CRI">
      <data key="d0">209949</data>
    </edge>
    <edge source="GRC" target="HRV">
      <data key="d0">893552</data>
    </edge>
    <edge source="GRC" target="CZE">
      <data key="d0">8890366</data>
    </edge>
    <edge source="GRC" target="DNK">
      <data key="d0">3540009</data>
    </edge>
    <edge source="GRC" target="SLV">
      <data key="d0">14928</data>
    </edge>
    <edge source="GRC" target="ETH">
      <data key="d0">112419</data>
    </edge>
    <edge source="GRC" target="EST">
      <data key="d0">648136</data>
    </edge>
    <edge source="GRC" target="FIN">
      <data key="d0">595287</data>
    </edge>
    <edge source="GRC" target="FRA">
      <data key="d0">21354278</data>
    </edge>
    <edge source="GRC" target="GEO">
      <data key="d0">18094</data>
    </edge>
    <edge source="GRC" target="DEU">
      <data key="d0">190643791</data>
    </edge>
    <edge source="GRC" target="GHA">
      <data key="d0">87322</data>
    </edge>
    <edge source="GRC" target="GTM">
      <data key="d0">678755</data>
    </edge>
    <edge source="GRC" target="HND">
      <data key="d0">16109</data>
    </edge>
    <edge source="GRC" target="HKG">
      <data key="d0">655364</data>
    </edge>
    <edge source="GRC" target="HUN">
      <data key="d0">1744174</data>
    </edge>
    <edge source="GRC" target="IDN">
      <data key="d0">4702019</data>
    </edge>
    <edge source="GRC" target="IRL">
      <data key="d0">323847</data>
    </edge>
    <edge source="GRC" target="ISR">
      <data key="d0">1710421</data>
    </edge>
    <edge source="GRC" target="ITA">
      <data key="d0">40889107</data>
    </edge>
    <edge source="GRC" target="CIV">
      <data key="d0">77612</data>
    </edge>
    <edge source="GRC" target="JPN">
      <data key="d0">503717</data>
    </edge>
    <edge source="GRC" target="JOR">
      <data key="d0">424500</data>
    </edge>
    <edge source="GRC" target="KOR">
      <data key="d0">1326429</data>
    </edge>
    <edge source="GRC" target="LBN">
      <data key="d0">321012</data>
    </edge>
    <edge source="GRC" target="LVA">
      <data key="d0">181013</data>
    </edge>
    <edge source="GRC" target="LTU">
      <data key="d0">617133</data>
    </edge>
    <edge source="GRC" target="MYS">
      <data key="d0">707780</data>
    </edge>
    <edge source="GRC" target="MUS">
      <data key="d0">52528</data>
    </edge>
    <edge source="GRC" target="MEX">
      <data key="d0">759227</data>
    </edge>
    <edge source="GRC" target="MDA">
      <data key="d0">257047</data>
    </edge>
    <edge source="GRC" target="MAR">
      <data key="d0">1153104</data>
    </edge>
    <edge source="GRC" target="OMN">
      <data key="d0">81180</data>
    </edge>
    <edge source="GRC" target="NLD">
      <data key="d0">12437079</data>
    </edge>
    <edge source="GRC" target="NIC">
      <data key="d0">186968</data>
    </edge>
    <edge source="GRC" target="NER">
      <data key="d0">43358</data>
    </edge>
    <edge source="GRC" target="NOR">
      <data key="d0">2395108</data>
    </edge>
    <edge source="GRC" target="PAK">
      <data key="d0">477615</data>
    </edge>
    <edge source="GRC" target="PAN">
      <data key="d0">27410</data>
    </edge>
    <edge source="GRC" target="PER">
      <data key="d0">911940</data>
    </edge>
    <edge source="GRC" target="PHL">
      <data key="d0">150354</data>
    </edge>
    <edge source="GRC" target="POL">
      <data key="d0">6221979</data>
    </edge>
    <edge source="GRC" target="PRT">
      <data key="d0">5376117</data>
    </edge>
    <edge source="GRC" target="ROU">
      <data key="d0">28880222</data>
    </edge>
    <edge source="GRC" target="RUS">
      <data key="d0">8596202</data>
    </edge>
    <edge source="GRC" target="SAU">
      <data key="d0">531055</data>
    </edge>
    <edge source="GRC" target="SRB">
      <data key="d0">2627551</data>
    </edge>
    <edge source="GRC" target="IND">
      <data key="d0">3721705</data>
    </edge>
    <edge source="GRC" target="SGP">
      <data key="d0">1534711</data>
    </edge>
    <edge source="GRC" target="SVK">
      <data key="d0">333721</data>
    </edge>
    <edge source="GRC" target="SVN">
      <data key="d0">878260</data>
    </edge>
    <edge source="GRC" target="ZAF">
      <data key="d0">7781581</data>
    </edge>
    <edge source="GRC" target="ZWE">
      <data key="d0">63026</data>
    </edge>
    <edge source="GRC" target="ESP">
      <data key="d0">13284175</data>
    </edge>
    <edge source="GRC" target="SWE">
      <data key="d0">15681367</data>
    </edge>
    <edge source="GRC" target="CHE">
      <data key="d0">2243132</data>
    </edge>
    <edge source="GRC" target="THA">
      <data key="d0">804568</data>
    </edge>
    <edge source="GRC" target="TGO">
      <data key="d0">136524</data>
    </edge>
    <edge source="GRC" target="ARE">
      <data key="d0">5577955</data>
    </edge>
    <edge source="GRC" target="TUN">
      <data key="d0">192973</data>
    </edge>
    <edge source="GRC" target="TUR">
      <data key="d0">15355427</data>
    </edge>
    <edge source="GRC" target="UKR">
      <data key="d0">2803188</data>
    </edge>
    <edge source="GRC" target="MKD">
      <data key="d0">3655170</data>
    </edge>
    <edge source="GRC" target="EGY">
      <data key="d0">4290999</data>
    </edge>
    <edge source="GRC" target="GBR">
      <data key="d0">159597743</data>
    </edge>
    <edge source="GRC" target="TZA">
      <data key="d0">18217</data>
    </edge>
    <edge source="GRC" target="USA">
      <data key="d0">71525484</data>
    </edge>
    <edge source="GRC" target="BFA">
      <data key="d0">42727</data>
    </edge>
    <edge source="GRC" target="URY">
      <data key="d0">333216</data>
    </edge>
    <edge source="HUN" target="ALB">
      <data key="d0">4051387</data>
    </edge>
    <edge source="HUN" target="DZA">
      <data key="d0">9467395</data>
    </edge>
    <edge source="HUN" target="AZE">
      <data key="d0">1595798</data>
    </edge>
    <edge source="HUN" target="ARG">
      <data key="d0">9436087</data>
    </edge>
    <edge source="HUN" target="AUS">
      <data key="d0">50949778</data>
    </edge>
    <edge source="HUN" target="AUT">
      <data key="d0">427006047</data>
    </edge>
    <edge source="HUN" target="ARM">
      <data key="d0">199742</data>
    </edge>
    <edge source="HUN" target="BEL">
      <data key="d0">223650572</data>
    </edge>
    <edge source="HUN" target="BOL">
      <data key="d0">438423</data>
    </edge>
    <edge source="HUN" target="BWA">
      <data key="d0">48003</data>
    </edge>
    <edge source="HUN" target="BRA">
      <data key="d0">45279575</data>
    </edge>
    <edge source="HUN" target="BGR">
      <data key="d0">86073023</data>
    </edge>
    <edge source="HUN" target="BLR">
      <data key="d0">9376843</data>
    </edge>
    <edge source="HUN" target="CMR">
      <data key="d0">180057</data>
    </edge>
    <edge source="HUN" target="CAN">
      <data key="d0">26451941</data>
    </edge>
    <edge source="HUN" target="LKA">
      <data key="d0">164753</data>
    </edge>
    <edge source="HUN" target="CHL">
      <data key="d0">5252779</data>
    </edge>
    <edge source="HUN" target="CHN">
      <data key="d0">163433894</data>
    </edge>
    <edge source="HUN" target="COL">
      <data key="d0">2487115</data>
    </edge>
    <edge source="HUN" target="CRI">
      <data key="d0">59105</data>
    </edge>
    <edge source="HUN" target="HRV">
      <data key="d0">48347185</data>
    </edge>
    <edge source="HUN" target="CZE">
      <data key="d0">607791374</data>
    </edge>
    <edge source="HUN" target="BEN">
      <data key="d0">51010</data>
    </edge>
    <edge source="HUN" target="DNK">
      <data key="d0">88262406</data>
    </edge>
    <edge source="HUN" target="ECU">
      <data key="d0">416694</data>
    </edge>
    <edge source="HUN" target="ETH">
      <data key="d0">1103594</data>
    </edge>
    <edge source="HUN" target="EST">
      <data key="d0">31251287</data>
    </edge>
    <edge source="HUN" target="FIN">
      <data key="d0">49796225</data>
    </edge>
    <edge source="HUN" target="FRA">
      <data key="d0">651487369</data>
    </edge>
    <edge source="HUN" target="GEO">
      <data key="d0">447171</data>
    </edge>
    <edge source="HUN" target="DEU">
      <data key="d0">4220523169</data>
    </edge>
    <edge source="HUN" target="GHA">
      <data key="d0">133846</data>
    </edge>
    <edge source="HUN" target="GRC">
      <data key="d0">38334095</data>
    </edge>
    <edge source="HUN" target="HND">
      <data key="d0">1600610</data>
    </edge>
    <edge source="HUN" target="HKG">
      <data key="d0">38193675</data>
    </edge>
    <edge source="HUN" target="IDN">
      <data key="d0">6406652</data>
    </edge>
    <edge source="HUN" target="IRL">
      <data key="d0">6135649</data>
    </edge>
    <edge source="HUN" target="ISR">
      <data key="d0">12352321</data>
    </edge>
    <edge source="HUN" target="ITA">
      <data key="d0">304660061</data>
    </edge>
    <edge source="HUN" target="CIV">
      <data key="d0">141048</data>
    </edge>
    <edge source="HUN" target="JAM">
      <data key="d0">81307</data>
    </edge>
    <edge source="HUN" target="JPN">
      <data key="d0">28937956</data>
    </edge>
    <edge source="HUN" target="KAZ">
      <data key="d0">2616850</data>
    </edge>
    <edge source="HUN" target="JOR">
      <data key="d0">1963949</data>
    </edge>
    <edge source="HUN" target="KOR">
      <data key="d0">32979313</data>
    </edge>
    <edge source="HUN" target="KGZ">
      <data key="d0">1425105</data>
    </edge>
    <edge source="HUN" target="LBN">
      <data key="d0">3974457</data>
    </edge>
    <edge source="HUN" target="LVA">
      <data key="d0">21759299</data>
    </edge>
    <edge source="HUN" target="LTU">
      <data key="d0">9970929</data>
    </edge>
    <edge source="HUN" target="MDG">
      <data key="d0">20352</data>
    </edge>
    <edge source="HUN" target="MYS">
      <data key="d0">13374054</data>
    </edge>
    <edge source="HUN" target="MUS">
      <data key="d0">201902</data>
    </edge>
    <edge source="HUN" target="MEX">
      <data key="d0">61999544</data>
    </edge>
    <edge source="HUN" target="MDA">
      <data key="d0">8981978</data>
    </edge>
    <edge source="HUN" target="MAR">
      <data key="d0">39280170</data>
    </edge>
    <edge source="HUN" target="MOZ">
      <data key="d0">19635</data>
    </edge>
    <edge source="HUN" target="OMN">
      <data key="d0">363661</data>
    </edge>
    <edge source="HUN" target="NAM">
      <data key="d0">12191</data>
    </edge>
    <edge source="HUN" target="NLD">
      <data key="d0">194498064</data>
    </edge>
    <edge source="HUN" target="NZL">
      <data key="d0">4109941</data>
    </edge>
    <edge source="HUN" target="NIC">
      <data key="d0">12890</data>
    </edge>
    <edge source="HUN" target="NOR">
      <data key="d0">9731201</data>
    </edge>
    <edge source="HUN" target="PAK">
      <data key="d0">562970</data>
    </edge>
    <edge source="HUN" target="PAN">
      <data key="d0">2331505</data>
    </edge>
    <edge source="HUN" target="PRY">
      <data key="d0">432584</data>
    </edge>
    <edge source="HUN" target="PER">
      <data key="d0">3578521</data>
    </edge>
    <edge source="HUN" target="PHL">
      <data key="d0">1627871</data>
    </edge>
    <edge source="HUN" target="POL">
      <data key="d0">400186297</data>
    </edge>
    <edge source="HUN" target="PRT">
      <data key="d0">26128556</data>
    </edge>
    <edge source="HUN" target="ROU">
      <data key="d0">497560149</data>
    </edge>
    <edge source="HUN" target="RUS">
      <data key="d0">191010334</data>
    </edge>
    <edge source="HUN" target="SAU">
      <data key="d0">17957166</data>
    </edge>
    <edge source="HUN" target="SEN">
      <data key="d0">349624</data>
    </edge>
    <edge source="HUN" target="SRB">
      <data key="d0">42441849</data>
    </edge>
    <edge source="HUN" target="IND">
      <data key="d0">25834641</data>
    </edge>
    <edge source="HUN" target="SGP">
      <data key="d0">63060338</data>
    </edge>
    <edge source="HUN" target="SVK">
      <data key="d0">372484342</data>
    </edge>
    <edge source="HUN" target="VNM">
      <data key="d0">1151227</data>
    </edge>
    <edge source="HUN" target="SVN">
      <data key="d0">56127097</data>
    </edge>
    <edge source="HUN" target="ZAF">
      <data key="d0">19014309</data>
    </edge>
    <edge source="HUN" target="ESP">
      <data key="d0">323260027</data>
    </edge>
    <edge source="HUN" target="SWE">
      <data key="d0">144365776</data>
    </edge>
    <edge source="HUN" target="CHE">
      <data key="d0">105231333</data>
    </edge>
    <edge source="HUN" target="THA">
      <data key="d0">5125127</data>
    </edge>
    <edge source="HUN" target="ARE">
      <data key="d0">36844747</data>
    </edge>
    <edge source="HUN" target="TUN">
      <data key="d0">41534582</data>
    </edge>
    <edge source="HUN" target="TUR">
      <data key="d0">98665013</data>
    </edge>
    <edge source="HUN" target="UKR">
      <data key="d0">480525289</data>
    </edge>
    <edge source="HUN" target="MKD">
      <data key="d0">8176971</data>
    </edge>
    <edge source="HUN" target="EGY">
      <data key="d0">14495230</data>
    </edge>
    <edge source="HUN" target="GBR">
      <data key="d0">452076305</data>
    </edge>
    <edge source="HUN" target="TZA">
      <data key="d0">628678</data>
    </edge>
    <edge source="HUN" target="USA">
      <data key="d0">319525312</data>
    </edge>
    <edge source="HUN" target="BFA">
      <data key="d0">18205</data>
    </edge>
    <edge source="HUN" target="URY">
      <data key="d0">1258547</data>
    </edge>
    <edge source="ITA" target="ALB">
      <data key="d0">59417679</data>
    </edge>
    <edge source="ITA" target="DZA">
      <data key="d0">164235375</data>
    </edge>
    <edge source="ITA" target="AZE">
      <data key="d0">14432848</data>
    </edge>
    <edge source="ITA" target="ARG">
      <data key="d0">58178321</data>
    </edge>
    <edge source="ITA" target="AUS">
      <data key="d0">238588457</data>
    </edge>
    <edge source="ITA" target="AUT">
      <data key="d0">413692760</data>
    </edge>
    <edge source="ITA" target="ARM">
      <data key="d0">4840932</data>
    </edge>
    <edge source="ITA" target="BEL">
      <data key="d0">384482995</data>
    </edge>
    <edge source="ITA" target="BOL">
      <data key="d0">3028291</data>
    </edge>
    <edge source="ITA" target="BWA">
      <data key="d0">684172</data>
    </edge>
    <edge source="ITA" target="BRA">
      <data key="d0">301472582</data>
    </edge>
    <edge source="ITA" target="BGR">
      <data key="d0">167296883</data>
    </edge>
    <edge source="ITA" target="BDI">
      <data key="d0">373410</data>
    </edge>
    <edge source="ITA" target="BLR">
      <data key="d0">18337339</data>
    </edge>
    <edge source="ITA" target="KHM">
      <data key="d0">424193</data>
    </edge>
    <edge source="ITA" target="CMR">
      <data key="d0">8694219</data>
    </edge>
    <edge source="ITA" target="CAN">
      <data key="d0">92521976</data>
    </edge>
    <edge source="ITA" target="CAF">
      <data key="d0">264822</data>
    </edge>
    <edge source="ITA" target="LKA">
      <data key="d0">5455064</data>
    </edge>
    <edge source="ITA" target="CHL">
      <data key="d0">67913266</data>
    </edge>
    <edge source="ITA" target="CHN">
      <data key="d0">347544030</data>
    </edge>
    <edge source="ITA" target="COL">
      <data key="d0">30725042</data>
    </edge>
    <edge source="ITA" target="CRI">
      <data key="d0">6137908</data>
    </edge>
    <edge source="ITA" target="HRV">
      <data key="d0">117257459</data>
    </edge>
    <edge source="ITA" target="CZE">
      <data key="d0">308878664</data>
    </edge>
    <edge source="ITA" target="BEN">
      <data key="d0">724287</data>
    </edge>
    <edge source="ITA" target="DNK">
      <data key="d0">114766090</data>
    </edge>
    <edge source="ITA" target="ECU">
      <data key="d0">10035941</data>
    </edge>
    <edge source="ITA" target="SLV">
      <data key="d0">803809</data>
    </edge>
    <edge source="ITA" target="ETH">
      <data key="d0">19619807</data>
    </edge>
    <edge source="ITA" target="EST">
      <data key="d0">32223494</data>
    </edge>
    <edge source="ITA" target="FIN">
      <data key="d0">108309490</data>
    </edge>
    <edge source="ITA" target="FRA">
      <data key="d0">3742163220</data>
    </edge>
    <edge source="ITA" target="GEO">
      <data key="d0">11158365</data>
    </edge>
    <edge source="ITA" target="GMB">
      <data key="d0">176445</data>
    </edge>
    <edge source="ITA" target="PSE">
      <data key="d0">155448</data>
    </edge>
    <edge source="ITA" target="DEU">
      <data key="d0">3426263985</data>
    </edge>
    <edge source="ITA" target="GHA">
      <data key="d0">14509624</data>
    </edge>
    <edge source="ITA" target="GRC">
      <data key="d0">304798188</data>
    </edge>
    <edge source="ITA" target="GTM">
      <data key="d0">2600191</data>
    </edge>
    <edge source="ITA" target="HND">
      <data key="d0">852239</data>
    </edge>
    <edge source="ITA" target="HKG">
      <data key="d0">121423277</data>
    </edge>
    <edge source="ITA" target="HUN">
      <data key="d0">273271813</data>
    </edge>
    <edge source="ITA" target="IDN">
      <data key="d0">44806232</data>
    </edge>
    <edge source="ITA" target="IRL">
      <data key="d0">47372332</data>
    </edge>
    <edge source="ITA" target="ISR">
      <data key="d0">174922804</data>
    </edge>
    <edge source="ITA" target="CIV">
      <data key="d0">5164341</data>
    </edge>
    <edge source="ITA" target="JAM">
      <data key="d0">917271</data>
    </edge>
    <edge source="ITA" target="JPN">
      <data key="d0">84522062</data>
    </edge>
    <edge source="ITA" target="KAZ">
      <data key="d0">80272032</data>
    </edge>
    <edge source="ITA" target="JOR">
      <data key="d0">23793830</data>
    </edge>
    <edge source="ITA" target="KOR">
      <data key="d0">175217873</data>
    </edge>
    <edge source="ITA" target="KGZ">
      <data key="d0">532153</data>
    </edge>
    <edge source="ITA" target="LBN">
      <data key="d0">58361031</data>
    </edge>
    <edge source="ITA" target="LVA">
      <data key="d0">20013450</data>
    </edge>
    <edge source="ITA" target="LTU">
      <data key="d0">41501219</data>
    </edge>
    <edge source="ITA" target="MDG">
      <data key="d0">1040092</data>
    </edge>
    <edge source="ITA" target="MWI">
      <data key="d0">292819</data>
    </edge>
    <edge source="ITA" target="MYS">
      <data key="d0">130229107</data>
    </edge>
    <edge source="ITA" target="MRT">
      <data key="d0">1475848</data>
    </edge>
    <edge source="ITA" target="MUS">
      <data key="d0">5156534</data>
    </edge>
    <edge source="ITA" target="MEX">
      <data key="d0">137124999</data>
    </edge>
    <edge source="ITA" target="MDA">
      <data key="d0">8421109</data>
    </edge>
    <edge source="ITA" target="MAR">
      <data key="d0">157263743</data>
    </edge>
    <edge source="ITA" target="MOZ">
      <data key="d0">1014536</data>
    </edge>
    <edge source="ITA" target="OMN">
      <data key="d0">28614633</data>
    </edge>
    <edge source="ITA" target="NAM">
      <data key="d0">554439</data>
    </edge>
    <edge source="ITA" target="NLD">
      <data key="d0">481876373</data>
    </edge>
    <edge source="ITA" target="NZL">
      <data key="d0">34104844</data>
    </edge>
    <edge source="ITA" target="NIC">
      <data key="d0">4083552</data>
    </edge>
    <edge source="ITA" target="NER">
      <data key="d0">151019</data>
    </edge>
    <edge source="ITA" target="NOR">
      <data key="d0">77907061</data>
    </edge>
    <edge source="ITA" target="PAK">
      <data key="d0">12841474</data>
    </edge>
    <edge source="ITA" target="PAN">
      <data key="d0">18705482</data>
    </edge>
    <edge source="ITA" target="PRY">
      <data key="d0">5396773</data>
    </edge>
    <edge source="ITA" target="PER">
      <data key="d0">69708829</data>
    </edge>
    <edge source="ITA" target="PHL">
      <data key="d0">41172389</data>
    </edge>
    <edge source="ITA" target="POL">
      <data key="d0">751714057</data>
    </edge>
    <edge source="ITA" target="PRT">
      <data key="d0">158653982</data>
    </edge>
    <edge source="ITA" target="ROU">
      <data key="d0">456695677</data>
    </edge>
    <edge source="ITA" target="RUS">
      <data key="d0">630930160</data>
    </edge>
    <edge source="ITA" target="SAU">
      <data key="d0">266621924</data>
    </edge>
    <edge source="ITA" target="SEN">
      <data key="d0">8134886</data>
    </edge>
    <edge source="ITA" target="SRB">
      <data key="d0">54888276</data>
    </edge>
    <edge source="ITA" target="IND">
      <data key="d0">169000599</data>
    </edge>
    <edge source="ITA" target="SGP">
      <data key="d0">170471444</data>
    </edge>
    <edge source="ITA" target="SVK">
      <data key="d0">240675306</data>
    </edge>
    <edge source="ITA" target="VNM">
      <data key="d0">26665003</data>
    </edge>
    <edge source="ITA" target="SVN">
      <data key="d0">213601232</data>
    </edge>
    <edge source="ITA" target="ZAF">
      <data key="d0">125168754</data>
    </edge>
    <edge source="ITA" target="ZWE">
      <data key="d0">596306</data>
    </edge>
    <edge source="ITA" target="ESP">
      <data key="d0">899744336</data>
    </edge>
    <edge source="ITA" target="SWE">
      <data key="d0">315291088</data>
    </edge>
    <edge source="ITA" target="CHE">
      <data key="d0">592108250</data>
    </edge>
    <edge source="ITA" target="THA">
      <data key="d0">76356044</data>
    </edge>
    <edge source="ITA" target="TGO">
      <data key="d0">2614128</data>
    </edge>
    <edge source="ITA" target="ARE">
      <data key="d0">355077649</data>
    </edge>
    <edge source="ITA" target="TUN">
      <data key="d0">284715486</data>
    </edge>
    <edge source="ITA" target="TUR">
      <data key="d0">496007761</data>
    </edge>
    <edge source="ITA" target="UGA">
      <data key="d0">1833322</data>
    </edge>
    <edge source="ITA" target="UKR">
      <data key="d0">103687727</data>
    </edge>
    <edge source="ITA" target="MKD">
      <data key="d0">9251730</data>
    </edge>
    <edge source="ITA" target="EGY">
      <data key="d0">134802998</data>
    </edge>
    <edge source="ITA" target="GBR">
      <data key="d0">1125995802</data>
    </edge>
    <edge source="ITA" target="TZA">
      <data key="d0">5532850</data>
    </edge>
    <edge source="ITA" target="USA">
      <data key="d0">983515787</data>
    </edge>
    <edge source="ITA" target="BFA">
      <data key="d0">781811</data>
    </edge>
    <edge source="ITA" target="URY">
      <data key="d0">9688114</data>
    </edge>
    <edge source="NLD" target="ALB">
      <data key="d0">3807163</data>
    </edge>
    <edge source="NLD" target="DZA">
      <data key="d0">15791114</data>
    </edge>
    <edge source="NLD" target="AZE">
      <data key="d0">10352484</data>
    </edge>
    <edge source="NLD" target="ARG">
      <data key="d0">43161528</data>
    </edge>
    <edge source="NLD" target="AUS">
      <data key="d0">102764188</data>
    </edge>
    <edge source="NLD" target="AUT">
      <data key="d0">361119610</data>
    </edge>
    <edge source="NLD" target="ARM">
      <data key="d0">2245737</data>
    </edge>
    <edge source="NLD" target="BEL">
      <data key="d0">1783136162</data>
    </edge>
    <edge source="NLD" target="BOL">
      <data key="d0">1446699</data>
    </edge>
    <edge source="NLD" target="BWA">
      <data key="d0">381247</data>
    </edge>
    <edge source="NLD" target="BRA">
      <data key="d0">108293453</data>
    </edge>
    <edge source="NLD" target="BGR">
      <data key="d0">57231572</data>
    </edge>
    <edge source="NLD" target="BDI">
      <data key="d0">130918</data>
    </edge>
    <edge source="NLD" target="BLR">
      <data key="d0">20173678</data>
    </edge>
    <edge source="NLD" target="KHM">
      <data key="d0">1616627</data>
    </edge>
    <edge source="NLD" target="CMR">
      <data key="d0">2383744</data>
    </edge>
    <edge source="NLD" target="CAN">
      <data key="d0">118916554</data>
    </edge>
    <edge source="NLD" target="CAF">
      <data key="d0">121987</data>
    </edge>
    <edge source="NLD" target="LKA">
      <data key="d0">2183579</data>
    </edge>
    <edge source="NLD" target="CHL">
      <data key="d0">23310679</data>
    </edge>
    <edge source="NLD" target="CHN">
      <data key="d0">564549776</data>
    </edge>
    <edge source="NLD" target="COL">
      <data key="d0">17041073</data>
    </edge>
    <edge source="NLD" target="CRI">
      <data key="d0">2047169</data>
    </edge>
    <edge source="NLD" target="HRV">
      <data key="d0">14921749</data>
    </edge>
    <edge source="NLD" target="CZE">
      <data key="d0">478742145</data>
    </edge>
    <edge source="NLD" target="BEN">
      <data key="d0">305599</data>
    </edge>
    <edge source="NLD" target="DNK">
      <data key="d0">310961539</data>
    </edge>
    <edge source="NLD" target="ECU">
      <data key="d0">4893999</data>
    </edge>
    <edge source="NLD" target="SLV">
      <data key="d0">611255</data>
    </edge>
    <edge source="NLD" target="ETH">
      <data key="d0">1675408</data>
    </edge>
    <edge source="NLD" target="EST">
      <data key="d0">193914185</data>
    </edge>
    <edge source="NLD" target="FIN">
      <data key="d0">186583519</data>
    </edge>
    <edge source="NLD" target="FRA">
      <data key="d0">1418922257</data>
    </edge>
    <edge source="NLD" target="GEO">
      <data key="d0">5607402</data>
    </edge>
    <edge source="NLD" target="GMB">
      <data key="d0">218395</data>
    </edge>
    <edge source="NLD" target="PSE">
      <data key="d0">2024658</data>
    </edge>
    <edge source="NLD" target="DEU">
      <data key="d0">5207047530</data>
    </edge>
    <edge source="NLD" target="GHA">
      <data key="d0">7995618</data>
    </edge>
    <edge source="NLD" target="GRC">
      <data key="d0">84956575</data>
    </edge>
    <edge source="NLD" target="GTM">
      <data key="d0">216219</data>
    </edge>
    <edge source="NLD" target="HND">
      <data key="d0">276560</data>
    </edge>
    <edge source="NLD" target="HKG">
      <data key="d0">150670952</data>
    </edge>
    <edge source="NLD" target="HUN">
      <data key="d0">329782387</data>
    </edge>
    <edge source="NLD" target="IDN">
      <data key="d0">16982926</data>
    </edge>
    <edge source="NLD" target="IRL">
      <data key="d0">167895310</data>
    </edge>
    <edge source="NLD" target="ISR">
      <data key="d0">97272791</data>
    </edge>
    <edge source="NLD" target="ITA">
      <data key="d0">1026343262</data>
    </edge>
    <edge source="NLD" target="CIV">
      <data key="d0">1806535</data>
    </edge>
    <edge source="NLD" target="JAM">
      <data key="d0">80118</data>
    </edge>
    <edge source="NLD" target="JPN">
      <data key="d0">401204480</data>
    </edge>
    <edge source="NLD" target="KAZ">
      <data key="d0">40648261</data>
    </edge>
    <edge source="NLD" target="JOR">
      <data key="d0">17891746</data>
    </edge>
    <edge source="NLD" target="KOR">
      <data key="d0">177198820</data>
    </edge>
    <edge source="NLD" target="KGZ">
      <data key="d0">553051</data>
    </edge>
    <edge source="NLD" target="LBN">
      <data key="d0">16352187</data>
    </edge>
    <edge source="NLD" target="LVA">
      <data key="d0">14309495</data>
    </edge>
    <edge source="NLD" target="LTU">
      <data key="d0">29154132</data>
    </edge>
    <edge source="NLD" target="MDG">
      <data key="d0">708759</data>
    </edge>
    <edge source="NLD" target="MWI">
      <data key="d0">1756588</data>
    </edge>
    <edge source="NLD" target="MYS">
      <data key="d0">80458984</data>
    </edge>
    <edge source="NLD" target="MRT">
      <data key="d0">732840</data>
    </edge>
    <edge source="NLD" target="MUS">
      <data key="d0">1456591</data>
    </edge>
    <edge source="NLD" target="MEX">
      <data key="d0">65685878</data>
    </edge>
    <edge source="NLD" target="MDA">
      <data key="d0">2647337</data>
    </edge>
    <edge source="NLD" target="MAR">
      <data key="d0">22045708</data>
    </edge>
    <edge source="NLD" target="MOZ">
      <data key="d0">645522</data>
    </edge>
    <edge source="NLD" target="OMN">
      <data key="d0">15224920</data>
    </edge>
    <edge source="NLD" target="NAM">
      <data key="d0">1603282</data>
    </edge>
    <edge source="NLD" target="NZL">
      <data key="d0">9661228</data>
    </edge>
    <edge source="NLD" target="NIC">
      <data key="d0">186627</data>
    </edge>
    <edge source="NLD" target="NER">
      <data key="d0">39169</data>
    </edge>
    <edge source="NLD" target="NOR">
      <data key="d0">346200701</data>
    </edge>
    <edge source="NLD" target="PAK">
      <data key="d0">5929825</data>
    </edge>
    <edge source="NLD" target="PAN">
      <data key="d0">6836966</data>
    </edge>
    <edge source="NLD" target="PRY">
      <data key="d0">564900</data>
    </edge>
    <edge source="NLD" target="PER">
      <data key="d0">9227841</data>
    </edge>
    <edge source="NLD" target="PHL">
      <data key="d0">37343380</data>
    </edge>
    <edge source="NLD" target="POL">
      <data key="d0">586608604</data>
    </edge>
    <edge source="NLD" target="PRT">
      <data key="d0">142260992</data>
    </edge>
    <edge source="NLD" target="ROU">
      <data key="d0">183028343</data>
    </edge>
    <edge source="NLD" target="RUS">
      <data key="d0">756326615</data>
    </edge>
    <edge source="NLD" target="SAU">
      <data key="d0">131769205</data>
    </edge>
    <edge source="NLD" target="SEN">
      <data key="d0">993774</data>
    </edge>
    <edge source="NLD" target="SRB">
      <data key="d0">16104450</data>
    </edge>
    <edge source="NLD" target="IND">
      <data key="d0">119270520</data>
    </edge>
    <edge source="NLD" target="SGP">
      <data key="d0">132552009</data>
    </edge>
    <edge source="NLD" target="SVK">
      <data key="d0">118459981</data>
    </edge>
    <edge source="NLD" target="VNM">
      <data key="d0">16342184</data>
    </edge>
    <edge source="NLD" target="SVN">
      <data key="d0">48907379</data>
    </edge>
    <edge source="NLD" target="ZAF">
      <data key="d0">143537297</data>
    </edge>
    <edge source="NLD" target="ZWE">
      <data key="d0">675870</data>
    </edge>
    <edge source="NLD" target="ESP">
      <data key="d0">587667560</data>
    </edge>
    <edge source="NLD" target="SWE">
      <data key="d0">511378716</data>
    </edge>
    <edge source="NLD" target="CHE">
      <data key="d0">236152897</data>
    </edge>
    <edge source="NLD" target="THA">
      <data key="d0">231639884</data>
    </edge>
    <edge source="NLD" target="TGO">
      <data key="d0">641549</data>
    </edge>
    <edge source="NLD" target="ARE">
      <data key="d0">278874040</data>
    </edge>
    <edge source="NLD" target="TUN">
      <data key="d0">15268963</data>
    </edge>
    <edge source="NLD" target="TUR">
      <data key="d0">233655983</data>
    </edge>
    <edge source="NLD" target="UGA">
      <data key="d0">3539217</data>
    </edge>
    <edge source="NLD" target="UKR">
      <data key="d0">119639536</data>
    </edge>
    <edge source="NLD" target="MKD">
      <data key="d0">6916875</data>
    </edge>
    <edge source="NLD" target="EGY">
      <data key="d0">43468080</data>
    </edge>
    <edge source="NLD" target="GBR">
      <data key="d0">1599183712</data>
    </edge>
    <edge source="NLD" target="TZA">
      <data key="d0">3255176</data>
    </edge>
    <edge source="NLD" target="USA">
      <data key="d0">1418442480</data>
    </edge>
    <edge source="NLD" target="BFA">
      <data key="d0">1631374</data>
    </edge>
    <edge source="NLD" target="URY">
      <data key="d0">5548067</data>
    </edge>
    <edge source="SRB" target="ALB">
      <data key="d0">1562078</data>
    </edge>
    <edge source="SRB" target="DZA">
      <data key="d0">486893</data>
    </edge>
    <edge source="SRB" target="AZE">
      <data key="d0">2380594</data>
    </edge>
    <edge source="SRB" target="AUS">
      <data key="d0">907125</data>
    </edge>
    <edge source="SRB" target="AUT">
      <data key="d0">59868150</data>
    </edge>
    <edge source="SRB" target="ARM">
      <data key="d0">32834</data>
    </edge>
    <edge source="SRB" target="BEL">
      <data key="d0">3789858</data>
    </edge>
    <edge source="SRB" target="BWA">
      <data key="d0">28115</data>
    </edge>
    <edge source="SRB" target="BGR">
      <data key="d0">4674447</data>
    </edge>
    <edge source="SRB" target="BLR">
      <data key="d0">3387446</data>
    </edge>
    <edge source="SRB" target="CAN">
      <data key="d0">707763</data>
    </edge>
    <edge source="SRB" target="CHN">
      <data key="d0">404275</data>
    </edge>
    <edge source="SRB" target="HRV">
      <data key="d0">14751839</data>
    </edge>
    <edge source="SRB" target="CZE">
      <data key="d0">13602198</data>
    </edge>
    <edge source="SRB" target="DNK">
      <data key="d0">2247184</data>
    </edge>
    <edge source="SRB" target="ETH">
      <data key="d0">74517</data>
    </edge>
    <edge source="SRB" target="EST">
      <data key="d0">1427682</data>
    </edge>
    <edge source="SRB" target="FIN">
      <data key="d0">1370689</data>
    </edge>
    <edge source="SRB" target="FRA">
      <data key="d0">5215630</data>
    </edge>
    <edge source="SRB" target="GEO">
      <data key="d0">46092</data>
    </edge>
    <edge source="SRB" target="DEU">
      <data key="d0">281945890</data>
    </edge>
    <edge source="SRB" target="GHA">
      <data key="d0">119964</data>
    </edge>
    <edge source="SRB" target="GRC">
      <data key="d0">1353372</data>
    </edge>
    <edge source="SRB" target="HKG">
      <data key="d0">24109</data>
    </edge>
    <edge source="SRB" target="HUN">
      <data key="d0">4994561</data>
    </edge>
    <edge source="SRB" target="IDN">
      <data key="d0">124361</data>
    </edge>
    <edge source="SRB" target="IRL">
      <data key="d0">810770</data>
    </edge>
    <edge source="SRB" target="ISR">
      <data key="d0">281139</data>
    </edge>
    <edge source="SRB" target="ITA">
      <data key="d0">8404684</data>
    </edge>
    <edge source="SRB" target="JPN">
      <data key="d0">189655</data>
    </edge>
    <edge source="SRB" target="KAZ">
      <data key="d0">444045</data>
    </edge>
    <edge source="SRB" target="KOR">
      <data key="d0">70211</data>
    </edge>
    <edge source="SRB" target="LBN">
      <data key="d0">344359</data>
    </edge>
    <edge source="SRB" target="LVA">
      <data key="d0">1227550</data>
    </edge>
    <edge source="SRB" target="LTU">
      <data key="d0">16357116</data>
    </edge>
    <edge source="SRB" target="MYS">
      <data key="d0">23920</data>
    </edge>
    <edge source="SRB" target="MEX">
      <data key="d0">52377</data>
    </edge>
    <edge source="SRB" target="MDA">
      <data key="d0">914460</data>
    </edge>
    <edge source="SRB" target="NLD">
      <data key="d0">1984134</data>
    </edge>
    <edge source="SRB" target="NZL">
      <data key="d0">14920</data>
    </edge>
    <edge source="SRB" target="NOR">
      <data key="d0">54879</data>
    </edge>
    <edge source="SRB" target="POL">
      <data key="d0">8870720</data>
    </edge>
    <edge source="SRB" target="PRT">
      <data key="d0">273357</data>
    </edge>
    <edge source="SRB" target="ROU">
      <data key="d0">4343169</data>
    </edge>
    <edge source="SRB" target="RUS">
      <data key="d0">97957622</data>
    </edge>
    <edge source="SRB" target="SAU">
      <data key="d0">306941</data>
    </edge>
    <edge source="SRB" target="IND">
      <data key="d0">121235</data>
    </edge>
    <edge source="SRB" target="SGP">
      <data key="d0">200218</data>
    </edge>
    <edge source="SRB" target="SVK">
      <data key="d0">123195048</data>
    </edge>
    <edge source="SRB" target="SVN">
      <data key="d0">45144410</data>
    </edge>
    <edge source="SRB" target="ZAF">
      <data key="d0">143406</data>
    </edge>
    <edge source="SRB" target="ESP">
      <data key="d0">1027446</data>
    </edge>
    <edge source="SRB" target="SWE">
      <data key="d0">5680828</data>
    </edge>
    <edge source="SRB" target="CHE">
      <data key="d0">489092</data>
    </edge>
    <edge source="SRB" target="THA">
      <data key="d0">18839</data>
    </edge>
    <edge source="SRB" target="ARE">
      <data key="d0">269665</data>
    </edge>
    <edge source="SRB" target="TUN">
      <data key="d0">40542</data>
    </edge>
    <edge source="SRB" target="TUR">
      <data key="d0">2186955</data>
    </edge>
    <edge source="SRB" target="UGA">
      <data key="d0">33496</data>
    </edge>
    <edge source="SRB" target="UKR">
      <data key="d0">11343490</data>
    </edge>
    <edge source="SRB" target="MKD">
      <data key="d0">14003721</data>
    </edge>
    <edge source="SRB" target="EGY">
      <data key="d0">160574</data>
    </edge>
    <edge source="SRB" target="GBR">
      <data key="d0">10305244</data>
    </edge>
    <edge source="SRB" target="USA">
      <data key="d0">1056701</data>
    </edge>
    <edge source="TUR" target="ALB">
      <data key="d0">16710455</data>
    </edge>
    <edge source="TUR" target="DZA">
      <data key="d0">152468335</data>
    </edge>
    <edge source="TUR" target="AZE">
      <data key="d0">197929256</data>
    </edge>
    <edge source="TUR" target="ARG">
      <data key="d0">24585806</data>
    </edge>
    <edge source="TUR" target="AUS">
      <data key="d0">40076057</data>
    </edge>
    <edge source="TUR" target="AUT">
      <data key="d0">68971552</data>
    </edge>
    <edge source="TUR" target="BEL">
      <data key="d0">156554625</data>
    </edge>
    <edge source="TUR" target="BOL">
      <data key="d0">855875</data>
    </edge>
    <edge source="TUR" target="BRA">
      <data key="d0">18823198</data>
    </edge>
    <edge source="TUR" target="BGR">
      <data key="d0">117946655</data>
    </edge>
    <edge source="TUR" target="BDI">
      <data key="d0">362865</data>
    </edge>
    <edge source="TUR" target="BLR">
      <data key="d0">4973730</data>
    </edge>
    <edge source="TUR" target="KHM">
      <data key="d0">141669</data>
    </edge>
    <edge source="TUR" target="CMR">
      <data key="d0">6477877</data>
    </edge>
    <edge source="TUR" target="CAN">
      <data key="d0">13757067</data>
    </edge>
    <edge source="TUR" target="LKA">
      <data key="d0">749886</data>
    </edge>
    <edge source="TUR" target="CHL">
      <data key="d0">4464292</data>
    </edge>
    <edge source="TUR" target="CHN">
      <data key="d0">30124445</data>
    </edge>
    <edge source="TUR" target="COL">
      <data key="d0">3784128</data>
    </edge>
    <edge source="TUR" target="CRI">
      <data key="d0">243614</data>
    </edge>
    <edge source="TUR" target="HRV">
      <data key="d0">23877423</data>
    </edge>
    <edge source="TUR" target="CZE">
      <data key="d0">41355631</data>
    </edge>
    <edge source="TUR" target="BEN">
      <data key="d0">1407818</data>
    </edge>
    <edge source="TUR" target="DNK">
      <data key="d0">36292106</data>
    </edge>
    <edge source="TUR" target="ECU">
      <data key="d0">3209255</data>
    </edge>
    <edge source="TUR" target="ETH">
      <data key="d0">9189156</data>
    </edge>
    <edge source="TUR" target="EST">
      <data key="d0">4578692</data>
    </edge>
    <edge source="TUR" target="FIN">
      <data key="d0">22952573</data>
    </edge>
    <edge source="TUR" target="FRA">
      <data key="d0">718561430</data>
    </edge>
    <edge source="TUR" target="GEO">
      <data key="d0">92867405</data>
    </edge>
    <edge source="TUR" target="GMB">
      <data key="d0">293339</data>
    </edge>
    <edge source="TUR" target="PSE">
      <data key="d0">1699002</data>
    </edge>
    <edge source="TUR" target="DEU">
      <data key="d0">821221854</data>
    </edge>
    <edge source="TUR" target="GHA">
      <data key="d0">21752970</data>
    </edge>
    <edge source="TUR" target="GRC">
      <data key="d0">88761467</data>
    </edge>
    <edge source="TUR" target="GTM">
      <data key="d0">944891</data>
    </edge>
    <edge source="TUR" target="HND">
      <data key="d0">517650</data>
    </edge>
    <edge source="TUR" target="HKG">
      <data key="d0">12766585</data>
    </edge>
    <edge source="TUR" target="HUN">
      <data key="d0">47694165</data>
    </edge>
    <edge source="TUR" target="IDN">
      <data key="d0">11293827</data>
    </edge>
    <edge source="TUR" target="IRL">
      <data key="d0">45889305</data>
    </edge>
    <edge source="TUR" target="ISR">
      <data key="d0">239724955</data>
    </edge>
    <edge source="TUR" target="ITA">
      <data key="d0">310846593</data>
    </edge>
    <edge source="TUR" target="CIV">
      <data key="d0">2472580</data>
    </edge>
    <edge source="TUR" target="JAM">
      <data key="d0">698678</data>
    </edge>
    <edge source="TUR" target="JPN">
      <data key="d0">2980380</data>
    </edge>
    <edge source="TUR" target="KAZ">
      <data key="d0">88501340</data>
    </edge>
    <edge source="TUR" target="JOR">
      <data key="d0">40588003</data>
    </edge>
    <edge source="TUR" target="KOR">
      <data key="d0">10735862</data>
    </edge>
    <edge source="TUR" target="KGZ">
      <data key="d0">25175226</data>
    </edge>
    <edge source="TUR" target="LBN">
      <data key="d0">30684054</data>
    </edge>
    <edge source="TUR" target="LVA">
      <data key="d0">8364276</data>
    </edge>
    <edge source="TUR" target="LTU">
      <data key="d0">13123926</data>
    </edge>
    <edge source="TUR" target="MDG">
      <data key="d0">722677</data>
    </edge>
    <edge source="TUR" target="MWI">
      <data key="d0">170994</data>
    </edge>
    <edge source="TUR" target="MYS">
      <data key="d0">8258801</data>
    </edge>
    <edge source="TUR" target="MRT">
      <data key="d0">6461992</data>
    </edge>
    <edge source="TUR" target="MUS">
      <data key="d0">6071205</data>
    </edge>
    <edge source="TUR" target="MEX">
      <data key="d0">4315913</data>
    </edge>
    <edge source="TUR" target="MDA">
      <data key="d0">8031607</data>
    </edge>
    <edge source="TUR" target="MAR">
      <data key="d0">76926833</data>
    </edge>
    <edge source="TUR" target="MOZ">
      <data key="d0">1777849</data>
    </edge>
    <edge source="TUR" target="OMN">
      <data key="d0">18284175</data>
    </edge>
    <edge source="TUR" target="NLD">
      <data key="d0">78717212</data>
    </edge>
    <edge source="TUR" target="NZL">
      <data key="d0">5340526</data>
    </edge>
    <edge source="TUR" target="NIC">
      <data key="d0">22926</data>
    </edge>
    <edge source="TUR" target="NER">
      <data key="d0">265148</data>
    </edge>
    <edge source="TUR" target="NOR">
      <data key="d0">14361422</data>
    </edge>
    <edge source="TUR" target="PAK">
      <data key="d0">13240638</data>
    </edge>
    <edge source="TUR" target="PAN">
      <data key="d0">190822</data>
    </edge>
    <edge source="TUR" target="PRY">
      <data key="d0">1167544</data>
    </edge>
    <edge source="TUR" target="PER">
      <data key="d0">1131171</data>
    </edge>
    <edge source="TUR" target="PHL">
      <data key="d0">3106793</data>
    </edge>
    <edge source="TUR" target="POL">
      <data key="d0">123894806</data>
    </edge>
    <edge source="TUR" target="PRT">
      <data key="d0">34161762</data>
    </edge>
    <edge source="TUR" target="ROU">
      <data key="d0">94227835</data>
    </edge>
    <edge source="TUR" target="RUS">
      <data key="d0">358713050</data>
    </edge>
    <edge source="TUR" target="SAU">
      <data key="d0">191255641</data>
    </edge>
    <edge source="TUR" target="SEN">
      <data key="d0">4646926</data>
    </edge>
    <edge source="TUR" target="SRB">
      <data key="d0">44330012</data>
    </edge>
    <edge source="TUR" target="IND">
      <data key="d0">28167578</data>
    </edge>
    <edge source="TUR" target="SGP">
      <data key="d0">17385219</data>
    </edge>
    <edge source="TUR" target="SVK">
      <data key="d0">55786352</data>
    </edge>
    <edge source="TUR" target="VNM">
      <data key="d0">3660061</data>
    </edge>
    <edge source="TUR" target="SVN">
      <data key="d0">30260633</data>
    </edge>
    <edge source="TUR" target="ZAF">
      <data key="d0">31495981</data>
    </edge>
    <edge source="TUR" target="ZWE">
      <data key="d0">852409</data>
    </edge>
    <edge source="TUR" target="ESP">
      <data key="d0">216011682</data>
    </edge>
    <edge source="TUR" target="SWE">
      <data key="d0">148217408</data>
    </edge>
    <edge source="TUR" target="CHE">
      <data key="d0">31188220</data>
    </edge>
    <edge source="TUR" target="THA">
      <data key="d0">11861705</data>
    </edge>
    <edge source="TUR" target="TGO">
      <data key="d0">739871</data>
    </edge>
    <edge source="TUR" target="ARE">
      <data key="d0">95195456</data>
    </edge>
    <edge source="TUR" target="TUN">
      <data key="d0">41704801</data>
    </edge>
    <edge source="TUR" target="UGA">
      <data key="d0">4423289</data>
    </edge>
    <edge source="TUR" target="UKR">
      <data key="d0">106524130</data>
    </edge>
    <edge source="TUR" target="MKD">
      <data key="d0">20169631</data>
    </edge>
    <edge source="TUR" target="EGY">
      <data key="d0">104868412</data>
    </edge>
    <edge source="TUR" target="GBR">
      <data key="d0">1135195364</data>
    </edge>
    <edge source="TUR" target="TZA">
      <data key="d0">8340678</data>
    </edge>
    <edge source="TUR" target="USA">
      <data key="d0">85596815</data>
    </edge>
    <edge source="TUR" target="BFA">
      <data key="d0">1311705</data>
    </edge>
    <edge source="TUR" target="URY">
      <data key="d0">2928816</data>
    </edge>
    <edge source="MKD" target="ALB">
      <data key="d0">1926734</data>
    </edge>
    <edge source="MKD" target="AZE">
      <data key="d0">13527</data>
    </edge>
    <edge source="MKD" target="ARG">
      <data key="d0">10533</data>
    </edge>
    <edge source="MKD" target="AUT">
      <data key="d0">1242215</data>
    </edge>
    <edge source="MKD" target="BEL">
      <data key="d0">39168</data>
    </edge>
    <edge source="MKD" target="BRA">
      <data key="d0">15293</data>
    </edge>
    <edge source="MKD" target="BGR">
      <data key="d0">9065188</data>
    </edge>
    <edge source="MKD" target="BLR">
      <data key="d0">27422</data>
    </edge>
    <edge source="MKD" target="CHN">
      <data key="d0">52832</data>
    </edge>
    <edge source="MKD" target="COL">
      <data key="d0">17055</data>
    </edge>
    <edge source="MKD" target="HRV">
      <data key="d0">3527462</data>
    </edge>
    <edge source="MKD" target="CZE">
      <data key="d0">352923</data>
    </edge>
    <edge source="MKD" target="DNK">
      <data key="d0">116292</data>
    </edge>
    <edge source="MKD" target="FIN">
      <data key="d0">62228</data>
    </edge>
    <edge source="MKD" target="FRA">
      <data key="d0">323899</data>
    </edge>
    <edge source="MKD" target="GEO">
      <data key="d0">13226</data>
    </edge>
    <edge source="MKD" target="DEU">
      <data key="d0">18541137</data>
    </edge>
    <edge source="MKD" target="GRC">
      <data key="d0">3801173</data>
    </edge>
    <edge source="MKD" target="HUN">
      <data key="d0">11636</data>
    </edge>
    <edge source="MKD" target="IRL">
      <data key="d0">55189</data>
    </edge>
    <edge source="MKD" target="ISR">
      <data key="d0">27360</data>
    </edge>
    <edge source="MKD" target="ITA">
      <data key="d0">620736</data>
    </edge>
    <edge source="MKD" target="JOR">
      <data key="d0">99141</data>
    </edge>
    <edge source="MKD" target="KOR">
      <data key="d0">134470</data>
    </edge>
    <edge source="MKD" target="LVA">
      <data key="d0">16234</data>
    </edge>
    <edge source="MKD" target="LTU">
      <data key="d0">33047</data>
    </edge>
    <edge source="MKD" target="NLD">
      <data key="d0">648262</data>
    </edge>
    <edge source="MKD" target="NOR">
      <data key="d0">81676</data>
    </edge>
    <edge source="MKD" target="POL">
      <data key="d0">1734448</data>
    </edge>
    <edge source="MKD" target="PRT">
      <data key="d0">169431</data>
    </edge>
    <edge source="MKD" target="ROU">
      <data key="d0">1753106</data>
    </edge>
    <edge source="MKD" target="RUS">
      <data key="d0">67692</data>
    </edge>
    <edge source="MKD" target="SRB">
      <data key="d0">16919701</data>
    </edge>
    <edge source="MKD" target="IND">
      <data key="d0">10528</data>
    </edge>
    <edge source="MKD" target="SGP">
      <data key="d0">42575</data>
    </edge>
    <edge source="MKD" target="SVK">
      <data key="d0">62259727</data>
    </edge>
    <edge source="MKD" target="SVN">
      <data key="d0">3510773</data>
    </edge>
    <edge source="MKD" target="ZAF">
      <data key="d0">21577</data>
    </edge>
    <edge source="MKD" target="ESP">
      <data key="d0">561708</data>
    </edge>
    <edge source="MKD" target="SWE">
      <data key="d0">751208</data>
    </edge>
    <edge source="MKD" target="CHE">
      <data key="d0">486117</data>
    </edge>
    <edge source="MKD" target="ARE">
      <data key="d0">43339</data>
    </edge>
    <edge source="MKD" target="TUN">
      <data key="d0">16655</data>
    </edge>
    <edge source="MKD" target="TUR">
      <data key="d0">442145</data>
    </edge>
    <edge source="MKD" target="UKR">
      <data key="d0">1320450</data>
    </edge>
    <edge source="MKD" target="GBR">
      <data key="d0">180053</data>
    </edge>
    <edge source="MKD" target="USA">
      <data key="d0">37224</data>
    </edge>
    <edge source="GBR" target="ALB">
      <data key="d0">436316</data>
    </edge>
    <edge source="GBR" target="DZA">
      <data key="d0">14629414</data>
    </edge>
    <edge source="GBR" target="AZE">
      <data key="d0">24516629</data>
    </edge>
    <edge source="GBR" target="ARG">
      <data key="d0">14928009</data>
    </edge>
    <edge source="GBR" target="AUS">
      <data key="d0">267447766</data>
    </edge>
    <edge source="GBR" target="AUT">
      <data key="d0">127429661</data>
    </edge>
    <edge source="GBR" target="ARM">
      <data key="d0">458365</data>
    </edge>
    <edge source="GBR" target="BEL">
      <data key="d0">270970109</data>
    </edge>
    <edge source="GBR" target="BOL">
      <data key="d0">441133</data>
    </edge>
    <edge source="GBR" target="BWA">
      <data key="d0">2629325</data>
    </edge>
    <edge source="GBR" target="BRA">
      <data key="d0">190546589</data>
    </edge>
    <edge source="GBR" target="BGR">
      <data key="d0">20322903</data>
    </edge>
    <edge source="GBR" target="BDI">
      <data key="d0">893628</data>
    </edge>
    <edge source="GBR" target="BLR">
      <data key="d0">3819752</data>
    </edge>
    <edge source="GBR" target="KHM">
      <data key="d0">90648</data>
    </edge>
    <edge source="GBR" target="CMR">
      <data key="d0">1878756</data>
    </edge>
    <edge source="GBR" target="CAN">
      <data key="d0">156881654</data>
    </edge>
    <edge source="GBR" target="CAF">
      <data key="d0">61765</data>
    </edge>
    <edge source="GBR" target="LKA">
      <data key="d0">10176126</data>
    </edge>
    <edge source="GBR" target="CHL">
      <data key="d0">16639464</data>
    </edge>
    <edge source="GBR" target="CHN">
      <data key="d0">676813251</data>
    </edge>
    <edge source="GBR" target="COL">
      <data key="d0">14117917</data>
    </edge>
    <edge source="GBR" target="CRI">
      <data key="d0">2777666</data>
    </edge>
    <edge source="GBR" target="HRV">
      <data key="d0">10434116</data>
    </edge>
    <edge source="GBR" target="CZE">
      <data key="d0">292668593</data>
    </edge>
    <edge source="GBR" target="BEN">
      <data key="d0">1432969</data>
    </edge>
    <edge source="GBR" target="DNK">
      <data key="d0">303657420</data>
    </edge>
    <edge source="GBR" target="ECU">
      <data key="d0">5110171</data>
    </edge>
    <edge source="GBR" target="SLV">
      <data key="d0">5415716</data>
    </edge>
    <edge source="GBR" target="ETH">
      <data key="d0">5514364</data>
    </edge>
    <edge source="GBR" target="EST">
      <data key="d0">27370083</data>
    </edge>
    <edge source="GBR" target="FIN">
      <data key="d0">120652079</data>
    </edge>
    <edge source="GBR" target="FRA">
      <data key="d0">1076245782</data>
    </edge>
    <edge source="GBR" target="GEO">
      <data key="d0">2939380</data>
    </edge>
    <edge source="GBR" target="GMB">
      <data key="d0">3918930</data>
    </edge>
    <edge source="GBR" target="PSE">
      <data key="d0">12995</data>
    </edge>
    <edge source="GBR" target="DEU">
      <data key="d0">2485839046</data>
    </edge>
    <edge source="GBR" target="GHA">
      <data key="d0">41971161</data>
    </edge>
    <edge source="GBR" target="GRC">
      <data key="d0">38837439</data>
    </edge>
    <edge source="GBR" target="GTM">
      <data key="d0">592388</data>
    </edge>
    <edge source="GBR" target="HND">
      <data key="d0">110639</data>
    </edge>
    <edge source="GBR" target="HKG">
      <data key="d0">482620970</data>
    </edge>
    <edge source="GBR" target="HUN">
      <data key="d0">164141837</data>
    </edge>
    <edge source="GBR" target="IDN">
      <data key="d0">33238986</data>
    </edge>
    <edge source="GBR" target="IRL">
      <data key="d0">797874438</data>
    </edge>
    <edge source="GBR" target="ISR">
      <data key="d0">92034685</data>
    </edge>
    <edge source="GBR" target="ITA">
      <data key="d0">619233620</data>
    </edge>
    <edge source="GBR" target="CIV">
      <data key="d0">4461339</data>
    </edge>
    <edge source="GBR" target="JAM">
      <data key="d0">1771630</data>
    </edge>
    <edge source="GBR" target="JPN">
      <data key="d0">357927367</data>
    </edge>
    <edge source="GBR" target="KAZ">
      <data key="d0">25508479</data>
    </edge>
    <edge source="GBR" target="JOR">
      <data key="d0">11834475</data>
    </edge>
    <edge source="GBR" target="KOR">
      <data key="d0">184929408</data>
    </edge>
    <edge source="GBR" target="KGZ">
      <data key="d0">128890</data>
    </edge>
    <edge source="GBR" target="LBN">
      <data key="d0">14935091</data>
    </edge>
    <edge source="GBR" target="LVA">
      <data key="d0">11800757</data>
    </edge>
    <edge source="GBR" target="LTU">
      <data key="d0">19441950</data>
    </edge>
    <edge source="GBR" target="MDG">
      <data key="d0">554536</data>
    </edge>
    <edge source="GBR" target="MWI">
      <data key="d0">1985817</data>
    </edge>
    <edge source="GBR" target="MYS">
      <data key="d0">349097187</data>
    </edge>
    <edge source="GBR" target="MRT">
      <data key="d0">670613</data>
    </edge>
    <edge source="GBR" target="MUS">
      <data key="d0">7233213</data>
    </edge>
    <edge source="GBR" target="MEX">
      <data key="d0">39786224</data>
    </edge>
    <edge source="GBR" target="MDA">
      <data key="d0">390689</data>
    </edge>
    <edge source="GBR" target="MAR">
      <data key="d0">19961367</data>
    </edge>
    <edge source="GBR" target="MOZ">
      <data key="d0">1193701</data>
    </edge>
    <edge source="GBR" target="OMN">
      <data key="d0">36881141</data>
    </edge>
    <edge source="GBR" target="NAM">
      <data key="d0">745294</data>
    </edge>
    <edge source="GBR" target="NLD">
      <data key="d0">1042019430</data>
    </edge>
    <edge source="GBR" target="NZL">
      <data key="d0">24860966</data>
    </edge>
    <edge source="GBR" target="NIC">
      <data key="d0">103421</data>
    </edge>
    <edge source="GBR" target="NER">
      <data key="d0">48590</data>
    </edge>
    <edge source="GBR" target="NOR">
      <data key="d0">223127175</data>
    </edge>
    <edge source="GBR" target="PAK">
      <data key="d0">19890108</data>
    </edge>
    <edge source="GBR" target="PAN">
      <data key="d0">1123209</data>
    </edge>
    <edge source="GBR" target="PRY">
      <data key="d0">613389</data>
    </edge>
    <edge source="GBR" target="PER">
      <data key="d0">11363783</data>
    </edge>
    <edge source="GBR" target="PHL">
      <data key="d0">71303128</data>
    </edge>
    <edge source="GBR" target="POL">
      <data key="d0">254439206</data>
    </edge>
    <edge source="GBR" target="PRT">
      <data key="d0">85927849</data>
    </edge>
    <edge source="GBR" target="ROU">
      <data key="d0">141592248</data>
    </edge>
    <edge source="GBR" target="RUS">
      <data key="d0">225750675</data>
    </edge>
    <edge source="GBR" target="SAU">
      <data key="d0">295729092</data>
    </edge>
    <edge source="GBR" target="SEN">
      <data key="d0">1642606</data>
    </edge>
    <edge source="GBR" target="SRB">
      <data key="d0">11306288</data>
    </edge>
    <edge source="GBR" target="IND">
      <data key="d0">296052718</data>
    </edge>
    <edge source="GBR" target="SGP">
      <data key="d0">226869735</data>
    </edge>
    <edge source="GBR" target="SVK">
      <data key="d0">53371839</data>
    </edge>
    <edge source="GBR" target="VNM">
      <data key="d0">28522083</data>
    </edge>
    <edge source="GBR" target="SVN">
      <data key="d0">24447504</data>
    </edge>
    <edge source="GBR" target="ZAF">
      <data key="d0">127302102</data>
    </edge>
    <edge source="GBR" target="ZWE">
      <data key="d0">1931895</data>
    </edge>
    <edge source="GBR" target="ESP">
      <data key="d0">470436294</data>
    </edge>
    <edge source="GBR" target="SWE">
      <data key="d0">285711611</data>
    </edge>
    <edge source="GBR" target="CHE">
      <data key="d0">220662391</data>
    </edge>
    <edge source="GBR" target="THA">
      <data key="d0">189209251</data>
    </edge>
    <edge source="GBR" target="TGO">
      <data key="d0">1190078</data>
    </edge>
    <edge source="GBR" target="ARE">
      <data key="d0">365112098</data>
    </edge>
    <edge source="GBR" target="TUN">
      <data key="d0">22260898</data>
    </edge>
    <edge source="GBR" target="TUR">
      <data key="d0">152143667</data>
    </edge>
    <edge source="GBR" target="UGA">
      <data key="d0">3985581</data>
    </edge>
    <edge source="GBR" target="UKR">
      <data key="d0">17669423</data>
    </edge>
    <edge source="GBR" target="MKD">
      <data key="d0">4415298</data>
    </edge>
    <edge source="GBR" target="EGY">
      <data key="d0">36267519</data>
    </edge>
    <edge source="GBR" target="TZA">
      <data key="d0">14067788</data>
    </edge>
    <edge source="GBR" target="USA">
      <data key="d0">2170535352</data>
    </edge>
    <edge source="GBR" target="BFA">
      <data key="d0">574964</data>
    </edge>
    <edge source="GBR" target="URY">
      <data key="d0">6376269</data>
    </edge>
    <edge source="DZA" target="CMR">
      <data key="d0">41732</data>
    </edge>
    <edge source="DZA" target="BEN">
      <data key="d0">121055</data>
    </edge>
    <edge source="DZA" target="DNK">
      <data key="d0">35987</data>
    </edge>
    <edge source="DZA" target="FRA">
      <data key="d0">1063058</data>
    </edge>
    <edge source="DZA" target="ITA">
      <data key="d0">10240</data>
    </edge>
    <edge source="DZA" target="JOR">
      <data key="d0">263687</data>
    </edge>
    <edge source="DZA" target="MRT">
      <data key="d0">27567</data>
    </edge>
    <edge source="DZA" target="MAR">
      <data key="d0">43726</data>
    </edge>
    <edge source="DZA" target="NLD">
      <data key="d0">166763</data>
    </edge>
    <edge source="DZA" target="TUN">
      <data key="d0">74362</data>
    </edge>
    <edge source="DZA" target="TUR">
      <data key="d0">11207</data>
    </edge>
    <edge source="DZA" target="EGY">
      <data key="d0">34971</data>
    </edge>
    <edge source="DZA" target="GBR">
      <data key="d0">16793</data>
    </edge>
    <edge source="DZA" target="USA">
      <data key="d0">80379</data>
    </edge>
    <edge source="DZA" target="BFA">
      <data key="d0">39755</data>
    </edge>
    <edge source="CMR" target="BRA">
      <data key="d0">170027</data>
    </edge>
    <edge source="CMR" target="CAF">
      <data key="d0">200352</data>
    </edge>
    <edge source="CMR" target="FRA">
      <data key="d0">2134074</data>
    </edge>
    <edge source="CMR" target="DEU">
      <data key="d0">12849</data>
    </edge>
    <edge source="CMR" target="GHA">
      <data key="d0">37256</data>
    </edge>
    <edge source="CMR" target="ITA">
      <data key="d0">181649</data>
    </edge>
    <edge source="CMR" target="CIV">
      <data key="d0">18088</data>
    </edge>
    <edge source="CMR" target="NLD">
      <data key="d0">25589</data>
    </edge>
    <edge source="CMR" target="POL">
      <data key="d0">167020</data>
    </edge>
    <edge source="CMR" target="RUS">
      <data key="d0">19539</data>
    </edge>
    <edge source="CMR" target="EGY">
      <data key="d0">98367</data>
    </edge>
    <edge source="CMR" target="GBR">
      <data key="d0">228487</data>
    </edge>
    <edge source="CMR" target="TZA">
      <data key="d0">43513</data>
    </edge>
    <edge source="CMR" target="USA">
      <data key="d0">33055</data>
    </edge>
    <edge source="BEN" target="FRA">
      <data key="d0">11815</data>
    </edge>
    <edge source="BEN" target="GHA">
      <data key="d0">115647</data>
    </edge>
    <edge source="BEN" target="NER">
      <data key="d0">22495</data>
    </edge>
    <edge source="BEN" target="IND">
      <data key="d0">316742</data>
    </edge>
    <edge source="BEN" target="TGO">
      <data key="d0">341491</data>
    </edge>
    <edge source="DNK" target="ALB">
      <data key="d0">205641</data>
    </edge>
    <edge source="DNK" target="DZA">
      <data key="d0">1217610</data>
    </edge>
    <edge source="DNK" target="AZE">
      <data key="d0">1128327</data>
    </edge>
    <edge source="DNK" target="ARG">
      <data key="d0">4092145</data>
    </edge>
    <edge source="DNK" target="AUS">
      <data key="d0">44417184</data>
    </edge>
    <edge source="DNK" target="AUT">
      <data key="d0">36262487</data>
    </edge>
    <edge source="DNK" target="ARM">
      <data key="d0">494903</data>
    </edge>
    <edge source="DNK" target="BEL">
      <data key="d0">49844031</data>
    </edge>
    <edge source="DNK" target="BOL">
      <data key="d0">202099</data>
    </edge>
    <edge source="DNK" target="BWA">
      <data key="d0">30810</data>
    </edge>
    <edge source="DNK" target="BRA">
      <data key="d0">34434288</data>
    </edge>
    <edge source="DNK" target="BGR">
      <data key="d0">5271484</data>
    </edge>
    <edge source="DNK" target="BDI">
      <data key="d0">49729</data>
    </edge>
    <edge source="DNK" target="BLR">
      <data key="d0">1695547</data>
    </edge>
    <edge source="DNK" target="KHM">
      <data key="d0">160194</data>
    </edge>
    <edge source="DNK" target="CMR">
      <data key="d0">216408</data>
    </edge>
    <edge source="DNK" target="CAN">
      <data key="d0">16108214</data>
    </edge>
    <edge source="DNK" target="LKA">
      <data key="d0">1698415</data>
    </edge>
    <edge source="DNK" target="CHL">
      <data key="d0">8252969</data>
    </edge>
    <edge source="DNK" target="CHN">
      <data key="d0">131261646</data>
    </edge>
    <edge source="DNK" target="COL">
      <data key="d0">4881459</data>
    </edge>
    <edge source="DNK" target="CRI">
      <data key="d0">1555923</data>
    </edge>
    <edge source="DNK" target="HRV">
      <data key="d0">3068309</data>
    </edge>
    <edge source="DNK" target="CZE">
      <data key="d0">43318439</data>
    </edge>
    <edge source="DNK" target="BEN">
      <data key="d0">51542</data>
    </edge>
    <edge source="DNK" target="ECU">
      <data key="d0">1280396</data>
    </edge>
    <edge source="DNK" target="SLV">
      <data key="d0">233152</data>
    </edge>
    <edge source="DNK" target="ETH">
      <data key="d0">107284</data>
    </edge>
    <edge source="DNK" target="EST">
      <data key="d0">7574443</data>
    </edge>
    <edge source="DNK" target="FIN">
      <data key="d0">98540188</data>
    </edge>
    <edge source="DNK" target="FRA">
      <data key="d0">153802277</data>
    </edge>
    <edge source="DNK" target="GEO">
      <data key="d0">877963</data>
    </edge>
    <edge source="DNK" target="GMB">
      <data key="d0">46944</data>
    </edge>
    <edge source="DNK" target="DEU">
      <data key="d0">620094916</data>
    </edge>
    <edge source="DNK" target="GHA">
      <data key="d0">500666</data>
    </edge>
    <edge source="DNK" target="GRC">
      <data key="d0">6826774</data>
    </edge>
    <edge source="DNK" target="GTM">
      <data key="d0">215338</data>
    </edge>
    <edge source="DNK" target="HND">
      <data key="d0">77879</data>
    </edge>
    <edge source="DNK" target="HKG">
      <data key="d0">20850727</data>
    </edge>
    <edge source="DNK" target="HUN">
      <data key="d0">26030850</data>
    </edge>
    <edge source="DNK" target="IDN">
      <data key="d0">4180688</data>
    </edge>
    <edge source="DNK" target="IRL">
      <data key="d0">18484571</data>
    </edge>
    <edge source="DNK" target="ISR">
      <data key="d0">8131268</data>
    </edge>
    <edge source="DNK" target="ITA">
      <data key="d0">177838165</data>
    </edge>
    <edge source="DNK" target="CIV">
      <data key="d0">923652</data>
    </edge>
    <edge source="DNK" target="JAM">
      <data key="d0">63357</data>
    </edge>
    <edge source="DNK" target="JPN">
      <data key="d0">26864860</data>
    </edge>
    <edge source="DNK" target="KAZ">
      <data key="d0">2447914</data>
    </edge>
    <edge source="DNK" target="JOR">
      <data key="d0">1785647</data>
    </edge>
    <edge source="DNK" target="KOR">
      <data key="d0">25185868</data>
    </edge>
    <edge source="DNK" target="KGZ">
      <data key="d0">971622</data>
    </edge>
    <edge source="DNK" target="LBN">
      <data key="d0">1086266</data>
    </edge>
    <edge source="DNK" target="LVA">
      <data key="d0">7636391</data>
    </edge>
    <edge source="DNK" target="LTU">
      <data key="d0">7313317</data>
    </edge>
    <edge source="DNK" target="MDG">
      <data key="d0">336355</data>
    </edge>
    <edge source="DNK" target="MWI">
      <data key="d0">29591</data>
    </edge>
    <edge source="DNK" target="MYS">
      <data key="d0">7310258</data>
    </edge>
    <edge source="DNK" target="MRT">
      <data key="d0">62215</data>
    </edge>
    <edge source="DNK" target="MUS">
      <data key="d0">91911</data>
    </edge>
    <edge source="DNK" target="MEX">
      <data key="d0">11471947</data>
    </edge>
    <edge source="DNK" target="MDA">
      <data key="d0">781493</data>
    </edge>
    <edge source="DNK" target="MAR">
      <data key="d0">9343389</data>
    </edge>
    <edge source="DNK" target="MOZ">
      <data key="d0">1277061</data>
    </edge>
    <edge source="DNK" target="OMN">
      <data key="d0">2243461</data>
    </edge>
    <edge source="DNK" target="NAM">
      <data key="d0">72066</data>
    </edge>
    <edge source="DNK" target="NLD">
      <data key="d0">110860648</data>
    </edge>
    <edge source="DNK" target="NZL">
      <data key="d0">10663784</data>
    </edge>
    <edge source="DNK" target="NIC">
      <data key="d0">182622</data>
    </edge>
    <edge source="DNK" target="NER">
      <data key="d0">48940</data>
    </edge>
    <edge source="DNK" target="NOR">
      <data key="d0">231235301</data>
    </edge>
    <edge source="DNK" target="PAK">
      <data key="d0">3911124</data>
    </edge>
    <edge source="DNK" target="PAN">
      <data key="d0">376358</data>
    </edge>
    <edge source="DNK" target="PRY">
      <data key="d0">161501</data>
    </edge>
    <edge source="DNK" target="PER">
      <data key="d0">5492962</data>
    </edge>
    <edge source="DNK" target="PHL">
      <data key="d0">7107125</data>
    </edge>
    <edge source="DNK" target="POL">
      <data key="d0">102896067</data>
    </edge>
    <edge source="DNK" target="PRT">
      <data key="d0">13615370</data>
    </edge>
    <edge source="DNK" target="ROU">
      <data key="d0">37530279</data>
    </edge>
    <edge source="DNK" target="RUS">
      <data key="d0">82024514</data>
    </edge>
    <edge source="DNK" target="SAU">
      <data key="d0">5517568</data>
    </edge>
    <edge source="DNK" target="SEN">
      <data key="d0">169984</data>
    </edge>
    <edge source="DNK" target="SRB">
      <data key="d0">3038021</data>
    </edge>
    <edge source="DNK" target="IND">
      <data key="d0">33914843</data>
    </edge>
    <edge source="DNK" target="SGP">
      <data key="d0">23302522</data>
    </edge>
    <edge source="DNK" target="SVK">
      <data key="d0">14940343</data>
    </edge>
    <edge source="DNK" target="VNM">
      <data key="d0">3027022</data>
    </edge>
    <edge source="DNK" target="SVN">
      <data key="d0">4833804</data>
    </edge>
    <edge source="DNK" target="ZAF">
      <data key="d0">14242958</data>
    </edge>
    <edge source="DNK" target="ZWE">
      <data key="d0">96710</data>
    </edge>
    <edge source="DNK" target="ESP">
      <data key="d0">145921165</data>
    </edge>
    <edge source="DNK" target="SWE">
      <data key="d0">441589638</data>
    </edge>
    <edge source="DNK" target="CHE">
      <data key="d0">46666130</data>
    </edge>
    <edge source="DNK" target="THA">
      <data key="d0">43328395</data>
    </edge>
    <edge source="DNK" target="TGO">
      <data key="d0">89199</data>
    </edge>
    <edge source="DNK" target="ARE">
      <data key="d0">17792223</data>
    </edge>
    <edge source="DNK" target="TUN">
      <data key="d0">1715653</data>
    </edge>
    <edge source="DNK" target="TUR">
      <data key="d0">26614110</data>
    </edge>
    <edge source="DNK" target="UGA">
      <data key="d0">436342</data>
    </edge>
    <edge source="DNK" target="UKR">
      <data key="d0">13542390</data>
    </edge>
    <edge source="DNK" target="MKD">
      <data key="d0">331803</data>
    </edge>
    <edge source="DNK" target="EGY">
      <data key="d0">2776744</data>
    </edge>
    <edge source="DNK" target="GBR">
      <data key="d0">335884826</data>
    </edge>
    <edge source="DNK" target="TZA">
      <data key="d0">1242398</data>
    </edge>
    <edge source="DNK" target="USA">
      <data key="d0">395347430</data>
    </edge>
    <edge source="DNK" target="BFA">
      <data key="d0">44599</data>
    </edge>
    <edge source="DNK" target="URY">
      <data key="d0">1064340</data>
    </edge>
    <edge source="JOR" target="AUS">
      <data key="d0">25372</data>
    </edge>
    <edge source="JOR" target="CHN">
      <data key="d0">93145</data>
    </edge>
    <edge source="JOR" target="FIN">
      <data key="d0">31468</data>
    </edge>
    <edge source="JOR" target="FRA">
      <data key="d0">283313</data>
    </edge>
    <edge source="JOR" target="PSE">
      <data key="d0">277989</data>
    </edge>
    <edge source="JOR" target="DEU">
      <data key="d0">24659</data>
    </edge>
    <edge source="JOR" target="GHA">
      <data key="d0">211269</data>
    </edge>
    <edge source="JOR" target="ISR">
      <data key="d0">119217</data>
    </edge>
    <edge source="JOR" target="ITA">
      <data key="d0">15496</data>
    </edge>
    <edge source="JOR" target="KOR">
      <data key="d0">12107</data>
    </edge>
    <edge source="JOR" target="LBN">
      <data key="d0">5311938</data>
    </edge>
    <edge source="JOR" target="MYS">
      <data key="d0">10754</data>
    </edge>
    <edge source="JOR" target="MAR">
      <data key="d0">248317</data>
    </edge>
    <edge source="JOR" target="OMN">
      <data key="d0">140483</data>
    </edge>
    <edge source="JOR" target="NLD">
      <data key="d0">122094</data>
    </edge>
    <edge source="JOR" target="SAU">
      <data key="d0">30147087</data>
    </edge>
    <edge source="JOR" target="ESP">
      <data key="d0">441730</data>
    </edge>
    <edge source="JOR" target="THA">
      <data key="d0">13172</data>
    </edge>
    <edge source="JOR" target="ARE">
      <data key="d0">1243816</data>
    </edge>
    <edge source="JOR" target="TUR">
      <data key="d0">147575</data>
    </edge>
    <edge source="JOR" target="EGY">
      <data key="d0">1355295</data>
    </edge>
    <edge source="JOR" target="GBR">
      <data key="d0">2036975</data>
    </edge>
    <edge source="JOR" target="USA">
      <data key="d0">63317</data>
    </edge>
    <edge source="MAR" target="DZA">
      <data key="d0">15874259</data>
    </edge>
    <edge source="MAR" target="AUT">
      <data key="d0">9485591</data>
    </edge>
    <edge source="MAR" target="BEL">
      <data key="d0">2530571</data>
    </edge>
    <edge source="MAR" target="BRA">
      <data key="d0">323568</data>
    </edge>
    <edge source="MAR" target="CMR">
      <data key="d0">4869887</data>
    </edge>
    <edge source="MAR" target="CAF">
      <data key="d0">75167</data>
    </edge>
    <edge source="MAR" target="CHN">
      <data key="d0">471165</data>
    </edge>
    <edge source="MAR" target="CZE">
      <data key="d0">706367</data>
    </edge>
    <edge source="MAR" target="BEN">
      <data key="d0">2933842</data>
    </edge>
    <edge source="MAR" target="FIN">
      <data key="d0">89572</data>
    </edge>
    <edge source="MAR" target="FRA">
      <data key="d0">1124225323</data>
    </edge>
    <edge source="MAR" target="GMB">
      <data key="d0">196599</data>
    </edge>
    <edge source="MAR" target="DEU">
      <data key="d0">21226712</data>
    </edge>
    <edge source="MAR" target="GHA">
      <data key="d0">208002</data>
    </edge>
    <edge source="MAR" target="HUN">
      <data key="d0">452794</data>
    </edge>
    <edge source="MAR" target="ITA">
      <data key="d0">217497573</data>
    </edge>
    <edge source="MAR" target="CIV">
      <data key="d0">6813981</data>
    </edge>
    <edge source="MAR" target="JPN">
      <data key="d0">15873544</data>
    </edge>
    <edge source="MAR" target="JOR">
      <data key="d0">87562</data>
    </edge>
    <edge source="MAR" target="MDG">
      <data key="d0">1202936</data>
    </edge>
    <edge source="MAR" target="MYS">
      <data key="d0">152239</data>
    </edge>
    <edge source="MAR" target="MRT">
      <data key="d0">8697065</data>
    </edge>
    <edge source="MAR" target="MEX">
      <data key="d0">1545299</data>
    </edge>
    <edge source="MAR" target="NLD">
      <data key="d0">10859961</data>
    </edge>
    <edge source="MAR" target="NER">
      <data key="d0">2564925</data>
    </edge>
    <edge source="MAR" target="NOR">
      <data key="d0">422009</data>
    </edge>
    <edge source="MAR" target="POL">
      <data key="d0">20105</data>
    </edge>
    <edge source="MAR" target="PRT">
      <data key="d0">9193543</data>
    </edge>
    <edge source="MAR" target="SEN">
      <data key="d0">12111945</data>
    </edge>
    <edge source="MAR" target="IND">
      <data key="d0">151953</data>
    </edge>
    <edge source="MAR" target="SGP">
      <data key="d0">289799756</data>
    </edge>
    <edge source="MAR" target="SVK">
      <data key="d0">25998061</data>
    </edge>
    <edge source="MAR" target="SVN">
      <data key="d0">26158</data>
    </edge>
    <edge source="MAR" target="ZAF">
      <data key="d0">71554</data>
    </edge>
    <edge source="MAR" target="ESP">
      <data key="d0">640532567</data>
    </edge>
    <edge source="MAR" target="SWE">
      <data key="d0">1661649</data>
    </edge>
    <edge source="MAR" target="CHE">
      <data key="d0">15102649</data>
    </edge>
    <edge source="MAR" target="THA">
      <data key="d0">420221</data>
    </edge>
    <edge source="MAR" target="TGO">
      <data key="d0">1316945</data>
    </edge>
    <edge source="MAR" target="ARE">
      <data key="d0">389261</data>
    </edge>
    <edge source="MAR" target="TUN">
      <data key="d0">1873783</data>
    </edge>
    <edge source="MAR" target="TUR">
      <data key="d0">2158299</data>
    </edge>
    <edge source="MAR" target="UKR">
      <data key="d0">16002</data>
    </edge>
    <edge source="MAR" target="GBR">
      <data key="d0">149246045</data>
    </edge>
    <edge source="MAR" target="USA">
      <data key="d0">89303055</data>
    </edge>
    <edge source="MAR" target="BFA">
      <data key="d0">10182994</data>
    </edge>
    <edge source="TUN" target="DZA">
      <data key="d0">39182070</data>
    </edge>
    <edge source="TUN" target="ARG">
      <data key="d0">464276</data>
    </edge>
    <edge source="TUN" target="AUS">
      <data key="d0">795171</data>
    </edge>
    <edge source="TUN" target="AUT">
      <data key="d0">64300104</data>
    </edge>
    <edge source="TUN" target="BEL">
      <data key="d0">29519952</data>
    </edge>
    <edge source="TUN" target="BRA">
      <data key="d0">540238</data>
    </edge>
    <edge source="TUN" target="BGR">
      <data key="d0">754888</data>
    </edge>
    <edge source="TUN" target="BDI">
      <data key="d0">442886</data>
    </edge>
    <edge source="TUN" target="CMR">
      <data key="d0">988029</data>
    </edge>
    <edge source="TUN" target="CAN">
      <data key="d0">392924</data>
    </edge>
    <edge source="TUN" target="CAF">
      <data key="d0">252032</data>
    </edge>
    <edge source="TUN" target="LKA">
      <data key="d0">14256</data>
    </edge>
    <edge source="TUN" target="CHN">
      <data key="d0">5091602</data>
    </edge>
    <edge source="TUN" target="CZE">
      <data key="d0">7528281</data>
    </edge>
    <edge source="TUN" target="BEN">
      <data key="d0">945155</data>
    </edge>
    <edge source="TUN" target="DNK">
      <data key="d0">158623</data>
    </edge>
    <edge source="TUN" target="ETH">
      <data key="d0">1117764</data>
    </edge>
    <edge source="TUN" target="EST">
      <data key="d0">436260</data>
    </edge>
    <edge source="TUN" target="FRA">
      <data key="d0">1037891717</data>
    </edge>
    <edge source="TUN" target="DEU">
      <data key="d0">654073665</data>
    </edge>
    <edge source="TUN" target="GHA">
      <data key="d0">249222</data>
    </edge>
    <edge source="TUN" target="GRC">
      <data key="d0">39941</data>
    </edge>
    <edge source="TUN" target="HKG">
      <data key="d0">17551</data>
    </edge>
    <edge source="TUN" target="HUN">
      <data key="d0">18044742</data>
    </edge>
    <edge source="TUN" target="IDN">
      <data key="d0">19116</data>
    </edge>
    <edge source="TUN" target="IRL">
      <data key="d0">462325</data>
    </edge>
    <edge source="TUN" target="ITA">
      <data key="d0">334455686</data>
    </edge>
    <edge source="TUN" target="CIV">
      <data key="d0">1128321</data>
    </edge>
    <edge source="TUN" target="JPN">
      <data key="d0">61438060</data>
    </edge>
    <edge source="TUN" target="JOR">
      <data key="d0">869018</data>
    </edge>
    <edge source="TUN" target="KOR">
      <data key="d0">2807438</data>
    </edge>
    <edge source="TUN" target="LBN">
      <data key="d0">111142</data>
    </edge>
    <edge source="TUN" target="MDG">
      <data key="d0">27063</data>
    </edge>
    <edge source="TUN" target="MRT">
      <data key="d0">423021</data>
    </edge>
    <edge source="TUN" target="MEX">
      <data key="d0">2081659</data>
    </edge>
    <edge source="TUN" target="MAR">
      <data key="d0">41072876</data>
    </edge>
    <edge source="TUN" target="MOZ">
      <data key="d0">55145</data>
    </edge>
    <edge source="TUN" target="NLD">
      <data key="d0">505004</data>
    </edge>
    <edge source="TUN" target="NER">
      <data key="d0">208632</data>
    </edge>
    <edge source="TUN" target="POL">
      <data key="d0">18271312</data>
    </edge>
    <edge source="TUN" target="PRT">
      <data key="d0">897365</data>
    </edge>
    <edge source="TUN" target="ROU">
      <data key="d0">77345739</data>
    </edge>
    <edge source="TUN" target="SEN">
      <data key="d0">962272</data>
    </edge>
    <edge source="TUN" target="IND">
      <data key="d0">1921192</data>
    </edge>
    <edge source="TUN" target="SVK">
      <data key="d0">65642793</data>
    </edge>
    <edge source="TUN" target="SVN">
      <data key="d0">31682</data>
    </edge>
    <edge source="TUN" target="ZAF">
      <data key="d0">264173</data>
    </edge>
    <edge source="TUN" target="ESP">
      <data key="d0">121085995</data>
    </edge>
    <edge source="TUN" target="SWE">
      <data key="d0">14800871</data>
    </edge>
    <edge source="TUN" target="CHE">
      <data key="d0">19386410</data>
    </edge>
    <edge source="TUN" target="THA">
      <data key="d0">2332132</data>
    </edge>
    <edge source="TUN" target="TGO">
      <data key="d0">2116901</data>
    </edge>
    <edge source="TUN" target="ARE">
      <data key="d0">2428700</data>
    </edge>
    <edge source="TUN" target="TUR">
      <data key="d0">2775752</data>
    </edge>
    <edge source="TUN" target="EGY">
      <data key="d0">5179809</data>
    </edge>
    <edge source="TUN" target="GBR">
      <data key="d0">38945511</data>
    </edge>
    <edge source="TUN" target="USA">
      <data key="d0">15286669</data>
    </edge>
    <edge source="TUN" target="BFA">
      <data key="d0">2629775</data>
    </edge>
    <edge source="EGY" target="ALB">
      <data key="d0">24646</data>
    </edge>
    <edge source="EGY" target="DZA">
      <data key="d0">55202543</data>
    </edge>
    <edge source="EGY" target="AUT">
      <data key="d0">3725079</data>
    </edge>
    <edge source="EGY" target="BEL">
      <data key="d0">926572</data>
    </edge>
    <edge source="EGY" target="BWA">
      <data key="d0">124222</data>
    </edge>
    <edge source="EGY" target="BRA">
      <data key="d0">1040593</data>
    </edge>
    <edge source="EGY" target="BGR">
      <data key="d0">263847</data>
    </edge>
    <edge source="EGY" target="BDI">
      <data key="d0">394682</data>
    </edge>
    <edge source="EGY" target="CMR">
      <data key="d0">872562</data>
    </edge>
    <edge source="EGY" target="CAN">
      <data key="d0">229429</data>
    </edge>
    <edge source="EGY" target="CAF">
      <data key="d0">249990</data>
    </edge>
    <edge source="EGY" target="LKA">
      <data key="d0">7390771</data>
    </edge>
    <edge source="EGY" target="CHL">
      <data key="d0">10645</data>
    </edge>
    <edge source="EGY" target="CHN">
      <data key="d0">6446545</data>
    </edge>
    <edge source="EGY" target="HRV">
      <data key="d0">94631</data>
    </edge>
    <edge source="EGY" target="CZE">
      <data key="d0">21993324</data>
    </edge>
    <edge source="EGY" target="BEN">
      <data key="d0">31795</data>
    </edge>
    <edge source="EGY" target="DNK">
      <data key="d0">126727</data>
    </edge>
    <edge source="EGY" target="ETH">
      <data key="d0">2644675</data>
    </edge>
    <edge source="EGY" target="EST">
      <data key="d0">240184</data>
    </edge>
    <edge source="EGY" target="FIN">
      <data key="d0">1250348</data>
    </edge>
    <edge source="EGY" target="FRA">
      <data key="d0">53541016</data>
    </edge>
    <edge source="EGY" target="GEO">
      <data key="d0">3496001</data>
    </edge>
    <edge source="EGY" target="PSE">
      <data key="d0">1115416</data>
    </edge>
    <edge source="EGY" target="DEU">
      <data key="d0">64418684</data>
    </edge>
    <edge source="EGY" target="GHA">
      <data key="d0">12540505</data>
    </edge>
    <edge source="EGY" target="GRC">
      <data key="d0">4308961</data>
    </edge>
    <edge source="EGY" target="HUN">
      <data key="d0">22772</data>
    </edge>
    <edge source="EGY" target="IDN">
      <data key="d0">56368</data>
    </edge>
    <edge source="EGY" target="IRL">
      <data key="d0">942420</data>
    </edge>
    <edge source="EGY" target="ISR">
      <data key="d0">53507</data>
    </edge>
    <edge source="EGY" target="ITA">
      <data key="d0">9365407</data>
    </edge>
    <edge source="EGY" target="CIV">
      <data key="d0">490727</data>
    </edge>
    <edge source="EGY" target="JOR">
      <data key="d0">29465653</data>
    </edge>
    <edge source="EGY" target="KOR">
      <data key="d0">1060993</data>
    </edge>
    <edge source="EGY" target="LBN">
      <data key="d0">24232769</data>
    </edge>
    <edge source="EGY" target="LVA">
      <data key="d0">41871</data>
    </edge>
    <edge source="EGY" target="LTU">
      <data key="d0">158353</data>
    </edge>
    <edge source="EGY" target="MWI">
      <data key="d0">867401</data>
    </edge>
    <edge source="EGY" target="MRT">
      <data key="d0">308836</data>
    </edge>
    <edge source="EGY" target="MUS">
      <data key="d0">1598622</data>
    </edge>
    <edge source="EGY" target="MEX">
      <data key="d0">684006</data>
    </edge>
    <edge source="EGY" target="MAR">
      <data key="d0">8360962</data>
    </edge>
    <edge source="EGY" target="MOZ">
      <data key="d0">113005</data>
    </edge>
    <edge source="EGY" target="OMN">
      <data key="d0">7453643</data>
    </edge>
    <edge source="EGY" target="NLD">
      <data key="d0">765320</data>
    </edge>
    <edge source="EGY" target="NZL">
      <data key="d0">27465</data>
    </edge>
    <edge source="EGY" target="NER">
      <data key="d0">33093</data>
    </edge>
    <edge source="EGY" target="PAK">
      <data key="d0">540317</data>
    </edge>
    <edge source="EGY" target="PHL">
      <data key="d0">226565</data>
    </edge>
    <edge source="EGY" target="POL">
      <data key="d0">846724</data>
    </edge>
    <edge source="EGY" target="ROU">
      <data key="d0">880861</data>
    </edge>
    <edge source="EGY" target="RUS">
      <data key="d0">137735</data>
    </edge>
    <edge source="EGY" target="SAU">
      <data key="d0">120834670</data>
    </edge>
    <edge source="EGY" target="SEN">
      <data key="d0">745939</data>
    </edge>
    <edge source="EGY" target="IND">
      <data key="d0">601071</data>
    </edge>
    <edge source="EGY" target="SVN">
      <data key="d0">2086085</data>
    </edge>
    <edge source="EGY" target="ZAF">
      <data key="d0">509003</data>
    </edge>
    <edge source="EGY" target="ZWE">
      <data key="d0">282777</data>
    </edge>
    <edge source="EGY" target="ESP">
      <data key="d0">13457337</data>
    </edge>
    <edge source="EGY" target="CHE">
      <data key="d0">506240</data>
    </edge>
    <edge source="EGY" target="THA">
      <data key="d0">439070</data>
    </edge>
    <edge source="EGY" target="TGO">
      <data key="d0">117883</data>
    </edge>
    <edge source="EGY" target="ARE">
      <data key="d0">84702646</data>
    </edge>
    <edge source="EGY" target="TUN">
      <data key="d0">9052351</data>
    </edge>
    <edge source="EGY" target="TUR">
      <data key="d0">13201426</data>
    </edge>
    <edge source="EGY" target="UGA">
      <data key="d0">1421412</data>
    </edge>
    <edge source="EGY" target="UKR">
      <data key="d0">1903105</data>
    </edge>
    <edge source="EGY" target="GBR">
      <data key="d0">168657032</data>
    </edge>
    <edge source="EGY" target="TZA">
      <data key="d0">1820386</data>
    </edge>
    <edge source="EGY" target="USA">
      <data key="d0">5503072</data>
    </edge>
    <edge source="EGY" target="BFA">
      <data key="d0">40990</data>
    </edge>
    <edge source="EGY" target="URY">
      <data key="d0">367444</data>
    </edge>
    <edge source="USA" target="ALB">
      <data key="d0">937195</data>
    </edge>
    <edge source="USA" target="DZA">
      <data key="d0">30679385</data>
    </edge>
    <edge source="USA" target="AZE">
      <data key="d0">12678628</data>
    </edge>
    <edge source="USA" target="ARG">
      <data key="d0">362897616</data>
    </edge>
    <edge source="USA" target="AUS">
      <data key="d0">1277155449</data>
    </edge>
    <edge source="USA" target="AUT">
      <data key="d0">170555276</data>
    </edge>
    <edge source="USA" target="ARM">
      <data key="d0">1302978</data>
    </edge>
    <edge source="USA" target="BEL">
      <data key="d0">800405191</data>
    </edge>
    <edge source="USA" target="BOL">
      <data key="d0">31537243</data>
    </edge>
    <edge source="USA" target="BWA">
      <data key="d0">854512</data>
    </edge>
    <edge source="USA" target="BRA">
      <data key="d0">2900878908</data>
    </edge>
    <edge source="USA" target="BGR">
      <data key="d0">28410035</data>
    </edge>
    <edge source="USA" target="BDI">
      <data key="d0">61910</data>
    </edge>
    <edge source="USA" target="BLR">
      <data key="d0">11629865</data>
    </edge>
    <edge source="USA" target="KHM">
      <data key="d0">1694429</data>
    </edge>
    <edge source="USA" target="CMR">
      <data key="d0">3519727</data>
    </edge>
    <edge source="USA" target="CAN">
      <data key="d0">17063715304</data>
    </edge>
    <edge source="USA" target="CAF">
      <data key="d0">150282</data>
    </edge>
    <edge source="USA" target="LKA">
      <data key="d0">11436980</data>
    </edge>
    <edge source="USA" target="CHL">
      <data key="d0">346028335</data>
    </edge>
    <edge source="USA" target="CHN">
      <data key="d0">7819985946</data>
    </edge>
    <edge source="USA" target="COL">
      <data key="d0">555758115</data>
    </edge>
    <edge source="USA" target="CRI">
      <data key="d0">1216094302</data>
    </edge>
    <edge source="USA" target="HRV">
      <data key="d0">8192601</data>
    </edge>
    <edge source="USA" target="CZE">
      <data key="d0">241918284</data>
    </edge>
    <edge source="USA" target="BEN">
      <data key="d0">185676</data>
    </edge>
    <edge source="USA" target="DNK">
      <data key="d0">203986386</data>
    </edge>
    <edge source="USA" target="ECU">
      <data key="d0">227360759</data>
    </edge>
    <edge source="USA" target="SLV">
      <data key="d0">70008029</data>
    </edge>
    <edge source="USA" target="ETH">
      <data key="d0">4300948</data>
    </edge>
    <edge source="USA" target="EST">
      <data key="d0">14458172</data>
    </edge>
    <edge source="USA" target="FIN">
      <data key="d0">164807329</data>
    </edge>
    <edge source="USA" target="FRA">
      <data key="d0">1555727402</data>
    </edge>
    <edge source="USA" target="GEO">
      <data key="d0">3779551</data>
    </edge>
    <edge source="USA" target="GMB">
      <data key="d0">270784</data>
    </edge>
    <edge source="USA" target="PSE">
      <data key="d0">204436</data>
    </edge>
    <edge source="USA" target="DEU">
      <data key="d0">3596797354</data>
    </edge>
    <edge source="USA" target="GHA">
      <data key="d0">19624406</data>
    </edge>
    <edge source="USA" target="GRC">
      <data key="d0">36996235</data>
    </edge>
    <edge source="USA" target="GTM">
      <data key="d0">113464750</data>
    </edge>
    <edge source="USA" target="HND">
      <data key="d0">278889018</data>
    </edge>
    <edge source="USA" target="HKG">
      <data key="d0">4801515940</data>
    </edge>
    <edge source="USA" target="HUN">
      <data key="d0">232666142</data>
    </edge>
    <edge source="USA" target="IDN">
      <data key="d0">213244704</data>
    </edge>
    <edge source="USA" target="IRL">
      <data key="d0">346338628</data>
    </edge>
    <edge source="USA" target="ISR">
      <data key="d0">1991139141</data>
    </edge>
    <edge source="USA" target="ITA">
      <data key="d0">669856894</data>
    </edge>
    <edge source="USA" target="CIV">
      <data key="d0">3237910</data>
    </edge>
    <edge source="USA" target="JAM">
      <data key="d0">44234012</data>
    </edge>
    <edge source="USA" target="JPN">
      <data key="d0">3912423329</data>
    </edge>
    <edge source="USA" target="KAZ">
      <data key="d0">37814538</data>
    </edge>
    <edge source="USA" target="JOR">
      <data key="d0">33641384</data>
    </edge>
    <edge source="USA" target="KOR">
      <data key="d0">5415042251</data>
    </edge>
    <edge source="USA" target="KGZ">
      <data key="d0">2514561</data>
    </edge>
    <edge source="USA" target="LBN">
      <data key="d0">18215590</data>
    </edge>
    <edge source="USA" target="LVA">
      <data key="d0">20283759</data>
    </edge>
    <edge source="USA" target="LTU">
      <data key="d0">20814839</data>
    </edge>
    <edge source="USA" target="MDG">
      <data key="d0">2093685</data>
    </edge>
    <edge source="USA" target="MWI">
      <data key="d0">305696</data>
    </edge>
    <edge source="USA" target="MYS">
      <data key="d0">5131777699</data>
    </edge>
    <edge source="USA" target="MRT">
      <data key="d0">2288122</data>
    </edge>
    <edge source="USA" target="MUS">
      <data key="d0">2012291</data>
    </edge>
    <edge source="USA" target="MEX">
      <data key="d0">22053750794</data>
    </edge>
    <edge source="USA" target="MDA">
      <data key="d0">1959268</data>
    </edge>
    <edge source="USA" target="MAR">
      <data key="d0">27837972</data>
    </edge>
    <edge source="USA" target="MOZ">
      <data key="d0">2774728</data>
    </edge>
    <edge source="USA" target="OMN">
      <data key="d0">50567649</data>
    </edge>
    <edge source="USA" target="NAM">
      <data key="d0">2092354</data>
    </edge>
    <edge source="USA" target="NLD">
      <data key="d0">1791743545</data>
    </edge>
    <edge source="USA" target="NZL">
      <data key="d0">110261099</data>
    </edge>
    <edge source="USA" target="NIC">
      <data key="d0">37651662</data>
    </edge>
    <edge source="USA" target="NER">
      <data key="d0">337146</data>
    </edge>
    <edge source="USA" target="NOR">
      <data key="d0">181972334</data>
    </edge>
    <edge source="USA" target="PAK">
      <data key="d0">40950292</data>
    </edge>
    <edge source="USA" target="PAN">
      <data key="d0">224357805</data>
    </edge>
    <edge source="USA" target="PRY">
      <data key="d0">56490735</data>
    </edge>
    <edge source="USA" target="PER">
      <data key="d0">255033570</data>
    </edge>
    <edge source="USA" target="PHL">
      <data key="d0">2556652826</data>
    </edge>
    <edge source="USA" target="POL">
      <data key="d0">150723135</data>
    </edge>
    <edge source="USA" target="PRT">
      <data key="d0">33761820</data>
    </edge>
    <edge source="USA" target="ROU">
      <data key="d0">68244328</data>
    </edge>
    <edge source="USA" target="RUS">
      <data key="d0">410070193</data>
    </edge>
    <edge source="USA" target="SAU">
      <data key="d0">753124847</data>
    </edge>
    <edge source="USA" target="SEN">
      <data key="d0">1400492</data>
    </edge>
    <edge source="USA" target="SRB">
      <data key="d0">4975147</data>
    </edge>
    <edge source="USA" target="IND">
      <data key="d0">887499806</data>
    </edge>
    <edge source="USA" target="SGP">
      <data key="d0">3576383940</data>
    </edge>
    <edge source="USA" target="SVK">
      <data key="d0">21073928</data>
    </edge>
    <edge source="USA" target="VNM">
      <data key="d0">632699893</data>
    </edge>
    <edge source="USA" target="SVN">
      <data key="d0">12941097</data>
    </edge>
    <edge source="USA" target="ZAF">
      <data key="d0">242750476</data>
    </edge>
    <edge source="USA" target="ZWE">
      <data key="d0">3034726</data>
    </edge>
    <edge source="USA" target="ESP">
      <data key="d0">303284436</data>
    </edge>
    <edge source="USA" target="SWE">
      <data key="d0">325547732</data>
    </edge>
    <edge source="USA" target="CHE">
      <data key="d0">388494445</data>
    </edge>
    <edge source="USA" target="THA">
      <data key="d0">1633877060</data>
    </edge>
    <edge source="USA" target="TGO">
      <data key="d0">348551</data>
    </edge>
    <edge source="USA" target="ARE">
      <data key="d0">839532210</data>
    </edge>
    <edge source="USA" target="TUN">
      <data key="d0">15468308</data>
    </edge>
    <edge source="USA" target="TUR">
      <data key="d0">269685305</data>
    </edge>
    <edge source="USA" target="UGA">
      <data key="d0">3358727</data>
    </edge>
    <edge source="USA" target="UKR">
      <data key="d0">19869429</data>
    </edge>
    <edge source="USA" target="MKD">
      <data key="d0">1157627</data>
    </edge>
    <edge source="USA" target="EGY">
      <data key="d0">78421263</data>
    </edge>
    <edge source="USA" target="GBR">
      <data key="d0">2269780690</data>
    </edge>
    <edge source="USA" target="TZA">
      <data key="d0">9014348</data>
    </edge>
    <edge source="USA" target="BFA">
      <data key="d0">2299363</data>
    </edge>
    <edge source="USA" target="URY">
      <data key="d0">50510396</data>
    </edge>
    <edge source="BFA" target="DZA">
      <data key="d0">14863</data>
    </edge>
    <edge source="BFA" target="FRA">
      <data key="d0">132908</data>
    </edge>
    <edge source="BFA" target="GHA">
      <data key="d0">132235</data>
    </edge>
    <edge source="BFA" target="CIV">
      <data key="d0">78173</data>
    </edge>
    <edge source="BFA" target="NER">
      <data key="d0">70439</data>
    </edge>
    <edge source="BFA" target="SEN">
      <data key="d0">20739</data>
    </edge>
    <edge source="BFA" target="ESP">
      <data key="d0">67719</data>
    </edge>
    <edge source="BFA" target="ARE">
      <data key="d0">13626</data>
    </edge>
    <edge source="BFA" target="GBR">
      <data key="d0">2522482</data>
    </edge>
    <edge source="BFA" target="USA">
      <data key="d0">3751293</data>
    </edge>
    <edge source="ARG" target="DZA">
      <data key="d0">82268</data>
    </edge>
    <edge source="ARG" target="AUS">
      <data key="d0">1059548</data>
    </edge>
    <edge source="ARG" target="AUT">
      <data key="d0">687871</data>
    </edge>
    <edge source="ARG" target="BEL">
      <data key="d0">618646</data>
    </edge>
    <edge source="ARG" target="BOL">
      <data key="d0">14810343</data>
    </edge>
    <edge source="ARG" target="BRA">
      <data key="d0">98760934</data>
    </edge>
    <edge source="ARG" target="CMR">
      <data key="d0">78206</data>
    </edge>
    <edge source="ARG" target="CAN">
      <data key="d0">156037</data>
    </edge>
    <edge source="ARG" target="LKA">
      <data key="d0">92949</data>
    </edge>
    <edge source="ARG" target="CHL">
      <data key="d0">46484149</data>
    </edge>
    <edge source="ARG" target="CHN">
      <data key="d0">106782</data>
    </edge>
    <edge source="ARG" target="COL">
      <data key="d0">9691091</data>
    </edge>
    <edge source="ARG" target="CRI">
      <data key="d0">429266</data>
    </edge>
    <edge source="ARG" target="CZE">
      <data key="d0">46159</data>
    </edge>
    <edge source="ARG" target="DNK">
      <data key="d0">110506</data>
    </edge>
    <edge source="ARG" target="ECU">
      <data key="d0">7084603</data>
    </edge>
    <edge source="ARG" target="SLV">
      <data key="d0">1178981</data>
    </edge>
    <edge source="ARG" target="FIN">
      <data key="d0">20340</data>
    </edge>
    <edge source="ARG" target="FRA">
      <data key="d0">2702449</data>
    </edge>
    <edge source="ARG" target="GEO">
      <data key="d0">279599</data>
    </edge>
    <edge source="ARG" target="DEU">
      <data key="d0">1029296</data>
    </edge>
    <edge source="ARG" target="GRC">
      <data key="d0">47153</data>
    </edge>
    <edge source="ARG" target="GTM">
      <data key="d0">312748</data>
    </edge>
    <edge source="ARG" target="HND">
      <data key="d0">73233</data>
    </edge>
    <edge source="ARG" target="HKG">
      <data key="d0">25131</data>
    </edge>
    <edge source="ARG" target="HUN">
      <data key="d0">119649</data>
    </edge>
    <edge source="ARG" target="IDN">
      <data key="d0">163557</data>
    </edge>
    <edge source="ARG" target="ISR">
      <data key="d0">149434</data>
    </edge>
    <edge source="ARG" target="ITA">
      <data key="d0">3870551</data>
    </edge>
    <edge source="ARG" target="JPN">
      <data key="d0">101306</data>
    </edge>
    <edge source="ARG" target="JOR">
      <data key="d0">280333</data>
    </edge>
    <edge source="ARG" target="KOR">
      <data key="d0">105777</data>
    </edge>
    <edge source="ARG" target="LBN">
      <data key="d0">32761</data>
    </edge>
    <edge source="ARG" target="MYS">
      <data key="d0">406931</data>
    </edge>
    <edge source="ARG" target="MUS">
      <data key="d0">191874</data>
    </edge>
    <edge source="ARG" target="MEX">
      <data key="d0">5009657</data>
    </edge>
    <edge source="ARG" target="MDA">
      <data key="d0">16038</data>
    </edge>
    <edge source="ARG" target="MAR">
      <data key="d0">110501</data>
    </edge>
    <edge source="ARG" target="MOZ">
      <data key="d0">18152</data>
    </edge>
    <edge source="ARG" target="OMN">
      <data key="d0">824850</data>
    </edge>
    <edge source="ARG" target="NLD">
      <data key="d0">514990</data>
    </edge>
    <edge source="ARG" target="NZL">
      <data key="d0">31351</data>
    </edge>
    <edge source="ARG" target="NIC">
      <data key="d0">848197</data>
    </edge>
    <edge source="ARG" target="PAK">
      <data key="d0">25547</data>
    </edge>
    <edge source="ARG" target="PAN">
      <data key="d0">489323</data>
    </edge>
    <edge source="ARG" target="PRY">
      <data key="d0">39782641</data>
    </edge>
    <edge source="ARG" target="PER">
      <data key="d0">11759481</data>
    </edge>
    <edge source="ARG" target="PHL">
      <data key="d0">16137</data>
    </edge>
    <edge source="ARG" target="POL">
      <data key="d0">767288</data>
    </edge>
    <edge source="ARG" target="PRT">
      <data key="d0">1066285</data>
    </edge>
    <edge source="ARG" target="ROU">
      <data key="d0">32290</data>
    </edge>
    <edge source="ARG" target="RUS">
      <data key="d0">331839</data>
    </edge>
    <edge source="ARG" target="SAU">
      <data key="d0">29105</data>
    </edge>
    <edge source="ARG" target="SRB">
      <data key="d0">53491</data>
    </edge>
    <edge source="ARG" target="IND">
      <data key="d0">244332</data>
    </edge>
    <edge source="ARG" target="SGP">
      <data key="d0">95317</data>
    </edge>
    <edge source="ARG" target="VNM">
      <data key="d0">24549</data>
    </edge>
    <edge source="ARG" target="ZAF">
      <data key="d0">251040</data>
    </edge>
    <edge source="ARG" target="ESP">
      <data key="d0">1582645</data>
    </edge>
    <edge source="ARG" target="SWE">
      <data key="d0">13401</data>
    </edge>
    <edge source="ARG" target="CHE">
      <data key="d0">79774</data>
    </edge>
    <edge source="ARG" target="THA">
      <data key="d0">126710</data>
    </edge>
    <edge source="ARG" target="ARE">
      <data key="d0">1800645</data>
    </edge>
    <edge source="ARG" target="TUN">
      <data key="d0">13671</data>
    </edge>
    <edge source="ARG" target="TUR">
      <data key="d0">197449</data>
    </edge>
    <edge source="ARG" target="UKR">
      <data key="d0">65037</data>
    </edge>
    <edge source="ARG" target="EGY">
      <data key="d0">223063</data>
    </edge>
    <edge source="ARG" target="GBR">
      <data key="d0">96550</data>
    </edge>
    <edge source="ARG" target="USA">
      <data key="d0">11286447</data>
    </edge>
    <edge source="ARG" target="BFA">
      <data key="d0">52416</data>
    </edge>
    <edge source="ARG" target="URY">
      <data key="d0">31794223</data>
    </edge>
    <edge source="AUS" target="ALB">
      <data key="d0">60835</data>
    </edge>
    <edge source="AUS" target="DZA">
      <data key="d0">26327</data>
    </edge>
    <edge source="AUS" target="AZE">
      <data key="d0">97241</data>
    </edge>
    <edge source="AUS" target="ARG">
      <data key="d0">1349544</data>
    </edge>
    <edge source="AUS" target="AUT">
      <data key="d0">9130011</data>
    </edge>
    <edge source="AUS" target="ARM">
      <data key="d0">23753</data>
    </edge>
    <edge source="AUS" target="BEL">
      <data key="d0">5217541</data>
    </edge>
    <edge source="AUS" target="BOL">
      <data key="d0">645050</data>
    </edge>
    <edge source="AUS" target="BWA">
      <data key="d0">123335</data>
    </edge>
    <edge source="AUS" target="BRA">
      <data key="d0">30273742</data>
    </edge>
    <edge source="AUS" target="BGR">
      <data key="d0">576713</data>
    </edge>
    <edge source="AUS" target="BDI">
      <data key="d0">115016</data>
    </edge>
    <edge source="AUS" target="KHM">
      <data key="d0">461240</data>
    </edge>
    <edge source="AUS" target="CMR">
      <data key="d0">708440</data>
    </edge>
    <edge source="AUS" target="CAN">
      <data key="d0">12319121</data>
    </edge>
    <edge source="AUS" target="LKA">
      <data key="d0">2096518</data>
    </edge>
    <edge source="AUS" target="CHL">
      <data key="d0">4218090</data>
    </edge>
    <edge source="AUS" target="CHN">
      <data key="d0">103632954</data>
    </edge>
    <edge source="AUS" target="COL">
      <data key="d0">10982583</data>
    </edge>
    <edge source="AUS" target="CRI">
      <data key="d0">414430</data>
    </edge>
    <edge source="AUS" target="HRV">
      <data key="d0">47485</data>
    </edge>
    <edge source="AUS" target="CZE">
      <data key="d0">243736</data>
    </edge>
    <edge source="AUS" target="DNK">
      <data key="d0">1755515</data>
    </edge>
    <edge source="AUS" target="ECU">
      <data key="d0">2960109</data>
    </edge>
    <edge source="AUS" target="SLV">
      <data key="d0">273172</data>
    </edge>
    <edge source="AUS" target="ETH">
      <data key="d0">62851</data>
    </edge>
    <edge source="AUS" target="EST">
      <data key="d0">377007</data>
    </edge>
    <edge source="AUS" target="FIN">
      <data key="d0">1685663</data>
    </edge>
    <edge source="AUS" target="FRA">
      <data key="d0">41087465</data>
    </edge>
    <edge source="AUS" target="GEO">
      <data key="d0">137634</data>
    </edge>
    <edge source="AUS" target="DEU">
      <data key="d0">54490089</data>
    </edge>
    <edge source="AUS" target="GHA">
      <data key="d0">17874835</data>
    </edge>
    <edge source="AUS" target="GRC">
      <data key="d0">215204</data>
    </edge>
    <edge source="AUS" target="GTM">
      <data key="d0">125031</data>
    </edge>
    <edge source="AUS" target="HKG">
      <data key="d0">37045787</data>
    </edge>
    <edge source="AUS" target="HUN">
      <data key="d0">2760631</data>
    </edge>
    <edge source="AUS" target="IDN">
      <data key="d0">45281394</data>
    </edge>
    <edge source="AUS" target="IRL">
      <data key="d0">3399856</data>
    </edge>
    <edge source="AUS" target="ISR">
      <data key="d0">2930544</data>
    </edge>
    <edge source="AUS" target="ITA">
      <data key="d0">8220374</data>
    </edge>
    <edge source="AUS" target="CIV">
      <data key="d0">1094981</data>
    </edge>
    <edge source="AUS" target="JAM">
      <data key="d0">67515</data>
    </edge>
    <edge source="AUS" target="JPN">
      <data key="d0">18695537</data>
    </edge>
    <edge source="AUS" target="KAZ">
      <data key="d0">260907</data>
    </edge>
    <edge source="AUS" target="JOR">
      <data key="d0">208475</data>
    </edge>
    <edge source="AUS" target="KOR">
      <data key="d0">50005605</data>
    </edge>
    <edge source="AUS" target="KGZ">
      <data key="d0">31715</data>
    </edge>
    <edge source="AUS" target="LBN">
      <data key="d0">639586</data>
    </edge>
    <edge source="AUS" target="LVA">
      <data key="d0">168648</data>
    </edge>
    <edge source="AUS" target="LTU">
      <data key="d0">104648</data>
    </edge>
    <edge source="AUS" target="MDG">
      <data key="d0">177161</data>
    </edge>
    <edge source="AUS" target="MWI">
      <data key="d0">49070</data>
    </edge>
    <edge source="AUS" target="MYS">
      <data key="d0">52991361</data>
    </edge>
    <edge source="AUS" target="MRT">
      <data key="d0">616167</data>
    </edge>
    <edge source="AUS" target="MUS">
      <data key="d0">318259</data>
    </edge>
    <edge source="AUS" target="MEX">
      <data key="d0">10613738</data>
    </edge>
    <edge source="AUS" target="MAR">
      <data key="d0">1621614</data>
    </edge>
    <edge source="AUS" target="MOZ">
      <data key="d0">521824</data>
    </edge>
    <edge source="AUS" target="OMN">
      <data key="d0">2254541</data>
    </edge>
    <edge source="AUS" target="NAM">
      <data key="d0">526381</data>
    </edge>
    <edge source="AUS" target="NLD">
      <data key="d0">11613556</data>
    </edge>
    <edge source="AUS" target="NZL">
      <data key="d0">328011441</data>
    </edge>
    <edge source="AUS" target="NIC">
      <data key="d0">332131</data>
    </edge>
    <edge source="AUS" target="NOR">
      <data key="d0">1474466</data>
    </edge>
    <edge source="AUS" target="PAK">
      <data key="d0">3111442</data>
    </edge>
    <edge source="AUS" target="PAN">
      <data key="d0">1252056</data>
    </edge>
    <edge source="AUS" target="PRY">
      <data key="d0">28281</data>
    </edge>
    <edge source="AUS" target="PER">
      <data key="d0">2344291</data>
    </edge>
    <edge source="AUS" target="PHL">
      <data key="d0">11332556</data>
    </edge>
    <edge source="AUS" target="POL">
      <data key="d0">1227028</data>
    </edge>
    <edge source="AUS" target="PRT">
      <data key="d0">1159829</data>
    </edge>
    <edge source="AUS" target="ROU">
      <data key="d0">1513842</data>
    </edge>
    <edge source="AUS" target="RUS">
      <data key="d0">1069022</data>
    </edge>
    <edge source="AUS" target="SAU">
      <data key="d0">12475261</data>
    </edge>
    <edge source="AUS" target="SEN">
      <data key="d0">4591800</data>
    </edge>
    <edge source="AUS" target="SRB">
      <data key="d0">44337</data>
    </edge>
    <edge source="AUS" target="IND">
      <data key="d0">23120783</data>
    </edge>
    <edge source="AUS" target="SGP">
      <data key="d0">80850757</data>
    </edge>
    <edge source="AUS" target="SVK">
      <data key="d0">326416</data>
    </edge>
    <edge source="AUS" target="VNM">
      <data key="d0">9492694</data>
    </edge>
    <edge source="AUS" target="SVN">
      <data key="d0">1024979</data>
    </edge>
    <edge source="AUS" target="ZAF">
      <data key="d0">41118753</data>
    </edge>
    <edge source="AUS" target="ZWE">
      <data key="d0">87348</data>
    </edge>
    <edge source="AUS" target="ESP">
      <data key="d0">21068909</data>
    </edge>
    <edge source="AUS" target="SWE">
      <data key="d0">2998646</data>
    </edge>
    <edge source="AUS" target="CHE">
      <data key="d0">2604710</data>
    </edge>
    <edge source="AUS" target="THA">
      <data key="d0">33770185</data>
    </edge>
    <edge source="AUS" target="TGO">
      <data key="d0">48590</data>
    </edge>
    <edge source="AUS" target="ARE">
      <data key="d0">13327444</data>
    </edge>
    <edge source="AUS" target="TUN">
      <data key="d0">10013</data>
    </edge>
    <edge source="AUS" target="TUR">
      <data key="d0">3040353</data>
    </edge>
    <edge source="AUS" target="UGA">
      <data key="d0">195504</data>
    </edge>
    <edge source="AUS" target="UKR">
      <data key="d0">17672</data>
    </edge>
    <edge source="AUS" target="MKD">
      <data key="d0">27326</data>
    </edge>
    <edge source="AUS" target="EGY">
      <data key="d0">1806902</data>
    </edge>
    <edge source="AUS" target="GBR">
      <data key="d0">78107963</data>
    </edge>
    <edge source="AUS" target="TZA">
      <data key="d0">903882</data>
    </edge>
    <edge source="AUS" target="USA">
      <data key="d0">202998871</data>
    </edge>
    <edge source="AUS" target="BFA">
      <data key="d0">662410</data>
    </edge>
    <edge source="AUS" target="URY">
      <data key="d0">386744</data>
    </edge>
    <edge source="BEL" target="ALB">
      <data key="d0">566382</data>
    </edge>
    <edge source="BEL" target="DZA">
      <data key="d0">25863433</data>
    </edge>
    <edge source="BEL" target="AZE">
      <data key="d0">1535435</data>
    </edge>
    <edge source="BEL" target="ARG">
      <data key="d0">14689078</data>
    </edge>
    <edge source="BEL" target="AUS">
      <data key="d0">38850438</data>
    </edge>
    <edge source="BEL" target="AUT">
      <data key="d0">114528931</data>
    </edge>
    <edge source="BEL" target="ARM">
      <data key="d0">1170024</data>
    </edge>
    <edge source="BEL" target="BOL">
      <data key="d0">79069</data>
    </edge>
    <edge source="BEL" target="BWA">
      <data key="d0">253108</data>
    </edge>
    <edge source="BEL" target="BRA">
      <data key="d0">77717731</data>
    </edge>
    <edge source="BEL" target="BGR">
      <data key="d0">60533529</data>
    </edge>
    <edge source="BEL" target="BDI">
      <data key="d0">4588153</data>
    </edge>
    <edge source="BEL" target="BLR">
      <data key="d0">4894580</data>
    </edge>
    <edge source="BEL" target="CMR">
      <data key="d0">9623031</data>
    </edge>
    <edge source="BEL" target="CAN">
      <data key="d0">26363762</data>
    </edge>
    <edge source="BEL" target="CAF">
      <data key="d0">162041</data>
    </edge>
    <edge source="BEL" target="LKA">
      <data key="d0">1279393</data>
    </edge>
    <edge source="BEL" target="CHL">
      <data key="d0">7422734</data>
    </edge>
    <edge source="BEL" target="CHN">
      <data key="d0">280725228</data>
    </edge>
    <edge source="BEL" target="COL">
      <data key="d0">5809022</data>
    </edge>
    <edge source="BEL" target="CRI">
      <data key="d0">297711</data>
    </edge>
    <edge source="BEL" target="HRV">
      <data key="d0">4221695</data>
    </edge>
    <edge source="BEL" target="CZE">
      <data key="d0">126718657</data>
    </edge>
    <edge source="BEL" target="BEN">
      <data key="d0">2743870</data>
    </edge>
    <edge source="BEL" target="DNK">
      <data key="d0">135560177</data>
    </edge>
    <edge source="BEL" target="ECU">
      <data key="d0">1937378</data>
    </edge>
    <edge source="BEL" target="SLV">
      <data key="d0">241950</data>
    </edge>
    <edge source="BEL" target="ETH">
      <data key="d0">890684</data>
    </edge>
    <edge source="BEL" target="EST">
      <data key="d0">13500897</data>
    </edge>
    <edge source="BEL" target="FIN">
      <data key="d0">63890598</data>
    </edge>
    <edge source="BEL" target="FRA">
      <data key="d0">2057633275</data>
    </edge>
    <edge source="BEL" target="GEO">
      <data key="d0">1671487</data>
    </edge>
    <edge source="BEL" target="GMB">
      <data key="d0">110605</data>
    </edge>
    <edge source="BEL" target="DEU">
      <data key="d0">2198800186</data>
    </edge>
    <edge source="BEL" target="GHA">
      <data key="d0">8484797</data>
    </edge>
    <edge source="BEL" target="GRC">
      <data key="d0">51200735</data>
    </edge>
    <edge source="BEL" target="GTM">
      <data key="d0">362203</data>
    </edge>
    <edge source="BEL" target="HKG">
      <data key="d0">75830152</data>
    </edge>
    <edge source="BEL" target="HUN">
      <data key="d0">143869530</data>
    </edge>
    <edge source="BEL" target="IDN">
      <data key="d0">14281439</data>
    </edge>
    <edge source="BEL" target="IRL">
      <data key="d0">42605788</data>
    </edge>
    <edge source="BEL" target="ISR">
      <data key="d0">30213783</data>
    </edge>
    <edge source="BEL" target="ITA">
      <data key="d0">471298615</data>
    </edge>
    <edge source="BEL" target="CIV">
      <data key="d0">3032797</data>
    </edge>
    <edge source="BEL" target="JAM">
      <data key="d0">155810</data>
    </edge>
    <edge source="BEL" target="JPN">
      <data key="d0">62016902</data>
    </edge>
    <edge source="BEL" target="KAZ">
      <data key="d0">5791533</data>
    </edge>
    <edge source="BEL" target="JOR">
      <data key="d0">6500510</data>
    </edge>
    <edge source="BEL" target="KOR">
      <data key="d0">56309844</data>
    </edge>
    <edge source="BEL" target="KGZ">
      <data key="d0">170716</data>
    </edge>
    <edge source="BEL" target="LBN">
      <data key="d0">3558562</data>
    </edge>
    <edge source="BEL" target="LVA">
      <data key="d0">8640028</data>
    </edge>
    <edge source="BEL" target="LTU">
      <data key="d0">12712923</data>
    </edge>
    <edge source="BEL" target="MDG">
      <data key="d0">1700708</data>
    </edge>
    <edge source="BEL" target="MWI">
      <data key="d0">54039</data>
    </edge>
    <edge source="BEL" target="MYS">
      <data key="d0">47610008</data>
    </edge>
    <edge source="BEL" target="MRT">
      <data key="d0">2227388</data>
    </edge>
    <edge source="BEL" target="MUS">
      <data key="d0">801200</data>
    </edge>
    <edge source="BEL" target="MEX">
      <data key="d0">95936495</data>
    </edge>
    <edge source="BEL" target="MDA">
      <data key="d0">954904</data>
    </edge>
    <edge source="BEL" target="MAR">
      <data key="d0">42353316</data>
    </edge>
    <edge source="BEL" target="MOZ">
      <data key="d0">165775</data>
    </edge>
    <edge source="BEL" target="OMN">
      <data key="d0">6364706</data>
    </edge>
    <edge source="BEL" target="NAM">
      <data key="d0">27105</data>
    </edge>
    <edge source="BEL" target="NLD">
      <data key="d0">906859999</data>
    </edge>
    <edge source="BEL" target="NZL">
      <data key="d0">8041484</data>
    </edge>
    <edge source="BEL" target="NIC">
      <data key="d0">425614</data>
    </edge>
    <edge source="BEL" target="NER">
      <data key="d0">141161</data>
    </edge>
    <edge source="BEL" target="NOR">
      <data key="d0">83551635</data>
    </edge>
    <edge source="BEL" target="PAK">
      <data key="d0">4282159</data>
    </edge>
    <edge source="BEL" target="PAN">
      <data key="d0">853665</data>
    </edge>
    <edge source="BEL" target="PRY">
      <data key="d0">111234</data>
    </edge>
    <edge source="BEL" target="PER">
      <data key="d0">8185573</data>
    </edge>
    <edge source="BEL" target="PHL">
      <data key="d0">92547242</data>
    </edge>
    <edge source="BEL" target="POL">
      <data key="d0">302989229</data>
    </edge>
    <edge source="BEL" target="PRT">
      <data key="d0">78331436</data>
    </edge>
    <edge source="BEL" target="ROU">
      <data key="d0">91476249</data>
    </edge>
    <edge source="BEL" target="RUS">
      <data key="d0">245517174</data>
    </edge>
    <edge source="BEL" target="SAU">
      <data key="d0">72038281</data>
    </edge>
    <edge source="BEL" target="SEN">
      <data key="d0">8310888</data>
    </edge>
    <edge source="BEL" target="SRB">
      <data key="d0">7391431</data>
    </edge>
    <edge source="BEL" target="IND">
      <data key="d0">44051220</data>
    </edge>
    <edge source="BEL" target="SGP">
      <data key="d0">33129932</data>
    </edge>
    <edge source="BEL" target="SVK">
      <data key="d0">61634278</data>
    </edge>
    <edge source="BEL" target="VNM">
      <data key="d0">4835323</data>
    </edge>
    <edge source="BEL" target="SVN">
      <data key="d0">21122095</data>
    </edge>
    <edge source="BEL" target="ZAF">
      <data key="d0">72063104</data>
    </edge>
    <edge source="BEL" target="ZWE">
      <data key="d0">227887</data>
    </edge>
    <edge source="BEL" target="ESP">
      <data key="d0">321164980</data>
    </edge>
    <edge source="BEL" target="SWE">
      <data key="d0">194420221</data>
    </edge>
    <edge source="BEL" target="CHE">
      <data key="d0">91383878</data>
    </edge>
    <edge source="BEL" target="THA">
      <data key="d0">49935930</data>
    </edge>
    <edge source="BEL" target="TGO">
      <data key="d0">899486</data>
    </edge>
    <edge source="BEL" target="ARE">
      <data key="d0">115696381</data>
    </edge>
    <edge source="BEL" target="TUN">
      <data key="d0">24685269</data>
    </edge>
    <edge source="BEL" target="TUR">
      <data key="d0">111049488</data>
    </edge>
    <edge source="BEL" target="UGA">
      <data key="d0">1559660</data>
    </edge>
    <edge source="BEL" target="UKR">
      <data key="d0">40766135</data>
    </edge>
    <edge source="BEL" target="MKD">
      <data key="d0">50097150</data>
    </edge>
    <edge source="BEL" target="EGY">
      <data key="d0">23805429</data>
    </edge>
    <edge source="BEL" target="GBR">
      <data key="d0">662731694</data>
    </edge>
    <edge source="BEL" target="TZA">
      <data key="d0">1388714</data>
    </edge>
    <edge source="BEL" target="USA">
      <data key="d0">435450902</data>
    </edge>
    <edge source="BEL" target="BFA">
      <data key="d0">1037366</data>
    </edge>
    <edge source="BEL" target="URY">
      <data key="d0">9396727</data>
    </edge>
    <edge source="BOL" target="ARG">
      <data key="d0">578128</data>
    </edge>
    <edge source="BOL" target="AUS">
      <data key="d0">68076</data>
    </edge>
    <edge source="BOL" target="BRA">
      <data key="d0">23120</data>
    </edge>
    <edge source="BOL" target="CHL">
      <data key="d0">253530</data>
    </edge>
    <edge source="BOL" target="CHN">
      <data key="d0">12829</data>
    </edge>
    <edge source="BOL" target="COL">
      <data key="d0">13501</data>
    </edge>
    <edge source="BOL" target="DEU">
      <data key="d0">85425</data>
    </edge>
    <edge source="BOL" target="HND">
      <data key="d0">13108</data>
    </edge>
    <edge source="BOL" target="HKG">
      <data key="d0">117389</data>
    </edge>
    <edge source="BOL" target="MEX">
      <data key="d0">29244</data>
    </edge>
    <edge source="BOL" target="NLD">
      <data key="d0">91300</data>
    </edge>
    <edge source="BOL" target="NIC">
      <data key="d0">41400</data>
    </edge>
    <edge source="BOL" target="PRY">
      <data key="d0">3672222</data>
    </edge>
    <edge source="BOL" target="PER">
      <data key="d0">404184</data>
    </edge>
    <edge source="BOL" target="USA">
      <data key="d0">741467</data>
    </edge>
    <edge source="BOL" target="URY">
      <data key="d0">22647</data>
    </edge>
    <edge source="BRA" target="DZA">
      <data key="d0">1761173</data>
    </edge>
    <edge source="BRA" target="AZE">
      <data key="d0">16331</data>
    </edge>
    <edge source="BRA" target="ARG">
      <data key="d0">750663806</data>
    </edge>
    <edge source="BRA" target="AUS">
      <data key="d0">7761032</data>
    </edge>
    <edge source="BRA" target="AUT">
      <data key="d0">1411287</data>
    </edge>
    <edge source="BRA" target="ARM">
      <data key="d0">64528</data>
    </edge>
    <edge source="BRA" target="BEL">
      <data key="d0">4153374</data>
    </edge>
    <edge source="BRA" target="BOL">
      <data key="d0">87553293</data>
    </edge>
    <edge source="BRA" target="BGR">
      <data key="d0">723986</data>
    </edge>
    <edge source="BRA" target="BLR">
      <data key="d0">143495</data>
    </edge>
    <edge source="BRA" target="CAN">
      <data key="d0">30532127</data>
    </edge>
    <edge source="BRA" target="CAF">
      <data key="d0">29925</data>
    </edge>
    <edge source="BRA" target="LKA">
      <data key="d0">106105</data>
    </edge>
    <edge source="BRA" target="CHL">
      <data key="d0">106986580</data>
    </edge>
    <edge source="BRA" target="CHN">
      <data key="d0">53920773</data>
    </edge>
    <edge source="BRA" target="COL">
      <data key="d0">117665006</data>
    </edge>
    <edge source="BRA" target="CRI">
      <data key="d0">9114987</data>
    </edge>
    <edge source="BRA" target="HRV">
      <data key="d0">45159</data>
    </edge>
    <edge source="BRA" target="CZE">
      <data key="d0">953115</data>
    </edge>
    <edge source="BRA" target="DNK">
      <data key="d0">1404382</data>
    </edge>
    <edge source="BRA" target="ECU">
      <data key="d0">45312680</data>
    </edge>
    <edge source="BRA" target="SLV">
      <data key="d0">4261220</data>
    </edge>
    <edge source="BRA" target="ETH">
      <data key="d0">85228</data>
    </edge>
    <edge source="BRA" target="EST">
      <data key="d0">3332889</data>
    </edge>
    <edge source="BRA" target="FIN">
      <data key="d0">629268</data>
    </edge>
    <edge source="BRA" target="FRA">
      <data key="d0">19858218</data>
    </edge>
    <edge source="BRA" target="GEO">
      <data key="d0">1256348</data>
    </edge>
    <edge source="BRA" target="GMB">
      <data key="d0">61890</data>
    </edge>
    <edge source="BRA" target="DEU">
      <data key="d0">111776502</data>
    </edge>
    <edge source="BRA" target="GHA">
      <data key="d0">524599</data>
    </edge>
    <edge source="BRA" target="GRC">
      <data key="d0">363454</data>
    </edge>
    <edge source="BRA" target="GTM">
      <data key="d0">10896157</data>
    </edge>
    <edge source="BRA" target="HND">
      <data key="d0">2500454</data>
    </edge>
    <edge source="BRA" target="HKG">
      <data key="d0">23300629</data>
    </edge>
    <edge source="BRA" target="HUN">
      <data key="d0">4574403</data>
    </edge>
    <edge source="BRA" target="IDN">
      <data key="d0">3912712</data>
    </edge>
    <edge source="BRA" target="IRL">
      <data key="d0">1568838</data>
    </edge>
    <edge source="BRA" target="ISR">
      <data key="d0">2808353</data>
    </edge>
    <edge source="BRA" target="ITA">
      <data key="d0">14972947</data>
    </edge>
    <edge source="BRA" target="CIV">
      <data key="d0">223558</data>
    </edge>
    <edge source="BRA" target="JAM">
      <data key="d0">304557</data>
    </edge>
    <edge source="BRA" target="JPN">
      <data key="d0">4499847</data>
    </edge>
    <edge source="BRA" target="KAZ">
      <data key="d0">12658</data>
    </edge>
    <edge source="BRA" target="JOR">
      <data key="d0">166859</data>
    </edge>
    <edge source="BRA" target="KOR">
      <data key="d0">11562779</data>
    </edge>
    <edge source="BRA" target="LBN">
      <data key="d0">131664</data>
    </edge>
    <edge source="BRA" target="LTU">
      <data key="d0">34056</data>
    </edge>
    <edge source="BRA" target="MDG">
      <data key="d0">21350</data>
    </edge>
    <edge source="BRA" target="MWI">
      <data key="d0">10190</data>
    </edge>
    <edge source="BRA" target="MYS">
      <data key="d0">6215776</data>
    </edge>
    <edge source="BRA" target="MRT">
      <data key="d0">235269</data>
    </edge>
    <edge source="BRA" target="MUS">
      <data key="d0">10726</data>
    </edge>
    <edge source="BRA" target="MEX">
      <data key="d0">122940420</data>
    </edge>
    <edge source="BRA" target="MAR">
      <data key="d0">528063</data>
    </edge>
    <edge source="BRA" target="MOZ">
      <data key="d0">2141742</data>
    </edge>
    <edge source="BRA" target="OMN">
      <data key="d0">964539</data>
    </edge>
    <edge source="BRA" target="NLD">
      <data key="d0">26710012</data>
    </edge>
    <edge source="BRA" target="NZL">
      <data key="d0">387992</data>
    </edge>
    <edge source="BRA" target="NIC">
      <data key="d0">2651776</data>
    </edge>
    <edge source="BRA" target="NOR">
      <data key="d0">876195</data>
    </edge>
    <edge source="BRA" target="PAK">
      <data key="d0">187295</data>
    </edge>
    <edge source="BRA" target="PAN">
      <data key="d0">22917321</data>
    </edge>
    <edge source="BRA" target="PRY">
      <data key="d0">154135035</data>
    </edge>
    <edge source="BRA" target="PER">
      <data key="d0">78473504</data>
    </edge>
    <edge source="BRA" target="PHL">
      <data key="d0">1200163</data>
    </edge>
    <edge source="BRA" target="POL">
      <data key="d0">2725264</data>
    </edge>
    <edge source="BRA" target="PRT">
      <data key="d0">5176081</data>
    </edge>
    <edge source="BRA" target="ROU">
      <data key="d0">1005182</data>
    </edge>
    <edge source="BRA" target="RUS">
      <data key="d0">1957607</data>
    </edge>
    <edge source="BRA" target="SAU">
      <data key="d0">6831317</data>
    </edge>
    <edge source="BRA" target="SEN">
      <data key="d0">47511</data>
    </edge>
    <edge source="BRA" target="SRB">
      <data key="d0">48190</data>
    </edge>
    <edge source="BRA" target="IND">
      <data key="d0">9377990</data>
    </edge>
    <edge source="BRA" target="SGP">
      <data key="d0">14190868</data>
    </edge>
    <edge source="BRA" target="SVK">
      <data key="d0">4307502</data>
    </edge>
    <edge source="BRA" target="VNM">
      <data key="d0">3149663</data>
    </edge>
    <edge source="BRA" target="SVN">
      <data key="d0">289688</data>
    </edge>
    <edge source="BRA" target="ZAF">
      <data key="d0">32559926</data>
    </edge>
    <edge source="BRA" target="ESP">
      <data key="d0">5407682</data>
    </edge>
    <edge source="BRA" target="SWE">
      <data key="d0">3875635</data>
    </edge>
    <edge source="BRA" target="CHE">
      <data key="d0">4289848</data>
    </edge>
    <edge source="BRA" target="THA">
      <data key="d0">9654239</data>
    </edge>
    <edge source="BRA" target="TGO">
      <data key="d0">81392</data>
    </edge>
    <edge source="BRA" target="ARE">
      <data key="d0">2825800</data>
    </edge>
    <edge source="BRA" target="TUN">
      <data key="d0">313837</data>
    </edge>
    <edge source="BRA" target="TUR">
      <data key="d0">7123689</data>
    </edge>
    <edge source="BRA" target="UGA">
      <data key="d0">60463</data>
    </edge>
    <edge source="BRA" target="UKR">
      <data key="d0">112647</data>
    </edge>
    <edge source="BRA" target="EGY">
      <data key="d0">2043827</data>
    </edge>
    <edge source="BRA" target="GBR">
      <data key="d0">11270628</data>
    </edge>
    <edge source="BRA" target="TZA">
      <data key="d0">576358</data>
    </edge>
    <edge source="BRA" target="USA">
      <data key="d0">253588819</data>
    </edge>
    <edge source="BRA" target="URY">
      <data key="d0">63651528</data>
    </edge>
    <edge source="CAN" target="ALB">
      <data key="d0">1265304</data>
    </edge>
    <edge source="CAN" target="DZA">
      <data key="d0">2027535</data>
    </edge>
    <edge source="CAN" target="AZE">
      <data key="d0">645503</data>
    </edge>
    <edge source="CAN" target="ARG">
      <data key="d0">17372122</data>
    </edge>
    <edge source="CAN" target="AUS">
      <data key="d0">60061825</data>
    </edge>
    <edge source="CAN" target="AUT">
      <data key="d0">11452701</data>
    </edge>
    <edge source="CAN" target="ARM">
      <data key="d0">71982</data>
    </edge>
    <edge source="CAN" target="BEL">
      <data key="d0">15024143</data>
    </edge>
    <edge source="CAN" target="BOL">
      <data key="d0">1332588</data>
    </edge>
    <edge source="CAN" target="BWA">
      <data key="d0">63510</data>
    </edge>
    <edge source="CAN" target="BRA">
      <data key="d0">56478383</data>
    </edge>
    <edge source="CAN" target="BGR">
      <data key="d0">1437055</data>
    </edge>
    <edge source="CAN" target="BDI">
      <data key="d0">28069</data>
    </edge>
    <edge source="CAN" target="BLR">
      <data key="d0">643193</data>
    </edge>
    <edge source="CAN" target="KHM">
      <data key="d0">193627</data>
    </edge>
    <edge source="CAN" target="CMR">
      <data key="d0">480699</data>
    </edge>
    <edge source="CAN" target="LKA">
      <data key="d0">4415059</data>
    </edge>
    <edge source="CAN" target="CHL">
      <data key="d0">31741563</data>
    </edge>
    <edge source="CAN" target="CHN">
      <data key="d0">168892851</data>
    </edge>
    <edge source="CAN" target="COL">
      <data key="d0">12129504</data>
    </edge>
    <edge source="CAN" target="CRI">
      <data key="d0">7043887</data>
    </edge>
    <edge source="CAN" target="HRV">
      <data key="d0">1135131</data>
    </edge>
    <edge source="CAN" target="CZE">
      <data key="d0">6392363</data>
    </edge>
    <edge source="CAN" target="BEN">
      <data key="d0">395145</data>
    </edge>
    <edge source="CAN" target="DNK">
      <data key="d0">13901477</data>
    </edge>
    <edge source="CAN" target="ECU">
      <data key="d0">3378354</data>
    </edge>
    <edge source="CAN" target="SLV">
      <data key="d0">167671</data>
    </edge>
    <edge source="CAN" target="ETH">
      <data key="d0">693144</data>
    </edge>
    <edge source="CAN" target="EST">
      <data key="d0">1076468</data>
    </edge>
    <edge source="CAN" target="FIN">
      <data key="d0">19467022</data>
    </edge>
    <edge source="CAN" target="FRA">
      <data key="d0">169368347</data>
    </edge>
    <edge source="CAN" target="GEO">
      <data key="d0">1050390</data>
    </edge>
    <edge source="CAN" target="DEU">
      <data key="d0">126998115</data>
    </edge>
    <edge source="CAN" target="GHA">
      <data key="d0">665739</data>
    </edge>
    <edge source="CAN" target="GRC">
      <data key="d0">2051212</data>
    </edge>
    <edge source="CAN" target="GTM">
      <data key="d0">2876233</data>
    </edge>
    <edge source="CAN" target="HND">
      <data key="d0">811442</data>
    </edge>
    <edge source="CAN" target="HKG">
      <data key="d0">88159708</data>
    </edge>
    <edge source="CAN" target="HUN">
      <data key="d0">90727791</data>
    </edge>
    <edge source="CAN" target="IDN">
      <data key="d0">16319130</data>
    </edge>
    <edge source="CAN" target="IRL">
      <data key="d0">9621130</data>
    </edge>
    <edge source="CAN" target="ISR">
      <data key="d0">11803741</data>
    </edge>
    <edge source="CAN" target="ITA">
      <data key="d0">53586953</data>
    </edge>
    <edge source="CAN" target="CIV">
      <data key="d0">235789</data>
    </edge>
    <edge source="CAN" target="JAM">
      <data key="d0">3456302</data>
    </edge>
    <edge source="CAN" target="JPN">
      <data key="d0">82208873</data>
    </edge>
    <edge source="CAN" target="KAZ">
      <data key="d0">5273163</data>
    </edge>
    <edge source="CAN" target="JOR">
      <data key="d0">2140337</data>
    </edge>
    <edge source="CAN" target="KOR">
      <data key="d0">75497420</data>
    </edge>
    <edge source="CAN" target="KGZ">
      <data key="d0">188661</data>
    </edge>
    <edge source="CAN" target="LBN">
      <data key="d0">690164</data>
    </edge>
    <edge source="CAN" target="LVA">
      <data key="d0">3259804</data>
    </edge>
    <edge source="CAN" target="LTU">
      <data key="d0">3319360</data>
    </edge>
    <edge source="CAN" target="MDG">
      <data key="d0">824006</data>
    </edge>
    <edge source="CAN" target="MYS">
      <data key="d0">46377871</data>
    </edge>
    <edge source="CAN" target="MRT">
      <data key="d0">927234</data>
    </edge>
    <edge source="CAN" target="MUS">
      <data key="d0">88395</data>
    </edge>
    <edge source="CAN" target="MEX">
      <data key="d0">287728301</data>
    </edge>
    <edge source="CAN" target="MAR">
      <data key="d0">1339018</data>
    </edge>
    <edge source="CAN" target="MOZ">
      <data key="d0">479073</data>
    </edge>
    <edge source="CAN" target="OMN">
      <data key="d0">4499884</data>
    </edge>
    <edge source="CAN" target="NAM">
      <data key="d0">330036</data>
    </edge>
    <edge source="CAN" target="NLD">
      <data key="d0">50224598</data>
    </edge>
    <edge source="CAN" target="NZL">
      <data key="d0">9591065</data>
    </edge>
    <edge source="CAN" target="NIC">
      <data key="d0">200525</data>
    </edge>
    <edge source="CAN" target="NER">
      <data key="d0">707128</data>
    </edge>
    <edge source="CAN" target="NOR">
      <data key="d0">7518989</data>
    </edge>
    <edge source="CAN" target="PAK">
      <data key="d0">2152360</data>
    </edge>
    <edge source="CAN" target="PAN">
      <data key="d0">2202706</data>
    </edge>
    <edge source="CAN" target="PRY">
      <data key="d0">139945</data>
    </edge>
    <edge source="CAN" target="PER">
      <data key="d0">14928277</data>
    </edge>
    <edge source="CAN" target="PHL">
      <data key="d0">11056298</data>
    </edge>
    <edge source="CAN" target="POL">
      <data key="d0">21677706</data>
    </edge>
    <edge source="CAN" target="PRT">
      <data key="d0">2004542</data>
    </edge>
    <edge source="CAN" target="ROU">
      <data key="d0">8621451</data>
    </edge>
    <edge source="CAN" target="RUS">
      <data key="d0">50971325</data>
    </edge>
    <edge source="CAN" target="SAU">
      <data key="d0">34871912</data>
    </edge>
    <edge source="CAN" target="SEN">
      <data key="d0">286011</data>
    </edge>
    <edge source="CAN" target="SRB">
      <data key="d0">1530921</data>
    </edge>
    <edge source="CAN" target="IND">
      <data key="d0">27259741</data>
    </edge>
    <edge source="CAN" target="SGP">
      <data key="d0">41684461</data>
    </edge>
    <edge source="CAN" target="SVK">
      <data key="d0">3763124</data>
    </edge>
    <edge source="CAN" target="VNM">
      <data key="d0">3457660</data>
    </edge>
    <edge source="CAN" target="SVN">
      <data key="d0">842528</data>
    </edge>
    <edge source="CAN" target="ZAF">
      <data key="d0">25193762</data>
    </edge>
    <edge source="CAN" target="ZWE">
      <data key="d0">13893</data>
    </edge>
    <edge source="CAN" target="ESP">
      <data key="d0">26593879</data>
    </edge>
    <edge source="CAN" target="SWE">
      <data key="d0">22467028</data>
    </edge>
    <edge source="CAN" target="CHE">
      <data key="d0">12296902</data>
    </edge>
    <edge source="CAN" target="THA">
      <data key="d0">32250973</data>
    </edge>
    <edge source="CAN" target="TGO">
      <data key="d0">42425</data>
    </edge>
    <edge source="CAN" target="ARE">
      <data key="d0">24398697</data>
    </edge>
    <edge source="CAN" target="TUN">
      <data key="d0">1081417</data>
    </edge>
    <edge source="CAN" target="TUR">
      <data key="d0">18267945</data>
    </edge>
    <edge source="CAN" target="UGA">
      <data key="d0">222637</data>
    </edge>
    <edge source="CAN" target="UKR">
      <data key="d0">2425583</data>
    </edge>
    <edge source="CAN" target="MKD">
      <data key="d0">178539</data>
    </edge>
    <edge source="CAN" target="EGY">
      <data key="d0">4070769</data>
    </edge>
    <edge source="CAN" target="GBR">
      <data key="d0">124787783</data>
    </edge>
    <edge source="CAN" target="TZA">
      <data key="d0">1105432</data>
    </edge>
    <edge source="CAN" target="USA">
      <data key="d0">6322502743</data>
    </edge>
    <edge source="CAN" target="BFA">
      <data key="d0">1977104</data>
    </edge>
    <edge source="CAN" target="URY">
      <data key="d0">1232358</data>
    </edge>
    <edge source="LKA" target="AUS">
      <data key="d0">2315084</data>
    </edge>
    <edge source="LKA" target="AUT">
      <data key="d0">872208</data>
    </edge>
    <edge source="LKA" target="BEL">
      <data key="d0">88040</data>
    </edge>
    <edge source="LKA" target="BWA">
      <data key="d0">535909</data>
    </edge>
    <edge source="LKA" target="BRA">
      <data key="d0">25898</data>
    </edge>
    <edge source="LKA" target="BGR">
      <data key="d0">17230</data>
    </edge>
    <edge source="LKA" target="KHM">
      <data key="d0">51625</data>
    </edge>
    <edge source="LKA" target="CAN">
      <data key="d0">2537605</data>
    </edge>
    <edge source="LKA" target="CHN">
      <data key="d0">1938570</data>
    </edge>
    <edge source="LKA" target="DNK">
      <data key="d0">1299874</data>
    </edge>
    <edge source="LKA" target="FIN">
      <data key="d0">24036</data>
    </edge>
    <edge source="LKA" target="DEU">
      <data key="d0">16253808</data>
    </edge>
    <edge source="LKA" target="HKG">
      <data key="d0">13603851</data>
    </edge>
    <edge source="LKA" target="HUN">
      <data key="d0">14913</data>
    </edge>
    <edge source="LKA" target="IDN">
      <data key="d0">91714</data>
    </edge>
    <edge source="LKA" target="IRL">
      <data key="d0">459305</data>
    </edge>
    <edge source="LKA" target="ISR">
      <data key="d0">282232</data>
    </edge>
    <edge source="LKA" target="ITA">
      <data key="d0">264593</data>
    </edge>
    <edge source="LKA" target="JPN">
      <data key="d0">6574440</data>
    </edge>
    <edge source="LKA" target="JOR">
      <data key="d0">58434</data>
    </edge>
    <edge source="LKA" target="KOR">
      <data key="d0">97643</data>
    </edge>
    <edge source="LKA" target="LBN">
      <data key="d0">200359</data>
    </edge>
    <edge source="LKA" target="MWI">
      <data key="d0">59763</data>
    </edge>
    <edge source="LKA" target="MYS">
      <data key="d0">134181</data>
    </edge>
    <edge source="LKA" target="MRT">
      <data key="d0">96193</data>
    </edge>
    <edge source="LKA" target="MUS">
      <data key="d0">321778</data>
    </edge>
    <edge source="LKA" target="OMN">
      <data key="d0">4500697</data>
    </edge>
    <edge source="LKA" target="NLD">
      <data key="d0">169437</data>
    </edge>
    <edge source="LKA" target="NZL">
      <data key="d0">1582986</data>
    </edge>
    <edge source="LKA" target="NOR">
      <data key="d0">1022060</data>
    </edge>
    <edge source="LKA" target="PAK">
      <data key="d0">514790</data>
    </edge>
    <edge source="LKA" target="POL">
      <data key="d0">182856</data>
    </edge>
    <edge source="LKA" target="ROU">
      <data key="d0">2484917</data>
    </edge>
    <edge source="LKA" target="RUS">
      <data key="d0">3306578</data>
    </edge>
    <edge source="LKA" target="SAU">
      <data key="d0">205604</data>
    </edge>
    <edge source="LKA" target="IND">
      <data key="d0">36466886</data>
    </edge>
    <edge source="LKA" target="SGP">
      <data key="d0">4218514</data>
    </edge>
    <edge source="LKA" target="SVK">
      <data key="d0">36328</data>
    </edge>
    <edge source="LKA" target="VNM">
      <data key="d0">34871</data>
    </edge>
    <edge source="LKA" target="ZAF">
      <data key="d0">331113</data>
    </edge>
    <edge source="LKA" target="ESP">
      <data key="d0">363937</data>
    </edge>
    <edge source="LKA" target="SWE">
      <data key="d0">5787034</data>
    </edge>
    <edge source="LKA" target="CHE">
      <data key="d0">48815517</data>
    </edge>
    <edge source="LKA" target="THA">
      <data key="d0">1811493</data>
    </edge>
    <edge source="LKA" target="ARE">
      <data key="d0">3273045</data>
    </edge>
    <edge source="LKA" target="TUN">
      <data key="d0">404899</data>
    </edge>
    <edge source="LKA" target="UGA">
      <data key="d0">491683</data>
    </edge>
    <edge source="LKA" target="EGY">
      <data key="d0">98572</data>
    </edge>
    <edge source="LKA" target="GBR">
      <data key="d0">5416267</data>
    </edge>
    <edge source="LKA" target="TZA">
      <data key="d0">51876</data>
    </edge>
    <edge source="LKA" target="USA">
      <data key="d0">13688352</data>
    </edge>
    <edge source="CHL" target="ARG">
      <data key="d0">31240155</data>
    </edge>
    <edge source="CHL" target="AUS">
      <data key="d0">258066</data>
    </edge>
    <edge source="CHL" target="BEL">
      <data key="d0">1684625</data>
    </edge>
    <edge source="CHL" target="BOL">
      <data key="d0">81865297</data>
    </edge>
    <edge source="CHL" target="BRA">
      <data key="d0">3549416</data>
    </edge>
    <edge source="CHL" target="CAN">
      <data key="d0">398981</data>
    </edge>
    <edge source="CHL" target="LKA">
      <data key="d0">105465</data>
    </edge>
    <edge source="CHL" target="CHN">
      <data key="d0">3060866</data>
    </edge>
    <edge source="CHL" target="COL">
      <data key="d0">17317988</data>
    </edge>
    <edge source="CHL" target="CRI">
      <data key="d0">469632</data>
    </edge>
    <edge source="CHL" target="DNK">
      <data key="d0">1187980</data>
    </edge>
    <edge source="CHL" target="ECU">
      <data key="d0">34049497</data>
    </edge>
    <edge source="CHL" target="SLV">
      <data key="d0">124632</data>
    </edge>
    <edge source="CHL" target="FRA">
      <data key="d0">301572</data>
    </edge>
    <edge source="CHL" target="DEU">
      <data key="d0">3213371</data>
    </edge>
    <edge source="CHL" target="GTM">
      <data key="d0">418848</data>
    </edge>
    <edge source="CHL" target="HND">
      <data key="d0">12673</data>
    </edge>
    <edge source="CHL" target="HKG">
      <data key="d0">276259</data>
    </edge>
    <edge source="CHL" target="IRL">
      <data key="d0">47340</data>
    </edge>
    <edge source="CHL" target="ITA">
      <data key="d0">275808</data>
    </edge>
    <edge source="CHL" target="JPN">
      <data key="d0">64958</data>
    </edge>
    <edge source="CHL" target="KOR">
      <data key="d0">176443</data>
    </edge>
    <edge source="CHL" target="MRT">
      <data key="d0">104214</data>
    </edge>
    <edge source="CHL" target="MEX">
      <data key="d0">4200657</data>
    </edge>
    <edge source="CHL" target="NLD">
      <data key="d0">88529</data>
    </edge>
    <edge source="CHL" target="NZL">
      <data key="d0">381250</data>
    </edge>
    <edge source="CHL" target="NIC">
      <data key="d0">42429</data>
    </edge>
    <edge source="CHL" target="NOR">
      <data key="d0">94215</data>
    </edge>
    <edge source="CHL" target="PAN">
      <data key="d0">3356940</data>
    </edge>
    <edge source="CHL" target="PRY">
      <data key="d0">7586344</data>
    </edge>
    <edge source="CHL" target="PER">
      <data key="d0">47343586</data>
    </edge>
    <edge source="CHL" target="SGP">
      <data key="d0">107410</data>
    </edge>
    <edge source="CHL" target="ZAF">
      <data key="d0">711738</data>
    </edge>
    <edge source="CHL" target="ESP">
      <data key="d0">984340</data>
    </edge>
    <edge source="CHL" target="SWE">
      <data key="d0">72044</data>
    </edge>
    <edge source="CHL" target="CHE">
      <data key="d0">293460</data>
    </edge>
    <edge source="CHL" target="ARE">
      <data key="d0">345927</data>
    </edge>
    <edge source="CHL" target="EGY">
      <data key="d0">39582</data>
    </edge>
    <edge source="CHL" target="GBR">
      <data key="d0">168737</data>
    </edge>
    <edge source="CHL" target="USA">
      <data key="d0">11258149</data>
    </edge>
    <edge source="CHL" target="URY">
      <data key="d0">6859159</data>
    </edge>
    <edge source="CHN" target="ALB">
      <data key="d0">16574285</data>
    </edge>
    <edge source="CHN" target="DZA">
      <data key="d0">310477855</data>
    </edge>
    <edge source="CHN" target="AZE">
      <data key="d0">63517632</data>
    </edge>
    <edge source="CHN" target="ARG">
      <data key="d0">692901813</data>
    </edge>
    <edge source="CHN" target="AUS">
      <data key="d0">3385954492</data>
    </edge>
    <edge source="CHN" target="AUT">
      <data key="d0">416292960</data>
    </edge>
    <edge source="CHN" target="ARM">
      <data key="d0">6339299</data>
    </edge>
    <edge source="CHN" target="BEL">
      <data key="d0">1916325005</data>
    </edge>
    <edge source="CHN" target="BOL">
      <data key="d0">25648088</data>
    </edge>
    <edge source="CHN" target="BWA">
      <data key="d0">15695589</data>
    </edge>
    <edge source="CHN" target="BRA">
      <data key="d0">3844575337</data>
    </edge>
    <edge source="CHN" target="BGR">
      <data key="d0">187095260</data>
    </edge>
    <edge source="CHN" target="BDI">
      <data key="d0">1681419</data>
    </edge>
    <edge source="CHN" target="BLR">
      <data key="d0">71590765</data>
    </edge>
    <edge source="CHN" target="KHM">
      <data key="d0">89152958</data>
    </edge>
    <edge source="CHN" target="CMR">
      <data key="d0">45393832</data>
    </edge>
    <edge source="CHN" target="CAN">
      <data key="d0">2150856192</data>
    </edge>
    <edge source="CHN" target="CAF">
      <data key="d0">2428946</data>
    </edge>
    <edge source="CHN" target="LKA">
      <data key="d0">169358483</data>
    </edge>
    <edge source="CHN" target="CHL">
      <data key="d0">616935113</data>
    </edge>
    <edge source="CHN" target="COL">
      <data key="d0">432070291</data>
    </edge>
    <edge source="CHN" target="CRI">
      <data key="d0">87758776</data>
    </edge>
    <edge source="CHN" target="HRV">
      <data key="d0">53087197</data>
    </edge>
    <edge source="CHN" target="CZE">
      <data key="d0">671692262</data>
    </edge>
    <edge source="CHN" target="BEN">
      <data key="d0">287418684</data>
    </edge>
    <edge source="CHN" target="DNK">
      <data key="d0">517904061</data>
    </edge>
    <edge source="CHN" target="ECU">
      <data key="d0">189225930</data>
    </edge>
    <edge source="CHN" target="SLV">
      <data key="d0">25067397</data>
    </edge>
    <edge source="CHN" target="ETH">
      <data key="d0">188506471</data>
    </edge>
    <edge source="CHN" target="EST">
      <data key="d0">179975425</data>
    </edge>
    <edge source="CHN" target="FIN">
      <data key="d0">866889254</data>
    </edge>
    <edge source="CHN" target="FRA">
      <data key="d0">3268786292</data>
    </edge>
    <edge source="CHN" target="GEO">
      <data key="d0">57814571</data>
    </edge>
    <edge source="CHN" target="GMB">
      <data key="d0">9172636</data>
    </edge>
    <edge source="CHN" target="PSE">
      <data key="d0">2519971</data>
    </edge>
    <edge source="CHN" target="DEU">
      <data key="d0">8711746903</data>
    </edge>
    <edge source="CHN" target="GHA">
      <data key="d0">273256190</data>
    </edge>
    <edge source="CHN" target="GRC">
      <data key="d0">474316619</data>
    </edge>
    <edge source="CHN" target="GTM">
      <data key="d0">55222456</data>
    </edge>
    <edge source="CHN" target="HND">
      <data key="d0">62042305</data>
    </edge>
    <edge source="CHN" target="HKG">
      <data key="d0">74374354434</data>
    </edge>
    <edge source="CHN" target="HUN">
      <data key="d0">817058864</data>
    </edge>
    <edge source="CHN" target="IDN">
      <data key="d0">2365055498</data>
    </edge>
    <edge source="CHN" target="IRL">
      <data key="d0">136635065</data>
    </edge>
    <edge source="CHN" target="ISR">
      <data key="d0">490078680</data>
    </edge>
    <edge source="CHN" target="ITA">
      <data key="d0">2860317687</data>
    </edge>
    <edge source="CHN" target="CIV">
      <data key="d0">72975433</data>
    </edge>
    <edge source="CHN" target="JAM">
      <data key="d0">36276018</data>
    </edge>
    <edge source="CHN" target="JPN">
      <data key="d0">17219171359</data>
    </edge>
    <edge source="CHN" target="KAZ">
      <data key="d0">514203571</data>
    </edge>
    <edge source="CHN" target="JOR">
      <data key="d0">198764656</data>
    </edge>
    <edge source="CHN" target="KOR">
      <data key="d0">10675204680</data>
    </edge>
    <edge source="CHN" target="KGZ">
      <data key="d0">88767654</data>
    </edge>
    <edge source="CHN" target="LBN">
      <data key="d0">131448070</data>
    </edge>
    <edge source="CHN" target="LVA">
      <data key="d0">169600544</data>
    </edge>
    <edge source="CHN" target="LTU">
      <data key="d0">171717906</data>
    </edge>
    <edge source="CHN" target="MDG">
      <data key="d0">22033751</data>
    </edge>
    <edge source="CHN" target="MWI">
      <data key="d0">26995542</data>
    </edge>
    <edge source="CHN" target="MYS">
      <data key="d0">4570993184</data>
    </edge>
    <edge source="CHN" target="MRT">
      <data key="d0">25588913</data>
    </edge>
    <edge source="CHN" target="MUS">
      <data key="d0">41385082</data>
    </edge>
    <edge source="CHN" target="MEX">
      <data key="d0">2200537387</data>
    </edge>
    <edge source="CHN" target="MDA">
      <data key="d0">10631737</data>
    </edge>
    <edge source="CHN" target="MAR">
      <data key="d0">194454092</data>
    </edge>
    <edge source="CHN" target="MOZ">
      <data key="d0">62388933</data>
    </edge>
    <edge source="CHN" target="OMN">
      <data key="d0">103099607</data>
    </edge>
    <edge source="CHN" target="NAM">
      <data key="d0">8501420</data>
    </edge>
    <edge source="CHN" target="NLD">
      <data key="d0">7308200365</data>
    </edge>
    <edge source="CHN" target="NZL">
      <data key="d0">277580272</data>
    </edge>
    <edge source="CHN" target="NIC">
      <data key="d0">13078412</data>
    </edge>
    <edge source="CHN" target="NER">
      <data key="d0">5565042</data>
    </edge>
    <edge source="CHN" target="NOR">
      <data key="d0">161770627</data>
    </edge>
    <edge source="CHN" target="PAK">
      <data key="d0">681852453</data>
    </edge>
    <edge source="CHN" target="PAN">
      <data key="d0">334437960</data>
    </edge>
    <edge source="CHN" target="PRY">
      <data key="d0">65350784</data>
    </edge>
    <edge source="CHN" target="PER">
      <data key="d0">333515484</data>
    </edge>
    <edge source="CHN" target="PHL">
      <data key="d0">1506809924</data>
    </edge>
    <edge source="CHN" target="POL">
      <data key="d0">1235904272</data>
    </edge>
    <edge source="CHN" target="PRT">
      <data key="d0">178241883</data>
    </edge>
    <edge source="CHN" target="ROU">
      <data key="d0">273887905</data>
    </edge>
    <edge source="CHN" target="RUS">
      <data key="d0">3054474731</data>
    </edge>
    <edge source="CHN" target="SAU">
      <data key="d0">832952430</data>
    </edge>
    <edge source="CHN" target="SEN">
      <data key="d0">45427742</data>
    </edge>
    <edge source="CHN" target="SRB">
      <data key="d0">22720831</data>
    </edge>
    <edge source="CHN" target="IND">
      <data key="d0">4424074339</data>
    </edge>
    <edge source="CHN" target="SGP">
      <data key="d0">6643579979</data>
    </edge>
    <edge source="CHN" target="SVK">
      <data key="d0">308263489</data>
    </edge>
    <edge source="CHN" target="VNM">
      <data key="d0">2849624976</data>
    </edge>
    <edge source="CHN" target="SVN">
      <data key="d0">194737624</data>
    </edge>
    <edge source="CHN" target="ZAF">
      <data key="d0">1088822946</data>
    </edge>
    <edge source="CHN" target="ZWE">
      <data key="d0">26533037</data>
    </edge>
    <edge source="CHN" target="ESP">
      <data key="d0">1377009334</data>
    </edge>
    <edge source="CHN" target="SWE">
      <data key="d0">654830867</data>
    </edge>
    <edge source="CHN" target="CHE">
      <data key="d0">474138813</data>
    </edge>
    <edge source="CHN" target="THA">
      <data key="d0">2710152246</data>
    </edge>
    <edge source="CHN" target="TGO">
      <data key="d0">101577573</data>
    </edge>
    <edge source="CHN" target="ARE">
      <data key="d0">1855157686</data>
    </edge>
    <edge source="CHN" target="TUN">
      <data key="d0">126995153</data>
    </edge>
    <edge source="CHN" target="TUR">
      <data key="d0">1417354746</data>
    </edge>
    <edge source="CHN" target="UGA">
      <data key="d0">25368156</data>
    </edge>
    <edge source="CHN" target="UKR">
      <data key="d0">847328436</data>
    </edge>
    <edge source="CHN" target="MKD">
      <data key="d0">4662464</data>
    </edge>
    <edge source="CHN" target="EGY">
      <data key="d0">447337721</data>
    </edge>
    <edge source="CHN" target="GBR">
      <data key="d0">4210152030</data>
    </edge>
    <edge source="CHN" target="TZA">
      <data key="d0">137733970</data>
    </edge>
    <edge source="CHN" target="USA">
      <data key="d0">29869680156</data>
    </edge>
    <edge source="CHN" target="BFA">
      <data key="d0">4813319</data>
    </edge>
    <edge source="CHN" target="URY">
      <data key="d0">132929268</data>
    </edge>
    <edge source="COL" target="ARG">
      <data key="d0">1480178</data>
    </edge>
    <edge source="COL" target="AUS">
      <data key="d0">355651</data>
    </edge>
    <edge source="COL" target="BEL">
      <data key="d0">314694</data>
    </edge>
    <edge source="COL" target="BOL">
      <data key="d0">7357269</data>
    </edge>
    <edge source="COL" target="BRA">
      <data key="d0">11820669</data>
    </edge>
    <edge source="COL" target="CAN">
      <data key="d0">1610068</data>
    </edge>
    <edge source="COL" target="CHL">
      <data key="d0">28776956</data>
    </edge>
    <edge source="COL" target="CHN">
      <data key="d0">278372</data>
    </edge>
    <edge source="COL" target="CRI">
      <data key="d0">9134074</data>
    </edge>
    <edge source="COL" target="HRV">
      <data key="d0">27867</data>
    </edge>
    <edge source="COL" target="ECU">
      <data key="d0">82450099</data>
    </edge>
    <edge source="COL" target="SLV">
      <data key="d0">2801516</data>
    </edge>
    <edge source="COL" target="FRA">
      <data key="d0">1082984</data>
    </edge>
    <edge source="COL" target="DEU">
      <data key="d0">791865</data>
    </edge>
    <edge source="COL" target="GHA">
      <data key="d0">95282</data>
    </edge>
    <edge source="COL" target="GTM">
      <data key="d0">8503490</data>
    </edge>
    <edge source="COL" target="HND">
      <data key="d0">3404553</data>
    </edge>
    <edge source="COL" target="HKG">
      <data key="d0">470466</data>
    </edge>
    <edge source="COL" target="IDN">
      <data key="d0">61831</data>
    </edge>
    <edge source="COL" target="ISR">
      <data key="d0">90821</data>
    </edge>
    <edge source="COL" target="ITA">
      <data key="d0">512856</data>
    </edge>
    <edge source="COL" target="JAM">
      <data key="d0">112657</data>
    </edge>
    <edge source="COL" target="JPN">
      <data key="d0">130505</data>
    </edge>
    <edge source="COL" target="KOR">
      <data key="d0">69081</data>
    </edge>
    <edge source="COL" target="MYS">
      <data key="d0">12903</data>
    </edge>
    <edge source="COL" target="MEX">
      <data key="d0">15705241</data>
    </edge>
    <edge source="COL" target="MOZ">
      <data key="d0">45194</data>
    </edge>
    <edge source="COL" target="NLD">
      <data key="d0">2792872</data>
    </edge>
    <edge source="COL" target="NIC">
      <data key="d0">127625</data>
    </edge>
    <edge source="COL" target="PAN">
      <data key="d0">12090851</data>
    </edge>
    <edge source="COL" target="PRY">
      <data key="d0">373452</data>
    </edge>
    <edge source="COL" target="PER">
      <data key="d0">81108243</data>
    </edge>
    <edge source="COL" target="PHL">
      <data key="d0">38959</data>
    </edge>
    <edge source="COL" target="PRT">
      <data key="d0">769901</data>
    </edge>
    <edge source="COL" target="RUS">
      <data key="d0">57860</data>
    </edge>
    <edge source="COL" target="SAU">
      <data key="d0">757302</data>
    </edge>
    <edge source="COL" target="SEN">
      <data key="d0">20000</data>
    </edge>
    <edge source="COL" target="IND">
      <data key="d0">10107</data>
    </edge>
    <edge source="COL" target="ESP">
      <data key="d0">19875</data>
    </edge>
    <edge source="COL" target="SWE">
      <data key="d0">277229</data>
    </edge>
    <edge source="COL" target="THA">
      <data key="d0">89199</data>
    </edge>
    <edge source="COL" target="ARE">
      <data key="d0">22365</data>
    </edge>
    <edge source="COL" target="GBR">
      <data key="d0">1305166</data>
    </edge>
    <edge source="COL" target="USA">
      <data key="d0">26245357</data>
    </edge>
    <edge source="COL" target="URY">
      <data key="d0">59872</data>
    </edge>
    <edge source="CRI" target="ARG">
      <data key="d0">53657</data>
    </edge>
    <edge source="CRI" target="AUS">
      <data key="d0">1208734</data>
    </edge>
    <edge source="CRI" target="BEL">
      <data key="d0">4312731</data>
    </edge>
    <edge source="CRI" target="BOL">
      <data key="d0">10759</data>
    </edge>
    <edge source="CRI" target="BRA">
      <data key="d0">651635</data>
    </edge>
    <edge source="CRI" target="CAN">
      <data key="d0">4768187</data>
    </edge>
    <edge source="CRI" target="CHL">
      <data key="d0">1201436</data>
    </edge>
    <edge source="CRI" target="CHN">
      <data key="d0">262477203</data>
    </edge>
    <edge source="CRI" target="COL">
      <data key="d0">2019279</data>
    </edge>
    <edge source="CRI" target="DNK">
      <data key="d0">25137</data>
    </edge>
    <edge source="CRI" target="ECU">
      <data key="d0">8150293</data>
    </edge>
    <edge source="CRI" target="SLV">
      <data key="d0">33315013</data>
    </edge>
    <edge source="CRI" target="FRA">
      <data key="d0">2501670</data>
    </edge>
    <edge source="CRI" target="DEU">
      <data key="d0">11762910</data>
    </edge>
    <edge source="CRI" target="GTM">
      <data key="d0">48223609</data>
    </edge>
    <edge source="CRI" target="HND">
      <data key="d0">44972444</data>
    </edge>
    <edge source="CRI" target="HKG">
      <data key="d0">462582816</data>
    </edge>
    <edge source="CRI" target="IRL">
      <data key="d0">5630830</data>
    </edge>
    <edge source="CRI" target="ISR">
      <data key="d0">87133</data>
    </edge>
    <edge source="CRI" target="ITA">
      <data key="d0">180917</data>
    </edge>
    <edge source="CRI" target="JAM">
      <data key="d0">1019917</data>
    </edge>
    <edge source="CRI" target="JPN">
      <data key="d0">52139807</data>
    </edge>
    <edge source="CRI" target="KOR">
      <data key="d0">17405411</data>
    </edge>
    <edge source="CRI" target="MWI">
      <data key="d0">16698</data>
    </edge>
    <edge source="CRI" target="MYS">
      <data key="d0">199435756</data>
    </edge>
    <edge source="CRI" target="MUS">
      <data key="d0">20320</data>
    </edge>
    <edge source="CRI" target="MEX">
      <data key="d0">12893200</data>
    </edge>
    <edge source="CRI" target="NLD">
      <data key="d0">408032620</data>
    </edge>
    <edge source="CRI" target="NIC">
      <data key="d0">27163764</data>
    </edge>
    <edge source="CRI" target="PAN">
      <data key="d0">39459845</data>
    </edge>
    <edge source="CRI" target="PER">
      <data key="d0">333967</data>
    </edge>
    <edge source="CRI" target="PHL">
      <data key="d0">1449102</data>
    </edge>
    <edge source="CRI" target="POL">
      <data key="d0">175354</data>
    </edge>
    <edge source="CRI" target="ROU">
      <data key="d0">66054</data>
    </edge>
    <edge source="CRI" target="RUS">
      <data key="d0">210904</data>
    </edge>
    <edge source="CRI" target="IND">
      <data key="d0">12293591</data>
    </edge>
    <edge source="CRI" target="SGP">
      <data key="d0">37343461</data>
    </edge>
    <edge source="CRI" target="ZAF">
      <data key="d0">17466</data>
    </edge>
    <edge source="CRI" target="ESP">
      <data key="d0">386419</data>
    </edge>
    <edge source="CRI" target="SWE">
      <data key="d0">1141263</data>
    </edge>
    <edge source="CRI" target="CHE">
      <data key="d0">21461</data>
    </edge>
    <edge source="CRI" target="THA">
      <data key="d0">291951</data>
    </edge>
    <edge source="CRI" target="ARE">
      <data key="d0">875820</data>
    </edge>
    <edge source="CRI" target="GBR">
      <data key="d0">6631778</data>
    </edge>
    <edge source="CRI" target="USA">
      <data key="d0">969079225</data>
    </edge>
    <edge source="CRI" target="URY">
      <data key="d0">28167</data>
    </edge>
    <edge source="ECU" target="BEL">
      <data key="d0">30338</data>
    </edge>
    <edge source="ECU" target="BOL">
      <data key="d0">444763</data>
    </edge>
    <edge source="ECU" target="BRA">
      <data key="d0">783866</data>
    </edge>
    <edge source="ECU" target="CAN">
      <data key="d0">24650</data>
    </edge>
    <edge source="ECU" target="CHL">
      <data key="d0">4345387</data>
    </edge>
    <edge source="ECU" target="CHN">
      <data key="d0">27000</data>
    </edge>
    <edge source="ECU" target="COL">
      <data key="d0">8139407</data>
    </edge>
    <edge source="ECU" target="CRI">
      <data key="d0">526697</data>
    </edge>
    <edge source="ECU" target="SLV">
      <data key="d0">58838</data>
    </edge>
    <edge source="ECU" target="ETH">
      <data key="d0">28848</data>
    </edge>
    <edge source="ECU" target="EST">
      <data key="d0">11840</data>
    </edge>
    <edge source="ECU" target="DEU">
      <data key="d0">87117</data>
    </edge>
    <edge source="ECU" target="GTM">
      <data key="d0">83439</data>
    </edge>
    <edge source="ECU" target="HND">
      <data key="d0">38262</data>
    </edge>
    <edge source="ECU" target="HKG">
      <data key="d0">550110</data>
    </edge>
    <edge source="ECU" target="JPN">
      <data key="d0">67200</data>
    </edge>
    <edge source="ECU" target="KOR">
      <data key="d0">17567</data>
    </edge>
    <edge source="ECU" target="MEX">
      <data key="d0">173463</data>
    </edge>
    <edge source="ECU" target="NIC">
      <data key="d0">313028</data>
    </edge>
    <edge source="ECU" target="PAN">
      <data key="d0">1495046</data>
    </edge>
    <edge source="ECU" target="PER">
      <data key="d0">7955288</data>
    </edge>
    <edge source="ECU" target="GBR">
      <data key="d0">41740</data>
    </edge>
    <edge source="ECU" target="USA">
      <data key="d0">10332267</data>
    </edge>
    <edge source="SLV" target="COL">
      <data key="d0">49634</data>
    </edge>
    <edge source="SLV" target="CRI">
      <data key="d0">4534292</data>
    </edge>
    <edge source="SLV" target="CZE">
      <data key="d0">1029074</data>
    </edge>
    <edge source="SLV" target="DEU">
      <data key="d0">376681</data>
    </edge>
    <edge source="SLV" target="GTM">
      <data key="d0">7736448</data>
    </edge>
    <edge source="SLV" target="HND">
      <data key="d0">5954864</data>
    </edge>
    <edge source="SLV" target="MEX">
      <data key="d0">333972</data>
    </edge>
    <edge source="SLV" target="NIC">
      <data key="d0">2642473</data>
    </edge>
    <edge source="SLV" target="PAN">
      <data key="d0">3351830</data>
    </edge>
    <edge source="SLV" target="SWE">
      <data key="d0">18278</data>
    </edge>
    <edge source="SLV" target="GBR">
      <data key="d0">1243533</data>
    </edge>
    <edge source="SLV" target="USA">
      <data key="d0">176387430</data>
    </edge>
    <edge source="FIN" target="ALB">
      <data key="d0">340176</data>
    </edge>
    <edge source="FIN" target="DZA">
      <data key="d0">1997848</data>
    </edge>
    <edge source="FIN" target="AZE">
      <data key="d0">17355531</data>
    </edge>
    <edge source="FIN" target="ARG">
      <data key="d0">7414791</data>
    </edge>
    <edge source="FIN" target="AUS">
      <data key="d0">47750273</data>
    </edge>
    <edge source="FIN" target="AUT">
      <data key="d0">25898102</data>
    </edge>
    <edge source="FIN" target="ARM">
      <data key="d0">1200287</data>
    </edge>
    <edge source="FIN" target="BEL">
      <data key="d0">45580645</data>
    </edge>
    <edge source="FIN" target="BOL">
      <data key="d0">656282</data>
    </edge>
    <edge source="FIN" target="BRA">
      <data key="d0">59894308</data>
    </edge>
    <edge source="FIN" target="BGR">
      <data key="d0">10384174</data>
    </edge>
    <edge source="FIN" target="BDI">
      <data key="d0">12409</data>
    </edge>
    <edge source="FIN" target="BLR">
      <data key="d0">1151023</data>
    </edge>
    <edge source="FIN" target="KHM">
      <data key="d0">82761</data>
    </edge>
    <edge source="FIN" target="CMR">
      <data key="d0">56079</data>
    </edge>
    <edge source="FIN" target="CAN">
      <data key="d0">44033620</data>
    </edge>
    <edge source="FIN" target="LKA">
      <data key="d0">131424</data>
    </edge>
    <edge source="FIN" target="CHL">
      <data key="d0">23343680</data>
    </edge>
    <edge source="FIN" target="CHN">
      <data key="d0">295367961</data>
    </edge>
    <edge source="FIN" target="COL">
      <data key="d0">2212256</data>
    </edge>
    <edge source="FIN" target="CRI">
      <data key="d0">971408</data>
    </edge>
    <edge source="FIN" target="HRV">
      <data key="d0">6036598</data>
    </edge>
    <edge source="FIN" target="CZE">
      <data key="d0">45111284</data>
    </edge>
    <edge source="FIN" target="BEN">
      <data key="d0">121332</data>
    </edge>
    <edge source="FIN" target="DNK">
      <data key="d0">68191729</data>
    </edge>
    <edge source="FIN" target="ECU">
      <data key="d0">1134391</data>
    </edge>
    <edge source="FIN" target="SLV">
      <data key="d0">160049</data>
    </edge>
    <edge source="FIN" target="ETH">
      <data key="d0">116318</data>
    </edge>
    <edge source="FIN" target="EST">
      <data key="d0">167720722</data>
    </edge>
    <edge source="FIN" target="FRA">
      <data key="d0">104002622</data>
    </edge>
    <edge source="FIN" target="GEO">
      <data key="d0">250108</data>
    </edge>
    <edge source="FIN" target="GMB">
      <data key="d0">33740</data>
    </edge>
    <edge source="FIN" target="PSE">
      <data key="d0">46897</data>
    </edge>
    <edge source="FIN" target="DEU">
      <data key="d0">310372911</data>
    </edge>
    <edge source="FIN" target="GHA">
      <data key="d0">613322</data>
    </edge>
    <edge source="FIN" target="GRC">
      <data key="d0">8824599</data>
    </edge>
    <edge source="FIN" target="GTM">
      <data key="d0">1450129</data>
    </edge>
    <edge source="FIN" target="HND">
      <data key="d0">514888</data>
    </edge>
    <edge source="FIN" target="HKG">
      <data key="d0">18469842</data>
    </edge>
    <edge source="FIN" target="HUN">
      <data key="d0">14779686</data>
    </edge>
    <edge source="FIN" target="IDN">
      <data key="d0">15870727</data>
    </edge>
    <edge source="FIN" target="IRL">
      <data key="d0">8498819</data>
    </edge>
    <edge source="FIN" target="ISR">
      <data key="d0">15992668</data>
    </edge>
    <edge source="FIN" target="ITA">
      <data key="d0">133602134</data>
    </edge>
    <edge source="FIN" target="CIV">
      <data key="d0">39442</data>
    </edge>
    <edge source="FIN" target="JAM">
      <data key="d0">110599</data>
    </edge>
    <edge source="FIN" target="JPN">
      <data key="d0">33990687</data>
    </edge>
    <edge source="FIN" target="KAZ">
      <data key="d0">5268785</data>
    </edge>
    <edge source="FIN" target="JOR">
      <data key="d0">2368422</data>
    </edge>
    <edge source="FIN" target="KOR">
      <data key="d0">70614136</data>
    </edge>
    <edge source="FIN" target="KGZ">
      <data key="d0">220346</data>
    </edge>
    <edge source="FIN" target="LBN">
      <data key="d0">2240434</data>
    </edge>
    <edge source="FIN" target="LVA">
      <data key="d0">20711609</data>
    </edge>
    <edge source="FIN" target="LTU">
      <data key="d0">28699011</data>
    </edge>
    <edge source="FIN" target="MDG">
      <data key="d0">76795</data>
    </edge>
    <edge source="FIN" target="MYS">
      <data key="d0">18670010</data>
    </edge>
    <edge source="FIN" target="MRT">
      <data key="d0">306659</data>
    </edge>
    <edge source="FIN" target="MUS">
      <data key="d0">173207</data>
    </edge>
    <edge source="FIN" target="MEX">
      <data key="d0">11139137</data>
    </edge>
    <edge source="FIN" target="MDA">
      <data key="d0">492786</data>
    </edge>
    <edge source="FIN" target="MAR">
      <data key="d0">8415118</data>
    </edge>
    <edge source="FIN" target="MOZ">
      <data key="d0">442247</data>
    </edge>
    <edge source="FIN" target="OMN">
      <data key="d0">4362951</data>
    </edge>
    <edge source="FIN" target="NAM">
      <data key="d0">214245</data>
    </edge>
    <edge source="FIN" target="NLD">
      <data key="d0">97425480</data>
    </edge>
    <edge source="FIN" target="NZL">
      <data key="d0">5238154</data>
    </edge>
    <edge source="FIN" target="NIC">
      <data key="d0">95833</data>
    </edge>
    <edge source="FIN" target="NER">
      <data key="d0">1162773</data>
    </edge>
    <edge source="FIN" target="NOR">
      <data key="d0">125635290</data>
    </edge>
    <edge source="FIN" target="PAK">
      <data key="d0">3287993</data>
    </edge>
    <edge source="FIN" target="PAN">
      <data key="d0">2712694</data>
    </edge>
    <edge source="FIN" target="PRY">
      <data key="d0">343299</data>
    </edge>
    <edge source="FIN" target="PER">
      <data key="d0">10033917</data>
    </edge>
    <edge source="FIN" target="PHL">
      <data key="d0">4594602</data>
    </edge>
    <edge source="FIN" target="POL">
      <data key="d0">78798634</data>
    </edge>
    <edge source="FIN" target="PRT">
      <data key="d0">5106943</data>
    </edge>
    <edge source="FIN" target="ROU">
      <data key="d0">11050672</data>
    </edge>
    <edge source="FIN" target="RUS">
      <data key="d0">429896971</data>
    </edge>
    <edge source="FIN" target="SAU">
      <data key="d0">44706460</data>
    </edge>
    <edge source="FIN" target="SEN">
      <data key="d0">601117</data>
    </edge>
    <edge source="FIN" target="SRB">
      <data key="d0">3710823</data>
    </edge>
    <edge source="FIN" target="IND">
      <data key="d0">102061059</data>
    </edge>
    <edge source="FIN" target="SGP">
      <data key="d0">59464867</data>
    </edge>
    <edge source="FIN" target="SVK">
      <data key="d0">6726144</data>
    </edge>
    <edge source="FIN" target="VNM">
      <data key="d0">4819597</data>
    </edge>
    <edge source="FIN" target="SVN">
      <data key="d0">3020070</data>
    </edge>
    <edge source="FIN" target="ZAF">
      <data key="d0">32581535</data>
    </edge>
    <edge source="FIN" target="ZWE">
      <data key="d0">308096</data>
    </edge>
    <edge source="FIN" target="ESP">
      <data key="d0">56362175</data>
    </edge>
    <edge source="FIN" target="SWE">
      <data key="d0">293630395</data>
    </edge>
    <edge source="FIN" target="CHE">
      <data key="d0">66312689</data>
    </edge>
    <edge source="FIN" target="THA">
      <data key="d0">21755086</data>
    </edge>
    <edge source="FIN" target="TGO">
      <data key="d0">75481</data>
    </edge>
    <edge source="FIN" target="ARE">
      <data key="d0">40131368</data>
    </edge>
    <edge source="FIN" target="TUN">
      <data key="d0">1650339</data>
    </edge>
    <edge source="FIN" target="TUR">
      <data key="d0">35095539</data>
    </edge>
    <edge source="FIN" target="UGA">
      <data key="d0">180326</data>
    </edge>
    <edge source="FIN" target="UKR">
      <data key="d0">13616960</data>
    </edge>
    <edge source="FIN" target="MKD">
      <data key="d0">181937</data>
    </edge>
    <edge source="FIN" target="EGY">
      <data key="d0">8195797</data>
    </edge>
    <edge source="FIN" target="GBR">
      <data key="d0">116639492</data>
    </edge>
    <edge source="FIN" target="TZA">
      <data key="d0">494716</data>
    </edge>
    <edge source="FIN" target="USA">
      <data key="d0">441228318</data>
    </edge>
    <edge source="FIN" target="BFA">
      <data key="d0">33654</data>
    </edge>
    <edge source="FIN" target="URY">
      <data key="d0">22048112</data>
    </edge>
    <edge source="GEO" target="AZE">
      <data key="d0">4947091</data>
    </edge>
    <edge source="GEO" target="ARM">
      <data key="d0">3033637</data>
    </edge>
    <edge source="GEO" target="BEL">
      <data key="d0">33281</data>
    </edge>
    <edge source="GEO" target="BGR">
      <data key="d0">16479</data>
    </edge>
    <edge source="GEO" target="CAN">
      <data key="d0">80435</data>
    </edge>
    <edge source="GEO" target="CHN">
      <data key="d0">77378</data>
    </edge>
    <edge source="GEO" target="EST">
      <data key="d0">50293</data>
    </edge>
    <edge source="GEO" target="FRA">
      <data key="d0">46237</data>
    </edge>
    <edge source="GEO" target="DEU">
      <data key="d0">308082</data>
    </edge>
    <edge source="GEO" target="ISR">
      <data key="d0">382565</data>
    </edge>
    <edge source="GEO" target="ITA">
      <data key="d0">12781</data>
    </edge>
    <edge source="GEO" target="KAZ">
      <data key="d0">1052270</data>
    </edge>
    <edge source="GEO" target="KOR">
      <data key="d0">146468</data>
    </edge>
    <edge source="GEO" target="KGZ">
      <data key="d0">257369</data>
    </edge>
    <edge source="GEO" target="LVA">
      <data key="d0">61289</data>
    </edge>
    <edge source="GEO" target="LTU">
      <data key="d0">750404</data>
    </edge>
    <edge source="GEO" target="NLD">
      <data key="d0">19515</data>
    </edge>
    <edge source="GEO" target="PAK">
      <data key="d0">46989</data>
    </edge>
    <edge source="GEO" target="PHL">
      <data key="d0">41951</data>
    </edge>
    <edge source="GEO" target="RUS">
      <data key="d0">1218947</data>
    </edge>
    <edge source="GEO" target="IND">
      <data key="d0">152461</data>
    </edge>
    <edge source="GEO" target="ESP">
      <data key="d0">142066</data>
    </edge>
    <edge source="GEO" target="ARE">
      <data key="d0">749986</data>
    </edge>
    <edge source="GEO" target="TUR">
      <data key="d0">344707</data>
    </edge>
    <edge source="GEO" target="UKR">
      <data key="d0">685365</data>
    </edge>
    <edge source="GEO" target="EGY">
      <data key="d0">11268</data>
    </edge>
    <edge source="GEO" target="USA">
      <data key="d0">40188</data>
    </edge>
    <edge source="GTM" target="BRA">
      <data key="d0">12882</data>
    </edge>
    <edge source="GTM" target="BGR">
      <data key="d0">49560</data>
    </edge>
    <edge source="GTM" target="CHL">
      <data key="d0">268876</data>
    </edge>
    <edge source="GTM" target="CHN">
      <data key="d0">24911</data>
    </edge>
    <edge source="GTM" target="COL">
      <data key="d0">3811191</data>
    </edge>
    <edge source="GTM" target="CRI">
      <data key="d0">3184700</data>
    </edge>
    <edge source="GTM" target="ECU">
      <data key="d0">204042</data>
    </edge>
    <edge source="GTM" target="SLV">
      <data key="d0">8512946</data>
    </edge>
    <edge source="GTM" target="FRA">
      <data key="d0">19664</data>
    </edge>
    <edge source="GTM" target="DEU">
      <data key="d0">385618</data>
    </edge>
    <edge source="GTM" target="HND">
      <data key="d0">9010324</data>
    </edge>
    <edge source="GTM" target="HKG">
      <data key="d0">538579</data>
    </edge>
    <edge source="GTM" target="JAM">
      <data key="d0">49983</data>
    </edge>
    <edge source="GTM" target="MEX">
      <data key="d0">5273921</data>
    </edge>
    <edge source="GTM" target="NIC">
      <data key="d0">7214058</data>
    </edge>
    <edge source="GTM" target="PAN">
      <data key="d0">3450032</data>
    </edge>
    <edge source="GTM" target="PER">
      <data key="d0">1104418</data>
    </edge>
    <edge source="GTM" target="ESP">
      <data key="d0">73472</data>
    </edge>
    <edge source="GTM" target="USA">
      <data key="d0">2286456</data>
    </edge>
    <edge source="HND" target="ARG">
      <data key="d0">20000</data>
    </edge>
    <edge source="HND" target="AUT">
      <data key="d0">37943</data>
    </edge>
    <edge source="HND" target="BEL">
      <data key="d0">61838</data>
    </edge>
    <edge source="HND" target="BRA">
      <data key="d0">5092156</data>
    </edge>
    <edge source="HND" target="CAN">
      <data key="d0">114616</data>
    </edge>
    <edge source="HND" target="CHN">
      <data key="d0">1637740</data>
    </edge>
    <edge source="HND" target="COL">
      <data key="d0">37558</data>
    </edge>
    <edge source="HND" target="CRI">
      <data key="d0">1541370</data>
    </edge>
    <edge source="HND" target="CZE">
      <data key="d0">151028</data>
    </edge>
    <edge source="HND" target="ECU">
      <data key="d0">739844</data>
    </edge>
    <edge source="HND" target="SLV">
      <data key="d0">744945</data>
    </edge>
    <edge source="HND" target="DEU">
      <data key="d0">476079</data>
    </edge>
    <edge source="HND" target="GTM">
      <data key="d0">3116356</data>
    </edge>
    <edge source="HND" target="HKG">
      <data key="d0">15652</data>
    </edge>
    <edge source="HND" target="HUN">
      <data key="d0">95625</data>
    </edge>
    <edge source="HND" target="IDN">
      <data key="d0">24666</data>
    </edge>
    <edge source="HND" target="ITA">
      <data key="d0">133068</data>
    </edge>
    <edge source="HND" target="JAM">
      <data key="d0">61785</data>
    </edge>
    <edge source="HND" target="JPN">
      <data key="d0">465664</data>
    </edge>
    <edge source="HND" target="KOR">
      <data key="d0">1282313</data>
    </edge>
    <edge source="HND" target="MYS">
      <data key="d0">34338</data>
    </edge>
    <edge source="HND" target="MEX">
      <data key="d0">2777354</data>
    </edge>
    <edge source="HND" target="MAR">
      <data key="d0">31775</data>
    </edge>
    <edge source="HND" target="NLD">
      <data key="d0">120686</data>
    </edge>
    <edge source="HND" target="NIC">
      <data key="d0">7186185</data>
    </edge>
    <edge source="HND" target="PAN">
      <data key="d0">2142128</data>
    </edge>
    <edge source="HND" target="PER">
      <data key="d0">295934</data>
    </edge>
    <edge source="HND" target="PHL">
      <data key="d0">34648</data>
    </edge>
    <edge source="HND" target="POL">
      <data key="d0">1391673</data>
    </edge>
    <edge source="HND" target="ROU">
      <data key="d0">226410</data>
    </edge>
    <edge source="HND" target="RUS">
      <data key="d0">23164</data>
    </edge>
    <edge source="HND" target="SAU">
      <data key="d0">24027</data>
    </edge>
    <edge source="HND" target="IND">
      <data key="d0">37938</data>
    </edge>
    <edge source="HND" target="SVK">
      <data key="d0">19240</data>
    </edge>
    <edge source="HND" target="VNM">
      <data key="d0">78200</data>
    </edge>
    <edge source="HND" target="ESP">
      <data key="d0">417506</data>
    </edge>
    <edge source="HND" target="THA">
      <data key="d0">11306</data>
    </edge>
    <edge source="HND" target="TUN">
      <data key="d0">10220</data>
    </edge>
    <edge source="HND" target="EGY">
      <data key="d0">18065</data>
    </edge>
    <edge source="HND" target="GBR">
      <data key="d0">42841</data>
    </edge>
    <edge source="HND" target="USA">
      <data key="d0">508262258</data>
    </edge>
    <edge source="HKG" target="ALB">
      <data key="d0">407489</data>
    </edge>
    <edge source="HKG" target="DZA">
      <data key="d0">2013645</data>
    </edge>
    <edge source="HKG" target="AZE">
      <data key="d0">811877</data>
    </edge>
    <edge source="HKG" target="ARG">
      <data key="d0">46718197</data>
    </edge>
    <edge source="HKG" target="AUS">
      <data key="d0">337198345</data>
    </edge>
    <edge source="HKG" target="AUT">
      <data key="d0">103914770</data>
    </edge>
    <edge source="HKG" target="ARM">
      <data key="d0">235473</data>
    </edge>
    <edge source="HKG" target="BEL">
      <data key="d0">148942811</data>
    </edge>
    <edge source="HKG" target="BOL">
      <data key="d0">473800</data>
    </edge>
    <edge source="HKG" target="BWA">
      <data key="d0">102948</data>
    </edge>
    <edge source="HKG" target="BRA">
      <data key="d0">509303980</data>
    </edge>
    <edge source="HKG" target="BGR">
      <data key="d0">10700146</data>
    </edge>
    <edge source="HKG" target="BDI">
      <data key="d0">32122</data>
    </edge>
    <edge source="HKG" target="BLR">
      <data key="d0">3338595</data>
    </edge>
    <edge source="HKG" target="KHM">
      <data key="d0">7194134</data>
    </edge>
    <edge source="HKG" target="CMR">
      <data key="d0">1506143</data>
    </edge>
    <edge source="HKG" target="CAN">
      <data key="d0">291141866</data>
    </edge>
    <edge source="HKG" target="CAF">
      <data key="d0">49030</data>
    </edge>
    <edge source="HKG" target="LKA">
      <data key="d0">8188860</data>
    </edge>
    <edge source="HKG" target="CHL">
      <data key="d0">23201626</data>
    </edge>
    <edge source="HKG" target="CHN">
      <data key="d0">86319249587</data>
    </edge>
    <edge source="HKG" target="COL">
      <data key="d0">17370101</data>
    </edge>
    <edge source="HKG" target="CRI">
      <data key="d0">4937491</data>
    </edge>
    <edge source="HKG" target="HRV">
      <data key="d0">1311960</data>
    </edge>
    <edge source="HKG" target="CZE">
      <data key="d0">184658729</data>
    </edge>
    <edge source="HKG" target="BEN">
      <data key="d0">1285426</data>
    </edge>
    <edge source="HKG" target="DNK">
      <data key="d0">73199797</data>
    </edge>
    <edge source="HKG" target="ECU">
      <data key="d0">31063865</data>
    </edge>
    <edge source="HKG" target="SLV">
      <data key="d0">2852699</data>
    </edge>
    <edge source="HKG" target="ETH">
      <data key="d0">3148459</data>
    </edge>
    <edge source="HKG" target="EST">
      <data key="d0">71264533</data>
    </edge>
    <edge source="HKG" target="FIN">
      <data key="d0">438117693</data>
    </edge>
    <edge source="HKG" target="FRA">
      <data key="d0">832978113</data>
    </edge>
    <edge source="HKG" target="GEO">
      <data key="d0">2865206</data>
    </edge>
    <edge source="HKG" target="GMB">
      <data key="d0">330844</data>
    </edge>
    <edge source="HKG" target="DEU">
      <data key="d0">2064041812</data>
    </edge>
    <edge source="HKG" target="GHA">
      <data key="d0">2688819</data>
    </edge>
    <edge source="HKG" target="GRC">
      <data key="d0">14174266</data>
    </edge>
    <edge source="HKG" target="GTM">
      <data key="d0">1308247</data>
    </edge>
    <edge source="HKG" target="HND">
      <data key="d0">359508</data>
    </edge>
    <edge source="HKG" target="HUN">
      <data key="d0">386426715</data>
    </edge>
    <edge source="HKG" target="IDN">
      <data key="d0">332104057</data>
    </edge>
    <edge source="HKG" target="IRL">
      <data key="d0">45640303</data>
    </edge>
    <edge source="HKG" target="ISR">
      <data key="d0">157125222</data>
    </edge>
    <edge source="HKG" target="ITA">
      <data key="d0">305663140</data>
    </edge>
    <edge source="HKG" target="CIV">
      <data key="d0">409777</data>
    </edge>
    <edge source="HKG" target="JAM">
      <data key="d0">246517</data>
    </edge>
    <edge source="HKG" target="JPN">
      <data key="d0">3403181412</data>
    </edge>
    <edge source="HKG" target="KAZ">
      <data key="d0">4112041</data>
    </edge>
    <edge source="HKG" target="JOR">
      <data key="d0">1563810</data>
    </edge>
    <edge source="HKG" target="KOR">
      <data key="d0">2558313416</data>
    </edge>
    <edge source="HKG" target="KGZ">
      <data key="d0">39413</data>
    </edge>
    <edge source="HKG" target="LBN">
      <data key="d0">3080082</data>
    </edge>
    <edge source="HKG" target="LVA">
      <data key="d0">21070312</data>
    </edge>
    <edge source="HKG" target="LTU">
      <data key="d0">19296455</data>
    </edge>
    <edge source="HKG" target="MDG">
      <data key="d0">790257</data>
    </edge>
    <edge source="HKG" target="MWI">
      <data key="d0">621206</data>
    </edge>
    <edge source="HKG" target="MYS">
      <data key="d0">1129019887</data>
    </edge>
    <edge source="HKG" target="MRT">
      <data key="d0">143601</data>
    </edge>
    <edge source="HKG" target="MUS">
      <data key="d0">1470326</data>
    </edge>
    <edge source="HKG" target="MEX">
      <data key="d0">584941453</data>
    </edge>
    <edge source="HKG" target="MDA">
      <data key="d0">1545385</data>
    </edge>
    <edge source="HKG" target="MAR">
      <data key="d0">3588505</data>
    </edge>
    <edge source="HKG" target="MOZ">
      <data key="d0">328273</data>
    </edge>
    <edge source="HKG" target="OMN">
      <data key="d0">1823413</data>
    </edge>
    <edge source="HKG" target="NAM">
      <data key="d0">780970</data>
    </edge>
    <edge source="HKG" target="NLD">
      <data key="d0">562922722</data>
    </edge>
    <edge source="HKG" target="NZL">
      <data key="d0">38619095</data>
    </edge>
    <edge source="HKG" target="NIC">
      <data key="d0">160830</data>
    </edge>
    <edge source="HKG" target="NER">
      <data key="d0">41945</data>
    </edge>
    <edge source="HKG" target="NOR">
      <data key="d0">30250748</data>
    </edge>
    <edge source="HKG" target="PAK">
      <data key="d0">13437350</data>
    </edge>
    <edge source="HKG" target="PAN">
      <data key="d0">9591990</data>
    </edge>
    <edge source="HKG" target="PRY">
      <data key="d0">3271692</data>
    </edge>
    <edge source="HKG" target="PER">
      <data key="d0">7461210</data>
    </edge>
    <edge source="HKG" target="PHL">
      <data key="d0">579197265</data>
    </edge>
    <edge source="HKG" target="POL">
      <data key="d0">295984486</data>
    </edge>
    <edge source="HKG" target="PRT">
      <data key="d0">49112660</data>
    </edge>
    <edge source="HKG" target="ROU">
      <data key="d0">63957626</data>
    </edge>
    <edge source="HKG" target="RUS">
      <data key="d0">213337389</data>
    </edge>
    <edge source="HKG" target="SAU">
      <data key="d0">18917625</data>
    </edge>
    <edge source="HKG" target="SEN">
      <data key="d0">373858</data>
    </edge>
    <edge source="HKG" target="SRB">
      <data key="d0">1732051</data>
    </edge>
    <edge source="HKG" target="IND">
      <data key="d0">582634093</data>
    </edge>
    <edge source="HKG" target="SGP">
      <data key="d0">2071818674</data>
    </edge>
    <edge source="HKG" target="SVK">
      <data key="d0">64863797</data>
    </edge>
    <edge source="HKG" target="VNM">
      <data key="d0">695212996</data>
    </edge>
    <edge source="HKG" target="SVN">
      <data key="d0">12363969</data>
    </edge>
    <edge source="HKG" target="ZAF">
      <data key="d0">78343476</data>
    </edge>
    <edge source="HKG" target="ZWE">
      <data key="d0">473192</data>
    </edge>
    <edge source="HKG" target="ESP">
      <data key="d0">123417838</data>
    </edge>
    <edge source="HKG" target="SWE">
      <data key="d0">166375253</data>
    </edge>
    <edge source="HKG" target="CHE">
      <data key="d0">112802565</data>
    </edge>
    <edge source="HKG" target="THA">
      <data key="d0">1267466797</data>
    </edge>
    <edge source="HKG" target="TGO">
      <data key="d0">99325</data>
    </edge>
    <edge source="HKG" target="ARE">
      <data key="d0">66920445</data>
    </edge>
    <edge source="HKG" target="TUN">
      <data key="d0">26230786</data>
    </edge>
    <edge source="HKG" target="TUR">
      <data key="d0">136557163</data>
    </edge>
    <edge source="HKG" target="UGA">
      <data key="d0">721634</data>
    </edge>
    <edge source="HKG" target="UKR">
      <data key="d0">20024695</data>
    </edge>
    <edge source="HKG" target="MKD">
      <data key="d0">1692374</data>
    </edge>
    <edge source="HKG" target="EGY">
      <data key="d0">47640782</data>
    </edge>
    <edge source="HKG" target="GBR">
      <data key="d0">650824307</data>
    </edge>
    <edge source="HKG" target="TZA">
      <data key="d0">1054476</data>
    </edge>
    <edge source="HKG" target="USA">
      <data key="d0">5974767105</data>
    </edge>
    <edge source="HKG" target="BFA">
      <data key="d0">896833</data>
    </edge>
    <edge source="HKG" target="URY">
      <data key="d0">2552429</data>
    </edge>
    <edge source="IDN" target="ALB">
      <data key="d0">208473</data>
    </edge>
    <edge source="IDN" target="DZA">
      <data key="d0">15677826</data>
    </edge>
    <edge source="IDN" target="AZE">
      <data key="d0">97792</data>
    </edge>
    <edge source="IDN" target="ARG">
      <data key="d0">10818041</data>
    </edge>
    <edge source="IDN" target="AUS">
      <data key="d0">103012612</data>
    </edge>
    <edge source="IDN" target="AUT">
      <data key="d0">8113272</data>
    </edge>
    <edge source="IDN" target="BEL">
      <data key="d0">12901203</data>
    </edge>
    <edge source="IDN" target="BOL">
      <data key="d0">168994</data>
    </edge>
    <edge source="IDN" target="BRA">
      <data key="d0">43619218</data>
    </edge>
    <edge source="IDN" target="BGR">
      <data key="d0">1955511</data>
    </edge>
    <edge source="IDN" target="KHM">
      <data key="d0">648878</data>
    </edge>
    <edge source="IDN" target="CMR">
      <data key="d0">1307172</data>
    </edge>
    <edge source="IDN" target="CAN">
      <data key="d0">12331452</data>
    </edge>
    <edge source="IDN" target="LKA">
      <data key="d0">25177950</data>
    </edge>
    <edge source="IDN" target="CHL">
      <data key="d0">22100105</data>
    </edge>
    <edge source="IDN" target="CHN">
      <data key="d0">225354378</data>
    </edge>
    <edge source="IDN" target="COL">
      <data key="d0">4727857</data>
    </edge>
    <edge source="IDN" target="CRI">
      <data key="d0">459171</data>
    </edge>
    <edge source="IDN" target="HRV">
      <data key="d0">35150</data>
    </edge>
    <edge source="IDN" target="CZE">
      <data key="d0">6957585</data>
    </edge>
    <edge source="IDN" target="BEN">
      <data key="d0">2779469</data>
    </edge>
    <edge source="IDN" target="DNK">
      <data key="d0">476189</data>
    </edge>
    <edge source="IDN" target="ECU">
      <data key="d0">2424144</data>
    </edge>
    <edge source="IDN" target="ETH">
      <data key="d0">1673885</data>
    </edge>
    <edge source="IDN" target="FIN">
      <data key="d0">3156681</data>
    </edge>
    <edge source="IDN" target="FRA">
      <data key="d0">208959293</data>
    </edge>
    <edge source="IDN" target="GMB">
      <data key="d0">87480</data>
    </edge>
    <edge source="IDN" target="DEU">
      <data key="d0">88039101</data>
    </edge>
    <edge source="IDN" target="GHA">
      <data key="d0">2814621</data>
    </edge>
    <edge source="IDN" target="GRC">
      <data key="d0">10833406</data>
    </edge>
    <edge source="IDN" target="GTM">
      <data key="d0">1471937</data>
    </edge>
    <edge source="IDN" target="HND">
      <data key="d0">252942</data>
    </edge>
    <edge source="IDN" target="HKG">
      <data key="d0">271414662</data>
    </edge>
    <edge source="IDN" target="HUN">
      <data key="d0">8679487</data>
    </edge>
    <edge source="IDN" target="IRL">
      <data key="d0">980969</data>
    </edge>
    <edge source="IDN" target="ISR">
      <data key="d0">6465476</data>
    </edge>
    <edge source="IDN" target="ITA">
      <data key="d0">11949446</data>
    </edge>
    <edge source="IDN" target="CIV">
      <data key="d0">1248363</data>
    </edge>
    <edge source="IDN" target="JAM">
      <data key="d0">45705</data>
    </edge>
    <edge source="IDN" target="JPN">
      <data key="d0">1072277078</data>
    </edge>
    <edge source="IDN" target="KAZ">
      <data key="d0">166276</data>
    </edge>
    <edge source="IDN" target="JOR">
      <data key="d0">1219204</data>
    </edge>
    <edge source="IDN" target="KOR">
      <data key="d0">118354424</data>
    </edge>
    <edge source="IDN" target="KGZ">
      <data key="d0">147579</data>
    </edge>
    <edge source="IDN" target="LBN">
      <data key="d0">4165635</data>
    </edge>
    <edge source="IDN" target="MDG">
      <data key="d0">62068</data>
    </edge>
    <edge source="IDN" target="MWI">
      <data key="d0">281795</data>
    </edge>
    <edge source="IDN" target="MYS">
      <data key="d0">266406670</data>
    </edge>
    <edge source="IDN" target="MRT">
      <data key="d0">386003</data>
    </edge>
    <edge source="IDN" target="MUS">
      <data key="d0">661375</data>
    </edge>
    <edge source="IDN" target="MEX">
      <data key="d0">25961803</data>
    </edge>
    <edge source="IDN" target="MAR">
      <data key="d0">8122946</data>
    </edge>
    <edge source="IDN" target="MOZ">
      <data key="d0">507950</data>
    </edge>
    <edge source="IDN" target="OMN">
      <data key="d0">7096626</data>
    </edge>
    <edge source="IDN" target="NAM">
      <data key="d0">24633</data>
    </edge>
    <edge source="IDN" target="NLD">
      <data key="d0">37712193</data>
    </edge>
    <edge source="IDN" target="NZL">
      <data key="d0">29322230</data>
    </edge>
    <edge source="IDN" target="NIC">
      <data key="d0">704167</data>
    </edge>
    <edge source="IDN" target="NOR">
      <data key="d0">145126</data>
    </edge>
    <edge source="IDN" target="PAK">
      <data key="d0">7015578</data>
    </edge>
    <edge source="IDN" target="PAN">
      <data key="d0">1607414</data>
    </edge>
    <edge source="IDN" target="PRY">
      <data key="d0">875081</data>
    </edge>
    <edge source="IDN" target="PER">
      <data key="d0">20747870</data>
    </edge>
    <edge source="IDN" target="PHL">
      <data key="d0">126019110</data>
    </edge>
    <edge source="IDN" target="POL">
      <data key="d0">55191577</data>
    </edge>
    <edge source="IDN" target="PRT">
      <data key="d0">788061</data>
    </edge>
    <edge source="IDN" target="ROU">
      <data key="d0">1780654</data>
    </edge>
    <edge source="IDN" target="RUS">
      <data key="d0">5910655</data>
    </edge>
    <edge source="IDN" target="SAU">
      <data key="d0">29888914</data>
    </edge>
    <edge source="IDN" target="SEN">
      <data key="d0">407547</data>
    </edge>
    <edge source="IDN" target="IND">
      <data key="d0">107699034</data>
    </edge>
    <edge source="IDN" target="SGP">
      <data key="d0">1899984999</data>
    </edge>
    <edge source="IDN" target="SVK">
      <data key="d0">6715179</data>
    </edge>
    <edge source="IDN" target="VNM">
      <data key="d0">78456236</data>
    </edge>
    <edge source="IDN" target="SVN">
      <data key="d0">26932</data>
    </edge>
    <edge source="IDN" target="ZAF">
      <data key="d0">10800595</data>
    </edge>
    <edge source="IDN" target="ESP">
      <data key="d0">19775276</data>
    </edge>
    <edge source="IDN" target="SWE">
      <data key="d0">2885875</data>
    </edge>
    <edge source="IDN" target="CHE">
      <data key="d0">1323675</data>
    </edge>
    <edge source="IDN" target="THA">
      <data key="d0">207364066</data>
    </edge>
    <edge source="IDN" target="TGO">
      <data key="d0">536874</data>
    </edge>
    <edge source="IDN" target="ARE">
      <data key="d0">44889132</data>
    </edge>
    <edge source="IDN" target="TUN">
      <data key="d0">8644851</data>
    </edge>
    <edge source="IDN" target="TUR">
      <data key="d0">9613870</data>
    </edge>
    <edge source="IDN" target="UGA">
      <data key="d0">832281</data>
    </edge>
    <edge source="IDN" target="UKR">
      <data key="d0">10518146</data>
    </edge>
    <edge source="IDN" target="EGY">
      <data key="d0">31680165</data>
    </edge>
    <edge source="IDN" target="GBR">
      <data key="d0">50848841</data>
    </edge>
    <edge source="IDN" target="TZA">
      <data key="d0">7419374</data>
    </edge>
    <edge source="IDN" target="USA">
      <data key="d0">462597545</data>
    </edge>
    <edge source="IDN" target="BFA">
      <data key="d0">973639</data>
    </edge>
    <edge source="IDN" target="URY">
      <data key="d0">1398795</data>
    </edge>
    <edge source="ISR" target="ALB">
      <data key="d0">98000</data>
    </edge>
    <edge source="ISR" target="AZE">
      <data key="d0">4429000</data>
    </edge>
    <edge source="ISR" target="ARG">
      <data key="d0">10012000</data>
    </edge>
    <edge source="ISR" target="AUS">
      <data key="d0">25647000</data>
    </edge>
    <edge source="ISR" target="AUT">
      <data key="d0">15200000</data>
    </edge>
    <edge source="ISR" target="ARM">
      <data key="d0">246000</data>
    </edge>
    <edge source="ISR" target="BEL">
      <data key="d0">85795000</data>
    </edge>
    <edge source="ISR" target="BOL">
      <data key="d0">426000</data>
    </edge>
    <edge source="ISR" target="BWA">
      <data key="d0">437000</data>
    </edge>
    <edge source="ISR" target="BRA">
      <data key="d0">22597000</data>
    </edge>
    <edge source="ISR" target="BGR">
      <data key="d0">2088000</data>
    </edge>
    <edge source="ISR" target="BLR">
      <data key="d0">1414000</data>
    </edge>
    <edge source="ISR" target="CMR">
      <data key="d0">118000</data>
    </edge>
    <edge source="ISR" target="CAN">
      <data key="d0">57859000</data>
    </edge>
    <edge source="ISR" target="CAF">
      <data key="d0">11000</data>
    </edge>
    <edge source="ISR" target="LKA">
      <data key="d0">467000</data>
    </edge>
    <edge source="ISR" target="CHL">
      <data key="d0">5483000</data>
    </edge>
    <edge source="ISR" target="CHN">
      <data key="d0">1296176000</data>
    </edge>
    <edge source="ISR" target="COL">
      <data key="d0">7558000</data>
    </edge>
    <edge source="ISR" target="CRI">
      <data key="d0">200046000</data>
    </edge>
    <edge source="ISR" target="HRV">
      <data key="d0">284000</data>
    </edge>
    <edge source="ISR" target="CZE">
      <data key="d0">18053000</data>
    </edge>
    <edge source="ISR" target="DNK">
      <data key="d0">20733000</data>
    </edge>
    <edge source="ISR" target="ECU">
      <data key="d0">2411000</data>
    </edge>
    <edge source="ISR" target="SLV">
      <data key="d0">202000</data>
    </edge>
    <edge source="ISR" target="ETH">
      <data key="d0">2459000</data>
    </edge>
    <edge source="ISR" target="EST">
      <data key="d0">1256000</data>
    </edge>
    <edge source="ISR" target="FIN">
      <data key="d0">16620000</data>
    </edge>
    <edge source="ISR" target="FRA">
      <data key="d0">72996000</data>
    </edge>
    <edge source="ISR" target="GEO">
      <data key="d0">1947000</data>
    </edge>
    <edge source="ISR" target="GMB">
      <data key="d0">16000</data>
    </edge>
    <edge source="ISR" target="DEU">
      <data key="d0">252883000</data>
    </edge>
    <edge source="ISR" target="GHA">
      <data key="d0">812000</data>
    </edge>
    <edge source="ISR" target="GRC">
      <data key="d0">13987000</data>
    </edge>
    <edge source="ISR" target="GTM">
      <data key="d0">589000</data>
    </edge>
    <edge source="ISR" target="HND">
      <data key="d0">573000</data>
    </edge>
    <edge source="ISR" target="HKG">
      <data key="d0">172217000</data>
    </edge>
    <edge source="ISR" target="HUN">
      <data key="d0">8825000</data>
    </edge>
    <edge source="ISR" target="IDN">
      <data key="d0">712000</data>
    </edge>
    <edge source="ISR" target="IRL">
      <data key="d0">7126000</data>
    </edge>
    <edge source="ISR" target="ITA">
      <data key="d0">60986000</data>
    </edge>
    <edge source="ISR" target="CIV">
      <data key="d0">149000</data>
    </edge>
    <edge source="ISR" target="JAM">
      <data key="d0">149000</data>
    </edge>
    <edge source="ISR" target="JPN">
      <data key="d0">97549000</data>
    </edge>
    <edge source="ISR" target="KAZ">
      <data key="d0">13312000</data>
    </edge>
    <edge source="ISR" target="JOR">
      <data key="d0">1585000</data>
    </edge>
    <edge source="ISR" target="KOR">
      <data key="d0">96139000</data>
    </edge>
    <edge source="ISR" target="KGZ">
      <data key="d0">81000</data>
    </edge>
    <edge source="ISR" target="LVA">
      <data key="d0">1992000</data>
    </edge>
    <edge source="ISR" target="LTU">
      <data key="d0">2764000</data>
    </edge>
    <edge source="ISR" target="MDG">
      <data key="d0">10000</data>
    </edge>
    <edge source="ISR" target="MYS">
      <data key="d0">746963000</data>
    </edge>
    <edge source="ISR" target="MUS">
      <data key="d0">294000</data>
    </edge>
    <edge source="ISR" target="MEX">
      <data key="d0">40109000</data>
    </edge>
    <edge source="ISR" target="MDA">
      <data key="d0">415000</data>
    </edge>
    <edge source="ISR" target="MOZ">
      <data key="d0">87000</data>
    </edge>
    <edge source="ISR" target="NAM">
      <data key="d0">39000</data>
    </edge>
    <edge source="ISR" target="NLD">
      <data key="d0">103886000</data>
    </edge>
    <edge source="ISR" target="NZL">
      <data key="d0">2660000</data>
    </edge>
    <edge source="ISR" target="NIC">
      <data key="d0">41000</data>
    </edge>
    <edge source="ISR" target="NOR">
      <data key="d0">8222000</data>
    </edge>
    <edge source="ISR" target="PAN">
      <data key="d0">4199000</data>
    </edge>
    <edge source="ISR" target="PRY">
      <data key="d0">320000</data>
    </edge>
    <edge source="ISR" target="PER">
      <data key="d0">3774000</data>
    </edge>
    <edge source="ISR" target="PHL">
      <data key="d0">21370000</data>
    </edge>
    <edge source="ISR" target="POL">
      <data key="d0">13137000</data>
    </edge>
    <edge source="ISR" target="PRT">
      <data key="d0">4340000</data>
    </edge>
    <edge source="ISR" target="ROU">
      <data key="d0">6279000</data>
    </edge>
    <edge source="ISR" target="RUS">
      <data key="d0">33573000</data>
    </edge>
    <edge source="ISR" target="SEN">
      <data key="d0">64000</data>
    </edge>
    <edge source="ISR" target="SRB">
      <data key="d0">393000</data>
    </edge>
    <edge source="ISR" target="IND">
      <data key="d0">63362000</data>
    </edge>
    <edge source="ISR" target="SGP">
      <data key="d0">213118000</data>
    </edge>
    <edge source="ISR" target="SVK">
      <data key="d0">573000</data>
    </edge>
    <edge source="ISR" target="VNM">
      <data key="d0">583448000</data>
    </edge>
    <edge source="ISR" target="SVN">
      <data key="d0">5921000</data>
    </edge>
    <edge source="ISR" target="ZAF">
      <data key="d0">14211000</data>
    </edge>
    <edge source="ISR" target="ZWE">
      <data key="d0">556000</data>
    </edge>
    <edge source="ISR" target="ESP">
      <data key="d0">104671000</data>
    </edge>
    <edge source="ISR" target="SWE">
      <data key="d0">39216000</data>
    </edge>
    <edge source="ISR" target="CHE">
      <data key="d0">13494000</data>
    </edge>
    <edge source="ISR" target="THA">
      <data key="d0">32336000</data>
    </edge>
    <edge source="ISR" target="TGO">
      <data key="d0">10000</data>
    </edge>
    <edge source="ISR" target="ARE">
      <data key="d0">853000</data>
    </edge>
    <edge source="ISR" target="TUN">
      <data key="d0">27000</data>
    </edge>
    <edge source="ISR" target="TUR">
      <data key="d0">33336000</data>
    </edge>
    <edge source="ISR" target="UGA">
      <data key="d0">613000</data>
    </edge>
    <edge source="ISR" target="UKR">
      <data key="d0">2603000</data>
    </edge>
    <edge source="ISR" target="MKD">
      <data key="d0">2174000</data>
    </edge>
    <edge source="ISR" target="EGY">
      <data key="d0">76000</data>
    </edge>
    <edge source="ISR" target="GBR">
      <data key="d0">89024000</data>
    </edge>
    <edge source="ISR" target="TZA">
      <data key="d0">903000</data>
    </edge>
    <edge source="ISR" target="USA">
      <data key="d0">1106371000</data>
    </edge>
    <edge source="ISR" target="URY">
      <data key="d0">763000</data>
    </edge>
    <edge source="JPN" target="DZA">
      <data key="d0">10856447</data>
    </edge>
    <edge source="JPN" target="AZE">
      <data key="d0">5694146</data>
    </edge>
    <edge source="JPN" target="ARG">
      <data key="d0">50756321</data>
    </edge>
    <edge source="JPN" target="AUS">
      <data key="d0">478212364</data>
    </edge>
    <edge source="JPN" target="AUT">
      <data key="d0">78012112</data>
    </edge>
    <edge source="JPN" target="ARM">
      <data key="d0">58918</data>
    </edge>
    <edge source="JPN" target="BEL">
      <data key="d0">237884378</data>
    </edge>
    <edge source="JPN" target="BOL">
      <data key="d0">2666578</data>
    </edge>
    <edge source="JPN" target="BWA">
      <data key="d0">74866</data>
    </edge>
    <edge source="JPN" target="BRA">
      <data key="d0">466679801</data>
    </edge>
    <edge source="JPN" target="BGR">
      <data key="d0">3633164</data>
    </edge>
    <edge source="JPN" target="BDI">
      <data key="d0">3275056</data>
    </edge>
    <edge source="JPN" target="BLR">
      <data key="d0">1086854</data>
    </edge>
    <edge source="JPN" target="KHM">
      <data key="d0">12959547</data>
    </edge>
    <edge source="JPN" target="CMR">
      <data key="d0">259176</data>
    </edge>
    <edge source="JPN" target="CAN">
      <data key="d0">376927177</data>
    </edge>
    <edge source="JPN" target="LKA">
      <data key="d0">16264519</data>
    </edge>
    <edge source="JPN" target="CHL">
      <data key="d0">30546080</data>
    </edge>
    <edge source="JPN" target="CHN">
      <data key="d0">25236341449</data>
    </edge>
    <edge source="JPN" target="COL">
      <data key="d0">33619738</data>
    </edge>
    <edge source="JPN" target="CRI">
      <data key="d0">519955448</data>
    </edge>
    <edge source="JPN" target="HRV">
      <data key="d0">628184</data>
    </edge>
    <edge source="JPN" target="CZE">
      <data key="d0">267991069</data>
    </edge>
    <edge source="JPN" target="BEN">
      <data key="d0">77610</data>
    </edge>
    <edge source="JPN" target="DNK">
      <data key="d0">11953022</data>
    </edge>
    <edge source="JPN" target="ECU">
      <data key="d0">8834352</data>
    </edge>
    <edge source="JPN" target="SLV">
      <data key="d0">1390616</data>
    </edge>
    <edge source="JPN" target="ETH">
      <data key="d0">2916020</data>
    </edge>
    <edge source="JPN" target="EST">
      <data key="d0">15896639</data>
    </edge>
    <edge source="JPN" target="FIN">
      <data key="d0">70540753</data>
    </edge>
    <edge source="JPN" target="FRA">
      <data key="d0">658853212</data>
    </edge>
    <edge source="JPN" target="GEO">
      <data key="d0">565470</data>
    </edge>
    <edge source="JPN" target="PSE">
      <data key="d0">3358153</data>
    </edge>
    <edge source="JPN" target="DEU">
      <data key="d0">3589042185</data>
    </edge>
    <edge source="JPN" target="GHA">
      <data key="d0">18581758</data>
    </edge>
    <edge source="JPN" target="GRC">
      <data key="d0">5739685</data>
    </edge>
    <edge source="JPN" target="GTM">
      <data key="d0">1604742</data>
    </edge>
    <edge source="JPN" target="HND">
      <data key="d0">2443670</data>
    </edge>
    <edge source="JPN" target="HKG">
      <data key="d0">10499601521</data>
    </edge>
    <edge source="JPN" target="HUN">
      <data key="d0">306844066</data>
    </edge>
    <edge source="JPN" target="IDN">
      <data key="d0">1559803529</data>
    </edge>
    <edge source="JPN" target="IRL">
      <data key="d0">25196313</data>
    </edge>
    <edge source="JPN" target="ISR">
      <data key="d0">70761268</data>
    </edge>
    <edge source="JPN" target="ITA">
      <data key="d0">193292999</data>
    </edge>
    <edge source="JPN" target="CIV">
      <data key="d0">636966</data>
    </edge>
    <edge source="JPN" target="JAM">
      <data key="d0">128160</data>
    </edge>
    <edge source="JPN" target="KAZ">
      <data key="d0">5216672</data>
    </edge>
    <edge source="JPN" target="JOR">
      <data key="d0">8041990</data>
    </edge>
    <edge source="JPN" target="KOR">
      <data key="d0">6681499450</data>
    </edge>
    <edge source="JPN" target="KGZ">
      <data key="d0">222683</data>
    </edge>
    <edge source="JPN" target="LBN">
      <data key="d0">7563389</data>
    </edge>
    <edge source="JPN" target="LVA">
      <data key="d0">5756585</data>
    </edge>
    <edge source="JPN" target="LTU">
      <data key="d0">2406249</data>
    </edge>
    <edge source="JPN" target="MWI">
      <data key="d0">576269</data>
    </edge>
    <edge source="JPN" target="MYS">
      <data key="d0">3696959603</data>
    </edge>
    <edge source="JPN" target="MRT">
      <data key="d0">116371</data>
    </edge>
    <edge source="JPN" target="MUS">
      <data key="d0">2335993</data>
    </edge>
    <edge source="JPN" target="MEX">
      <data key="d0">941560847</data>
    </edge>
    <edge source="JPN" target="MDA">
      <data key="d0">120443</data>
    </edge>
    <edge source="JPN" target="MAR">
      <data key="d0">33516120</data>
    </edge>
    <edge source="JPN" target="MOZ">
      <data key="d0">2329754</data>
    </edge>
    <edge source="JPN" target="OMN">
      <data key="d0">52700193</data>
    </edge>
    <edge source="JPN" target="NAM">
      <data key="d0">1583583</data>
    </edge>
    <edge source="JPN" target="NLD">
      <data key="d0">1410313368</data>
    </edge>
    <edge source="JPN" target="NZL">
      <data key="d0">42008324</data>
    </edge>
    <edge source="JPN" target="NIC">
      <data key="d0">2636048</data>
    </edge>
    <edge source="JPN" target="NER">
      <data key="d0">41643</data>
    </edge>
    <edge source="JPN" target="NOR">
      <data key="d0">10577740</data>
    </edge>
    <edge source="JPN" target="PAK">
      <data key="d0">77501226</data>
    </edge>
    <edge source="JPN" target="PAN">
      <data key="d0">16179355</data>
    </edge>
    <edge source="JPN" target="PRY">
      <data key="d0">1989636</data>
    </edge>
    <edge source="JPN" target="PER">
      <data key="d0">14752734</data>
    </edge>
    <edge source="JPN" target="PHL">
      <data key="d0">3279608148</data>
    </edge>
    <edge source="JPN" target="POL">
      <data key="d0">66234856</data>
    </edge>
    <edge source="JPN" target="PRT">
      <data key="d0">31177985</data>
    </edge>
    <edge source="JPN" target="ROU">
      <data key="d0">78694517</data>
    </edge>
    <edge source="JPN" target="RUS">
      <data key="d0">195010280</data>
    </edge>
    <edge source="JPN" target="SAU">
      <data key="d0">285705224</data>
    </edge>
    <edge source="JPN" target="SEN">
      <data key="d0">142341</data>
    </edge>
    <edge source="JPN" target="SRB">
      <data key="d0">910687</data>
    </edge>
    <edge source="JPN" target="IND">
      <data key="d0">888857397</data>
    </edge>
    <edge source="JPN" target="SGP">
      <data key="d0">3914466330</data>
    </edge>
    <edge source="JPN" target="SVK">
      <data key="d0">58471723</data>
    </edge>
    <edge source="JPN" target="VNM">
      <data key="d0">1914455362</data>
    </edge>
    <edge source="JPN" target="SVN">
      <data key="d0">6302235</data>
    </edge>
    <edge source="JPN" target="ZAF">
      <data key="d0">208300850</data>
    </edge>
    <edge source="JPN" target="ZWE">
      <data key="d0">49460</data>
    </edge>
    <edge source="JPN" target="ESP">
      <data key="d0">222614370</data>
    </edge>
    <edge source="JPN" target="SWE">
      <data key="d0">159912430</data>
    </edge>
    <edge source="JPN" target="CHE">
      <data key="d0">111212668</data>
    </edge>
    <edge source="JPN" target="THA">
      <data key="d0">4766749759</data>
    </edge>
    <edge source="JPN" target="TGO">
      <data key="d0">20734</data>
    </edge>
    <edge source="JPN" target="ARE">
      <data key="d0">422039426</data>
    </edge>
    <edge source="JPN" target="TUN">
      <data key="d0">12828619</data>
    </edge>
    <edge source="JPN" target="TUR">
      <data key="d0">161898132</data>
    </edge>
    <edge source="JPN" target="UGA">
      <data key="d0">1709651</data>
    </edge>
    <edge source="JPN" target="UKR">
      <data key="d0">3079320</data>
    </edge>
    <edge source="JPN" target="MKD">
      <data key="d0">1580651</data>
    </edge>
    <edge source="JPN" target="EGY">
      <data key="d0">97382736</data>
    </edge>
    <edge source="JPN" target="GBR">
      <data key="d0">843309755</data>
    </edge>
    <edge source="JPN" target="TZA">
      <data key="d0">40235170</data>
    </edge>
    <edge source="JPN" target="USA">
      <data key="d0">11362857103</data>
    </edge>
    <edge source="JPN" target="URY">
      <data key="d0">10815631</data>
    </edge>
    <edge source="KOR" target="ALB">
      <data key="d0">424041</data>
    </edge>
    <edge source="KOR" target="DZA">
      <data key="d0">25935660</data>
    </edge>
    <edge source="KOR" target="AZE">
      <data key="d0">7841131</data>
    </edge>
    <edge source="KOR" target="ARG">
      <data key="d0">37860444</data>
    </edge>
    <edge source="KOR" target="AUS">
      <data key="d0">484215875</data>
    </edge>
    <edge source="KOR" target="AUT">
      <data key="d0">227950132</data>
    </edge>
    <edge source="KOR" target="ARM">
      <data key="d0">1963672</data>
    </edge>
    <edge source="KOR" target="BEL">
      <data key="d0">68438020</data>
    </edge>
    <edge source="KOR" target="BOL">
      <data key="d0">1718567</data>
    </edge>
    <edge source="KOR" target="BWA">
      <data key="d0">362002</data>
    </edge>
    <edge source="KOR" target="BRA">
      <data key="d0">1333519023</data>
    </edge>
    <edge source="KOR" target="BGR">
      <data key="d0">14639733</data>
    </edge>
    <edge source="KOR" target="BLR">
      <data key="d0">2980772</data>
    </edge>
    <edge source="KOR" target="KHM">
      <data key="d0">12527835</data>
    </edge>
    <edge source="KOR" target="CMR">
      <data key="d0">1776221</data>
    </edge>
    <edge source="KOR" target="CAN">
      <data key="d0">235487452</data>
    </edge>
    <edge source="KOR" target="CAF">
      <data key="d0">28058</data>
    </edge>
    <edge source="KOR" target="LKA">
      <data key="d0">9669672</data>
    </edge>
    <edge source="KOR" target="CHL">
      <data key="d0">96806824</data>
    </edge>
    <edge source="KOR" target="CHN">
      <data key="d0">33091329771</data>
    </edge>
    <edge source="KOR" target="COL">
      <data key="d0">58792679</data>
    </edge>
    <edge source="KOR" target="CRI">
      <data key="d0">107016432</data>
    </edge>
    <edge source="KOR" target="HRV">
      <data key="d0">1024319</data>
    </edge>
    <edge source="KOR" target="CZE">
      <data key="d0">56439431</data>
    </edge>
    <edge source="KOR" target="BEN">
      <data key="d0">16354219</data>
    </edge>
    <edge source="KOR" target="DNK">
      <data key="d0">17390532</data>
    </edge>
    <edge source="KOR" target="ECU">
      <data key="d0">23322724</data>
    </edge>
    <edge source="KOR" target="SLV">
      <data key="d0">1375673</data>
    </edge>
    <edge source="KOR" target="ETH">
      <data key="d0">2266838</data>
    </edge>
    <edge source="KOR" target="EST">
      <data key="d0">10186603</data>
    </edge>
    <edge source="KOR" target="FIN">
      <data key="d0">57205554</data>
    </edge>
    <edge source="KOR" target="FRA">
      <data key="d0">236848266</data>
    </edge>
    <edge source="KOR" target="GEO">
      <data key="d0">3993315</data>
    </edge>
    <edge source="KOR" target="GMB">
      <data key="d0">525219</data>
    </edge>
    <edge source="KOR" target="PSE">
      <data key="d0">67518</data>
    </edge>
    <edge source="KOR" target="DEU">
      <data key="d0">902428388</data>
    </edge>
    <edge source="KOR" target="GHA">
      <data key="d0">10276843</data>
    </edge>
    <edge source="KOR" target="GRC">
      <data key="d0">33194058</data>
    </edge>
    <edge source="KOR" target="GTM">
      <data key="d0">5841437</data>
    </edge>
    <edge source="KOR" target="HND">
      <data key="d0">41557213</data>
    </edge>
    <edge source="KOR" target="HKG">
      <data key="d0">13808587956</data>
    </edge>
    <edge source="KOR" target="HUN">
      <data key="d0">127954475</data>
    </edge>
    <edge source="KOR" target="IDN">
      <data key="d0">433576033</data>
    </edge>
    <edge source="KOR" target="IRL">
      <data key="d0">11755771</data>
    </edge>
    <edge source="KOR" target="ISR">
      <data key="d0">92027060</data>
    </edge>
    <edge source="KOR" target="ITA">
      <data key="d0">144763866</data>
    </edge>
    <edge source="KOR" target="CIV">
      <data key="d0">2311504</data>
    </edge>
    <edge source="KOR" target="JAM">
      <data key="d0">5073147</data>
    </edge>
    <edge source="KOR" target="JPN">
      <data key="d0">3723864662</data>
    </edge>
    <edge source="KOR" target="KAZ">
      <data key="d0">69855201</data>
    </edge>
    <edge source="KOR" target="JOR">
      <data key="d0">25728716</data>
    </edge>
    <edge source="KOR" target="KGZ">
      <data key="d0">2126408</data>
    </edge>
    <edge source="KOR" target="LBN">
      <data key="d0">23200400</data>
    </edge>
    <edge source="KOR" target="LVA">
      <data key="d0">14185605</data>
    </edge>
    <edge source="KOR" target="LTU">
      <data key="d0">9502341</data>
    </edge>
    <edge source="KOR" target="MDG">
      <data key="d0">775712</data>
    </edge>
    <edge source="KOR" target="MWI">
      <data key="d0">135833</data>
    </edge>
    <edge source="KOR" target="MYS">
      <data key="d0">1024426367</data>
    </edge>
    <edge source="KOR" target="MRT">
      <data key="d0">485318</data>
    </edge>
    <edge source="KOR" target="MUS">
      <data key="d0">2552488</data>
    </edge>
    <edge source="KOR" target="MEX">
      <data key="d0">607036829</data>
    </edge>
    <edge source="KOR" target="MDA">
      <data key="d0">483583</data>
    </edge>
    <edge source="KOR" target="MAR">
      <data key="d0">47811079</data>
    </edge>
    <edge source="KOR" target="MOZ">
      <data key="d0">1216880</data>
    </edge>
    <edge source="KOR" target="OMN">
      <data key="d0">82688521</data>
    </edge>
    <edge source="KOR" target="NAM">
      <data key="d0">57669</data>
    </edge>
    <edge source="KOR" target="NLD">
      <data key="d0">164175595</data>
    </edge>
    <edge source="KOR" target="NZL">
      <data key="d0">36289409</data>
    </edge>
    <edge source="KOR" target="NIC">
      <data key="d0">2304873</data>
    </edge>
    <edge source="KOR" target="NOR">
      <data key="d0">18296901</data>
    </edge>
    <edge source="KOR" target="PAK">
      <data key="d0">18166944</data>
    </edge>
    <edge source="KOR" target="PAN">
      <data key="d0">20725730</data>
    </edge>
    <edge source="KOR" target="PRY">
      <data key="d0">3668265</data>
    </edge>
    <edge source="KOR" target="PER">
      <data key="d0">56149142</data>
    </edge>
    <edge source="KOR" target="PHL">
      <data key="d0">2272316644</data>
    </edge>
    <edge source="KOR" target="POL">
      <data key="d0">351897654</data>
    </edge>
    <edge source="KOR" target="PRT">
      <data key="d0">14119010</data>
    </edge>
    <edge source="KOR" target="ROU">
      <data key="d0">37352610</data>
    </edge>
    <edge source="KOR" target="RUS">
      <data key="d0">564323677</data>
    </edge>
    <edge source="KOR" target="SAU">
      <data key="d0">873080483</data>
    </edge>
    <edge source="KOR" target="SEN">
      <data key="d0">1950819</data>
    </edge>
    <edge source="KOR" target="SRB">
      <data key="d0">25525598</data>
    </edge>
    <edge source="KOR" target="IND">
      <data key="d0">879771649</data>
    </edge>
    <edge source="KOR" target="SGP">
      <data key="d0">5377406125</data>
    </edge>
    <edge source="KOR" target="SVK">
      <data key="d0">276514630</data>
    </edge>
    <edge source="KOR" target="VNM">
      <data key="d0">4293969610</data>
    </edge>
    <edge source="KOR" target="SVN">
      <data key="d0">67532707</data>
    </edge>
    <edge source="KOR" target="ZAF">
      <data key="d0">96234449</data>
    </edge>
    <edge source="KOR" target="ZWE">
      <data key="d0">630551</data>
    </edge>
    <edge source="KOR" target="ESP">
      <data key="d0">119190568</data>
    </edge>
    <edge source="KOR" target="SWE">
      <data key="d0">110154440</data>
    </edge>
    <edge source="KOR" target="CHE">
      <data key="d0">24499751</data>
    </edge>
    <edge source="KOR" target="THA">
      <data key="d0">631640696</data>
    </edge>
    <edge source="KOR" target="TGO">
      <data key="d0">194361</data>
    </edge>
    <edge source="KOR" target="ARE">
      <data key="d0">653477462</data>
    </edge>
    <edge source="KOR" target="TUN">
      <data key="d0">8424055</data>
    </edge>
    <edge source="KOR" target="TUR">
      <data key="d0">189592923</data>
    </edge>
    <edge source="KOR" target="UGA">
      <data key="d0">104921</data>
    </edge>
    <edge source="KOR" target="UKR">
      <data key="d0">84308221</data>
    </edge>
    <edge source="KOR" target="MKD">
      <data key="d0">537994</data>
    </edge>
    <edge source="KOR" target="EGY">
      <data key="d0">125816572</data>
    </edge>
    <edge source="KOR" target="GBR">
      <data key="d0">261868549</data>
    </edge>
    <edge source="KOR" target="TZA">
      <data key="d0">5295621</data>
    </edge>
    <edge source="KOR" target="USA">
      <data key="d0">4936965552</data>
    </edge>
    <edge source="KOR" target="BFA">
      <data key="d0">32859</data>
    </edge>
    <edge source="KOR" target="URY">
      <data key="d0">5873548</data>
    </edge>
    <edge source="LBN" target="ALB">
      <data key="d0">137739</data>
    </edge>
    <edge source="LBN" target="DZA">
      <data key="d0">1098355</data>
    </edge>
    <edge source="LBN" target="AUS">
      <data key="d0">53937</data>
    </edge>
    <edge source="LBN" target="AUT">
      <data key="d0">41611</data>
    </edge>
    <edge source="LBN" target="ARM">
      <data key="d0">194485</data>
    </edge>
    <edge source="LBN" target="BEL">
      <data key="d0">68477</data>
    </edge>
    <edge source="LBN" target="BGR">
      <data key="d0">36283</data>
    </edge>
    <edge source="LBN" target="BDI">
      <data key="d0">22121</data>
    </edge>
    <edge source="LBN" target="CMR">
      <data key="d0">349722</data>
    </edge>
    <edge source="LBN" target="CAN">
      <data key="d0">53070</data>
    </edge>
    <edge source="LBN" target="CAF">
      <data key="d0">293231</data>
    </edge>
    <edge source="LBN" target="CHN">
      <data key="d0">79127</data>
    </edge>
    <edge source="LBN" target="BEN">
      <data key="d0">244200</data>
    </edge>
    <edge source="LBN" target="DNK">
      <data key="d0">363072</data>
    </edge>
    <edge source="LBN" target="ETH">
      <data key="d0">35498</data>
    </edge>
    <edge source="LBN" target="FRA">
      <data key="d0">1424990</data>
    </edge>
    <edge source="LBN" target="GMB">
      <data key="d0">304030</data>
    </edge>
    <edge source="LBN" target="DEU">
      <data key="d0">771360</data>
    </edge>
    <edge source="LBN" target="GHA">
      <data key="d0">4694169</data>
    </edge>
    <edge source="LBN" target="ITA">
      <data key="d0">138888</data>
    </edge>
    <edge source="LBN" target="CIV">
      <data key="d0">1148145</data>
    </edge>
    <edge source="LBN" target="JOR">
      <data key="d0">3904280</data>
    </edge>
    <edge source="LBN" target="MDG">
      <data key="d0">17314</data>
    </edge>
    <edge source="LBN" target="MRT">
      <data key="d0">65704</data>
    </edge>
    <edge source="LBN" target="MAR">
      <data key="d0">476283</data>
    </edge>
    <edge source="LBN" target="MOZ">
      <data key="d0">41103</data>
    </edge>
    <edge source="LBN" target="OMN">
      <data key="d0">1233622</data>
    </edge>
    <edge source="LBN" target="NLD">
      <data key="d0">199038</data>
    </edge>
    <edge source="LBN" target="NER">
      <data key="d0">143252</data>
    </edge>
    <edge source="LBN" target="PAK">
      <data key="d0">33783</data>
    </edge>
    <edge source="LBN" target="ROU">
      <data key="d0">47531</data>
    </edge>
    <edge source="LBN" target="RUS">
      <data key="d0">1868325</data>
    </edge>
    <edge source="LBN" target="SAU">
      <data key="d0">11881022</data>
    </edge>
    <edge source="LBN" target="SEN">
      <data key="d0">67876</data>
    </edge>
    <edge source="LBN" target="SRB">
      <data key="d0">11559</data>
    </edge>
    <edge source="LBN" target="IND">
      <data key="d0">13663</data>
    </edge>
    <edge source="LBN" target="SGP">
      <data key="d0">11180</data>
    </edge>
    <edge source="LBN" target="ZAF">
      <data key="d0">64966</data>
    </edge>
    <edge source="LBN" target="ZWE">
      <data key="d0">122196</data>
    </edge>
    <edge source="LBN" target="ESP">
      <data key="d0">100814</data>
    </edge>
    <edge source="LBN" target="SWE">
      <data key="d0">105008</data>
    </edge>
    <edge source="LBN" target="TGO">
      <data key="d0">180127</data>
    </edge>
    <edge source="LBN" target="ARE">
      <data key="d0">5844876</data>
    </edge>
    <edge source="LBN" target="TUN">
      <data key="d0">25169</data>
    </edge>
    <edge source="LBN" target="TUR">
      <data key="d0">28340</data>
    </edge>
    <edge source="LBN" target="UGA">
      <data key="d0">363768</data>
    </edge>
    <edge source="LBN" target="UKR">
      <data key="d0">16048</data>
    </edge>
    <edge source="LBN" target="EGY">
      <data key="d0">1534329</data>
    </edge>
    <edge source="LBN" target="GBR">
      <data key="d0">1781779</data>
    </edge>
    <edge source="LBN" target="TZA">
      <data key="d0">259953</data>
    </edge>
    <edge source="LBN" target="USA">
      <data key="d0">177162</data>
    </edge>
    <edge source="LBN" target="BFA">
      <data key="d0">245241</data>
    </edge>
    <edge source="MYS" target="DZA">
      <data key="d0">5950451</data>
    </edge>
    <edge source="MYS" target="AZE">
      <data key="d0">3516114</data>
    </edge>
    <edge source="MYS" target="ARG">
      <data key="d0">14954242</data>
    </edge>
    <edge source="MYS" target="AUS">
      <data key="d0">326313693</data>
    </edge>
    <edge source="MYS" target="AUT">
      <data key="d0">22008705</data>
    </edge>
    <edge source="MYS" target="ARM">
      <data key="d0">35926</data>
    </edge>
    <edge source="MYS" target="BEL">
      <data key="d0">47919286</data>
    </edge>
    <edge source="MYS" target="BOL">
      <data key="d0">141757</data>
    </edge>
    <edge source="MYS" target="BWA">
      <data key="d0">106886</data>
    </edge>
    <edge source="MYS" target="BRA">
      <data key="d0">128555826</data>
    </edge>
    <edge source="MYS" target="BGR">
      <data key="d0">3539533</data>
    </edge>
    <edge source="MYS" target="BDI">
      <data key="d0">60336</data>
    </edge>
    <edge source="MYS" target="BLR">
      <data key="d0">78419</data>
    </edge>
    <edge source="MYS" target="KHM">
      <data key="d0">4752533</data>
    </edge>
    <edge source="MYS" target="CMR">
      <data key="d0">1903251</data>
    </edge>
    <edge source="MYS" target="CAN">
      <data key="d0">183315533</data>
    </edge>
    <edge source="MYS" target="LKA">
      <data key="d0">11822922</data>
    </edge>
    <edge source="MYS" target="CHL">
      <data key="d0">8867008</data>
    </edge>
    <edge source="MYS" target="CHN">
      <data key="d0">9427434954</data>
    </edge>
    <edge source="MYS" target="COL">
      <data key="d0">3784178</data>
    </edge>
    <edge source="MYS" target="CRI">
      <data key="d0">22804421</data>
    </edge>
    <edge source="MYS" target="HRV">
      <data key="d0">20162</data>
    </edge>
    <edge source="MYS" target="CZE">
      <data key="d0">54384278</data>
    </edge>
    <edge source="MYS" target="BEN">
      <data key="d0">1948920</data>
    </edge>
    <edge source="MYS" target="DNK">
      <data key="d0">30729795</data>
    </edge>
    <edge source="MYS" target="ECU">
      <data key="d0">4103089</data>
    </edge>
    <edge source="MYS" target="SLV">
      <data key="d0">923648</data>
    </edge>
    <edge source="MYS" target="ETH">
      <data key="d0">59471</data>
    </edge>
    <edge source="MYS" target="EST">
      <data key="d0">1171990</data>
    </edge>
    <edge source="MYS" target="FIN">
      <data key="d0">27706495</data>
    </edge>
    <edge source="MYS" target="FRA">
      <data key="d0">1148287596</data>
    </edge>
    <edge source="MYS" target="GEO">
      <data key="d0">59127</data>
    </edge>
    <edge source="MYS" target="DEU">
      <data key="d0">1699587559</data>
    </edge>
    <edge source="MYS" target="GHA">
      <data key="d0">1414795</data>
    </edge>
    <edge source="MYS" target="GRC">
      <data key="d0">1669381</data>
    </edge>
    <edge source="MYS" target="GTM">
      <data key="d0">1011053</data>
    </edge>
    <edge source="MYS" target="HND">
      <data key="d0">962926</data>
    </edge>
    <edge source="MYS" target="HKG">
      <data key="d0">6009633517</data>
    </edge>
    <edge source="MYS" target="HUN">
      <data key="d0">32313049</data>
    </edge>
    <edge source="MYS" target="IDN">
      <data key="d0">432217514</data>
    </edge>
    <edge source="MYS" target="IRL">
      <data key="d0">37304232</data>
    </edge>
    <edge source="MYS" target="ITA">
      <data key="d0">72232508</data>
    </edge>
    <edge source="MYS" target="CIV">
      <data key="d0">277888</data>
    </edge>
    <edge source="MYS" target="JAM">
      <data key="d0">338725</data>
    </edge>
    <edge source="MYS" target="JPN">
      <data key="d0">2817353286</data>
    </edge>
    <edge source="MYS" target="KAZ">
      <data key="d0">6681731</data>
    </edge>
    <edge source="MYS" target="JOR">
      <data key="d0">4310947</data>
    </edge>
    <edge source="MYS" target="KOR">
      <data key="d0">1037187837</data>
    </edge>
    <edge source="MYS" target="KGZ">
      <data key="d0">281990</data>
    </edge>
    <edge source="MYS" target="LBN">
      <data key="d0">6789018</data>
    </edge>
    <edge source="MYS" target="LVA">
      <data key="d0">1158266</data>
    </edge>
    <edge source="MYS" target="LTU">
      <data key="d0">754743</data>
    </edge>
    <edge source="MYS" target="MDG">
      <data key="d0">73848</data>
    </edge>
    <edge source="MYS" target="MWI">
      <data key="d0">437621</data>
    </edge>
    <edge source="MYS" target="MRT">
      <data key="d0">116278</data>
    </edge>
    <edge source="MYS" target="MUS">
      <data key="d0">1169337</data>
    </edge>
    <edge source="MYS" target="MEX">
      <data key="d0">563673218</data>
    </edge>
    <edge source="MYS" target="MAR">
      <data key="d0">11045814</data>
    </edge>
    <edge source="MYS" target="MOZ">
      <data key="d0">840586</data>
    </edge>
    <edge source="MYS" target="OMN">
      <data key="d0">9520729</data>
    </edge>
    <edge source="MYS" target="NAM">
      <data key="d0">37066</data>
    </edge>
    <edge source="MYS" target="NLD">
      <data key="d0">1165032957</data>
    </edge>
    <edge source="MYS" target="NZL">
      <data key="d0">28645006</data>
    </edge>
    <edge source="MYS" target="NIC">
      <data key="d0">187387</data>
    </edge>
    <edge source="MYS" target="NER">
      <data key="d0">13944</data>
    </edge>
    <edge source="MYS" target="NOR">
      <data key="d0">7731933</data>
    </edge>
    <edge source="MYS" target="PAK">
      <data key="d0">7981369</data>
    </edge>
    <edge source="MYS" target="PAN">
      <data key="d0">13097059</data>
    </edge>
    <edge source="MYS" target="PRY">
      <data key="d0">494998</data>
    </edge>
    <edge source="MYS" target="PER">
      <data key="d0">10471433</data>
    </edge>
    <edge source="MYS" target="PHL">
      <data key="d0">630325882</data>
    </edge>
    <edge source="MYS" target="POL">
      <data key="d0">80409984</data>
    </edge>
    <edge source="MYS" target="PRT">
      <data key="d0">7453528</data>
    </edge>
    <edge source="MYS" target="ROU">
      <data key="d0">14247285</data>
    </edge>
    <edge source="MYS" target="RUS">
      <data key="d0">74867182</data>
    </edge>
    <edge source="MYS" target="SAU">
      <data key="d0">64343495</data>
    </edge>
    <edge source="MYS" target="SEN">
      <data key="d0">801694</data>
    </edge>
    <edge source="MYS" target="SRB">
      <data key="d0">1774905</data>
    </edge>
    <edge source="MYS" target="IND">
      <data key="d0">1069526895</data>
    </edge>
    <edge source="MYS" target="SGP">
      <data key="d0">7557076534</data>
    </edge>
    <edge source="MYS" target="SVK">
      <data key="d0">27701790</data>
    </edge>
    <edge source="MYS" target="VNM">
      <data key="d0">545681260</data>
    </edge>
    <edge source="MYS" target="SVN">
      <data key="d0">5599632</data>
    </edge>
    <edge source="MYS" target="ZAF">
      <data key="d0">98233355</data>
    </edge>
    <edge source="MYS" target="ZWE">
      <data key="d0">40512</data>
    </edge>
    <edge source="MYS" target="ESP">
      <data key="d0">15396087</data>
    </edge>
    <edge source="MYS" target="SWE">
      <data key="d0">48785823</data>
    </edge>
    <edge source="MYS" target="CHE">
      <data key="d0">61444908</data>
    </edge>
    <edge source="MYS" target="THA">
      <data key="d0">1406723740</data>
    </edge>
    <edge source="MYS" target="TGO">
      <data key="d0">20933</data>
    </edge>
    <edge source="MYS" target="ARE">
      <data key="d0">146509476</data>
    </edge>
    <edge source="MYS" target="TUN">
      <data key="d0">1347811</data>
    </edge>
    <edge source="MYS" target="TUR">
      <data key="d0">23031153</data>
    </edge>
    <edge source="MYS" target="UGA">
      <data key="d0">117624</data>
    </edge>
    <edge source="MYS" target="UKR">
      <data key="d0">10758655</data>
    </edge>
    <edge source="MYS" target="MKD">
      <data key="d0">23424</data>
    </edge>
    <edge source="MYS" target="EGY">
      <data key="d0">17133376</data>
    </edge>
    <edge source="MYS" target="GBR">
      <data key="d0">374717391</data>
    </edge>
    <edge source="MYS" target="TZA">
      <data key="d0">5694987</data>
    </edge>
    <edge source="MYS" target="USA">
      <data key="d0">5630621875</data>
    </edge>
    <edge source="MYS" target="URY">
      <data key="d0">7656553</data>
    </edge>
    <edge source="MUS" target="ARG">
      <data key="d0">12189</data>
    </edge>
    <edge source="MUS" target="AUS">
      <data key="d0">16554</data>
    </edge>
    <edge source="MUS" target="DNK">
      <data key="d0">147053</data>
    </edge>
    <edge source="MUS" target="FRA">
      <data key="d0">3487580</data>
    </edge>
    <edge source="MUS" target="DEU">
      <data key="d0">276631</data>
    </edge>
    <edge source="MUS" target="GHA">
      <data key="d0">50864</data>
    </edge>
    <edge source="MUS" target="HKG">
      <data key="d0">174790</data>
    </edge>
    <edge source="MUS" target="HUN">
      <data key="d0">11416</data>
    </edge>
    <edge source="MUS" target="ITA">
      <data key="d0">153686</data>
    </edge>
    <edge source="MUS" target="CIV">
      <data key="d0">43427</data>
    </edge>
    <edge source="MUS" target="JPN">
      <data key="d0">534596</data>
    </edge>
    <edge source="MUS" target="KOR">
      <data key="d0">1175077</data>
    </edge>
    <edge source="MUS" target="MDG">
      <data key="d0">13552967</data>
    </edge>
    <edge source="MUS" target="NLD">
      <data key="d0">680565</data>
    </edge>
    <edge source="MUS" target="NZL">
      <data key="d0">10237</data>
    </edge>
    <edge source="MUS" target="PAK">
      <data key="d0">11101</data>
    </edge>
    <edge source="MUS" target="SEN">
      <data key="d0">35773</data>
    </edge>
    <edge source="MUS" target="IND">
      <data key="d0">99599</data>
    </edge>
    <edge source="MUS" target="SGP">
      <data key="d0">44203</data>
    </edge>
    <edge source="MUS" target="ZAF">
      <data key="d0">96228</data>
    </edge>
    <edge source="MUS" target="ZWE">
      <data key="d0">38719</data>
    </edge>
    <edge source="MUS" target="ESP">
      <data key="d0">11674</data>
    </edge>
    <edge source="MUS" target="SWE">
      <data key="d0">382144</data>
    </edge>
    <edge source="MUS" target="THA">
      <data key="d0">120246</data>
    </edge>
    <edge source="MUS" target="ARE">
      <data key="d0">156551</data>
    </edge>
    <edge source="MUS" target="UGA">
      <data key="d0">213083</data>
    </edge>
    <edge source="MUS" target="GBR">
      <data key="d0">1577959</data>
    </edge>
    <edge source="MUS" target="TZA">
      <data key="d0">62129</data>
    </edge>
    <edge source="MUS" target="USA">
      <data key="d0">82132</data>
    </edge>
    <edge source="MUS" target="BFA">
      <data key="d0">36825</data>
    </edge>
    <edge source="MEX" target="DZA">
      <data key="d0">1346429</data>
    </edge>
    <edge source="MEX" target="AZE">
      <data key="d0">571071</data>
    </edge>
    <edge source="MEX" target="ARG">
      <data key="d0">58361465</data>
    </edge>
    <edge source="MEX" target="AUS">
      <data key="d0">34089860</data>
    </edge>
    <edge source="MEX" target="AUT">
      <data key="d0">21005198</data>
    </edge>
    <edge source="MEX" target="BEL">
      <data key="d0">33597512</data>
    </edge>
    <edge source="MEX" target="BOL">
      <data key="d0">7370972</data>
    </edge>
    <edge source="MEX" target="BRA">
      <data key="d0">160792231</data>
    </edge>
    <edge source="MEX" target="BGR">
      <data key="d0">73902</data>
    </edge>
    <edge source="MEX" target="CMR">
      <data key="d0">20026</data>
    </edge>
    <edge source="MEX" target="CAN">
      <data key="d0">733290880</data>
    </edge>
    <edge source="MEX" target="CAF">
      <data key="d0">12266</data>
    </edge>
    <edge source="MEX" target="CHL">
      <data key="d0">91305640</data>
    </edge>
    <edge source="MEX" target="CHN">
      <data key="d0">139319785</data>
    </edge>
    <edge source="MEX" target="COL">
      <data key="d0">200811513</data>
    </edge>
    <edge source="MEX" target="CRI">
      <data key="d0">104733453</data>
    </edge>
    <edge source="MEX" target="CZE">
      <data key="d0">28561061</data>
    </edge>
    <edge source="MEX" target="BEN">
      <data key="d0">22457</data>
    </edge>
    <edge source="MEX" target="DNK">
      <data key="d0">1485296</data>
    </edge>
    <edge source="MEX" target="ECU">
      <data key="d0">42358418</data>
    </edge>
    <edge source="MEX" target="SLV">
      <data key="d0">36425724</data>
    </edge>
    <edge source="MEX" target="ETH">
      <data key="d0">17144</data>
    </edge>
    <edge source="MEX" target="EST">
      <data key="d0">543470</data>
    </edge>
    <edge source="MEX" target="FIN">
      <data key="d0">2456247</data>
    </edge>
    <edge source="MEX" target="FRA">
      <data key="d0">85409443</data>
    </edge>
    <edge source="MEX" target="GEO">
      <data key="d0">170745</data>
    </edge>
    <edge source="MEX" target="DEU">
      <data key="d0">263024233</data>
    </edge>
    <edge source="MEX" target="GHA">
      <data key="d0">35505</data>
    </edge>
    <edge source="MEX" target="GRC">
      <data key="d0">249520</data>
    </edge>
    <edge source="MEX" target="GTM">
      <data key="d0">114146627</data>
    </edge>
    <edge source="MEX" target="HND">
      <data key="d0">82363635</data>
    </edge>
    <edge source="MEX" target="HKG">
      <data key="d0">40528842</data>
    </edge>
    <edge source="MEX" target="HUN">
      <data key="d0">32960202</data>
    </edge>
    <edge source="MEX" target="IDN">
      <data key="d0">562829</data>
    </edge>
    <edge source="MEX" target="IRL">
      <data key="d0">3999067</data>
    </edge>
    <edge source="MEX" target="ISR">
      <data key="d0">18793521</data>
    </edge>
    <edge source="MEX" target="ITA">
      <data key="d0">45215657</data>
    </edge>
    <edge source="MEX" target="JAM">
      <data key="d0">12202787</data>
    </edge>
    <edge source="MEX" target="JPN">
      <data key="d0">65546841</data>
    </edge>
    <edge source="MEX" target="KAZ">
      <data key="d0">658011</data>
    </edge>
    <edge source="MEX" target="JOR">
      <data key="d0">528054</data>
    </edge>
    <edge source="MEX" target="KOR">
      <data key="d0">34235717</data>
    </edge>
    <edge source="MEX" target="LBN">
      <data key="d0">141277</data>
    </edge>
    <edge source="MEX" target="LVA">
      <data key="d0">90364</data>
    </edge>
    <edge source="MEX" target="LTU">
      <data key="d0">202263</data>
    </edge>
    <edge source="MEX" target="MYS">
      <data key="d0">15733064</data>
    </edge>
    <edge source="MEX" target="MRT">
      <data key="d0">94559</data>
    </edge>
    <edge source="MEX" target="MAR">
      <data key="d0">979494</data>
    </edge>
    <edge source="MEX" target="MOZ">
      <data key="d0">78800</data>
    </edge>
    <edge source="MEX" target="OMN">
      <data key="d0">106923</data>
    </edge>
    <edge source="MEX" target="NAM">
      <data key="d0">50962</data>
    </edge>
    <edge source="MEX" target="NLD">
      <data key="d0">83626917</data>
    </edge>
    <edge source="MEX" target="NZL">
      <data key="d0">8218936</data>
    </edge>
    <edge source="MEX" target="NIC">
      <data key="d0">239861090</data>
    </edge>
    <edge source="MEX" target="NER">
      <data key="d0">12891</data>
    </edge>
    <edge source="MEX" target="NOR">
      <data key="d0">4210782</data>
    </edge>
    <edge source="MEX" target="PAK">
      <data key="d0">2481066</data>
    </edge>
    <edge source="MEX" target="PAN">
      <data key="d0">61538989</data>
    </edge>
    <edge source="MEX" target="PRY">
      <data key="d0">4566489</data>
    </edge>
    <edge source="MEX" target="PER">
      <data key="d0">69580207</data>
    </edge>
    <edge source="MEX" target="PHL">
      <data key="d0">5670528</data>
    </edge>
    <edge source="MEX" target="POL">
      <data key="d0">5990124</data>
    </edge>
    <edge source="MEX" target="PRT">
      <data key="d0">28736265</data>
    </edge>
    <edge source="MEX" target="ROU">
      <data key="d0">3309901</data>
    </edge>
    <edge source="MEX" target="RUS">
      <data key="d0">2702910</data>
    </edge>
    <edge source="MEX" target="SAU">
      <data key="d0">4314115</data>
    </edge>
    <edge source="MEX" target="SRB">
      <data key="d0">33089</data>
    </edge>
    <edge source="MEX" target="IND">
      <data key="d0">12438115</data>
    </edge>
    <edge source="MEX" target="SGP">
      <data key="d0">128014469</data>
    </edge>
    <edge source="MEX" target="SVK">
      <data key="d0">7967681</data>
    </edge>
    <edge source="MEX" target="VNM">
      <data key="d0">1189648</data>
    </edge>
    <edge source="MEX" target="SVN">
      <data key="d0">83585</data>
    </edge>
    <edge source="MEX" target="ZAF">
      <data key="d0">2515918</data>
    </edge>
    <edge source="MEX" target="ESP">
      <data key="d0">39670436</data>
    </edge>
    <edge source="MEX" target="SWE">
      <data key="d0">3371386</data>
    </edge>
    <edge source="MEX" target="CHE">
      <data key="d0">8949403</data>
    </edge>
    <edge source="MEX" target="THA">
      <data key="d0">14544332</data>
    </edge>
    <edge source="MEX" target="TGO">
      <data key="d0">20945</data>
    </edge>
    <edge source="MEX" target="ARE">
      <data key="d0">7785405</data>
    </edge>
    <edge source="MEX" target="TUR">
      <data key="d0">4676578</data>
    </edge>
    <edge source="MEX" target="UKR">
      <data key="d0">75549</data>
    </edge>
    <edge source="MEX" target="EGY">
      <data key="d0">1547634</data>
    </edge>
    <edge source="MEX" target="GBR">
      <data key="d0">45490008</data>
    </edge>
    <edge source="MEX" target="USA">
      <data key="d0">31603035080</data>
    </edge>
    <edge source="MEX" target="URY">
      <data key="d0">16184331</data>
    </edge>
    <edge source="MDA" target="AZE">
      <data key="d0">32112</data>
    </edge>
    <edge source="MDA" target="ARM">
      <data key="d0">17476</data>
    </edge>
    <edge source="MDA" target="BEL">
      <data key="d0">427007</data>
    </edge>
    <edge source="MDA" target="BGR">
      <data key="d0">62833</data>
    </edge>
    <edge source="MDA" target="CHN">
      <data key="d0">34437</data>
    </edge>
    <edge source="MDA" target="EST">
      <data key="d0">108719</data>
    </edge>
    <edge source="MDA" target="FIN">
      <data key="d0">50494</data>
    </edge>
    <edge source="MDA" target="DEU">
      <data key="d0">48608</data>
    </edge>
    <edge source="MDA" target="ITA">
      <data key="d0">2921786</data>
    </edge>
    <edge source="MDA" target="KAZ">
      <data key="d0">1155498</data>
    </edge>
    <edge source="MDA" target="KGZ">
      <data key="d0">18320</data>
    </edge>
    <edge source="MDA" target="LTU">
      <data key="d0">36733</data>
    </edge>
    <edge source="MDA" target="NLD">
      <data key="d0">42716</data>
    </edge>
    <edge source="MDA" target="POL">
      <data key="d0">72567</data>
    </edge>
    <edge source="MDA" target="ROU">
      <data key="d0">177746568</data>
    </edge>
    <edge source="MDA" target="RUS">
      <data key="d0">4753689</data>
    </edge>
    <edge source="MDA" target="IND">
      <data key="d0">2559641</data>
    </edge>
    <edge source="MDA" target="SVK">
      <data key="d0">401816</data>
    </edge>
    <edge source="MDA" target="ZAF">
      <data key="d0">29590</data>
    </edge>
    <edge source="MDA" target="SWE">
      <data key="d0">94450</data>
    </edge>
    <edge source="MDA" target="CHE">
      <data key="d0">137878</data>
    </edge>
    <edge source="MDA" target="UKR">
      <data key="d0">1895725</data>
    </edge>
    <edge source="MDA" target="GBR">
      <data key="d0">59936</data>
    </edge>
    <edge source="MDA" target="USA">
      <data key="d0">12497</data>
    </edge>
    <edge source="MOZ" target="IDN">
      <data key="d0">15056</data>
    </edge>
    <edge source="MOZ" target="JPN">
      <data key="d0">26190</data>
    </edge>
    <edge source="MOZ" target="IND">
      <data key="d0">22761</data>
    </edge>
    <edge source="MOZ" target="ZAF">
      <data key="d0">139276</data>
    </edge>
    <edge source="MOZ" target="ARE">
      <data key="d0">21677</data>
    </edge>
    <edge source="MOZ" target="USA">
      <data key="d0">34280</data>
    </edge>
    <edge source="OMN" target="DZA">
      <data key="d0">700632</data>
    </edge>
    <edge source="OMN" target="AUT">
      <data key="d0">124715</data>
    </edge>
    <edge source="OMN" target="KHM">
      <data key="d0">58166</data>
    </edge>
    <edge source="OMN" target="LKA">
      <data key="d0">22549</data>
    </edge>
    <edge source="OMN" target="CHL">
      <data key="d0">66915</data>
    </edge>
    <edge source="OMN" target="CHN">
      <data key="d0">339631</data>
    </edge>
    <edge source="OMN" target="DNK">
      <data key="d0">14153</data>
    </edge>
    <edge source="OMN" target="FRA">
      <data key="d0">305043</data>
    </edge>
    <edge source="OMN" target="GEO">
      <data key="d0">336107</data>
    </edge>
    <edge source="OMN" target="DEU">
      <data key="d0">3268780</data>
    </edge>
    <edge source="OMN" target="GHA">
      <data key="d0">101259</data>
    </edge>
    <edge source="OMN" target="HKG">
      <data key="d0">4154816</data>
    </edge>
    <edge source="OMN" target="ITA">
      <data key="d0">187971</data>
    </edge>
    <edge source="OMN" target="JPN">
      <data key="d0">19732</data>
    </edge>
    <edge source="OMN" target="KAZ">
      <data key="d0">535040</data>
    </edge>
    <edge source="OMN" target="JOR">
      <data key="d0">1168166</data>
    </edge>
    <edge source="OMN" target="KOR">
      <data key="d0">77085</data>
    </edge>
    <edge source="OMN" target="MYS">
      <data key="d0">24674</data>
    </edge>
    <edge source="OMN" target="NLD">
      <data key="d0">963815</data>
    </edge>
    <edge source="OMN" target="PAK">
      <data key="d0">2875893</data>
    </edge>
    <edge source="OMN" target="RUS">
      <data key="d0">53069</data>
    </edge>
    <edge source="OMN" target="SAU">
      <data key="d0">72499260</data>
    </edge>
    <edge source="OMN" target="IND">
      <data key="d0">3264463</data>
    </edge>
    <edge source="OMN" target="SGP">
      <data key="d0">165646</data>
    </edge>
    <edge source="OMN" target="SVN">
      <data key="d0">45927</data>
    </edge>
    <edge source="OMN" target="ESP">
      <data key="d0">10013</data>
    </edge>
    <edge source="OMN" target="CHE">
      <data key="d0">145350</data>
    </edge>
    <edge source="OMN" target="THA">
      <data key="d0">69347</data>
    </edge>
    <edge source="OMN" target="ARE">
      <data key="d0">136317683</data>
    </edge>
    <edge source="OMN" target="TUN">
      <data key="d0">24583</data>
    </edge>
    <edge source="OMN" target="TUR">
      <data key="d0">320640</data>
    </edge>
    <edge source="OMN" target="EGY">
      <data key="d0">600091</data>
    </edge>
    <edge source="OMN" target="GBR">
      <data key="d0">5238660</data>
    </edge>
    <edge source="OMN" target="TZA">
      <data key="d0">155602</data>
    </edge>
    <edge source="OMN" target="USA">
      <data key="d0">1472231</data>
    </edge>
    <edge source="NZL" target="ALB">
      <data key="d0">18415</data>
    </edge>
    <edge source="NZL" target="ARG">
      <data key="d0">831290</data>
    </edge>
    <edge source="NZL" target="AUS">
      <data key="d0">305629587</data>
    </edge>
    <edge source="NZL" target="AUT">
      <data key="d0">5337769</data>
    </edge>
    <edge source="NZL" target="ARM">
      <data key="d0">18193</data>
    </edge>
    <edge source="NZL" target="BEL">
      <data key="d0">643167</data>
    </edge>
    <edge source="NZL" target="BOL">
      <data key="d0">10592</data>
    </edge>
    <edge source="NZL" target="BRA">
      <data key="d0">1600009</data>
    </edge>
    <edge source="NZL" target="BLR">
      <data key="d0">49008</data>
    </edge>
    <edge source="NZL" target="CMR">
      <data key="d0">13068</data>
    </edge>
    <edge source="NZL" target="CAN">
      <data key="d0">6189188</data>
    </edge>
    <edge source="NZL" target="LKA">
      <data key="d0">239057</data>
    </edge>
    <edge source="NZL" target="CHL">
      <data key="d0">2637288</data>
    </edge>
    <edge source="NZL" target="CHN">
      <data key="d0">33263667</data>
    </edge>
    <edge source="NZL" target="COL">
      <data key="d0">893686</data>
    </edge>
    <edge source="NZL" target="CRI">
      <data key="d0">53551</data>
    </edge>
    <edge source="NZL" target="HRV">
      <data key="d0">75452</data>
    </edge>
    <edge source="NZL" target="CZE">
      <data key="d0">206426</data>
    </edge>
    <edge source="NZL" target="DNK">
      <data key="d0">11823637</data>
    </edge>
    <edge source="NZL" target="ECU">
      <data key="d0">297643</data>
    </edge>
    <edge source="NZL" target="ETH">
      <data key="d0">21092</data>
    </edge>
    <edge source="NZL" target="EST">
      <data key="d0">25727</data>
    </edge>
    <edge source="NZL" target="FIN">
      <data key="d0">1136248</data>
    </edge>
    <edge source="NZL" target="FRA">
      <data key="d0">3852402</data>
    </edge>
    <edge source="NZL" target="GEO">
      <data key="d0">10479</data>
    </edge>
    <edge source="NZL" target="DEU">
      <data key="d0">9084164</data>
    </edge>
    <edge source="NZL" target="GHA">
      <data key="d0">550898</data>
    </edge>
    <edge source="NZL" target="GRC">
      <data key="d0">80816</data>
    </edge>
    <edge source="NZL" target="HKG">
      <data key="d0">29179697</data>
    </edge>
    <edge source="NZL" target="HUN">
      <data key="d0">177315</data>
    </edge>
    <edge source="NZL" target="IDN">
      <data key="d0">1524616</data>
    </edge>
    <edge source="NZL" target="IRL">
      <data key="d0">1773011</data>
    </edge>
    <edge source="NZL" target="ISR">
      <data key="d0">393814</data>
    </edge>
    <edge source="NZL" target="ITA">
      <data key="d0">1359904</data>
    </edge>
    <edge source="NZL" target="JPN">
      <data key="d0">32024165</data>
    </edge>
    <edge source="NZL" target="KAZ">
      <data key="d0">24107</data>
    </edge>
    <edge source="NZL" target="JOR">
      <data key="d0">81029</data>
    </edge>
    <edge source="NZL" target="KOR">
      <data key="d0">23542398</data>
    </edge>
    <edge source="NZL" target="LBN">
      <data key="d0">86290</data>
    </edge>
    <edge source="NZL" target="LVA">
      <data key="d0">10850</data>
    </edge>
    <edge source="NZL" target="LTU">
      <data key="d0">316578</data>
    </edge>
    <edge source="NZL" target="MYS">
      <data key="d0">4630700</data>
    </edge>
    <edge source="NZL" target="MUS">
      <data key="d0">33090</data>
    </edge>
    <edge source="NZL" target="MEX">
      <data key="d0">4901323</data>
    </edge>
    <edge source="NZL" target="MAR">
      <data key="d0">15995</data>
    </edge>
    <edge source="NZL" target="OMN">
      <data key="d0">297780</data>
    </edge>
    <edge source="NZL" target="NLD">
      <data key="d0">10753192</data>
    </edge>
    <edge source="NZL" target="NIC">
      <data key="d0">24997</data>
    </edge>
    <edge source="NZL" target="NOR">
      <data key="d0">335703</data>
    </edge>
    <edge source="NZL" target="PAK">
      <data key="d0">196834</data>
    </edge>
    <edge source="NZL" target="PAN">
      <data key="d0">175785</data>
    </edge>
    <edge source="NZL" target="PRY">
      <data key="d0">31662</data>
    </edge>
    <edge source="NZL" target="PER">
      <data key="d0">315946</data>
    </edge>
    <edge source="NZL" target="PHL">
      <data key="d0">1340743</data>
    </edge>
    <edge source="NZL" target="POL">
      <data key="d0">1063357</data>
    </edge>
    <edge source="NZL" target="PRT">
      <data key="d0">165367</data>
    </edge>
    <edge source="NZL" target="ROU">
      <data key="d0">208176</data>
    </edge>
    <edge source="NZL" target="RUS">
      <data key="d0">1186512</data>
    </edge>
    <edge source="NZL" target="SAU">
      <data key="d0">1049992</data>
    </edge>
    <edge source="NZL" target="SRB">
      <data key="d0">18291</data>
    </edge>
    <edge source="NZL" target="IND">
      <data key="d0">5837488</data>
    </edge>
    <edge source="NZL" target="SGP">
      <data key="d0">19373346</data>
    </edge>
    <edge source="NZL" target="VNM">
      <data key="d0">685925</data>
    </edge>
    <edge source="NZL" target="SVN">
      <data key="d0">30161</data>
    </edge>
    <edge source="NZL" target="ZAF">
      <data key="d0">15742215</data>
    </edge>
    <edge source="NZL" target="ESP">
      <data key="d0">2966652</data>
    </edge>
    <edge source="NZL" target="SWE">
      <data key="d0">1329464</data>
    </edge>
    <edge source="NZL" target="CHE">
      <data key="d0">434771</data>
    </edge>
    <edge source="NZL" target="THA">
      <data key="d0">4488966</data>
    </edge>
    <edge source="NZL" target="ARE">
      <data key="d0">1958573</data>
    </edge>
    <edge source="NZL" target="TUN">
      <data key="d0">15895</data>
    </edge>
    <edge source="NZL" target="TUR">
      <data key="d0">464746</data>
    </edge>
    <edge source="NZL" target="EGY">
      <data key="d0">95744</data>
    </edge>
    <edge source="NZL" target="GBR">
      <data key="d0">13452543</data>
    </edge>
    <edge source="NZL" target="TZA">
      <data key="d0">23582</data>
    </edge>
    <edge source="NZL" target="USA">
      <data key="d0">94956827</data>
    </edge>
    <edge source="NZL" target="URY">
      <data key="d0">308413</data>
    </edge>
    <edge source="NIC" target="CAN">
      <data key="d0">72308</data>
    </edge>
    <edge source="NIC" target="CHN">
      <data key="d0">109555</data>
    </edge>
    <edge source="NIC" target="CRI">
      <data key="d0">487906</data>
    </edge>
    <edge source="NIC" target="ECU">
      <data key="d0">832800</data>
    </edge>
    <edge source="NIC" target="SLV">
      <data key="d0">317923</data>
    </edge>
    <edge source="NIC" target="GTM">
      <data key="d0">623129</data>
    </edge>
    <edge source="NIC" target="HND">
      <data key="d0">401813</data>
    </edge>
    <edge source="NIC" target="HKG">
      <data key="d0">838500</data>
    </edge>
    <edge source="NIC" target="KOR">
      <data key="d0">36200</data>
    </edge>
    <edge source="NIC" target="MEX">
      <data key="d0">407792151</data>
    </edge>
    <edge source="NIC" target="PAN">
      <data key="d0">191876</data>
    </edge>
    <edge source="NIC" target="IND">
      <data key="d0">100070</data>
    </edge>
    <edge source="NIC" target="USA">
      <data key="d0">44068401</data>
    </edge>
    <edge source="PAK" target="AUS">
      <data key="d0">241824</data>
    </edge>
    <edge source="PAK" target="AUT">
      <data key="d0">11318</data>
    </edge>
    <edge source="PAK" target="BEL">
      <data key="d0">19277</data>
    </edge>
    <edge source="PAK" target="BWA">
      <data key="d0">27373</data>
    </edge>
    <edge source="PAK" target="CAN">
      <data key="d0">14719</data>
    </edge>
    <edge source="PAK" target="LKA">
      <data key="d0">381293</data>
    </edge>
    <edge source="PAK" target="CHL">
      <data key="d0">11389</data>
    </edge>
    <edge source="PAK" target="CHN">
      <data key="d0">30241</data>
    </edge>
    <edge source="PAK" target="ETH">
      <data key="d0">13660</data>
    </edge>
    <edge source="PAK" target="FRA">
      <data key="d0">98482</data>
    </edge>
    <edge source="PAK" target="DEU">
      <data key="d0">2280968</data>
    </edge>
    <edge source="PAK" target="GHA">
      <data key="d0">75383</data>
    </edge>
    <edge source="PAK" target="IRL">
      <data key="d0">24801</data>
    </edge>
    <edge source="PAK" target="ITA">
      <data key="d0">26604</data>
    </edge>
    <edge source="PAK" target="JPN">
      <data key="d0">191878</data>
    </edge>
    <edge source="PAK" target="JOR">
      <data key="d0">195743</data>
    </edge>
    <edge source="PAK" target="KOR">
      <data key="d0">51569</data>
    </edge>
    <edge source="PAK" target="LBN">
      <data key="d0">189506</data>
    </edge>
    <edge source="PAK" target="MYS">
      <data key="d0">594377</data>
    </edge>
    <edge source="PAK" target="MUS">
      <data key="d0">33109</data>
    </edge>
    <edge source="PAK" target="MAR">
      <data key="d0">33494</data>
    </edge>
    <edge source="PAK" target="MOZ">
      <data key="d0">79663</data>
    </edge>
    <edge source="PAK" target="OMN">
      <data key="d0">878183</data>
    </edge>
    <edge source="PAK" target="NAM">
      <data key="d0">24039</data>
    </edge>
    <edge source="PAK" target="NLD">
      <data key="d0">12303</data>
    </edge>
    <edge source="PAK" target="NZL">
      <data key="d0">27374</data>
    </edge>
    <edge source="PAK" target="POL">
      <data key="d0">16047</data>
    </edge>
    <edge source="PAK" target="RUS">
      <data key="d0">113520</data>
    </edge>
    <edge source="PAK" target="SAU">
      <data key="d0">2030349</data>
    </edge>
    <edge source="PAK" target="SEN">
      <data key="d0">133678</data>
    </edge>
    <edge source="PAK" target="IND">
      <data key="d0">21480</data>
    </edge>
    <edge source="PAK" target="VNM">
      <data key="d0">20551</data>
    </edge>
    <edge source="PAK" target="ZAF">
      <data key="d0">17460</data>
    </edge>
    <edge source="PAK" target="ZWE">
      <data key="d0">42931</data>
    </edge>
    <edge source="PAK" target="ESP">
      <data key="d0">506060</data>
    </edge>
    <edge source="PAK" target="SWE">
      <data key="d0">67298</data>
    </edge>
    <edge source="PAK" target="CHE">
      <data key="d0">86316</data>
    </edge>
    <edge source="PAK" target="THA">
      <data key="d0">69706</data>
    </edge>
    <edge source="PAK" target="ARE">
      <data key="d0">1868392</data>
    </edge>
    <edge source="PAK" target="TUR">
      <data key="d0">758478</data>
    </edge>
    <edge source="PAK" target="EGY">
      <data key="d0">39472</data>
    </edge>
    <edge source="PAK" target="GBR">
      <data key="d0">3321376</data>
    </edge>
    <edge source="PAK" target="TZA">
      <data key="d0">259511</data>
    </edge>
    <edge source="PAK" target="USA">
      <data key="d0">1750357</data>
    </edge>
    <edge source="PAN" target="ARG">
      <data key="d0">10230071</data>
    </edge>
    <edge source="PAN" target="AUT">
      <data key="d0">223692</data>
    </edge>
    <edge source="PAN" target="BEL">
      <data key="d0">1495387</data>
    </edge>
    <edge source="PAN" target="BOL">
      <data key="d0">1129144</data>
    </edge>
    <edge source="PAN" target="BRA">
      <data key="d0">16521141</data>
    </edge>
    <edge source="PAN" target="CAN">
      <data key="d0">85278</data>
    </edge>
    <edge source="PAN" target="CHL">
      <data key="d0">17899899</data>
    </edge>
    <edge source="PAN" target="CHN">
      <data key="d0">139781</data>
    </edge>
    <edge source="PAN" target="COL">
      <data key="d0">68556295</data>
    </edge>
    <edge source="PAN" target="CRI">
      <data key="d0">24206062</data>
    </edge>
    <edge source="PAN" target="ECU">
      <data key="d0">23369936</data>
    </edge>
    <edge source="PAN" target="SLV">
      <data key="d0">5782151</data>
    </edge>
    <edge source="PAN" target="FRA">
      <data key="d0">44014</data>
    </edge>
    <edge source="PAN" target="DEU">
      <data key="d0">446636</data>
    </edge>
    <edge source="PAN" target="GTM">
      <data key="d0">12463286</data>
    </edge>
    <edge source="PAN" target="HND">
      <data key="d0">7078737</data>
    </edge>
    <edge source="PAN" target="HKG">
      <data key="d0">70489</data>
    </edge>
    <edge source="PAN" target="ITA">
      <data key="d0">18410</data>
    </edge>
    <edge source="PAN" target="JAM">
      <data key="d0">4985191</data>
    </edge>
    <edge source="PAN" target="MEX">
      <data key="d0">20208579</data>
    </edge>
    <edge source="PAN" target="NLD">
      <data key="d0">732892</data>
    </edge>
    <edge source="PAN" target="NIC">
      <data key="d0">7169936</data>
    </edge>
    <edge source="PAN" target="PRY">
      <data key="d0">1397720</data>
    </edge>
    <edge source="PAN" target="PER">
      <data key="d0">13865773</data>
    </edge>
    <edge source="PAN" target="SGP">
      <data key="d0">8102535</data>
    </edge>
    <edge source="PAN" target="ESP">
      <data key="d0">121702</data>
    </edge>
    <edge source="PAN" target="SWE">
      <data key="d0">721477</data>
    </edge>
    <edge source="PAN" target="ARE">
      <data key="d0">22145</data>
    </edge>
    <edge source="PAN" target="GBR">
      <data key="d0">165084</data>
    </edge>
    <edge source="PAN" target="USA">
      <data key="d0">11995294</data>
    </edge>
    <edge source="PAN" target="URY">
      <data key="d0">3669316</data>
    </edge>
    <edge source="PRY" target="ARG">
      <data key="d0">362499</data>
    </edge>
    <edge source="PRY" target="BOL">
      <data key="d0">980957</data>
    </edge>
    <edge source="PRY" target="BRA">
      <data key="d0">11571966</data>
    </edge>
    <edge source="PRY" target="CHL">
      <data key="d0">12936</data>
    </edge>
    <edge source="PRY" target="DEU">
      <data key="d0">234222</data>
    </edge>
    <edge source="PRY" target="JPN">
      <data key="d0">28070</data>
    </edge>
    <edge source="PRY" target="KOR">
      <data key="d0">15946</data>
    </edge>
    <edge source="PRY" target="PER">
      <data key="d0">24756</data>
    </edge>
    <edge source="PRY" target="GBR">
      <data key="d0">16311</data>
    </edge>
    <edge source="PRY" target="USA">
      <data key="d0">256192</data>
    </edge>
    <edge source="PRY" target="URY">
      <data key="d0">750677</data>
    </edge>
    <edge source="PER" target="ARG">
      <data key="d0">274734</data>
    </edge>
    <edge source="PER" target="BEL">
      <data key="d0">42991</data>
    </edge>
    <edge source="PER" target="BOL">
      <data key="d0">7889840</data>
    </edge>
    <edge source="PER" target="BRA">
      <data key="d0">1156092</data>
    </edge>
    <edge source="PER" target="CAN">
      <data key="d0">227692</data>
    </edge>
    <edge source="PER" target="CHL">
      <data key="d0">5916437</data>
    </edge>
    <edge source="PER" target="CHN">
      <data key="d0">13033</data>
    </edge>
    <edge source="PER" target="COL">
      <data key="d0">7421986</data>
    </edge>
    <edge source="PER" target="CRI">
      <data key="d0">125463</data>
    </edge>
    <edge source="PER" target="DNK">
      <data key="d0">15096</data>
    </edge>
    <edge source="PER" target="ECU">
      <data key="d0">21979474</data>
    </edge>
    <edge source="PER" target="SLV">
      <data key="d0">91083</data>
    </edge>
    <edge source="PER" target="FIN">
      <data key="d0">60650</data>
    </edge>
    <edge source="PER" target="FRA">
      <data key="d0">239674</data>
    </edge>
    <edge source="PER" target="DEU">
      <data key="d0">295680</data>
    </edge>
    <edge source="PER" target="GTM">
      <data key="d0">126350</data>
    </edge>
    <edge source="PER" target="HND">
      <data key="d0">45440</data>
    </edge>
    <edge source="PER" target="HKG">
      <data key="d0">795085</data>
    </edge>
    <edge source="PER" target="IRL">
      <data key="d0">91291</data>
    </edge>
    <edge source="PER" target="ISR">
      <data key="d0">20428</data>
    </edge>
    <edge source="PER" target="ITA">
      <data key="d0">92424</data>
    </edge>
    <edge source="PER" target="JPN">
      <data key="d0">24746</data>
    </edge>
    <edge source="PER" target="KOR">
      <data key="d0">15675</data>
    </edge>
    <edge source="PER" target="MEX">
      <data key="d0">352118</data>
    </edge>
    <edge source="PER" target="NLD">
      <data key="d0">102503</data>
    </edge>
    <edge source="PER" target="NIC">
      <data key="d0">328518</data>
    </edge>
    <edge source="PER" target="PAN">
      <data key="d0">633318</data>
    </edge>
    <edge source="PER" target="PRY">
      <data key="d0">125574</data>
    </edge>
    <edge source="PER" target="RUS">
      <data key="d0">11006</data>
    </edge>
    <edge source="PER" target="SGP">
      <data key="d0">158285</data>
    </edge>
    <edge source="PER" target="ESP">
      <data key="d0">184934</data>
    </edge>
    <edge source="PER" target="SWE">
      <data key="d0">177481</data>
    </edge>
    <edge source="PER" target="CHE">
      <data key="d0">83619</data>
    </edge>
    <edge source="PER" target="EGY">
      <data key="d0">11623</data>
    </edge>
    <edge source="PER" target="GBR">
      <data key="d0">55031</data>
    </edge>
    <edge source="PER" target="USA">
      <data key="d0">3676145</data>
    </edge>
    <edge source="PHL" target="ALB">
      <data key="d0">33488</data>
    </edge>
    <edge source="PHL" target="DZA">
      <data key="d0">266720</data>
    </edge>
    <edge source="PHL" target="ARG">
      <data key="d0">11239267</data>
    </edge>
    <edge source="PHL" target="AUS">
      <data key="d0">121663605</data>
    </edge>
    <edge source="PHL" target="AUT">
      <data key="d0">87128084</data>
    </edge>
    <edge source="PHL" target="BEL">
      <data key="d0">12807996</data>
    </edge>
    <edge source="PHL" target="BOL">
      <data key="d0">395605</data>
    </edge>
    <edge source="PHL" target="BRA">
      <data key="d0">27973007</data>
    </edge>
    <edge source="PHL" target="BGR">
      <data key="d0">7097954</data>
    </edge>
    <edge source="PHL" target="KHM">
      <data key="d0">5023927</data>
    </edge>
    <edge source="PHL" target="CAN">
      <data key="d0">290483193</data>
    </edge>
    <edge source="PHL" target="LKA">
      <data key="d0">339085</data>
    </edge>
    <edge source="PHL" target="CHL">
      <data key="d0">891450</data>
    </edge>
    <edge source="PHL" target="CHN">
      <data key="d0">2450148711</data>
    </edge>
    <edge source="PHL" target="COL">
      <data key="d0">1128854</data>
    </edge>
    <edge source="PHL" target="CRI">
      <data key="d0">7413958</data>
    </edge>
    <edge source="PHL" target="CZE">
      <data key="d0">54984685</data>
    </edge>
    <edge source="PHL" target="DNK">
      <data key="d0">5494555</data>
    </edge>
    <edge source="PHL" target="ECU">
      <data key="d0">13888</data>
    </edge>
    <edge source="PHL" target="EST">
      <data key="d0">3141051</data>
    </edge>
    <edge source="PHL" target="FIN">
      <data key="d0">1270174</data>
    </edge>
    <edge source="PHL" target="FRA">
      <data key="d0">203313671</data>
    </edge>
    <edge source="PHL" target="DEU">
      <data key="d0">742559779</data>
    </edge>
    <edge source="PHL" target="GHA">
      <data key="d0">116817</data>
    </edge>
    <edge source="PHL" target="GRC">
      <data key="d0">1174879</data>
    </edge>
    <edge source="PHL" target="HKG">
      <data key="d0">2782857117</data>
    </edge>
    <edge source="PHL" target="HUN">
      <data key="d0">26038876</data>
    </edge>
    <edge source="PHL" target="IDN">
      <data key="d0">51153323</data>
    </edge>
    <edge source="PHL" target="IRL">
      <data key="d0">14663656</data>
    </edge>
    <edge source="PHL" target="ISR">
      <data key="d0">10355234</data>
    </edge>
    <edge source="PHL" target="ITA">
      <data key="d0">27632244</data>
    </edge>
    <edge source="PHL" target="JAM">
      <data key="d0">46193</data>
    </edge>
    <edge source="PHL" target="JPN">
      <data key="d0">2677379891</data>
    </edge>
    <edge source="PHL" target="KAZ">
      <data key="d0">63391</data>
    </edge>
    <edge source="PHL" target="JOR">
      <data key="d0">312943</data>
    </edge>
    <edge source="PHL" target="KOR">
      <data key="d0">873002042</data>
    </edge>
    <edge source="PHL" target="LBN">
      <data key="d0">527245</data>
    </edge>
    <edge source="PHL" target="LVA">
      <data key="d0">33105</data>
    </edge>
    <edge source="PHL" target="MYS">
      <data key="d0">362559569</data>
    </edge>
    <edge source="PHL" target="MUS">
      <data key="d0">118477</data>
    </edge>
    <edge source="PHL" target="MEX">
      <data key="d0">105472031</data>
    </edge>
    <edge source="PHL" target="MDA">
      <data key="d0">19799</data>
    </edge>
    <edge source="PHL" target="MAR">
      <data key="d0">260751</data>
    </edge>
    <edge source="PHL" target="NLD">
      <data key="d0">750785136</data>
    </edge>
    <edge source="PHL" target="NZL">
      <data key="d0">3610008</data>
    </edge>
    <edge source="PHL" target="NER">
      <data key="d0">130735</data>
    </edge>
    <edge source="PHL" target="NOR">
      <data key="d0">3229186</data>
    </edge>
    <edge source="PHL" target="PAK">
      <data key="d0">509350</data>
    </edge>
    <edge source="PHL" target="PER">
      <data key="d0">665023</data>
    </edge>
    <edge source="PHL" target="POL">
      <data key="d0">17317969</data>
    </edge>
    <edge source="PHL" target="PRT">
      <data key="d0">1178397</data>
    </edge>
    <edge source="PHL" target="ROU">
      <data key="d0">6472172</data>
    </edge>
    <edge source="PHL" target="RUS">
      <data key="d0">7834900</data>
    </edge>
    <edge source="PHL" target="SAU">
      <data key="d0">216738</data>
    </edge>
    <edge source="PHL" target="SEN">
      <data key="d0">659991</data>
    </edge>
    <edge source="PHL" target="IND">
      <data key="d0">66821205</data>
    </edge>
    <edge source="PHL" target="SGP">
      <data key="d0">2906719972</data>
    </edge>
    <edge source="PHL" target="SVK">
      <data key="d0">2299443</data>
    </edge>
    <edge source="PHL" target="VNM">
      <data key="d0">95432434</data>
    </edge>
    <edge source="PHL" target="SVN">
      <data key="d0">181374</data>
    </edge>
    <edge source="PHL" target="ZAF">
      <data key="d0">15452486</data>
    </edge>
    <edge source="PHL" target="ESP">
      <data key="d0">7133570</data>
    </edge>
    <edge source="PHL" target="SWE">
      <data key="d0">14972172</data>
    </edge>
    <edge source="PHL" target="CHE">
      <data key="d0">24175599</data>
    </edge>
    <edge source="PHL" target="THA">
      <data key="d0">566681353</data>
    </edge>
    <edge source="PHL" target="ARE">
      <data key="d0">38951498</data>
    </edge>
    <edge source="PHL" target="TUN">
      <data key="d0">2295713</data>
    </edge>
    <edge source="PHL" target="TUR">
      <data key="d0">7238949</data>
    </edge>
    <edge source="PHL" target="UKR">
      <data key="d0">50216</data>
    </edge>
    <edge source="PHL" target="EGY">
      <data key="d0">267799</data>
    </edge>
    <edge source="PHL" target="GBR">
      <data key="d0">50109867</data>
    </edge>
    <edge source="PHL" target="USA">
      <data key="d0">2355955408</data>
    </edge>
    <edge source="PHL" target="URY">
      <data key="d0">11826765</data>
    </edge>
    <edge source="POL" target="ALB">
      <data key="d0">1627670</data>
    </edge>
    <edge source="POL" target="DZA">
      <data key="d0">3526530</data>
    </edge>
    <edge source="POL" target="AZE">
      <data key="d0">8245251</data>
    </edge>
    <edge source="POL" target="ARG">
      <data key="d0">22507807</data>
    </edge>
    <edge source="POL" target="AUS">
      <data key="d0">58983284</data>
    </edge>
    <edge source="POL" target="AUT">
      <data key="d0">131205218</data>
    </edge>
    <edge source="POL" target="ARM">
      <data key="d0">4826220</data>
    </edge>
    <edge source="POL" target="BEL">
      <data key="d0">239931898</data>
    </edge>
    <edge source="POL" target="BOL">
      <data key="d0">1078037</data>
    </edge>
    <edge source="POL" target="BRA">
      <data key="d0">47504260</data>
    </edge>
    <edge source="POL" target="BGR">
      <data key="d0">38488576</data>
    </edge>
    <edge source="POL" target="BLR">
      <data key="d0">126865579</data>
    </edge>
    <edge source="POL" target="CMR">
      <data key="d0">1152737</data>
    </edge>
    <edge source="POL" target="CAN">
      <data key="d0">29874967</data>
    </edge>
    <edge source="POL" target="LKA">
      <data key="d0">1251064</data>
    </edge>
    <edge source="POL" target="CHL">
      <data key="d0">5826250</data>
    </edge>
    <edge source="POL" target="CHN">
      <data key="d0">131891417</data>
    </edge>
    <edge source="POL" target="COL">
      <data key="d0">4604032</data>
    </edge>
    <edge source="POL" target="CRI">
      <data key="d0">640604</data>
    </edge>
    <edge source="POL" target="HRV">
      <data key="d0">14319315</data>
    </edge>
    <edge source="POL" target="CZE">
      <data key="d0">503236871</data>
    </edge>
    <edge source="POL" target="BEN">
      <data key="d0">397663</data>
    </edge>
    <edge source="POL" target="DNK">
      <data key="d0">183370890</data>
    </edge>
    <edge source="POL" target="ECU">
      <data key="d0">484273</data>
    </edge>
    <edge source="POL" target="SLV">
      <data key="d0">39976</data>
    </edge>
    <edge source="POL" target="ETH">
      <data key="d0">420981</data>
    </edge>
    <edge source="POL" target="EST">
      <data key="d0">77707952</data>
    </edge>
    <edge source="POL" target="FIN">
      <data key="d0">121225058</data>
    </edge>
    <edge source="POL" target="FRA">
      <data key="d0">1302039143</data>
    </edge>
    <edge source="POL" target="GEO">
      <data key="d0">2761455</data>
    </edge>
    <edge source="POL" target="GMB">
      <data key="d0">98267</data>
    </edge>
    <edge source="POL" target="PSE">
      <data key="d0">60521</data>
    </edge>
    <edge source="POL" target="DEU">
      <data key="d0">3260156308</data>
    </edge>
    <edge source="POL" target="GHA">
      <data key="d0">3985974</data>
    </edge>
    <edge source="POL" target="GRC">
      <data key="d0">42113405</data>
    </edge>
    <edge source="POL" target="GTM">
      <data key="d0">39153</data>
    </edge>
    <edge source="POL" target="HND">
      <data key="d0">31719</data>
    </edge>
    <edge source="POL" target="HKG">
      <data key="d0">21791986</data>
    </edge>
    <edge source="POL" target="HUN">
      <data key="d0">280144702</data>
    </edge>
    <edge source="POL" target="IDN">
      <data key="d0">8688483</data>
    </edge>
    <edge source="POL" target="IRL">
      <data key="d0">17807806</data>
    </edge>
    <edge source="POL" target="ISR">
      <data key="d0">30315214</data>
    </edge>
    <edge source="POL" target="ITA">
      <data key="d0">601499554</data>
    </edge>
    <edge source="POL" target="CIV">
      <data key="d0">659302</data>
    </edge>
    <edge source="POL" target="JAM">
      <data key="d0">18711</data>
    </edge>
    <edge source="POL" target="JPN">
      <data key="d0">11865460</data>
    </edge>
    <edge source="POL" target="KAZ">
      <data key="d0">38692289</data>
    </edge>
    <edge source="POL" target="JOR">
      <data key="d0">4706303</data>
    </edge>
    <edge source="POL" target="KOR">
      <data key="d0">33908412</data>
    </edge>
    <edge source="POL" target="KGZ">
      <data key="d0">2411310</data>
    </edge>
    <edge source="POL" target="LBN">
      <data key="d0">1898038</data>
    </edge>
    <edge source="POL" target="LVA">
      <data key="d0">72896388</data>
    </edge>
    <edge source="POL" target="LTU">
      <data key="d0">143969736</data>
    </edge>
    <edge source="POL" target="MDG">
      <data key="d0">29219</data>
    </edge>
    <edge source="POL" target="MWI">
      <data key="d0">40233</data>
    </edge>
    <edge source="POL" target="MYS">
      <data key="d0">4610607</data>
    </edge>
    <edge source="POL" target="MRT">
      <data key="d0">168936</data>
    </edge>
    <edge source="POL" target="MUS">
      <data key="d0">601493</data>
    </edge>
    <edge source="POL" target="MEX">
      <data key="d0">20312790</data>
    </edge>
    <edge source="POL" target="MDA">
      <data key="d0">14445275</data>
    </edge>
    <edge source="POL" target="MAR">
      <data key="d0">35154909</data>
    </edge>
    <edge source="POL" target="MOZ">
      <data key="d0">5571484</data>
    </edge>
    <edge source="POL" target="OMN">
      <data key="d0">9438325</data>
    </edge>
    <edge source="POL" target="NAM">
      <data key="d0">125027</data>
    </edge>
    <edge source="POL" target="NLD">
      <data key="d0">641162891</data>
    </edge>
    <edge source="POL" target="NZL">
      <data key="d0">6676619</data>
    </edge>
    <edge source="POL" target="NOR">
      <data key="d0">94081290</data>
    </edge>
    <edge source="POL" target="PAK">
      <data key="d0">1338462</data>
    </edge>
    <edge source="POL" target="PAN">
      <data key="d0">620528</data>
    </edge>
    <edge source="POL" target="PRY">
      <data key="d0">976536</data>
    </edge>
    <edge source="POL" target="PER">
      <data key="d0">10969302</data>
    </edge>
    <edge source="POL" target="PHL">
      <data key="d0">1776709</data>
    </edge>
    <edge source="POL" target="PRT">
      <data key="d0">55617610</data>
    </edge>
    <edge source="POL" target="ROU">
      <data key="d0">169382293</data>
    </edge>
    <edge source="POL" target="RUS">
      <data key="d0">652795279</data>
    </edge>
    <edge source="POL" target="SAU">
      <data key="d0">27838556</data>
    </edge>
    <edge source="POL" target="SEN">
      <data key="d0">84796</data>
    </edge>
    <edge source="POL" target="SRB">
      <data key="d0">22255045</data>
    </edge>
    <edge source="POL" target="IND">
      <data key="d0">22786640</data>
    </edge>
    <edge source="POL" target="SGP">
      <data key="d0">14810966</data>
    </edge>
    <edge source="POL" target="SVK">
      <data key="d0">292037428</data>
    </edge>
    <edge source="POL" target="VNM">
      <data key="d0">5242931</data>
    </edge>
    <edge source="POL" target="SVN">
      <data key="d0">35328352</data>
    </edge>
    <edge source="POL" target="ZAF">
      <data key="d0">50151623</data>
    </edge>
    <edge source="POL" target="ZWE">
      <data key="d0">83178</data>
    </edge>
    <edge source="POL" target="ESP">
      <data key="d0">368169916</data>
    </edge>
    <edge source="POL" target="SWE">
      <data key="d0">526108290</data>
    </edge>
    <edge source="POL" target="CHE">
      <data key="d0">221074014</data>
    </edge>
    <edge source="POL" target="THA">
      <data key="d0">17454137</data>
    </edge>
    <edge source="POL" target="TGO">
      <data key="d0">26179</data>
    </edge>
    <edge source="POL" target="ARE">
      <data key="d0">47431614</data>
    </edge>
    <edge source="POL" target="TUN">
      <data key="d0">11058331</data>
    </edge>
    <edge source="POL" target="TUR">
      <data key="d0">180333003</data>
    </edge>
    <edge source="POL" target="UGA">
      <data key="d0">918693</data>
    </edge>
    <edge source="POL" target="UKR">
      <data key="d0">399624114</data>
    </edge>
    <edge source="POL" target="MKD">
      <data key="d0">1673657</data>
    </edge>
    <edge source="POL" target="EGY">
      <data key="d0">18239571</data>
    </edge>
    <edge source="POL" target="GBR">
      <data key="d0">890094804</data>
    </edge>
    <edge source="POL" target="TZA">
      <data key="d0">1058338</data>
    </edge>
    <edge source="POL" target="USA">
      <data key="d0">275103863</data>
    </edge>
    <edge source="POL" target="BFA">
      <data key="d0">77784</data>
    </edge>
    <edge source="POL" target="URY">
      <data key="d0">1888843</data>
    </edge>
    <edge source="PRT" target="ALB">
      <data key="d0">121128</data>
    </edge>
    <edge source="PRT" target="DZA">
      <data key="d0">22143793</data>
    </edge>
    <edge source="PRT" target="AZE">
      <data key="d0">11635</data>
    </edge>
    <edge source="PRT" target="ARG">
      <data key="d0">3124729</data>
    </edge>
    <edge source="PRT" target="AUS">
      <data key="d0">5288676</data>
    </edge>
    <edge source="PRT" target="AUT">
      <data key="d0">37411643</data>
    </edge>
    <edge source="PRT" target="BEL">
      <data key="d0">113365682</data>
    </edge>
    <edge source="PRT" target="BWA">
      <data key="d0">79659</data>
    </edge>
    <edge source="PRT" target="BRA">
      <data key="d0">25744676</data>
    </edge>
    <edge source="PRT" target="BGR">
      <data key="d0">13733309</data>
    </edge>
    <edge source="PRT" target="BDI">
      <data key="d0">1992397</data>
    </edge>
    <edge source="PRT" target="CMR">
      <data key="d0">418625</data>
    </edge>
    <edge source="PRT" target="CAN">
      <data key="d0">2095082</data>
    </edge>
    <edge source="PRT" target="CAF">
      <data key="d0">20270</data>
    </edge>
    <edge source="PRT" target="LKA">
      <data key="d0">73057</data>
    </edge>
    <edge source="PRT" target="CHL">
      <data key="d0">11349627</data>
    </edge>
    <edge source="PRT" target="CHN">
      <data key="d0">28767642</data>
    </edge>
    <edge source="PRT" target="COL">
      <data key="d0">1209983</data>
    </edge>
    <edge source="PRT" target="CRI">
      <data key="d0">223601</data>
    </edge>
    <edge source="PRT" target="HRV">
      <data key="d0">144419</data>
    </edge>
    <edge source="PRT" target="CZE">
      <data key="d0">32462812</data>
    </edge>
    <edge source="PRT" target="BEN">
      <data key="d0">175159</data>
    </edge>
    <edge source="PRT" target="DNK">
      <data key="d0">4764865</data>
    </edge>
    <edge source="PRT" target="ECU">
      <data key="d0">5573533</data>
    </edge>
    <edge source="PRT" target="ETH">
      <data key="d0">58708</data>
    </edge>
    <edge source="PRT" target="EST">
      <data key="d0">1916197</data>
    </edge>
    <edge source="PRT" target="FIN">
      <data key="d0">2271325</data>
    </edge>
    <edge source="PRT" target="FRA">
      <data key="d0">257165535</data>
    </edge>
    <edge source="PRT" target="GEO">
      <data key="d0">320694</data>
    </edge>
    <edge source="PRT" target="GMB">
      <data key="d0">67531</data>
    </edge>
    <edge source="PRT" target="DEU">
      <data key="d0">702108362</data>
    </edge>
    <edge source="PRT" target="GHA">
      <data key="d0">720173</data>
    </edge>
    <edge source="PRT" target="GRC">
      <data key="d0">2352390</data>
    </edge>
    <edge source="PRT" target="GTM">
      <data key="d0">24186</data>
    </edge>
    <edge source="PRT" target="HND">
      <data key="d0">17981</data>
    </edge>
    <edge source="PRT" target="HKG">
      <data key="d0">42880320</data>
    </edge>
    <edge source="PRT" target="HUN">
      <data key="d0">47250445</data>
    </edge>
    <edge source="PRT" target="IDN">
      <data key="d0">2037075</data>
    </edge>
    <edge source="PRT" target="IRL">
      <data key="d0">10517853</data>
    </edge>
    <edge source="PRT" target="ISR">
      <data key="d0">2594094</data>
    </edge>
    <edge source="PRT" target="ITA">
      <data key="d0">99122582</data>
    </edge>
    <edge source="PRT" target="CIV">
      <data key="d0">3574334</data>
    </edge>
    <edge source="PRT" target="JAM">
      <data key="d0">544627</data>
    </edge>
    <edge source="PRT" target="JPN">
      <data key="d0">3714730</data>
    </edge>
    <edge source="PRT" target="KAZ">
      <data key="d0">17901</data>
    </edge>
    <edge source="PRT" target="JOR">
      <data key="d0">230963</data>
    </edge>
    <edge source="PRT" target="KOR">
      <data key="d0">9290795</data>
    </edge>
    <edge source="PRT" target="LBN">
      <data key="d0">2614727</data>
    </edge>
    <edge source="PRT" target="LVA">
      <data key="d0">108009</data>
    </edge>
    <edge source="PRT" target="LTU">
      <data key="d0">1210416</data>
    </edge>
    <edge source="PRT" target="MDG">
      <data key="d0">58489</data>
    </edge>
    <edge source="PRT" target="MWI">
      <data key="d0">2058132</data>
    </edge>
    <edge source="PRT" target="MYS">
      <data key="d0">17867730</data>
    </edge>
    <edge source="PRT" target="MRT">
      <data key="d0">64891</data>
    </edge>
    <edge source="PRT" target="MUS">
      <data key="d0">33301</data>
    </edge>
    <edge source="PRT" target="MEX">
      <data key="d0">14445580</data>
    </edge>
    <edge source="PRT" target="MAR">
      <data key="d0">68208329</data>
    </edge>
    <edge source="PRT" target="MOZ">
      <data key="d0">44869254</data>
    </edge>
    <edge source="PRT" target="OMN">
      <data key="d0">23273</data>
    </edge>
    <edge source="PRT" target="NAM">
      <data key="d0">12185</data>
    </edge>
    <edge source="PRT" target="NLD">
      <data key="d0">36734730</data>
    </edge>
    <edge source="PRT" target="NZL">
      <data key="d0">122762</data>
    </edge>
    <edge source="PRT" target="NIC">
      <data key="d0">29803</data>
    </edge>
    <edge source="PRT" target="NER">
      <data key="d0">68035</data>
    </edge>
    <edge source="PRT" target="NOR">
      <data key="d0">2867281</data>
    </edge>
    <edge source="PRT" target="PAK">
      <data key="d0">54078</data>
    </edge>
    <edge source="PRT" target="PAN">
      <data key="d0">1158397</data>
    </edge>
    <edge source="PRT" target="PRY">
      <data key="d0">4093150</data>
    </edge>
    <edge source="PRT" target="PER">
      <data key="d0">5174123</data>
    </edge>
    <edge source="PRT" target="PHL">
      <data key="d0">898037</data>
    </edge>
    <edge source="PRT" target="POL">
      <data key="d0">63047981</data>
    </edge>
    <edge source="PRT" target="ROU">
      <data key="d0">65119916</data>
    </edge>
    <edge source="PRT" target="RUS">
      <data key="d0">5509095</data>
    </edge>
    <edge source="PRT" target="SAU">
      <data key="d0">5183589</data>
    </edge>
    <edge source="PRT" target="SEN">
      <data key="d0">971494</data>
    </edge>
    <edge source="PRT" target="SRB">
      <data key="d0">77693</data>
    </edge>
    <edge source="PRT" target="IND">
      <data key="d0">6791273</data>
    </edge>
    <edge source="PRT" target="SGP">
      <data key="d0">9994706</data>
    </edge>
    <edge source="PRT" target="SVK">
      <data key="d0">13064853</data>
    </edge>
    <edge source="PRT" target="VNM">
      <data key="d0">151672</data>
    </edge>
    <edge source="PRT" target="SVN">
      <data key="d0">5185965</data>
    </edge>
    <edge source="PRT" target="ZAF">
      <data key="d0">10866848</data>
    </edge>
    <edge source="PRT" target="ZWE">
      <data key="d0">1749015</data>
    </edge>
    <edge source="PRT" target="ESP">
      <data key="d0">306408801</data>
    </edge>
    <edge source="PRT" target="SWE">
      <data key="d0">18232644</data>
    </edge>
    <edge source="PRT" target="CHE">
      <data key="d0">29691975</data>
    </edge>
    <edge source="PRT" target="THA">
      <data key="d0">707558</data>
    </edge>
    <edge source="PRT" target="TGO">
      <data key="d0">72639</data>
    </edge>
    <edge source="PRT" target="ARE">
      <data key="d0">10906302</data>
    </edge>
    <edge source="PRT" target="TUN">
      <data key="d0">9708919</data>
    </edge>
    <edge source="PRT" target="TUR">
      <data key="d0">30076118</data>
    </edge>
    <edge source="PRT" target="UGA">
      <data key="d0">48227</data>
    </edge>
    <edge source="PRT" target="UKR">
      <data key="d0">440427</data>
    </edge>
    <edge source="PRT" target="MKD">
      <data key="d0">19807</data>
    </edge>
    <edge source="PRT" target="EGY">
      <data key="d0">2471868</data>
    </edge>
    <edge source="PRT" target="GBR">
      <data key="d0">185186994</data>
    </edge>
    <edge source="PRT" target="TZA">
      <data key="d0">191773</data>
    </edge>
    <edge source="PRT" target="USA">
      <data key="d0">77317917</data>
    </edge>
    <edge source="PRT" target="BFA">
      <data key="d0">860666</data>
    </edge>
    <edge source="PRT" target="URY">
      <data key="d0">1616358</data>
    </edge>
    <edge source="ROU" target="ALB">
      <data key="d0">1558993</data>
    </edge>
    <edge source="ROU" target="DZA">
      <data key="d0">6293987</data>
    </edge>
    <edge source="ROU" target="AZE">
      <data key="d0">108176</data>
    </edge>
    <edge source="ROU" target="ARG">
      <data key="d0">4571422</data>
    </edge>
    <edge source="ROU" target="AUS">
      <data key="d0">3289832</data>
    </edge>
    <edge source="ROU" target="AUT">
      <data key="d0">167090098</data>
    </edge>
    <edge source="ROU" target="ARM">
      <data key="d0">1556950</data>
    </edge>
    <edge source="ROU" target="BEL">
      <data key="d0">175579028</data>
    </edge>
    <edge source="ROU" target="BRA">
      <data key="d0">13178837</data>
    </edge>
    <edge source="ROU" target="BGR">
      <data key="d0">75586001</data>
    </edge>
    <edge source="ROU" target="BLR">
      <data key="d0">599418</data>
    </edge>
    <edge source="ROU" target="CMR">
      <data key="d0">35245</data>
    </edge>
    <edge source="ROU" target="CAN">
      <data key="d0">7764491</data>
    </edge>
    <edge source="ROU" target="CAF">
      <data key="d0">70761</data>
    </edge>
    <edge source="ROU" target="CHL">
      <data key="d0">401819</data>
    </edge>
    <edge source="ROU" target="CHN">
      <data key="d0">19129096</data>
    </edge>
    <edge source="ROU" target="COL">
      <data key="d0">9850052</data>
    </edge>
    <edge source="ROU" target="HRV">
      <data key="d0">3088015</data>
    </edge>
    <edge source="ROU" target="CZE">
      <data key="d0">357069021</data>
    </edge>
    <edge source="ROU" target="DNK">
      <data key="d0">5371606</data>
    </edge>
    <edge source="ROU" target="ECU">
      <data key="d0">32307</data>
    </edge>
    <edge source="ROU" target="EST">
      <data key="d0">4691811</data>
    </edge>
    <edge source="ROU" target="FIN">
      <data key="d0">53704487</data>
    </edge>
    <edge source="ROU" target="FRA">
      <data key="d0">320654380</data>
    </edge>
    <edge source="ROU" target="GEO">
      <data key="d0">1008803</data>
    </edge>
    <edge source="ROU" target="DEU">
      <data key="d0">3071887318</data>
    </edge>
    <edge source="ROU" target="GHA">
      <data key="d0">44162</data>
    </edge>
    <edge source="ROU" target="GRC">
      <data key="d0">54026014</data>
    </edge>
    <edge source="ROU" target="HKG">
      <data key="d0">2538026</data>
    </edge>
    <edge source="ROU" target="HUN">
      <data key="d0">373120054</data>
    </edge>
    <edge source="ROU" target="IDN">
      <data key="d0">94719</data>
    </edge>
    <edge source="ROU" target="IRL">
      <data key="d0">10442187</data>
    </edge>
    <edge source="ROU" target="ISR">
      <data key="d0">12980379</data>
    </edge>
    <edge source="ROU" target="ITA">
      <data key="d0">532361967</data>
    </edge>
    <edge source="ROU" target="CIV">
      <data key="d0">13546</data>
    </edge>
    <edge source="ROU" target="JPN">
      <data key="d0">2676601</data>
    </edge>
    <edge source="ROU" target="KAZ">
      <data key="d0">58610</data>
    </edge>
    <edge source="ROU" target="JOR">
      <data key="d0">354797</data>
    </edge>
    <edge source="ROU" target="KOR">
      <data key="d0">14494815</data>
    </edge>
    <edge source="ROU" target="LBN">
      <data key="d0">552675</data>
    </edge>
    <edge source="ROU" target="LVA">
      <data key="d0">931012</data>
    </edge>
    <edge source="ROU" target="LTU">
      <data key="d0">4385831</data>
    </edge>
    <edge source="ROU" target="MDG">
      <data key="d0">893391</data>
    </edge>
    <edge source="ROU" target="MYS">
      <data key="d0">8521990</data>
    </edge>
    <edge source="ROU" target="MRT">
      <data key="d0">781036</data>
    </edge>
    <edge source="ROU" target="MUS">
      <data key="d0">43827</data>
    </edge>
    <edge source="ROU" target="MEX">
      <data key="d0">6858730</data>
    </edge>
    <edge source="ROU" target="MDA">
      <data key="d0">76594539</data>
    </edge>
    <edge source="ROU" target="MAR">
      <data key="d0">16702468</data>
    </edge>
    <edge source="ROU" target="MOZ">
      <data key="d0">14349</data>
    </edge>
    <edge source="ROU" target="OMN">
      <data key="d0">27015</data>
    </edge>
    <edge source="ROU" target="NLD">
      <data key="d0">112230499</data>
    </edge>
    <edge source="ROU" target="NZL">
      <data key="d0">345018</data>
    </edge>
    <edge source="ROU" target="NOR">
      <data key="d0">15271907</data>
    </edge>
    <edge source="ROU" target="PAK">
      <data key="d0">289023</data>
    </edge>
    <edge source="ROU" target="PAN">
      <data key="d0">367580</data>
    </edge>
    <edge source="ROU" target="PRY">
      <data key="d0">49564</data>
    </edge>
    <edge source="ROU" target="PER">
      <data key="d0">204646</data>
    </edge>
    <edge source="ROU" target="PHL">
      <data key="d0">244347</data>
    </edge>
    <edge source="ROU" target="POL">
      <data key="d0">133595779</data>
    </edge>
    <edge source="ROU" target="PRT">
      <data key="d0">20731062</data>
    </edge>
    <edge source="ROU" target="RUS">
      <data key="d0">59177079</data>
    </edge>
    <edge source="ROU" target="SAU">
      <data key="d0">1840944</data>
    </edge>
    <edge source="ROU" target="SEN">
      <data key="d0">23435</data>
    </edge>
    <edge source="ROU" target="SRB">
      <data key="d0">93862553</data>
    </edge>
    <edge source="ROU" target="IND">
      <data key="d0">9323175</data>
    </edge>
    <edge source="ROU" target="SGP">
      <data key="d0">1903483</data>
    </edge>
    <edge source="ROU" target="SVK">
      <data key="d0">108311125</data>
    </edge>
    <edge source="ROU" target="VNM">
      <data key="d0">2886240</data>
    </edge>
    <edge source="ROU" target="SVN">
      <data key="d0">19505208</data>
    </edge>
    <edge source="ROU" target="ZAF">
      <data key="d0">27831320</data>
    </edge>
    <edge source="ROU" target="ESP">
      <data key="d0">80832284</data>
    </edge>
    <edge source="ROU" target="SWE">
      <data key="d0">55464740</data>
    </edge>
    <edge source="ROU" target="CHE">
      <data key="d0">43982136</data>
    </edge>
    <edge source="ROU" target="THA">
      <data key="d0">4302905</data>
    </edge>
    <edge source="ROU" target="TGO">
      <data key="d0">217828</data>
    </edge>
    <edge source="ROU" target="ARE">
      <data key="d0">7414663</data>
    </edge>
    <edge source="ROU" target="TUN">
      <data key="d0">4051106</data>
    </edge>
    <edge source="ROU" target="TUR">
      <data key="d0">168538768</data>
    </edge>
    <edge source="ROU" target="UGA">
      <data key="d0">133281</data>
    </edge>
    <edge source="ROU" target="UKR">
      <data key="d0">36663323</data>
    </edge>
    <edge source="ROU" target="MKD">
      <data key="d0">3668885</data>
    </edge>
    <edge source="ROU" target="EGY">
      <data key="d0">9876501</data>
    </edge>
    <edge source="ROU" target="GBR">
      <data key="d0">260471011</data>
    </edge>
    <edge source="ROU" target="TZA">
      <data key="d0">272474</data>
    </edge>
    <edge source="ROU" target="USA">
      <data key="d0">54134428</data>
    </edge>
    <edge source="ROU" target="BFA">
      <data key="d0">45322</data>
    </edge>
    <edge source="ROU" target="URY">
      <data key="d0">113801</data>
    </edge>
    <edge source="RUS" target="DZA">
      <data key="d0">27877811</data>
    </edge>
    <edge source="RUS" target="AZE">
      <data key="d0">62273713</data>
    </edge>
    <edge source="RUS" target="ARG">
      <data key="d0">154674</data>
    </edge>
    <edge source="RUS" target="AUS">
      <data key="d0">8995015</data>
    </edge>
    <edge source="RUS" target="AUT">
      <data key="d0">2151316</data>
    </edge>
    <edge source="RUS" target="ARM">
      <data key="d0">19254958</data>
    </edge>
    <edge source="RUS" target="BEL">
      <data key="d0">1344119</data>
    </edge>
    <edge source="RUS" target="BWA">
      <data key="d0">25403</data>
    </edge>
    <edge source="RUS" target="BRA">
      <data key="d0">16559206</data>
    </edge>
    <edge source="RUS" target="BGR">
      <data key="d0">4493518</data>
    </edge>
    <edge source="RUS" target="BLR">
      <data key="d0">366807074</data>
    </edge>
    <edge source="RUS" target="KHM">
      <data key="d0">92000</data>
    </edge>
    <edge source="RUS" target="CMR">
      <data key="d0">28289</data>
    </edge>
    <edge source="RUS" target="CAN">
      <data key="d0">2801335</data>
    </edge>
    <edge source="RUS" target="LKA">
      <data key="d0">10019</data>
    </edge>
    <edge source="RUS" target="CHL">
      <data key="d0">227676</data>
    </edge>
    <edge source="RUS" target="CHN">
      <data key="d0">38470272</data>
    </edge>
    <edge source="RUS" target="COL">
      <data key="d0">2152680</data>
    </edge>
    <edge source="RUS" target="HRV">
      <data key="d0">5421837</data>
    </edge>
    <edge source="RUS" target="CZE">
      <data key="d0">23929083</data>
    </edge>
    <edge source="RUS" target="DNK">
      <data key="d0">744398</data>
    </edge>
    <edge source="RUS" target="ECU">
      <data key="d0">97431</data>
    </edge>
    <edge source="RUS" target="ETH">
      <data key="d0">233459</data>
    </edge>
    <edge source="RUS" target="EST">
      <data key="d0">27762975</data>
    </edge>
    <edge source="RUS" target="FIN">
      <data key="d0">8874864</data>
    </edge>
    <edge source="RUS" target="FRA">
      <data key="d0">16048266</data>
    </edge>
    <edge source="RUS" target="GEO">
      <data key="d0">25162047</data>
    </edge>
    <edge source="RUS" target="DEU">
      <data key="d0">181215602</data>
    </edge>
    <edge source="RUS" target="GHA">
      <data key="d0">1615838</data>
    </edge>
    <edge source="RUS" target="GRC">
      <data key="d0">1746356</data>
    </edge>
    <edge source="RUS" target="GTM">
      <data key="d0">2158761</data>
    </edge>
    <edge source="RUS" target="HKG">
      <data key="d0">26656559</data>
    </edge>
    <edge source="RUS" target="HUN">
      <data key="d0">2940288</data>
    </edge>
    <edge source="RUS" target="IDN">
      <data key="d0">774549</data>
    </edge>
    <edge source="RUS" target="IRL">
      <data key="d0">1883169</data>
    </edge>
    <edge source="RUS" target="ISR">
      <data key="d0">2803907</data>
    </edge>
    <edge source="RUS" target="ITA">
      <data key="d0">23928907</data>
    </edge>
    <edge source="RUS" target="JPN">
      <data key="d0">6983629</data>
    </edge>
    <edge source="RUS" target="KAZ">
      <data key="d0">511739989</data>
    </edge>
    <edge source="RUS" target="JOR">
      <data key="d0">273485</data>
    </edge>
    <edge source="RUS" target="KOR">
      <data key="d0">16055693</data>
    </edge>
    <edge source="RUS" target="KGZ">
      <data key="d0">27443968</data>
    </edge>
    <edge source="RUS" target="LBN">
      <data key="d0">340091</data>
    </edge>
    <edge source="RUS" target="LVA">
      <data key="d0">12132859</data>
    </edge>
    <edge source="RUS" target="LTU">
      <data key="d0">15882634</data>
    </edge>
    <edge source="RUS" target="MYS">
      <data key="d0">3787879</data>
    </edge>
    <edge source="RUS" target="MUS">
      <data key="d0">25453</data>
    </edge>
    <edge source="RUS" target="MEX">
      <data key="d0">9888986</data>
    </edge>
    <edge source="RUS" target="MDA">
      <data key="d0">17652124</data>
    </edge>
    <edge source="RUS" target="MAR">
      <data key="d0">197741</data>
    </edge>
    <edge source="RUS" target="MOZ">
      <data key="d0">38598</data>
    </edge>
    <edge source="RUS" target="OMN">
      <data key="d0">682195</data>
    </edge>
    <edge source="RUS" target="NAM">
      <data key="d0">132523</data>
    </edge>
    <edge source="RUS" target="NLD">
      <data key="d0">5011162</data>
    </edge>
    <edge source="RUS" target="NZL">
      <data key="d0">5451705</data>
    </edge>
    <edge source="RUS" target="NIC">
      <data key="d0">554285</data>
    </edge>
    <edge source="RUS" target="NOR">
      <data key="d0">5438893</data>
    </edge>
    <edge source="RUS" target="PAK">
      <data key="d0">48414</data>
    </edge>
    <edge source="RUS" target="PAN">
      <data key="d0">2161750</data>
    </edge>
    <edge source="RUS" target="PER">
      <data key="d0">4962062</data>
    </edge>
    <edge source="RUS" target="PHL">
      <data key="d0">161593</data>
    </edge>
    <edge source="RUS" target="POL">
      <data key="d0">23415637</data>
    </edge>
    <edge source="RUS" target="PRT">
      <data key="d0">102044</data>
    </edge>
    <edge source="RUS" target="ROU">
      <data key="d0">29353842</data>
    </edge>
    <edge source="RUS" target="SAU">
      <data key="d0">679139</data>
    </edge>
    <edge source="RUS" target="SRB">
      <data key="d0">3522710</data>
    </edge>
    <edge source="RUS" target="IND">
      <data key="d0">203244109</data>
    </edge>
    <edge source="RUS" target="SGP">
      <data key="d0">1497730</data>
    </edge>
    <edge source="RUS" target="SVK">
      <data key="d0">7522971</data>
    </edge>
    <edge source="RUS" target="VNM">
      <data key="d0">146632739</data>
    </edge>
    <edge source="RUS" target="SVN">
      <data key="d0">148867</data>
    </edge>
    <edge source="RUS" target="ZAF">
      <data key="d0">7153959</data>
    </edge>
    <edge source="RUS" target="ZWE">
      <data key="d0">713222</data>
    </edge>
    <edge source="RUS" target="ESP">
      <data key="d0">2441426</data>
    </edge>
    <edge source="RUS" target="SWE">
      <data key="d0">7606758</data>
    </edge>
    <edge source="RUS" target="CHE">
      <data key="d0">3747961</data>
    </edge>
    <edge source="RUS" target="THA">
      <data key="d0">210059</data>
    </edge>
    <edge source="RUS" target="ARE">
      <data key="d0">11113952</data>
    </edge>
    <edge source="RUS" target="TUN">
      <data key="d0">35238</data>
    </edge>
    <edge source="RUS" target="TUR">
      <data key="d0">4700633</data>
    </edge>
    <edge source="RUS" target="UGA">
      <data key="d0">103613</data>
    </edge>
    <edge source="RUS" target="UKR">
      <data key="d0">383975983</data>
    </edge>
    <edge source="RUS" target="MKD">
      <data key="d0">126709</data>
    </edge>
    <edge source="RUS" target="EGY">
      <data key="d0">17339084</data>
    </edge>
    <edge source="RUS" target="GBR">
      <data key="d0">14403728</data>
    </edge>
    <edge source="RUS" target="TZA">
      <data key="d0">77428</data>
    </edge>
    <edge source="RUS" target="USA">
      <data key="d0">76983623</data>
    </edge>
    <edge source="SAU" target="DZA">
      <data key="d0">16267220</data>
    </edge>
    <edge source="SAU" target="ARG">
      <data key="d0">35467</data>
    </edge>
    <edge source="SAU" target="AUS">
      <data key="d0">170134</data>
    </edge>
    <edge source="SAU" target="BEL">
      <data key="d0">77067</data>
    </edge>
    <edge source="SAU" target="BLR">
      <data key="d0">53333</data>
    </edge>
    <edge source="SAU" target="LKA">
      <data key="d0">61867</data>
    </edge>
    <edge source="SAU" target="CHN">
      <data key="d0">5403207</data>
    </edge>
    <edge source="SAU" target="COL">
      <data key="d0">131467</data>
    </edge>
    <edge source="SAU" target="CZE">
      <data key="d0">370134</data>
    </edge>
    <edge source="SAU" target="BEN">
      <data key="d0">82933</data>
    </edge>
    <edge source="SAU" target="ETH">
      <data key="d0">167200</data>
    </edge>
    <edge source="SAU" target="FIN">
      <data key="d0">553867</data>
    </edge>
    <edge source="SAU" target="FRA">
      <data key="d0">1785602</data>
    </edge>
    <edge source="SAU" target="GMB">
      <data key="d0">28000</data>
    </edge>
    <edge source="SAU" target="DEU">
      <data key="d0">6604808</data>
    </edge>
    <edge source="SAU" target="GHA">
      <data key="d0">3736271</data>
    </edge>
    <edge source="SAU" target="GRC">
      <data key="d0">65600</data>
    </edge>
    <edge source="SAU" target="HKG">
      <data key="d0">309600</data>
    </edge>
    <edge source="SAU" target="HUN">
      <data key="d0">1047735</data>
    </edge>
    <edge source="SAU" target="IDN">
      <data key="d0">284534</data>
    </edge>
    <edge source="SAU" target="ITA">
      <data key="d0">547467</data>
    </edge>
    <edge source="SAU" target="CIV">
      <data key="d0">48533</data>
    </edge>
    <edge source="SAU" target="JPN">
      <data key="d0">132267</data>
    </edge>
    <edge source="SAU" target="JOR">
      <data key="d0">30648038</data>
    </edge>
    <edge source="SAU" target="KOR">
      <data key="d0">1285068</data>
    </edge>
    <edge source="SAU" target="LBN">
      <data key="d0">1132801</data>
    </edge>
    <edge source="SAU" target="LVA">
      <data key="d0">42133</data>
    </edge>
    <edge source="SAU" target="LTU">
      <data key="d0">30133</data>
    </edge>
    <edge source="SAU" target="MYS">
      <data key="d0">255467</data>
    </edge>
    <edge source="SAU" target="MEX">
      <data key="d0">45067</data>
    </edge>
    <edge source="SAU" target="MAR">
      <data key="d0">72267</data>
    </edge>
    <edge source="SAU" target="OMN">
      <data key="d0">26191766</data>
    </edge>
    <edge source="SAU" target="NLD">
      <data key="d0">782668</data>
    </edge>
    <edge source="SAU" target="NOR">
      <data key="d0">95733</data>
    </edge>
    <edge source="SAU" target="PAK">
      <data key="d0">296267</data>
    </edge>
    <edge source="SAU" target="PAN">
      <data key="d0">228267</data>
    </edge>
    <edge source="SAU" target="PHL">
      <data key="d0">910934</data>
    </edge>
    <edge source="SAU" target="POL">
      <data key="d0">27733</data>
    </edge>
    <edge source="SAU" target="ROU">
      <data key="d0">188534</data>
    </edge>
    <edge source="SAU" target="RUS">
      <data key="d0">674934</data>
    </edge>
    <edge source="SAU" target="SEN">
      <data key="d0">34667</data>
    </edge>
    <edge source="SAU" target="IND">
      <data key="d0">361867</data>
    </edge>
    <edge source="SAU" target="SGP">
      <data key="d0">1686402</data>
    </edge>
    <edge source="SAU" target="ZAF">
      <data key="d0">26933</data>
    </edge>
    <edge source="SAU" target="ESP">
      <data key="d0">2652270</data>
    </edge>
    <edge source="SAU" target="CHE">
      <data key="d0">1240802</data>
    </edge>
    <edge source="SAU" target="ARE">
      <data key="d0">316890796</data>
    </edge>
    <edge source="SAU" target="TUN">
      <data key="d0">745601</data>
    </edge>
    <edge source="SAU" target="TUR">
      <data key="d0">2514936</data>
    </edge>
    <edge source="SAU" target="UKR">
      <data key="d0">401334</data>
    </edge>
    <edge source="SAU" target="EGY">
      <data key="d0">14120551</data>
    </edge>
    <edge source="SAU" target="GBR">
      <data key="d0">1457068</data>
    </edge>
    <edge source="SAU" target="USA">
      <data key="d0">27924035</data>
    </edge>
    <edge source="IND" target="ALB">
      <data key="d0">258877</data>
    </edge>
    <edge source="IND" target="DZA">
      <data key="d0">11083993</data>
    </edge>
    <edge source="IND" target="AZE">
      <data key="d0">769641</data>
    </edge>
    <edge source="IND" target="ARG">
      <data key="d0">10287222</data>
    </edge>
    <edge source="IND" target="AUS">
      <data key="d0">90005597</data>
    </edge>
    <edge source="IND" target="AUT">
      <data key="d0">42087932</data>
    </edge>
    <edge source="IND" target="ARM">
      <data key="d0">1293603</data>
    </edge>
    <edge source="IND" target="BEL">
      <data key="d0">42452026</data>
    </edge>
    <edge source="IND" target="BOL">
      <data key="d0">2877398</data>
    </edge>
    <edge source="IND" target="BWA">
      <data key="d0">485630</data>
    </edge>
    <edge source="IND" target="BRA">
      <data key="d0">54944688</data>
    </edge>
    <edge source="IND" target="BGR">
      <data key="d0">2781098</data>
    </edge>
    <edge source="IND" target="BDI">
      <data key="d0">1403277</data>
    </edge>
    <edge source="IND" target="BLR">
      <data key="d0">352056</data>
    </edge>
    <edge source="IND" target="KHM">
      <data key="d0">742649</data>
    </edge>
    <edge source="IND" target="CMR">
      <data key="d0">3094231</data>
    </edge>
    <edge source="IND" target="CAN">
      <data key="d0">25162875</data>
    </edge>
    <edge source="IND" target="CAF">
      <data key="d0">173886</data>
    </edge>
    <edge source="IND" target="LKA">
      <data key="d0">83362856</data>
    </edge>
    <edge source="IND" target="CHL">
      <data key="d0">7758705</data>
    </edge>
    <edge source="IND" target="CHN">
      <data key="d0">173677058</data>
    </edge>
    <edge source="IND" target="COL">
      <data key="d0">18881503</data>
    </edge>
    <edge source="IND" target="CRI">
      <data key="d0">3151656</data>
    </edge>
    <edge source="IND" target="HRV">
      <data key="d0">2025808</data>
    </edge>
    <edge source="IND" target="CZE">
      <data key="d0">17183297</data>
    </edge>
    <edge source="IND" target="BEN">
      <data key="d0">21129890</data>
    </edge>
    <edge source="IND" target="DNK">
      <data key="d0">8834380</data>
    </edge>
    <edge source="IND" target="ECU">
      <data key="d0">4288943</data>
    </edge>
    <edge source="IND" target="SLV">
      <data key="d0">908473</data>
    </edge>
    <edge source="IND" target="ETH">
      <data key="d0">32169339</data>
    </edge>
    <edge source="IND" target="EST">
      <data key="d0">4787592</data>
    </edge>
    <edge source="IND" target="FIN">
      <data key="d0">8914317</data>
    </edge>
    <edge source="IND" target="FRA">
      <data key="d0">162915913</data>
    </edge>
    <edge source="IND" target="GEO">
      <data key="d0">1863312</data>
    </edge>
    <edge source="IND" target="GMB">
      <data key="d0">423595</data>
    </edge>
    <edge source="IND" target="DEU">
      <data key="d0">320461582</data>
    </edge>
    <edge source="IND" target="GHA">
      <data key="d0">35312231</data>
    </edge>
    <edge source="IND" target="GRC">
      <data key="d0">12036213</data>
    </edge>
    <edge source="IND" target="GTM">
      <data key="d0">11156381</data>
    </edge>
    <edge source="IND" target="HND">
      <data key="d0">1111613</data>
    </edge>
    <edge source="IND" target="HKG">
      <data key="d0">112135277</data>
    </edge>
    <edge source="IND" target="HUN">
      <data key="d0">25855401</data>
    </edge>
    <edge source="IND" target="IDN">
      <data key="d0">56975213</data>
    </edge>
    <edge source="IND" target="IRL">
      <data key="d0">4857276</data>
    </edge>
    <edge source="IND" target="ISR">
      <data key="d0">22978617</data>
    </edge>
    <edge source="IND" target="ITA">
      <data key="d0">106488692</data>
    </edge>
    <edge source="IND" target="CIV">
      <data key="d0">1305058</data>
    </edge>
    <edge source="IND" target="JAM">
      <data key="d0">31609</data>
    </edge>
    <edge source="IND" target="JPN">
      <data key="d0">96879158</data>
    </edge>
    <edge source="IND" target="KAZ">
      <data key="d0">9762127</data>
    </edge>
    <edge source="IND" target="JOR">
      <data key="d0">16430667</data>
    </edge>
    <edge source="IND" target="KOR">
      <data key="d0">51785808</data>
    </edge>
    <edge source="IND" target="KGZ">
      <data key="d0">639727</data>
    </edge>
    <edge source="IND" target="LBN">
      <data key="d0">6384392</data>
    </edge>
    <edge source="IND" target="LVA">
      <data key="d0">207279</data>
    </edge>
    <edge source="IND" target="LTU">
      <data key="d0">1063309</data>
    </edge>
    <edge source="IND" target="MDG">
      <data key="d0">1634501</data>
    </edge>
    <edge source="IND" target="MWI">
      <data key="d0">2672047</data>
    </edge>
    <edge source="IND" target="MYS">
      <data key="d0">65351130</data>
    </edge>
    <edge source="IND" target="MRT">
      <data key="d0">96875</data>
    </edge>
    <edge source="IND" target="MUS">
      <data key="d0">8949985</data>
    </edge>
    <edge source="IND" target="MEX">
      <data key="d0">52765370</data>
    </edge>
    <edge source="IND" target="MDA">
      <data key="d0">332715</data>
    </edge>
    <edge source="IND" target="MAR">
      <data key="d0">14704748</data>
    </edge>
    <edge source="IND" target="MOZ">
      <data key="d0">10003348</data>
    </edge>
    <edge source="IND" target="OMN">
      <data key="d0">75134894</data>
    </edge>
    <edge source="IND" target="NAM">
      <data key="d0">1238666</data>
    </edge>
    <edge source="IND" target="NLD">
      <data key="d0">164972738</data>
    </edge>
    <edge source="IND" target="NZL">
      <data key="d0">3999640</data>
    </edge>
    <edge source="IND" target="NIC">
      <data key="d0">460880</data>
    </edge>
    <edge source="IND" target="NER">
      <data key="d0">2794956</data>
    </edge>
    <edge source="IND" target="NOR">
      <data key="d0">3905455</data>
    </edge>
    <edge source="IND" target="PAK">
      <data key="d0">1441997</data>
    </edge>
    <edge source="IND" target="PAN">
      <data key="d0">2622419</data>
    </edge>
    <edge source="IND" target="PRY">
      <data key="d0">4926932</data>
    </edge>
    <edge source="IND" target="PER">
      <data key="d0">15663279</data>
    </edge>
    <edge source="IND" target="PHL">
      <data key="d0">54179183</data>
    </edge>
    <edge source="IND" target="POL">
      <data key="d0">14200763</data>
    </edge>
    <edge source="IND" target="PRT">
      <data key="d0">13428640</data>
    </edge>
    <edge source="IND" target="ROU">
      <data key="d0">10781535</data>
    </edge>
    <edge source="IND" target="RUS">
      <data key="d0">45571140</data>
    </edge>
    <edge source="IND" target="SAU">
      <data key="d0">114863906</data>
    </edge>
    <edge source="IND" target="SEN">
      <data key="d0">3929580</data>
    </edge>
    <edge source="IND" target="SRB">
      <data key="d0">374972</data>
    </edge>
    <edge source="IND" target="SGP">
      <data key="d0">183556285</data>
    </edge>
    <edge source="IND" target="SVK">
      <data key="d0">4381566</data>
    </edge>
    <edge source="IND" target="VNM">
      <data key="d0">32664097</data>
    </edge>
    <edge source="IND" target="SVN">
      <data key="d0">5554535</data>
    </edge>
    <edge source="IND" target="ZAF">
      <data key="d0">76852175</data>
    </edge>
    <edge source="IND" target="ZWE">
      <data key="d0">20495725</data>
    </edge>
    <edge source="IND" target="ESP">
      <data key="d0">48066480</data>
    </edge>
    <edge source="IND" target="SWE">
      <data key="d0">24291071</data>
    </edge>
    <edge source="IND" target="CHE">
      <data key="d0">42617070</data>
    </edge>
    <edge source="IND" target="THA">
      <data key="d0">49490357</data>
    </edge>
    <edge source="IND" target="TGO">
      <data key="d0">1636178</data>
    </edge>
    <edge source="IND" target="ARE">
      <data key="d0">360885003</data>
    </edge>
    <edge source="IND" target="TUN">
      <data key="d0">7217389</data>
    </edge>
    <edge source="IND" target="TUR">
      <data key="d0">48590851</data>
    </edge>
    <edge source="IND" target="UGA">
      <data key="d0">13662528</data>
    </edge>
    <edge source="IND" target="UKR">
      <data key="d0">5993601</data>
    </edge>
    <edge source="IND" target="MKD">
      <data key="d0">67912</data>
    </edge>
    <edge source="IND" target="EGY">
      <data key="d0">50403694</data>
    </edge>
    <edge source="IND" target="GBR">
      <data key="d0">221688677</data>
    </edge>
    <edge source="IND" target="TZA">
      <data key="d0">32570490</data>
    </edge>
    <edge source="IND" target="USA">
      <data key="d0">810738007</data>
    </edge>
    <edge source="IND" target="BFA">
      <data key="d0">2016743</data>
    </edge>
    <edge source="IND" target="URY">
      <data key="d0">4853124</data>
    </edge>
    <edge source="SGP" target="ALB">
      <data key="d0">31791</data>
    </edge>
    <edge source="SGP" target="DZA">
      <data key="d0">3630982</data>
    </edge>
    <edge source="SGP" target="AZE">
      <data key="d0">2107527</data>
    </edge>
    <edge source="SGP" target="ARG">
      <data key="d0">10104929</data>
    </edge>
    <edge source="SGP" target="AUS">
      <data key="d0">518901461</data>
    </edge>
    <edge source="SGP" target="AUT">
      <data key="d0">60640932</data>
    </edge>
    <edge source="SGP" target="ARM">
      <data key="d0">1868487</data>
    </edge>
    <edge source="SGP" target="BEL">
      <data key="d0">61783255</data>
    </edge>
    <edge source="SGP" target="BOL">
      <data key="d0">81034</data>
    </edge>
    <edge source="SGP" target="BWA">
      <data key="d0">28580</data>
    </edge>
    <edge source="SGP" target="BRA">
      <data key="d0">288586523</data>
    </edge>
    <edge source="SGP" target="BGR">
      <data key="d0">1042394</data>
    </edge>
    <edge source="SGP" target="BLR">
      <data key="d0">1589480</data>
    </edge>
    <edge source="SGP" target="KHM">
      <data key="d0">19933815</data>
    </edge>
    <edge source="SGP" target="CMR">
      <data key="d0">969587</data>
    </edge>
    <edge source="SGP" target="CAN">
      <data key="d0">252415569</data>
    </edge>
    <edge source="SGP" target="LKA">
      <data key="d0">32501300</data>
    </edge>
    <edge source="SGP" target="CHL">
      <data key="d0">6514996</data>
    </edge>
    <edge source="SGP" target="CHN">
      <data key="d0">16157385666</data>
    </edge>
    <edge source="SGP" target="COL">
      <data key="d0">5368950</data>
    </edge>
    <edge source="SGP" target="CRI">
      <data key="d0">1491999</data>
    </edge>
    <edge source="SGP" target="HRV">
      <data key="d0">735178</data>
    </edge>
    <edge source="SGP" target="CZE">
      <data key="d0">43219507</data>
    </edge>
    <edge source="SGP" target="BEN">
      <data key="d0">1776413</data>
    </edge>
    <edge source="SGP" target="DNK">
      <data key="d0">8681142</data>
    </edge>
    <edge source="SGP" target="ECU">
      <data key="d0">3229428</data>
    </edge>
    <edge source="SGP" target="SLV">
      <data key="d0">157184</data>
    </edge>
    <edge source="SGP" target="ETH">
      <data key="d0">199794</data>
    </edge>
    <edge source="SGP" target="EST">
      <data key="d0">5978666</data>
    </edge>
    <edge source="SGP" target="FIN">
      <data key="d0">35787550</data>
    </edge>
    <edge source="SGP" target="FRA">
      <data key="d0">2041395025</data>
    </edge>
    <edge source="SGP" target="GEO">
      <data key="d0">1147128</data>
    </edge>
    <edge source="SGP" target="GMB">
      <data key="d0">202791</data>
    </edge>
    <edge source="SGP" target="DEU">
      <data key="d0">2356493897</data>
    </edge>
    <edge source="SGP" target="GHA">
      <data key="d0">5575258</data>
    </edge>
    <edge source="SGP" target="GRC">
      <data key="d0">4936818</data>
    </edge>
    <edge source="SGP" target="GTM">
      <data key="d0">310167</data>
    </edge>
    <edge source="SGP" target="HND">
      <data key="d0">821280</data>
    </edge>
    <edge source="SGP" target="HKG">
      <data key="d0">23178449458</data>
    </edge>
    <edge source="SGP" target="HUN">
      <data key="d0">102616597</data>
    </edge>
    <edge source="SGP" target="IDN">
      <data key="d0">3657748546</data>
    </edge>
    <edge source="SGP" target="IRL">
      <data key="d0">78829682</data>
    </edge>
    <edge source="SGP" target="ISR">
      <data key="d0">176578442</data>
    </edge>
    <edge source="SGP" target="ITA">
      <data key="d0">91383633</data>
    </edge>
    <edge source="SGP" target="CIV">
      <data key="d0">704156</data>
    </edge>
    <edge source="SGP" target="JPN">
      <data key="d0">6108063729</data>
    </edge>
    <edge source="SGP" target="KAZ">
      <data key="d0">2052755</data>
    </edge>
    <edge source="SGP" target="JOR">
      <data key="d0">3759782</data>
    </edge>
    <edge source="SGP" target="KOR">
      <data key="d0">6443091389</data>
    </edge>
    <edge source="SGP" target="LBN">
      <data key="d0">5289108</data>
    </edge>
    <edge source="SGP" target="LVA">
      <data key="d0">2791400</data>
    </edge>
    <edge source="SGP" target="LTU">
      <data key="d0">597946</data>
    </edge>
    <edge source="SGP" target="MDG">
      <data key="d0">1791270</data>
    </edge>
    <edge source="SGP" target="MWI">
      <data key="d0">134931</data>
    </edge>
    <edge source="SGP" target="MYS">
      <data key="d0">10985121531</data>
    </edge>
    <edge source="SGP" target="MRT">
      <data key="d0">31005</data>
    </edge>
    <edge source="SGP" target="MUS">
      <data key="d0">6121390</data>
    </edge>
    <edge source="SGP" target="MEX">
      <data key="d0">402444595</data>
    </edge>
    <edge source="SGP" target="MDA">
      <data key="d0">109362</data>
    </edge>
    <edge source="SGP" target="MAR">
      <data key="d0">124832646</data>
    </edge>
    <edge source="SGP" target="MOZ">
      <data key="d0">5960676</data>
    </edge>
    <edge source="SGP" target="OMN">
      <data key="d0">20821132</data>
    </edge>
    <edge source="SGP" target="NAM">
      <data key="d0">441110</data>
    </edge>
    <edge source="SGP" target="NLD">
      <data key="d0">1751444676</data>
    </edge>
    <edge source="SGP" target="NZL">
      <data key="d0">79787629</data>
    </edge>
    <edge source="SGP" target="NIC">
      <data key="d0">96311</data>
    </edge>
    <edge source="SGP" target="NOR">
      <data key="d0">8449302</data>
    </edge>
    <edge source="SGP" target="PAK">
      <data key="d0">33040624</data>
    </edge>
    <edge source="SGP" target="PAN">
      <data key="d0">6262189</data>
    </edge>
    <edge source="SGP" target="PRY">
      <data key="d0">316832</data>
    </edge>
    <edge source="SGP" target="PER">
      <data key="d0">2498179</data>
    </edge>
    <edge source="SGP" target="PHL">
      <data key="d0">1485491805</data>
    </edge>
    <edge source="SGP" target="POL">
      <data key="d0">71942264</data>
    </edge>
    <edge source="SGP" target="PRT">
      <data key="d0">8828310</data>
    </edge>
    <edge source="SGP" target="ROU">
      <data key="d0">40883679</data>
    </edge>
    <edge source="SGP" target="RUS">
      <data key="d0">132861666</data>
    </edge>
    <edge source="SGP" target="SAU">
      <data key="d0">167982433</data>
    </edge>
    <edge source="SGP" target="SEN">
      <data key="d0">1060287</data>
    </edge>
    <edge source="SGP" target="SRB">
      <data key="d0">620065</data>
    </edge>
    <edge source="SGP" target="IND">
      <data key="d0">1624530888</data>
    </edge>
    <edge source="SGP" target="SVK">
      <data key="d0">11567876</data>
    </edge>
    <edge source="SGP" target="VNM">
      <data key="d0">1182420450</data>
    </edge>
    <edge source="SGP" target="SVN">
      <data key="d0">2808226</data>
    </edge>
    <edge source="SGP" target="ZAF">
      <data key="d0">51289429</data>
    </edge>
    <edge source="SGP" target="ZWE">
      <data key="d0">523722</data>
    </edge>
    <edge source="SGP" target="ESP">
      <data key="d0">70588691</data>
    </edge>
    <edge source="SGP" target="SWE">
      <data key="d0">83325046</data>
    </edge>
    <edge source="SGP" target="CHE">
      <data key="d0">30264746</data>
    </edge>
    <edge source="SGP" target="THA">
      <data key="d0">4733862061</data>
    </edge>
    <edge source="SGP" target="TGO">
      <data key="d0">1870842</data>
    </edge>
    <edge source="SGP" target="ARE">
      <data key="d0">191559752</data>
    </edge>
    <edge source="SGP" target="TUN">
      <data key="d0">5399800</data>
    </edge>
    <edge source="SGP" target="TUR">
      <data key="d0">59699722</data>
    </edge>
    <edge source="SGP" target="UGA">
      <data key="d0">90000</data>
    </edge>
    <edge source="SGP" target="UKR">
      <data key="d0">5291029</data>
    </edge>
    <edge source="SGP" target="MKD">
      <data key="d0">1555105</data>
    </edge>
    <edge source="SGP" target="EGY">
      <data key="d0">9712600</data>
    </edge>
    <edge source="SGP" target="GBR">
      <data key="d0">210422902</data>
    </edge>
    <edge source="SGP" target="TZA">
      <data key="d0">1927481</data>
    </edge>
    <edge source="SGP" target="USA">
      <data key="d0">5676168375</data>
    </edge>
    <edge source="SGP" target="BFA">
      <data key="d0">12917</data>
    </edge>
    <edge source="SGP" target="URY">
      <data key="d0">3891563</data>
    </edge>
    <edge source="VNM" target="DZA">
      <data key="d0">693123</data>
    </edge>
    <edge source="VNM" target="AZE">
      <data key="d0">258742</data>
    </edge>
    <edge source="VNM" target="ARG">
      <data key="d0">3263888</data>
    </edge>
    <edge source="VNM" target="AUS">
      <data key="d0">55564415</data>
    </edge>
    <edge source="VNM" target="AUT">
      <data key="d0">561204</data>
    </edge>
    <edge source="VNM" target="ARM">
      <data key="d0">199542</data>
    </edge>
    <edge source="VNM" target="BEL">
      <data key="d0">11642692</data>
    </edge>
    <edge source="VNM" target="BRA">
      <data key="d0">29293451</data>
    </edge>
    <edge source="VNM" target="BGR">
      <data key="d0">28654</data>
    </edge>
    <edge source="VNM" target="KHM">
      <data key="d0">53836557</data>
    </edge>
    <edge source="VNM" target="CMR">
      <data key="d0">30011</data>
    </edge>
    <edge source="VNM" target="CAN">
      <data key="d0">63219037</data>
    </edge>
    <edge source="VNM" target="LKA">
      <data key="d0">819007</data>
    </edge>
    <edge source="VNM" target="CHL">
      <data key="d0">1145048</data>
    </edge>
    <edge source="VNM" target="CHN">
      <data key="d0">1144079529</data>
    </edge>
    <edge source="VNM" target="COL">
      <data key="d0">1316809</data>
    </edge>
    <edge source="VNM" target="CRI">
      <data key="d0">64159</data>
    </edge>
    <edge source="VNM" target="HRV">
      <data key="d0">264333</data>
    </edge>
    <edge source="VNM" target="CZE">
      <data key="d0">7192717</data>
    </edge>
    <edge source="VNM" target="BEN">
      <data key="d0">18145</data>
    </edge>
    <edge source="VNM" target="DNK">
      <data key="d0">88408</data>
    </edge>
    <edge source="VNM" target="ECU">
      <data key="d0">5784393</data>
    </edge>
    <edge source="VNM" target="ETH">
      <data key="d0">1563098</data>
    </edge>
    <edge source="VNM" target="EST">
      <data key="d0">99721</data>
    </edge>
    <edge source="VNM" target="FIN">
      <data key="d0">355606</data>
    </edge>
    <edge source="VNM" target="FRA">
      <data key="d0">25613006</data>
    </edge>
    <edge source="VNM" target="GEO">
      <data key="d0">327959</data>
    </edge>
    <edge source="VNM" target="DEU">
      <data key="d0">44052174</data>
    </edge>
    <edge source="VNM" target="GHA">
      <data key="d0">1352871</data>
    </edge>
    <edge source="VNM" target="GRC">
      <data key="d0">1015635</data>
    </edge>
    <edge source="VNM" target="HKG">
      <data key="d0">247307201</data>
    </edge>
    <edge source="VNM" target="HUN">
      <data key="d0">3291263</data>
    </edge>
    <edge source="VNM" target="IDN">
      <data key="d0">78765900</data>
    </edge>
    <edge source="VNM" target="IRL">
      <data key="d0">358033</data>
    </edge>
    <edge source="VNM" target="ISR">
      <data key="d0">659277</data>
    </edge>
    <edge source="VNM" target="ITA">
      <data key="d0">24403917</data>
    </edge>
    <edge source="VNM" target="JPN">
      <data key="d0">2125347169</data>
    </edge>
    <edge source="VNM" target="KAZ">
      <data key="d0">6682051</data>
    </edge>
    <edge source="VNM" target="JOR">
      <data key="d0">1004521</data>
    </edge>
    <edge source="VNM" target="KOR">
      <data key="d0">260353689</data>
    </edge>
    <edge source="VNM" target="LBN">
      <data key="d0">1953466</data>
    </edge>
    <edge source="VNM" target="LVA">
      <data key="d0">1872499</data>
    </edge>
    <edge source="VNM" target="MYS">
      <data key="d0">800536540</data>
    </edge>
    <edge source="VNM" target="MUS">
      <data key="d0">298110</data>
    </edge>
    <edge source="VNM" target="MEX">
      <data key="d0">11680935</data>
    </edge>
    <edge source="VNM" target="MAR">
      <data key="d0">138265</data>
    </edge>
    <edge source="VNM" target="MOZ">
      <data key="d0">9744090</data>
    </edge>
    <edge source="VNM" target="OMN">
      <data key="d0">1161808</data>
    </edge>
    <edge source="VNM" target="NLD">
      <data key="d0">78724420</data>
    </edge>
    <edge source="VNM" target="NZL">
      <data key="d0">5154399</data>
    </edge>
    <edge source="VNM" target="NOR">
      <data key="d0">280286</data>
    </edge>
    <edge source="VNM" target="PAK">
      <data key="d0">1758817</data>
    </edge>
    <edge source="VNM" target="PAN">
      <data key="d0">271272</data>
    </edge>
    <edge source="VNM" target="PRY">
      <data key="d0">19271</data>
    </edge>
    <edge source="VNM" target="PER">
      <data key="d0">15365502</data>
    </edge>
    <edge source="VNM" target="PHL">
      <data key="d0">165899490</data>
    </edge>
    <edge source="VNM" target="POL">
      <data key="d0">6142415</data>
    </edge>
    <edge source="VNM" target="PRT">
      <data key="d0">1272647</data>
    </edge>
    <edge source="VNM" target="ROU">
      <data key="d0">11731359</data>
    </edge>
    <edge source="VNM" target="RUS">
      <data key="d0">67403350</data>
    </edge>
    <edge source="VNM" target="SAU">
      <data key="d0">3769427</data>
    </edge>
    <edge source="VNM" target="SEN">
      <data key="d0">175824</data>
    </edge>
    <edge source="VNM" target="IND">
      <data key="d0">115202481</data>
    </edge>
    <edge source="VNM" target="SGP">
      <data key="d0">169218692</data>
    </edge>
    <edge source="VNM" target="SVK">
      <data key="d0">9149589</data>
    </edge>
    <edge source="VNM" target="SVN">
      <data key="d0">204367</data>
    </edge>
    <edge source="VNM" target="ZAF">
      <data key="d0">6948914</data>
    </edge>
    <edge source="VNM" target="ESP">
      <data key="d0">4830919</data>
    </edge>
    <edge source="VNM" target="SWE">
      <data key="d0">5192424</data>
    </edge>
    <edge source="VNM" target="CHE">
      <data key="d0">3885287</data>
    </edge>
    <edge source="VNM" target="THA">
      <data key="d0">150841991</data>
    </edge>
    <edge source="VNM" target="ARE">
      <data key="d0">8967635</data>
    </edge>
    <edge source="VNM" target="TUN">
      <data key="d0">451325</data>
    </edge>
    <edge source="VNM" target="TUR">
      <data key="d0">5717632</data>
    </edge>
    <edge source="VNM" target="UGA">
      <data key="d0">152602</data>
    </edge>
    <edge source="VNM" target="UKR">
      <data key="d0">12398840</data>
    </edge>
    <edge source="VNM" target="EGY">
      <data key="d0">3656923</data>
    </edge>
    <edge source="VNM" target="GBR">
      <data key="d0">38096393</data>
    </edge>
    <edge source="VNM" target="TZA">
      <data key="d0">678887</data>
    </edge>
    <edge source="VNM" target="USA">
      <data key="d0">671585582</data>
    </edge>
    <edge source="VNM" target="URY">
      <data key="d0">166531</data>
    </edge>
    <edge source="ZAF" target="DZA">
      <data key="d0">14619974</data>
    </edge>
    <edge source="ZAF" target="AZE">
      <data key="d0">13021</data>
    </edge>
    <edge source="ZAF" target="ARG">
      <data key="d0">656077</data>
    </edge>
    <edge source="ZAF" target="AUS">
      <data key="d0">27405719</data>
    </edge>
    <edge source="ZAF" target="AUT">
      <data key="d0">1515358</data>
    </edge>
    <edge source="ZAF" target="BEL">
      <data key="d0">14430572</data>
    </edge>
    <edge source="ZAF" target="BWA">
      <data key="d0">180272682</data>
    </edge>
    <edge source="ZAF" target="BRA">
      <data key="d0">2124043</data>
    </edge>
    <edge source="ZAF" target="BGR">
      <data key="d0">624317</data>
    </edge>
    <edge source="ZAF" target="BDI">
      <data key="d0">100284</data>
    </edge>
    <edge source="ZAF" target="BLR">
      <data key="d0">12942</data>
    </edge>
    <edge source="ZAF" target="CMR">
      <data key="d0">838101</data>
    </edge>
    <edge source="ZAF" target="CAN">
      <data key="d0">18399742</data>
    </edge>
    <edge source="ZAF" target="CAF">
      <data key="d0">13094</data>
    </edge>
    <edge source="ZAF" target="LKA">
      <data key="d0">14714</data>
    </edge>
    <edge source="ZAF" target="CHL">
      <data key="d0">2248730</data>
    </edge>
    <edge source="ZAF" target="CHN">
      <data key="d0">17100278</data>
    </edge>
    <edge source="ZAF" target="COL">
      <data key="d0">163599</data>
    </edge>
    <edge source="ZAF" target="HRV">
      <data key="d0">85874</data>
    </edge>
    <edge source="ZAF" target="CZE">
      <data key="d0">605808</data>
    </edge>
    <edge source="ZAF" target="BEN">
      <data key="d0">5737316</data>
    </edge>
    <edge source="ZAF" target="DNK">
      <data key="d0">666016</data>
    </edge>
    <edge source="ZAF" target="ECU">
      <data key="d0">551205</data>
    </edge>
    <edge source="ZAF" target="ETH">
      <data key="d0">1823927</data>
    </edge>
    <edge source="ZAF" target="EST">
      <data key="d0">167053</data>
    </edge>
    <edge source="ZAF" target="FIN">
      <data key="d0">350870</data>
    </edge>
    <edge source="ZAF" target="FRA">
      <data key="d0">13182862</data>
    </edge>
    <edge source="ZAF" target="GMB">
      <data key="d0">134302</data>
    </edge>
    <edge source="ZAF" target="DEU">
      <data key="d0">28916557</data>
    </edge>
    <edge source="ZAF" target="GHA">
      <data key="d0">33108181</data>
    </edge>
    <edge source="ZAF" target="GRC">
      <data key="d0">221964</data>
    </edge>
    <edge source="ZAF" target="GTM">
      <data key="d0">282434</data>
    </edge>
    <edge source="ZAF" target="HKG">
      <data key="d0">4349200</data>
    </edge>
    <edge source="ZAF" target="HUN">
      <data key="d0">5331704</data>
    </edge>
    <edge source="ZAF" target="IDN">
      <data key="d0">1423820</data>
    </edge>
    <edge source="ZAF" target="IRL">
      <data key="d0">159990</data>
    </edge>
    <edge source="ZAF" target="ISR">
      <data key="d0">5287823</data>
    </edge>
    <edge source="ZAF" target="ITA">
      <data key="d0">1010590</data>
    </edge>
    <edge source="ZAF" target="CIV">
      <data key="d0">6218360</data>
    </edge>
    <edge source="ZAF" target="JPN">
      <data key="d0">2722634</data>
    </edge>
    <edge source="ZAF" target="KAZ">
      <data key="d0">29278</data>
    </edge>
    <edge source="ZAF" target="JOR">
      <data key="d0">274614</data>
    </edge>
    <edge source="ZAF" target="KOR">
      <data key="d0">14581497</data>
    </edge>
    <edge source="ZAF" target="LBN">
      <data key="d0">1198458</data>
    </edge>
    <edge source="ZAF" target="LVA">
      <data key="d0">69540</data>
    </edge>
    <edge source="ZAF" target="LTU">
      <data key="d0">2464594</data>
    </edge>
    <edge source="ZAF" target="MDG">
      <data key="d0">6080327</data>
    </edge>
    <edge source="ZAF" target="MWI">
      <data key="d0">25329208</data>
    </edge>
    <edge source="ZAF" target="MYS">
      <data key="d0">1272301</data>
    </edge>
    <edge source="ZAF" target="MRT">
      <data key="d0">1686109</data>
    </edge>
    <edge source="ZAF" target="MUS">
      <data key="d0">7177358</data>
    </edge>
    <edge source="ZAF" target="MEX">
      <data key="d0">289214</data>
    </edge>
    <edge source="ZAF" target="MAR">
      <data key="d0">76953</data>
    </edge>
    <edge source="ZAF" target="MOZ">
      <data key="d0">94963642</data>
    </edge>
    <edge source="ZAF" target="OMN">
      <data key="d0">995746</data>
    </edge>
    <edge source="ZAF" target="NAM">
      <data key="d0">194981428</data>
    </edge>
    <edge source="ZAF" target="NLD">
      <data key="d0">21310767</data>
    </edge>
    <edge source="ZAF" target="NZL">
      <data key="d0">2362069</data>
    </edge>
    <edge source="ZAF" target="NER">
      <data key="d0">185812</data>
    </edge>
    <edge source="ZAF" target="NOR">
      <data key="d0">386702</data>
    </edge>
    <edge source="ZAF" target="PAK">
      <data key="d0">510066</data>
    </edge>
    <edge source="ZAF" target="PAN">
      <data key="d0">46070</data>
    </edge>
    <edge source="ZAF" target="PER">
      <data key="d0">255986</data>
    </edge>
    <edge source="ZAF" target="PHL">
      <data key="d0">993366</data>
    </edge>
    <edge source="ZAF" target="POL">
      <data key="d0">2623839</data>
    </edge>
    <edge source="ZAF" target="PRT">
      <data key="d0">65880</data>
    </edge>
    <edge source="ZAF" target="ROU">
      <data key="d0">368146</data>
    </edge>
    <edge source="ZAF" target="RUS">
      <data key="d0">2837194</data>
    </edge>
    <edge source="ZAF" target="SAU">
      <data key="d0">10057489</data>
    </edge>
    <edge source="ZAF" target="SEN">
      <data key="d0">1516574</data>
    </edge>
    <edge source="ZAF" target="IND">
      <data key="d0">2352197</data>
    </edge>
    <edge source="ZAF" target="SGP">
      <data key="d0">4197999</data>
    </edge>
    <edge source="ZAF" target="SVK">
      <data key="d0">310818</data>
    </edge>
    <edge source="ZAF" target="VNM">
      <data key="d0">562079</data>
    </edge>
    <edge source="ZAF" target="ZWE">
      <data key="d0">81371439</data>
    </edge>
    <edge source="ZAF" target="ESP">
      <data key="d0">978848</data>
    </edge>
    <edge source="ZAF" target="SWE">
      <data key="d0">11736950</data>
    </edge>
    <edge source="ZAF" target="CHE">
      <data key="d0">1491649</data>
    </edge>
    <edge source="ZAF" target="THA">
      <data key="d0">2530256</data>
    </edge>
    <edge source="ZAF" target="TGO">
      <data key="d0">298193</data>
    </edge>
    <edge source="ZAF" target="ARE">
      <data key="d0">4827051</data>
    </edge>
    <edge source="ZAF" target="TUN">
      <data key="d0">202040</data>
    </edge>
    <edge source="ZAF" target="TUR">
      <data key="d0">6442091</data>
    </edge>
    <edge source="ZAF" target="UGA">
      <data key="d0">7703063</data>
    </edge>
    <edge source="ZAF" target="EGY">
      <data key="d0">3961469</data>
    </edge>
    <edge source="ZAF" target="GBR">
      <data key="d0">20789427</data>
    </edge>
    <edge source="ZAF" target="TZA">
      <data key="d0">28912990</data>
    </edge>
    <edge source="ZAF" target="USA">
      <data key="d0">55650210</data>
    </edge>
    <edge source="ZAF" target="BFA">
      <data key="d0">6560450</data>
    </edge>
    <edge source="ZAF" target="URY">
      <data key="d0">400298</data>
    </edge>
    <edge source="ESP" target="ALB">
      <data key="d0">449870</data>
    </edge>
    <edge source="ESP" target="DZA">
      <data key="d0">79324883</data>
    </edge>
    <edge source="ESP" target="AZE">
      <data key="d0">565924</data>
    </edge>
    <edge source="ESP" target="ARG">
      <data key="d0">62838286</data>
    </edge>
    <edge source="ESP" target="AUS">
      <data key="d0">54392470</data>
    </edge>
    <edge source="ESP" target="AUT">
      <data key="d0">53527519</data>
    </edge>
    <edge source="ESP" target="ARM">
      <data key="d0">478600</data>
    </edge>
    <edge source="ESP" target="BEL">
      <data key="d0">336296831</data>
    </edge>
    <edge source="ESP" target="BOL">
      <data key="d0">2961110</data>
    </edge>
    <edge source="ESP" target="BWA">
      <data key="d0">109221</data>
    </edge>
    <edge source="ESP" target="BRA">
      <data key="d0">164124739</data>
    </edge>
    <edge source="ESP" target="BGR">
      <data key="d0">15202655</data>
    </edge>
    <edge source="ESP" target="BDI">
      <data key="d0">11453</data>
    </edge>
    <edge source="ESP" target="BLR">
      <data key="d0">5548479</data>
    </edge>
    <edge source="ESP" target="KHM">
      <data key="d0">68498</data>
    </edge>
    <edge source="ESP" target="CMR">
      <data key="d0">7870236</data>
    </edge>
    <edge source="ESP" target="CAN">
      <data key="d0">7743445</data>
    </edge>
    <edge source="ESP" target="CAF">
      <data key="d0">369934</data>
    </edge>
    <edge source="ESP" target="LKA">
      <data key="d0">2160004</data>
    </edge>
    <edge source="ESP" target="CHL">
      <data key="d0">105434701</data>
    </edge>
    <edge source="ESP" target="CHN">
      <data key="d0">156887197</data>
    </edge>
    <edge source="ESP" target="COL">
      <data key="d0">30759058</data>
    </edge>
    <edge source="ESP" target="CRI">
      <data key="d0">7542017</data>
    </edge>
    <edge source="ESP" target="HRV">
      <data key="d0">7268329</data>
    </edge>
    <edge source="ESP" target="CZE">
      <data key="d0">148432648</data>
    </edge>
    <edge source="ESP" target="BEN">
      <data key="d0">1333877</data>
    </edge>
    <edge source="ESP" target="DNK">
      <data key="d0">53729999</data>
    </edge>
    <edge source="ESP" target="ECU">
      <data key="d0">23470551</data>
    </edge>
    <edge source="ESP" target="SLV">
      <data key="d0">1319743</data>
    </edge>
    <edge source="ESP" target="ETH">
      <data key="d0">8291156</data>
    </edge>
    <edge source="ESP" target="EST">
      <data key="d0">5602676</data>
    </edge>
    <edge source="ESP" target="FIN">
      <data key="d0">30923750</data>
    </edge>
    <edge source="ESP" target="FRA">
      <data key="d0">1809708290</data>
    </edge>
    <edge source="ESP" target="GEO">
      <data key="d0">4938361</data>
    </edge>
    <edge source="ESP" target="GMB">
      <data key="d0">389162</data>
    </edge>
    <edge source="ESP" target="PSE">
      <data key="d0">66617</data>
    </edge>
    <edge source="ESP" target="DEU">
      <data key="d0">2106043728</data>
    </edge>
    <edge source="ESP" target="GHA">
      <data key="d0">5714499</data>
    </edge>
    <edge source="ESP" target="GRC">
      <data key="d0">53432641</data>
    </edge>
    <edge source="ESP" target="GTM">
      <data key="d0">6282102</data>
    </edge>
    <edge source="ESP" target="HND">
      <data key="d0">3460668</data>
    </edge>
    <edge source="ESP" target="HKG">
      <data key="d0">33327790</data>
    </edge>
    <edge source="ESP" target="HUN">
      <data key="d0">147956763</data>
    </edge>
    <edge source="ESP" target="IDN">
      <data key="d0">15582109</data>
    </edge>
    <edge source="ESP" target="IRL">
      <data key="d0">25790903</data>
    </edge>
    <edge source="ESP" target="ISR">
      <data key="d0">36118371</data>
    </edge>
    <edge source="ESP" target="ITA">
      <data key="d0">642998020</data>
    </edge>
    <edge source="ESP" target="CIV">
      <data key="d0">3713759</data>
    </edge>
    <edge source="ESP" target="JAM">
      <data key="d0">880047</data>
    </edge>
    <edge source="ESP" target="JPN">
[truncated: 135,187 more chars]
