# Supplementary material for: Core-periphery structure in sectoral international trade networks: A new approach to an old theory
Source: PLoS One. 2020 Apr 2;15(4):e0229547. doi: 10.1371/journal.pone.0229547 (PMC7117750; doi:10.1371/journal.pone.0229547)
Supplement: S8 File — (ZIP) [file pone.0229547.s008.zip › S8_File/Networks 2012/78-ROAD VEHICLES.graphml]

<?xml version='1.0' encoding='utf-8'?>
<graphml xmlns="http://graphml.graphdrawing.org/xmlns" xmlns:xsi="http://www.w3.org/2001/XMLSchema-instance" xsi:schemaLocation="http://graphml.graphdrawing.org/xmlns http://graphml.graphdrawing.org/xmlns/1.0/graphml.xsd">
  <key attr.name="weight" attr.type="long" for="edge" id="d0" />
  <graph edgedefault="directed">
    <node id="ALB" />
    <node id="AUT" />
    <node id="BEL" />
    <node id="BGR" />
    <node id="HRV" />
    <node id="CZE" />
    <node id="DNK" />
    <node id="DEU" />
    <node id="GRC" />
    <node id="ITA" />
    <node id="JOR" />
    <node id="MAR" />
    <node id="NLD" />
    <node id="SRB" />
    <node id="IND" />
    <node id="MKD" />
    <node id="EGY" />
    <node id="GBR" />
    <node id="USA" />
    <node id="DZA" />
    <node id="FRA" />
    <node id="ARG" />
    <node id="AUS" />
    <node id="BOL" />
    <node id="BRA" />
    <node id="CMR" />
    <node id="CAN" />
    <node id="CHL" />
    <node id="CHN" />
    <node id="COL" />
    <node id="CRI" />
    <node id="ECU" />
    <node id="SLV" />
    <node id="ETH" />
    <node id="FIN" />
    <node id="GEO" />
    <node id="GMB" />
    <node id="GHA" />
    <node id="GTM" />
    <node id="HND" />
    <node id="IDN" />
    <node id="IRL" />
    <node id="ISR" />
    <node id="JAM" />
    <node id="JPN" />
    <node id="KOR" />
    <node id="LBN" />
    <node id="MWI" />
    <node id="MYS" />
    <node id="MEX" />
    <node id="MOZ" />
    <node id="OMN" />
    <node id="NAM" />
    <node id="NZL" />
    <node id="NIC" />
    <node id="NOR" />
    <node id="PAN" />
    <node id="PRY" />
    <node id="PER" />
    <node id="PHL" />
    <node id="POL" />
    <node id="PRT" />
    <node id="ROU" />
    <node id="RUS" />
    <node id="SAU" />
    <node id="SEN" />
    <node id="SGP" />
    <node id="SVK" />
    <node id="VNM" />
    <node id="ZAF" />
    <node id="ZWE" />
    <node id="ESP" />
    <node id="SWE" />
    <node id="CHE" />
    <node id="THA" />
    <node id="ARE" />
    <node id="TUN" />
    <node id="TUR" />
    <node id="UKR" />
    <node id="TZA" />
    <node id="URY" />
    <node id="ARM" />
    <node id="AZE" />
    <node id="BWA" />
    <node id="KHM" />
    <node id="LKA" />
    <node id="HKG" />
    <node id="HUN" />
    <node id="CIV" />
    <node id="KAZ" />
    <node id="LVA" />
    <node id="LTU" />
    <node id="MDG" />
    <node id="MRT" />
    <node id="MUS" />
    <node id="PAK" />
    <node id="SVN" />
    <node id="UGA" />
    <node id="BFA" />
    <node id="BLR" />
    <node id="BEN" />
    <node id="EST" />
    <node id="KGZ" />
    <node id="MDA" />
    <node id="NER" />
    <node id="TGO" />
    <node id="BDI" />
    <node id="CAF" />
    <node id="PSE" />
    <edge source="ALB" target="AUT">
      <data key="d0">168175</data>
    </edge>
    <edge source="ALB" target="BEL">
      <data key="d0">67002</data>
    </edge>
    <edge source="ALB" target="BGR">
      <data key="d0">67650</data>
    </edge>
    <edge source="ALB" target="HRV">
      <data key="d0">30803</data>
    </edge>
    <edge source="ALB" target="CZE">
      <data key="d0">40148</data>
    </edge>
    <edge source="ALB" target="DNK">
      <data key="d0">35930</data>
    </edge>
    <edge source="ALB" target="DEU">
      <data key="d0">56332</data>
    </edge>
    <edge source="ALB" target="GRC">
      <data key="d0">561376</data>
    </edge>
    <edge source="ALB" target="ITA">
      <data key="d0">314787</data>
    </edge>
    <edge source="ALB" target="JOR">
      <data key="d0">34181</data>
    </edge>
    <edge source="ALB" target="MAR">
      <data key="d0">19284</data>
    </edge>
    <edge source="ALB" target="NLD">
      <data key="d0">40859</data>
    </edge>
    <edge source="ALB" target="SRB">
      <data key="d0">4258910</data>
    </edge>
    <edge source="ALB" target="IND">
      <data key="d0">357837</data>
    </edge>
    <edge source="ALB" target="MKD">
      <data key="d0">92482</data>
    </edge>
    <edge source="ALB" target="EGY">
      <data key="d0">116764</data>
    </edge>
    <edge source="ALB" target="GBR">
      <data key="d0">19659</data>
    </edge>
    <edge source="ALB" target="USA">
      <data key="d0">26055</data>
    </edge>
    <edge source="AUT" target="ALB">
      <data key="d0">549524</data>
    </edge>
    <edge source="AUT" target="DZA">
      <data key="d0">84832778</data>
    </edge>
    <edge source="AUT" target="AZE">
      <data key="d0">1724075</data>
    </edge>
    <edge source="AUT" target="ARG">
      <data key="d0">7416283</data>
    </edge>
    <edge source="AUT" target="AUS">
      <data key="d0">160746450</data>
    </edge>
    <edge source="AUT" target="ARM">
      <data key="d0">930530</data>
    </edge>
    <edge source="AUT" target="BEL">
      <data key="d0">166584617</data>
    </edge>
    <edge source="AUT" target="BOL">
      <data key="d0">314402</data>
    </edge>
    <edge source="AUT" target="BWA">
      <data key="d0">794661</data>
    </edge>
    <edge source="AUT" target="BRA">
      <data key="d0">52272428</data>
    </edge>
    <edge source="AUT" target="BGR">
      <data key="d0">76514421</data>
    </edge>
    <edge source="AUT" target="BLR">
      <data key="d0">5707946</data>
    </edge>
    <edge source="AUT" target="KHM">
      <data key="d0">143962</data>
    </edge>
    <edge source="AUT" target="CMR">
      <data key="d0">165605</data>
    </edge>
    <edge source="AUT" target="CAN">
      <data key="d0">103071174</data>
    </edge>
    <edge source="AUT" target="LKA">
      <data key="d0">2162783</data>
    </edge>
    <edge source="AUT" target="CHL">
      <data key="d0">11508292</data>
    </edge>
    <edge source="AUT" target="CHN">
      <data key="d0">282111792</data>
    </edge>
    <edge source="AUT" target="COL">
      <data key="d0">6336112</data>
    </edge>
    <edge source="AUT" target="CRI">
      <data key="d0">2226972</data>
    </edge>
    <edge source="AUT" target="HRV">
      <data key="d0">39432583</data>
    </edge>
    <edge source="AUT" target="CZE">
      <data key="d0">576209098</data>
    </edge>
    <edge source="AUT" target="BEN">
      <data key="d0">38410</data>
    </edge>
    <edge source="AUT" target="DNK">
      <data key="d0">25447848</data>
    </edge>
    <edge source="AUT" target="ECU">
      <data key="d0">1395423</data>
    </edge>
    <edge source="AUT" target="SLV">
      <data key="d0">302649</data>
    </edge>
    <edge source="AUT" target="ETH">
      <data key="d0">90735</data>
    </edge>
    <edge source="AUT" target="EST">
      <data key="d0">9634194</data>
    </edge>
    <edge source="AUT" target="FIN">
      <data key="d0">34856364</data>
    </edge>
    <edge source="AUT" target="FRA">
      <data key="d0">691834803</data>
    </edge>
    <edge source="AUT" target="GEO">
      <data key="d0">1022182</data>
    </edge>
    <edge source="AUT" target="GMB">
      <data key="d0">184558</data>
    </edge>
    <edge source="AUT" target="DEU">
      <data key="d0">4473417256</data>
    </edge>
    <edge source="AUT" target="GHA">
      <data key="d0">346640</data>
    </edge>
    <edge source="AUT" target="GRC">
      <data key="d0">9186968</data>
    </edge>
    <edge source="AUT" target="GTM">
      <data key="d0">1273784</data>
    </edge>
    <edge source="AUT" target="HND">
      <data key="d0">246131</data>
    </edge>
    <edge source="AUT" target="HKG">
      <data key="d0">36148066</data>
    </edge>
    <edge source="AUT" target="HUN">
      <data key="d0">349468399</data>
    </edge>
    <edge source="AUT" target="IDN">
      <data key="d0">2994209</data>
    </edge>
    <edge source="AUT" target="IRL">
      <data key="d0">7333564</data>
    </edge>
    <edge source="AUT" target="ISR">
      <data key="d0">19386152</data>
    </edge>
    <edge source="AUT" target="ITA">
      <data key="d0">507844964</data>
    </edge>
    <edge source="AUT" target="CIV">
      <data key="d0">288110</data>
    </edge>
    <edge source="AUT" target="JPN">
      <data key="d0">279326032</data>
    </edge>
    <edge source="AUT" target="KAZ">
      <data key="d0">5728370</data>
    </edge>
    <edge source="AUT" target="JOR">
      <data key="d0">6191460</data>
    </edge>
    <edge source="AUT" target="KOR">
      <data key="d0">154675801</data>
    </edge>
    <edge source="AUT" target="KGZ">
      <data key="d0">373938</data>
    </edge>
    <edge source="AUT" target="LBN">
      <data key="d0">5315639</data>
    </edge>
    <edge source="AUT" target="LVA">
      <data key="d0">8239331</data>
    </edge>
    <edge source="AUT" target="LTU">
      <data key="d0">14220808</data>
    </edge>
    <edge source="AUT" target="MDG">
      <data key="d0">77869</data>
    </edge>
    <edge source="AUT" target="MYS">
      <data key="d0">3823789</data>
    </edge>
    <edge source="AUT" target="MRT">
      <data key="d0">41215</data>
    </edge>
    <edge source="AUT" target="MUS">
      <data key="d0">397659</data>
    </edge>
    <edge source="AUT" target="MEX">
      <data key="d0">63422022</data>
    </edge>
    <edge source="AUT" target="MDA">
      <data key="d0">6246774</data>
    </edge>
    <edge source="AUT" target="MAR">
      <data key="d0">5021964</data>
    </edge>
    <edge source="AUT" target="MOZ">
      <data key="d0">41251</data>
    </edge>
    <edge source="AUT" target="OMN">
      <data key="d0">9091278</data>
    </edge>
    <edge source="AUT" target="NAM">
      <data key="d0">1803719</data>
    </edge>
    <edge source="AUT" target="NLD">
      <data key="d0">148211442</data>
    </edge>
    <edge source="AUT" target="NZL">
      <data key="d0">10154467</data>
    </edge>
    <edge source="AUT" target="NIC">
      <data key="d0">321221</data>
    </edge>
    <edge source="AUT" target="NER">
      <data key="d0">17116</data>
    </edge>
    <edge source="AUT" target="NOR">
      <data key="d0">61114948</data>
    </edge>
    <edge source="AUT" target="PAK">
      <data key="d0">3442496</data>
    </edge>
    <edge source="AUT" target="PAN">
      <data key="d0">2693432</data>
    </edge>
    <edge source="AUT" target="PRY">
      <data key="d0">470572</data>
    </edge>
    <edge source="AUT" target="PER">
      <data key="d0">1371102</data>
    </edge>
    <edge source="AUT" target="PHL">
      <data key="d0">16436994</data>
    </edge>
    <edge source="AUT" target="POL">
      <data key="d0">370620454</data>
    </edge>
    <edge source="AUT" target="PRT">
      <data key="d0">39559417</data>
    </edge>
    <edge source="AUT" target="ROU">
      <data key="d0">226087886</data>
    </edge>
    <edge source="AUT" target="RUS">
      <data key="d0">178336350</data>
    </edge>
    <edge source="AUT" target="SAU">
      <data key="d0">136737579</data>
    </edge>
    <edge source="AUT" target="SEN">
      <data key="d0">274034</data>
    </edge>
    <edge source="AUT" target="SRB">
      <data key="d0">40637111</data>
    </edge>
    <edge source="AUT" target="IND">
      <data key="d0">13710963</data>
    </edge>
    <edge source="AUT" target="SGP">
      <data key="d0">14798866</data>
    </edge>
    <edge source="AUT" target="SVK">
      <data key="d0">571307401</data>
    </edge>
    <edge source="AUT" target="VNM">
      <data key="d0">1900119</data>
    </edge>
    <edge source="AUT" target="SVN">
      <data key="d0">130200736</data>
    </edge>
    <edge source="AUT" target="ZAF">
      <data key="d0">49580796</data>
    </edge>
    <edge source="AUT" target="ZWE">
      <data key="d0">15128</data>
    </edge>
    <edge source="AUT" target="ESP">
      <data key="d0">357124419</data>
    </edge>
    <edge source="AUT" target="SWE">
      <data key="d0">106206290</data>
    </edge>
    <edge source="AUT" target="CHE">
      <data key="d0">360933476</data>
    </edge>
    <edge source="AUT" target="THA">
      <data key="d0">8396226</data>
    </edge>
    <edge source="AUT" target="TGO">
      <data key="d0">639801</data>
    </edge>
    <edge source="AUT" target="ARE">
      <data key="d0">113928659</data>
    </edge>
    <edge source="AUT" target="TUN">
      <data key="d0">5054238</data>
    </edge>
    <edge source="AUT" target="TUR">
      <data key="d0">81314844</data>
    </edge>
    <edge source="AUT" target="UGA">
      <data key="d0">66593</data>
    </edge>
    <edge source="AUT" target="UKR">
      <data key="d0">23045908</data>
    </edge>
    <edge source="AUT" target="MKD">
      <data key="d0">4229033</data>
    </edge>
    <edge source="AUT" target="EGY">
      <data key="d0">5073103</data>
    </edge>
    <edge source="AUT" target="GBR">
      <data key="d0">681261510</data>
    </edge>
    <edge source="AUT" target="TZA">
      <data key="d0">53983</data>
    </edge>
    <edge source="AUT" target="USA">
      <data key="d0">820723049</data>
    </edge>
    <edge source="AUT" target="BFA">
      <data key="d0">298937</data>
    </edge>
    <edge source="AUT" target="URY">
      <data key="d0">809298</data>
    </edge>
    <edge source="BEL" target="ALB">
      <data key="d0">3668363</data>
    </edge>
    <edge source="BEL" target="DZA">
      <data key="d0">205257498</data>
    </edge>
    <edge source="BEL" target="AZE">
      <data key="d0">3039047</data>
    </edge>
    <edge source="BEL" target="ARG">
      <data key="d0">58476945</data>
    </edge>
    <edge source="BEL" target="AUS">
      <data key="d0">224793357</data>
    </edge>
    <edge source="BEL" target="AUT">
      <data key="d0">875622797</data>
    </edge>
    <edge source="BEL" target="ARM">
      <data key="d0">7405634</data>
    </edge>
    <edge source="BEL" target="BOL">
      <data key="d0">6885041</data>
    </edge>
    <edge source="BEL" target="BWA">
      <data key="d0">295797</data>
    </edge>
    <edge source="BEL" target="BRA">
      <data key="d0">430328719</data>
    </edge>
    <edge source="BEL" target="BGR">
      <data key="d0">63904538</data>
    </edge>
    <edge source="BEL" target="BDI">
      <data key="d0">1357739</data>
    </edge>
    <edge source="BEL" target="BLR">
      <data key="d0">79498068</data>
    </edge>
    <edge source="BEL" target="KHM">
      <data key="d0">11192651</data>
    </edge>
    <edge source="BEL" target="CMR">
      <data key="d0">84130274</data>
    </edge>
    <edge source="BEL" target="CAN">
      <data key="d0">119090285</data>
    </edge>
    <edge source="BEL" target="CAF">
      <data key="d0">1720930</data>
    </edge>
    <edge source="BEL" target="LKA">
      <data key="d0">1179515</data>
    </edge>
    <edge source="BEL" target="CHL">
      <data key="d0">95488859</data>
    </edge>
    <edge source="BEL" target="CHN">
      <data key="d0">1387220757</data>
    </edge>
    <edge source="BEL" target="COL">
      <data key="d0">46929555</data>
    </edge>
    <edge source="BEL" target="CRI">
      <data key="d0">5603689</data>
    </edge>
    <edge source="BEL" target="HRV">
      <data key="d0">19623359</data>
    </edge>
    <edge source="BEL" target="CZE">
      <data key="d0">338159242</data>
    </edge>
    <edge source="BEL" target="BEN">
      <data key="d0">157844638</data>
    </edge>
    <edge source="BEL" target="DNK">
      <data key="d0">408168994</data>
    </edge>
    <edge source="BEL" target="ECU">
      <data key="d0">4796007</data>
    </edge>
    <edge source="BEL" target="SLV">
      <data key="d0">43015</data>
    </edge>
    <edge source="BEL" target="ETH">
      <data key="d0">7191000</data>
    </edge>
    <edge source="BEL" target="EST">
      <data key="d0">40292383</data>
    </edge>
    <edge source="BEL" target="FIN">
      <data key="d0">272696059</data>
    </edge>
    <edge source="BEL" target="FRA">
      <data key="d0">4124628064</data>
    </edge>
    <edge source="BEL" target="GEO">
      <data key="d0">15218593</data>
    </edge>
    <edge source="BEL" target="GMB">
      <data key="d0">4313118</data>
    </edge>
    <edge source="BEL" target="PSE">
      <data key="d0">1258660</data>
    </edge>
    <edge source="BEL" target="DEU">
      <data key="d0">7419246470</data>
    </edge>
    <edge source="BEL" target="GHA">
      <data key="d0">99234941</data>
    </edge>
    <edge source="BEL" target="GRC">
      <data key="d0">103161590</data>
    </edge>
    <edge source="BEL" target="GTM">
      <data key="d0">2581802</data>
    </edge>
    <edge source="BEL" target="HND">
      <data key="d0">373584</data>
    </edge>
    <edge source="BEL" target="HKG">
      <data key="d0">13273795</data>
    </edge>
    <edge source="BEL" target="HUN">
      <data key="d0">175258256</data>
    </edge>
    <edge source="BEL" target="IDN">
      <data key="d0">46820099</data>
    </edge>
    <edge source="BEL" target="IRL">
      <data key="d0">94901595</data>
    </edge>
    <edge source="BEL" target="ISR">
      <data key="d0">237207466</data>
    </edge>
    <edge source="BEL" target="ITA">
      <data key="d0">862404217</data>
    </edge>
    <edge source="BEL" target="CIV">
      <data key="d0">40925480</data>
    </edge>
    <edge source="BEL" target="JAM">
      <data key="d0">24352668</data>
    </edge>
    <edge source="BEL" target="JPN">
      <data key="d0">412380115</data>
    </edge>
    <edge source="BEL" target="KAZ">
      <data key="d0">15768138</data>
    </edge>
    <edge source="BEL" target="JOR">
      <data key="d0">12134500</data>
    </edge>
    <edge source="BEL" target="KOR">
      <data key="d0">85373251</data>
    </edge>
    <edge source="BEL" target="KGZ">
      <data key="d0">1432366</data>
    </edge>
    <edge source="BEL" target="LBN">
      <data key="d0">12509726</data>
    </edge>
    <edge source="BEL" target="LVA">
      <data key="d0">63198086</data>
    </edge>
    <edge source="BEL" target="LTU">
      <data key="d0">158133345</data>
    </edge>
    <edge source="BEL" target="MDG">
      <data key="d0">20133691</data>
    </edge>
    <edge source="BEL" target="MWI">
      <data key="d0">16053</data>
    </edge>
    <edge source="BEL" target="MYS">
      <data key="d0">11063082</data>
    </edge>
    <edge source="BEL" target="MRT">
      <data key="d0">25422909</data>
    </edge>
    <edge source="BEL" target="MUS">
      <data key="d0">1870246</data>
    </edge>
    <edge source="BEL" target="MEX">
      <data key="d0">93892939</data>
    </edge>
    <edge source="BEL" target="MDA">
      <data key="d0">10156964</data>
    </edge>
    <edge source="BEL" target="MAR">
      <data key="d0">100039663</data>
    </edge>
    <edge source="BEL" target="MOZ">
      <data key="d0">1386919</data>
    </edge>
    <edge source="BEL" target="OMN">
      <data key="d0">13387192</data>
    </edge>
    <edge source="BEL" target="NAM">
      <data key="d0">1663890</data>
    </edge>
    <edge source="BEL" target="NLD">
      <data key="d0">4594832691</data>
    </edge>
    <edge source="BEL" target="NZL">
      <data key="d0">32077801</data>
    </edge>
    <edge source="BEL" target="NIC">
      <data key="d0">229662</data>
    </edge>
    <edge source="BEL" target="NER">
      <data key="d0">21171101</data>
    </edge>
    <edge source="BEL" target="NOR">
      <data key="d0">325324269</data>
    </edge>
    <edge source="BEL" target="PAK">
      <data key="d0">261013</data>
    </edge>
    <edge source="BEL" target="PAN">
      <data key="d0">5703249</data>
    </edge>
    <edge source="BEL" target="PRY">
      <data key="d0">3705022</data>
    </edge>
    <edge source="BEL" target="PER">
      <data key="d0">20113297</data>
    </edge>
    <edge source="BEL" target="PHL">
      <data key="d0">3874633</data>
    </edge>
    <edge source="BEL" target="POL">
      <data key="d0">821812460</data>
    </edge>
    <edge source="BEL" target="PRT">
      <data key="d0">140745921</data>
    </edge>
    <edge source="BEL" target="ROU">
      <data key="d0">160608750</data>
    </edge>
    <edge source="BEL" target="RUS">
      <data key="d0">920380165</data>
    </edge>
    <edge source="BEL" target="SAU">
      <data key="d0">97483201</data>
    </edge>
    <edge source="BEL" target="SEN">
      <data key="d0">38755342</data>
    </edge>
    <edge source="BEL" target="SRB">
      <data key="d0">21014894</data>
    </edge>
    <edge source="BEL" target="IND">
      <data key="d0">47695025</data>
    </edge>
    <edge source="BEL" target="SGP">
      <data key="d0">64955042</data>
    </edge>
    <edge source="BEL" target="SVK">
      <data key="d0">240279785</data>
    </edge>
    <edge source="BEL" target="VNM">
      <data key="d0">3890728</data>
    </edge>
    <edge source="BEL" target="SVN">
      <data key="d0">70763804</data>
    </edge>
    <edge source="BEL" target="ZAF">
      <data key="d0">242648166</data>
    </edge>
    <edge source="BEL" target="ZWE">
      <data key="d0">803713</data>
    </edge>
    <edge source="BEL" target="ESP">
      <data key="d0">700172192</data>
    </edge>
    <edge source="BEL" target="SWE">
      <data key="d0">1465097940</data>
    </edge>
    <edge source="BEL" target="CHE">
      <data key="d0">686881335</data>
    </edge>
    <edge source="BEL" target="THA">
      <data key="d0">6955991</data>
    </edge>
    <edge source="BEL" target="TGO">
      <data key="d0">29962777</data>
    </edge>
    <edge source="BEL" target="ARE">
      <data key="d0">81847197</data>
    </edge>
    <edge source="BEL" target="TUN">
      <data key="d0">38763062</data>
    </edge>
    <edge source="BEL" target="TUR">
      <data key="d0">332877415</data>
    </edge>
    <edge source="BEL" target="UGA">
      <data key="d0">5343296</data>
    </edge>
    <edge source="BEL" target="UKR">
      <data key="d0">97459057</data>
    </edge>
    <edge source="BEL" target="MKD">
      <data key="d0">3837631</data>
    </edge>
    <edge source="BEL" target="EGY">
      <data key="d0">23395084</data>
    </edge>
    <edge source="BEL" target="GBR">
      <data key="d0">7434745599</data>
    </edge>
    <edge source="BEL" target="TZA">
      <data key="d0">7106038</data>
    </edge>
    <edge source="BEL" target="USA">
      <data key="d0">1718476790</data>
    </edge>
    <edge source="BEL" target="BFA">
      <data key="d0">25933231</data>
    </edge>
    <edge source="BEL" target="URY">
      <data key="d0">2267407</data>
    </edge>
    <edge source="BGR" target="ALB">
      <data key="d0">1874167</data>
    </edge>
    <edge source="BGR" target="DZA">
      <data key="d0">139104</data>
    </edge>
    <edge source="BGR" target="AZE">
      <data key="d0">4238343</data>
    </edge>
    <edge source="BGR" target="AUS">
      <data key="d0">25498</data>
    </edge>
    <edge source="BGR" target="AUT">
      <data key="d0">8931681</data>
    </edge>
    <edge source="BGR" target="ARM">
      <data key="d0">735208</data>
    </edge>
    <edge source="BGR" target="BEL">
      <data key="d0">16423152</data>
    </edge>
    <edge source="BGR" target="BRA">
      <data key="d0">30736</data>
    </edge>
    <edge source="BGR" target="BLR">
      <data key="d0">502321</data>
    </edge>
    <edge source="BGR" target="KHM">
      <data key="d0">40446</data>
    </edge>
    <edge source="BGR" target="CMR">
      <data key="d0">25080</data>
    </edge>
    <edge source="BGR" target="CAN">
      <data key="d0">96244</data>
    </edge>
    <edge source="BGR" target="CHN">
      <data key="d0">123864</data>
    </edge>
    <edge source="BGR" target="COL">
      <data key="d0">60053</data>
    </edge>
    <edge source="BGR" target="HRV">
      <data key="d0">363742</data>
    </edge>
    <edge source="BGR" target="CZE">
      <data key="d0">7880281</data>
    </edge>
    <edge source="BGR" target="DNK">
      <data key="d0">3383479</data>
    </edge>
    <edge source="BGR" target="ETH">
      <data key="d0">49322</data>
    </edge>
    <edge source="BGR" target="EST">
      <data key="d0">1107208</data>
    </edge>
    <edge source="BGR" target="FIN">
      <data key="d0">422320</data>
    </edge>
    <edge source="BGR" target="FRA">
      <data key="d0">28708742</data>
    </edge>
    <edge source="BGR" target="GEO">
      <data key="d0">22214853</data>
    </edge>
    <edge source="BGR" target="DEU">
      <data key="d0">143030971</data>
    </edge>
    <edge source="BGR" target="GHA">
      <data key="d0">45390</data>
    </edge>
    <edge source="BGR" target="GRC">
      <data key="d0">9251985</data>
    </edge>
    <edge source="BGR" target="HUN">
      <data key="d0">2810349</data>
    </edge>
    <edge source="BGR" target="IDN">
      <data key="d0">13646</data>
    </edge>
    <edge source="BGR" target="IRL">
      <data key="d0">153819</data>
    </edge>
    <edge source="BGR" target="ISR">
      <data key="d0">115090</data>
    </edge>
    <edge source="BGR" target="ITA">
      <data key="d0">11224655</data>
    </edge>
    <edge source="BGR" target="KAZ">
      <data key="d0">209724</data>
    </edge>
    <edge source="BGR" target="JOR">
      <data key="d0">949979</data>
    </edge>
    <edge source="BGR" target="KOR">
      <data key="d0">149663</data>
    </edge>
    <edge source="BGR" target="KGZ">
      <data key="d0">64293</data>
    </edge>
    <edge source="BGR" target="LBN">
      <data key="d0">94185</data>
    </edge>
    <edge source="BGR" target="LVA">
      <data key="d0">2259767</data>
    </edge>
    <edge source="BGR" target="LTU">
      <data key="d0">1045424</data>
    </edge>
    <edge source="BGR" target="MYS">
      <data key="d0">17454</data>
    </edge>
    <edge source="BGR" target="MEX">
      <data key="d0">24245</data>
    </edge>
    <edge source="BGR" target="MDA">
      <data key="d0">1246349</data>
    </edge>
    <edge source="BGR" target="MAR">
      <data key="d0">78297</data>
    </edge>
    <edge source="BGR" target="NLD">
      <data key="d0">6433467</data>
    </edge>
    <edge source="BGR" target="NOR">
      <data key="d0">293186</data>
    </edge>
    <edge source="BGR" target="PER">
      <data key="d0">31124</data>
    </edge>
    <edge source="BGR" target="POL">
      <data key="d0">6386912</data>
    </edge>
    <edge source="BGR" target="ROU">
      <data key="d0">43944092</data>
    </edge>
    <edge source="BGR" target="RUS">
      <data key="d0">32692141</data>
    </edge>
    <edge source="BGR" target="SAU">
      <data key="d0">1651259</data>
    </edge>
    <edge source="BGR" target="SEN">
      <data key="d0">122826</data>
    </edge>
    <edge source="BGR" target="SRB">
      <data key="d0">12365407</data>
    </edge>
    <edge source="BGR" target="IND">
      <data key="d0">518611</data>
    </edge>
    <edge source="BGR" target="SGP">
      <data key="d0">1087785</data>
    </edge>
    <edge source="BGR" target="SVK">
      <data key="d0">1387761</data>
    </edge>
    <edge source="BGR" target="VNM">
      <data key="d0">55803</data>
    </edge>
    <edge source="BGR" target="SVN">
      <data key="d0">1331082</data>
    </edge>
    <edge source="BGR" target="ZAF">
      <data key="d0">15073</data>
    </edge>
    <edge source="BGR" target="ESP">
      <data key="d0">4059071</data>
    </edge>
    <edge source="BGR" target="SWE">
      <data key="d0">4249524</data>
    </edge>
    <edge source="BGR" target="CHE">
      <data key="d0">4210499</data>
    </edge>
    <edge source="BGR" target="THA">
      <data key="d0">166999</data>
    </edge>
    <edge source="BGR" target="ARE">
      <data key="d0">2429429</data>
    </edge>
    <edge source="BGR" target="TUN">
      <data key="d0">67609</data>
    </edge>
    <edge source="BGR" target="TUR">
      <data key="d0">19057641</data>
    </edge>
    <edge source="BGR" target="UKR">
      <data key="d0">3701392</data>
    </edge>
    <edge source="BGR" target="MKD">
      <data key="d0">15997459</data>
    </edge>
    <edge source="BGR" target="EGY">
      <data key="d0">1171375</data>
    </edge>
    <edge source="BGR" target="GBR">
      <data key="d0">1959155</data>
    </edge>
    <edge source="BGR" target="USA">
      <data key="d0">235960</data>
    </edge>
    <edge source="HRV" target="ALB">
      <data key="d0">57747</data>
    </edge>
    <edge source="HRV" target="DZA">
      <data key="d0">86977</data>
    </edge>
    <edge source="HRV" target="AZE">
      <data key="d0">56795</data>
    </edge>
    <edge source="HRV" target="AUS">
      <data key="d0">94762</data>
    </edge>
    <edge source="HRV" target="AUT">
      <data key="d0">3356437</data>
    </edge>
    <edge source="HRV" target="BEL">
      <data key="d0">3222460</data>
    </edge>
    <edge source="HRV" target="BRA">
      <data key="d0">10354</data>
    </edge>
    <edge source="HRV" target="BGR">
      <data key="d0">172752</data>
    </edge>
    <edge source="HRV" target="BLR">
      <data key="d0">402139</data>
    </edge>
    <edge source="HRV" target="CAN">
      <data key="d0">25993</data>
    </edge>
    <edge source="HRV" target="CZE">
      <data key="d0">248262</data>
    </edge>
    <edge source="HRV" target="DNK">
      <data key="d0">2817504</data>
    </edge>
    <edge source="HRV" target="EST">
      <data key="d0">36890</data>
    </edge>
    <edge source="HRV" target="FIN">
      <data key="d0">27441</data>
    </edge>
    <edge source="HRV" target="FRA">
      <data key="d0">16071928</data>
    </edge>
    <edge source="HRV" target="GEO">
      <data key="d0">14404</data>
    </edge>
    <edge source="HRV" target="DEU">
      <data key="d0">36144304</data>
    </edge>
    <edge source="HRV" target="GHA">
      <data key="d0">10228</data>
    </edge>
    <edge source="HRV" target="HUN">
      <data key="d0">1882851</data>
    </edge>
    <edge source="HRV" target="IRL">
      <data key="d0">123430</data>
    </edge>
    <edge source="HRV" target="ITA">
      <data key="d0">3791528</data>
    </edge>
    <edge source="HRV" target="KAZ">
      <data key="d0">73330</data>
    </edge>
    <edge source="HRV" target="JOR">
      <data key="d0">640621</data>
    </edge>
    <edge source="HRV" target="KGZ">
      <data key="d0">15256</data>
    </edge>
    <edge source="HRV" target="LBN">
      <data key="d0">77921</data>
    </edge>
    <edge source="HRV" target="LVA">
      <data key="d0">1302387</data>
    </edge>
    <edge source="HRV" target="LTU">
      <data key="d0">620997</data>
    </edge>
    <edge source="HRV" target="MDA">
      <data key="d0">52936</data>
    </edge>
    <edge source="HRV" target="MAR">
      <data key="d0">72184</data>
    </edge>
    <edge source="HRV" target="NLD">
      <data key="d0">4050144</data>
    </edge>
    <edge source="HRV" target="NOR">
      <data key="d0">411294</data>
    </edge>
    <edge source="HRV" target="POL">
      <data key="d0">1261188</data>
    </edge>
    <edge source="HRV" target="ROU">
      <data key="d0">2167176</data>
    </edge>
    <edge source="HRV" target="RUS">
      <data key="d0">2345200</data>
    </edge>
    <edge source="HRV" target="SAU">
      <data key="d0">149672</data>
    </edge>
    <edge source="HRV" target="SRB">
      <data key="d0">5501542</data>
    </edge>
    <edge source="HRV" target="SVK">
      <data key="d0">1640668</data>
    </edge>
    <edge source="HRV" target="SVN">
      <data key="d0">91902769</data>
    </edge>
    <edge source="HRV" target="ESP">
      <data key="d0">242703</data>
    </edge>
    <edge source="HRV" target="SWE">
      <data key="d0">38475</data>
    </edge>
    <edge source="HRV" target="CHE">
      <data key="d0">318260</data>
    </edge>
    <edge source="HRV" target="TGO">
      <data key="d0">22834</data>
    </edge>
    <edge source="HRV" target="ARE">
      <data key="d0">25116</data>
    </edge>
    <edge source="HRV" target="TUR">
      <data key="d0">1044598</data>
    </edge>
    <edge source="HRV" target="UKR">
      <data key="d0">712696</data>
    </edge>
    <edge source="HRV" target="MKD">
      <data key="d0">1198528</data>
    </edge>
    <edge source="HRV" target="EGY">
      <data key="d0">111928</data>
    </edge>
    <edge source="HRV" target="GBR">
      <data key="d0">2523233</data>
    </edge>
    <edge source="HRV" target="USA">
      <data key="d0">157957</data>
    </edge>
    <edge source="CZE" target="ALB">
      <data key="d0">3984723</data>
    </edge>
    <edge source="CZE" target="DZA">
      <data key="d0">87969386</data>
    </edge>
    <edge source="CZE" target="AZE">
      <data key="d0">23960811</data>
    </edge>
    <edge source="CZE" target="ARG">
      <data key="d0">6451245</data>
    </edge>
    <edge source="CZE" target="AUS">
      <data key="d0">192145193</data>
    </edge>
    <edge source="CZE" target="AUT">
      <data key="d0">853645067</data>
    </edge>
    <edge source="CZE" target="ARM">
      <data key="d0">965837</data>
    </edge>
    <edge source="CZE" target="BEL">
      <data key="d0">1016546506</data>
    </edge>
    <edge source="CZE" target="BRA">
      <data key="d0">39064837</data>
    </edge>
    <edge source="CZE" target="BGR">
      <data key="d0">105009732</data>
    </edge>
    <edge source="CZE" target="BLR">
      <data key="d0">27025616</data>
    </edge>
    <edge source="CZE" target="KHM">
      <data key="d0">87240</data>
    </edge>
    <edge source="CZE" target="CMR">
      <data key="d0">112928</data>
    </edge>
    <edge source="CZE" target="CAN">
      <data key="d0">6137879</data>
    </edge>
    <edge source="CZE" target="CHL">
      <data key="d0">5763697</data>
    </edge>
    <edge source="CZE" target="CHN">
      <data key="d0">97061238</data>
    </edge>
    <edge source="CZE" target="COL">
      <data key="d0">4017856</data>
    </edge>
    <edge source="CZE" target="CRI">
      <data key="d0">69228</data>
    </edge>
    <edge source="CZE" target="HRV">
      <data key="d0">37466261</data>
    </edge>
    <edge source="CZE" target="DNK">
      <data key="d0">292078877</data>
    </edge>
    <edge source="CZE" target="ECU">
      <data key="d0">6821995</data>
    </edge>
    <edge source="CZE" target="ETH">
      <data key="d0">30336</data>
    </edge>
    <edge source="CZE" target="EST">
      <data key="d0">50123021</data>
    </edge>
    <edge source="CZE" target="FIN">
      <data key="d0">191052054</data>
    </edge>
    <edge source="CZE" target="FRA">
      <data key="d0">2042088318</data>
    </edge>
    <edge source="CZE" target="GEO">
      <data key="d0">8061696</data>
    </edge>
    <edge source="CZE" target="GMB">
      <data key="d0">121187</data>
    </edge>
    <edge source="CZE" target="PSE">
      <data key="d0">2013230</data>
    </edge>
    <edge source="CZE" target="DEU">
      <data key="d0">8317984036</data>
    </edge>
    <edge source="CZE" target="GHA">
      <data key="d0">1783429</data>
    </edge>
    <edge source="CZE" target="GRC">
      <data key="d0">57027175</data>
    </edge>
    <edge source="CZE" target="GTM">
      <data key="d0">492232</data>
    </edge>
    <edge source="CZE" target="HND">
      <data key="d0">243570</data>
    </edge>
    <edge source="CZE" target="HKG">
      <data key="d0">138694</data>
    </edge>
    <edge source="CZE" target="HUN">
      <data key="d0">476117395</data>
    </edge>
    <edge source="CZE" target="IDN">
      <data key="d0">2093602</data>
    </edge>
    <edge source="CZE" target="IRL">
      <data key="d0">127349875</data>
    </edge>
    <edge source="CZE" target="ISR">
      <data key="d0">326459829</data>
    </edge>
    <edge source="CZE" target="ITA">
      <data key="d0">893201220</data>
    </edge>
    <edge source="CZE" target="CIV">
      <data key="d0">657319</data>
    </edge>
    <edge source="CZE" target="JPN">
      <data key="d0">27506655</data>
    </edge>
    <edge source="CZE" target="KAZ">
      <data key="d0">53463250</data>
    </edge>
    <edge source="CZE" target="JOR">
      <data key="d0">3752559</data>
    </edge>
    <edge source="CZE" target="KOR">
      <data key="d0">15267673</data>
    </edge>
    <edge source="CZE" target="KGZ">
      <data key="d0">996651</data>
    </edge>
    <edge source="CZE" target="LBN">
      <data key="d0">2630512</data>
    </edge>
    <edge source="CZE" target="LVA">
      <data key="d0">24073908</data>
    </edge>
    <edge source="CZE" target="LTU">
      <data key="d0">42369482</data>
    </edge>
    <edge source="CZE" target="MDG">
      <data key="d0">29137</data>
    </edge>
    <edge source="CZE" target="MYS">
      <data key="d0">1453313</data>
    </edge>
    <edge source="CZE" target="MEX">
      <data key="d0">65581273</data>
    </edge>
    <edge source="CZE" target="MDA">
      <data key="d0">9862619</data>
    </edge>
    <edge source="CZE" target="MAR">
      <data key="d0">27140870</data>
    </edge>
    <edge source="CZE" target="MOZ">
      <data key="d0">142625</data>
    </edge>
    <edge source="CZE" target="OMN">
      <data key="d0">428642</data>
    </edge>
    <edge source="CZE" target="NAM">
      <data key="d0">34990</data>
    </edge>
    <edge source="CZE" target="NLD">
      <data key="d0">764666086</data>
    </edge>
    <edge source="CZE" target="NZL">
      <data key="d0">15479516</data>
    </edge>
    <edge source="CZE" target="NOR">
      <data key="d0">256345051</data>
    </edge>
    <edge source="CZE" target="PAK">
      <data key="d0">137107</data>
    </edge>
    <edge source="CZE" target="PAN">
      <data key="d0">77595</data>
    </edge>
    <edge source="CZE" target="PRY">
      <data key="d0">38067</data>
    </edge>
    <edge source="CZE" target="PER">
      <data key="d0">182609</data>
    </edge>
    <edge source="CZE" target="PHL">
      <data key="d0">23831</data>
    </edge>
    <edge source="CZE" target="POL">
      <data key="d0">1072442061</data>
    </edge>
    <edge source="CZE" target="PRT">
      <data key="d0">113827174</data>
    </edge>
    <edge source="CZE" target="ROU">
      <data key="d0">275852634</data>
    </edge>
    <edge source="CZE" target="RUS">
      <data key="d0">1668754607</data>
    </edge>
    <edge source="CZE" target="SAU">
      <data key="d0">9541373</data>
    </edge>
    <edge source="CZE" target="SEN">
      <data key="d0">2292968</data>
    </edge>
    <edge source="CZE" target="SRB">
      <data key="d0">60077200</data>
    </edge>
    <edge source="CZE" target="IND">
      <data key="d0">91694821</data>
    </edge>
    <edge source="CZE" target="SGP">
      <data key="d0">1214907</data>
    </edge>
    <edge source="CZE" target="SVK">
      <data key="d0">1814965297</data>
    </edge>
    <edge source="CZE" target="VNM">
      <data key="d0">209798</data>
    </edge>
    <edge source="CZE" target="SVN">
      <data key="d0">126068733</data>
    </edge>
    <edge source="CZE" target="ZAF">
      <data key="d0">55550862</data>
    </edge>
    <edge source="CZE" target="ESP">
      <data key="d0">938645134</data>
    </edge>
    <edge source="CZE" target="SWE">
      <data key="d0">526273865</data>
    </edge>
    <edge source="CZE" target="CHE">
      <data key="d0">558976002</data>
    </edge>
    <edge source="CZE" target="THA">
      <data key="d0">2886941</data>
    </edge>
    <edge source="CZE" target="TGO">
      <data key="d0">162596</data>
    </edge>
    <edge source="CZE" target="ARE">
      <data key="d0">11015999</data>
    </edge>
    <edge source="CZE" target="TUN">
      <data key="d0">331629</data>
    </edge>
    <edge source="CZE" target="TUR">
      <data key="d0">495179600</data>
    </edge>
    <edge source="CZE" target="UGA">
      <data key="d0">150427</data>
    </edge>
    <edge source="CZE" target="UKR">
      <data key="d0">265661766</data>
    </edge>
    <edge source="CZE" target="MKD">
      <data key="d0">10531071</data>
    </edge>
    <edge source="CZE" target="EGY">
      <data key="d0">76565539</data>
    </edge>
    <edge source="CZE" target="GBR">
      <data key="d0">1771993042</data>
    </edge>
    <edge source="CZE" target="USA">
      <data key="d0">200494142</data>
    </edge>
    <edge source="CZE" target="BFA">
      <data key="d0">81549</data>
    </edge>
    <edge source="CZE" target="URY">
      <data key="d0">12493</data>
    </edge>
    <edge source="DNK" target="ALB">
      <data key="d0">114066</data>
    </edge>
    <edge source="DNK" target="DZA">
      <data key="d0">155237</data>
    </edge>
    <edge source="DNK" target="AZE">
      <data key="d0">212870</data>
    </edge>
    <edge source="DNK" target="ARG">
      <data key="d0">49177</data>
    </edge>
    <edge source="DNK" target="AUS">
      <data key="d0">7822321</data>
    </edge>
    <edge source="DNK" target="AUT">
      <data key="d0">25912512</data>
    </edge>
    <edge source="DNK" target="ARM">
      <data key="d0">33258</data>
    </edge>
    <edge source="DNK" target="BEL">
      <data key="d0">78658183</data>
    </edge>
    <edge source="DNK" target="BOL">
      <data key="d0">2965358</data>
    </edge>
    <edge source="DNK" target="BRA">
      <data key="d0">1200392</data>
    </edge>
    <edge source="DNK" target="BGR">
      <data key="d0">4221133</data>
    </edge>
    <edge source="DNK" target="BLR">
      <data key="d0">1615813</data>
    </edge>
    <edge source="DNK" target="KHM">
      <data key="d0">208136</data>
    </edge>
    <edge source="DNK" target="CMR">
      <data key="d0">300329</data>
    </edge>
    <edge source="DNK" target="CAN">
      <data key="d0">3756595</data>
    </edge>
    <edge source="DNK" target="LKA">
      <data key="d0">18568</data>
    </edge>
    <edge source="DNK" target="CHL">
      <data key="d0">624888</data>
    </edge>
    <edge source="DNK" target="CHN">
      <data key="d0">8441578</data>
    </edge>
    <edge source="DNK" target="COL">
      <data key="d0">166698</data>
    </edge>
    <edge source="DNK" target="CRI">
      <data key="d0">20543</data>
    </edge>
    <edge source="DNK" target="HRV">
      <data key="d0">1202877</data>
    </edge>
    <edge source="DNK" target="CZE">
      <data key="d0">22927681</data>
    </edge>
    <edge source="DNK" target="ECU">
      <data key="d0">52961</data>
    </edge>
    <edge source="DNK" target="ETH">
      <data key="d0">427258</data>
    </edge>
    <edge source="DNK" target="EST">
      <data key="d0">32057810</data>
    </edge>
    <edge source="DNK" target="FIN">
      <data key="d0">56329766</data>
    </edge>
    <edge source="DNK" target="FRA">
      <data key="d0">84875514</data>
    </edge>
    <edge source="DNK" target="GEO">
      <data key="d0">502210</data>
    </edge>
    <edge source="DNK" target="GMB">
      <data key="d0">186476</data>
    </edge>
    <edge source="DNK" target="PSE">
      <data key="d0">24082</data>
    </edge>
    <edge source="DNK" target="DEU">
      <data key="d0">793488385</data>
    </edge>
    <edge source="DNK" target="GHA">
      <data key="d0">3134307</data>
    </edge>
    <edge source="DNK" target="GRC">
      <data key="d0">1676309</data>
    </edge>
    <edge source="DNK" target="GTM">
      <data key="d0">27862</data>
    </edge>
    <edge source="DNK" target="HKG">
      <data key="d0">1327221</data>
    </edge>
    <edge source="DNK" target="HUN">
      <data key="d0">17353325</data>
    </edge>
    <edge source="DNK" target="IDN">
      <data key="d0">770656</data>
    </edge>
    <edge source="DNK" target="IRL">
      <data key="d0">3382497</data>
    </edge>
    <edge source="DNK" target="ISR">
      <data key="d0">732513</data>
    </edge>
    <edge source="DNK" target="ITA">
      <data key="d0">44382916</data>
    </edge>
    <edge source="DNK" target="JPN">
      <data key="d0">9604799</data>
    </edge>
    <edge source="DNK" target="KAZ">
      <data key="d0">2516455</data>
    </edge>
    <edge source="DNK" target="JOR">
      <data key="d0">3289184</data>
    </edge>
    <edge source="DNK" target="KOR">
      <data key="d0">1829692</data>
    </edge>
    <edge source="DNK" target="KGZ">
      <data key="d0">334604</data>
    </edge>
    <edge source="DNK" target="LBN">
      <data key="d0">979840</data>
    </edge>
    <edge source="DNK" target="LVA">
      <data key="d0">34143167</data>
    </edge>
    <edge source="DNK" target="LTU">
      <data key="d0">49835335</data>
    </edge>
    <edge source="DNK" target="MWI">
      <data key="d0">47086</data>
    </edge>
    <edge source="DNK" target="MYS">
      <data key="d0">1122142</data>
    </edge>
    <edge source="DNK" target="MUS">
      <data key="d0">120012</data>
    </edge>
    <edge source="DNK" target="MEX">
      <data key="d0">270397</data>
    </edge>
    <edge source="DNK" target="MDA">
      <data key="d0">663744</data>
    </edge>
    <edge source="DNK" target="MAR">
      <data key="d0">387427</data>
    </edge>
    <edge source="DNK" target="MOZ">
      <data key="d0">202832</data>
    </edge>
    <edge source="DNK" target="OMN">
      <data key="d0">147510</data>
    </edge>
    <edge source="DNK" target="NAM">
      <data key="d0">172929</data>
    </edge>
    <edge source="DNK" target="NLD">
      <data key="d0">66799858</data>
    </edge>
    <edge source="DNK" target="NZL">
      <data key="d0">1789966</data>
    </edge>
    <edge source="DNK" target="NER">
      <data key="d0">15884</data>
    </edge>
    <edge source="DNK" target="NOR">
      <data key="d0">255778887</data>
    </edge>
    <edge source="DNK" target="PAK">
      <data key="d0">181723</data>
    </edge>
    <edge source="DNK" target="PAN">
      <data key="d0">33464</data>
    </edge>
    <edge source="DNK" target="PRY">
      <data key="d0">321185</data>
    </edge>
    <edge source="DNK" target="PER">
      <data key="d0">280931</data>
    </edge>
    <edge source="DNK" target="PHL">
      <data key="d0">39606</data>
    </edge>
    <edge source="DNK" target="POL">
      <data key="d0">80842982</data>
    </edge>
    <edge source="DNK" target="PRT">
      <data key="d0">3407886</data>
    </edge>
    <edge source="DNK" target="ROU">
      <data key="d0">13390158</data>
    </edge>
    <edge source="DNK" target="RUS">
      <data key="d0">69945230</data>
    </edge>
    <edge source="DNK" target="SAU">
      <data key="d0">3161242</data>
    </edge>
    <edge source="DNK" target="SEN">
      <data key="d0">93639</data>
    </edge>
    <edge source="DNK" target="SRB">
      <data key="d0">2387608</data>
    </edge>
    <edge source="DNK" target="IND">
      <data key="d0">7204070</data>
    </edge>
    <edge source="DNK" target="SGP">
      <data key="d0">1045370</data>
    </edge>
    <edge source="DNK" target="SVK">
      <data key="d0">48351999</data>
    </edge>
    <edge source="DNK" target="VNM">
      <data key="d0">118016</data>
    </edge>
    <edge source="DNK" target="SVN">
      <data key="d0">1453120</data>
    </edge>
    <edge source="DNK" target="ZAF">
      <data key="d0">8172728</data>
    </edge>
    <edge source="DNK" target="ZWE">
      <data key="d0">14162</data>
    </edge>
    <edge source="DNK" target="ESP">
      <data key="d0">26310311</data>
    </edge>
    <edge source="DNK" target="SWE">
      <data key="d0">245764153</data>
    </edge>
    <edge source="DNK" target="CHE">
      <data key="d0">43049793</data>
    </edge>
    <edge source="DNK" target="THA">
      <data key="d0">1737196</data>
    </edge>
    <edge source="DNK" target="TGO">
      <data key="d0">161012</data>
    </edge>
    <edge source="DNK" target="ARE">
      <data key="d0">2363389</data>
    </edge>
    <edge source="DNK" target="TUN">
      <data key="d0">574280</data>
    </edge>
    <edge source="DNK" target="TUR">
      <data key="d0">10034695</data>
    </edge>
    <edge source="DNK" target="UGA">
      <data key="d0">28021</data>
    </edge>
    <edge source="DNK" target="UKR">
      <data key="d0">24878193</data>
    </edge>
    <edge source="DNK" target="MKD">
      <data key="d0">593101</data>
    </edge>
    <edge source="DNK" target="EGY">
      <data key="d0">2090904</data>
    </edge>
    <edge source="DNK" target="GBR">
      <data key="d0">116714172</data>
    </edge>
    <edge source="DNK" target="TZA">
      <data key="d0">163283</data>
    </edge>
    <edge source="DNK" target="USA">
      <data key="d0">62025528</data>
    </edge>
    <edge source="DNK" target="BFA">
      <data key="d0">153663</data>
    </edge>
    <edge source="DEU" target="ALB">
      <data key="d0">47192616</data>
    </edge>
    <edge source="DEU" target="DZA">
      <data key="d0">793851052</data>
    </edge>
    <edge source="DEU" target="AZE">
      <data key="d0">234000325</data>
    </edge>
    <edge source="DEU" target="ARG">
      <data key="d0">797276541</data>
    </edge>
    <edge source="DEU" target="AUS">
      <data key="d0">3406245924</data>
    </edge>
    <edge source="DEU" target="AUT">
      <data key="d0">7220704756</data>
    </edge>
    <edge source="DEU" target="ARM">
      <data key="d0">30437792</data>
    </edge>
    <edge source="DEU" target="BEL">
      <data key="d0">7951330105</data>
    </edge>
    <edge source="DEU" target="BOL">
      <data key="d0">13466503</data>
    </edge>
    <edge source="DEU" target="BWA">
      <data key="d0">3959223</data>
    </edge>
    <edge source="DEU" target="BRA">
      <data key="d0">1639909068</data>
    </edge>
    <edge source="DEU" target="BGR">
      <data key="d0">279588225</data>
    </edge>
    <edge source="DEU" target="BDI">
      <data key="d0">3336715</data>
    </edge>
    <edge source="DEU" target="BLR">
      <data key="d0">535033112</data>
    </edge>
    <edge source="DEU" target="KHM">
      <data key="d0">22794130</data>
    </edge>
    <edge source="DEU" target="CMR">
      <data key="d0">41220252</data>
    </edge>
    <edge source="DEU" target="CAN">
      <data key="d0">3745820492</data>
    </edge>
    <edge source="DEU" target="CAF">
      <data key="d0">151391</data>
    </edge>
    <edge source="DEU" target="LKA">
      <data key="d0">35565728</data>
    </edge>
    <edge source="DEU" target="CHL">
      <data key="d0">509305166</data>
    </edge>
    <edge source="DEU" target="CHN">
      <data key="d0">24034537984</data>
    </edge>
    <edge source="DEU" target="COL">
      <data key="d0">198839650</data>
    </edge>
    <edge source="DEU" target="CRI">
      <data key="d0">35514098</data>
    </edge>
    <edge source="DEU" target="HRV">
      <data key="d0">248822417</data>
    </edge>
    <edge source="DEU" target="CZE">
      <data key="d0">4512550353</data>
    </edge>
    <edge source="DEU" target="BEN">
      <data key="d0">52381140</data>
    </edge>
    <edge source="DEU" target="DNK">
      <data key="d0">1704511830</data>
    </edge>
    <edge source="DEU" target="ECU">
      <data key="d0">31416494</data>
    </edge>
    <edge source="DEU" target="SLV">
      <data key="d0">6491854</data>
    </edge>
    <edge source="DEU" target="ETH">
      <data key="d0">19469494</data>
    </edge>
    <edge source="DEU" target="EST">
      <data key="d0">258314424</data>
    </edge>
    <edge source="DEU" target="FIN">
      <data key="d0">1505253942</data>
    </edge>
    <edge source="DEU" target="FRA">
      <data key="d0">16334283338</data>
    </edge>
    <edge source="DEU" target="GEO">
      <data key="d0">133968595</data>
    </edge>
    <edge source="DEU" target="GMB">
      <data key="d0">2993794</data>
    </edge>
    <edge source="DEU" target="PSE">
      <data key="d0">15081799</data>
    </edge>
    <edge source="DEU" target="GHA">
      <data key="d0">103057693</data>
    </edge>
    <edge source="DEU" target="GRC">
      <data key="d0">256675814</data>
    </edge>
    <edge source="DEU" target="GTM">
      <data key="d0">41418473</data>
    </edge>
    <edge source="DEU" target="HND">
      <data key="d0">13670505</data>
    </edge>
    <edge source="DEU" target="HKG">
      <data key="d0">828040784</data>
    </edge>
    <edge source="DEU" target="HUN">
      <data key="d0">2593722057</data>
    </edge>
    <edge source="DEU" target="IDN">
      <data key="d0">277572462</data>
    </edge>
    <edge source="DEU" target="IRL">
      <data key="d0">545868145</data>
    </edge>
    <edge source="DEU" target="ISR">
      <data key="d0">719308809</data>
    </edge>
    <edge source="DEU" target="ITA">
      <data key="d0">10255831350</data>
    </edge>
    <edge source="DEU" target="CIV">
      <data key="d0">24959694</data>
    </edge>
    <edge source="DEU" target="JAM">
      <data key="d0">19302150</data>
    </edge>
    <edge source="DEU" target="JPN">
      <data key="d0">6569545446</data>
    </edge>
    <edge source="DEU" target="KAZ">
      <data key="d0">236610460</data>
    </edge>
    <edge source="DEU" target="JOR">
      <data key="d0">200022700</data>
    </edge>
    <edge source="DEU" target="KOR">
      <data key="d0">3399050051</data>
    </edge>
    <edge source="DEU" target="KGZ">
      <data key="d0">40799065</data>
    </edge>
    <edge source="DEU" target="LBN">
      <data key="d0">175350483</data>
    </edge>
    <edge source="DEU" target="LVA">
      <data key="d0">371224775</data>
    </edge>
    <edge source="DEU" target="LTU">
      <data key="d0">456937632</data>
    </edge>
    <edge source="DEU" target="MDG">
      <data key="d0">2877207</data>
    </edge>
    <edge source="DEU" target="MWI">
      <data key="d0">2439186</data>
    </edge>
    <edge source="DEU" target="MYS">
      <data key="d0">584885995</data>
    </edge>
    <edge source="DEU" target="MRT">
      <data key="d0">12911715</data>
    </edge>
    <edge source="DEU" target="MUS">
      <data key="d0">36123140</data>
    </edge>
    <edge source="DEU" target="MEX">
      <data key="d0">2119462648</data>
    </edge>
    <edge source="DEU" target="MDA">
      <data key="d0">110468270</data>
    </edge>
    <edge source="DEU" target="MAR">
      <data key="d0">557920715</data>
    </edge>
    <edge source="DEU" target="MOZ">
      <data key="d0">7693148</data>
    </edge>
    <edge source="DEU" target="OMN">
      <data key="d0">219352141</data>
    </edge>
    <edge source="DEU" target="NAM">
      <data key="d0">6592660</data>
    </edge>
    <edge source="DEU" target="NLD">
      <data key="d0">6161289632</data>
    </edge>
    <edge source="DEU" target="NZL">
      <data key="d0">286845809</data>
    </edge>
    <edge source="DEU" target="NIC">
      <data key="d0">3148951</data>
    </edge>
    <edge source="DEU" target="NER">
      <data key="d0">10806173</data>
    </edge>
    <edge source="DEU" target="NOR">
      <data key="d0">2974310733</data>
    </edge>
    <edge source="DEU" target="PAK">
      <data key="d0">27590190</data>
    </edge>
    <edge source="DEU" target="PAN">
      <data key="d0">56016555</data>
    </edge>
    <edge source="DEU" target="PRY">
      <data key="d0">41497065</data>
    </edge>
    <edge source="DEU" target="PER">
      <data key="d0">205595845</data>
    </edge>
    <edge source="DEU" target="PHL">
      <data key="d0">98066067</data>
    </edge>
    <edge source="DEU" target="POL">
      <data key="d0">5270592482</data>
    </edge>
    <edge source="DEU" target="PRT">
      <data key="d0">1421737386</data>
    </edge>
    <edge source="DEU" target="ROU">
      <data key="d0">1281324805</data>
    </edge>
    <edge source="DEU" target="RUS">
      <data key="d0">10218425811</data>
    </edge>
    <edge source="DEU" target="SAU">
      <data key="d0">1802816757</data>
    </edge>
    <edge source="DEU" target="SEN">
      <data key="d0">14957078</data>
    </edge>
    <edge source="DEU" target="SRB">
      <data key="d0">206971327</data>
    </edge>
    <edge source="DEU" target="IND">
      <data key="d0">636128122</data>
    </edge>
    <edge source="DEU" target="SGP">
      <data key="d0">849927122</data>
    </edge>
    <edge source="DEU" target="SVK">
      <data key="d0">2303816490</data>
    </edge>
    <edge source="DEU" target="VNM">
      <data key="d0">68388878</data>
    </edge>
    <edge source="DEU" target="SVN">
      <data key="d0">457906150</data>
    </edge>
    <edge source="DEU" target="ZAF">
      <data key="d0">3228435769</data>
    </edge>
    <edge source="DEU" target="ZWE">
      <data key="d0">5884471</data>
    </edge>
    <edge source="DEU" target="ESP">
      <data key="d0">7303879731</data>
    </edge>
    <edge source="DEU" target="SWE">
      <data key="d0">4857677245</data>
    </edge>
    <edge source="DEU" target="CHE">
      <data key="d0">6168499320</data>
    </edge>
    <edge source="DEU" target="THA">
      <data key="d0">415593999</data>
    </edge>
    <edge source="DEU" target="TGO">
      <data key="d0">20306947</data>
    </edge>
    <edge source="DEU" target="ARE">
      <data key="d0">1755671739</data>
    </edge>
    <edge source="DEU" target="TUN">
      <data key="d0">292666196</data>
    </edge>
    <edge source="DEU" target="TUR">
      <data key="d0">5113381664</data>
    </edge>
    <edge source="DEU" target="UGA">
      <data key="d0">8867009</data>
    </edge>
    <edge source="DEU" target="UKR">
      <data key="d0">1031358038</data>
    </edge>
    <edge source="DEU" target="MKD">
      <data key="d0">56027081</data>
    </edge>
    <edge source="DEU" target="EGY">
      <data key="d0">422859188</data>
    </edge>
    <edge source="DEU" target="GBR">
      <data key="d0">23186792729</data>
    </edge>
    <edge source="DEU" target="TZA">
      <data key="d0">25613883</data>
    </edge>
    <edge source="DEU" target="USA">
      <data key="d0">29914175797</data>
    </edge>
    <edge source="DEU" target="BFA">
      <data key="d0">13717382</data>
    </edge>
    <edge source="DEU" target="URY">
      <data key="d0">42696633</data>
    </edge>
    <edge source="GRC" target="ALB">
      <data key="d0">10280202</data>
    </edge>
    <edge source="GRC" target="DZA">
      <data key="d0">326950</data>
    </edge>
    <edge source="GRC" target="AZE">
      <data key="d0">642142</data>
    </edge>
    <edge source="GRC" target="ARG">
      <data key="d0">20761</data>
    </edge>
    <edge source="GRC" target="AUS">
      <data key="d0">44499</data>
    </edge>
    <edge source="GRC" target="AUT">
      <data key="d0">7032405</data>
    </edge>
    <edge source="GRC" target="ARM">
      <data key="d0">385267</data>
    </edge>
    <edge source="GRC" target="BEL">
      <data key="d0">26132578</data>
    </edge>
    <edge source="GRC" target="BOL">
      <data key="d0">66593</data>
    </edge>
    <edge source="GRC" target="BRA">
      <data key="d0">28101</data>
    </edge>
    <edge source="GRC" target="BGR">
      <data key="d0">24726287</data>
    </edge>
    <edge source="GRC" target="BLR">
      <data key="d0">446252</data>
    </edge>
    <edge source="GRC" target="KHM">
      <data key="d0">60422</data>
    </edge>
    <edge source="GRC" target="CMR">
      <data key="d0">228356</data>
    </edge>
    <edge source="GRC" target="CAN">
      <data key="d0">173124</data>
    </edge>
    <edge source="GRC" target="CHL">
      <data key="d0">25069</data>
    </edge>
    <edge source="GRC" target="CHN">
      <data key="d0">24475</data>
    </edge>
    <edge source="GRC" target="COL">
      <data key="d0">46849</data>
    </edge>
    <edge source="GRC" target="HRV">
      <data key="d0">1448666</data>
    </edge>
    <edge source="GRC" target="CZE">
      <data key="d0">1444914</data>
    </edge>
    <edge source="GRC" target="BEN">
      <data key="d0">44931</data>
    </edge>
    <edge source="GRC" target="DNK">
      <data key="d0">1425864</data>
    </edge>
    <edge source="GRC" target="ETH">
      <data key="d0">15028</data>
    </edge>
    <edge source="GRC" target="EST">
      <data key="d0">178364</data>
    </edge>
    <edge source="GRC" target="FIN">
      <data key="d0">56830</data>
    </edge>
    <edge source="GRC" target="FRA">
      <data key="d0">7723522</data>
    </edge>
    <edge source="GRC" target="GEO">
      <data key="d0">3032883</data>
    </edge>
    <edge source="GRC" target="DEU">
      <data key="d0">53038935</data>
    </edge>
    <edge source="GRC" target="GHA">
      <data key="d0">3413888</data>
    </edge>
    <edge source="GRC" target="HKG">
      <data key="d0">25008</data>
    </edge>
    <edge source="GRC" target="HUN">
      <data key="d0">1442479</data>
    </edge>
    <edge source="GRC" target="IRL">
      <data key="d0">312765</data>
    </edge>
    <edge source="GRC" target="ISR">
      <data key="d0">2408734</data>
    </edge>
    <edge source="GRC" target="ITA">
      <data key="d0">19495439</data>
    </edge>
    <edge source="GRC" target="JPN">
      <data key="d0">79785</data>
    </edge>
    <edge source="GRC" target="KAZ">
      <data key="d0">208082</data>
    </edge>
    <edge source="GRC" target="JOR">
      <data key="d0">1492232</data>
    </edge>
    <edge source="GRC" target="KOR">
      <data key="d0">1018710</data>
    </edge>
    <edge source="GRC" target="KGZ">
      <data key="d0">66464</data>
    </edge>
    <edge source="GRC" target="LBN">
      <data key="d0">2085216</data>
    </edge>
    <edge source="GRC" target="LVA">
      <data key="d0">66708</data>
    </edge>
    <edge source="GRC" target="LTU">
      <data key="d0">1944083</data>
    </edge>
    <edge source="GRC" target="MYS">
      <data key="d0">97411</data>
    </edge>
    <edge source="GRC" target="MDA">
      <data key="d0">832081</data>
    </edge>
    <edge source="GRC" target="MAR">
      <data key="d0">74039</data>
    </edge>
    <edge source="GRC" target="OMN">
      <data key="d0">36053</data>
    </edge>
    <edge source="GRC" target="NLD">
      <data key="d0">5025229</data>
    </edge>
    <edge source="GRC" target="NER">
      <data key="d0">105185</data>
    </edge>
    <edge source="GRC" target="NOR">
      <data key="d0">28256</data>
    </edge>
    <edge source="GRC" target="PAK">
      <data key="d0">130681</data>
    </edge>
    <edge source="GRC" target="PHL">
      <data key="d0">95942</data>
    </edge>
    <edge source="GRC" target="POL">
      <data key="d0">5937162</data>
    </edge>
    <edge source="GRC" target="PRT">
      <data key="d0">104720</data>
    </edge>
    <edge source="GRC" target="ROU">
      <data key="d0">5408429</data>
    </edge>
    <edge source="GRC" target="RUS">
      <data key="d0">2404620</data>
    </edge>
    <edge source="GRC" target="SAU">
      <data key="d0">2747952</data>
    </edge>
    <edge source="GRC" target="SEN">
      <data key="d0">181650</data>
    </edge>
    <edge source="GRC" target="SRB">
      <data key="d0">2121070</data>
    </edge>
    <edge source="GRC" target="IND">
      <data key="d0">166035</data>
    </edge>
    <edge source="GRC" target="SGP">
      <data key="d0">67796</data>
    </edge>
    <edge source="GRC" target="SVK">
      <data key="d0">21946</data>
    </edge>
    <edge source="GRC" target="VNM">
      <data key="d0">230503</data>
    </edge>
    <edge source="GRC" target="SVN">
      <data key="d0">380327</data>
    </edge>
    <edge source="GRC" target="ZAF">
      <data key="d0">12249</data>
    </edge>
    <edge source="GRC" target="ESP">
      <data key="d0">1729665</data>
    </edge>
    <edge source="GRC" target="SWE">
      <data key="d0">329301</data>
    </edge>
    <edge source="GRC" target="CHE">
      <data key="d0">1206475</data>
    </edge>
    <edge source="GRC" target="THA">
      <data key="d0">208729</data>
    </edge>
    <edge source="GRC" target="TGO">
      <data key="d0">70372</data>
    </edge>
    <edge source="GRC" target="ARE">
      <data key="d0">1686992</data>
    </edge>
    <edge source="GRC" target="TUN">
      <data key="d0">138687</data>
    </edge>
    <edge source="GRC" target="TUR">
      <data key="d0">5500608</data>
    </edge>
    <edge source="GRC" target="UGA">
      <data key="d0">60807</data>
    </edge>
    <edge source="GRC" target="UKR">
      <data key="d0">1172950</data>
    </edge>
    <edge source="GRC" target="MKD">
      <data key="d0">3857674</data>
    </edge>
    <edge source="GRC" target="EGY">
      <data key="d0">7039514</data>
    </edge>
    <edge source="GRC" target="GBR">
      <data key="d0">866500</data>
    </edge>
    <edge source="GRC" target="TZA">
      <data key="d0">194145</data>
    </edge>
    <edge source="GRC" target="USA">
      <data key="d0">680105</data>
    </edge>
    <edge source="GRC" target="URY">
      <data key="d0">1095807</data>
    </edge>
    <edge source="ITA" target="ALB">
      <data key="d0">47600723</data>
    </edge>
    <edge source="ITA" target="DZA">
      <data key="d0">151795939</data>
    </edge>
    <edge source="ITA" target="AZE">
      <data key="d0">16740692</data>
    </edge>
    <edge source="ITA" target="ARG">
      <data key="d0">106712994</data>
    </edge>
    <edge source="ITA" target="AUS">
      <data key="d0">337450853</data>
    </edge>
    <edge source="ITA" target="AUT">
      <data key="d0">841726042</data>
    </edge>
    <edge source="ITA" target="ARM">
      <data key="d0">382346</data>
    </edge>
    <edge source="ITA" target="BEL">
      <data key="d0">1061938063</data>
    </edge>
    <edge source="ITA" target="BOL">
      <data key="d0">5185047</data>
    </edge>
    <edge source="ITA" target="BWA">
      <data key="d0">268717</data>
    </edge>
    <edge source="ITA" target="BRA">
      <data key="d0">692012698</data>
    </edge>
    <edge source="ITA" target="BGR">
      <data key="d0">91374579</data>
    </edge>
    <edge source="ITA" target="BDI">
      <data key="d0">104856</data>
    </edge>
    <edge source="ITA" target="BLR">
      <data key="d0">23231489</data>
    </edge>
    <edge source="ITA" target="KHM">
      <data key="d0">1091129</data>
    </edge>
    <edge source="ITA" target="CMR">
      <data key="d0">15092146</data>
    </edge>
    <edge source="ITA" target="CAN">
      <data key="d0">99635365</data>
    </edge>
    <edge source="ITA" target="CAF">
      <data key="d0">142863</data>
    </edge>
    <edge source="ITA" target="LKA">
      <data key="d0">164538</data>
    </edge>
    <edge source="ITA" target="CHL">
      <data key="d0">73543344</data>
    </edge>
    <edge source="ITA" target="CHN">
      <data key="d0">507876583</data>
    </edge>
    <edge source="ITA" target="COL">
      <data key="d0">26638315</data>
    </edge>
    <edge source="ITA" target="CRI">
      <data key="d0">7299054</data>
    </edge>
    <edge source="ITA" target="HRV">
      <data key="d0">60556917</data>
    </edge>
    <edge source="ITA" target="CZE">
      <data key="d0">497518484</data>
    </edge>
    <edge source="ITA" target="BEN">
      <data key="d0">1030622</data>
    </edge>
    <edge source="ITA" target="DNK">
      <data key="d0">207005208</data>
    </edge>
    <edge source="ITA" target="ECU">
      <data key="d0">8886809</data>
    </edge>
    <edge source="ITA" target="SLV">
      <data key="d0">457153</data>
    </edge>
    <edge source="ITA" target="ETH">
      <data key="d0">63620564</data>
    </edge>
    <edge source="ITA" target="EST">
      <data key="d0">30197416</data>
    </edge>
    <edge source="ITA" target="FIN">
      <data key="d0">136271302</data>
    </edge>
    <edge source="ITA" target="FRA">
      <data key="d0">4550899287</data>
    </edge>
    <edge source="ITA" target="GEO">
      <data key="d0">8414318</data>
    </edge>
    <edge source="ITA" target="GMB">
      <data key="d0">165821</data>
    </edge>
    <edge source="ITA" target="PSE">
      <data key="d0">839419</data>
    </edge>
    <edge source="ITA" target="DEU">
      <data key="d0">6765079668</data>
    </edge>
    <edge source="ITA" target="GHA">
      <data key="d0">23907117</data>
    </edge>
    <edge source="ITA" target="GRC">
      <data key="d0">126730627</data>
    </edge>
    <edge source="ITA" target="GTM">
      <data key="d0">1878412</data>
    </edge>
    <edge source="ITA" target="HND">
      <data key="d0">664907</data>
    </edge>
    <edge source="ITA" target="HKG">
      <data key="d0">131012778</data>
    </edge>
    <edge source="ITA" target="HUN">
      <data key="d0">324043776</data>
    </edge>
    <edge source="ITA" target="IDN">
      <data key="d0">45473905</data>
    </edge>
    <edge source="ITA" target="IRL">
      <data key="d0">22618122</data>
    </edge>
    <edge source="ITA" target="ISR">
      <data key="d0">90774938</data>
    </edge>
    <edge source="ITA" target="CIV">
      <data key="d0">6007551</data>
    </edge>
    <edge source="ITA" target="JAM">
      <data key="d0">58732</data>
    </edge>
    <edge source="ITA" target="JPN">
      <data key="d0">545524534</data>
    </edge>
    <edge source="ITA" target="KAZ">
      <data key="d0">10032313</data>
    </edge>
    <edge source="ITA" target="JOR">
      <data key="d0">28657488</data>
    </edge>
    <edge source="ITA" target="KOR">
      <data key="d0">108576382</data>
    </edge>
    <edge source="ITA" target="KGZ">
      <data key="d0">456282</data>
    </edge>
    <edge source="ITA" target="LBN">
      <data key="d0">34447472</data>
    </edge>
    <edge source="ITA" target="LVA">
      <data key="d0">15146046</data>
    </edge>
    <edge source="ITA" target="LTU">
      <data key="d0">79643793</data>
    </edge>
    <edge source="ITA" target="MDG">
      <data key="d0">1968892</data>
    </edge>
    <edge source="ITA" target="MWI">
      <data key="d0">88011</data>
    </edge>
    <edge source="ITA" target="MYS">
      <data key="d0">36024573</data>
    </edge>
    <edge source="ITA" target="MRT">
      <data key="d0">3016586</data>
    </edge>
    <edge source="ITA" target="MUS">
      <data key="d0">1032843</data>
    </edge>
    <edge source="ITA" target="MEX">
      <data key="d0">209515607</data>
    </edge>
    <edge source="ITA" target="MDA">
      <data key="d0">14087576</data>
    </edge>
    <edge source="ITA" target="MAR">
      <data key="d0">87173044</data>
    </edge>
    <edge source="ITA" target="MOZ">
      <data key="d0">3673677</data>
    </edge>
    <edge source="ITA" target="OMN">
      <data key="d0">22968311</data>
    </edge>
    <edge source="ITA" target="NAM">
      <data key="d0">1321283</data>
    </edge>
    <edge source="ITA" target="NLD">
      <data key="d0">681069780</data>
    </edge>
    <edge source="ITA" target="NZL">
      <data key="d0">34072379</data>
    </edge>
    <edge source="ITA" target="NIC">
      <data key="d0">312335</data>
    </edge>
    <edge source="ITA" target="NER">
      <data key="d0">98434</data>
    </edge>
    <edge source="ITA" target="NOR">
      <data key="d0">89737953</data>
    </edge>
    <edge source="ITA" target="PAK">
      <data key="d0">4651823</data>
    </edge>
    <edge source="ITA" target="PAN">
      <data key="d0">4888673</data>
    </edge>
    <edge source="ITA" target="PRY">
      <data key="d0">2446564</data>
    </edge>
    <edge source="ITA" target="PER">
      <data key="d0">22225785</data>
    </edge>
    <edge source="ITA" target="PHL">
      <data key="d0">10759166</data>
    </edge>
    <edge source="ITA" target="POL">
      <data key="d0">1211297271</data>
    </edge>
    <edge source="ITA" target="PRT">
      <data key="d0">188162082</data>
    </edge>
    <edge source="ITA" target="ROU">
      <data key="d0">301895779</data>
    </edge>
    <edge source="ITA" target="RUS">
      <data key="d0">728172370</data>
    </edge>
    <edge source="ITA" target="SAU">
      <data key="d0">191682691</data>
    </edge>
    <edge source="ITA" target="SEN">
      <data key="d0">11455195</data>
    </edge>
    <edge source="ITA" target="SRB">
      <data key="d0">147823194</data>
    </edge>
    <edge source="ITA" target="IND">
      <data key="d0">190575976</data>
    </edge>
    <edge source="ITA" target="SGP">
      <data key="d0">141107734</data>
    </edge>
    <edge source="ITA" target="SVK">
      <data key="d0">340549077</data>
    </edge>
    <edge source="ITA" target="VNM">
      <data key="d0">50332158</data>
    </edge>
    <edge source="ITA" target="SVN">
      <data key="d0">271434552</data>
    </edge>
    <edge source="ITA" target="ZAF">
      <data key="d0">186766903</data>
    </edge>
    <edge source="ITA" target="ZWE">
      <data key="d0">1009546</data>
    </edge>
    <edge source="ITA" target="ESP">
      <data key="d0">1619518032</data>
    </edge>
    <edge source="ITA" target="SWE">
      <data key="d0">396259098</data>
    </edge>
    <edge source="ITA" target="CHE">
      <data key="d0">862257747</data>
    </edge>
    <edge source="ITA" target="THA">
      <data key="d0">48942010</data>
    </edge>
    <edge source="ITA" target="TGO">
      <data key="d0">4448006</data>
    </edge>
    <edge source="ITA" target="ARE">
      <data key="d0">184131830</data>
    </edge>
    <edge source="ITA" target="TUN">
      <data key="d0">178607703</data>
    </edge>
    <edge source="ITA" target="TUR">
      <data key="d0">1005870916</data>
    </edge>
    <edge source="ITA" target="UGA">
      <data key="d0">962487</data>
    </edge>
    <edge source="ITA" target="UKR">
      <data key="d0">44929851</data>
    </edge>
    <edge source="ITA" target="MKD">
      <data key="d0">12909358</data>
    </edge>
    <edge source="ITA" target="EGY">
      <data key="d0">65591024</data>
    </edge>
    <edge source="ITA" target="GBR">
      <data key="d0">2150844553</data>
    </edge>
    <edge source="ITA" target="TZA">
      <data key="d0">4295833</data>
    </edge>
    <edge source="ITA" target="USA">
      <data key="d0">2135729098</data>
    </edge>
    <edge source="ITA" target="BFA">
      <data key="d0">4769557</data>
    </edge>
    <edge source="ITA" target="URY">
      <data key="d0">7105858</data>
    </edge>
    <edge source="JOR" target="DZA">
      <data key="d0">120830</data>
    </edge>
    <edge source="JOR" target="BEL">
      <data key="d0">63380</data>
    </edge>
    <edge source="JOR" target="CHN">
      <data key="d0">26761</data>
    </edge>
    <edge source="JOR" target="FRA">
      <data key="d0">57746</data>
    </edge>
    <edge source="JOR" target="PSE">
      <data key="d0">662841</data>
    </edge>
    <edge source="JOR" target="DEU">
      <data key="d0">63296</data>
    </edge>
    <edge source="JOR" target="HUN">
      <data key="d0">70423</data>
    </edge>
    <edge source="JOR" target="ISR">
      <data key="d0">76534</data>
    </edge>
    <edge source="JOR" target="JPN">
      <data key="d0">23994</data>
    </edge>
    <edge source="JOR" target="LBN">
      <data key="d0">99862</data>
    </edge>
    <edge source="JOR" target="MAR">
      <data key="d0">14859</data>
    </edge>
    <edge source="JOR" target="MOZ">
      <data key="d0">641056</data>
    </edge>
    <edge source="JOR" target="OMN">
      <data key="d0">357937</data>
    </edge>
    <edge source="JOR" target="NLD">
      <data key="d0">112323</data>
    </edge>
    <edge source="JOR" target="PHL">
      <data key="d0">188732</data>
    </edge>
    <edge source="JOR" target="RUS">
      <data key="d0">49296</data>
    </edge>
    <edge source="JOR" target="SAU">
      <data key="d0">6819765</data>
    </edge>
    <edge source="JOR" target="ESP">
      <data key="d0">14085</data>
    </edge>
    <edge source="JOR" target="SWE">
      <data key="d0">34307</data>
    </edge>
    <edge source="JOR" target="CHE">
      <data key="d0">52114</data>
    </edge>
    <edge source="JOR" target="THA">
      <data key="d0">36689</data>
    </edge>
    <edge source="JOR" target="ARE">
      <data key="d0">2130827</data>
    </edge>
    <edge source="JOR" target="TUR">
      <data key="d0">246952</data>
    </edge>
    <edge source="JOR" target="UKR">
      <data key="d0">22535</data>
    </edge>
    <edge source="JOR" target="EGY">
      <data key="d0">3276196</data>
    </edge>
    <edge source="JOR" target="GBR">
      <data key="d0">42721</data>
    </edge>
    <edge source="JOR" target="USA">
      <data key="d0">1011388</data>
    </edge>
    <edge source="MAR" target="DZA">
      <data key="d0">105869</data>
    </edge>
    <edge source="MAR" target="AUT">
      <data key="d0">18251642</data>
    </edge>
    <edge source="MAR" target="BEL">
      <data key="d0">37688410</data>
    </edge>
    <edge source="MAR" target="BGR">
      <data key="d0">642008</data>
    </edge>
    <edge source="MAR" target="CMR">
      <data key="d0">88860</data>
    </edge>
    <edge source="MAR" target="CAN">
      <data key="d0">711651</data>
    </edge>
    <edge source="MAR" target="CAF">
      <data key="d0">95547</data>
    </edge>
    <edge source="MAR" target="CHN">
      <data key="d0">128654</data>
    </edge>
    <edge source="MAR" target="HRV">
      <data key="d0">1456657</data>
    </edge>
    <edge source="MAR" target="CZE">
      <data key="d0">8499992</data>
    </edge>
    <edge source="MAR" target="BEN">
      <data key="d0">412144</data>
    </edge>
    <edge source="MAR" target="FIN">
      <data key="d0">103533</data>
    </edge>
    <edge source="MAR" target="FRA">
      <data key="d0">456545840</data>
    </edge>
    <edge source="MAR" target="DEU">
      <data key="d0">81929065</data>
    </edge>
    <edge source="MAR" target="HUN">
      <data key="d0">2594393</data>
    </edge>
    <edge source="MAR" target="ITA">
      <data key="d0">55917080</data>
    </edge>
    <edge source="MAR" target="CIV">
      <data key="d0">468744</data>
    </edge>
    <edge source="MAR" target="LBN">
      <data key="d0">286007</data>
    </edge>
    <edge source="MAR" target="LTU">
      <data key="d0">182299</data>
    </edge>
    <edge source="MAR" target="MRT">
      <data key="d0">7331776</data>
    </edge>
    <edge source="MAR" target="MDA">
      <data key="d0">63751</data>
    </edge>
    <edge source="MAR" target="NLD">
      <data key="d0">4558345</data>
    </edge>
    <edge source="MAR" target="NER">
      <data key="d0">18800</data>
    </edge>
    <edge source="MAR" target="PAK">
      <data key="d0">19423</data>
    </edge>
    <edge source="MAR" target="POL">
      <data key="d0">18583474</data>
    </edge>
    <edge source="MAR" target="PRT">
      <data key="d0">1937353</data>
    </edge>
    <edge source="MAR" target="ROU">
      <data key="d0">26354267</data>
    </edge>
    <edge source="MAR" target="RUS">
      <data key="d0">89579</data>
    </edge>
    <edge source="MAR" target="SAU">
      <data key="d0">35042</data>
    </edge>
    <edge source="MAR" target="SEN">
      <data key="d0">2736202</data>
    </edge>
    <edge source="MAR" target="IND">
      <data key="d0">10676</data>
    </edge>
    <edge source="MAR" target="SVK">
      <data key="d0">5373411</data>
    </edge>
    <edge source="MAR" target="SVN">
      <data key="d0">1751520</data>
    </edge>
    <edge source="MAR" target="ESP">
      <data key="d0">117336560</data>
    </edge>
    <edge source="MAR" target="SWE">
      <data key="d0">186686</data>
    </edge>
    <edge source="MAR" target="CHE">
      <data key="d0">11708173</data>
    </edge>
    <edge source="MAR" target="TGO">
      <data key="d0">94022</data>
    </edge>
    <edge source="MAR" target="ARE">
      <data key="d0">548636</data>
    </edge>
    <edge source="MAR" target="TUN">
      <data key="d0">1215846</data>
    </edge>
    <edge source="MAR" target="TUR">
      <data key="d0">17715237</data>
    </edge>
    <edge source="MAR" target="EGY">
      <data key="d0">88409117</data>
    </edge>
    <edge source="MAR" target="GBR">
      <data key="d0">2670123</data>
    </edge>
    <edge source="MAR" target="USA">
      <data key="d0">23685</data>
    </edge>
    <edge source="MAR" target="BFA">
      <data key="d0">21917</data>
    </edge>
    <edge source="NLD" target="ALB">
      <data key="d0">3519996</data>
    </edge>
    <edge source="NLD" target="DZA">
      <data key="d0">33708457</data>
    </edge>
    <edge source="NLD" target="AZE">
      <data key="d0">11132685</data>
    </edge>
    <edge source="NLD" target="ARG">
      <data key="d0">3245908</data>
    </edge>
    <edge source="NLD" target="AUS">
      <data key="d0">112133200</data>
    </edge>
    <edge source="NLD" target="AUT">
      <data key="d0">420140447</data>
    </edge>
    <edge source="NLD" target="ARM">
      <data key="d0">3683563</data>
    </edge>
    <edge source="NLD" target="BEL">
      <data key="d0">2046553854</data>
    </edge>
    <edge source="NLD" target="BOL">
      <data key="d0">34203395</data>
    </edge>
    <edge source="NLD" target="BWA">
      <data key="d0">37032</data>
    </edge>
    <edge source="NLD" target="BRA">
      <data key="d0">15710377</data>
    </edge>
    <edge source="NLD" target="BGR">
      <data key="d0">108084935</data>
    </edge>
    <edge source="NLD" target="BDI">
      <data key="d0">3462872</data>
    </edge>
    <edge source="NLD" target="BLR">
      <data key="d0">96964576</data>
    </edge>
    <edge source="NLD" target="KHM">
      <data key="d0">1401563</data>
    </edge>
    <edge source="NLD" target="CMR">
      <data key="d0">7356861</data>
    </edge>
    <edge source="NLD" target="CAN">
      <data key="d0">13896643</data>
    </edge>
    <edge source="NLD" target="CAF">
      <data key="d0">518778</data>
    </edge>
    <edge source="NLD" target="LKA">
      <data key="d0">90513</data>
    </edge>
    <edge source="NLD" target="CHL">
      <data key="d0">15340766</data>
    </edge>
    <edge source="NLD" target="CHN">
      <data key="d0">32687338</data>
    </edge>
    <edge source="NLD" target="COL">
      <data key="d0">3498212</data>
    </edge>
    <edge source="NLD" target="CRI">
      <data key="d0">1013147</data>
    </edge>
    <edge source="NLD" target="HRV">
      <data key="d0">17656989</data>
    </edge>
    <edge source="NLD" target="CZE">
      <data key="d0">327672580</data>
    </edge>
    <edge source="NLD" target="BEN">
      <data key="d0">1683030</data>
    </edge>
    <edge source="NLD" target="DNK">
      <data key="d0">210855026</data>
    </edge>
    <edge source="NLD" target="ECU">
      <data key="d0">2296043</data>
    </edge>
    <edge source="NLD" target="SLV">
      <data key="d0">167619</data>
    </edge>
    <edge source="NLD" target="ETH">
      <data key="d0">7061256</data>
    </edge>
    <edge source="NLD" target="EST">
      <data key="d0">50136554</data>
    </edge>
    <edge source="NLD" target="FIN">
      <data key="d0">126027676</data>
    </edge>
    <edge source="NLD" target="FRA">
      <data key="d0">1252445152</data>
    </edge>
    <edge source="NLD" target="GEO">
      <data key="d0">16627190</data>
    </edge>
    <edge source="NLD" target="GMB">
      <data key="d0">593316</data>
    </edge>
    <edge source="NLD" target="PSE">
      <data key="d0">230007</data>
    </edge>
    <edge source="NLD" target="DEU">
      <data key="d0">4635849882</data>
    </edge>
    <edge source="NLD" target="GHA">
      <data key="d0">85594427</data>
    </edge>
    <edge source="NLD" target="GRC">
      <data key="d0">29727711</data>
    </edge>
    <edge source="NLD" target="GTM">
      <data key="d0">640855</data>
    </edge>
    <edge source="NLD" target="HND">
      <data key="d0">324258</data>
    </edge>
    <edge source="NLD" target="HKG">
      <data key="d0">47993423</data>
    </edge>
    <edge source="NLD" target="HUN">
      <data key="d0">210667347</data>
    </edge>
    <edge source="NLD" target="IDN">
      <data key="d0">65483582</data>
    </edge>
    <edge source="NLD" target="IRL">
      <data key="d0">41854035</data>
    </edge>
    <edge source="NLD" target="ISR">
      <data key="d0">103938434</data>
    </edge>
    <edge source="NLD" target="ITA">
      <data key="d0">335215518</data>
    </edge>
    <edge source="NLD" target="CIV">
      <data key="d0">11615443</data>
    </edge>
    <edge source="NLD" target="JAM">
      <data key="d0">107178</data>
    </edge>
    <edge source="NLD" target="JPN">
      <data key="d0">176416960</data>
    </edge>
    <edge source="NLD" target="KAZ">
      <data key="d0">29857731</data>
    </edge>
    <edge source="NLD" target="JOR">
      <data key="d0">20481392</data>
    </edge>
    <edge source="NLD" target="KOR">
      <data key="d0">85017243</data>
    </edge>
    <edge source="NLD" target="KGZ">
      <data key="d0">11253136</data>
    </edge>
    <edge source="NLD" target="LBN">
      <data key="d0">5263754</data>
    </edge>
    <edge source="NLD" target="LVA">
      <data key="d0">40366000</data>
    </edge>
    <edge source="NLD" target="LTU">
      <data key="d0">143938000</data>
    </edge>
    <edge source="NLD" target="MDG">
      <data key="d0">993525</data>
    </edge>
    <edge source="NLD" target="MWI">
      <data key="d0">24831</data>
    </edge>
    <edge source="NLD" target="MYS">
      <data key="d0">79759347</data>
    </edge>
    <edge source="NLD" target="MRT">
      <data key="d0">11605446</data>
    </edge>
    <edge source="NLD" target="MUS">
      <data key="d0">450812</data>
    </edge>
    <edge source="NLD" target="MEX">
      <data key="d0">78679895</data>
    </edge>
    <edge source="NLD" target="MDA">
      <data key="d0">15604089</data>
    </edge>
    <edge source="NLD" target="MAR">
      <data key="d0">33216613</data>
    </edge>
    <edge source="NLD" target="MOZ">
      <data key="d0">1898401</data>
    </edge>
    <edge source="NLD" target="OMN">
      <data key="d0">9470815</data>
    </edge>
    <edge source="NLD" target="NAM">
      <data key="d0">1527312</data>
    </edge>
    <edge source="NLD" target="NZL">
      <data key="d0">15648586</data>
    </edge>
    <edge source="NLD" target="NIC">
      <data key="d0">243910</data>
    </edge>
    <edge source="NLD" target="NER">
      <data key="d0">3438046</data>
    </edge>
    <edge source="NLD" target="NOR">
      <data key="d0">138923118</data>
    </edge>
    <edge source="NLD" target="PAK">
      <data key="d0">893062</data>
    </edge>
    <edge source="NLD" target="PAN">
      <data key="d0">4140992</data>
    </edge>
    <edge source="NLD" target="PRY">
      <data key="d0">14641641</data>
    </edge>
    <edge source="NLD" target="PER">
      <data key="d0">12313147</data>
    </edge>
    <edge source="NLD" target="PHL">
      <data key="d0">5743635</data>
    </edge>
    <edge source="NLD" target="POL">
      <data key="d0">777409618</data>
    </edge>
    <edge source="NLD" target="PRT">
      <data key="d0">64618065</data>
    </edge>
    <edge source="NLD" target="ROU">
      <data key="d0">179265959</data>
    </edge>
    <edge source="NLD" target="RUS">
      <data key="d0">709250253</data>
    </edge>
    <edge source="NLD" target="SAU">
      <data key="d0">74804374</data>
    </edge>
    <edge source="NLD" target="SEN">
      <data key="d0">4526654</data>
    </edge>
    <edge source="NLD" target="SRB">
      <data key="d0">19689348</data>
    </edge>
    <edge source="NLD" target="IND">
      <data key="d0">16179351</data>
    </edge>
    <edge source="NLD" target="SGP">
      <data key="d0">30296055</data>
    </edge>
    <edge source="NLD" target="SVK">
      <data key="d0">139408563</data>
    </edge>
    <edge source="NLD" target="VNM">
      <data key="d0">138544578</data>
    </edge>
    <edge source="NLD" target="SVN">
      <data key="d0">60005991</data>
    </edge>
    <edge source="NLD" target="ZAF">
      <data key="d0">74675730</data>
    </edge>
    <edge source="NLD" target="ZWE">
      <data key="d0">863373</data>
    </edge>
    <edge source="NLD" target="ESP">
      <data key="d0">312432755</data>
    </edge>
    <edge source="NLD" target="SWE">
      <data key="d0">348439592</data>
    </edge>
    <edge source="NLD" target="CHE">
      <data key="d0">527076741</data>
    </edge>
    <edge source="NLD" target="THA">
      <data key="d0">68834744</data>
    </edge>
    <edge source="NLD" target="TGO">
      <data key="d0">1980783</data>
    </edge>
    <edge source="NLD" target="ARE">
      <data key="d0">132077429</data>
    </edge>
    <edge source="NLD" target="TUN">
      <data key="d0">7423250</data>
    </edge>
    <edge source="NLD" target="TUR">
      <data key="d0">243048174</data>
    </edge>
    <edge source="NLD" target="UGA">
      <data key="d0">4928061</data>
    </edge>
    <edge source="NLD" target="UKR">
      <data key="d0">225836998</data>
    </edge>
    <edge source="NLD" target="MKD">
      <data key="d0">5986006</data>
    </edge>
    <edge source="NLD" target="EGY">
      <data key="d0">24546400</data>
    </edge>
    <edge source="NLD" target="GBR">
      <data key="d0">1156120053</data>
    </edge>
    <edge source="NLD" target="TZA">
      <data key="d0">4359916</data>
    </edge>
    <edge source="NLD" target="USA">
      <data key="d0">160735377</data>
    </edge>
    <edge source="NLD" target="BFA">
      <data key="d0">15298303</data>
    </edge>
    <edge source="NLD" target="URY">
      <data key="d0">1178940</data>
    </edge>
    <edge source="SRB" target="ALB">
      <data key="d0">992430</data>
    </edge>
    <edge source="SRB" target="DZA">
      <data key="d0">3989629</data>
    </edge>
    <edge source="SRB" target="AUS">
      <data key="d0">107016</data>
    </edge>
    <edge source="SRB" target="AUT">
      <data key="d0">11310542</data>
    </edge>
    <edge source="SRB" target="BEL">
      <data key="d0">6393195</data>
    </edge>
    <edge source="SRB" target="BRA">
      <data key="d0">33376</data>
    </edge>
    <edge source="SRB" target="BGR">
      <data key="d0">515936</data>
    </edge>
    <edge source="SRB" target="BLR">
      <data key="d0">2478303</data>
    </edge>
    <edge source="SRB" target="CHN">
      <data key="d0">140031</data>
    </edge>
    <edge source="SRB" target="HRV">
      <data key="d0">4413020</data>
    </edge>
    <edge source="SRB" target="CZE">
      <data key="d0">116879</data>
    </edge>
    <edge source="SRB" target="DNK">
      <data key="d0">211260</data>
    </edge>
    <edge source="SRB" target="ETH">
      <data key="d0">193549</data>
    </edge>
    <edge source="SRB" target="FIN">
      <data key="d0">743167</data>
    </edge>
    <edge source="SRB" target="FRA">
      <data key="d0">20296764</data>
    </edge>
    <edge source="SRB" target="DEU">
      <data key="d0">60241667</data>
    </edge>
    <edge source="SRB" target="GHA">
      <data key="d0">69204</data>
    </edge>
    <edge source="SRB" target="GRC">
      <data key="d0">754694</data>
    </edge>
    <edge source="SRB" target="HUN">
      <data key="d0">16904224</data>
    </edge>
    <edge source="SRB" target="ISR">
      <data key="d0">136788</data>
    </edge>
    <edge source="SRB" target="ITA">
      <data key="d0">314321436</data>
    </edge>
    <edge source="SRB" target="KAZ">
      <data key="d0">111541</data>
    </edge>
    <edge source="SRB" target="JOR">
      <data key="d0">24900</data>
    </edge>
    <edge source="SRB" target="LBN">
      <data key="d0">39458</data>
    </edge>
    <edge source="SRB" target="LVA">
      <data key="d0">121651</data>
    </edge>
    <edge source="SRB" target="LTU">
      <data key="d0">150654</data>
    </edge>
    <edge source="SRB" target="MDA">
      <data key="d0">47870</data>
    </edge>
    <edge source="SRB" target="NLD">
      <data key="d0">2098591</data>
    </edge>
    <edge source="SRB" target="NER">
      <data key="d0">15892</data>
    </edge>
    <edge source="SRB" target="NOR">
      <data key="d0">3073796</data>
    </edge>
    <edge source="SRB" target="PAK">
      <data key="d0">15831</data>
    </edge>
    <edge source="SRB" target="POL">
      <data key="d0">8704514</data>
    </edge>
    <edge source="SRB" target="PRT">
      <data key="d0">205397</data>
    </edge>
    <edge source="SRB" target="ROU">
      <data key="d0">10676685</data>
    </edge>
    <edge source="SRB" target="RUS">
      <data key="d0">28217703</data>
    </edge>
    <edge source="SRB" target="SAU">
      <data key="d0">32715</data>
    </edge>
    <edge source="SRB" target="SVK">
      <data key="d0">4291571</data>
    </edge>
    <edge source="SRB" target="SVN">
      <data key="d0">27268573</data>
    </edge>
    <edge source="SRB" target="ZAF">
      <data key="d0">603566</data>
    </edge>
    <edge source="SRB" target="ESP">
      <data key="d0">839592</data>
    </edge>
    <edge source="SRB" target="SWE">
      <data key="d0">1292126</data>
    </edge>
    <edge source="SRB" target="CHE">
      <data key="d0">6877835</data>
    </edge>
    <edge source="SRB" target="THA">
      <data key="d0">14212</data>
    </edge>
    <edge source="SRB" target="TUR">
      <data key="d0">174982</data>
    </edge>
    <edge source="SRB" target="UGA">
      <data key="d0">88576</data>
    </edge>
    <edge source="SRB" target="UKR">
      <data key="d0">113832</data>
    </edge>
    <edge source="SRB" target="MKD">
      <data key="d0">6183111</data>
    </edge>
    <edge source="SRB" target="EGY">
      <data key="d0">669709</data>
    </edge>
    <edge source="SRB" target="GBR">
      <data key="d0">1596745</data>
    </edge>
    <edge source="SRB" target="TZA">
      <data key="d0">32438</data>
    </edge>
    <edge source="SRB" target="USA">
      <data key="d0">642083</data>
    </edge>
    <edge source="IND" target="ALB">
      <data key="d0">131718</data>
    </edge>
    <edge source="IND" target="DZA">
      <data key="d0">442158560</data>
    </edge>
    <edge source="IND" target="AZE">
      <data key="d0">9109739</data>
    </edge>
    <edge source="IND" target="ARG">
      <data key="d0">61040929</data>
    </edge>
    <edge source="IND" target="AUS">
      <data key="d0">199602697</data>
    </edge>
    <edge source="IND" target="AUT">
      <data key="d0">35459057</data>
    </edge>
    <edge source="IND" target="BEL">
      <data key="d0">104731222</data>
    </edge>
    <edge source="IND" target="BOL">
      <data key="d0">13050646</data>
    </edge>
    <edge source="IND" target="BWA">
      <data key="d0">817209</data>
    </edge>
    <edge source="IND" target="BRA">
      <data key="d0">155081406</data>
    </edge>
    <edge source="IND" target="BGR">
      <data key="d0">248935</data>
    </edge>
    <edge source="IND" target="BDI">
      <data key="d0">2803867</data>
    </edge>
    <edge source="IND" target="BLR">
      <data key="d0">423519</data>
    </edge>
    <edge source="IND" target="KHM">
      <data key="d0">1713320</data>
    </edge>
    <edge source="IND" target="CMR">
      <data key="d0">2661711</data>
    </edge>
    <edge source="IND" target="CAN">
      <data key="d0">30408801</data>
    </edge>
    <edge source="IND" target="CAF">
      <data key="d0">48853</data>
    </edge>
    <edge source="IND" target="LKA">
      <data key="d0">597537354</data>
    </edge>
    <edge source="IND" target="CHL">
      <data key="d0">180587425</data>
    </edge>
    <edge source="IND" target="CHN">
      <data key="d0">87955416</data>
    </edge>
    <edge source="IND" target="COL">
      <data key="d0">373944420</data>
    </edge>
    <edge source="IND" target="CRI">
      <data key="d0">17892061</data>
    </edge>
    <edge source="IND" target="HRV">
      <data key="d0">2816541</data>
    </edge>
    <edge source="IND" target="CZE">
      <data key="d0">19945070</data>
    </edge>
    <edge source="IND" target="BEN">
      <data key="d0">1141857</data>
    </edge>
    <edge source="IND" target="DNK">
      <data key="d0">49903748</data>
    </edge>
    <edge source="IND" target="ECU">
      <data key="d0">29961075</data>
    </edge>
    <edge source="IND" target="SLV">
      <data key="d0">6487398</data>
    </edge>
    <edge source="IND" target="ETH">
      <data key="d0">17416978</data>
    </edge>
    <edge source="IND" target="EST">
      <data key="d0">206931</data>
    </edge>
    <edge source="IND" target="FIN">
      <data key="d0">4563587</data>
    </edge>
    <edge source="IND" target="FRA">
      <data key="d0">131363278</data>
    </edge>
    <edge source="IND" target="GEO">
      <data key="d0">1073074</data>
    </edge>
    <edge source="IND" target="GMB">
      <data key="d0">544225</data>
    </edge>
    <edge source="IND" target="DEU">
      <data key="d0">313707133</data>
    </edge>
    <edge source="IND" target="GHA">
      <data key="d0">46998653</data>
    </edge>
    <edge source="IND" target="GRC">
      <data key="d0">15820949</data>
    </edge>
    <edge source="IND" target="GTM">
      <data key="d0">54698893</data>
    </edge>
    <edge source="IND" target="HND">
      <data key="d0">21930316</data>
    </edge>
    <edge source="IND" target="HKG">
      <data key="d0">2864211</data>
    </edge>
    <edge source="IND" target="HUN">
      <data key="d0">25530718</data>
    </edge>
    <edge source="IND" target="IDN">
      <data key="d0">216695187</data>
    </edge>
    <edge source="IND" target="IRL">
      <data key="d0">18574484</data>
    </edge>
    <edge source="IND" target="ISR">
      <data key="d0">64442808</data>
    </edge>
    <edge source="IND" target="ITA">
      <data key="d0">303327324</data>
    </edge>
    <edge source="IND" target="CIV">
      <data key="d0">12083102</data>
    </edge>
    <edge source="IND" target="JAM">
      <data key="d0">1410148</data>
    </edge>
    <edge source="IND" target="JPN">
      <data key="d0">108145207</data>
    </edge>
    <edge source="IND" target="KAZ">
      <data key="d0">8954548</data>
    </edge>
    <edge source="IND" target="JOR">
      <data key="d0">16963510</data>
    </edge>
    <edge source="IND" target="KOR">
      <data key="d0">26696109</data>
    </edge>
    <edge source="IND" target="KGZ">
      <data key="d0">18943</data>
    </edge>
    <edge source="IND" target="LBN">
      <data key="d0">66712108</data>
    </edge>
    <edge source="IND" target="LVA">
      <data key="d0">177464</data>
    </edge>
    <edge source="IND" target="LTU">
      <data key="d0">2304141</data>
    </edge>
    <edge source="IND" target="MDG">
      <data key="d0">3111446</data>
    </edge>
    <edge source="IND" target="MWI">
      <data key="d0">11102730</data>
    </edge>
    <edge source="IND" target="MYS">
      <data key="d0">83464182</data>
    </edge>
    <edge source="IND" target="MRT">
      <data key="d0">118893</data>
    </edge>
    <edge source="IND" target="MUS">
      <data key="d0">11557286</data>
    </edge>
    <edge source="IND" target="MEX">
      <data key="d0">366090623</data>
    </edge>
    <edge source="IND" target="MDA">
      <data key="d0">16754</data>
    </edge>
    <edge source="IND" target="MAR">
      <data key="d0">42717147</data>
    </edge>
    <edge source="IND" target="MOZ">
      <data key="d0">30958664</data>
    </edge>
    <edge source="IND" target="OMN">
      <data key="d0">60053158</data>
    </edge>
    <edge source="IND" target="NAM">
      <data key="d0">8881226</data>
    </edge>
    <edge source="IND" target="NLD">
      <data key="d0">193965610</data>
    </edge>
    <edge source="IND" target="NZL">
      <data key="d0">11625424</data>
    </edge>
    <edge source="IND" target="NIC">
      <data key="d0">25488576</data>
    </edge>
    <edge source="IND" target="NER">
      <data key="d0">122413</data>
    </edge>
    <edge source="IND" target="NOR">
      <data key="d0">1786924</data>
    </edge>
    <edge source="IND" target="PAK">
      <data key="d0">68037</data>
    </edge>
    <edge source="IND" target="PAN">
      <data key="d0">17824184</data>
    </edge>
    <edge source="IND" target="PRY">
      <data key="d0">8345994</data>
    </edge>
    <edge source="IND" target="PER">
      <data key="d0">137579277</data>
    </edge>
    <edge source="IND" target="PHL">
      <data key="d0">156826915</data>
    </edge>
    <edge source="IND" target="POL">
      <data key="d0">39970352</data>
    </edge>
    <edge source="IND" target="PRT">
      <data key="d0">3027207</data>
    </edge>
    <edge source="IND" target="ROU">
      <data key="d0">24430540</data>
    </edge>
    <edge source="IND" target="RUS">
      <data key="d0">71166827</data>
    </edge>
    <edge source="IND" target="SAU">
      <data key="d0">102517619</data>
    </edge>
    <edge source="IND" target="SEN">
      <data key="d0">15371067</data>
    </edge>
    <edge source="IND" target="SRB">
      <data key="d0">771947</data>
    </edge>
    <edge source="IND" target="SGP">
      <data key="d0">374320949</data>
    </edge>
    <edge source="IND" target="SVK">
      <data key="d0">4075985</data>
    </edge>
    <edge source="IND" target="VNM">
      <data key="d0">44811183</data>
    </edge>
    <edge source="IND" target="SVN">
      <data key="d0">7739674</data>
    </edge>
    <edge source="IND" target="ZAF">
      <data key="d0">941967568</data>
    </edge>
    <edge source="IND" target="ZWE">
      <data key="d0">3257215</data>
    </edge>
    <edge source="IND" target="ESP">
      <data key="d0">188998660</data>
    </edge>
    <edge source="IND" target="SWE">
      <data key="d0">32765060</data>
    </edge>
    <edge source="IND" target="CHE">
      <data key="d0">8772683</data>
    </edge>
    <edge source="IND" target="THA">
      <data key="d0">272628874</data>
    </edge>
    <edge source="IND" target="TGO">
      <data key="d0">8178519</data>
    </edge>
    <edge source="IND" target="ARE">
      <data key="d0">360558909</data>
    </edge>
    <edge source="IND" target="TUN">
      <data key="d0">5632136</data>
    </edge>
    <edge source="IND" target="TUR">
      <data key="d0">277586101</data>
    </edge>
    <edge source="IND" target="UGA">
      <data key="d0">59017445</data>
    </edge>
    <edge source="IND" target="UKR">
      <data key="d0">44704069</data>
    </edge>
    <edge source="IND" target="MKD">
      <data key="d0">59158</data>
    </edge>
    <edge source="IND" target="EGY">
      <data key="d0">277925133</data>
    </edge>
    <edge source="IND" target="GBR">
      <data key="d0">641305574</data>
    </edge>
    <edge source="IND" target="TZA">
      <data key="d0">67121443</data>
    </edge>
    <edge source="IND" target="USA">
      <data key="d0">795988098</data>
    </edge>
    <edge source="IND" target="BFA">
      <data key="d0">11795410</data>
    </edge>
    <edge source="IND" target="URY">
      <data key="d0">28036208</data>
    </edge>
    <edge source="MKD" target="ALB">
      <data key="d0">496697</data>
    </edge>
    <edge source="MKD" target="AUS">
      <data key="d0">152074</data>
    </edge>
    <edge source="MKD" target="AUT">
      <data key="d0">464816</data>
    </edge>
    <edge source="MKD" target="BEL">
      <data key="d0">102960</data>
    </edge>
    <edge source="MKD" target="BGR">
      <data key="d0">1631261</data>
    </edge>
    <edge source="MKD" target="HRV">
      <data key="d0">213264</data>
    </edge>
    <edge source="MKD" target="CZE">
      <data key="d0">3364003</data>
    </edge>
    <edge source="MKD" target="FIN">
      <data key="d0">25818</data>
    </edge>
    <edge source="MKD" target="FRA">
      <data key="d0">5619872</data>
    </edge>
    <edge source="MKD" target="DEU">
      <data key="d0">1678407</data>
    </edge>
    <edge source="MKD" target="GRC">
      <data key="d0">190177</data>
    </edge>
    <edge source="MKD" target="HUN">
      <data key="d0">34919</data>
    </edge>
    <edge source="MKD" target="ITA">
      <data key="d0">1767066</data>
    </edge>
    <edge source="MKD" target="KAZ">
      <data key="d0">702584</data>
    </edge>
    <edge source="MKD" target="JOR">
      <data key="d0">164554</data>
    </edge>
    <edge source="MKD" target="MDA">
      <data key="d0">20926</data>
    </edge>
    <edge source="MKD" target="NLD">
      <data key="d0">664537</data>
    </edge>
    <edge source="MKD" target="POL">
      <data key="d0">4136654</data>
    </edge>
    <edge source="MKD" target="ROU">
      <data key="d0">1745968</data>
    </edge>
    <edge source="MKD" target="RUS">
      <data key="d0">3119493</data>
    </edge>
    <edge source="MKD" target="SRB">
      <data key="d0">2124746</data>
    </edge>
    <edge source="MKD" target="SVN">
      <data key="d0">4361535</data>
    </edge>
    <edge source="MKD" target="ZAF">
      <data key="d0">419443</data>
    </edge>
    <edge source="MKD" target="ESP">
      <data key="d0">135098</data>
    </edge>
    <edge source="MKD" target="SWE">
      <data key="d0">564737</data>
    </edge>
    <edge source="MKD" target="CHE">
      <data key="d0">37202</data>
    </edge>
    <edge source="MKD" target="ARE">
      <data key="d0">45830</data>
    </edge>
    <edge source="MKD" target="TUR">
      <data key="d0">872436</data>
    </edge>
    <edge source="MKD" target="UKR">
      <data key="d0">188292</data>
    </edge>
    <edge source="MKD" target="EGY">
      <data key="d0">226233</data>
    </edge>
    <edge source="MKD" target="GBR">
      <data key="d0">201349</data>
    </edge>
    <edge source="MKD" target="USA">
      <data key="d0">636055</data>
    </edge>
    <edge source="EGY" target="DZA">
      <data key="d0">11023568</data>
    </edge>
    <edge source="EGY" target="AUS">
      <data key="d0">176513</data>
    </edge>
    <edge source="EGY" target="AUT">
      <data key="d0">128381</data>
    </edge>
    <edge source="EGY" target="BEL">
      <data key="d0">341640</data>
    </edge>
    <edge source="EGY" target="CMR">
      <data key="d0">4388333</data>
    </edge>
    <edge source="EGY" target="CHN">
      <data key="d0">31281</data>
    </edge>
    <edge source="EGY" target="CZE">
      <data key="d0">3756613</data>
    </edge>
    <edge source="EGY" target="ETH">
      <data key="d0">646933</data>
    </edge>
    <edge source="EGY" target="FRA">
      <data key="d0">26284708</data>
    </edge>
    <edge source="EGY" target="DEU">
      <data key="d0">12308040</data>
    </edge>
    <edge source="EGY" target="GHA">
      <data key="d0">3951296</data>
    </edge>
    <edge source="EGY" target="GRC">
      <data key="d0">203903</data>
    </edge>
    <edge source="EGY" target="ITA">
      <data key="d0">533424</data>
    </edge>
    <edge source="EGY" target="JPN">
      <data key="d0">49571</data>
    </edge>
    <edge source="EGY" target="KAZ">
      <data key="d0">5033247</data>
    </edge>
    <edge source="EGY" target="JOR">
      <data key="d0">225469</data>
    </edge>
    <edge source="EGY" target="KOR">
      <data key="d0">128017</data>
    </edge>
    <edge source="EGY" target="LBN">
      <data key="d0">174967</data>
    </edge>
    <edge source="EGY" target="MAR">
      <data key="d0">37606</data>
    </edge>
    <edge source="EGY" target="MOZ">
      <data key="d0">76294</data>
    </edge>
    <edge source="EGY" target="NLD">
      <data key="d0">1082664</data>
    </edge>
    <edge source="EGY" target="NZL">
      <data key="d0">3728169</data>
    </edge>
    <edge source="EGY" target="NER">
      <data key="d0">397683</data>
    </edge>
    <edge source="EGY" target="POL">
      <data key="d0">1901974</data>
    </edge>
    <edge source="EGY" target="PRT">
      <data key="d0">2972038</data>
    </edge>
    <edge source="EGY" target="SAU">
      <data key="d0">8098477</data>
    </edge>
    <edge source="EGY" target="SEN">
      <data key="d0">291997</data>
    </edge>
    <edge source="EGY" target="IND">
      <data key="d0">259046</data>
    </edge>
    <edge source="EGY" target="SGP">
      <data key="d0">74273</data>
    </edge>
    <edge source="EGY" target="ZAF">
      <data key="d0">597284</data>
    </edge>
    <edge source="EGY" target="ESP">
      <data key="d0">126411</data>
    </edge>
    <edge source="EGY" target="THA">
      <data key="d0">15182</data>
    </edge>
    <edge source="EGY" target="TGO">
      <data key="d0">24262</data>
    </edge>
    <edge source="EGY" target="ARE">
      <data key="d0">1588857</data>
    </edge>
    <edge source="EGY" target="TUN">
      <data key="d0">405953</data>
    </edge>
    <edge source="EGY" target="TUR">
      <data key="d0">1841540</data>
    </edge>
    <edge source="EGY" target="UKR">
      <data key="d0">207616</data>
    </edge>
    <edge source="EGY" target="GBR">
      <data key="d0">6341115</data>
    </edge>
    <edge source="EGY" target="TZA">
      <data key="d0">170367</data>
    </edge>
    <edge source="EGY" target="USA">
      <data key="d0">954501</data>
    </edge>
    <edge source="EGY" target="BFA">
      <data key="d0">150003</data>
    </edge>
    <edge source="GBR" target="ALB">
      <data key="d0">1510417</data>
    </edge>
    <edge source="GBR" target="DZA">
      <data key="d0">58905137</data>
    </edge>
    <edge source="GBR" target="AZE">
      <data key="d0">31059729</data>
    </edge>
    <edge source="GBR" target="ARG">
      <data key="d0">36166501</data>
    </edge>
    <edge source="GBR" target="AUS">
      <data key="d0">1275525751</data>
    </edge>
    <edge source="GBR" target="AUT">
      <data key="d0">328776161</data>
    </edge>
    <edge source="GBR" target="ARM">
      <data key="d0">871098</data>
    </edge>
    <edge source="GBR" target="BEL">
      <data key="d0">2859774571</data>
    </edge>
    <edge source="GBR" target="BOL">
      <data key="d0">3168693</data>
    </edge>
    <edge source="GBR" target="BWA">
      <data key="d0">13272304</data>
    </edge>
    <edge source="GBR" target="BRA">
      <data key="d0">411747002</data>
    </edge>
    <edge source="GBR" target="BGR">
      <data key="d0">23523350</data>
    </edge>
    <edge source="GBR" target="BDI">
      <data key="d0">1025169</data>
    </edge>
    <edge source="GBR" target="BLR">
      <data key="d0">8063830</data>
    </edge>
    <edge source="GBR" target="KHM">
      <data key="d0">2774816</data>
    </edge>
    <edge source="GBR" target="CMR">
      <data key="d0">5903060</data>
    </edge>
    <edge source="GBR" target="CAN">
      <data key="d0">600806746</data>
    </edge>
    <edge source="GBR" target="CAF">
      <data key="d0">20449</data>
    </edge>
    <edge source="GBR" target="LKA">
      <data key="d0">28489603</data>
    </edge>
    <edge source="GBR" target="CHL">
      <data key="d0">152349109</data>
    </edge>
    <edge source="GBR" target="CHN">
      <data key="d0">5274666221</data>
    </edge>
    <edge source="GBR" target="COL">
      <data key="d0">47116031</data>
    </edge>
    <edge source="GBR" target="CRI">
      <data key="d0">22422372</data>
    </edge>
    <edge source="GBR" target="HRV">
      <data key="d0">8325850</data>
    </edge>
    <edge source="GBR" target="CZE">
      <data key="d0">138919721</data>
    </edge>
    <edge source="GBR" target="BEN">
      <data key="d0">1162156</data>
    </edge>
    <edge source="GBR" target="DNK">
      <data key="d0">179961245</data>
    </edge>
    <edge source="GBR" target="ECU">
      <data key="d0">6273976</data>
    </edge>
    <edge source="GBR" target="SLV">
      <data key="d0">3125162</data>
    </edge>
    <edge source="GBR" target="ETH">
      <data key="d0">5651813</data>
    </edge>
    <edge source="GBR" target="EST">
      <data key="d0">37359383</data>
    </edge>
    <edge source="GBR" target="FIN">
      <data key="d0">312156707</data>
    </edge>
    <edge source="GBR" target="FRA">
      <data key="d0">2614266243</data>
    </edge>
    <edge source="GBR" target="GEO">
      <data key="d0">17223149</data>
    </edge>
    <edge source="GBR" target="GMB">
      <data key="d0">7139304</data>
    </edge>
    <edge source="GBR" target="PSE">
      <data key="d0">3751294</data>
    </edge>
    <edge source="GBR" target="DEU">
      <data key="d0">3857865177</data>
    </edge>
    <edge source="GBR" target="GHA">
      <data key="d0">56782780</data>
    </edge>
    <edge source="GBR" target="GRC">
      <data key="d0">79857675</data>
    </edge>
    <edge source="GBR" target="GTM">
      <data key="d0">14092165</data>
    </edge>
    <edge source="GBR" target="HND">
      <data key="d0">2999522</data>
    </edge>
    <edge source="GBR" target="HKG">
      <data key="d0">321521038</data>
    </edge>
    <edge source="GBR" target="HUN">
      <data key="d0">78099320</data>
    </edge>
    <edge source="GBR" target="IDN">
      <data key="d0">193589963</data>
    </edge>
    <edge source="GBR" target="IRL">
      <data key="d0">813331062</data>
    </edge>
    <edge source="GBR" target="ISR">
      <data key="d0">206137896</data>
    </edge>
    <edge source="GBR" target="ITA">
      <data key="d0">1726558685</data>
    </edge>
    <edge source="GBR" target="CIV">
      <data key="d0">10520524</data>
    </edge>
    <edge source="GBR" target="JAM">
      <data key="d0">11363710</data>
    </edge>
    <edge source="GBR" target="JPN">
      <data key="d0">846700986</data>
    </edge>
    <edge source="GBR" target="KAZ">
      <data key="d0">58902824</data>
    </edge>
    <edge source="GBR" target="JOR">
      <data key="d0">39520653</data>
    </edge>
    <edge source="GBR" target="KOR">
      <data key="d0">276572852</data>
    </edge>
    <edge source="GBR" target="KGZ">
      <data key="d0">86343</data>
    </edge>
    <edge source="GBR" target="LBN">
      <data key="d0">65613011</data>
    </edge>
    <edge source="GBR" target="LVA">
      <data key="d0">14077500</data>
    </edge>
    <edge source="GBR" target="LTU">
      <data key="d0">21064111</data>
    </edge>
    <edge source="GBR" target="MDG">
      <data key="d0">1477144</data>
    </edge>
    <edge source="GBR" target="MWI">
      <data key="d0">11283800</data>
    </edge>
    <edge source="GBR" target="MYS">
      <data key="d0">451846314</data>
    </edge>
    <edge source="GBR" target="MRT">
      <data key="d0">733000</data>
    </edge>
    <edge source="GBR" target="MUS">
      <data key="d0">24577653</data>
    </edge>
    <edge source="GBR" target="MEX">
      <data key="d0">207172062</data>
    </edge>
    <edge source="GBR" target="MDA">
      <data key="d0">11712696</data>
    </edge>
    <edge source="GBR" target="MAR">
      <data key="d0">153121457</data>
    </edge>
    <edge source="GBR" target="MOZ">
      <data key="d0">22585753</data>
    </edge>
    <edge source="GBR" target="OMN">
      <data key="d0">42483833</data>
    </edge>
    <edge source="GBR" target="NAM">
      <data key="d0">40163862</data>
    </edge>
    <edge source="GBR" target="NLD">
      <data key="d0">1770194329</data>
    </edge>
    <edge source="GBR" target="NZL">
      <data key="d0">289636389</data>
    </edge>
    <edge source="GBR" target="NIC">
      <data key="d0">1305025</data>
    </edge>
    <edge source="GBR" target="NER">
      <data key="d0">153524</data>
    </edge>
    <edge source="GBR" target="NOR">
      <data key="d0">483036780</data>
    </edge>
    <edge source="GBR" target="PAK">
      <data key="d0">66678394</data>
    </edge>
    <edge source="GBR" target="PAN">
      <data key="d0">74737103</data>
    </edge>
    <edge source="GBR" target="PRY">
      <data key="d0">3286619</data>
    </edge>
    <edge source="GBR" target="PER">
      <data key="d0">35356525</data>
    </edge>
    <edge source="GBR" target="PHL">
      <data key="d0">28947380</data>
    </edge>
    <edge source="GBR" target="POL">
      <data key="d0">572957784</data>
    </edge>
    <edge source="GBR" target="PRT">
      <data key="d0">126301384</data>
    </edge>
    <edge source="GBR" target="ROU">
      <data key="d0">166583856</data>
    </edge>
    <edge source="GBR" target="RUS">
      <data key="d0">3296643762</data>
    </edge>
    <edge source="GBR" target="SAU">
      <data key="d0">243848074</data>
    </edge>
    <edge source="GBR" target="SEN">
      <data key="d0">4910216</data>
    </edge>
    <edge source="GBR" target="SRB">
      <data key="d0">10801231</data>
    </edge>
    <edge source="GBR" target="IND">
      <data key="d0">179172106</data>
    </edge>
    <edge source="GBR" target="SGP">
      <data key="d0">361665755</data>
    </edge>
    <edge source="GBR" target="SVK">
      <data key="d0">58640026</data>
    </edge>
    <edge source="GBR" target="VNM">
      <data key="d0">10708123</data>
    </edge>
    <edge source="GBR" target="SVN">
      <data key="d0">23925944</data>
    </edge>
    <edge source="GBR" target="ZAF">
      <data key="d0">819055659</data>
    </edge>
    <edge source="GBR" target="ZWE">
      <data key="d0">57187809</data>
    </edge>
    <edge source="GBR" target="ESP">
      <data key="d0">1570249594</data>
    </edge>
    <edge source="GBR" target="SWE">
      <data key="d0">921226856</data>
    </edge>
    <edge source="GBR" target="CHE">
      <data key="d0">507851389</data>
    </edge>
    <edge source="GBR" target="THA">
      <data key="d0">737507772</data>
    </edge>
    <edge source="GBR" target="TGO">
      <data key="d0">2061791</data>
    </edge>
    <edge source="GBR" target="ARE">
      <data key="d0">599033152</data>
    </edge>
    <edge source="GBR" target="TUN">
      <data key="d0">9869492</data>
    </edge>
    <edge source="GBR" target="TUR">
      <data key="d0">555018411</data>
    </edge>
    <edge source="GBR" target="UGA">
      <data key="d0">18431767</data>
    </edge>
    <edge source="GBR" target="UKR">
      <data key="d0">159817886</data>
    </edge>
    <edge source="GBR" target="MKD">
      <data key="d0">6092285</data>
    </edge>
    <edge source="GBR" target="EGY">
      <data key="d0">64566241</data>
    </edge>
    <edge source="GBR" target="TZA">
      <data key="d0">141920430</data>
    </edge>
    <edge source="GBR" target="USA">
      <data key="d0">5745098011</data>
    </edge>
    <edge source="GBR" target="BFA">
      <data key="d0">342667</data>
    </edge>
    <edge source="GBR" target="URY">
      <data key="d0">6425965</data>
    </edge>
    <edge source="USA" target="ALB">
      <data key="d0">6425168</data>
    </edge>
    <edge source="USA" target="DZA">
      <data key="d0">33947555</data>
    </edge>
    <edge source="USA" target="AZE">
      <data key="d0">50038221</data>
    </edge>
    <edge source="USA" target="ARG">
      <data key="d0">214951960</data>
    </edge>
    <edge source="USA" target="AUS">
      <data key="d0">4961947370</data>
    </edge>
    <edge source="USA" target="AUT">
      <data key="d0">141156260</data>
    </edge>
    <edge source="USA" target="ARM">
      <data key="d0">12269129</data>
    </edge>
    <edge source="USA" target="BEL">
      <data key="d0">812430270</data>
    </edge>
    <edge source="USA" target="BOL">
      <data key="d0">66877712</data>
    </edge>
    <edge source="USA" target="BWA">
      <data key="d0">301116</data>
    </edge>
    <edge source="USA" target="BRA">
      <data key="d0">1214064738</data>
    </edge>
    <edge source="USA" target="BGR">
      <data key="d0">7390097</data>
    </edge>
    <edge source="USA" target="BDI">
      <data key="d0">425993</data>
    </edge>
    <edge source="USA" target="BLR">
      <data key="d0">8651767</data>
    </edge>
    <edge source="USA" target="KHM">
      <data key="d0">159001238</data>
    </edge>
    <edge source="USA" target="CMR">
      <data key="d0">13252234</data>
    </edge>
    <edge source="USA" target="CAN">
      <data key="d0">48878042623</data>
    </edge>
    <edge source="USA" target="CAF">
      <data key="d0">229226</data>
    </edge>
    <edge source="USA" target="LKA">
      <data key="d0">5665207</data>
    </edge>
    <edge source="USA" target="CHL">
      <data key="d0">1797149703</data>
    </edge>
    <edge source="USA" target="CHN">
      <data key="d0">7007177004</data>
    </edge>
    <edge source="USA" target="COL">
      <data key="d0">547508419</data>
    </edge>
    <edge source="USA" target="CRI">
      <data key="d0">153409061</data>
    </edge>
    <edge source="USA" target="HRV">
      <data key="d0">5741685</data>
    </edge>
    <edge source="USA" target="CZE">
      <data key="d0">40983820</data>
    </edge>
    <edge source="USA" target="BEN">
      <data key="d0">474964821</data>
    </edge>
    <edge source="USA" target="DNK">
      <data key="d0">21637432</data>
    </edge>
    <edge source="USA" target="ECU">
      <data key="d0">277959766</data>
    </edge>
    <edge source="USA" target="SLV">
      <data key="d0">67244900</data>
    </edge>
    <edge source="USA" target="ETH">
      <data key="d0">3997435</data>
    </edge>
    <edge source="USA" target="EST">
      <data key="d0">19052749</data>
    </edge>
    <edge source="USA" target="FIN">
      <data key="d0">424486238</data>
    </edge>
    <edge source="USA" target="FRA">
      <data key="d0">526655400</data>
    </edge>
    <edge source="USA" target="GEO">
      <data key="d0">209919094</data>
    </edge>
    <edge source="USA" target="GMB">
      <data key="d0">4196407</data>
    </edge>
    <edge source="USA" target="PSE">
      <data key="d0">46268</data>
    </edge>
    <edge source="USA" target="DEU">
      <data key="d0">7105149817</data>
    </edge>
    <edge source="USA" target="GHA">
      <data key="d0">251691945</data>
    </edge>
    <edge source="USA" target="GRC">
      <data key="d0">6145533</data>
    </edge>
    <edge source="USA" target="GTM">
      <data key="d0">224827195</data>
    </edge>
    <edge source="USA" target="HND">
      <data key="d0">113781608</data>
    </edge>
    <edge source="USA" target="HKG">
      <data key="d0">533315903</data>
    </edge>
    <edge source="USA" target="HUN">
      <data key="d0">50480196</data>
    </edge>
    <edge source="USA" target="IDN">
      <data key="d0">144607978</data>
    </edge>
    <edge source="USA" target="IRL">
      <data key="d0">14295993</data>
    </edge>
    <edge source="USA" target="ISR">
      <data key="d0">215725916</data>
    </edge>
    <edge source="USA" target="ITA">
      <data key="d0">580275461</data>
    </edge>
    <edge source="USA" target="CIV">
      <data key="d0">15261238</data>
    </edge>
    <edge source="USA" target="JAM">
      <data key="d0">37713592</data>
    </edge>
    <edge source="USA" target="JPN">
      <data key="d0">1876892625</data>
    </edge>
    <edge source="USA" target="KAZ">
      <data key="d0">56581268</data>
    </edge>
    <edge source="USA" target="JOR">
      <data key="d0">480880426</data>
    </edge>
    <edge source="USA" target="KOR">
      <data key="d0">1082544561</data>
    </edge>
    <edge source="USA" target="KGZ">
      <data key="d0">47462627</data>
    </edge>
    <edge source="USA" target="LBN">
      <data key="d0">354912643</data>
    </edge>
    <edge source="USA" target="LVA">
      <data key="d0">38296376</data>
    </edge>
    <edge source="USA" target="LTU">
      <data key="d0">288520640</data>
    </edge>
    <edge source="USA" target="MDG">
      <data key="d0">3949469</data>
    </edge>
    <edge source="USA" target="MWI">
      <data key="d0">1051951</data>
    </edge>
    <edge source="USA" target="MYS">
      <data key="d0">32433787</data>
    </edge>
    <edge source="USA" target="MRT">
      <data key="d0">7276939</data>
    </edge>
    <edge source="USA" target="MUS">
      <data key="d0">707059</data>
    </edge>
    <edge source="USA" target="MEX">
      <data key="d0">20220581248</data>
    </edge>
    <edge source="USA" target="MDA">
      <data key="d0">327238</data>
    </edge>
    <edge source="USA" target="MAR">
      <data key="d0">67669336</data>
    </edge>
    <edge source="USA" target="MOZ">
      <data key="d0">29701517</data>
    </edge>
    <edge source="USA" target="OMN">
      <data key="d0">483574504</data>
    </edge>
    <edge source="USA" target="NAM">
      <data key="d0">25191909</data>
    </edge>
    <edge source="USA" target="NLD">
      <data key="d0">376354089</data>
    </edge>
    <edge source="USA" target="NZL">
      <data key="d0">223751664</data>
    </edge>
    <edge source="USA" target="NIC">
      <data key="d0">41376113</data>
    </edge>
    <edge source="USA" target="NER">
      <data key="d0">7272529</data>
    </edge>
    <edge source="USA" target="NOR">
      <data key="d0">107275775</data>
    </edge>
    <edge source="USA" target="PAK">
      <data key="d0">15419280</data>
    </edge>
    <edge source="USA" target="PAN">
      <data key="d0">285457769</data>
    </edge>
    <edge source="USA" target="PRY">
      <data key="d0">38935996</data>
    </edge>
    <edge source="USA" target="PER">
      <data key="d0">587872584</data>
    </edge>
    <edge source="USA" target="PHL">
      <data key="d0">127740867</data>
    </edge>
    <edge source="USA" target="POL">
      <data key="d0">143057359</data>
    </edge>
    <edge source="USA" target="PRT">
      <data key="d0">21163406</data>
    </edge>
    <edge source="USA" target="ROU">
      <data key="d0">17852356</data>
    </edge>
    <edge source="USA" target="RUS">
      <data key="d0">1355986809</data>
    </edge>
    <edge source="USA" target="SAU">
      <data key="d0">5877892457</data>
    </edge>
    <edge source="USA" target="SEN">
      <data key="d0">24369699</data>
    </edge>
    <edge source="USA" target="SRB">
      <data key="d0">8633953</data>
    </edge>
    <edge source="USA" target="IND">
      <data key="d0">268461789</data>
    </edge>
    <edge source="USA" target="SGP">
      <data key="d0">431359390</data>
    </edge>
    <edge source="USA" target="SVK">
      <data key="d0">21612424</data>
    </edge>
    <edge source="USA" target="VNM">
      <data key="d0">155735915</data>
    </edge>
    <edge source="USA" target="SVN">
      <data key="d0">3592476</data>
    </edge>
    <edge source="USA" target="ZAF">
      <data key="d0">1081205610</data>
    </edge>
    <edge source="USA" target="ZWE">
      <data key="d0">6233955</data>
    </edge>
    <edge source="USA" target="ESP">
      <data key="d0">248072964</data>
    </edge>
    <edge source="USA" target="SWE">
      <data key="d0">269103623</data>
    </edge>
    <edge source="USA" target="CHE">
      <data key="d0">227387244</data>
    </edge>
    <edge source="USA" target="THA">
      <data key="d0">250223904</data>
    </edge>
    <edge source="USA" target="TGO">
      <data key="d0">55387477</data>
    </edge>
    <edge source="USA" target="ARE">
      <data key="d0">3039579939</data>
    </edge>
    <edge source="USA" target="TUN">
      <data key="d0">9188430</data>
    </edge>
    <edge source="USA" target="TUR">
      <data key="d0">258039490</data>
    </edge>
    <edge source="USA" target="UGA">
      <data key="d0">3624989</data>
    </edge>
    <edge source="USA" target="UKR">
      <data key="d0">74712930</data>
    </edge>
    <edge source="USA" target="MKD">
      <data key="d0">571829</data>
    </edge>
    <edge source="USA" target="EGY">
      <data key="d0">149137001</data>
    </edge>
    <edge source="USA" target="GBR">
      <data key="d0">1938630638</data>
    </edge>
    <edge source="USA" target="TZA">
      <data key="d0">6409863</data>
    </edge>
    <edge source="USA" target="BFA">
      <data key="d0">1964200</data>
    </edge>
    <edge source="USA" target="URY">
      <data key="d0">20997942</data>
    </edge>
    <edge source="DZA" target="FRA">
      <data key="d0">29868</data>
    </edge>
    <edge source="DZA" target="MAR">
      <data key="d0">13371</data>
    </edge>
    <edge source="FRA" target="ALB">
      <data key="d0">3951834</data>
    </edge>
    <edge source="FRA" target="DZA">
      <data key="d0">1584495419</data>
    </edge>
    <edge source="FRA" target="AZE">
      <data key="d0">6795286</data>
    </edge>
    <edge source="FRA" target="ARG">
      <data key="d0">410981130</data>
    </edge>
    <edge source="FRA" target="AUS">
      <data key="d0">234301841</data>
    </edge>
    <edge source="FRA" target="AUT">
      <data key="d0">820275037</data>
    </edge>
    <edge source="FRA" target="ARM">
      <data key="d0">2218063</data>
    </edge>
    <edge source="FRA" target="BEL">
      <data key="d0">4866754334</data>
    </edge>
    <edge source="FRA" target="BOL">
      <data key="d0">846642</data>
    </edge>
    <edge source="FRA" target="BWA">
      <data key="d0">116884</data>
    </edge>
    <edge source="FRA" target="BRA">
      <data key="d0">646429311</data>
    </edge>
    <edge source="FRA" target="BGR">
      <data key="d0">80615753</data>
    </edge>
    <edge source="FRA" target="BDI">
      <data key="d0">138817</data>
    </edge>
    <edge source="FRA" target="BLR">
      <data key="d0">26370631</data>
    </edge>
    <edge source="FRA" target="KHM">
      <data key="d0">1536604</data>
    </edge>
    <edge source="FRA" target="CMR">
      <data key="d0">31880067</data>
    </edge>
    <edge source="FRA" target="CAN">
      <data key="d0">85781770</data>
    </edge>
    <edge source="FRA" target="CAF">
      <data key="d0">1106092</data>
    </edge>
    <edge source="FRA" target="LKA">
      <data key="d0">1749022</data>
    </edge>
    <edge source="FRA" target="CHL">
      <data key="d0">138661162</data>
    </edge>
    <edge source="FRA" target="CHN">
      <data key="d0">828540954</data>
    </edge>
    <edge source="FRA" target="COL">
      <data key="d0">71942218</data>
    </edge>
    <edge source="FRA" target="CRI">
      <data key="d0">1248658</data>
    </edge>
    <edge source="FRA" target="HRV">
      <data key="d0">62904357</data>
    </edge>
    <edge source="FRA" target="CZE">
      <data key="d0">533918260</data>
    </edge>
    <edge source="FRA" target="BEN">
      <data key="d0">18878998</data>
    </edge>
    <edge source="FRA" target="DNK">
      <data key="d0">342483898</data>
    </edge>
    <edge source="FRA" target="ECU">
      <data key="d0">8382978</data>
    </edge>
    <edge source="FRA" target="SLV">
      <data key="d0">302518</data>
    </edge>
    <edge source="FRA" target="ETH">
      <data key="d0">1174435</data>
    </edge>
    <edge source="FRA" target="EST">
      <data key="d0">62263164</data>
    </edge>
    <edge source="FRA" target="FIN">
      <data key="d0">149934039</data>
    </edge>
    <edge source="FRA" target="GEO">
      <data key="d0">2394572</data>
    </edge>
    <edge source="FRA" target="GMB">
      <data key="d0">356595</data>
    </edge>
    <edge source="FRA" target="PSE">
      <data key="d0">5259053</data>
    </edge>
    <edge source="FRA" target="DEU">
      <data key="d0">9014996296</data>
    </edge>
    <edge source="FRA" target="GHA">
      <data key="d0">6968587</data>
    </edge>
    <edge source="FRA" target="GRC">
      <data key="d0">97532347</data>
    </edge>
    <edge source="FRA" target="GTM">
      <data key="d0">1567503</data>
    </edge>
    <edge source="FRA" target="HND">
      <data key="d0">1074011</data>
    </edge>
    <edge source="FRA" target="HKG">
      <data key="d0">17527850</data>
    </edge>
    <edge source="FRA" target="HUN">
      <data key="d0">246337434</data>
    </edge>
    <edge source="FRA" target="IDN">
      <data key="d0">12475719</data>
    </edge>
    <edge source="FRA" target="IRL">
      <data key="d0">120010113</data>
    </edge>
    <edge source="FRA" target="ISR">
      <data key="d0">101167073</data>
    </edge>
    <edge source="FRA" target="ITA">
      <data key="d0">3771526863</data>
    </edge>
    <edge source="FRA" target="CIV">
      <data key="d0">56491493</data>
    </edge>
    <edge source="FRA" target="JAM">
      <data key="d0">162201</data>
    </edge>
    <edge source="FRA" target="JPN">
      <data key="d0">388859158</data>
    </edge>
    <edge source="FRA" target="KAZ">
      <data key="d0">7431003</data>
    </edge>
    <edge source="FRA" target="JOR">
      <data key="d0">15946980</data>
    </edge>
    <edge source="FRA" target="KOR">
      <data key="d0">109656464</data>
    </edge>
    <edge source="FRA" target="KGZ">
      <data key="d0">170878</data>
    </edge>
    <edge source="FRA" target="LBN">
      <data key="d0">22956441</data>
    </edge>
    <edge source="FRA" target="LVA">
      <data key="d0">17525136</data>
    </edge>
    <edge source="FRA" target="LTU">
      <data key="d0">125022776</data>
    </edge>
    <edge source="FRA" target="MDG">
      <data key="d0">13953068</data>
    </edge>
    <edge source="FRA" target="MWI">
      <data key="d0">15927</data>
    </edge>
    <edge source="FRA" target="MYS">
      <data key="d0">129703911</data>
    </edge>
    <edge source="FRA" target="MRT">
      <data key="d0">6171482</data>
    </edge>
    <edge source="FRA" target="MUS">
      <data key="d0">15117441</data>
    </edge>
    <edge source="FRA" target="MEX">
      <data key="d0">170373359</data>
    </edge>
    <edge source="FRA" target="MDA">
      <data key="d0">16331785</data>
    </edge>
    <edge source="FRA" target="MAR">
      <data key="d0">406221098</data>
    </edge>
    <edge source="FRA" target="MOZ">
      <data key="d0">923488</data>
    </edge>
    <edge source="FRA" target="OMN">
      <data key="d0">14507651</data>
    </edge>
    <edge source="FRA" target="NAM">
      <data key="d0">31787</data>
    </edge>
    <edge source="FRA" target="NLD">
      <data key="d0">1209704291</data>
    </edge>
    <edge source="FRA" target="NZL">
      <data key="d0">31300112</data>
    </edge>
    <edge source="FRA" target="NIC">
      <data key="d0">142559</data>
    </edge>
    <edge source="FRA" target="NER">
      <data key="d0">4810851</data>
    </edge>
    <edge source="FRA" target="NOR">
      <data key="d0">273346856</data>
    </edge>
    <edge source="FRA" target="PAK">
      <data key="d0">2563850</data>
    </edge>
    <edge source="FRA" target="PAN">
      <data key="d0">1460646</data>
    </edge>
    <edge source="FRA" target="PRY">
      <data key="d0">1865205</data>
    </edge>
    <edge source="FRA" target="PER">
      <data key="d0">18056938</data>
    </edge>
    <edge source="FRA" target="PHL">
      <data key="d0">7099937</data>
    </edge>
    <edge source="FRA" target="POL">
      <data key="d0">1180193480</data>
    </edge>
    <edge source="FRA" target="PRT">
      <data key="d0">522218435</data>
    </edge>
    <edge source="FRA" target="ROU">
      <data key="d0">578605271</data>
    </edge>
    <edge source="FRA" target="RUS">
      <data key="d0">1056673529</data>
    </edge>
    <edge source="FRA" target="SAU">
      <data key="d0">71915161</data>
    </edge>
    <edge source="FRA" target="SEN">
      <data key="d0">31363137</data>
    </edge>
    <edge source="FRA" target="SRB">
      <data key="d0">51677262</data>
    </edge>
    <edge source="FRA" target="IND">
      <data key="d0">58257542</data>
    </edge>
    <edge source="FRA" target="SGP">
      <data key="d0">51437275</data>
    </edge>
    <edge source="FRA" target="SVK">
      <data key="d0">604803548</data>
    </edge>
    <edge source="FRA" target="VNM">
      <data key="d0">6624789</data>
    </edge>
    <edge source="FRA" target="SVN">
      <data key="d0">341163304</data>
    </edge>
    <edge source="FRA" target="ZAF">
      <data key="d0">218110376</data>
    </edge>
    <edge source="FRA" target="ZWE">
      <data key="d0">341419</data>
    </edge>
    <edge source="FRA" target="ESP">
      <data key="d0">4317256606</data>
    </edge>
    <edge source="FRA" target="SWE">
      <data key="d0">702416778</data>
    </edge>
    <edge source="FRA" target="CHE">
      <data key="d0">980601047</data>
    </edge>
    <edge source="FRA" target="THA">
      <data key="d0">98234193</data>
    </edge>
    <edge source="FRA" target="TGO">
      <data key="d0">21607335</data>
    </edge>
    <edge source="FRA" target="ARE">
      <data key="d0">109446099</data>
    </edge>
    <edge source="FRA" target="TUN">
      <data key="d0">357627148</data>
    </edge>
    <edge source="FRA" target="TUR">
      <data key="d0">1473014463</data>
    </edge>
    <edge source="FRA" target="UGA">
      <data key="d0">224148</data>
    </edge>
    <edge source="FRA" target="UKR">
      <data key="d0">110069806</data>
    </edge>
    <edge source="FRA" target="MKD">
      <data key="d0">7928771</data>
    </edge>
    <edge source="FRA" target="EGY">
      <data key="d0">50021240</data>
    </edge>
    <edge source="FRA" target="GBR">
      <data key="d0">3942579100</data>
    </edge>
    <edge source="FRA" target="TZA">
      <data key="d0">1178692</data>
    </edge>
    <edge source="FRA" target="USA">
      <data key="d0">581246234</data>
    </edge>
    <edge source="FRA" target="BFA">
      <data key="d0">13865643</data>
    </edge>
    <edge source="FRA" target="URY">
      <data key="d0">71913027</data>
    </edge>
    <edge source="ARG" target="DZA">
      <data key="d0">2218073</data>
    </edge>
    <edge source="ARG" target="AUS">
      <data key="d0">146362202</data>
    </edge>
    <edge source="ARG" target="AUT">
      <data key="d0">31480</data>
    </edge>
    <edge source="ARG" target="BEL">
      <data key="d0">2035106</data>
    </edge>
    <edge source="ARG" target="BOL">
      <data key="d0">14873969</data>
    </edge>
    <edge source="ARG" target="BRA">
      <data key="d0">7327453765</data>
    </edge>
    <edge source="ARG" target="BGR">
      <data key="d0">24752</data>
    </edge>
    <edge source="ARG" target="CMR">
      <data key="d0">151018</data>
    </edge>
    <edge source="ARG" target="CAN">
      <data key="d0">2414998</data>
    </edge>
    <edge source="ARG" target="CHL">
      <data key="d0">182031031</data>
    </edge>
    <edge source="ARG" target="CHN">
      <data key="d0">141690</data>
    </edge>
    <edge source="ARG" target="COL">
      <data key="d0">258557295</data>
    </edge>
    <edge source="ARG" target="CRI">
      <data key="d0">6556045</data>
    </edge>
    <edge source="ARG" target="CZE">
      <data key="d0">31203315</data>
    </edge>
    <edge source="ARG" target="DNK">
      <data key="d0">95676</data>
    </edge>
    <edge source="ARG" target="ECU">
      <data key="d0">21232092</data>
    </edge>
    <edge source="ARG" target="SLV">
      <data key="d0">59497</data>
    </edge>
    <edge source="ARG" target="ETH">
      <data key="d0">66266</data>
    </edge>
    <edge source="ARG" target="FIN">
      <data key="d0">13258</data>
    </edge>
    <edge source="ARG" target="FRA">
      <data key="d0">4873953</data>
    </edge>
    <edge source="ARG" target="GEO">
      <data key="d0">59428</data>
    </edge>
    <edge source="ARG" target="GMB">
      <data key="d0">24035</data>
    </edge>
    <edge source="ARG" target="DEU">
      <data key="d0">377911275</data>
    </edge>
    <edge source="ARG" target="GHA">
      <data key="d0">1422804</data>
    </edge>
    <edge source="ARG" target="GRC">
      <data key="d0">51392</data>
    </edge>
    <edge source="ARG" target="GTM">
      <data key="d0">13267700</data>
    </edge>
    <edge source="ARG" target="HND">
      <data key="d0">9842821</data>
    </edge>
    <edge source="ARG" target="IDN">
      <data key="d0">39594</data>
    </edge>
    <edge source="ARG" target="IRL">
      <data key="d0">31566</data>
    </edge>
    <edge source="ARG" target="ISR">
      <data key="d0">560853</data>
    </edge>
    <edge source="ARG" target="ITA">
      <data key="d0">5363493</data>
    </edge>
    <edge source="ARG" target="JAM">
      <data key="d0">4640980</data>
    </edge>
    <edge source="ARG" target="JPN">
      <data key="d0">815036</data>
    </edge>
    <edge source="ARG" target="JOR">
      <data key="d0">744050</data>
    </edge>
    <edge source="ARG" target="KOR">
      <data key="d0">54173</data>
    </edge>
    <edge source="ARG" target="LBN">
      <data key="d0">25138</data>
    </edge>
    <edge source="ARG" target="MWI">
      <data key="d0">911244</data>
    </edge>
    <edge source="ARG" target="MYS">
      <data key="d0">15176</data>
    </edge>
    <edge source="ARG" target="MEX">
      <data key="d0">183165295</data>
    </edge>
    <edge source="ARG" target="MAR">
      <data key="d0">5107423</data>
    </edge>
    <edge source="ARG" target="MOZ">
      <data key="d0">147252</data>
    </edge>
    <edge source="ARG" target="OMN">
      <data key="d0">2130275</data>
    </edge>
    <edge source="ARG" target="NAM">
      <data key="d0">187910</data>
    </edge>
    <edge source="ARG" target="NLD">
      <data key="d0">2142599</data>
    </edge>
    <edge source="ARG" target="NZL">
      <data key="d0">18822637</data>
    </edge>
    <edge source="ARG" target="NIC">
      <data key="d0">1478752</data>
    </edge>
    <edge source="ARG" target="NOR">
      <data key="d0">32676</data>
    </edge>
    <edge source="ARG" target="PAN">
      <data key="d0">10686626</data>
    </edge>
    <edge source="ARG" target="PRY">
      <data key="d0">77920299</data>
    </edge>
    <edge source="ARG" target="PER">
      <data key="d0">109530042</data>
    </edge>
    <edge source="ARG" target="PHL">
      <data key="d0">42950</data>
    </edge>
    <edge source="ARG" target="POL">
      <data key="d0">354603</data>
    </edge>
    <edge source="ARG" target="PRT">
      <data key="d0">117738</data>
    </edge>
    <edge source="ARG" target="ROU">
      <data key="d0">16083</data>
    </edge>
    <edge source="ARG" target="RUS">
      <data key="d0">9301273</data>
    </edge>
    <edge source="ARG" target="SAU">
      <data key="d0">33277</data>
    </edge>
    <edge source="ARG" target="SEN">
      <data key="d0">443528</data>
    </edge>
    <edge source="ARG" target="SRB">
      <data key="d0">22899</data>
    </edge>
    <edge source="ARG" target="IND">
      <data key="d0">417856</data>
    </edge>
    <edge source="ARG" target="SGP">
      <data key="d0">47806</data>
    </edge>
    <edge source="ARG" target="SVK">
      <data key="d0">13753</data>
    </edge>
    <edge source="ARG" target="VNM">
      <data key="d0">10301398</data>
    </edge>
    <edge source="ARG" target="ZAF">
      <data key="d0">123823250</data>
    </edge>
    <edge source="ARG" target="ZWE">
      <data key="d0">2853758</data>
    </edge>
    <edge source="ARG" target="ESP">
      <data key="d0">40567875</data>
    </edge>
    <edge source="ARG" target="SWE">
      <data key="d0">1732543</data>
    </edge>
    <edge source="ARG" target="CHE">
      <data key="d0">106180</data>
    </edge>
    <edge source="ARG" target="THA">
      <data key="d0">19924608</data>
    </edge>
    <edge source="ARG" target="ARE">
      <data key="d0">4725470</data>
    </edge>
    <edge source="ARG" target="TUN">
      <data key="d0">9618208</data>
    </edge>
    <edge source="ARG" target="TUR">
      <data key="d0">45141693</data>
    </edge>
    <edge source="ARG" target="UKR">
      <data key="d0">267636</data>
    </edge>
    <edge source="ARG" target="EGY">
      <data key="d0">861947</data>
    </edge>
    <edge source="ARG" target="GBR">
      <data key="d0">680715</data>
    </edge>
    <edge source="ARG" target="TZA">
      <data key="d0">3555293</data>
    </edge>
    <edge source="ARG" target="USA">
      <data key="d0">59830098</data>
    </edge>
    <edge source="ARG" target="URY">
      <data key="d0">136670392</data>
    </edge>
    <edge source="AUS" target="DZA">
      <data key="d0">52779</data>
    </edge>
    <edge source="AUS" target="AZE">
      <data key="d0">34876</data>
    </edge>
    <edge source="AUS" target="ARG">
      <data key="d0">1108196</data>
    </edge>
    <edge source="AUS" target="AUT">
      <data key="d0">855053</data>
    </edge>
    <edge source="AUS" target="ARM">
      <data key="d0">11384</data>
    </edge>
    <edge source="AUS" target="BEL">
      <data key="d0">18975697</data>
    </edge>
    <edge source="AUS" target="BOL">
      <data key="d0">57787</data>
    </edge>
    <edge source="AUS" target="BWA">
      <data key="d0">12212</data>
    </edge>
    <edge source="AUS" target="BRA">
      <data key="d0">10589882</data>
    </edge>
    <edge source="AUS" target="KHM">
      <data key="d0">351508</data>
    </edge>
    <edge source="AUS" target="CMR">
      <data key="d0">14924</data>
    </edge>
    <edge source="AUS" target="CAN">
      <data key="d0">8319484</data>
    </edge>
    <edge source="AUS" target="LKA">
      <data key="d0">1152416</data>
    </edge>
    <edge source="AUS" target="CHL">
      <data key="d0">31868344</data>
    </edge>
    <edge source="AUS" target="CHN">
      <data key="d0">50730490</data>
    </edge>
    <edge source="AUS" target="COL">
      <data key="d0">271686</data>
    </edge>
    <edge source="AUS" target="CRI">
      <data key="d0">319334</data>
    </edge>
    <edge source="AUS" target="HRV">
      <data key="d0">21661</data>
    </edge>
    <edge source="AUS" target="CZE">
      <data key="d0">230306</data>
    </edge>
    <edge source="AUS" target="DNK">
      <data key="d0">159094</data>
    </edge>
    <edge source="AUS" target="ECU">
      <data key="d0">49166</data>
    </edge>
    <edge source="AUS" target="SLV">
      <data key="d0">10136</data>
    </edge>
    <edge source="AUS" target="ETH">
      <data key="d0">46163</data>
    </edge>
    <edge source="AUS" target="FIN">
      <data key="d0">4237509</data>
    </edge>
    <edge source="AUS" target="FRA">
      <data key="d0">6832767</data>
    </edge>
    <edge source="AUS" target="GEO">
      <data key="d0">256015</data>
    </edge>
    <edge source="AUS" target="DEU">
      <data key="d0">25183535</data>
    </edge>
    <edge source="AUS" target="GHA">
      <data key="d0">8923450</data>
    </edge>
    <edge source="AUS" target="GRC">
      <data key="d0">123645</data>
    </edge>
    <edge source="AUS" target="GTM">
      <data key="d0">2143506</data>
    </edge>
    <edge source="AUS" target="HKG">
      <data key="d0">7311323</data>
    </edge>
    <edge source="AUS" target="HUN">
      <data key="d0">2436095</data>
    </edge>
    <edge source="AUS" target="IDN">
      <data key="d0">57375644</data>
    </edge>
    <edge source="AUS" target="IRL">
      <data key="d0">198691</data>
    </edge>
    <edge source="AUS" target="ISR">
      <data key="d0">1276406</data>
    </edge>
    <edge source="AUS" target="ITA">
      <data key="d0">8207286</data>
    </edge>
    <edge source="AUS" target="CIV">
      <data key="d0">29929</data>
    </edge>
    <edge source="AUS" target="JPN">
      <data key="d0">20494150</data>
    </edge>
    <edge source="AUS" target="KAZ">
      <data key="d0">1099925</data>
    </edge>
    <edge source="AUS" target="JOR">
      <data key="d0">643730</data>
    </edge>
    <edge source="AUS" target="KOR">
      <data key="d0">124236687</data>
    </edge>
    <edge source="AUS" target="LBN">
      <data key="d0">3552950</data>
    </edge>
    <edge source="AUS" target="LVA">
      <data key="d0">567130</data>
    </edge>
    <edge source="AUS" target="LTU">
      <data key="d0">189058</data>
    </edge>
    <edge source="AUS" target="MDG">
      <data key="d0">151255</data>
    </edge>
    <edge source="AUS" target="MYS">
      <data key="d0">18308546</data>
    </edge>
    <edge source="AUS" target="MRT">
      <data key="d0">91515</data>
    </edge>
    <edge source="AUS" target="MUS">
      <data key="d0">24509</data>
    </edge>
    <edge source="AUS" target="MEX">
      <data key="d0">2601250</data>
    </edge>
    <edge source="AUS" target="MAR">
      <data key="d0">769058</data>
    </edge>
    <edge source="AUS" target="MOZ">
      <data key="d0">1048663</data>
    </edge>
    <edge source="AUS" target="OMN">
      <data key="d0">118615215</data>
    </edge>
    <edge source="AUS" target="NAM">
      <data key="d0">248331</data>
    </edge>
    <edge source="AUS" target="NLD">
      <data key="d0">6182646</data>
    </edge>
    <edge source="AUS" target="NZL">
      <data key="d0">425034967</data>
    </edge>
    <edge source="AUS" target="NOR">
      <data key="d0">623159</data>
    </edge>
    <edge source="AUS" target="PAK">
      <data key="d0">3086889</data>
    </edge>
    <edge source="AUS" target="PRY">
      <data key="d0">100754</data>
    </edge>
    <edge source="AUS" target="PER">
      <data key="d0">19283224</data>
    </edge>
    <edge source="AUS" target="PHL">
      <data key="d0">3111282</data>
    </edge>
    <edge source="AUS" target="POL">
      <data key="d0">1063559</data>
    </edge>
    <edge source="AUS" target="PRT">
      <data key="d0">266690</data>
    </edge>
    <edge source="AUS" target="ROU">
      <data key="d0">83156</data>
    </edge>
    <edge source="AUS" target="RUS">
      <data key="d0">6531106</data>
    </edge>
    <edge source="AUS" target="SAU">
      <data key="d0">834717869</data>
    </edge>
    <edge source="AUS" target="SEN">
      <data key="d0">585706</data>
    </edge>
    <edge source="AUS" target="IND">
      <data key="d0">7706963</data>
    </edge>
    <edge source="AUS" target="SGP">
      <data key="d0">22739790</data>
    </edge>
    <edge source="AUS" target="SVK">
      <data key="d0">43814</data>
    </edge>
    <edge source="AUS" target="VNM">
      <data key="d0">634388</data>
    </edge>
    <edge source="AUS" target="SVN">
      <data key="d0">984967</data>
    </edge>
    <edge source="AUS" target="ZAF">
      <data key="d0">37107833</data>
    </edge>
    <edge source="AUS" target="ZWE">
      <data key="d0">202504</data>
    </edge>
    <edge source="AUS" target="ESP">
      <data key="d0">3341573</data>
    </edge>
    <edge source="AUS" target="SWE">
      <data key="d0">8739586</data>
    </edge>
    <edge source="AUS" target="CHE">
      <data key="d0">374851</data>
    </edge>
    <edge source="AUS" target="THA">
      <data key="d0">33486978</data>
    </edge>
    <edge source="AUS" target="ARE">
      <data key="d0">253829313</data>
    </edge>
    <edge source="AUS" target="TUN">
      <data key="d0">20105</data>
    </edge>
    <edge source="AUS" target="TUR">
      <data key="d0">341472</data>
    </edge>
    <edge source="AUS" target="UGA">
      <data key="d0">39088</data>
    </edge>
    <edge source="AUS" target="UKR">
      <data key="d0">260614</data>
    </edge>
    <edge source="AUS" target="EGY">
      <data key="d0">5510959</data>
    </edge>
    <edge source="AUS" target="GBR">
      <data key="d0">31499144</data>
    </edge>
    <edge source="AUS" target="TZA">
      <data key="d0">1201421</data>
    </edge>
    <edge source="AUS" target="USA">
      <data key="d0">310867579</data>
    </edge>
    <edge source="AUS" target="BFA">
      <data key="d0">59251</data>
    </edge>
    <edge source="AUS" target="URY">
      <data key="d0">10928</data>
    </edge>
    <edge source="BOL" target="ARG">
      <data key="d0">1217377</data>
    </edge>
    <edge source="BOL" target="BRA">
      <data key="d0">1048013</data>
    </edge>
    <edge source="BOL" target="CHL">
      <data key="d0">2125310</data>
    </edge>
    <edge source="BOL" target="DEU">
      <data key="d0">79292</data>
    </edge>
    <edge source="BOL" target="CIV">
      <data key="d0">38340</data>
    </edge>
    <edge source="BOL" target="MOZ">
      <data key="d0">206450</data>
    </edge>
    <edge source="BOL" target="PRY">
      <data key="d0">19706</data>
    </edge>
    <edge source="BOL" target="PER">
      <data key="d0">44793</data>
    </edge>
    <edge source="BOL" target="GBR">
      <data key="d0">29943</data>
    </edge>
    <edge source="BOL" target="USA">
      <data key="d0">280238</data>
    </edge>
    <edge source="BRA" target="DZA">
      <data key="d0">194084</data>
    </edge>
    <edge source="BRA" target="ARG">
      <data key="d0">6838284359</data>
    </edge>
    <edge source="BRA" target="AUS">
      <data key="d0">34821847</data>
    </edge>
    <edge source="BRA" target="AUT">
      <data key="d0">2291856</data>
    </edge>
    <edge source="BRA" target="BEL">
      <data key="d0">9226943</data>
    </edge>
    <edge source="BRA" target="BOL">
      <data key="d0">59989562</data>
    </edge>
    <edge source="BRA" target="BGR">
      <data key="d0">34302</data>
    </edge>
    <edge source="BRA" target="BLR">
      <data key="d0">356142</data>
    </edge>
    <edge source="BRA" target="CAN">
      <data key="d0">8407368</data>
    </edge>
    <edge source="BRA" target="CAF">
      <data key="d0">79587</data>
    </edge>
    <edge source="BRA" target="CHL">
      <data key="d0">819177689</data>
    </edge>
    <edge source="BRA" target="CHN">
      <data key="d0">43577568</data>
    </edge>
    <edge source="BRA" target="COL">
      <data key="d0">276169001</data>
    </edge>
    <edge source="BRA" target="CRI">
      <data key="d0">30803181</data>
    </edge>
    <edge source="BRA" target="CZE">
      <data key="d0">1020794</data>
    </edge>
    <edge source="BRA" target="BEN">
      <data key="d0">179457</data>
    </edge>
    <edge source="BRA" target="DNK">
      <data key="d0">1064481</data>
    </edge>
    <edge source="BRA" target="ECU">
      <data key="d0">85369967</data>
    </edge>
    <edge source="BRA" target="SLV">
      <data key="d0">3783693</data>
    </edge>
    <edge source="BRA" target="ETH">
      <data key="d0">1016383</data>
    </edge>
    <edge source="BRA" target="FIN">
      <data key="d0">787887</data>
    </edge>
    <edge source="BRA" target="FRA">
      <data key="d0">29496035</data>
    </edge>
    <edge source="BRA" target="DEU">
      <data key="d0">166721286</data>
    </edge>
    <edge source="BRA" target="GHA">
      <data key="d0">493956</data>
    </edge>
    <edge source="BRA" target="GRC">
      <data key="d0">1945954</data>
    </edge>
    <edge source="BRA" target="GTM">
      <data key="d0">11113681</data>
    </edge>
    <edge source="BRA" target="HND">
      <data key="d0">4318294</data>
    </edge>
    <edge source="BRA" target="HKG">
      <data key="d0">21997</data>
    </edge>
    <edge source="BRA" target="HUN">
      <data key="d0">1423179</data>
    </edge>
    <edge source="BRA" target="IDN">
      <data key="d0">37711255</data>
    </edge>
    <edge source="BRA" target="IRL">
      <data key="d0">20270</data>
    </edge>
    <edge source="BRA" target="ISR">
      <data key="d0">122572</data>
    </edge>
    <edge source="BRA" target="ITA">
      <data key="d0">39851136</data>
    </edge>
    <edge source="BRA" target="CIV">
      <data key="d0">229237</data>
    </edge>
    <edge source="BRA" target="JAM">
      <data key="d0">3363998</data>
    </edge>
    <edge source="BRA" target="JPN">
      <data key="d0">6758686</data>
    </edge>
    <edge source="BRA" target="JOR">
      <data key="d0">1549254</data>
    </edge>
    <edge source="BRA" target="KOR">
      <data key="d0">4373994</data>
    </edge>
    <edge source="BRA" target="LBN">
      <data key="d0">205080</data>
    </edge>
    <edge source="BRA" target="LTU">
      <data key="d0">18548</data>
    </edge>
    <edge source="BRA" target="MWI">
      <data key="d0">12787</data>
    </edge>
    <edge source="BRA" target="MYS">
      <data key="d0">3437828</data>
    </edge>
    <edge source="BRA" target="MRT">
      <data key="d0">293880</data>
    </edge>
    <edge source="BRA" target="MEX">
      <data key="d0">736294192</data>
    </edge>
    <edge source="BRA" target="MAR">
      <data key="d0">895620</data>
    </edge>
    <edge source="BRA" target="MOZ">
      <data key="d0">2761326</data>
    </edge>
    <edge source="BRA" target="NAM">
      <data key="d0">347621</data>
    </edge>
    <edge source="BRA" target="NLD">
      <data key="d0">13746725</data>
    </edge>
    <edge source="BRA" target="NZL">
      <data key="d0">2198292</data>
    </edge>
    <edge source="BRA" target="NIC">
      <data key="d0">3030029</data>
    </edge>
    <edge source="BRA" target="NOR">
      <data key="d0">33858</data>
    </edge>
    <edge source="BRA" target="PAK">
      <data key="d0">33849</data>
    </edge>
    <edge source="BRA" target="PAN">
      <data key="d0">7699567</data>
    </edge>
    <edge source="BRA" target="PRY">
      <data key="d0">137332660</data>
    </edge>
    <edge source="BRA" target="PER">
      <data key="d0">569758059</data>
    </edge>
    <edge source="BRA" target="PHL">
      <data key="d0">11455</data>
    </edge>
    <edge source="BRA" target="POL">
      <data key="d0">34048309</data>
    </edge>
    <edge source="BRA" target="PRT">
      <data key="d0">5728220</data>
    </edge>
    <edge source="BRA" target="ROU">
      <data key="d0">4475450</data>
    </edge>
    <edge source="BRA" target="RUS">
      <data key="d0">49887309</data>
    </edge>
    <edge source="BRA" target="SAU">
      <data key="d0">3064500</data>
    </edge>
    <edge source="BRA" target="SEN">
      <data key="d0">31570</data>
    </edge>
    <edge source="BRA" target="IND">
      <data key="d0">21430707</data>
    </edge>
    <edge source="BRA" target="SGP">
      <data key="d0">5513051</data>
    </edge>
    <edge source="BRA" target="SVK">
      <data key="d0">1147068</data>
    </edge>
    <edge source="BRA" target="ZAF">
      <data key="d0">386662899</data>
    </edge>
    <edge source="BRA" target="ZWE">
      <data key="d0">508785</data>
    </edge>
    <edge source="BRA" target="ESP">
      <data key="d0">4850923</data>
    </edge>
    <edge source="BRA" target="SWE">
      <data key="d0">30922577</data>
    </edge>
    <edge source="BRA" target="CHE">
      <data key="d0">1559525</data>
    </edge>
    <edge source="BRA" target="THA">
      <data key="d0">145001586</data>
    </edge>
    <edge source="BRA" target="ARE">
      <data key="d0">2797481</data>
    </edge>
    <edge source="BRA" target="TUN">
      <data key="d0">527102</data>
    </edge>
    <edge source="BRA" target="TUR">
      <data key="d0">3788703</data>
    </edge>
    <edge source="BRA" target="UGA">
      <data key="d0">10798</data>
    </edge>
    <edge source="BRA" target="UKR">
      <data key="d0">22637</data>
    </edge>
    <edge source="BRA" target="EGY">
      <data key="d0">21957042</data>
    </edge>
    <edge source="BRA" target="GBR">
      <data key="d0">14649759</data>
    </edge>
    <edge source="BRA" target="TZA">
      <data key="d0">464393</data>
    </edge>
    <edge source="BRA" target="USA">
      <data key="d0">469853188</data>
    </edge>
    <edge source="BRA" target="URY">
      <data key="d0">275657763</data>
    </edge>
    <edge source="CMR" target="BEL">
      <data key="d0">81525</data>
    </edge>
    <edge source="CMR" target="BDI">
      <data key="d0">15504</data>
    </edge>
    <edge source="CMR" target="CAF">
      <data key="d0">1044835</data>
    </edge>
    <edge source="CMR" target="CHN">
      <data key="d0">21939</data>
    </edge>
    <edge source="CMR" target="ETH">
      <data key="d0">72476</data>
    </edge>
    <edge source="CMR" target="FRA">
      <data key="d0">1021159</data>
    </edge>
    <edge source="CMR" target="GMB">
      <data key="d0">29915</data>
    </edge>
    <edge source="CMR" target="DEU">
      <data key="d0">10203</data>
    </edge>
    <edge source="CMR" target="GHA">
      <data key="d0">30733</data>
    </edge>
    <edge source="CMR" target="ITA">
      <data key="d0">161780</data>
    </edge>
    <edge source="CMR" target="CIV">
      <data key="d0">142839</data>
    </edge>
    <edge source="CMR" target="LBN">
      <data key="d0">29018</data>
    </edge>
    <edge source="CMR" target="MDG">
      <data key="d0">12559</data>
    </edge>
    <edge source="CMR" target="MOZ">
      <data key="d0">10419</data>
    </edge>
    <edge source="CMR" target="NLD">
      <data key="d0">252778</data>
    </edge>
    <edge source="CMR" target="SEN">
      <data key="d0">85130</data>
    </edge>
    <edge source="CMR" target="TGO">
      <data key="d0">45776</data>
    </edge>
    <edge source="CMR" target="USA">
      <data key="d0">51113</data>
    </edge>
    <edge source="CAN" target="ALB">
      <data key="d0">450901</data>
    </edge>
    <edge source="CAN" target="DZA">
      <data key="d0">1777288</data>
    </edge>
    <edge source="CAN" target="AZE">
      <data key="d0">83973</data>
    </edge>
    <edge source="CAN" target="ARG">
      <data key="d0">3214997</data>
    </edge>
    <edge source="CAN" target="AUS">
      <data key="d0">70261408</data>
    </edge>
    <edge source="CAN" target="AUT">
      <data key="d0">6066776</data>
    </edge>
    <edge source="CAN" target="ARM">
      <data key="d0">277132</data>
    </edge>
    <edge source="CAN" target="BEL">
      <data key="d0">34166383</data>
    </edge>
    <edge source="CAN" target="BOL">
      <data key="d0">2739414</data>
    </edge>
    <edge source="CAN" target="BRA">
      <data key="d0">58651337</data>
    </edge>
    <edge source="CAN" target="BGR">
      <data key="d0">509496</data>
    </edge>
    <edge source="CAN" target="BDI">
      <data key="d0">100492</data>
    </edge>
    <edge source="CAN" target="KHM">
      <data key="d0">1237834</data>
    </edge>
    <edge source="CAN" target="CMR">
      <data key="d0">2481693</data>
    </edge>
    <edge source="CAN" target="CAF">
      <data key="d0">70469</data>
    </edge>
    <edge source="CAN" target="CHL">
      <data key="d0">29734471</data>
    </edge>
    <edge source="CAN" target="CHN">
      <data key="d0">90315370</data>
    </edge>
    <edge source="CAN" target="COL">
      <data key="d0">46638994</data>
    </edge>
    <edge source="CAN" target="CRI">
      <data key="d0">757020</data>
    </edge>
    <edge source="CAN" target="HRV">
      <data key="d0">798522</data>
    </edge>
    <edge source="CAN" target="CZE">
      <data key="d0">2155334</data>
    </edge>
    <edge source="CAN" target="BEN">
      <data key="d0">8828462</data>
    </edge>
    <edge source="CAN" target="DNK">
      <data key="d0">721718</data>
    </edge>
    <edge source="CAN" target="ECU">
      <data key="d0">2215282</data>
    </edge>
    <edge source="CAN" target="SLV">
      <data key="d0">107397</data>
    </edge>
    <edge source="CAN" target="ETH">
      <data key="d0">142263</data>
    </edge>
    <edge source="CAN" target="EST">
      <data key="d0">222791</data>
    </edge>
    <edge source="CAN" target="FIN">
      <data key="d0">75296427</data>
    </edge>
    <edge source="CAN" target="FRA">
      <data key="d0">30730897</data>
    </edge>
    <edge source="CAN" target="GEO">
      <data key="d0">1487157</data>
    </edge>
    <edge source="CAN" target="GMB">
      <data key="d0">246086</data>
    </edge>
    <edge source="CAN" target="DEU">
      <data key="d0">67077366</data>
    </edge>
    <edge source="CAN" target="GHA">
      <data key="d0">34073892</data>
    </edge>
    <edge source="CAN" target="GRC">
      <data key="d0">544678</data>
    </edge>
    <edge source="CAN" target="GTM">
      <data key="d0">4555005</data>
    </edge>
    <edge source="CAN" target="HND">
      <data key="d0">689987</data>
    </edge>
    <edge source="CAN" target="HKG">
      <data key="d0">9466734</data>
    </edge>
    <edge source="CAN" target="HUN">
      <data key="d0">10646189</data>
    </edge>
    <edge source="CAN" target="IDN">
      <data key="d0">55583848</data>
    </edge>
    <edge source="CAN" target="IRL">
      <data key="d0">435061</data>
    </edge>
    <edge source="CAN" target="ISR">
      <data key="d0">3791345</data>
    </edge>
    <edge source="CAN" target="ITA">
      <data key="d0">7170054</data>
    </edge>
    <edge source="CAN" target="CIV">
      <data key="d0">2064060</data>
    </edge>
    <edge source="CAN" target="JAM">
      <data key="d0">1542691</data>
    </edge>
    <edge source="CAN" target="JPN">
      <data key="d0">42739449</data>
    </edge>
    <edge source="CAN" target="KAZ">
      <data key="d0">2161209</data>
    </edge>
    <edge source="CAN" target="JOR">
      <data key="d0">15648999</data>
    </edge>
    <edge source="CAN" target="KOR">
      <data key="d0">10002997</data>
    </edge>
    <edge source="CAN" target="KGZ">
      <data key="d0">2783983</data>
    </edge>
    <edge source="CAN" target="LBN">
      <data key="d0">26171051</data>
    </edge>
    <edge source="CAN" target="LVA">
      <data key="d0">690320</data>
    </edge>
    <edge source="CAN" target="LTU">
      <data key="d0">2902582</data>
    </edge>
    <edge source="CAN" target="MDG">
      <data key="d0">186004</data>
    </edge>
    <edge source="CAN" target="MWI">
      <data key="d0">92124</data>
    </edge>
    <edge source="CAN" target="MYS">
      <data key="d0">1018058</data>
    </edge>
    <edge source="CAN" target="MRT">
      <data key="d0">209186</data>
    </edge>
    <edge source="CAN" target="MUS">
      <data key="d0">89550</data>
    </edge>
    <edge source="CAN" target="MEX">
      <data key="d0">724144205</data>
    </edge>
    <edge source="CAN" target="MAR">
      <data key="d0">8062833</data>
    </edge>
    <edge source="CAN" target="MOZ">
      <data key="d0">15534</data>
    </edge>
    <edge source="CAN" target="OMN">
      <data key="d0">10079029</data>
    </edge>
    <edge source="CAN" target="NAM">
      <data key="d0">326717</data>
    </edge>
    <edge source="CAN" target="NLD">
      <data key="d0">11117477</data>
    </edge>
    <edge source="CAN" target="NZL">
      <data key="d0">4967998</data>
    </edge>
    <edge source="CAN" target="NIC">
      <data key="d0">230483</data>
    </edge>
    <edge source="CAN" target="NER">
      <data key="d0">1506847</data>
    </edge>
    <edge source="CAN" target="NOR">
      <data key="d0">1948147</data>
    </edge>
    <edge source="CAN" target="PAK">
      <data key="d0">208160</data>
    </edge>
    <edge source="CAN" target="PAN">
      <data key="d0">3304525</data>
    </edge>
    <edge source="CAN" target="PRY">
      <data key="d0">270513</data>
    </edge>
    <edge source="CAN" target="PER">
      <data key="d0">6519176</data>
    </edge>
    <edge source="CAN" target="PHL">
      <data key="d0">2438235</data>
    </edge>
    <edge source="CAN" target="POL">
      <data key="d0">5350571</data>
    </edge>
    <edge source="CAN" target="PRT">
      <data key="d0">799762</data>
    </edge>
    <edge source="CAN" target="ROU">
      <data key="d0">1007289</data>
    </edge>
    <edge source="CAN" target="RUS">
      <data key="d0">68792016</data>
    </edge>
    <edge source="CAN" target="SAU">
      <data key="d0">73370403</data>
    </edge>
    <edge source="CAN" target="SEN">
      <data key="d0">1825920</data>
    </edge>
    <edge source="CAN" target="SRB">
      <data key="d0">1134798</data>
    </edge>
    <edge source="CAN" target="IND">
      <data key="d0">8791795</data>
    </edge>
    <edge source="CAN" target="SGP">
      <data key="d0">15837041</data>
    </edge>
    <edge source="CAN" target="SVK">
      <data key="d0">627801</data>
    </edge>
    <edge source="CAN" target="VNM">
      <data key="d0">1423075</data>
    </edge>
    <edge source="CAN" target="SVN">
      <data key="d0">111681</data>
    </edge>
    <edge source="CAN" target="ZAF">
      <data key="d0">18080986</data>
    </edge>
    <edge source="CAN" target="ZWE">
      <data key="d0">5283757</data>
    </edge>
    <edge source="CAN" target="ESP">
      <data key="d0">4279809</data>
    </edge>
    <edge source="CAN" target="SWE">
      <data key="d0">15194137</data>
    </edge>
    <edge source="CAN" target="CHE">
      <data key="d0">21438239</data>
    </edge>
    <edge source="CAN" target="THA">
      <data key="d0">14421185</data>
    </edge>
    <edge source="CAN" target="TGO">
      <data key="d0">2315322</data>
    </edge>
    <edge source="CAN" target="ARE">
      <data key="d0">81118980</data>
    </edge>
    <edge source="CAN" target="TUN">
      <data key="d0">4607235</data>
    </edge>
    <edge source="CAN" target="TUR">
      <data key="d0">4188337</data>
    </edge>
    <edge source="CAN" target="UGA">
      <data key="d0">27913</data>
    </edge>
    <edge source="CAN" target="UKR">
      <data key="d0">1389317</data>
    </edge>
    <edge source="CAN" target="EGY">
      <data key="d0">1940218</data>
    </edge>
    <edge source="CAN" target="GBR">
      <data key="d0">38567017</data>
    </edge>
    <edge source="CAN" target="TZA">
      <data key="d0">983745</data>
    </edge>
    <edge source="CAN" target="USA">
      <data key="d0">57693220265</data>
    </edge>
    <edge source="CAN" target="BFA">
      <data key="d0">4050226</data>
    </edge>
    <edge source="CAN" target="URY">
      <data key="d0">1355318</data>
    </edge>
    <edge source="CHL" target="DZA">
      <data key="d0">91408</data>
    </edge>
    <edge source="CHL" target="ARG">
      <data key="d0">47781073</data>
    </edge>
    <edge source="CHL" target="AUS">
      <data key="d0">267510</data>
    </edge>
    <edge source="CHL" target="BEL">
      <data key="d0">388148</data>
    </edge>
    <edge source="CHL" target="BOL">
      <data key="d0">353324583</data>
    </edge>
    <edge source="CHL" target="BWA">
      <data key="d0">204270</data>
    </edge>
    <edge source="CHL" target="BRA">
      <data key="d0">106927512</data>
    </edge>
    <edge source="CHL" target="CAN">
      <data key="d0">1403701</data>
    </edge>
    <edge source="CHL" target="CHN">
      <data key="d0">1164024</data>
    </edge>
    <edge source="CHL" target="COL">
      <data key="d0">31344978</data>
    </edge>
    <edge source="CHL" target="CRI">
      <data key="d0">189373</data>
    </edge>
    <edge source="CHL" target="DNK">
      <data key="d0">32525</data>
    </edge>
    <edge source="CHL" target="ECU">
      <data key="d0">2990475</data>
    </edge>
    <edge source="CHL" target="SLV">
      <data key="d0">61328</data>
    </edge>
    <edge source="CHL" target="FIN">
      <data key="d0">112230</data>
    </edge>
    <edge source="CHL" target="FRA">
      <data key="d0">2694203</data>
    </edge>
    <edge source="CHL" target="DEU">
      <data key="d0">280343</data>
    </edge>
    <edge source="CHL" target="GHA">
      <data key="d0">11000</data>
    </edge>
    <edge source="CHL" target="HND">
      <data key="d0">226745</data>
    </edge>
    <edge source="CHL" target="HKG">
      <data key="d0">859737</data>
    </edge>
    <edge source="CHL" target="IDN">
      <data key="d0">2284266</data>
    </edge>
    <edge source="CHL" target="ITA">
      <data key="d0">34988</data>
    </edge>
    <edge source="CHL" target="JPN">
      <data key="d0">677150</data>
    </edge>
    <edge source="CHL" target="KOR">
      <data key="d0">191849</data>
    </edge>
    <edge source="CHL" target="MYS">
      <data key="d0">639562</data>
    </edge>
    <edge source="CHL" target="MRT">
      <data key="d0">1084192</data>
    </edge>
    <edge source="CHL" target="MEX">
      <data key="d0">14402895</data>
    </edge>
    <edge source="CHL" target="NLD">
      <data key="d0">609378</data>
    </edge>
    <edge source="CHL" target="NZL">
      <data key="d0">15600</data>
    </edge>
    <edge source="CHL" target="PAN">
      <data key="d0">7825786</data>
    </edge>
    <edge source="CHL" target="PRY">
      <data key="d0">142276443</data>
    </edge>
    <edge source="CHL" target="PER">
      <data key="d0">44931372</data>
    </edge>
    <edge source="CHL" target="IND">
      <data key="d0">58162</data>
    </edge>
    <edge source="CHL" target="SGP">
      <data key="d0">29669</data>
    </edge>
    <edge source="CHL" target="VNM">
      <data key="d0">25193</data>
    </edge>
    <edge source="CHL" target="ESP">
      <data key="d0">256026</data>
    </edge>
    <edge source="CHL" target="SWE">
      <data key="d0">168747</data>
    </edge>
    <edge source="CHL" target="THA">
      <data key="d0">147243</data>
    </edge>
    <edge source="CHL" target="EGY">
      <data key="d0">32185</data>
    </edge>
    <edge source="CHL" target="GBR">
      <data key="d0">295809</data>
    </edge>
    <edge source="CHL" target="USA">
      <data key="d0">23353643</data>
    </edge>
    <edge source="CHL" target="URY">
      <data key="d0">2980438</data>
    </edge>
    <edge source="CHN" target="ALB">
      <data key="d0">5455342</data>
    </edge>
    <edge source="CHN" target="DZA">
      <data key="d0">1160435631</data>
    </edge>
    <edge source="CHN" target="AZE">
      <data key="d0">123089760</data>
    </edge>
    <edge source="CHN" target="ARG">
      <data key="d0">491072595</data>
    </edge>
    <edge source="CHN" target="AUS">
      <data key="d0">1152670983</data>
    </edge>
    <edge source="CHN" target="AUT">
      <data key="d0">50924850</data>
    </edge>
    <edge source="CHN" target="ARM">
      <data key="d0">4704252</data>
    </edge>
    <edge source="CHN" target="BEL">
      <data key="d0">305896260</data>
    </edge>
    <edge source="CHN" target="BOL">
      <data key="d0">101612588</data>
    </edge>
    <edge source="CHN" target="BWA">
      <data key="d0">4808624</data>
    </edge>
    <edge source="CHN" target="BRA">
      <data key="d0">1071265914</data>
    </edge>
    <edge source="CHN" target="BGR">
      <data key="d0">51931737</data>
    </edge>
    <edge source="CHN" target="BDI">
      <data key="d0">2424550</data>
    </edge>
    <edge source="CHN" target="BLR">
      <data key="d0">45919870</data>
    </edge>
    <edge source="CHN" target="KHM">
      <data key="d0">78866171</data>
    </edge>
    <edge source="CHN" target="CMR">
      <data key="d0">72327634</data>
    </edge>
    <edge source="CHN" target="CAN">
      <data key="d0">972233834</data>
    </edge>
    <edge source="CHN" target="CAF">
      <data key="d0">1110761</data>
    </edge>
    <edge source="CHN" target="LKA">
      <data key="d0">133407968</data>
    </edge>
    <edge source="CHN" target="CHL">
      <data key="d0">777989205</data>
    </edge>
    <edge source="CHN" target="COL">
      <data key="d0">557617679</data>
    </edge>
    <edge source="CHN" target="CRI">
      <data key="d0">122576341</data>
    </edge>
    <edge source="CHN" target="HRV">
      <data key="d0">19644870</data>
    </edge>
    <edge source="CHN" target="CZE">
      <data key="d0">125295309</data>
    </edge>
    <edge source="CHN" target="BEN">
      <data key="d0">45686786</data>
    </edge>
    <edge source="CHN" target="DNK">
      <data key="d0">1393546111</data>
    </edge>
    <edge source="CHN" target="ECU">
      <data key="d0">300160060</data>
    </edge>
    <edge source="CHN" target="SLV">
      <data key="d0">24731548</data>
    </edge>
    <edge source="CHN" target="ETH">
      <data key="d0">224579189</data>
    </edge>
    <edge source="CHN" target="EST">
      <data key="d0">42549521</data>
    </edge>
    <edge source="CHN" target="FIN">
      <data key="d0">114629805</data>
    </edge>
    <edge source="CHN" target="FRA">
      <data key="d0">521164106</data>
    </edge>
    <edge source="CHN" target="GEO">
      <data key="d0">12447765</data>
    </edge>
    <edge source="CHN" target="GMB">
      <data key="d0">4069225</data>
    </edge>
    <edge source="CHN" target="PSE">
      <data key="d0">1086866</data>
    </edge>
    <edge source="CHN" target="DEU">
      <data key="d0">1838496503</data>
    </edge>
    <edge source="CHN" target="GHA">
      <data key="d0">198636594</data>
    </edge>
    <edge source="CHN" target="GRC">
      <data key="d0">39802109</data>
    </edge>
    <edge source="CHN" target="GTM">
      <data key="d0">121251077</data>
    </edge>
    <edge source="CHN" target="HND">
      <data key="d0">55997430</data>
    </edge>
    <edge source="CHN" target="HKG">
      <data key="d0">2223815101</data>
    </edge>
    <edge source="CHN" target="HUN">
      <data key="d0">61521337</data>
    </edge>
    <edge source="CHN" target="IDN">
      <data key="d0">1058598535</data>
    </edge>
    <edge source="CHN" target="IRL">
      <data key="d0">18986657</data>
    </edge>
    <edge source="CHN" target="ISR">
      <data key="d0">83713438</data>
    </edge>
    <edge source="CHN" target="ITA">
      <data key="d0">686855203</data>
    </edge>
    <edge source="CHN" target="CIV">
      <data key="d0">45889033</data>
    </edge>
    <edge source="CHN" target="JAM">
      <data key="d0">11528555</data>
    </edge>
    <edge source="CHN" target="JPN">
      <data key="d0">3811194120</data>
    </edge>
    <edge source="CHN" target="KAZ">
      <data key="d0">728056848</data>
    </edge>
    <edge source="CHN" target="JOR">
      <data key="d0">79450552</data>
    </edge>
    <edge source="CHN" target="KOR">
      <data key="d0">1429994840</data>
    </edge>
    <edge source="CHN" target="KGZ">
      <data key="d0">71281900</data>
    </edge>
    <edge source="CHN" target="LBN">
      <data key="d0">56717489</data>
    </edge>
    <edge source="CHN" target="LVA">
      <data key="d0">21380218</data>
    </edge>
    <edge source="CHN" target="LTU">
      <data key="d0">85664268</data>
    </edge>
    <edge source="CHN" target="MDG">
      <data key="d0">30079393</data>
    </edge>
    <edge source="CHN" target="MWI">
      <data key="d0">3084368</data>
    </edge>
    <edge source="CHN" target="MYS">
      <data key="d0">1067680490</data>
    </edge>
    <edge source="CHN" target="MRT">
      <data key="d0">13625361</data>
    </edge>
    <edge source="CHN" target="MUS">
      <data key="d0">21711662</data>
    </edge>
    <edge source="CHN" target="MEX">
      <data key="d0">1105285332</data>
    </edge>
    <edge source="CHN" target="MDA">
      <data key="d0">2815753</data>
    </edge>
    <edge source="CHN" target="MAR">
      <data key="d0">126613719</data>
    </edge>
    <edge source="CHN" target="MOZ">
      <data key="d0">78559375</data>
    </edge>
    <edge source="CHN" target="OMN">
      <data key="d0">38715352</data>
    </edge>
    <edge source="CHN" target="NAM">
      <data key="d0">12405537</data>
    </edge>
    <edge source="CHN" target="NLD">
      <data key="d0">667525895</data>
    </edge>
    <edge source="CHN" target="NZL">
      <data key="d0">78992857</data>
    </edge>
    <edge source="CHN" target="NIC">
      <data key="d0">24788273</data>
    </edge>
    <edge source="CHN" target="NER">
      <data key="d0">21594330</data>
    </edge>
    <edge source="CHN" target="NOR">
      <data key="d0">93102572</data>
    </edge>
    <edge source="CHN" target="PAK">
      <data key="d0">196089762</data>
    </edge>
    <edge source="CHN" target="PAN">
      <data key="d0">107852618</data>
    </edge>
    <edge source="CHN" target="PRY">
      <data key="d0">132043506</data>
    </edge>
    <edge source="CHN" target="PER">
      <data key="d0">655401784</data>
    </edge>
    <edge source="CHN" target="PHL">
      <data key="d0">584191562</data>
    </edge>
    <edge source="CHN" target="POL">
      <data key="d0">381299485</data>
    </edge>
    <edge source="CHN" target="PRT">
      <data key="d0">69346925</data>
    </edge>
    <edge source="CHN" target="ROU">
      <data key="d0">68716829</data>
    </edge>
    <edge source="CHN" target="RUS">
      <data key="d0">2821717765</data>
    </edge>
    <edge source="CHN" target="SAU">
      <data key="d0">806342791</data>
    </edge>
    <edge source="CHN" target="SEN">
      <data key="d0">70650431</data>
    </edge>
    <edge source="CHN" target="SRB">
      <data key="d0">10427763</data>
    </edge>
    <edge source="CHN" target="IND">
      <data key="d0">1046013281</data>
    </edge>
    <edge source="CHN" target="SGP">
      <data key="d0">443314495</data>
    </edge>
    <edge source="CHN" target="SVK">
      <data key="d0">81361791</data>
    </edge>
    <edge source="CHN" target="VNM">
      <data key="d0">636170358</data>
    </edge>
    <edge source="CHN" target="SVN">
      <data key="d0">23225416</data>
    </edge>
    <edge source="CHN" target="ZAF">
      <data key="d0">614168817</data>
    </edge>
    <edge source="CHN" target="ZWE">
      <data key="d0">45717930</data>
    </edge>
    <edge source="CHN" target="ESP">
      <data key="d0">263251925</data>
    </edge>
    <edge source="CHN" target="SWE">
      <data key="d0">149968294</data>
    </edge>
    <edge source="CHN" target="CHE">
      <data key="d0">75144971</data>
    </edge>
    <edge source="CHN" target="THA">
      <data key="d0">1082926824</data>
    </edge>
    <edge source="CHN" target="TGO">
      <data key="d0">219626571</data>
    </edge>
    <edge source="CHN" target="ARE">
      <data key="d0">627483565</data>
    </edge>
    <edge source="CHN" target="TUN">
      <data key="d0">43772670</data>
    </edge>
    <edge source="CHN" target="TUR">
      <data key="d0">438731724</data>
    </edge>
    <edge source="CHN" target="UGA">
      <data key="d0">56362198</data>
    </edge>
    <edge source="CHN" target="UKR">
      <data key="d0">326052091</data>
    </edge>
    <edge source="CHN" target="MKD">
      <data key="d0">30251152</data>
    </edge>
    <edge source="CHN" target="EGY">
      <data key="d0">484760881</data>
    </edge>
    <edge source="CHN" target="GBR">
      <data key="d0">1481312007</data>
    </edge>
    <edge source="CHN" target="TZA">
      <data key="d0">198343618</data>
    </edge>
    <edge source="CHN" target="USA">
      <data key="d0">12141120080</data>
    </edge>
    <edge source="CHN" target="BFA">
      <data key="d0">13016200</data>
    </edge>
    <edge source="CHN" target="URY">
      <data key="d0">186308495</data>
    </edge>
    <edge source="COL" target="ARG">
      <data key="d0">30868923</data>
    </edge>
    <edge source="COL" target="AUS">
      <data key="d0">28988</data>
    </edge>
    <edge source="COL" target="BEL">
      <data key="d0">30193</data>
    </edge>
    <edge source="COL" target="BOL">
      <data key="d0">377507</data>
    </edge>
    <edge source="COL" target="BRA">
      <data key="d0">974818</data>
    </edge>
    <edge source="COL" target="CAN">
      <data key="d0">115519</data>
    </edge>
    <edge source="COL" target="CHL">
      <data key="d0">14607945</data>
    </edge>
    <edge source="COL" target="CHN">
      <data key="d0">336817</data>
    </edge>
    <edge source="COL" target="CRI">
      <data key="d0">5173852</data>
    </edge>
    <edge source="COL" target="ECU">
      <data key="d0">252466851</data>
    </edge>
    <edge source="COL" target="SLV">
      <data key="d0">302513</data>
    </edge>
    <edge source="COL" target="FRA">
      <data key="d0">92228</data>
    </edge>
    <edge source="COL" target="DEU">
      <data key="d0">233281</data>
    </edge>
    <edge source="COL" target="GTM">
      <data key="d0">5714081</data>
    </edge>
    <edge source="COL" target="HND">
      <data key="d0">980020</data>
    </edge>
    <edge source="COL" target="ITA">
      <data key="d0">118504</data>
    </edge>
    <edge source="COL" target="JPN">
      <data key="d0">33685</data>
    </edge>
    <edge source="COL" target="MEX">
      <data key="d0">165315049</data>
    </edge>
    <edge source="COL" target="NLD">
      <data key="d0">48248</data>
    </edge>
    <edge source="COL" target="PAN">
      <data key="d0">17586371</data>
    </edge>
    <edge source="COL" target="PER">
      <data key="d0">33868583</data>
    </edge>
    <edge source="COL" target="SGP">
      <data key="d0">24332</data>
    </edge>
    <edge source="COL" target="ESP">
      <data key="d0">64576</data>
    </edge>
    <edge source="COL" target="SWE">
      <data key="d0">158442</data>
    </edge>
    <edge source="COL" target="GBR">
      <data key="d0">250285</data>
    </edge>
    <edge source="COL" target="USA">
      <data key="d0">14849615</data>
    </edge>
    <edge source="CRI" target="ARG">
      <data key="d0">135950</data>
    </edge>
    <edge source="CRI" target="AUS">
      <data key="d0">24718</data>
    </edge>
    <edge source="CRI" target="BEL">
      <data key="d0">8981900</data>
    </edge>
    <edge source="CRI" target="BOL">
      <data key="d0">30785</data>
    </edge>
    <edge source="CRI" target="BRA">
      <data key="d0">753077</data>
    </edge>
    <edge source="CRI" target="CMR">
      <data key="d0">102455</data>
    </edge>
    <edge source="CRI" target="CAN">
      <data key="d0">945477</data>
    </edge>
    <edge source="CRI" target="CHL">
      <data key="d0">15866</data>
    </edge>
    <edge source="CRI" target="CHN">
      <data key="d0">51985</data>
    </edge>
    <edge source="CRI" target="COL">
      <data key="d0">97500</data>
    </edge>
    <edge source="CRI" target="ECU">
      <data key="d0">124566</data>
    </edge>
    <edge source="CRI" target="SLV">
      <data key="d0">639395</data>
    </edge>
    <edge source="CRI" target="FRA">
      <data key="d0">38696</data>
    </edge>
    <edge source="CRI" target="DEU">
      <data key="d0">150510</data>
    </edge>
    <edge source="CRI" target="GHA">
      <data key="d0">10000</data>
    </edge>
    <edge source="CRI" target="GTM">
      <data key="d0">539439</data>
    </edge>
    <edge source="CRI" target="HND">
      <data key="d0">1013536</data>
    </edge>
    <edge source="CRI" target="HKG">
      <data key="d0">369277</data>
    </edge>
    <edge source="CRI" target="ITA">
      <data key="d0">21947</data>
    </edge>
    <edge source="CRI" target="JAM">
      <data key="d0">1180000</data>
    </edge>
    <edge source="CRI" target="KOR">
      <data key="d0">95065</data>
    </edge>
    <edge source="CRI" target="MEX">
      <data key="d0">27438547</data>
    </edge>
    <edge source="CRI" target="NLD">
      <data key="d0">17410</data>
    </edge>
    <edge source="CRI" target="NIC">
      <data key="d0">2829652</data>
    </edge>
    <edge source="CRI" target="PAN">
      <data key="d0">8127981</data>
    </edge>
    <edge source="CRI" target="PER">
      <data key="d0">24107</data>
    </edge>
    <edge source="CRI" target="PHL">
      <data key="d0">65400</data>
    </edge>
    <edge source="CRI" target="IND">
      <data key="d0">68310</data>
    </edge>
    <edge source="CRI" target="VNM">
      <data key="d0">43143</data>
    </edge>
    <edge source="CRI" target="ESP">
      <data key="d0">54746</data>
    </edge>
    <edge source="CRI" target="THA">
      <data key="d0">913116</data>
    </edge>
    <edge source="CRI" target="GBR">
      <data key="d0">52565</data>
    </edge>
    <edge source="CRI" target="USA">
      <data key="d0">56817428</data>
    </edge>
    <edge source="ECU" target="AUS">
      <data key="d0">10000</data>
    </edge>
    <edge source="ECU" target="BRA">
      <data key="d0">532240</data>
    </edge>
    <edge source="ECU" target="CAN">
      <data key="d0">532552</data>
    </edge>
    <edge source="ECU" target="CHL">
      <data key="d0">4322494</data>
    </edge>
    <edge source="ECU" target="COL">
      <data key="d0">227781188</data>
    </edge>
    <edge source="ECU" target="CRI">
      <data key="d0">40974</data>
    </edge>
    <edge source="ECU" target="DEU">
      <data key="d0">76356</data>
    </edge>
    <edge source="ECU" target="IDN">
      <data key="d0">233230</data>
    </edge>
    <edge source="ECU" target="JPN">
      <data key="d0">62695</data>
    </edge>
    <edge source="ECU" target="KOR">
      <data key="d0">174357</data>
    </edge>
    <edge source="ECU" target="NLD">
      <data key="d0">124000</data>
    </edge>
    <edge source="ECU" target="PAN">
      <data key="d0">326910</data>
    </edge>
    <edge source="ECU" target="PER">
      <data key="d0">114586</data>
    </edge>
    <edge source="ECU" target="GBR">
      <data key="d0">16706</data>
    </edge>
    <edge source="ECU" target="USA">
      <data key="d0">3966386</data>
    </edge>
    <edge source="SLV" target="BRA">
      <data key="d0">53598</data>
    </edge>
    <edge source="SLV" target="CAN">
      <data key="d0">56520</data>
    </edge>
    <edge source="SLV" target="CRI">
      <data key="d0">993075</data>
    </edge>
    <edge source="SLV" target="DEU">
      <data key="d0">67305</data>
    </edge>
    <edge source="SLV" target="GTM">
      <data key="d0">482850</data>
    </edge>
    <edge source="SLV" target="HND">
      <data key="d0">2713800</data>
    </edge>
    <edge source="SLV" target="ISR">
      <data key="d0">10288</data>
    </edge>
    <edge source="SLV" target="MEX">
      <data key="d0">148677</data>
    </edge>
    <edge source="SLV" target="NIC">
      <data key="d0">1585438</data>
    </edge>
    <edge source="SLV" target="PAN">
      <data key="d0">945218</data>
    </edge>
    <edge source="SLV" target="PER">
      <data key="d0">14924</data>
    </edge>
    <edge source="SLV" target="PHL">
      <data key="d0">35000</data>
    </edge>
    <edge source="SLV" target="USA">
      <data key="d0">3417306</data>
    </edge>
    <edge source="ETH" target="AUS">
      <data key="d0">2040730</data>
    </edge>
    <edge source="ETH" target="BEL">
      <data key="d0">58855</data>
    </edge>
    <edge source="ETH" target="BWA">
      <data key="d0">12353</data>
    </edge>
    <edge source="ETH" target="BRA">
      <data key="d0">23498</data>
    </edge>
    <edge source="ETH" target="CMR">
      <data key="d0">406177</data>
    </edge>
    <edge source="ETH" target="CAN">
      <data key="d0">40455</data>
    </edge>
    <edge source="ETH" target="CHN">
      <data key="d0">606392</data>
    </edge>
    <edge source="ETH" target="COL">
      <data key="d0">11967</data>
    </edge>
    <edge source="ETH" target="BEN">
      <data key="d0">11746</data>
    </edge>
    <edge source="ETH" target="FIN">
      <data key="d0">71167</data>
    </edge>
    <edge source="ETH" target="FRA">
      <data key="d0">113063</data>
    </edge>
    <edge source="ETH" target="GMB">
      <data key="d0">15469</data>
    </edge>
    <edge source="ETH" target="DEU">
      <data key="d0">506827</data>
    </edge>
    <edge source="ETH" target="GHA">
      <data key="d0">26171</data>
    </edge>
    <edge source="ETH" target="ISR">
      <data key="d0">616904</data>
    </edge>
    <edge source="ETH" target="ITA">
      <data key="d0">305173</data>
    </edge>
    <edge source="ETH" target="CIV">
      <data key="d0">13257</data>
    </edge>
    <edge source="ETH" target="KOR">
      <data key="d0">30709</data>
    </edge>
    <edge source="ETH" target="LTU">
      <data key="d0">38011</data>
    </edge>
    <edge source="ETH" target="MDG">
      <data key="d0">54114</data>
    </edge>
    <edge source="ETH" target="MRT">
      <data key="d0">1129496</data>
    </edge>
    <edge source="ETH" target="NLD">
      <data key="d0">108979</data>
    </edge>
    <edge source="ETH" target="NZL">
      <data key="d0">76293</data>
    </edge>
    <edge source="ETH" target="NER">
      <data key="d0">42414</data>
    </edge>
    <edge source="ETH" target="PAN">
      <data key="d0">25283</data>
    </edge>
    <edge source="ETH" target="SAU">
      <data key="d0">15172</data>
    </edge>
    <edge source="ETH" target="ZAF">
      <data key="d0">285726</data>
    </edge>
    <edge source="ETH" target="TGO">
      <data key="d0">13043</data>
    </edge>
    <edge source="ETH" target="ARE">
      <data key="d0">607867</data>
    </edge>
    <edge source="ETH" target="TUN">
      <data key="d0">21423</data>
    </edge>
    <edge source="ETH" target="TUR">
      <data key="d0">39168</data>
    </edge>
    <edge source="ETH" target="UGA">
      <data key="d0">57996</data>
    </edge>
    <edge source="ETH" target="EGY">
      <data key="d0">149206</data>
    </edge>
    <edge source="ETH" target="GBR">
      <data key="d0">36736</data>
    </edge>
    <edge source="ETH" target="TZA">
      <data key="d0">494520</data>
    </edge>
    <edge source="ETH" target="USA">
      <data key="d0">109094</data>
    </edge>
    <edge source="ETH" target="BFA">
      <data key="d0">53000</data>
    </edge>
    <edge source="FIN" target="ALB">
      <data key="d0">741690</data>
    </edge>
    <edge source="FIN" target="DZA">
      <data key="d0">22196</data>
    </edge>
    <edge source="FIN" target="AZE">
      <data key="d0">342851</data>
    </edge>
    <edge source="FIN" target="ARG">
      <data key="d0">9467565</data>
    </edge>
    <edge source="FIN" target="AUS">
      <data key="d0">36336499</data>
    </edge>
    <edge source="FIN" target="AUT">
      <data key="d0">15576683</data>
    </edge>
    <edge source="FIN" target="ARM">
      <data key="d0">1009747</data>
    </edge>
    <edge source="FIN" target="BEL">
      <data key="d0">22028568</data>
    </edge>
    <edge source="FIN" target="BOL">
      <data key="d0">860692</data>
    </edge>
    <edge source="FIN" target="BRA">
      <data key="d0">10351713</data>
    </edge>
    <edge source="FIN" target="BGR">
      <data key="d0">2885345</data>
    </edge>
    <edge source="FIN" target="BLR">
      <data key="d0">909898</data>
    </edge>
    <edge source="FIN" target="CMR">
      <data key="d0">434720</data>
    </edge>
    <edge source="FIN" target="CAN">
      <data key="d0">67527496</data>
    </edge>
    <edge source="FIN" target="CHL">
      <data key="d0">4133784</data>
    </edge>
    <edge source="FIN" target="CHN">
      <data key="d0">63415444</data>
    </edge>
    <edge source="FIN" target="COL">
      <data key="d0">215714</data>
    </edge>
    <edge source="FIN" target="CRI">
      <data key="d0">16878</data>
    </edge>
    <edge source="FIN" target="HRV">
      <data key="d0">756515</data>
    </edge>
    <edge source="FIN" target="CZE">
      <data key="d0">4381434</data>
    </edge>
    <edge source="FIN" target="DNK">
      <data key="d0">21118477</data>
    </edge>
    <edge source="FIN" target="ETH">
      <data key="d0">75549</data>
    </edge>
    <edge source="FIN" target="EST">
      <data key="d0">78629402</data>
    </edge>
    <edge source="FIN" target="FRA">
      <data key="d0">28901965</data>
    </edge>
    <edge source="FIN" target="GEO">
      <data key="d0">151833</data>
    </edge>
    <edge source="FIN" target="GMB">
      <data key="d0">261535</data>
    </edge>
    <edge source="FIN" target="DEU">
      <data key="d0">110498206</data>
    </edge>
    <edge source="FIN" target="GHA">
      <data key="d0">1755744</data>
    </edge>
    <edge source="FIN" target="GRC">
      <data key="d0">758685</data>
    </edge>
    <edge source="FIN" target="GTM">
      <data key="d0">587632</data>
    </edge>
    <edge source="FIN" target="HKG">
      <data key="d0">7233684</data>
    </edge>
    <edge source="FIN" target="HUN">
      <data key="d0">3207835</data>
    </edge>
    <edge source="FIN" target="IDN">
      <data key="d0">2333952</data>
    </edge>
    <edge source="FIN" target="IRL">
      <data key="d0">4898929</data>
    </edge>
    <edge source="FIN" target="ISR">
      <data key="d0">1404393</data>
    </edge>
    <edge source="FIN" target="ITA">
      <data key="d0">13415324</data>
    </edge>
    <edge source="FIN" target="JPN">
      <data key="d0">1165205</data>
    </edge>
    <edge source="FIN" target="KAZ">
      <data key="d0">16407397</data>
    </edge>
    <edge source="FIN" target="JOR">
      <data key="d0">3092496</data>
    </edge>
    <edge source="FIN" target="KOR">
      <data key="d0">3925209</data>
    </edge>
    <edge source="FIN" target="KGZ">
      <data key="d0">186910</data>
    </edge>
    <edge source="FIN" target="LBN">
      <data key="d0">432251</data>
    </edge>
    <edge source="FIN" target="LVA">
      <data key="d0">41140036</data>
    </edge>
    <edge source="FIN" target="LTU">
      <data key="d0">41138169</data>
    </edge>
    <edge source="FIN" target="MYS">
      <data key="d0">533046</data>
    </edge>
    <edge source="FIN" target="MEX">
      <data key="d0">23983442</data>
    </edge>
    <edge source="FIN" target="MDA">
      <data key="d0">146766</data>
    </edge>
    <edge source="FIN" target="MAR">
      <data key="d0">46795</data>
    </edge>
    <edge source="FIN" target="MOZ">
      <data key="d0">70057</data>
    </edge>
    <edge source="FIN" target="OMN">
      <data key="d0">14511</data>
    </edge>
    <edge source="FIN" target="NLD">
      <data key="d0">33123980</data>
    </edge>
    <edge source="FIN" target="NZL">
      <data key="d0">44782</data>
    </edge>
    <edge source="FIN" target="NER">
      <data key="d0">14267</data>
    </edge>
    <edge source="FIN" target="NOR">
      <data key="d0">167616480</data>
    </edge>
    <edge source="FIN" target="PAK">
      <data key="d0">31709</data>
    </edge>
    <edge source="FIN" target="PAN">
      <data key="d0">13658</data>
    </edge>
    <edge source="FIN" target="PER">
      <data key="d0">1276678</data>
    </edge>
    <edge source="FIN" target="POL">
      <data key="d0">24931056</data>
    </edge>
    <edge source="FIN" target="PRT">
      <data key="d0">3425815</data>
    </edge>
    <edge source="FIN" target="ROU">
      <data key="d0">466457</data>
    </edge>
    <edge source="FIN" target="RUS">
      <data key="d0">241220408</data>
    </edge>
    <edge source="FIN" target="SAU">
      <data key="d0">195759</data>
    </edge>
    <edge source="FIN" target="SRB">
      <data key="d0">574494</data>
    </edge>
    <edge source="FIN" target="IND">
      <data key="d0">8331042</data>
    </edge>
    <edge source="FIN" target="SGP">
      <data key="d0">132905</data>
    </edge>
    <edge source="FIN" target="SVK">
      <data key="d0">2317873</data>
    </edge>
    <edge source="FIN" target="VNM">
      <data key="d0">817587</data>
    </edge>
    <edge source="FIN" target="SVN">
      <data key="d0">1267769</data>
    </edge>
    <edge source="FIN" target="ZAF">
      <data key="d0">17132441</data>
    </edge>
    <edge source="FIN" target="ESP">
      <data key="d0">2764263</data>
    </edge>
    <edge source="FIN" target="SWE">
      <data key="d0">374938944</data>
    </edge>
    <edge source="FIN" target="CHE">
      <data key="d0">14403452</data>
    </edge>
    <edge source="FIN" target="THA">
      <data key="d0">4175098</data>
    </edge>
    <edge source="FIN" target="TGO">
      <data key="d0">36285</data>
    </edge>
    <edge source="FIN" target="ARE">
      <data key="d0">2563995</data>
    </edge>
    <edge source="FIN" target="TUN">
      <data key="d0">79625</data>
    </edge>
    <edge source="FIN" target="TUR">
      <data key="d0">2686130</data>
    </edge>
    <edge source="FIN" target="UGA">
      <data key="d0">65785</data>
    </edge>
    <edge source="FIN" target="UKR">
      <data key="d0">2530649</data>
    </edge>
    <edge source="FIN" target="MKD">
      <data key="d0">310394</data>
    </edge>
    <edge source="FIN" target="EGY">
      <data key="d0">181299</data>
    </edge>
    <edge source="FIN" target="GBR">
      <data key="d0">33913328</data>
    </edge>
    <edge source="FIN" target="TZA">
      <data key="d0">28016</data>
    </edge>
    <edge source="FIN" target="USA">
      <data key="d0">113623915</data>
    </edge>
    <edge source="FIN" target="URY">
      <data key="d0">1907859</data>
    </edge>
    <edge source="GEO" target="ALB">
      <data key="d0">191296</data>
    </edge>
    <edge source="GEO" target="DZA">
      <data key="d0">132731</data>
    </edge>
    <edge source="GEO" target="AZE">
      <data key="d0">376662270</data>
    </edge>
    <edge source="GEO" target="ARG">
      <data key="d0">13500</data>
    </edge>
    <edge source="GEO" target="AUT">
      <data key="d0">83339</data>
    </edge>
    <edge source="GEO" target="ARM">
      <data key="d0">110959521</data>
    </edge>
    <edge source="GEO" target="BEL">
      <data key="d0">53990829</data>
    </edge>
    <edge source="GEO" target="BGR">
      <data key="d0">527788</data>
    </edge>
    <edge source="GEO" target="BLR">
      <data key="d0">14971</data>
    </edge>
    <edge source="GEO" target="CHN">
      <data key="d0">78251</data>
    </edge>
    <edge source="GEO" target="CZE">
      <data key="d0">49139</data>
    </edge>
    <edge source="GEO" target="EST">
      <data key="d0">146363</data>
    </edge>
    <edge source="GEO" target="FIN">
      <data key="d0">3397705</data>
    </edge>
    <edge source="GEO" target="FRA">
      <data key="d0">69617</data>
    </edge>
    <edge source="GEO" target="DEU">
      <data key="d0">206058</data>
    </edge>
    <edge source="GEO" target="HUN">
      <data key="d0">15566</data>
    </edge>
    <edge source="GEO" target="ISR">
      <data key="d0">22258</data>
    </edge>
    <edge source="GEO" target="ITA">
      <data key="d0">462822</data>
    </edge>
    <edge source="GEO" target="KAZ">
      <data key="d0">4413995</data>
    </edge>
    <edge source="GEO" target="KGZ">
      <data key="d0">1792911</data>
    </edge>
    <edge source="GEO" target="MDA">
      <data key="d0">92874</data>
    </edge>
    <edge source="GEO" target="NLD">
      <data key="d0">38179</data>
    </edge>
    <edge source="GEO" target="PAN">
      <data key="d0">11557359</data>
    </edge>
    <edge source="GEO" target="POL">
      <data key="d0">243843</data>
    </edge>
    <edge source="GEO" target="ROU">
      <data key="d0">81191</data>
    </edge>
    <edge source="GEO" target="RUS">
      <data key="d0">15812180</data>
    </edge>
    <edge source="GEO" target="ZAF">
      <data key="d0">291699</data>
    </edge>
    <edge source="GEO" target="ESP">
      <data key="d0">15206</data>
    </edge>
    <edge source="GEO" target="SWE">
      <data key="d0">12795</data>
    </edge>
    <edge source="GEO" target="ARE">
      <data key="d0">23559607</data>
    </edge>
    <edge source="GEO" target="TUR">
      <data key="d0">9865473</data>
    </edge>
    <edge source="GEO" target="UKR">
      <data key="d0">5418393</data>
    </edge>
    <edge source="GEO" target="MKD">
      <data key="d0">25360</data>
    </edge>
    <edge source="GEO" target="GBR">
      <data key="d0">27409</data>
    </edge>
    <edge source="GEO" target="USA">
      <data key="d0">7554789</data>
    </edge>
    <edge source="GMB" target="LBN">
      <data key="d0">12600</data>
    </edge>
    <edge source="GMB" target="SEN">
      <data key="d0">1212424</data>
    </edge>
    <edge source="GMB" target="USA">
      <data key="d0">48978</data>
    </edge>
    <edge source="GHA" target="AUS">
      <data key="d0">70652</data>
    </edge>
    <edge source="GHA" target="BEL">
      <data key="d0">143988</data>
    </edge>
    <edge source="GHA" target="BRA">
      <data key="d0">15954</data>
    </edge>
    <edge source="GHA" target="CMR">
      <data key="d0">44014</data>
    </edge>
    <edge source="GHA" target="CAN">
      <data key="d0">197844</data>
    </edge>
    <edge source="GHA" target="CHN">
      <data key="d0">218250</data>
    </edge>
    <edge source="GHA" target="BEN">
      <data key="d0">339438</data>
    </edge>
    <edge source="GHA" target="ETH">
      <data key="d0">59062</data>
    </edge>
    <edge source="GHA" target="DEU">
      <data key="d0">90324</data>
    </edge>
    <edge source="GHA" target="ITA">
      <data key="d0">35988</data>
    </edge>
    <edge source="GHA" target="CIV">
      <data key="d0">658127</data>
    </edge>
    <edge source="GHA" target="KOR">
      <data key="d0">21682</data>
    </edge>
    <edge source="GHA" target="MWI">
      <data key="d0">31731</data>
    </edge>
    <edge source="GHA" target="NAM">
      <data key="d0">46641</data>
    </edge>
    <edge source="GHA" target="NLD">
      <data key="d0">30757</data>
    </edge>
    <edge source="GHA" target="NER">
      <data key="d0">35197</data>
    </edge>
    <edge source="GHA" target="SEN">
      <data key="d0">82660</data>
    </edge>
    <edge source="GHA" target="IND">
      <data key="d0">19469</data>
    </edge>
    <edge source="GHA" target="ZAF">
      <data key="d0">216308</data>
    </edge>
    <edge source="GHA" target="SWE">
      <data key="d0">12651</data>
    </edge>
    <edge source="GHA" target="TGO">
      <data key="d0">63961</data>
    </edge>
    <edge source="GHA" target="TUN">
      <data key="d0">29644</data>
    </edge>
    <edge source="GHA" target="GBR">
      <data key="d0">44883</data>
    </edge>
    <edge source="GHA" target="USA">
      <data key="d0">1019482</data>
    </edge>
    <edge source="GHA" target="BFA">
      <data key="d0">1588574</data>
    </edge>
    <edge source="GTM" target="ARG">
      <data key="d0">33423</data>
    </edge>
    <edge source="GTM" target="AUT">
      <data key="d0">18565</data>
    </edge>
    <edge source="GTM" target="BEL">
      <data key="d0">19202</data>
    </edge>
    <edge source="GTM" target="BRA">
      <data key="d0">33847</data>
    </edge>
    <edge source="GTM" target="CAN">
      <data key="d0">18495</data>
    </edge>
    <edge source="GTM" target="CHL">
      <data key="d0">19670</data>
    </edge>
    <edge source="GTM" target="CRI">
      <data key="d0">7469154</data>
    </edge>
    <edge source="GTM" target="ECU">
      <data key="d0">25490</data>
    </edge>
    <edge source="GTM" target="SLV">
      <data key="d0">15192662</data>
    </edge>
    <edge source="GTM" target="FRA">
      <data key="d0">160108</data>
    </edge>
    <edge source="GTM" target="DEU">
      <data key="d0">802329</data>
    </edge>
    <edge source="GTM" target="HND">
      <data key="d0">18538318</data>
    </edge>
    <edge source="GTM" target="ITA">
      <data key="d0">232693</data>
    </edge>
    <edge source="GTM" target="JOR">
      <data key="d0">20063</data>
    </edge>
    <edge source="GTM" target="KOR">
      <data key="d0">21020</data>
    </edge>
    <edge source="GTM" target="MEX">
      <data key="d0">2345262</data>
    </edge>
    <edge source="GTM" target="NLD">
      <data key="d0">45480</data>
    </edge>
    <edge source="GTM" target="NIC">
      <data key="d0">13760393</data>
    </edge>
    <edge source="GTM" target="PAN">
      <data key="d0">2044188</data>
    </edge>
    <edge source="GTM" target="PER">
      <data key="d0">1032956</data>
    </edge>
    <edge source="GTM" target="PHL">
      <data key="d0">15000</data>
    </edge>
    <edge source="GTM" target="ESP">
      <data key="d0">58046</data>
    </edge>
    <edge source="GTM" target="GBR">
      <data key="d0">18681</data>
    </edge>
    <edge source="GTM" target="USA">
      <data key="d0">3175021</data>
    </edge>
    <edge source="GTM" target="URY">
      <data key="d0">34462</data>
    </edge>
    <edge source="HND" target="ARG">
      <data key="d0">278245</data>
    </edge>
    <edge source="HND" target="AUS">
      <data key="d0">65000</data>
    </edge>
    <edge source="HND" target="AUT">
      <data key="d0">20000</data>
    </edge>
    <edge source="HND" target="BEL">
      <data key="d0">13500</data>
    </edge>
    <edge source="HND" target="BOL">
      <data key="d0">20000</data>
    </edge>
    <edge source="HND" target="BRA">
      <data key="d0">241794</data>
    </edge>
    <edge source="HND" target="BGR">
      <data key="d0">21134</data>
    </edge>
    <edge source="HND" target="CAN">
      <data key="d0">981365</data>
    </edge>
    <edge source="HND" target="CHL">
      <data key="d0">37500</data>
    </edge>
    <edge source="HND" target="CHN">
      <data key="d0">3268412</data>
    </edge>
    <edge source="HND" target="COL">
      <data key="d0">70039</data>
    </edge>
    <edge source="HND" target="CRI">
      <data key="d0">4745508</data>
    </edge>
    <edge source="HND" target="HRV">
      <data key="d0">10000</data>
    </edge>
    <edge source="HND" target="CZE">
      <data key="d0">21720</data>
    </edge>
    <edge source="HND" target="DNK">
      <data key="d0">18300</data>
    </edge>
    <edge source="HND" target="SLV">
      <data key="d0">81690</data>
    </edge>
    <edge source="HND" target="FIN">
      <data key="d0">10000</data>
    </edge>
    <edge source="HND" target="FRA">
      <data key="d0">313056</data>
    </edge>
    <edge source="HND" target="DEU">
      <data key="d0">447168</data>
    </edge>
    <edge source="HND" target="GTM">
      <data key="d0">50300</data>
    </edge>
    <edge source="HND" target="IRL">
      <data key="d0">11000</data>
    </edge>
    <edge source="HND" target="ITA">
      <data key="d0">66792</data>
    </edge>
    <edge source="HND" target="JPN">
      <data key="d0">223972</data>
    </edge>
    <edge source="HND" target="KOR">
      <data key="d0">19791</data>
    </edge>
    <edge source="HND" target="LTU">
      <data key="d0">10000</data>
    </edge>
    <edge source="HND" target="MEX">
      <data key="d0">4732173</data>
    </edge>
    <edge source="HND" target="NLD">
      <data key="d0">277500</data>
    </edge>
    <edge source="HND" target="NZL">
      <data key="d0">24000</data>
    </edge>
    <edge source="HND" target="NIC">
      <data key="d0">163176</data>
    </edge>
    <edge source="HND" target="NOR">
      <data key="d0">115774</data>
    </edge>
    <edge source="HND" target="PAN">
      <data key="d0">1236294</data>
    </edge>
    <edge source="HND" target="PER">
      <data key="d0">10000</data>
    </edge>
    <edge source="HND" target="RUS">
      <data key="d0">52300</data>
    </edge>
    <edge source="HND" target="IND">
      <data key="d0">99862</data>
    </edge>
    <edge source="HND" target="ESP">
      <data key="d0">59886</data>
    </edge>
    <edge source="HND" target="CHE">
      <data key="d0">307501</data>
    </edge>
    <edge source="HND" target="GBR">
      <data key="d0">147300</data>
    </edge>
    <edge source="HND" target="USA">
      <data key="d0">113544425</data>
    </edge>
    <edge source="IDN" target="ALB">
      <data key="d0">320000</data>
    </edge>
    <edge source="IDN" target="DZA">
      <data key="d0">20243479</data>
    </edge>
    <edge source="IDN" target="ARG">
      <data key="d0">18879696</data>
    </edge>
    <edge source="IDN" target="AUS">
      <data key="d0">116863725</data>
    </edge>
    <edge source="IDN" target="AUT">
      <data key="d0">3271111</data>
    </edge>
    <edge source="IDN" target="BEL">
      <data key="d0">47493588</data>
    </edge>
    <edge source="IDN" target="BOL">
      <data key="d0">929630</data>
    </edge>
    <edge source="IDN" target="BRA">
      <data key="d0">114048770</data>
    </edge>
    <edge source="IDN" target="BGR">
      <data key="d0">418219</data>
    </edge>
    <edge source="IDN" target="BLR">
      <data key="d0">95004</data>
    </edge>
    <edge source="IDN" target="KHM">
      <data key="d0">3682869</data>
    </edge>
    <edge source="IDN" target="CAN">
      <data key="d0">4875291</data>
    </edge>
    <edge source="IDN" target="LKA">
      <data key="d0">1681040</data>
    </edge>
    <edge source="IDN" target="CHL">
      <data key="d0">7586820</data>
    </edge>
    <edge source="IDN" target="CHN">
      <data key="d0">76805507</data>
    </edge>
    <edge source="IDN" target="COL">
      <data key="d0">22383893</data>
    </edge>
    <edge source="IDN" target="CRI">
      <data key="d0">2548862</data>
    </edge>
    <edge source="IDN" target="HRV">
      <data key="d0">21269</data>
    </edge>
    <edge source="IDN" target="CZE">
      <data key="d0">797934</data>
    </edge>
    <edge source="IDN" target="BEN">
      <data key="d0">46720</data>
    </edge>
    <edge source="IDN" target="DNK">
      <data key="d0">16072535</data>
    </edge>
    <edge source="IDN" target="ECU">
      <data key="d0">230928</data>
    </edge>
    <edge source="IDN" target="SLV">
      <data key="d0">532038</data>
    </edge>
    <edge source="IDN" target="ETH">
      <data key="d0">494592</data>
    </edge>
    <edge source="IDN" target="FIN">
      <data key="d0">17299495</data>
    </edge>
    <edge source="IDN" target="FRA">
      <data key="d0">2567466</data>
    </edge>
    <edge source="IDN" target="GEO">
      <data key="d0">30536</data>
    </edge>
    <edge source="IDN" target="DEU">
      <data key="d0">24523714</data>
    </edge>
    <edge source="IDN" target="GHA">
      <data key="d0">4523769</data>
    </edge>
    <edge source="IDN" target="GRC">
      <data key="d0">1823844</data>
    </edge>
    <edge source="IDN" target="GTM">
      <data key="d0">960467</data>
    </edge>
    <edge source="IDN" target="HND">
      <data key="d0">701478</data>
    </edge>
    <edge source="IDN" target="HKG">
      <data key="d0">1178799</data>
    </edge>
    <edge source="IDN" target="HUN">
      <data key="d0">1303266</data>
    </edge>
    <edge source="IDN" target="ISR">
      <data key="d0">428959</data>
    </edge>
    <edge source="IDN" target="ITA">
      <data key="d0">7006410</data>
    </edge>
    <edge source="IDN" target="CIV">
      <data key="d0">1598873</data>
    </edge>
    <edge source="IDN" target="JAM">
      <data key="d0">549822</data>
    </edge>
    <edge source="IDN" target="JPN">
      <data key="d0">521881282</data>
    </edge>
    <edge source="IDN" target="KAZ">
      <data key="d0">42273</data>
    </edge>
    <edge source="IDN" target="JOR">
      <data key="d0">2304293</data>
    </edge>
    <edge source="IDN" target="KOR">
      <data key="d0">4182781</data>
    </edge>
    <edge source="IDN" target="LBN">
      <data key="d0">14332719</data>
    </edge>
    <edge source="IDN" target="LVA">
      <data key="d0">250255</data>
    </edge>
    <edge source="IDN" target="LTU">
      <data key="d0">274919</data>
    </edge>
    <edge source="IDN" target="MDG">
      <data key="d0">53610</data>
    </edge>
    <edge source="IDN" target="MWI">
      <data key="d0">41998</data>
    </edge>
    <edge source="IDN" target="MYS">
      <data key="d0">403272007</data>
    </edge>
    <edge source="IDN" target="MUS">
      <data key="d0">113914</data>
    </edge>
    <edge source="IDN" target="MEX">
      <data key="d0">77538154</data>
    </edge>
    <edge source="IDN" target="MDA">
      <data key="d0">37274</data>
    </edge>
    <edge source="IDN" target="MAR">
      <data key="d0">113407</data>
    </edge>
    <edge source="IDN" target="MOZ">
      <data key="d0">111490</data>
    </edge>
    <edge source="IDN" target="OMN">
      <data key="d0">76458894</data>
    </edge>
    <edge source="IDN" target="NLD">
      <data key="d0">16298298</data>
    </edge>
    <edge source="IDN" target="NZL">
      <data key="d0">1398940</data>
    </edge>
    <edge source="IDN" target="NIC">
      <data key="d0">2001547</data>
    </edge>
    <edge source="IDN" target="NOR">
      <data key="d0">3875995</data>
    </edge>
    <edge source="IDN" target="PAK">
      <data key="d0">15423235</data>
    </edge>
    <edge source="IDN" target="PAN">
      <data key="d0">1737499</data>
    </edge>
    <edge source="IDN" target="PER">
      <data key="d0">17979131</data>
    </edge>
    <edge source="IDN" target="PHL">
      <data key="d0">554042770</data>
    </edge>
    <edge source="IDN" target="POL">
      <data key="d0">1287016</data>
    </edge>
    <edge source="IDN" target="PRT">
      <data key="d0">6012277</data>
    </edge>
    <edge source="IDN" target="ROU">
      <data key="d0">121648</data>
    </edge>
    <edge source="IDN" target="RUS">
      <data key="d0">3835954</data>
    </edge>
    <edge source="IDN" target="SAU">
      <data key="d0">605028341</data>
    </edge>
    <edge source="IDN" target="IND">
      <data key="d0">49996752</data>
    </edge>
    <edge source="IDN" target="SGP">
      <data key="d0">285017092</data>
    </edge>
    <edge source="IDN" target="SVK">
      <data key="d0">102432</data>
    </edge>
    <edge source="IDN" target="VNM">
      <data key="d0">78200563</data>
    </edge>
    <edge source="IDN" target="SVN">
      <data key="d0">151500</data>
    </edge>
    <edge source="IDN" target="ZAF">
      <data key="d0">85833064</data>
    </edge>
    <edge source="IDN" target="ZWE">
      <data key="d0">111866</data>
    </edge>
    <edge source="IDN" target="ESP">
      <data key="d0">1034514</data>
    </edge>
    <edge source="IDN" target="SWE">
      <data key="d0">17912566</data>
    </edge>
    <edge source="IDN" target="CHE">
      <data key="d0">86674</data>
    </edge>
    <edge source="IDN" target="THA">
      <data key="d0">951054129</data>
    </edge>
    <edge source="IDN" target="TGO">
      <data key="d0">5206258</data>
    </edge>
    <edge source="IDN" target="ARE">
      <data key="d0">133374663</data>
    </edge>
    <edge source="IDN" target="TUN">
      <data key="d0">352898</data>
    </edge>
    <edge source="IDN" target="TUR">
      <data key="d0">14313280</data>
    </edge>
    <edge source="IDN" target="UKR">
      <data key="d0">286927</data>
    </edge>
    <edge source="IDN" target="EGY">
      <data key="d0">25928116</data>
    </edge>
    <edge source="IDN" target="GBR">
      <data key="d0">33275462</data>
    </edge>
    <edge source="IDN" target="TZA">
      <data key="d0">214497</data>
    </edge>
    <edge source="IDN" target="USA">
      <data key="d0">61089689</data>
    </edge>
    <edge source="IDN" target="BFA">
      <data key="d0">1741446</data>
    </edge>
    <edge source="IDN" target="URY">
      <data key="d0">269934</data>
    </edge>
    <edge source="IRL" target="AUS">
      <data key="d0">2058763</data>
    </edge>
    <edge source="IRL" target="AUT">
      <data key="d0">2399867</data>
    </edge>
    <edge source="IRL" target="ARM">
      <data key="d0">12855</data>
    </edge>
    <edge source="IRL" target="BEL">
      <data key="d0">3008499</data>
    </edge>
    <edge source="IRL" target="BWA">
      <data key="d0">72506</data>
    </edge>
    <edge source="IRL" target="BRA">
      <data key="d0">155987</data>
    </edge>
    <edge source="IRL" target="BGR">
      <data key="d0">136036</data>
    </edge>
    <edge source="IRL" target="CMR">
      <data key="d0">932417</data>
    </edge>
    <edge source="IRL" target="CAN">
      <data key="d0">1218242</data>
    </edge>
    <edge source="IRL" target="CHN">
      <data key="d0">236277</data>
    </edge>
    <edge source="IRL" target="COL">
      <data key="d0">82276</data>
    </edge>
    <edge source="IRL" target="HRV">
      <data key="d0">27508</data>
    </edge>
    <edge source="IRL" target="CZE">
      <data key="d0">2945072</data>
    </edge>
    <edge source="IRL" target="BEN">
      <data key="d0">70842</data>
    </edge>
    <edge source="IRL" target="DNK">
      <data key="d0">1588707</data>
    </edge>
    <edge source="IRL" target="ETH">
      <data key="d0">83047</data>
    </edge>
    <edge source="IRL" target="EST">
      <data key="d0">275460</data>
    </edge>
    <edge source="IRL" target="FIN">
      <data key="d0">1795945</data>
    </edge>
    <edge source="IRL" target="FRA">
      <data key="d0">12278952</data>
    </edge>
    <edge source="IRL" target="GEO">
      <data key="d0">3260377</data>
    </edge>
    <edge source="IRL" target="GMB">
      <data key="d0">25222</data>
    </edge>
    <edge source="IRL" target="DEU">
      <data key="d0">15677229</data>
    </edge>
    <edge source="IRL" target="GHA">
      <data key="d0">2613856</data>
    </edge>
    <edge source="IRL" target="GRC">
      <data key="d0">250026</data>
    </edge>
    <edge source="IRL" target="HKG">
      <data key="d0">547474</data>
    </edge>
    <edge source="IRL" target="HUN">
      <data key="d0">1115599</data>
    </edge>
    <edge source="IRL" target="ISR">
      <data key="d0">26244</data>
    </edge>
    <edge source="IRL" target="ITA">
      <data key="d0">693498</data>
    </edge>
    <edge source="IRL" target="CIV">
      <data key="d0">175043</data>
    </edge>
    <edge source="IRL" target="JPN">
      <data key="d0">481539</data>
    </edge>
    <edge source="IRL" target="JOR">
      <data key="d0">18820</data>
    </edge>
    <edge source="IRL" target="KOR">
      <data key="d0">367046</data>
    </edge>
    <edge source="IRL" target="LBN">
      <data key="d0">58792</data>
    </edge>
    <edge source="IRL" target="LVA">
      <data key="d0">113010</data>
    </edge>
    <edge source="IRL" target="LTU">
      <data key="d0">358506</data>
    </edge>
    <edge source="IRL" target="MDG">
      <data key="d0">17360</data>
    </edge>
    <edge source="IRL" target="MYS">
      <data key="d0">1605171</data>
    </edge>
    <edge source="IRL" target="MRT">
      <data key="d0">153139</data>
    </edge>
    <edge source="IRL" target="MEX">
      <data key="d0">564198</data>
    </edge>
    <edge source="IRL" target="MDA">
      <data key="d0">33810</data>
    </edge>
    <edge source="IRL" target="MAR">
      <data key="d0">16342</data>
    </edge>
    <edge source="IRL" target="MOZ">
      <data key="d0">653775</data>
    </edge>
    <edge source="IRL" target="NAM">
      <data key="d0">22304</data>
    </edge>
    <edge source="IRL" target="NLD">
      <data key="d0">3353390</data>
    </edge>
    <edge source="IRL" target="NZL">
      <data key="d0">1408735</data>
    </edge>
    <edge source="IRL" target="NER">
      <data key="d0">10284</data>
    </edge>
    <edge source="IRL" target="NOR">
      <data key="d0">452811</data>
    </edge>
    <edge source="IRL" target="PAK">
      <data key="d0">2954074</data>
    </edge>
    <edge source="IRL" target="PHL">
      <data key="d0">18563</data>
    </edge>
    <edge source="IRL" target="POL">
      <data key="d0">6833276</data>
    </edge>
    <edge source="IRL" target="PRT">
      <data key="d0">336416</data>
    </edge>
    <edge source="IRL" target="ROU">
      <data key="d0">1066535</data>
    </edge>
    <edge source="IRL" target="RUS">
      <data key="d0">2211954</data>
    </edge>
    <edge source="IRL" target="SAU">
      <data key="d0">647884</data>
    </edge>
    <edge source="IRL" target="SEN">
      <data key="d0">15015</data>
    </edge>
    <edge source="IRL" target="SRB">
      <data key="d0">51866</data>
    </edge>
    <edge source="IRL" target="IND">
      <data key="d0">130307</data>
    </edge>
    <edge source="IRL" target="SGP">
      <data key="d0">1093217</data>
    </edge>
    <edge source="IRL" target="SVK">
      <data key="d0">42643</data>
    </edge>
    <edge source="IRL" target="SVN">
      <data key="d0">46916</data>
    </edge>
    <edge source="IRL" target="ZAF">
      <data key="d0">177899</data>
    </edge>
    <edge source="IRL" target="ZWE">
      <data key="d0">63345</data>
    </edge>
    <edge source="IRL" target="ESP">
      <data key="d0">8214188</data>
    </edge>
    <edge source="IRL" target="SWE">
      <data key="d0">3852945</data>
    </edge>
    <edge source="IRL" target="CHE">
      <data key="d0">258024</data>
    </edge>
    <edge source="IRL" target="THA">
      <data key="d0">2232005</data>
    </edge>
    <edge source="IRL" target="TGO">
      <data key="d0">398952</data>
    </edge>
    <edge source="IRL" target="ARE">
      <data key="d0">829244</data>
    </edge>
    <edge source="IRL" target="TUR">
      <data key="d0">517942</data>
    </edge>
    <edge source="IRL" target="UGA">
      <data key="d0">21908</data>
    </edge>
    <edge source="IRL" target="UKR">
      <data key="d0">30960</data>
    </edge>
    <edge source="IRL" target="EGY">
      <data key="d0">698514</data>
    </edge>
    <edge source="IRL" target="GBR">
      <data key="d0">121152192</data>
    </edge>
    <edge source="IRL" target="TZA">
      <data key="d0">502945</data>
    </edge>
    <edge source="IRL" target="USA">
      <data key="d0">4694324</data>
    </edge>
    <edge source="IRL" target="BFA">
      <data key="d0">18019</data>
    </edge>
    <edge source="ISR" target="ARG">
      <data key="d0">43000</data>
    </edge>
    <edge source="ISR" target="AUS">
      <data key="d0">1580000</data>
    </edge>
    <edge source="ISR" target="AUT">
      <data key="d0">11000</data>
    </edge>
    <edge source="ISR" target="BEL">
      <data key="d0">2445000</data>
    </edge>
    <edge source="ISR" target="BWA">
      <data key="d0">200000</data>
    </edge>
    <edge source="ISR" target="BRA">
      <data key="d0">375000</data>
    </edge>
    <edge source="ISR" target="BGR">
      <data key="d0">10000</data>
    </edge>
    <edge source="ISR" target="CMR">
      <data key="d0">22000</data>
    </edge>
    <edge source="ISR" target="CAN">
      <data key="d0">236000</data>
    </edge>
    <edge source="ISR" target="LKA">
      <data key="d0">94000</data>
    </edge>
    <edge source="ISR" target="CHL">
      <data key="d0">3739000</data>
    </edge>
    <edge source="ISR" target="CHN">
      <data key="d0">872000</data>
    </edge>
    <edge source="ISR" target="CZE">
      <data key="d0">71000</data>
    </edge>
    <edge source="ISR" target="DNK">
      <data key="d0">117000</data>
    </edge>
    <edge source="ISR" target="ETH">
      <data key="d0">2583000</data>
    </edge>
    <edge source="ISR" target="FIN">
      <data key="d0">73000</data>
    </edge>
    <edge source="ISR" target="FRA">
      <data key="d0">13904000</data>
    </edge>
    <edge source="ISR" target="GEO">
      <data key="d0">197000</data>
    </edge>
    <edge source="ISR" target="DEU">
      <data key="d0">19505000</data>
    </edge>
    <edge source="ISR" target="GHA">
      <data key="d0">803000</data>
    </edge>
    <edge source="ISR" target="GRC">
      <data key="d0">145000</data>
    </edge>
    <edge source="ISR" target="GTM">
      <data key="d0">15000</data>
    </edge>
    <edge source="ISR" target="HKG">
      <data key="d0">11000</data>
    </edge>
    <edge source="ISR" target="HUN">
      <data key="d0">1978000</data>
    </edge>
    <edge source="ISR" target="IRL">
      <data key="d0">27000</data>
    </edge>
    <edge source="ISR" target="ITA">
      <data key="d0">1120000</data>
    </edge>
    <edge source="ISR" target="CIV">
      <data key="d0">30000</data>
    </edge>
    <edge source="ISR" target="JPN">
      <data key="d0">51000</data>
    </edge>
    <edge source="ISR" target="KAZ">
      <data key="d0">1131000</data>
    </edge>
    <edge source="ISR" target="JOR">
      <data key="d0">25005000</data>
    </edge>
    <edge source="ISR" target="KOR">
      <data key="d0">523000</data>
    </edge>
    <edge source="ISR" target="MEX">
      <data key="d0">514000</data>
    </edge>
    <edge source="ISR" target="NLD">
      <data key="d0">2639000</data>
    </edge>
    <edge source="ISR" target="NZL">
      <data key="d0">70000</data>
    </edge>
    <edge source="ISR" target="NOR">
      <data key="d0">155000</data>
    </edge>
    <edge source="ISR" target="PER">
      <data key="d0">12000</data>
    </edge>
    <edge source="ISR" target="PHL">
      <data key="d0">40000</data>
    </edge>
    <edge source="ISR" target="POL">
      <data key="d0">669000</data>
    </edge>
    <edge source="ISR" target="PRT">
      <data key="d0">102000</data>
    </edge>
    <edge source="ISR" target="ROU">
      <data key="d0">196000</data>
    </edge>
    <edge source="ISR" target="RUS">
      <data key="d0">847000</data>
    </edge>
    <edge source="ISR" target="IND">
      <data key="d0">6553000</data>
    </edge>
    <edge source="ISR" target="SGP">
      <data key="d0">506000</data>
    </edge>
    <edge source="ISR" target="SVK">
      <data key="d0">148000</data>
    </edge>
    <edge source="ISR" target="VNM">
      <data key="d0">155000</data>
    </edge>
    <edge source="ISR" target="SVN">
      <data key="d0">2141000</data>
    </edge>
    <edge source="ISR" target="ZAF">
      <data key="d0">204000</data>
    </edge>
    <edge source="ISR" target="ESP">
      <data key="d0">1235000</data>
    </edge>
    <edge source="ISR" target="SWE">
      <data key="d0">1017000</data>
    </edge>
    <edge source="ISR" target="CHE">
      <data key="d0">97000</data>
    </edge>
    <edge source="ISR" target="THA">
      <data key="d0">72000</data>
    </edge>
    <edge source="ISR" target="TGO">
      <data key="d0">39000</data>
    </edge>
    <edge source="ISR" target="TUR">
      <data key="d0">318000</data>
    </edge>
    <edge source="ISR" target="UGA">
      <data key="d0">15000</data>
    </edge>
    <edge source="ISR" target="MKD">
      <data key="d0">251000</data>
    </edge>
    <edge source="ISR" target="EGY">
      <data key="d0">2250000</data>
    </edge>
    <edge source="ISR" target="GBR">
      <data key="d0">13202000</data>
    </edge>
    <edge source="ISR" target="TZA">
      <data key="d0">12000</data>
    </edge>
    <edge source="ISR" target="USA">
      <data key="d0">56265000</data>
    </edge>
    <edge source="JAM" target="CAN">
      <data key="d0">17463</data>
    </edge>
    <edge source="JAM" target="CHN">
      <data key="d0">442157</data>
    </edge>
    <edge source="JAM" target="COL">
      <data key="d0">16774</data>
    </edge>
    <edge source="JAM" target="FRA">
      <data key="d0">10612</data>
    </edge>
    <edge source="JAM" target="DEU">
      <data key="d0">2159949</data>
    </edge>
    <edge source="JAM" target="IDN">
      <data key="d0">163007</data>
    </edge>
    <edge source="JAM" target="MEX">
      <data key="d0">258692</data>
    </edge>
    <edge source="JAM" target="THA">
      <data key="d0">393357</data>
    </edge>
    <edge source="JAM" target="GBR">
      <data key="d0">33969</data>
    </edge>
    <edge source="JAM" target="USA">
      <data key="d0">678516</data>
    </edge>
    <edge source="JPN" target="ALB">
      <data key="d0">66748</data>
    </edge>
    <edge source="JPN" target="DZA">
      <data key="d0">426628703</data>
    </edge>
    <edge source="JPN" target="AZE">
      <data key="d0">40677315</data>
    </edge>
    <edge source="JPN" target="ARG">
      <data key="d0">408531597</data>
    </edge>
    <edge source="JPN" target="AUS">
      <data key="d0">10106251936</data>
    </edge>
    <edge source="JPN" target="AUT">
      <data key="d0">336781393</data>
    </edge>
    <edge source="JPN" target="ARM">
      <data key="d0">12470422</data>
    </edge>
    <edge source="JPN" target="BEL">
      <data key="d0">1461653161</data>
    </edge>
    <edge source="JPN" target="BOL">
      <data key="d0">184597619</data>
    </edge>
    <edge source="JPN" target="BWA">
      <data key="d0">32205870</data>
    </edge>
    <edge source="JPN" target="BRA">
      <data key="d0">1526227200</data>
    </edge>
    <edge source="JPN" target="BGR">
      <data key="d0">6990240</data>
    </edge>
    <edge source="JPN" target="BDI">
      <data key="d0">2477846</data>
    </edge>
    <edge source="JPN" target="BLR">
      <data key="d0">5040267</data>
    </edge>
    <edge source="JPN" target="KHM">
      <data key="d0">52959494</data>
    </edge>
    <edge source="JPN" target="CMR">
      <data key="d0">5317922</data>
    </edge>
    <edge source="JPN" target="CAN">
      <data key="d0">5479733280</data>
    </edge>
    <edge source="JPN" target="CAF">
      <data key="d0">610545</data>
    </edge>
    <edge source="JPN" target="LKA">
      <data key="d0">230357232</data>
    </edge>
    <edge source="JPN" target="CHL">
      <data key="d0">879059904</data>
    </edge>
    <edge source="JPN" target="CHN">
      <data key="d0">13542773911</data>
    </edge>
    <edge source="JPN" target="COL">
      <data key="d0">727109023</data>
    </edge>
    <edge source="JPN" target="CRI">
      <data key="d0">191051228</data>
    </edge>
    <edge source="JPN" target="HRV">
      <data key="d0">9441364</data>
    </edge>
    <edge source="JPN" target="CZE">
      <data key="d0">170482278</data>
    </edge>
    <edge source="JPN" target="BEN">
      <data key="d0">4983015</data>
    </edge>
    <edge source="JPN" target="DNK">
      <data key="d0">51196800</data>
    </edge>
    <edge source="JPN" target="ECU">
      <data key="d0">349286543</data>
    </edge>
    <edge source="JPN" target="SLV">
      <data key="d0">38275488</data>
    </edge>
    <edge source="JPN" target="ETH">
      <data key="d0">79879839</data>
    </edge>
    <edge source="JPN" target="EST">
      <data key="d0">136238828</data>
    </edge>
    <edge source="JPN" target="FIN">
      <data key="d0">198434229</data>
    </edge>
    <edge source="JPN" target="FRA">
      <data key="d0">1527479208</data>
    </edge>
    <edge source="JPN" target="GEO">
      <data key="d0">294746974</data>
    </edge>
    <edge source="JPN" target="GMB">
      <data key="d0">1421184</data>
    </edge>
    <edge source="JPN" target="PSE">
      <data key="d0">14670</data>
    </edge>
    <edge source="JPN" target="DEU">
      <data key="d0">3169033135</data>
    </edge>
    <edge source="JPN" target="GHA">
      <data key="d0">66556608</data>
    </edge>
    <edge source="JPN" target="GRC">
      <data key="d0">19969005</data>
    </edge>
    <edge source="JPN" target="GTM">
      <data key="d0">119756537</data>
    </edge>
    <edge source="JPN" target="HND">
      <data key="d0">73165901</data>
    </edge>
    <edge source="JPN" target="HKG">
      <data key="d0">924580624</data>
    </edge>
    <edge source="JPN" target="HUN">
      <data key="d0">220182839</data>
    </edge>
    <edge source="JPN" target="IDN">
      <data key="d0">4349048151</data>
    </edge>
    <edge source="JPN" target="IRL">
      <data key="d0">49206426</data>
    </edge>
    <edge source="JPN" target="ISR">
      <data key="d0">412681197</data>
    </edge>
    <edge source="JPN" target="ITA">
      <data key="d0">841326133</data>
    </edge>
    <edge source="JPN" target="CIV">
      <data key="d0">4520474</data>
    </edge>
    <edge source="JPN" target="JAM">
      <data key="d0">161776625</data>
    </edge>
    <edge source="JPN" target="KAZ">
      <data key="d0">341438359</data>
    </edge>
    <edge source="JPN" target="JOR">
      <data key="d0">74390937</data>
    </edge>
    <edge source="JPN" target="KOR">
      <data key="d0">1122028886</data>
    </edge>
    <edge source="JPN" target="KGZ">
      <data key="d0">43053134</data>
    </edge>
    <edge source="JPN" target="LBN">
      <data key="d0">147453246</data>
    </edge>
    <edge source="JPN" target="LVA">
      <data key="d0">6367856</data>
    </edge>
    <edge source="JPN" target="LTU">
      <data key="d0">3854581</data>
    </edge>
    <edge source="JPN" target="MDG">
      <data key="d0">4505265</data>
    </edge>
    <edge source="JPN" target="MWI">
      <data key="d0">21111507</data>
    </edge>
    <edge source="JPN" target="MYS">
      <data key="d0">2801279376</data>
    </edge>
    <edge source="JPN" target="MRT">
      <data key="d0">12818509</data>
    </edge>
    <edge source="JPN" target="MUS">
      <data key="d0">87920138</data>
    </edge>
    <edge source="JPN" target="MEX">
      <data key="d0">3157789590</data>
    </edge>
    <edge source="JPN" target="MDA">
      <data key="d0">94635</data>
    </edge>
    <edge source="JPN" target="MAR">
      <data key="d0">130585585</data>
    </edge>
    <edge source="JPN" target="MOZ">
      <data key="d0">58320524</data>
    </edge>
    <edge source="JPN" target="OMN">
      <data key="d0">2930203656</data>
    </edge>
    <edge source="JPN" target="NAM">
      <data key="d0">3171137</data>
    </edge>
    <edge source="JPN" target="NLD">
      <data key="d0">2397954591</data>
    </edge>
    <edge source="JPN" target="NZL">
      <data key="d0">1149639991</data>
    </edge>
    <edge source="JPN" target="NIC">
      <data key="d0">75713289</data>
    </edge>
    <edge source="JPN" target="NER">
      <data key="d0">2135447</data>
    </edge>
    <edge source="JPN" target="NOR">
      <data key="d0">527327374</data>
    </edge>
    <edge source="JPN" target="PAK">
      <data key="d0">774240661</data>
    </edge>
    <edge source="JPN" target="PAN">
      <data key="d0">229559046</data>
    </edge>
    <edge source="JPN" target="PRY">
      <data key="d0">35897201</data>
    </edge>
    <edge source="JPN" target="PER">
      <data key="d0">648012199</data>
    </edge>
    <edge source="JPN" target="PHL">
      <data key="d0">1285670105</data>
    </edge>
    <edge source="JPN" target="POL">
      <data key="d0">271066080</data>
    </edge>
    <edge source="JPN" target="PRT">
      <data key="d0">84156246</data>
    </edge>
    <edge source="JPN" target="ROU">
      <data key="d0">98905985</data>
    </edge>
    <edge source="JPN" target="RUS">
      <data key="d0">8498325690</data>
    </edge>
    <edge source="JPN" target="SAU">
      <data key="d0">4066417475</data>
    </edge>
    <edge source="JPN" target="SEN">
      <data key="d0">2038619</data>
    </edge>
    <edge source="JPN" target="SRB">
      <data key="d0">6094636</data>
    </edge>
    <edge source="JPN" target="IND">
      <data key="d0">674237762</data>
    </edge>
    <edge source="JPN" target="SGP">
      <data key="d0">461587055</data>
    </edge>
    <edge source="JPN" target="SVK">
      <data key="d0">9176638</data>
    </edge>
    <edge source="JPN" target="VNM">
      <data key="d0">238319558</data>
    </edge>
    <edge source="JPN" target="SVN">
      <data key="d0">21271149</data>
    </edge>
    <edge source="JPN" target="ZAF">
      <data key="d0">1958688031</data>
    </edge>
    <edge source="JPN" target="ZWE">
      <data key="d0">20248338</data>
    </edge>
    <edge source="JPN" target="ESP">
      <data key="d0">982579483</data>
    </edge>
    <edge source="JPN" target="SWE">
      <data key="d0">376415702</data>
    </edge>
    <edge source="JPN" target="CHE">
      <data key="d0">740384823</data>
    </edge>
    <edge source="JPN" target="THA">
      <data key="d0">6161646580</data>
    </edge>
    <edge source="JPN" target="TGO">
      <data key="d0">5307424</data>
    </edge>
    <edge source="JPN" target="ARE">
      <data key="d0">4496607420</data>
    </edge>
    <edge source="JPN" target="TUN">
      <data key="d0">44946055</data>
    </edge>
    <edge source="JPN" target="TUR">
      <data key="d0">414757701</data>
    </edge>
    <edge source="JPN" target="UGA">
      <data key="d0">125643749</data>
    </edge>
    <edge source="JPN" target="UKR">
      <data key="d0">433408174</data>
    </edge>
    <edge source="JPN" target="MKD">
      <data key="d0">779132</data>
    </edge>
    <edge source="JPN" target="EGY">
      <data key="d0">558771738</data>
    </edge>
    <edge source="JPN" target="GBR">
      <data key="d0">3101559062</data>
    </edge>
    <edge source="JPN" target="TZA">
      <data key="d0">143253509</data>
    </edge>
    <edge source="JPN" target="USA">
      <data key="d0">49476521485</data>
    </edge>
    <edge source="JPN" target="BFA">
      <data key="d0">1554042</data>
    </edge>
    <edge source="JPN" target="URY">
      <data key="d0">9546923</data>
    </edge>
    <edge source="KOR" target="ALB">
      <data key="d0">6858871</data>
    </edge>
    <edge source="KOR" target="DZA">
      <data key="d0">697148183</data>
    </edge>
    <edge source="KOR" target="AZE">
      <data key="d0">189883415</data>
    </edge>
    <edge source="KOR" target="ARG">
      <data key="d0">302038449</data>
    </edge>
    <edge source="KOR" target="AUS">
      <data key="d0">2585188693</data>
    </edge>
    <edge source="KOR" target="AUT">
      <data key="d0">141759524</data>
    </edge>
    <edge source="KOR" target="ARM">
      <data key="d0">10349578</data>
    </edge>
    <edge source="KOR" target="BEL">
      <data key="d0">322436897</data>
    </edge>
    <edge source="KOR" target="BOL">
      <data key="d0">19867756</data>
    </edge>
    <edge source="KOR" target="BWA">
      <data key="d0">1002386</data>
    </edge>
    <edge source="KOR" target="BRA">
      <data key="d0">2157700380</data>
    </edge>
    <edge source="KOR" target="BGR">
      <data key="d0">12831363</data>
    </edge>
    <edge source="KOR" target="BDI">
      <data key="d0">341001</data>
    </edge>
    <edge source="KOR" target="BLR">
      <data key="d0">8817541</data>
    </edge>
    <edge source="KOR" target="KHM">
      <data key="d0">116973163</data>
    </edge>
    <edge source="KOR" target="CMR">
      <data key="d0">6183983</data>
    </edge>
    <edge source="KOR" target="CAN">
      <data key="d0">2403407136</data>
    </edge>
    <edge source="KOR" target="LKA">
      <data key="d0">44285289</data>
    </edge>
    <edge source="KOR" target="CHL">
      <data key="d0">1323891970</data>
    </edge>
    <edge source="KOR" target="CHN">
      <data key="d0">5660117949</data>
    </edge>
    <edge source="KOR" target="COL">
      <data key="d0">745324230</data>
    </edge>
    <edge source="KOR" target="CRI">
      <data key="d0">154065153</data>
    </edge>
    <edge source="KOR" target="HRV">
      <data key="d0">10693988</data>
    </edge>
    <edge source="KOR" target="CZE">
      <data key="d0">962193703</data>
    </edge>
    <edge source="KOR" target="BEN">
      <data key="d0">741767</data>
    </edge>
    <edge source="KOR" target="DNK">
      <data key="d0">132211516</data>
    </edge>
    <edge source="KOR" target="ECU">
      <data key="d0">455260878</data>
    </edge>
    <edge source="KOR" target="SLV">
      <data key="d0">33312871</data>
    </edge>
    <edge source="KOR" target="ETH">
      <data key="d0">15412317</data>
    </edge>
    <edge source="KOR" target="EST">
      <data key="d0">6599941</data>
    </edge>
    <edge source="KOR" target="FIN">
      <data key="d0">81170137</data>
    </edge>
    <edge source="KOR" target="FRA">
      <data key="d0">751474646</data>
    </edge>
    <edge source="KOR" target="GEO">
      <data key="d0">36868381</data>
    </edge>
    <edge source="KOR" target="GMB">
      <data key="d0">819476</data>
    </edge>
    <edge source="KOR" target="PSE">
      <data key="d0">45576054</data>
    </edge>
    <edge source="KOR" target="DEU">
      <data key="d0">1508986244</data>
    </edge>
    <edge source="KOR" target="GHA">
      <data key="d0">116473911</data>
    </edge>
    <edge source="KOR" target="GRC">
      <data key="d0">13111765</data>
    </edge>
    <edge source="KOR" target="GTM">
      <data key="d0">85099807</data>
    </edge>
    <edge source="KOR" target="HND">
      <data key="d0">45471451</data>
    </edge>
    <edge source="KOR" target="HKG">
      <data key="d0">39401069</data>
    </edge>
    <edge source="KOR" target="HUN">
      <data key="d0">156623817</data>
    </edge>
    <edge source="KOR" target="IDN">
      <data key="d0">269717476</data>
    </edge>
    <edge source="KOR" target="IRL">
      <data key="d0">49398682</data>
    </edge>
    <edge source="KOR" target="ISR">
      <data key="d0">463574557</data>
    </edge>
    <edge source="KOR" target="ITA">
      <data key="d0">474425209</data>
    </edge>
    <edge source="KOR" target="CIV">
      <data key="d0">30056500</data>
    </edge>
    <edge source="KOR" target="JAM">
      <data key="d0">5649585</data>
    </edge>
    <edge source="KOR" target="JPN">
      <data key="d0">751858231</data>
    </edge>
    <edge source="KOR" target="KAZ">
      <data key="d0">279941521</data>
    </edge>
    <edge source="KOR" target="JOR">
      <data key="d0">1146347539</data>
    </edge>
    <edge source="KOR" target="KGZ">
      <data key="d0">43181421</data>
    </edge>
    <edge source="KOR" target="LBN">
      <data key="d0">217403636</data>
    </edge>
    <edge source="KOR" target="LVA">
      <data key="d0">1536335</data>
    </edge>
    <edge source="KOR" target="LTU">
      <data key="d0">6649537</data>
    </edge>
    <edge source="KOR" target="MDG">
      <data key="d0">7384308</data>
    </edge>
    <edge source="KOR" target="MWI">
      <data key="d0">2436074</data>
    </edge>
    <edge source="KOR" target="MYS">
      <data key="d0">381742867</data>
    </edge>
    <edge source="KOR" target="MRT">
      <data key="d0">1517676</data>
    </edge>
    <edge source="KOR" target="MUS">
      <data key="d0">22571849</data>
    </edge>
    <edge source="KOR" target="MEX">
      <data key="d0">1339098496</data>
    </edge>
    <edge source="KOR" target="MDA">
      <data key="d0">1862367</data>
    </edge>
    <edge source="KOR" target="MAR">
      <data key="d0">133690614</data>
    </edge>
    <edge source="KOR" target="MOZ">
      <data key="d0">7435730</data>
    </edge>
    <edge source="KOR" target="OMN">
      <data key="d0">508119074</data>
    </edge>
    <edge source="KOR" target="NAM">
      <data key="d0">890166</data>
    </edge>
    <edge source="KOR" target="NLD">
      <data key="d0">415322074</data>
    </edge>
    <edge source="KOR" target="NZL">
      <data key="d0">251644316</data>
    </edge>
    <edge source="KOR" target="NIC">
      <data key="d0">45790128</data>
    </edge>
    <edge source="KOR" target="NER">
      <data key="d0">411602</data>
    </edge>
    <edge source="KOR" target="NOR">
      <data key="d0">50721128</data>
    </edge>
    <edge source="KOR" target="PAK">
      <data key="d0">20411701</data>
    </edge>
    <edge source="KOR" target="PAN">
      <data key="d0">199132804</data>
    </edge>
    <edge source="KOR" target="PRY">
      <data key="d0">105292193</data>
    </edge>
    <edge source="KOR" target="PER">
      <data key="d0">657178929</data>
    </edge>
    <edge source="KOR" target="PHL">
      <data key="d0">416256642</data>
    </edge>
    <edge source="KOR" target="POL">
      <data key="d0">234104537</data>
    </edge>
    <edge source="KOR" target="PRT">
      <data key="d0">31472410</data>
    </edge>
    <edge source="KOR" target="ROU">
      <data key="d0">30349679</data>
    </edge>
    <edge source="KOR" target="RUS">
      <data key="d0">5375751438</data>
    </edge>
    <edge source="KOR" target="SAU">
      <data key="d0">2436469184</data>
    </edge>
    <edge source="KOR" target="SEN">
      <data key="d0">17616550</data>
    </edge>
    <edge source="KOR" target="SRB">
      <data key="d0">6211420</data>
    </edge>
    <edge source="KOR" target="IND">
      <data key="d0">1511352111</data>
    </edge>
    <edge source="KOR" target="SGP">
      <data key="d0">97782264</data>
    </edge>
    <edge source="KOR" target="SVK">
      <data key="d0">689984518</data>
    </edge>
    <edge source="KOR" target="VNM">
      <data key="d0">580624961</data>
    </edge>
    <edge source="KOR" target="SVN">
      <data key="d0">843009911</data>
    </edge>
    <edge source="KOR" target="ZAF">
      <data key="d0">891947233</data>
    </edge>
    <edge source="KOR" target="ZWE">
      <data key="d0">4205423</data>
    </edge>
    <edge source="KOR" target="ESP">
      <data key="d0">337544627</data>
    </edge>
    <edge source="KOR" target="SWE">
      <data key="d0">165159032</data>
    </edge>
    <edge source="KOR" target="CHE">
      <data key="d0">110367464</data>
    </edge>
    <edge source="KOR" target="THA">
      <data key="d0">491392602</data>
    </edge>
    <edge source="KOR" target="TGO">
      <data key="d0">1918891</data>
    </edge>
    <edge source="KOR" target="ARE">
      <data key="d0">1157972475</data>
    </edge>
    <edge source="KOR" target="TUN">
      <data key="d0">54815144</data>
    </edge>
    <edge source="KOR" target="TUR">
      <data key="d0">701780878</data>
    </edge>
    <edge source="KOR" target="UGA">
      <data key="d0">456435</data>
    </edge>
    <edge source="KOR" target="UKR">
      <data key="d0">411465524</data>
    </edge>
    <edge source="KOR" target="MKD">
      <data key="d0">756257</data>
    </edge>
    <edge source="KOR" target="EGY">
      <data key="d0">713146383</data>
    </edge>
    <edge source="KOR" target="GBR">
      <data key="d0">1079572304</data>
    </edge>
    <edge source="KOR" target="TZA">
      <data key="d0">5750000</data>
    </edge>
    <edge source="KOR" target="USA">
      <data key="d0">16091027987</data>
    </edge>
    <edge source="KOR" target="BFA">
      <data key="d0">2302428</data>
    </edge>
    <edge source="KOR" target="URY">
      <data key="d0">72032950</data>
    </edge>
    <edge source="LBN" target="DZA">
      <data key="d0">23015</data>
    </edge>
    <edge source="LBN" target="AUS">
      <data key="d0">150197</data>
    </edge>
    <edge source="LBN" target="BEL">
      <data key="d0">85581</data>
    </edge>
    <edge source="LBN" target="BGR">
      <data key="d0">93187</data>
    </edge>
    <edge source="LBN" target="CMR">
      <data key="d0">96564</data>
    </edge>
    <edge source="LBN" target="CAN">
      <data key="d0">73786</data>
    </edge>
    <edge source="LBN" target="CAF">
      <data key="d0">12074</data>
    </edge>
    <edge source="LBN" target="CHN">
      <data key="d0">24734</data>
    </edge>
    <edge source="LBN" target="CZE">
      <data key="d0">52226</data>
    </edge>
    <edge source="LBN" target="FRA">
      <data key="d0">150917</data>
    </edge>
    <edge source="LBN" target="GMB">
      <data key="d0">112491</data>
    </edge>
    <edge source="LBN" target="DEU">
      <data key="d0">530980</data>
    </edge>
    <edge source="LBN" target="GHA">
      <data key="d0">103062</data>
    </edge>
    <edge source="LBN" target="ITA">
      <data key="d0">54952</data>
    </edge>
    <edge source="LBN" target="CIV">
      <data key="d0">608989</data>
    </edge>
    <edge source="LBN" target="JOR">
      <data key="d0">1317550</data>
    </edge>
    <edge source="LBN" target="KOR">
      <data key="d0">55058</data>
    </edge>
    <edge source="LBN" target="LTU">
      <data key="d0">69792</data>
    </edge>
    <edge source="LBN" target="MAR">
      <data key="d0">1196567</data>
    </edge>
    <edge source="LBN" target="MOZ">
      <data key="d0">65161</data>
    </edge>
    <edge source="LBN" target="OMN">
      <data key="d0">64021</data>
    </edge>
    <edge source="LBN" target="NLD">
      <data key="d0">46676</data>
    </edge>
    <edge source="LBN" target="SAU">
      <data key="d0">995813</data>
    </edge>
    <edge source="LBN" target="SEN">
      <data key="d0">56300</data>
    </edge>
    <edge source="LBN" target="SVN">
      <data key="d0">15668</data>
    </edge>
    <edge source="LBN" target="ZAF">
      <data key="d0">982876</data>
    </edge>
    <edge source="LBN" target="ESP">
      <data key="d0">76252</data>
    </edge>
    <edge source="LBN" target="SWE">
      <data key="d0">14293</data>
    </edge>
    <edge source="LBN" target="CHE">
      <data key="d0">32467</data>
    </edge>
    <edge source="LBN" target="TGO">
      <data key="d0">18744</data>
    </edge>
    <edge source="LBN" target="ARE">
      <data key="d0">1838163</data>
    </edge>
    <edge source="LBN" target="TUN">
      <data key="d0">17229</data>
    </edge>
    <edge source="LBN" target="TUR">
      <data key="d0">284959</data>
    </edge>
    <edge source="LBN" target="EGY">
      <data key="d0">797887</data>
    </edge>
    <edge source="LBN" target="GBR">
      <data key="d0">95033</data>
    </edge>
    <edge source="LBN" target="TZA">
      <data key="d0">38186</data>
    </edge>
    <edge source="LBN" target="USA">
      <data key="d0">567790</data>
    </edge>
    <edge source="LBN" target="BFA">
      <data key="d0">20953</data>
    </edge>
    <edge source="MWI" target="BWA">
      <data key="d0">67008</data>
    </edge>
    <edge source="MWI" target="ISR">
      <data key="d0">14548</data>
    </edge>
    <edge source="MWI" target="JPN">
      <data key="d0">24246</data>
    </edge>
    <edge source="MWI" target="MOZ">
      <data key="d0">1570192</data>
    </edge>
    <edge source="MWI" target="ZAF">
      <data key="d0">1367441</data>
    </edge>
    <edge source="MWI" target="ZWE">
      <data key="d0">332523</data>
    </edge>
    <edge source="MWI" target="TZA">
      <data key="d0">1249065</data>
    </edge>
    <edge source="MYS" target="DZA">
      <data key="d0">14071</data>
    </edge>
    <edge source="MYS" target="ARG">
      <data key="d0">2354591</data>
    </edge>
    <edge source="MYS" target="AUS">
      <data key="d0">49883045</data>
    </edge>
    <edge source="MYS" target="AUT">
      <data key="d0">731466</data>
    </edge>
    <edge source="MYS" target="BEL">
      <data key="d0">18382490</data>
    </edge>
    <edge source="MYS" target="BOL">
      <data key="d0">138649</data>
    </edge>
    <edge source="MYS" target="BWA">
      <data key="d0">22257</data>
    </edge>
    <edge source="MYS" target="BRA">
      <data key="d0">26136635</data>
    </edge>
    <edge source="MYS" target="BGR">
      <data key="d0">3432239</data>
    </edge>
    <edge source="MYS" target="BLR">
      <data key="d0">43982</data>
    </edge>
    <edge source="MYS" target="KHM">
      <data key="d0">23085792</data>
    </edge>
    <edge source="MYS" target="CMR">
      <data key="d0">10566</data>
    </edge>
    <edge source="MYS" target="CAN">
      <data key="d0">9416300</data>
    </edge>
    <edge source="MYS" target="LKA">
      <data key="d0">19525285</data>
    </edge>
    <edge source="MYS" target="CHL">
      <data key="d0">2411762</data>
    </edge>
    <edge source="MYS" target="CHN">
      <data key="d0">116240508</data>
    </edge>
    <edge source="MYS" target="COL">
      <data key="d0">2451457</data>
    </edge>
    <edge source="MYS" target="CRI">
      <data key="d0">1307528</data>
    </edge>
    <edge source="MYS" target="CZE">
      <data key="d0">811545</data>
    </edge>
    <edge source="MYS" target="DNK">
      <data key="d0">3395887</data>
    </edge>
    <edge source="MYS" target="ECU">
      <data key="d0">1148041</data>
    </edge>
    <edge source="MYS" target="SLV">
      <data key="d0">224460</data>
    </edge>
    <edge source="MYS" target="FIN">
      <data key="d0">1802888</data>
    </edge>
    <edge source="MYS" target="FRA">
      <data key="d0">10237378</data>
    </edge>
    <edge source="MYS" target="DEU">
      <data key="d0">120435984</data>
    </edge>
    <edge source="MYS" target="GHA">
      <data key="d0">468681</data>
    </edge>
    <edge source="MYS" target="GRC">
      <data key="d0">2264733</data>
    </edge>
    <edge source="MYS" target="GTM">
      <data key="d0">343541</data>
    </edge>
    <edge source="MYS" target="HND">
      <data key="d0">62393</data>
    </edge>
    <edge source="MYS" target="HKG">
      <data key="d0">54002744</data>
    </edge>
    <edge source="MYS" target="HUN">
      <data key="d0">472667</data>
    </edge>
    <edge source="MYS" target="IDN">
      <data key="d0">223529177</data>
    </edge>
    <edge source="MYS" target="IRL">
      <data key="d0">131729</data>
    </edge>
    <edge source="MYS" target="ITA">
      <data key="d0">12597686</data>
    </edge>
    <edge source="MYS" target="JAM">
      <data key="d0">282271</data>
    </edge>
    <edge source="MYS" target="JPN">
      <data key="d0">70070995</data>
    </edge>
    <edge source="MYS" target="KAZ">
      <data key="d0">278333</data>
    </edge>
    <edge source="MYS" target="JOR">
      <data key="d0">1756380</data>
    </edge>
    <edge source="MYS" target="KOR">
      <data key="d0">6107454</data>
    </edge>
    <edge source="MYS" target="LBN">
      <data key="d0">139389</data>
    </edge>
    <edge source="MYS" target="LVA">
      <data key="d0">521755</data>
    </edge>
    <edge source="MYS" target="LTU">
      <data key="d0">9812298</data>
    </edge>
    <edge source="MYS" target="MDG">
      <data key="d0">214077</data>
    </edge>
    <edge source="MYS" target="MUS">
      <data key="d0">2962883</data>
    </edge>
    <edge source="MYS" target="MEX">
      <data key="d0">4700189</data>
    </edge>
    <edge source="MYS" target="MAR">
      <data key="d0">400971</data>
    </edge>
    <edge source="MYS" target="MOZ">
      <data key="d0">72793</data>
    </edge>
    <edge source="MYS" target="OMN">
      <data key="d0">2739623</data>
    </edge>
    <edge source="MYS" target="NAM">
      <data key="d0">34885</data>
    </edge>
    <edge source="MYS" target="NLD">
      <data key="d0">35919595</data>
    </edge>
    <edge source="MYS" target="NZL">
      <data key="d0">6566367</data>
    </edge>
    <edge source="MYS" target="NIC">
      <data key="d0">181935</data>
    </edge>
    <edge source="MYS" target="NOR">
      <data key="d0">1503173</data>
    </edge>
    <edge source="MYS" target="PAK">
      <data key="d0">13611850</data>
    </edge>
    <edge source="MYS" target="PAN">
      <data key="d0">11852667</data>
    </edge>
    <edge source="MYS" target="PRY">
      <data key="d0">442569</data>
    </edge>
    <edge source="MYS" target="PER">
      <data key="d0">652623</data>
    </edge>
    <edge source="MYS" target="PHL">
      <data key="d0">31601845</data>
    </edge>
    <edge source="MYS" target="POL">
      <data key="d0">6858769</data>
    </edge>
    <edge source="MYS" target="PRT">
      <data key="d0">2298311</data>
    </edge>
    <edge source="MYS" target="ROU">
      <data key="d0">565113</data>
    </edge>
    <edge source="MYS" target="RUS">
      <data key="d0">2594417</data>
    </edge>
    <edge source="MYS" target="SAU">
      <data key="d0">14898441</data>
    </edge>
    <edge source="MYS" target="SEN">
      <data key="d0">11214</data>
    </edge>
    <edge source="MYS" target="SRB">
      <data key="d0">223631</data>
    </edge>
    <edge source="MYS" target="IND">
      <data key="d0">6093741</data>
    </edge>
    <edge source="MYS" target="SGP">
      <data key="d0">154336298</data>
    </edge>
    <edge source="MYS" target="SVK">
      <data key="d0">97885</data>
    </edge>
    <edge source="MYS" target="VNM">
      <data key="d0">11479281</data>
    </edge>
    <edge source="MYS" target="SVN">
      <data key="d0">2551744</data>
    </edge>
    <edge source="MYS" target="ZAF">
      <data key="d0">29254235</data>
    </edge>
    <edge source="MYS" target="ZWE">
      <data key="d0">68096</data>
    </edge>
    <edge source="MYS" target="ESP">
      <data key="d0">20053129</data>
    </edge>
    <edge source="MYS" target="SWE">
      <data key="d0">11948340</data>
    </edge>
    <edge source="MYS" target="CHE">
      <data key="d0">2843975</data>
    </edge>
    <edge source="MYS" target="THA">
      <data key="d0">311992687</data>
    </edge>
    <edge source="MYS" target="ARE">
      <data key="d0">12299868</data>
    </edge>
    <edge source="MYS" target="TUN">
      <data key="d0">616986</data>
    </edge>
    <edge source="MYS" target="TUR">
      <data key="d0">5453086</data>
    </edge>
    <edge source="MYS" target="UKR">
      <data key="d0">170226</data>
    </edge>
    <edge source="MYS" target="EGY">
      <data key="d0">22691941</data>
    </edge>
    <edge source="MYS" target="GBR">
      <data key="d0">60242375</data>
    </edge>
    <edge source="MYS" target="TZA">
      <data key="d0">85029</data>
    </edge>
    <edge source="MYS" target="USA">
      <data key="d0">108085518</data>
    </edge>
    <edge source="MYS" target="URY">
      <data key="d0">746186</data>
    </edge>
    <edge source="MEX" target="ALB">
      <data key="d0">19323</data>
    </edge>
    <edge source="MEX" target="AZE">
      <data key="d0">533106</data>
    </edge>
    <edge source="MEX" target="ARG">
      <data key="d0">829323037</data>
    </edge>
    <edge source="MEX" target="AUS">
      <data key="d0">198751266</data>
    </edge>
    <edge source="MEX" target="AUT">
      <data key="d0">17824677</data>
    </edge>
    <edge source="MEX" target="ARM">
      <data key="d0">102525</data>
    </edge>
    <edge source="MEX" target="BEL">
      <data key="d0">41388040</data>
    </edge>
    <edge source="MEX" target="BOL">
      <data key="d0">32206484</data>
    </edge>
    <edge source="MEX" target="BRA">
      <data key="d0">2831182814</data>
    </edge>
    <edge source="MEX" target="BGR">
      <data key="d0">266248</data>
    </edge>
    <edge source="MEX" target="CMR">
      <data key="d0">292854</data>
    </edge>
    <edge source="MEX" target="CAN">
      <data key="d0">3005342765</data>
    </edge>
    <edge source="MEX" target="CHL">
      <data key="d0">553113034</data>
    </edge>
    <edge source="MEX" target="CHN">
      <data key="d0">935313694</data>
    </edge>
    <edge source="MEX" target="COL">
      <data key="d0">1598786960</data>
    </edge>
    <edge source="MEX" target="CRI">
      <data key="d0">58785177</data>
    </edge>
    <edge source="MEX" target="CZE">
      <data key="d0">8702750</data>
    </edge>
    <edge source="MEX" target="DNK">
      <data key="d0">139920</data>
    </edge>
    <edge source="MEX" target="ECU">
      <data key="d0">151830621</data>
    </edge>
    <edge source="MEX" target="SLV">
      <data key="d0">22261860</data>
    </edge>
    <edge source="MEX" target="EST">
      <data key="d0">269172</data>
    </edge>
    <edge source="MEX" target="FIN">
      <data key="d0">48194599</data>
    </edge>
    <edge source="MEX" target="FRA">
      <data key="d0">45416981</data>
    </edge>
    <edge source="MEX" target="DEU">
      <data key="d0">3078106640</data>
    </edge>
    <edge source="MEX" target="GHA">
      <data key="d0">379677</data>
    </edge>
    <edge source="MEX" target="GRC">
      <data key="d0">248298</data>
    </edge>
    <edge source="MEX" target="GTM">
      <data key="d0">42930264</data>
    </edge>
    <edge source="MEX" target="HND">
      <data key="d0">30069103</data>
    </edge>
    <edge source="MEX" target="HKG">
      <data key="d0">26022766</data>
    </edge>
    <edge source="MEX" target="HUN">
      <data key="d0">1531419</data>
    </edge>
    <edge source="MEX" target="IDN">
      <data key="d0">9652110</data>
    </edge>
    <edge source="MEX" target="IRL">
      <data key="d0">33798</data>
    </edge>
    <edge source="MEX" target="ISR">
      <data key="d0">9819988</data>
    </edge>
    <edge source="MEX" target="ITA">
      <data key="d0">529899306</data>
    </edge>
    <edge source="MEX" target="JAM">
      <data key="d0">274712</data>
    </edge>
    <edge source="MEX" target="JPN">
      <data key="d0">288310794</data>
    </edge>
    <edge source="MEX" target="KAZ">
      <data key="d0">89353</data>
    </edge>
    <edge source="MEX" target="JOR">
      <data key="d0">36842693</data>
    </edge>
    <edge source="MEX" target="KOR">
      <data key="d0">114821291</data>
    </edge>
    <edge source="MEX" target="LBN">
      <data key="d0">7426309</data>
    </edge>
    <edge source="MEX" target="LVA">
      <data key="d0">213698</data>
    </edge>
    <edge source="MEX" target="LTU">
      <data key="d0">2060946</data>
    </edge>
    <edge source="MEX" target="MYS">
      <data key="d0">34948725</data>
    </edge>
    <edge source="MEX" target="MUS">
      <data key="d0">76058</data>
    </edge>
    <edge source="MEX" target="MAR">
      <data key="d0">3829114</data>
    </edge>
    <edge source="MEX" target="MOZ">
      <data key="d0">21682</data>
    </edge>
    <edge source="MEX" target="OMN">
      <data key="d0">21692931</data>
    </edge>
    <edge source="MEX" target="NLD">
      <data key="d0">13615870</data>
    </edge>
    <edge source="MEX" target="NZL">
      <data key="d0">22704335</data>
    </edge>
    <edge source="MEX" target="NIC">
      <data key="d0">29761493</data>
    </edge>
    <edge source="MEX" target="NOR">
      <data key="d0">930220</data>
    </edge>
    <edge source="MEX" target="PAN">
      <data key="d0">87943397</data>
    </edge>
    <edge source="MEX" target="PRY">
      <data key="d0">3723485</data>
    </edge>
    <edge source="MEX" target="PER">
      <data key="d0">396161608</data>
    </edge>
    <edge source="MEX" target="PHL">
      <data key="d0">550100</data>
    </edge>
    <edge source="MEX" target="POL">
      <data key="d0">6657915</data>
    </edge>
    <edge source="MEX" target="PRT">
      <data key="d0">1022221</data>
    </edge>
    <edge source="MEX" target="ROU">
      <data key="d0">9280174</data>
    </edge>
    <edge source="MEX" target="RUS">
      <data key="d0">226847874</data>
    </edge>
    <edge source="MEX" target="SAU">
      <data key="d0">26126000</data>
    </edge>
    <edge source="MEX" target="IND">
      <data key="d0">29543708</data>
    </edge>
    <edge source="MEX" target="SGP">
      <data key="d0">29573704</data>
    </edge>
    <edge source="MEX" target="SVK">
      <data key="d0">7393905</data>
    </edge>
    <edge source="MEX" target="VNM">
      <data key="d0">454805</data>
    </edge>
    <edge source="MEX" target="SVN">
      <data key="d0">1574154</data>
    </edge>
    <edge source="MEX" target="ZAF">
      <data key="d0">33656483</data>
    </edge>
    <edge source="MEX" target="ESP">
      <data key="d0">41039866</data>
    </edge>
    <edge source="MEX" target="SWE">
      <data key="d0">12489571</data>
    </edge>
    <edge source="MEX" target="CHE">
      <data key="d0">13732465</data>
    </edge>
    <edge source="MEX" target="THA">
      <data key="d0">148364796</data>
    </edge>
    <edge source="MEX" target="ARE">
      <data key="d0">297395885</data>
    </edge>
    <edge source="MEX" target="TUN">
      <data key="d0">4281313</data>
    </edge>
    <edge source="MEX" target="TUR">
      <data key="d0">59113379</data>
    </edge>
    <edge source="MEX" target="UGA">
      <data key="d0">1069323</data>
    </edge>
    <edge source="MEX" target="UKR">
      <data key="d0">27651085</data>
    </edge>
    <edge source="MEX" target="EGY">
      <data key="d0">6428530</data>
    </edge>
    <edge source="MEX" target="GBR">
      <data key="d0">77472445</data>
    </edge>
    <edge source="MEX" target="USA">
      <data key="d0">53253238697</data>
    </edge>
    <edge source="MEX" target="URY">
      <data key="d0">84213453</data>
    </edge>
    <edge source="MOZ" target="ITA">
      <data key="d0">21421</data>
    </edge>
    <edge source="MOZ" target="MDG">
      <data key="d0">12017</data>
    </edge>
    <edge source="MOZ" target="MWI">
      <data key="d0">59615</data>
    </edge>
    <edge source="MOZ" target="PRT">
      <data key="d0">187716</data>
    </edge>
    <edge source="MOZ" target="IND">
      <data key="d0">13753167</data>
    </edge>
    <edge source="MOZ" target="ZAF">
      <data key="d0">1019599</data>
    </edge>
    <edge source="MOZ" target="ZWE">
      <data key="d0">45788</data>
    </edge>
    <edge source="MOZ" target="GBR">
      <data key="d0">19822</data>
    </edge>
    <edge source="MOZ" target="TZA">
      <data key="d0">283162</data>
    </edge>
    <edge source="OMN" target="FRA">
      <data key="d0">77100</data>
    </edge>
    <edge source="OMN" target="KOR">
      <data key="d0">1122752</data>
    </edge>
    <edge source="OMN" target="SAU">
      <data key="d0">275511</data>
    </edge>
    <edge source="OMN" target="ARE">
      <data key="d0">160250</data>
    </edge>
    <edge source="NAM" target="AUS">
      <data key="d0">95093</data>
    </edge>
    <edge source="NAM" target="BEL">
      <data key="d0">27141</data>
    </edge>
    <edge source="NAM" target="BWA">
      <data key="d0">9285143</data>
    </edge>
    <edge source="NAM" target="CHN">
      <data key="d0">578409</data>
    </edge>
    <edge source="NAM" target="DEU">
      <data key="d0">2504823</data>
    </edge>
    <edge source="NAM" target="JPN">
      <data key="d0">11054</data>
    </edge>
    <edge source="NAM" target="KOR">
      <data key="d0">21798</data>
    </edge>
    <edge source="NAM" target="MWI">
      <data key="d0">393087</data>
    </edge>
    <edge source="NAM" target="MOZ">
      <data key="d0">306945</data>
    </edge>
    <edge source="NAM" target="NZL">
      <data key="d0">10970</data>
    </edge>
    <edge source="NAM" target="PAN">
      <data key="d0">43980</data>
    </edge>
    <edge source="NAM" target="RUS">
      <data key="d0">27181</data>
    </edge>
    <edge source="NAM" target="ZAF">
      <data key="d0">50917722</data>
    </edge>
    <edge source="NAM" target="ZWE">
      <data key="d0">28629118</data>
    </edge>
    <edge source="NAM" target="ARE">
      <data key="d0">694218</data>
    </edge>
    <edge source="NAM" target="GBR">
      <data key="d0">587415</data>
    </edge>
    <edge source="NAM" target="TZA">
      <data key="d0">609167</data>
    </edge>
    <edge source="NAM" target="BFA">
      <data key="d0">460794</data>
    </edge>
    <edge source="NZL" target="DZA">
      <data key="d0">81250</data>
    </edge>
    <edge source="NZL" target="ARG">
      <data key="d0">58382</data>
    </edge>
    <edge source="NZL" target="AUS">
      <data key="d0">127831198</data>
    </edge>
    <edge source="NZL" target="AUT">
      <data key="d0">19393</data>
    </edge>
    <edge source="NZL" target="BEL">
      <data key="d0">1378726</data>
    </edge>
    <edge source="NZL" target="BOL">
      <data key="d0">54644</data>
    </edge>
    <edge source="NZL" target="BRA">
      <data key="d0">941019</data>
    </edge>
    <edge source="NZL" target="BGR">
      <data key="d0">28033</data>
    </edge>
    <edge source="NZL" target="KHM">
      <data key="d0">45984</data>
    </edge>
    <edge source="NZL" target="CAN">
      <data key="d0">574276</data>
    </edge>
    <edge source="NZL" target="LKA">
      <data key="d0">61312</data>
    </edge>
    <edge source="NZL" target="CHL">
      <data key="d0">402506</data>
    </edge>
    <edge source="NZL" target="CHN">
      <data key="d0">3430460</data>
    </edge>
    <edge source="NZL" target="COL">
      <data key="d0">213604</data>
    </edge>
    <edge source="NZL" target="CRI">
      <data key="d0">124889</data>
    </edge>
    <edge source="NZL" target="HRV">
      <data key="d0">11360</data>
    </edge>
    <edge source="NZL" target="CZE">
      <data key="d0">53172</data>
    </edge>
    <edge source="NZL" target="DNK">
      <data key="d0">880111</data>
    </edge>
    <edge source="NZL" target="ECU">
      <data key="d0">22127</data>
    </edge>
    <edge source="NZL" target="SLV">
      <data key="d0">75370</data>
    </edge>
    <edge source="NZL" target="FIN">
      <data key="d0">55848</data>
    </edge>
    <edge source="NZL" target="FRA">
      <data key="d0">1533349</data>
    </edge>
    <edge source="NZL" target="DEU">
      <data key="d0">1487915</data>
    </edge>
    <edge source="NZL" target="GHA">
      <data key="d0">78861</data>
    </edge>
    <edge source="NZL" target="GRC">
      <data key="d0">42792</data>
    </edge>
    <edge source="NZL" target="GTM">
      <data key="d0">88701</data>
    </edge>
    <edge source="NZL" target="HND">
      <data key="d0">18429</data>
    </edge>
    <edge source="NZL" target="HKG">
      <data key="d0">320822</data>
    </edge>
    <edge source="NZL" target="HUN">
      <data key="d0">115364</data>
    </edge>
    <edge source="NZL" target="IDN">
      <data key="d0">1246718</data>
    </edge>
    <edge source="NZL" target="IRL">
      <data key="d0">139501</data>
    </edge>
    <edge source="NZL" target="ISR">
      <data key="d0">19553</data>
    </edge>
    <edge source="NZL" target="ITA">
      <data key="d0">549321</data>
    </edge>
    <edge source="NZL" target="JPN">
      <data key="d0">3786214</data>
    </edge>
    <edge source="NZL" target="KAZ">
      <data key="d0">104071</data>
    </edge>
    <edge source="NZL" target="JOR">
      <data key="d0">725010</data>
    </edge>
    <edge source="NZL" target="KOR">
      <data key="d0">525006</data>
    </edge>
    <edge source="NZL" target="LBN">
      <data key="d0">106095</data>
    </edge>
    <edge source="NZL" target="LVA">
      <data key="d0">30647</data>
    </edge>
    <edge source="NZL" target="LTU">
      <data key="d0">16367</data>
    </edge>
    <edge source="NZL" target="MYS">
      <data key="d0">5937233</data>
    </edge>
    <edge source="NZL" target="MEX">
      <data key="d0">20101</data>
    </edge>
    <edge source="NZL" target="MOZ">
      <data key="d0">54434</data>
    </edge>
    <edge source="NZL" target="OMN">
      <data key="d0">10002</data>
    </edge>
    <edge source="NZL" target="NAM">
      <data key="d0">67956</data>
    </edge>
    <edge source="NZL" target="NLD">
      <data key="d0">854690</data>
    </edge>
    <edge source="NZL" target="NIC">
      <data key="d0">166250</data>
    </edge>
    <edge source="NZL" target="NOR">
      <data key="d0">123330</data>
    </edge>
    <edge source="NZL" target="PAK">
      <data key="d0">872581</data>
    </edge>
    <edge source="NZL" target="PAN">
      <data key="d0">121661</data>
    </edge>
    <edge source="NZL" target="PRY">
      <data key="d0">48685</data>
    </edge>
    <edge source="NZL" target="PER">
      <data key="d0">75859</data>
    </edge>
    <edge source="NZL" target="PHL">
      <data key="d0">466557</data>
    </edge>
    <edge source="NZL" target="POL">
      <data key="d0">178115</data>
    </edge>
    <edge source="NZL" target="PRT">
      <data key="d0">70832</data>
    </edge>
    <edge source="NZL" target="ROU">
      <data key="d0">105141</data>
    </edge>
    <edge source="NZL" target="RUS">
      <data key="d0">282971</data>
    </edge>
    <edge source="NZL" target="SAU">
      <data key="d0">550210</data>
    </edge>
    <edge source="NZL" target="IND">
      <data key="d0">348125</data>
    </edge>
    <edge source="NZL" target="SGP">
      <data key="d0">2179517</data>
    </edge>
    <edge source="NZL" target="ZAF">
      <data key="d0">496883</data>
    </edge>
    <edge source="NZL" target="ZWE">
      <data key="d0">28426</data>
    </edge>
    <edge source="NZL" target="ESP">
      <data key="d0">58936</data>
    </edge>
    <edge source="NZL" target="SWE">
      <data key="d0">75807</data>
    </edge>
    <edge source="NZL" target="CHE">
      <data key="d0">80133</data>
    </edge>
    <edge source="NZL" target="THA">
      <data key="d0">372598</data>
    </edge>
    <edge source="NZL" target="ARE">
      <data key="d0">12251505</data>
    </edge>
    <edge source="NZL" target="TUR">
      <data key="d0">110013</data>
    </edge>
    <edge source="NZL" target="UKR">
      <data key="d0">271555</data>
    </edge>
    <edge source="NZL" target="EGY">
      <data key="d0">47505</data>
    </edge>
    <edge source="NZL" target="GBR">
      <data key="d0">8248497</data>
    </edge>
    <edge source="NZL" target="TZA">
      <data key="d0">17007</data>
    </edge>
    <edge source="NZL" target="USA">
      <data key="d0">8028127</data>
    </edge>
    <edge source="NZL" target="URY">
      <data key="d0">15015</data>
    </edge>
    <edge source="NIC" target="CRI">
      <data key="d0">1027806</data>
    </edge>
    <edge source="NIC" target="SLV">
      <data key="d0">87456</data>
    </edge>
    <edge source="NIC" target="GTM">
      <data key="d0">67434</data>
    </edge>
    <edge source="NIC" target="HND">
      <data key="d0">540063</data>
    </edge>
    <edge source="NIC" target="NLD">
      <data key="d0">15000</data>
    </edge>
    <edge source="NIC" target="PAN">
      <data key="d0">119966</data>
    </edge>
    <edge source="NIC" target="PER">
      <data key="d0">30195</data>
    </edge>
    <edge source="NIC" target="USA">
      <data key="d0">1184549</data>
    </edge>
    <edge source="NOR" target="AZE">
      <data key="d0">309701</data>
    </edge>
    <edge source="NOR" target="ARG">
      <data key="d0">102050</data>
    </edge>
    <edge source="NOR" target="AUS">
      <data key="d0">5582501</data>
    </edge>
    <edge source="NOR" target="AUT">
      <data key="d0">8107085</data>
    </edge>
    <edge source="NOR" target="BEL">
      <data key="d0">57166994</data>
    </edge>
    <edge source="NOR" target="BOL">
      <data key="d0">3828320</data>
    </edge>
    <edge source="NOR" target="BRA">
      <data key="d0">6558453</data>
    </edge>
    <edge source="NOR" target="BGR">
      <data key="d0">212403</data>
    </edge>
    <edge source="NOR" target="BDI">
      <data key="d0">12218</data>
    </edge>
    <edge source="NOR" target="BLR">
      <data key="d0">61633</data>
    </edge>
    <edge source="NOR" target="CMR">
      <data key="d0">289524</data>
    </edge>
    <edge source="NOR" target="CAN">
      <data key="d0">1812488</data>
    </edge>
    <edge source="NOR" target="LKA">
      <data key="d0">309977</data>
    </edge>
    <edge source="NOR" target="CHL">
      <data key="d0">2479295</data>
    </edge>
    <edge source="NOR" target="CHN">
      <data key="d0">31436092</data>
    </edge>
    <edge source="NOR" target="HRV">
      <data key="d0">527205</data>
    </edge>
    <edge source="NOR" target="CZE">
      <data key="d0">17686220</data>
    </edge>
    <edge source="NOR" target="BEN">
      <data key="d0">580954</data>
    </edge>
    <edge source="NOR" target="DNK">
      <data key="d0">26192254</data>
    </edge>
    <edge source="NOR" target="ETH">
      <data key="d0">1506474</data>
    </edge>
    <edge source="NOR" target="EST">
      <data key="d0">15249422</data>
    </edge>
    <edge source="NOR" target="FIN">
      <data key="d0">23648045</data>
    </edge>
    <edge source="NOR" target="FRA">
      <data key="d0">27439809</data>
    </edge>
    <edge source="NOR" target="GMB">
      <data key="d0">149579</data>
    </edge>
    <edge source="NOR" target="DEU">
      <data key="d0">186993215</data>
    </edge>
    <edge source="NOR" target="GHA">
      <data key="d0">1131649</data>
    </edge>
    <edge source="NOR" target="GRC">
      <data key="d0">203069</data>
    </edge>
    <edge source="NOR" target="HKG">
      <data key="d0">2320431</data>
    </edge>
    <edge source="NOR" target="HUN">
      <data key="d0">436333</data>
    </edge>
    <edge source="NOR" target="IDN">
      <data key="d0">13936043</data>
    </edge>
    <edge source="NOR" target="IRL">
      <data key="d0">325605</data>
    </edge>
    <edge source="NOR" target="ISR">
      <data key="d0">313756</data>
    </edge>
    <edge source="NOR" target="ITA">
      <data key="d0">7966445</data>
    </edge>
    <edge source="NOR" target="CIV">
      <data key="d0">15660</data>
    </edge>
    <edge source="NOR" target="JPN">
      <data key="d0">2146932</data>
    </edge>
    <edge source="NOR" target="KAZ">
      <data key="d0">21728</data>
    </edge>
    <edge source="NOR" target="JOR">
      <data key="d0">542010</data>
    </edge>
    <edge source="NOR" target="KOR">
      <data key="d0">8718536</data>
    </edge>
    <edge source="NOR" target="LBN">
      <data key="d0">197354</data>
    </edge>
    <edge source="NOR" target="LVA">
      <data key="d0">672364</data>
    </edge>
    <edge source="NOR" target="LTU">
      <data key="d0">4972336</data>
    </edge>
    <edge source="NOR" target="MDG">
      <data key="d0">17117</data>
    </edge>
    <edge source="NOR" target="MYS">
      <data key="d0">56845</data>
    </edge>
    <edge source="NOR" target="MEX">
      <data key="d0">494778</data>
    </edge>
    <edge source="NOR" target="MAR">
      <data key="d0">25765</data>
    </edge>
    <edge source="NOR" target="MOZ">
      <data key="d0">14800</data>
    </edge>
    <edge source="NOR" target="NLD">
      <data key="d0">31728263</data>
    </edge>
    <edge source="NOR" target="NZL">
      <data key="d0">2924537</data>
    </edge>
    <edge source="NOR" target="NER">
      <data key="d0">25865</data>
    </edge>
    <edge source="NOR" target="PAN">
      <data key="d0">545249</data>
    </edge>
    <edge source="NOR" target="PER">
      <data key="d0">3394347</data>
    </edge>
    <edge source="NOR" target="PHL">
      <data key="d0">940214</data>
    </edge>
    <edge source="NOR" target="POL">
      <data key="d0">22968623</data>
    </edge>
    <edge source="NOR" target="PRT">
      <data key="d0">193066</data>
    </edge>
    <edge source="NOR" target="ROU">
      <data key="d0">876529</data>
    </edge>
    <edge source="NOR" target="RUS">
      <data key="d0">11179544</data>
    </edge>
    <edge source="NOR" target="SAU">
      <data key="d0">2612087</data>
    </edge>
    <edge source="NOR" target="SRB">
      <data key="d0">355056</data>
    </edge>
    <edge source="NOR" target="IND">
      <data key="d0">63640</data>
    </edge>
    <edge source="NOR" target="SGP">
      <data key="d0">548614</data>
    </edge>
    <edge source="NOR" target="SVK">
      <data key="d0">1036973</data>
    </edge>
    <edge source="NOR" target="VNM">
      <data key="d0">506374</data>
    </edge>
    <edge source="NOR" target="SVN">
      <data key="d0">116597</data>
    </edge>
    <edge source="NOR" target="ZAF">
      <data key="d0">798770</data>
    </edge>
    <edge source="NOR" target="ESP">
      <data key="d0">10462216</data>
    </edge>
    <edge source="NOR" target="SWE">
      <data key="d0">193928589</data>
    </edge>
    <edge source="NOR" target="CHE">
      <data key="d0">2590596</data>
    </edge>
    <edge source="NOR" target="THA">
      <data key="d0">51292</data>
    </edge>
    <edge source="NOR" target="TGO">
      <data key="d0">432370</data>
    </edge>
    <edge source="NOR" target="ARE">
      <data key="d0">6637533</data>
    </edge>
    <edge source="NOR" target="TUN">
      <data key="d0">12236</data>
    </edge>
    <edge source="NOR" target="TUR">
      <data key="d0">5537112</data>
    </edge>
    <edge source="NOR" target="UGA">
      <data key="d0">57340</data>
    </edge>
    <edge source="NOR" target="UKR">
      <data key="d0">633614</data>
    </edge>
    <edge source="NOR" target="MKD">
      <data key="d0">37151</data>
    </edge>
    <edge source="NOR" target="EGY">
      <data key="d0">706763</data>
    </edge>
    <edge source="NOR" target="GBR">
      <data key="d0">18861470</data>
    </edge>
    <edge source="NOR" target="TZA">
      <data key="d0">88572</data>
    </edge>
    <edge source="NOR" target="USA">
      <data key="d0">24369800</data>
    </edge>
    <edge source="PAN" target="ARG">
      <data key="d0">178543</data>
    </edge>
    <edge source="PAN" target="BOL">
      <data key="d0">1678790</data>
    </edge>
    <edge source="PAN" target="BRA">
      <data key="d0">248581</data>
    </edge>
    <edge source="PAN" target="CAN">
      <data key="d0">11692</data>
    </edge>
    <edge source="PAN" target="CHL">
      <data key="d0">15542081</data>
    </edge>
    <edge source="PAN" target="CHN">
      <data key="d0">249177</data>
    </edge>
    <edge source="PAN" target="COL">
      <data key="d0">21090261</data>
    </edge>
    <edge source="PAN" target="CRI">
      <data key="d0">8838312</data>
    </edge>
    <edge source="PAN" target="ECU">
      <data key="d0">6231342</data>
    </edge>
    <edge source="PAN" target="SLV">
      <data key="d0">6106622</data>
    </edge>
    <edge source="PAN" target="DEU">
      <data key="d0">240683</data>
    </edge>
    <edge source="PAN" target="GTM">
      <data key="d0">3533469</data>
    </edge>
    <edge source="PAN" target="HND">
      <data key="d0">6487356</data>
    </edge>
    <edge source="PAN" target="HKG">
      <data key="d0">126038</data>
    </edge>
    <edge source="PAN" target="JAM">
      <data key="d0">3174143</data>
    </edge>
    <edge source="PAN" target="LBN">
      <data key="d0">18283</data>
    </edge>
    <edge source="PAN" target="MEX">
      <data key="d0">489453</data>
    </edge>
    <edge source="PAN" target="NLD">
      <data key="d0">25189</data>
    </edge>
    <edge source="PAN" target="NIC">
      <data key="d0">6616239</data>
    </edge>
    <edge source="PAN" target="PRY">
      <data key="d0">373498</data>
    </edge>
    <edge source="PAN" target="PER">
      <data key="d0">1280542</data>
    </edge>
    <edge source="PAN" target="ESP">
      <data key="d0">174673</data>
    </edge>
    <edge source="PAN" target="GBR">
      <data key="d0">510933</data>
    </edge>
    <edge source="PAN" target="USA">
      <data key="d0">3031466</data>
    </edge>
    <edge source="PAN" target="URY">
      <data key="d0">546706</data>
    </edge>
    <edge source="PRY" target="ARG">
      <data key="d0">226596</data>
    </edge>
    <edge source="PRY" target="BEL">
      <data key="d0">29290</data>
    </edge>
    <edge source="PRY" target="BRA">
      <data key="d0">1867448</data>
    </edge>
    <edge source="PRY" target="CHL">
      <data key="d0">286892</data>
    </edge>
    <edge source="PRY" target="DEU">
      <data key="d0">159234</data>
    </edge>
    <edge source="PRY" target="TUR">
      <data key="d0">12000</data>
    </edge>
    <edge source="PRY" target="GBR">
      <data key="d0">84158</data>
    </edge>
    <edge source="PRY" target="USA">
      <data key="d0">252424</data>
    </edge>
    <edge source="PRY" target="URY">
      <data key="d0">20350</data>
    </edge>
    <edge source="PER" target="ARG">
      <data key="d0">659300</data>
    </edge>
    <edge source="PER" target="BEL">
      <data key="d0">100204</data>
    </edge>
    <edge source="PER" target="BOL">
      <data key="d0">1914151</data>
    </edge>
    <edge source="PER" target="BRA">
      <data key="d0">142968</data>
    </edge>
    <edge source="PER" target="CAN">
      <data key="d0">86820</data>
    </edge>
    <edge source="PER" target="CHL">
      <data key="d0">15943370</data>
    </edge>
    <edge source="PER" target="COL">
      <data key="d0">3371683</data>
    </edge>
    <edge source="PER" target="CRI">
      <data key="d0">15287</data>
    </edge>
    <edge source="PER" target="ECU">
      <data key="d0">1643036</data>
    </edge>
    <edge source="PER" target="FIN">
      <data key="d0">32135</data>
    </edge>
    <edge source="PER" target="FRA">
      <data key="d0">346287</data>
    </edge>
    <edge source="PER" target="DEU">
      <data key="d0">24268</data>
    </edge>
    <edge source="PER" target="GTM">
      <data key="d0">174053</data>
    </edge>
    <edge source="PER" target="ITA">
      <data key="d0">11776</data>
    </edge>
    <edge source="PER" target="JPN">
      <data key="d0">21332</data>
    </edge>
    <edge source="PER" target="KOR">
      <data key="d0">117777</data>
    </edge>
    <edge source="PER" target="MEX">
      <data key="d0">65557</data>
    </edge>
    <edge source="PER" target="NLD">
      <data key="d0">77771</data>
    </edge>
    <edge source="PER" target="PAN">
      <data key="d0">182046</data>
    </edge>
    <edge source="PER" target="ZAF">
      <data key="d0">22915</data>
    </edge>
    <edge source="PER" target="ESP">
      <data key="d0">10725</data>
    </edge>
    <edge source="PER" target="SWE">
      <data key="d0">21621</data>
    </edge>
    <edge source="PER" target="GBR">
      <data key="d0">13293</data>
    </edge>
    <edge source="PER" target="USA">
      <data key="d0">3933901</data>
    </edge>
    <edge source="PER" target="URY">
      <data key="d0">10398</data>
    </edge>
    <edge source="PHL" target="ARG">
      <data key="d0">5677051</data>
    </edge>
    <edge source="PHL" target="AUS">
      <data key="d0">7245336</data>
    </edge>
    <edge source="PHL" target="AUT">
      <data key="d0">286123</data>
    </edge>
    <edge source="PHL" target="BEL">
      <data key="d0">2996899</data>
    </edge>
    <edge source="PHL" target="BRA">
      <data key="d0">19883010</data>
    </edge>
    <edge source="PHL" target="KHM">
      <data key="d0">32783</data>
    </edge>
    <edge source="PHL" target="CAN">
      <data key="d0">2988141</data>
    </edge>
    <edge source="PHL" target="CHN">
      <data key="d0">75106739</data>
    </edge>
    <edge source="PHL" target="CZE">
      <data key="d0">6931218</data>
    </edge>
    <edge source="PHL" target="DNK">
      <data key="d0">506859</data>
    </edge>
    <edge source="PHL" target="FIN">
      <data key="d0">255669</data>
    </edge>
    <edge source="PHL" target="FRA">
      <data key="d0">1733973</data>
    </edge>
    <edge source="PHL" target="DEU">
      <data key="d0">62737860</data>
    </edge>
    <edge source="PHL" target="HKG">
      <data key="d0">1764056</data>
    </edge>
    <edge source="PHL" target="HUN">
      <data key="d0">9173509</data>
    </edge>
    <edge source="PHL" target="IDN">
      <data key="d0">118847670</data>
    </edge>
    <edge source="PHL" target="IRL">
      <data key="d0">3332674</data>
    </edge>
    <edge source="PHL" target="ISR">
      <data key="d0">26522</data>
    </edge>
    <edge source="PHL" target="ITA">
      <data key="d0">2168784</data>
    </edge>
    <edge source="PHL" target="JPN">
      <data key="d0">309541882</data>
    </edge>
    <edge source="PHL" target="JOR">
      <data key="d0">702000</data>
    </edge>
    <edge source="PHL" target="KOR">
      <data key="d0">5478309</data>
    </edge>
    <edge source="PHL" target="MYS">
      <data key="d0">23603414</data>
    </edge>
    <edge source="PHL" target="MEX">
      <data key="d0">18891393</data>
    </edge>
    <edge source="PHL" target="MAR">
      <data key="d0">1048913</data>
    </edge>
    <edge source="PHL" target="NLD">
      <data key="d0">4918358</data>
    </edge>
    <edge source="PHL" target="NZL">
      <data key="d0">799943</data>
    </edge>
    <edge source="PHL" target="NIC">
      <data key="d0">10230</data>
    </edge>
    <edge source="PHL" target="NOR">
      <data key="d0">53190</data>
    </edge>
    <edge source="PHL" target="PAK">
      <data key="d0">12921370</data>
    </edge>
    <edge source="PHL" target="PER">
      <data key="d0">26136</data>
    </edge>
    <edge source="PHL" target="PRT">
      <data key="d0">204631</data>
    </edge>
    <edge source="PHL" target="ROU">
      <data key="d0">805838</data>
    </edge>
    <edge source="PHL" target="IND">
      <data key="d0">74286713</data>
    </edge>
    <edge source="PHL" target="SGP">
      <data key="d0">14391153</data>
    </edge>
    <edge source="PHL" target="VNM">
      <data key="d0">32511977</data>
    </edge>
    <edge source="PHL" target="SVN">
      <data key="d0">16392</data>
    </edge>
    <edge source="PHL" target="ZAF">
      <data key="d0">38349908</data>
    </edge>
    <edge source="PHL" target="ESP">
      <data key="d0">1351982</data>
    </edge>
    <edge source="PHL" target="CHE">
      <data key="d0">77517</data>
    </edge>
    <edge source="PHL" target="THA">
      <data key="d0">868470280</data>
    </edge>
    <edge source="PHL" target="ARE">
      <data key="d0">977324</data>
    </edge>
    <edge source="PHL" target="TUN">
      <data key="d0">351520</data>
    </edge>
    <edge source="PHL" target="TUR">
      <data key="d0">4264268</data>
    </edge>
    <edge source="PHL" target="UKR">
      <data key="d0">1834658</data>
    </edge>
    <edge source="PHL" target="MKD">
      <data key="d0">39614</data>
    </edge>
    <edge source="PHL" target="EGY">
      <data key="d0">165673</data>
    </edge>
    <edge source="PHL" target="GBR">
      <data key="d0">42684111</data>
    </edge>
    <edge source="PHL" target="USA">
      <data key="d0">117034123</data>
    </edge>
    <edge source="PHL" target="URY">
      <data key="d0">238009</data>
    </edge>
    <edge source="POL" target="ALB">
      <data key="d0">2685281</data>
    </edge>
    <edge source="POL" target="DZA">
      <data key="d0">39551600</data>
    </edge>
    <edge source="POL" target="AZE">
      <data key="d0">3300035</data>
    </edge>
    <edge source="POL" target="ARG">
      <data key="d0">11774542</data>
    </edge>
    <edge source="POL" target="AUS">
      <data key="d0">78420565</data>
    </edge>
    <edge source="POL" target="AUT">
      <data key="d0">400708251</data>
    </edge>
    <edge source="POL" target="ARM">
      <data key="d0">6220198</data>
    </edge>
    <edge source="POL" target="BEL">
      <data key="d0">661900499</data>
    </edge>
    <edge source="POL" target="BOL">
      <data key="d0">530274</data>
    </edge>
    <edge source="POL" target="BRA">
      <data key="d0">23788849</data>
    </edge>
    <edge source="POL" target="BGR">
      <data key="d0">22327481</data>
    </edge>
    <edge source="POL" target="BLR">
      <data key="d0">214698617</data>
    </edge>
    <edge source="POL" target="CMR">
      <data key="d0">57110</data>
    </edge>
    <edge source="POL" target="CAN">
      <data key="d0">6307531</data>
    </edge>
    <edge source="POL" target="CHL">
      <data key="d0">6993388</data>
    </edge>
    <edge source="POL" target="CHN">
      <data key="d0">89529215</data>
    </edge>
    <edge source="POL" target="COL">
      <data key="d0">284997</data>
    </edge>
    <edge source="POL" target="CRI">
      <data key="d0">863559</data>
    </edge>
    <edge source="POL" target="HRV">
      <data key="d0">14411427</data>
    </edge>
    <edge source="POL" target="CZE">
      <data key="d0">839640051</data>
    </edge>
    <edge source="POL" target="BEN">
      <data key="d0">82310</data>
    </edge>
    <edge source="POL" target="DNK">
      <data key="d0">183884434</data>
    </edge>
    <edge source="POL" target="ECU">
      <data key="d0">165392</data>
    </edge>
    <edge source="POL" target="ETH">
      <data key="d0">233457</data>
    </edge>
    <edge source="POL" target="EST">
      <data key="d0">65504182</data>
    </edge>
    <edge source="POL" target="FIN">
      <data key="d0">73323194</data>
    </edge>
    <edge source="POL" target="FRA">
      <data key="d0">1360003247</data>
    </edge>
    <edge source="POL" target="GEO">
      <data key="d0">9890853</data>
    </edge>
    <edge source="POL" target="GMB">
      <data key="d0">19890</data>
    </edge>
    <edge source="POL" target="PSE">
      <data key="d0">461563</data>
    </edge>
    <edge source="POL" target="DEU">
      <data key="d0">5839657186</data>
    </edge>
    <edge source="POL" target="GHA">
      <data key="d0">531271</data>
    </edge>
    <edge source="POL" target="GRC">
      <data key="d0">42702491</data>
    </edge>
    <edge source="POL" target="HKG">
      <data key="d0">4804030</data>
    </edge>
    <edge source="POL" target="HUN">
      <data key="d0">272937115</data>
    </edge>
    <edge source="POL" target="IDN">
      <data key="d0">4343430</data>
    </edge>
    <edge source="POL" target="IRL">
      <data key="d0">53990241</data>
    </edge>
    <edge source="POL" target="ISR">
      <data key="d0">82909324</data>
    </edge>
    <edge source="POL" target="ITA">
      <data key="d0">2135033858</data>
    </edge>
    <edge source="POL" target="CIV">
      <data key="d0">135059</data>
    </edge>
    <edge source="POL" target="JAM">
      <data key="d0">563237</data>
    </edge>
    <edge source="POL" target="JPN">
      <data key="d0">89631852</data>
    </edge>
    <edge source="POL" target="KAZ">
      <data key="d0">15750005</data>
    </edge>
    <edge source="POL" target="JOR">
      <data key="d0">9326180</data>
    </edge>
    <edge source="POL" target="KOR">
      <data key="d0">18979329</data>
    </edge>
    <edge source="POL" target="KGZ">
      <data key="d0">6683162</data>
    </edge>
    <edge source="POL" target="LBN">
      <data key="d0">1347398</data>
    </edge>
    <edge source="POL" target="LVA">
      <data key="d0">64888951</data>
    </edge>
    <edge source="POL" target="LTU">
      <data key="d0">209366603</data>
    </edge>
    <edge source="POL" target="MDG">
      <data key="d0">123495</data>
    </edge>
    <edge source="POL" target="MYS">
      <data key="d0">1720587</data>
    </edge>
    <edge source="POL" target="MRT">
      <data key="d0">279382</data>
    </edge>
    <edge source="POL" target="MUS">
      <data key="d0">56179</data>
    </edge>
    <edge source="POL" target="MEX">
      <data key="d0">121974093</data>
    </edge>
    <edge source="POL" target="MDA">
      <data key="d0">16487243</data>
    </edge>
    <edge source="POL" target="MAR">
      <data key="d0">24843614</data>
    </edge>
    <edge source="POL" target="MOZ">
      <data key="d0">204294</data>
    </edge>
    <edge source="POL" target="OMN">
      <data key="d0">3282052</data>
    </edge>
    <edge source="POL" target="NLD">
      <data key="d0">507194251</data>
    </edge>
    <edge source="POL" target="NZL">
      <data key="d0">2265990</data>
    </edge>
    <edge source="POL" target="NOR">
      <data key="d0">267555042</data>
    </edge>
    <edge source="POL" target="PAK">
      <data key="d0">100753</data>
    </edge>
    <edge source="POL" target="PAN">
      <data key="d0">438951</data>
    </edge>
    <edge source="POL" target="PRY">
      <data key="d0">447580</data>
    </edge>
    <edge source="POL" target="PER">
      <data key="d0">956432</data>
    </edge>
    <edge source="POL" target="PHL">
      <data key="d0">90365</data>
    </edge>
    <edge source="POL" target="PRT">
      <data key="d0">48734386</data>
    </edge>
    <edge source="POL" target="ROU">
      <data key="d0">174413926</data>
    </edge>
    <edge source="POL" target="RUS">
      <data key="d0">1143498640</data>
    </edge>
    <edge source="POL" target="SAU">
      <data key="d0">17921276</data>
    </edge>
    <edge source="POL" target="SEN">
      <data key="d0">160523</data>
    </edge>
    <edge source="POL" target="SRB">
      <data key="d0">37181951</data>
    </edge>
    <edge source="POL" target="IND">
      <data key="d0">23724484</data>
    </edge>
    <edge source="POL" target="SGP">
      <data key="d0">23860801</data>
    </edge>
    <edge source="POL" target="SVK">
      <data key="d0">465454748</data>
    </edge>
    <edge source="POL" target="VNM">
      <data key="d0">403363</data>
    </edge>
    <edge source="POL" target="SVN">
      <data key="d0">43806004</data>
    </edge>
    <edge source="POL" target="ZAF">
      <data key="d0">85441889</data>
    </edge>
    <edge source="POL" target="ZWE">
      <data key="d0">268059</data>
    </edge>
    <edge source="POL" target="ESP">
      <data key="d0">573755427</data>
    </edge>
    <edge source="POL" target="SWE">
      <data key="d0">589192366</data>
    </edge>
    <edge source="POL" target="CHE">
      <data key="d0">234734744</data>
    </edge>
    <edge source="POL" target="THA">
      <data key="d0">6521882</data>
    </edge>
    <edge source="POL" target="TGO">
      <data key="d0">80381</data>
    </edge>
    <edge source="POL" target="ARE">
      <data key="d0">12790786</data>
    </edge>
    <edge source="POL" target="TUN">
      <data key="d0">13410479</data>
    </edge>
    <edge source="POL" target="TUR">
      <data key="d0">429134732</data>
    </edge>
    <edge source="POL" target="UKR">
      <data key="d0">409004707</data>
    </edge>
    <edge source="POL" target="MKD">
      <data key="d0">1905639</data>
    </edge>
    <edge source="POL" target="EGY">
      <data key="d0">22288670</data>
    </edge>
    <edge source="POL" target="GBR">
      <data key="d0">1849842792</data>
    </edge>
    <edge source="POL" target="TZA">
      <data key="d0">52742</data>
    </edge>
    <edge source="POL" target="USA">
      <data key="d0">113127244</data>
    </edge>
    <edge source="POL" target="BFA">
      <data key="d0">121121</data>
    </edge>
    <edge source="POL" target="URY">
      <data key="d0">215718</data>
    </edge>
    <edge source="PRT" target="ALB">
      <data key="d0">87449</data>
    </edge>
    <edge source="PRT" target="DZA">
      <data key="d0">5935799</data>
    </edge>
    <edge source="PRT" target="AZE">
      <data key="d0">15975</data>
    </edge>
    <edge source="PRT" target="ARG">
      <data key="d0">15111309</data>
    </edge>
    <edge source="PRT" target="AUS">
      <data key="d0">11487751</data>
    </edge>
    <edge source="PRT" target="AUT">
      <data key="d0">92426957</data>
    </edge>
    <edge source="PRT" target="BEL">
      <data key="d0">196270217</data>
    </edge>
    <edge source="PRT" target="BOL">
      <data key="d0">456045</data>
    </edge>
    <edge source="PRT" target="BRA">
      <data key="d0">7605683</data>
    </edge>
    <edge source="PRT" target="BGR">
      <data key="d0">2448701</data>
    </edge>
    <edge source="PRT" target="BDI">
      <data key="d0">75856</data>
    </edge>
    <edge source="PRT" target="BLR">
      <data key="d0">18119</data>
    </edge>
    <edge source="PRT" target="KHM">
      <data key="d0">449105</data>
    </edge>
    <edge source="PRT" target="CMR">
      <data key="d0">1112829</data>
    </edge>
    <edge source="PRT" target="CAN">
      <data key="d0">1153882</data>
    </edge>
    <edge source="PRT" target="CHL">
      <data key="d0">1065413</data>
    </edge>
    <edge source="PRT" target="CHN">
      <data key="d0">530253891</data>
    </edge>
    <edge source="PRT" target="COL">
      <data key="d0">158786</data>
    </edge>
    <edge source="PRT" target="CRI">
      <data key="d0">231582</data>
    </edge>
    <edge source="PRT" target="HRV">
      <data key="d0">2407532</data>
    </edge>
    <edge source="PRT" target="CZE">
      <data key="d0">48328269</data>
    </edge>
    <edge source="PRT" target="BEN">
      <data key="d0">22357</data>
    </edge>
    <edge source="PRT" target="DNK">
      <data key="d0">9766572</data>
    </edge>
    <edge source="PRT" target="ETH">
      <data key="d0">253296</data>
    </edge>
    <edge source="PRT" target="EST">
      <data key="d0">2744293</data>
    </edge>
    <edge source="PRT" target="FIN">
      <data key="d0">4208260</data>
    </edge>
    <edge source="PRT" target="FRA">
      <data key="d0">1152672778</data>
    </edge>
    <edge source="PRT" target="GEO">
      <data key="d0">150463</data>
    </edge>
    <edge source="PRT" target="GMB">
      <data key="d0">518952</data>
    </edge>
    <edge source="PRT" target="PSE">
      <data key="d0">10177</data>
    </edge>
    <edge source="PRT" target="DEU">
      <data key="d0">1852485652</data>
    </edge>
    <edge source="PRT" target="GHA">
      <data key="d0">2807301</data>
    </edge>
    <edge source="PRT" target="GRC">
      <data key="d0">1624727</data>
    </edge>
    <edge source="PRT" target="GTM">
      <data key="d0">19853</data>
    </edge>
    <edge source="PRT" target="HKG">
      <data key="d0">304601</data>
    </edge>
    <edge source="PRT" target="HUN">
      <data key="d0">10180544</data>
    </edge>
    <edge source="PRT" target="IDN">
      <data key="d0">3807560</data>
    </edge>
    <edge source="PRT" target="IRL">
      <data key="d0">9852444</data>
    </edge>
    <edge source="PRT" target="ISR">
      <data key="d0">10034152</data>
    </edge>
    <edge source="PRT" target="ITA">
      <data key="d0">140575475</data>
    </edge>
    <edge source="PRT" target="CIV">
      <data key="d0">166480</data>
    </edge>
    <edge source="PRT" target="JPN">
      <data key="d0">2968133</data>
    </edge>
    <edge source="PRT" target="JOR">
      <data key="d0">870762</data>
    </edge>
    <edge source="PRT" target="KOR">
      <data key="d0">658768</data>
    </edge>
    <edge source="PRT" target="LBN">
      <data key="d0">1119080</data>
    </edge>
    <edge source="PRT" target="LVA">
      <data key="d0">405781</data>
    </edge>
    <edge source="PRT" target="LTU">
      <data key="d0">1204781</data>
    </edge>
    <edge source="PRT" target="MDG">
      <data key="d0">74046</data>
    </edge>
    <edge source="PRT" target="MWI">
      <data key="d0">7188854</data>
    </edge>
    <edge source="PRT" target="MYS">
      <data key="d0">786335</data>
    </edge>
    <edge source="PRT" target="MRT">
      <data key="d0">928190</data>
    </edge>
    <edge source="PRT" target="MEX">
      <data key="d0">13007928</data>
    </edge>
    <edge source="PRT" target="MDA">
      <data key="d0">275835</data>
    </edge>
    <edge source="PRT" target="MAR">
      <data key="d0">7995418</data>
    </edge>
    <edge source="PRT" target="MOZ">
      <data key="d0">19196650</data>
    </edge>
    <edge source="PRT" target="OMN">
      <data key="d0">168475</data>
    </edge>
    <edge source="PRT" target="NAM">
      <data key="d0">52292</data>
    </edge>
    <edge source="PRT" target="NLD">
      <data key="d0">89108154</data>
    </edge>
    <edge source="PRT" target="NZL">
      <data key="d0">249588</data>
    </edge>
    <edge source="PRT" target="NOR">
      <data key="d0">13295650</data>
    </edge>
    <edge source="PRT" target="PAN">
      <data key="d0">33558</data>
    </edge>
    <edge source="PRT" target="PRY">
      <data key="d0">428241</data>
    </edge>
    <edge source="PRT" target="PER">
      <data key="d0">403355</data>
    </edge>
    <edge source="PRT" target="PHL">
      <data key="d0">2561692</data>
    </edge>
    <edge source="PRT" target="POL">
      <data key="d0">36191565</data>
    </edge>
    <edge source="PRT" target="ROU">
      <data key="d0">75318274</data>
    </edge>
    <edge source="PRT" target="RUS">
      <data key="d0">2134888</data>
    </edge>
    <edge source="PRT" target="SAU">
      <data key="d0">4708003</data>
    </edge>
    <edge source="PRT" target="SEN">
      <data key="d0">1880402</data>
    </edge>
    <edge source="PRT" target="SRB">
      <data key="d0">500134</data>
    </edge>
    <edge source="PRT" target="IND">
      <data key="d0">13881567</data>
    </edge>
    <edge source="PRT" target="SGP">
      <data key="d0">198149</data>
    </edge>
    <edge source="PRT" target="SVK">
      <data key="d0">23703009</data>
    </edge>
    <edge source="PRT" target="SVN">
      <data key="d0">4869433</data>
    </edge>
    <edge source="PRT" target="ZAF">
      <data key="d0">21026404</data>
    </edge>
    <edge source="PRT" target="ESP">
      <data key="d0">1102751329</data>
    </edge>
    <edge source="PRT" target="SWE">
      <data key="d0">28900503</data>
    </edge>
    <edge source="PRT" target="CHE">
      <data key="d0">22160505</data>
    </edge>
    <edge source="PRT" target="THA">
      <data key="d0">1030240</data>
    </edge>
    <edge source="PRT" target="TGO">
      <data key="d0">2097721</data>
    </edge>
    <edge source="PRT" target="ARE">
      <data key="d0">13472177</data>
    </edge>
    <edge source="PRT" target="TUN">
      <data key="d0">12395505</data>
    </edge>
    <edge source="PRT" target="TUR">
      <data key="d0">28807664</data>
    </edge>
    <edge source="PRT" target="UGA">
      <data key="d0">47659</data>
    </edge>
    <edge source="PRT" target="UKR">
      <data key="d0">1621120</data>
    </edge>
    <edge source="PRT" target="EGY">
      <data key="d0">780338</data>
    </edge>
    <edge source="PRT" target="GBR">
      <data key="d0">447319493</data>
    </edge>
    <edge source="PRT" target="USA">
      <data key="d0">21336346</data>
    </edge>
    <edge source="PRT" target="BFA">
      <data key="d0">28935</data>
    </edge>
    <edge source="PRT" target="URY">
      <data key="d0">180377</data>
    </edge>
    <edge source="ROU" target="ALB">
      <data key="d0">118727</data>
    </edge>
    <edge source="ROU" target="DZA">
      <data key="d0">327192113</data>
    </edge>
    <edge source="ROU" target="AZE">
      <data key="d0">1989105</data>
    </edge>
    <edge source="ROU" target="ARG">
      <data key="d0">5295039</data>
    </edge>
    <edge source="ROU" target="AUS">
      <data key="d0">725629</data>
    </edge>
    <edge source="ROU" target="AUT">
      <data key="d0">96736323</data>
    </edge>
    <edge source="ROU" target="ARM">
      <data key="d0">2009587</data>
    </edge>
    <edge source="ROU" target="BEL">
      <data key="d0">227153457</data>
    </edge>
    <edge source="ROU" target="BRA">
      <data key="d0">115067298</data>
    </edge>
    <edge source="ROU" target="BGR">
      <data key="d0">55614955</data>
    </edge>
    <edge source="ROU" target="BLR">
      <data key="d0">1735698</data>
    </edge>
    <edge source="ROU" target="KHM">
      <data key="d0">42953</data>
    </edge>
    <edge source="ROU" target="CMR">
      <data key="d0">1155861</data>
    </edge>
    <edge source="ROU" target="CAN">
      <data key="d0">1850363</data>
    </edge>
    <edge source="ROU" target="CHL">
      <data key="d0">28977</data>
    </edge>
    <edge source="ROU" target="CHN">
      <data key="d0">33554804</data>
    </edge>
    <edge source="ROU" target="COL">
      <data key="d0">127731239</data>
    </edge>
    <edge source="ROU" target="HRV">
      <data key="d0">7693577</data>
    </edge>
    <edge source="ROU" target="CZE">
      <data key="d0">124418889</data>
    </edge>
    <edge source="ROU" target="BEN">
      <data key="d0">282065</data>
    </edge>
    <edge source="ROU" target="DNK">
      <data key="d0">8365717</data>
    </edge>
    <edge source="ROU" target="ECU">
      <data key="d0">35219</data>
    </edge>
    <edge source="ROU" target="ETH">
      <data key="d0">49866</data>
    </edge>
    <edge source="ROU" target="EST">
      <data key="d0">465890</data>
    </edge>
    <edge source="ROU" target="FIN">
      <data key="d0">7382096</data>
    </edge>
    <edge source="ROU" target="FRA">
      <data key="d0">965803739</data>
    </edge>
    <edge source="ROU" target="GEO">
      <data key="d0">891354</data>
    </edge>
    <edge source="ROU" target="DEU">
      <data key="d0">1636325123</data>
    </edge>
    <edge source="ROU" target="GHA">
      <data key="d0">873905</data>
    </edge>
    <edge source="ROU" target="GRC">
      <data key="d0">5403614</data>
    </edge>
    <edge source="ROU" target="HND">
      <data key="d0">20287</data>
    </edge>
    <edge source="ROU" target="HKG">
      <data key="d0">40762</data>
    </edge>
    <edge source="ROU" target="HUN">
      <data key="d0">83470981</data>
    </edge>
    <edge source="ROU" target="IDN">
      <data key="d0">1731142</data>
    </edge>
    <edge source="ROU" target="IRL">
      <data key="d0">4426991</data>
    </edge>
    <edge source="ROU" target="ISR">
      <data key="d0">374972</data>
    </edge>
    <edge source="ROU" target="ITA">
      <data key="d0">448611466</data>
    </edge>
    <edge source="ROU" target="CIV">
      <data key="d0">9472042</data>
    </edge>
    <edge source="ROU" target="JPN">
      <data key="d0">1399433</data>
    </edge>
    <edge source="ROU" target="KAZ">
      <data key="d0">28843</data>
    </edge>
    <edge source="ROU" target="JOR">
      <data key="d0">6347833</data>
    </edge>
    <edge source="ROU" target="KOR">
      <data key="d0">1907342</data>
    </edge>
    <edge source="ROU" target="KGZ">
      <data key="d0">15801</data>
    </edge>
    <edge source="ROU" target="LBN">
      <data key="d0">15037382</data>
    </edge>
    <edge source="ROU" target="LVA">
      <data key="d0">472263</data>
    </edge>
    <edge source="ROU" target="LTU">
      <data key="d0">1104294</data>
    </edge>
    <edge source="ROU" target="MDG">
      <data key="d0">1973168</data>
    </edge>
    <edge source="ROU" target="MYS">
      <data key="d0">1326091</data>
    </edge>
    <edge source="ROU" target="MRT">
      <data key="d0">254257</data>
    </edge>
    <edge source="ROU" target="MEX">
      <data key="d0">5333090</data>
    </edge>
    <edge source="ROU" target="MDA">
      <data key="d0">21704681</data>
    </edge>
    <edge source="ROU" target="MAR">
      <data key="d0">232974137</data>
    </edge>
    <edge source="ROU" target="OMN">
      <data key="d0">5257060</data>
    </edge>
    <edge source="ROU" target="NLD">
      <data key="d0">104184062</data>
    </edge>
    <edge source="ROU" target="NOR">
      <data key="d0">10333197</data>
    </edge>
    <edge source="ROU" target="PRY">
      <data key="d0">87099</data>
    </edge>
    <edge source="ROU" target="PER">
      <data key="d0">19819</data>
    </edge>
    <edge source="ROU" target="PHL">
      <data key="d0">12525</data>
    </edge>
    <edge source="ROU" target="POL">
      <data key="d0">234288783</data>
    </edge>
    <edge source="ROU" target="PRT">
      <data key="d0">32475760</data>
    </edge>
    <edge source="ROU" target="RUS">
      <data key="d0">459129421</data>
    </edge>
    <edge source="ROU" target="SAU">
      <data key="d0">33016063</data>
    </edge>
    <edge source="ROU" target="SEN">
      <data key="d0">2741047</data>
    </edge>
    <edge source="ROU" target="SRB">
      <data key="d0">21178826</data>
    </edge>
    <edge source="ROU" target="IND">
      <data key="d0">104923678</data>
    </edge>
    <edge source="ROU" target="SGP">
      <data key="d0">1113096</data>
    </edge>
    <edge source="ROU" target="SVK">
      <data key="d0">174589488</data>
    </edge>
    <edge source="ROU" target="VNM">
      <data key="d0">64788</data>
    </edge>
    <edge source="ROU" target="SVN">
      <data key="d0">41438181</data>
    </edge>
    <edge source="ROU" target="ZAF">
      <data key="d0">45640515</data>
    </edge>
    <edge source="ROU" target="ESP">
      <data key="d0">278093894</data>
    </edge>
    <edge source="ROU" target="SWE">
      <data key="d0">93402283</data>
    </edge>
    <edge source="ROU" target="CHE">
      <data key="d0">69882499</data>
    </edge>
    <edge source="ROU" target="THA">
      <data key="d0">150074</data>
    </edge>
    <edge source="ROU" target="TGO">
      <data key="d0">1249639</data>
    </edge>
    <edge source="ROU" target="ARE">
      <data key="d0">18077481</data>
    </edge>
    <edge source="ROU" target="TUN">
      <data key="d0">14517641</data>
    </edge>
    <edge source="ROU" target="TUR">
      <data key="d0">400422855</data>
    </edge>
    <edge source="ROU" target="UKR">
      <data key="d0">79150049</data>
    </edge>
    <edge source="ROU" target="MKD">
      <data key="d0">3527682</data>
    </edge>
    <edge source="ROU" target="EGY">
      <data key="d0">14916502</data>
    </edge>
    <edge source="ROU" target="GBR">
      <data key="d0">224879486</data>
    </edge>
    <edge source="ROU" target="USA">
      <data key="d0">47694514</data>
    </edge>
    <edge source="ROU" target="BFA">
      <data key="d0">899781</data>
    </edge>
    <edge source="RUS" target="DZA">
      <data key="d0">90019766</data>
    </edge>
    <edge source="RUS" target="AZE">
      <data key="d0">220596361</data>
    </edge>
    <edge source="RUS" target="AUS">
      <data key="d0">692823</data>
    </edge>
    <edge source="RUS" target="AUT">
      <data key="d0">4620259</data>
    </edge>
    <edge source="RUS" target="ARM">
      <data key="d0">19997987</data>
    </edge>
    <edge source="RUS" target="BEL">
      <data key="d0">476798</data>
    </edge>
    <edge source="RUS" target="BOL">
      <data key="d0">107423</data>
    </edge>
    <edge source="RUS" target="BRA">
      <data key="d0">88049</data>
    </edge>
    <edge source="RUS" target="BGR">
      <data key="d0">2658841</data>
    </edge>
    <edge source="RUS" target="BLR">
      <data key="d0">281139944</data>
    </edge>
    <edge source="RUS" target="CMR">
      <data key="d0">13992</data>
    </edge>
    <edge source="RUS" target="CAN">
      <data key="d0">3162275</data>
    </edge>
    <edge source="RUS" target="CHL">
      <data key="d0">430268</data>
    </edge>
    <edge source="RUS" target="CHN">
      <data key="d0">3645290</data>
    </edge>
    <edge source="RUS" target="COL">
      <data key="d0">3412136</data>
    </edge>
    <edge source="RUS" target="CZE">
      <data key="d0">4777568</data>
    </edge>
    <edge source="RUS" target="BEN">
      <data key="d0">95593</data>
    </edge>
    <edge source="RUS" target="DNK">
      <data key="d0">39387</data>
    </edge>
    <edge source="RUS" target="ECU">
      <data key="d0">37943</data>
    </edge>
    <edge source="RUS" target="ETH">
      <data key="d0">10329146</data>
    </edge>
    <edge source="RUS" target="EST">
      <data key="d0">1501105</data>
    </edge>
    <edge source="RUS" target="FIN">
      <data key="d0">14018293</data>
    </edge>
    <edge source="RUS" target="FRA">
      <data key="d0">5722849</data>
    </edge>
    <edge source="RUS" target="GEO">
      <data key="d0">14450131</data>
    </edge>
    <edge source="RUS" target="DEU">
      <data key="d0">14076360</data>
    </edge>
    <edge source="RUS" target="GHA">
      <data key="d0">254569</data>
    </edge>
    <edge source="RUS" target="GRC">
      <data key="d0">623096</data>
    </edge>
    <edge source="RUS" target="GTM">
      <data key="d0">103222</data>
    </edge>
    <edge source="RUS" target="HKG">
      <data key="d0">1625257</data>
    </edge>
    <edge source="RUS" target="HUN">
      <data key="d0">4375909</data>
    </edge>
    <edge source="RUS" target="IDN">
      <data key="d0">26455</data>
    </edge>
    <edge source="RUS" target="ITA">
      <data key="d0">8475430</data>
    </edge>
    <edge source="RUS" target="JPN">
      <data key="d0">1381524</data>
    </edge>
    <edge source="RUS" target="KAZ">
      <data key="d0">928643154</data>
    </edge>
    <edge source="RUS" target="JOR">
      <data key="d0">723278</data>
    </edge>
    <edge source="RUS" target="KOR">
      <data key="d0">9737582</data>
    </edge>
    <edge source="RUS" target="KGZ">
      <data key="d0">15934617</data>
    </edge>
    <edge source="RUS" target="LBN">
      <data key="d0">109736</data>
    </edge>
    <edge source="RUS" target="LVA">
      <data key="d0">24074085</data>
    </edge>
    <edge source="RUS" target="LTU">
      <data key="d0">20051904</data>
    </edge>
    <edge source="RUS" target="MYS">
      <data key="d0">359580</data>
    </edge>
    <edge source="RUS" target="MEX">
      <data key="d0">224203</data>
    </edge>
    <edge source="RUS" target="MDA">
      <data key="d0">5940000</data>
    </edge>
    <edge source="RUS" target="NLD">
      <data key="d0">2169905</data>
    </edge>
    <edge source="RUS" target="NIC">
      <data key="d0">31043806</data>
    </edge>
    <edge source="RUS" target="NER">
      <data key="d0">52628</data>
    </edge>
    <edge source="RUS" target="NOR">
      <data key="d0">30342</data>
    </edge>
    <edge source="RUS" target="PAK">
      <data key="d0">240046</data>
    </edge>
    <edge source="RUS" target="POL">
      <data key="d0">3118514</data>
    </edge>
    <edge source="RUS" target="PRT">
      <data key="d0">105138</data>
    </edge>
    <edge source="RUS" target="ROU">
      <data key="d0">508552</data>
    </edge>
    <edge source="RUS" target="SEN">
      <data key="d0">278692</data>
    </edge>
    <edge source="RUS" target="SRB">
      <data key="d0">2431521</data>
    </edge>
    <edge source="RUS" target="IND">
      <data key="d0">7846653</data>
    </edge>
    <edge source="RUS" target="SGP">
      <data key="d0">1367119</data>
    </edge>
    <edge source="RUS" target="SVK">
      <data key="d0">99340</data>
    </edge>
    <edge source="RUS" target="VNM">
      <data key="d0">8653476</data>
    </edge>
    <edge source="RUS" target="ZAF">
      <data key="d0">13157</data>
    </edge>
    <edge source="RUS" target="ZWE">
      <data key="d0">328476</data>
    </edge>
    <edge source="RUS" target="ESP">
      <data key="d0">410417</data>
    </edge>
    <edge source="RUS" target="SWE">
      <data key="d0">771094</data>
    </edge>
    <edge source="RUS" target="CHE">
      <data key="d0">644978</data>
    </edge>
    <edge source="RUS" target="THA">
      <data key="d0">295615</data>
    </edge>
    <edge source="RUS" target="ARE">
      <data key="d0">3865798</data>
    </edge>
    <edge source="RUS" target="TUR">
      <data key="d0">5126255</data>
    </edge>
    <edge source="RUS" target="UGA">
      <data key="d0">1548913</data>
    </edge>
    <edge source="RUS" target="UKR">
      <data key="d0">544440436</data>
    </edge>
    <edge source="RUS" target="EGY">
      <data key="d0">40456905</data>
    </edge>
    <edge source="RUS" target="GBR">
      <data key="d0">1899695</data>
    </edge>
    <edge source="RUS" target="TZA">
      <data key="d0">94000</data>
    </edge>
    <edge source="RUS" target="USA">
      <data key="d0">13171232</data>
    </edge>
    <edge source="RUS" target="BFA">
      <data key="d0">15229</data>
    </edge>
    <edge source="SAU" target="ALB">
      <data key="d0">162400</data>
    </edge>
    <edge source="SAU" target="DZA">
      <data key="d0">6711742</data>
    </edge>
    <edge source="SAU" target="AUS">
      <data key="d0">40000</data>
    </edge>
    <edge source="SAU" target="ARM">
      <data key="d0">1028268</data>
    </edge>
    <edge source="SAU" target="BEL">
      <data key="d0">6121341</data>
    </edge>
    <edge source="SAU" target="BRA">
      <data key="d0">137867</data>
    </edge>
    <edge source="SAU" target="KHM">
      <data key="d0">42133</data>
    </edge>
    <edge source="SAU" target="CMR">
      <data key="d0">6765342</data>
    </edge>
    <edge source="SAU" target="CAN">
      <data key="d0">61333</data>
    </edge>
    <edge source="SAU" target="CAF">
      <data key="d0">42667</data>
    </edge>
    <edge source="SAU" target="CHN">
      <data key="d0">11745615</data>
    </edge>
    <edge source="SAU" target="HRV">
      <data key="d0">28000</data>
    </edge>
    <edge source="SAU" target="BEN">
      <data key="d0">2500536</data>
    </edge>
    <edge source="SAU" target="ETH">
      <data key="d0">955735</data>
    </edge>
    <edge source="SAU" target="FIN">
      <data key="d0">128000</data>
    </edge>
    <edge source="SAU" target="FRA">
      <data key="d0">5383473</data>
    </edge>
    <edge source="SAU" target="DEU">
      <data key="d0">7366676</data>
    </edge>
    <edge source="SAU" target="GHA">
      <data key="d0">166134</data>
    </edge>
    <edge source="SAU" target="GRC">
      <data key="d0">26667</data>
    </edge>
    <edge source="SAU" target="HKG">
      <data key="d0">2402936</data>
    </edge>
    <edge source="SAU" target="ITA">
      <data key="d0">8941611</data>
    </edge>
    <edge source="SAU" target="CIV">
      <data key="d0">85333</data>
    </edge>
    <edge source="SAU" target="JPN">
      <data key="d0">758668</data>
    </edge>
    <edge source="SAU" target="JOR">
      <data key="d0">39398983</data>
    </edge>
    <edge source="SAU" target="KOR">
      <data key="d0">276534</data>
    </edge>
    <edge source="SAU" target="LBN">
      <data key="d0">7036275</data>
    </edge>
    <edge source="SAU" target="MYS">
      <data key="d0">112800</data>
    </edge>
    <edge source="SAU" target="MRT">
      <data key="d0">706401</data>
    </edge>
    <edge source="SAU" target="MAR">
      <data key="d0">3182137</data>
    </edge>
    <edge source="SAU" target="OMN">
      <data key="d0">16934955</data>
    </edge>
    <edge source="SAU" target="NER">
      <data key="d0">155467</data>
    </edge>
    <edge source="SAU" target="PAK">
      <data key="d0">431734</data>
    </edge>
    <edge source="SAU" target="PHL">
      <data key="d0">114667</data>
    </edge>
    <edge source="SAU" target="POL">
      <data key="d0">53333</data>
    </edge>
    <edge source="SAU" target="SEN">
      <data key="d0">454667</data>
    </edge>
    <edge source="SAU" target="IND">
      <data key="d0">284267</data>
    </edge>
    <edge source="SAU" target="SGP">
      <data key="d0">548267</data>
    </edge>
    <edge source="SAU" target="ZAF">
      <data key="d0">657334</data>
    </edge>
    <edge source="SAU" target="ESP">
      <data key="d0">2690403</data>
    </edge>
    <edge source="SAU" target="CHE">
      <data key="d0">1981869</data>
    </edge>
    <edge source="SAU" target="THA">
      <data key="d0">220800</data>
    </edge>
    <edge source="SAU" target="TGO">
      <data key="d0">28000</data>
    </edge>
    <edge source="SAU" target="ARE">
      <data key="d0">70376621</data>
    </edge>
    <edge source="SAU" target="TUN">
      <data key="d0">22138428</data>
    </edge>
    <edge source="SAU" target="TUR">
      <data key="d0">2789070</data>
    </edge>
    <edge source="SAU" target="UGA">
      <data key="d0">41333</data>
    </edge>
    <edge source="SAU" target="UKR">
      <data key="d0">66667</data>
    </edge>
    <edge source="SAU" target="MKD">
      <data key="d0">35200</data>
    </edge>
    <edge source="SAU" target="EGY">
      <data key="d0">142351111</data>
    </edge>
    <edge source="SAU" target="GBR">
      <data key="d0">7838143</data>
    </edge>
    <edge source="SAU" target="TZA">
      <data key="d0">99467</data>
    </edge>
    <edge source="SAU" target="USA">
      <data key="d0">8217344</data>
    </edge>
    <edge source="SEN" target="BEL">
      <data key="d0">789695</data>
    </edge>
    <edge source="SEN" target="BRA">
      <data key="d0">18938</data>
    </edge>
    <edge source="SEN" target="BGR">
      <data key="d0">77919</data>
    </edge>
    <edge source="SEN" target="CMR">
      <data key="d0">828897</data>
    </edge>
    <edge source="SEN" target="CAN">
      <data key="d0">56018</data>
    </edge>
    <edge source="SEN" target="BEN">
      <data key="d0">189228</data>
    </edge>
    <edge source="SEN" target="DNK">
      <data key="d0">38569</data>
    </edge>
    <edge source="SEN" target="ETH">
      <data key="d0">48725</data>
    </edge>
    <edge source="SEN" target="FRA">
      <data key="d0">2336183</data>
    </edge>
    <edge source="SEN" target="GMB">
      <data key="d0">1100978</data>
    </edge>
    <edge source="SEN" target="DEU">
      <data key="d0">138891</data>
    </edge>
    <edge source="SEN" target="GHA">
      <data key="d0">113145</data>
    </edge>
    <edge source="SEN" target="HND">
      <data key="d0">13524</data>
    </edge>
    <edge source="SEN" target="HUN">
      <data key="d0">12334</data>
    </edge>
    <edge source="SEN" target="ITA">
      <data key="d0">270346</data>
    </edge>
    <edge source="SEN" target="CIV">
      <data key="d0">1221902</data>
    </edge>
    <edge source="SEN" target="KOR">
      <data key="d0">20403</data>
    </edge>
    <edge source="SEN" target="LBN">
      <data key="d0">34837</data>
    </edge>
    <edge source="SEN" target="MDG">
      <data key="d0">29779</data>
    </edge>
    <edge source="SEN" target="MRT">
      <data key="d0">2174867</data>
    </edge>
    <edge source="SEN" target="MAR">
      <data key="d0">428390</data>
    </edge>
    <edge source="SEN" target="NLD">
      <data key="d0">14690</data>
    </edge>
    <edge source="SEN" target="NER">
      <data key="d0">1417122</data>
    </edge>
    <edge source="SEN" target="PAK">
      <data key="d0">10185</data>
    </edge>
    <edge source="SEN" target="PRT">
      <data key="d0">82503</data>
    </edge>
    <edge source="SEN" target="RUS">
      <data key="d0">43559</data>
    </edge>
    <edge source="SEN" target="SGP">
      <data key="d0">64237</data>
    </edge>
    <edge source="SEN" target="ESP">
      <data key="d0">3168264</data>
    </edge>
    <edge source="SEN" target="TGO">
      <data key="d0">66200</data>
    </edge>
    <edge source="SEN" target="ARE">
      <data key="d0">293060</data>
    </edge>
    <edge source="SEN" target="TUN">
      <data key="d0">43337</data>
    </edge>
    <edge source="SEN" target="EGY">
      <data key="d0">24340</data>
    </edge>
    <edge source="SEN" target="GBR">
      <data key="d0">854500</data>
    </edge>
    <edge source="SEN" target="USA">
      <data key="d0">1280421</data>
    </edge>
    <edge source="SEN" target="BFA">
      <data key="d0">419707</data>
    </edge>
    <edge source="SGP" target="DZA">
      <data key="d0">287310</data>
    </edge>
    <edge source="SGP" target="AZE">
      <data key="d0">23922</data>
    </edge>
    <edge source="SGP" target="ARG">
      <data key="d0">36612269</data>
    </edge>
    <edge source="SGP" target="AUS">
      <data key="d0">305971426</data>
    </edge>
    <edge source="SGP" target="AUT">
      <data key="d0">1047482</data>
    </edge>
    <edge source="SGP" target="BEL">
      <data key="d0">9563660</data>
    </edge>
    <edge source="SGP" target="BOL">
      <data key="d0">57579</data>
    </edge>
    <edge source="SGP" target="BWA">
      <data key="d0">971616</data>
    </edge>
    <edge source="SGP" target="BRA">
      <data key="d0">52282172</data>
    </edge>
    <edge source="SGP" target="BGR">
      <data key="d0">9710659</data>
    </edge>
    <edge source="SGP" target="KHM">
      <data key="d0">51728641</data>
    </edge>
    <edge source="SGP" target="CMR">
      <data key="d0">135640</data>
    </edge>
    <edge source="SGP" target="CAN">
      <data key="d0">7453203</data>
    </edge>
    <edge source="SGP" target="LKA">
      <data key="d0">14639612</data>
    </edge>
    <edge source="SGP" target="CHL">
      <data key="d0">7228366</data>
    </edge>
    <edge source="SGP" target="CHN">
      <data key="d0">265458709</data>
    </edge>
    <edge source="SGP" target="COL">
      <data key="d0">4928100</data>
    </edge>
    <edge source="SGP" target="CRI">
      <data key="d0">1546760</data>
    </edge>
    <edge source="SGP" target="CZE">
      <data key="d0">3404230</data>
    </edge>
    <edge source="SGP" target="DNK">
      <data key="d0">2803417</data>
    </edge>
    <edge source="SGP" target="ECU">
      <data key="d0">1585878</data>
    </edge>
    <edge source="SGP" target="SLV">
      <data key="d0">162293</data>
    </edge>
    <edge source="SGP" target="FIN">
      <data key="d0">3613610</data>
    </edge>
    <edge source="SGP" target="FRA">
      <data key="d0">14647029</data>
    </edge>
    <edge source="SGP" target="GEO">
      <data key="d0">39274</data>
    </edge>
    <edge source="SGP" target="DEU">
      <data key="d0">157861154</data>
    </edge>
    <edge source="SGP" target="GHA">
      <data key="d0">188167</data>
    </edge>
    <edge source="SGP" target="GRC">
      <data key="d0">2758487</data>
    </edge>
    <edge source="SGP" target="GTM">
      <data key="d0">22964</data>
    </edge>
    <edge source="SGP" target="HND">
      <data key="d0">11358</data>
    </edge>
    <edge source="SGP" target="HKG">
      <data key="d0">234712440</data>
    </edge>
    <edge source="SGP" target="HUN">
      <data key="d0">1095727</data>
    </edge>
    <edge source="SGP" target="IDN">
      <data key="d0">1520728829</data>
    </edge>
    <edge source="SGP" target="IRL">
      <data key="d0">420511</data>
    </edge>
    <edge source="SGP" target="ISR">
      <data key="d0">7096485</data>
    </edge>
    <edge source="SGP" target="ITA">
      <data key="d0">12667841</data>
    </edge>
    <edge source="SGP" target="CIV">
      <data key="d0">451462</data>
    </edge>
    <edge source="SGP" target="JAM">
      <data key="d0">3477423</data>
    </edge>
    <edge source="SGP" target="JPN">
      <data key="d0">67951523</data>
    </edge>
    <edge source="SGP" target="KAZ">
      <data key="d0">85752</data>
    </edge>
    <edge source="SGP" target="JOR">
      <data key="d0">540518</data>
    </edge>
    <edge source="SGP" target="KOR">
      <data key="d0">797368012</data>
    </edge>
    <edge source="SGP" target="LBN">
      <data key="d0">537017</data>
    </edge>
    <edge source="SGP" target="LVA">
      <data key="d0">133404</data>
    </edge>
    <edge source="SGP" target="LTU">
      <data key="d0">200529</data>
    </edge>
    <edge source="SGP" target="MDG">
      <data key="d0">1221847</data>
    </edge>
    <edge source="SGP" target="MWI">
      <data key="d0">1005990</data>
    </edge>
    <edge source="SGP" target="MYS">
      <data key="d0">465329318</data>
    </edge>
    <edge source="SGP" target="MUS">
      <data key="d0">5741642</data>
    </edge>
    <edge source="SGP" target="MEX">
      <data key="d0">2182008</data>
    </edge>
    <edge source="SGP" target="MAR">
      <data key="d0">32763</data>
    </edge>
    <edge source="SGP" target="MOZ">
      <data key="d0">1099862</data>
    </edge>
    <edge source="SGP" target="OMN">
      <data key="d0">4467457</data>
    </edge>
    <edge source="SGP" target="NAM">
      <data key="d0">590006</data>
    </edge>
    <edge source="SGP" target="NLD">
      <data key="d0">44313434</data>
    </edge>
    <edge source="SGP" target="NZL">
      <data key="d0">22142671</data>
    </edge>
    <edge source="SGP" target="NOR">
      <data key="d0">993056</data>
    </edge>
    <edge source="SGP" target="PAK">
      <data key="d0">42954365</data>
    </edge>
    <edge source="SGP" target="PAN">
      <data key="d0">6502357</data>
    </edge>
    <edge source="SGP" target="PRY">
      <data key="d0">136587</data>
    </edge>
    <edge source="SGP" target="PER">
      <data key="d0">501449</data>
    </edge>
    <edge source="SGP" target="PHL">
      <data key="d0">49687293</data>
    </edge>
    <edge source="SGP" target="POL">
      <data key="d0">10050998</data>
    </edge>
    <edge source="SGP" target="PRT">
      <data key="d0">6636741</data>
    </edge>
    <edge source="SGP" target="ROU">
      <data key="d0">3920430</data>
    </edge>
    <edge source="SGP" target="RUS">
      <data key="d0">19938526</data>
    </edge>
    <edge source="SGP" target="SAU">
      <data key="d0">17813486</data>
    </edge>
    <edge source="SGP" target="SEN">
      <data key="d0">52922</data>
    </edge>
    <edge source="SGP" target="SRB">
      <data key="d0">809285</data>
    </edge>
    <edge source="SGP" target="IND">
      <data key="d0">53957479</data>
    </edge>
    <edge source="SGP" target="SVK">
      <data key="d0">28948</data>
    </edge>
    <edge source="SGP" target="VNM">
      <data key="d0">47555345</data>
    </edge>
    <edge source="SGP" target="SVN">
      <data key="d0">5042062</data>
    </edge>
    <edge source="SGP" target="ZAF">
      <data key="d0">53848147</data>
    </edge>
    <edge source="SGP" target="ZWE">
      <data key="d0">136653</data>
    </edge>
    <edge source="SGP" target="ESP">
      <data key="d0">15757173</data>
    </edge>
    <edge source="SGP" target="SWE">
      <data key="d0">3984769</data>
    </edge>
    <edge source="SGP" target="CHE">
      <data key="d0">3795654</data>
    </edge>
    <edge source="SGP" target="THA">
      <data key="d0">230095662</data>
    </edge>
    <edge source="SGP" target="TGO">
      <data key="d0">76224</data>
    </edge>
    <edge source="SGP" target="ARE">
      <data key="d0">33273425</data>
    </edge>
    <edge source="SGP" target="TUN">
      <data key="d0">199490</data>
    </edge>
    <edge source="SGP" target="TUR">
      <data key="d0">13903955</data>
    </edge>
    <edge source="SGP" target="UGA">
      <data key="d0">120549</data>
    </edge>
    <edge source="SGP" target="UKR">
      <data key="d0">423010</data>
    </edge>
    <edge source="SGP" target="EGY">
      <data key="d0">6926168</data>
    </edge>
    <edge source="SGP" target="GBR">
      <data key="d0">15385291</data>
    </edge>
    <edge source="SGP" target="TZA">
      <data key="d0">3073187</data>
    </edge>
    <edge source="SGP" target="USA">
      <data key="d0">117497371</data>
    </edge>
    <edge source="SGP" target="URY">
      <data key="d0">1348617</data>
    </edge>
    <edge source="SVK" target="ALB">
      <data key="d0">2284819</data>
    </edge>
    <edge source="SVK" target="DZA">
      <data key="d0">99372813</data>
    </edge>
    <edge source="SVK" target="AZE">
      <data key="d0">5534246</data>
    </edge>
    <edge source="SVK" target="ARG">
      <data key="d0">16652029</data>
    </edge>
    <edge source="SVK" target="AUS">
      <data key="d0">129087594</data>
    </edge>
    <edge source="SVK" target="AUT">
      <data key="d0">364637520</data>
    </edge>
    <edge source="SVK" target="ARM">
      <data key="d0">491615</data>
    </edge>
    <edge source="SVK" target="BEL">
      <data key="d0">407566214</data>
    </edge>
    <edge source="SVK" target="BOL">
      <data key="d0">797793</data>
    </edge>
    <edge source="SVK" target="BRA">
      <data key="d0">22417174</data>
    </edge>
    <edge source="SVK" target="BGR">
      <data key="d0">27143323</data>
    </edge>
    <edge source="SVK" target="BDI">
      <data key="d0">60517</data>
    </edge>
    <edge source="SVK" target="BLR">
      <data key="d0">18351303</data>
    </edge>
    <edge source="SVK" target="CMR">
      <data key="d0">31737</data>
    </edge>
    <edge source="SVK" target="CAN">
      <data key="d0">136021258</data>
    </edge>
    <edge source="SVK" target="LKA">
      <data key="d0">217176</data>
    </edge>
    <edge source="SVK" target="CHL">
      <data key="d0">16703711</data>
    </edge>
    <edge source="SVK" target="CHN">
      <data key="d0">1405893431</data>
    </edge>
    <edge source="SVK" target="COL">
      <data key="d0">6567012</data>
    </edge>
    <edge source="SVK" target="CRI">
      <data key="d0">1875363</data>
    </edge>
    <edge source="SVK" target="HRV">
      <data key="d0">26006714</data>
    </edge>
    <edge source="SVK" target="CZE">
      <data key="d0">679220722</data>
    </edge>
    <edge source="SVK" target="BEN">
      <data key="d0">267778</data>
    </edge>
    <edge source="SVK" target="DNK">
      <data key="d0">320646809</data>
    </edge>
    <edge source="SVK" target="ECU">
      <data key="d0">429072</data>
    </edge>
    <edge source="SVK" target="EST">
      <data key="d0">31120740</data>
    </edge>
    <edge source="SVK" target="FIN">
      <data key="d0">86237719</data>
    </edge>
    <edge source="SVK" target="FRA">
      <data key="d0">1991098978</data>
    </edge>
    <edge source="SVK" target="GEO">
      <data key="d0">319360</data>
    </edge>
    <edge source="SVK" target="GMB">
      <data key="d0">151584</data>
    </edge>
    <edge source="SVK" target="PSE">
      <data key="d0">1585825</data>
    </edge>
    <edge source="SVK" target="DEU">
      <data key="d0">5343201136</data>
    </edge>
    <edge source="SVK" target="GHA">
      <data key="d0">510197</data>
    </edge>
    <edge source="SVK" target="GRC">
      <data key="d0">26938537</data>
    </edge>
    <edge source="SVK" target="GTM">
      <data key="d0">1105431</data>
    </edge>
    <edge source="SVK" target="HND">
      <data key="d0">478379</data>
    </edge>
    <edge source="SVK" target="HKG">
      <data key="d0">14532248</data>
    </edge>
    <edge source="SVK" target="HUN">
      <data key="d0">273426469</data>
    </edge>
    <edge source="SVK" target="IDN">
      <data key="d0">2738670</data>
    </edge>
    <edge source="SVK" target="IRL">
      <data key="d0">56185220</data>
    </edge>
    <edge source="SVK" target="ISR">
      <data key="d0">29046586</data>
    </edge>
    <edge source="SVK" target="ITA">
      <data key="d0">759123074</data>
    </edge>
    <edge source="SVK" target="CIV">
      <data key="d0">1171959</data>
    </edge>
    <edge source="SVK" target="JAM">
      <data key="d0">998791</data>
    </edge>
    <edge source="SVK" target="JPN">
      <data key="d0">98416663</data>
    </edge>
    <edge source="SVK" target="KAZ">
      <data key="d0">1886336</data>
    </edge>
    <edge source="SVK" target="JOR">
      <data key="d0">2689464</data>
    </edge>
    <edge source="SVK" target="KOR">
      <data key="d0">41297926</data>
    </edge>
    <edge source="SVK" target="KGZ">
      <data key="d0">113827</data>
    </edge>
    <edge source="SVK" target="LBN">
      <data key="d0">5505120</data>
    </edge>
    <edge source="SVK" target="LVA">
      <data key="d0">6260422</data>
    </edge>
    <edge source="SVK" target="LTU">
      <data key="d0">5504072</data>
    </edge>
    <edge source="SVK" target="MDG">
      <data key="d0">541890</data>
    </edge>
    <edge source="SVK" target="MWI">
      <data key="d0">141659</data>
    </edge>
    <edge source="SVK" target="MYS">
      <data key="d0">12570942</data>
    </edge>
    <edge source="SVK" target="MUS">
      <data key="d0">205042</data>
    </edge>
    <edge source="SVK" target="MEX">
      <data key="d0">41630282</data>
    </edge>
    <edge source="SVK" target="MDA">
      <data key="d0">3445777</data>
    </edge>
    <edge source="SVK" target="MAR">
      <data key="d0">31834854</data>
    </edge>
    <edge source="SVK" target="OMN">
      <data key="d0">5421212</data>
    </edge>
    <edge source="SVK" target="NAM">
      <data key="d0">30092</data>
    </edge>
    <edge source="SVK" target="NLD">
      <data key="d0">480658177</data>
    </edge>
    <edge source="SVK" target="NZL">
      <data key="d0">13240223</data>
    </edge>
    <edge source="SVK" target="NOR">
      <data key="d0">103228131</data>
    </edge>
    <edge source="SVK" target="PAK">
      <data key="d0">703598</data>
    </edge>
    <edge source="SVK" target="PAN">
      <data key="d0">1546377</data>
    </edge>
    <edge source="SVK" target="PRY">
      <data key="d0">2684286</data>
    </edge>
    <edge source="SVK" target="PER">
      <data key="d0">4851001</data>
    </edge>
    <edge source="SVK" target="PHL">
      <data key="d0">922938</data>
    </edge>
    <edge source="SVK" target="POL">
      <data key="d0">438019039</data>
    </edge>
    <edge source="SVK" target="PRT">
      <data key="d0">53923815</data>
    </edge>
    <edge source="SVK" target="ROU">
      <data key="d0">99657564</data>
    </edge>
    <edge source="SVK" target="RUS">
      <data key="d0">1354906282</data>
    </edge>
    <edge source="SVK" target="SAU">
      <data key="d0">27450321</data>
    </edge>
    <edge source="SVK" target="SEN">
      <data key="d0">1029161</data>
    </edge>
    <edge source="SVK" target="SRB">
      <data key="d0">11285171</data>
    </edge>
    <edge source="SVK" target="IND">
      <data key="d0">30311815</data>
    </edge>
    <edge source="SVK" target="SGP">
      <data key="d0">1868934</data>
    </edge>
    <edge source="SVK" target="VNM">
      <data key="d0">1849368</data>
    </edge>
    <edge source="SVK" target="SVN">
      <data key="d0">61567544</data>
    </edge>
    <edge source="SVK" target="ZAF">
      <data key="d0">45653887</data>
    </edge>
    <edge source="SVK" target="ZWE">
      <data key="d0">127346</data>
    </edge>
    <edge source="SVK" target="ESP">
      <data key="d0">495305799</data>
    </edge>
    <edge source="SVK" target="SWE">
      <data key="d0">317640078</data>
    </edge>
    <edge source="SVK" target="CHE">
      <data key="d0">163212568</data>
    </edge>
    <edge source="SVK" target="THA">
      <data key="d0">994911</data>
    </edge>
    <edge source="SVK" target="ARE">
      <data key="d0">70699359</data>
    </edge>
    <edge source="SVK" target="TUN">
      <data key="d0">956607</data>
    </edge>
    <edge source="SVK" target="TUR">
      <data key="d0">186489398</data>
    </edge>
    <edge source="SVK" target="UKR">
      <data key="d0">80270498</data>
    </edge>
    <edge source="SVK" target="MKD">
      <data key="d0">1867964</data>
    </edge>
    <edge source="SVK" target="EGY">
      <data key="d0">1663435</data>
    </edge>
    <edge source="SVK" target="GBR">
      <data key="d0">1332249031</data>
    </edge>
    <edge source="SVK" target="USA">
      <data key="d0">823643189</data>
    </edge>
    <edge source="SVK" target="URY">
      <data key="d0">168459</data>
    </edge>
    <edge source="VNM" target="ARG">
      <data key="d0">70930</data>
    </edge>
    <edge source="VNM" target="AUS">
      <data key="d0">7007548</data>
    </edge>
    <edge source="VNM" target="AUT">
      <data key="d0">2414979</data>
    </edge>
    <edge source="VNM" target="BEL">
      <data key="d0">1362913</data>
    </edge>
    <edge source="VNM" target="BRA">
      <data key="d0">8752711</data>
    </edge>
    <edge source="VNM" target="BGR">
      <data key="d0">823661</data>
    </edge>
    <edge source="VNM" target="KHM">
      <data key="d0">56272097</data>
    </edge>
    <edge source="VNM" target="CAN">
      <data key="d0">23113255</data>
    </edge>
    <edge source="VNM" target="LKA">
      <data key="d0">31434</data>
    </edge>
    <edge source="VNM" target="CHL">
      <data key="d0">197359</data>
    </edge>
    <edge source="VNM" target="CHN">
      <data key="d0">75636528</data>
    </edge>
    <edge source="VNM" target="COL">
      <data key="d0">120070</data>
    </edge>
    <edge source="VNM" target="CRI">
      <data key="d0">13242</data>
    </edge>
    <edge source="VNM" target="HRV">
      <data key="d0">87352</data>
    </edge>
    <edge source="VNM" target="CZE">
      <data key="d0">5528791</data>
    </edge>
    <edge source="VNM" target="DNK">
      <data key="d0">5024122</data>
    </edge>
    <edge source="VNM" target="ECU">
      <data key="d0">460482</data>
    </edge>
    <edge source="VNM" target="EST">
      <data key="d0">41962</data>
    </edge>
    <edge source="VNM" target="FIN">
      <data key="d0">6772560</data>
    </edge>
    <edge source="VNM" target="FRA">
      <data key="d0">1290826</data>
    </edge>
    <edge source="VNM" target="GMB">
      <data key="d0">10123</data>
    </edge>
    <edge source="VNM" target="DEU">
      <data key="d0">26771288</data>
    </edge>
    <edge source="VNM" target="GHA">
      <data key="d0">1051947</data>
    </edge>
    <edge source="VNM" target="GRC">
      <data key="d0">75260</data>
    </edge>
    <edge source="VNM" target="HKG">
      <data key="d0">3144299</data>
    </edge>
    <edge source="VNM" target="HUN">
      <data key="d0">7627655</data>
    </edge>
    <edge source="VNM" target="IDN">
      <data key="d0">54394594</data>
    </edge>
    <edge source="VNM" target="IRL">
      <data key="d0">23037</data>
    </edge>
    <edge source="VNM" target="ISR">
      <data key="d0">82910</data>
    </edge>
    <edge source="VNM" target="ITA">
      <data key="d0">27025525</data>
    </edge>
    <edge source="VNM" target="CIV">
      <data key="d0">34183</data>
    </edge>
    <edge source="VNM" target="JPN">
      <data key="d0">390029636</data>
    </edge>
    <edge source="VNM" target="JOR">
      <data key="d0">59086</data>
    </edge>
    <edge source="VNM" target="KOR">
      <data key="d0">31089916</data>
    </edge>
    <edge source="VNM" target="LTU">
      <data key="d0">27088</data>
    </edge>
    <edge source="VNM" target="MYS">
      <data key="d0">39646040</data>
    </edge>
    <edge source="VNM" target="MEX">
      <data key="d0">27504907</data>
    </edge>
    <edge source="VNM" target="MAR">
      <data key="d0">74550</data>
    </edge>
    <edge source="VNM" target="MOZ">
      <data key="d0">320569</data>
    </edge>
    <edge source="VNM" target="NLD">
      <data key="d0">25327370</data>
    </edge>
    <edge source="VNM" target="NZL">
      <data key="d0">55407</data>
    </edge>
    <edge source="VNM" target="NOR">
      <data key="d0">428176</data>
    </edge>
    <edge source="VNM" target="PAK">
      <data key="d0">1159023</data>
    </edge>
    <edge source="VNM" target="PAN">
      <data key="d0">601360</data>
    </edge>
    <edge source="VNM" target="PHL">
      <data key="d0">51248067</data>
    </edge>
    <edge source="VNM" target="POL">
      <data key="d0">794298</data>
    </edge>
    <edge source="VNM" target="PRT">
      <data key="d0">1074305</data>
    </edge>
    <edge source="VNM" target="ROU">
      <data key="d0">6939167</data>
    </edge>
    <edge source="VNM" target="RUS">
      <data key="d0">1028478</data>
    </edge>
    <edge source="VNM" target="SAU">
      <data key="d0">1001975</data>
    </edge>
    <edge source="VNM" target="IND">
      <data key="d0">14722334</data>
    </edge>
    <edge source="VNM" target="SGP">
      <data key="d0">4613654</data>
    </edge>
    <edge source="VNM" target="SVK">
      <data key="d0">72315</data>
    </edge>
    <edge source="VNM" target="SVN">
      <data key="d0">1124880</data>
    </edge>
    <edge source="VNM" target="ZAF">
      <data key="d0">2492652</data>
    </edge>
    <edge source="VNM" target="ESP">
      <data key="d0">3852223</data>
    </edge>
    <edge source="VNM" target="SWE">
      <data key="d0">3196691</data>
    </edge>
    <edge source="VNM" target="CHE">
      <data key="d0">985545</data>
    </edge>
    <edge source="VNM" target="THA">
      <data key="d0">167650242</data>
    </edge>
    <edge source="VNM" target="TGO">
      <data key="d0">13962608</data>
    </edge>
    <edge source="VNM" target="ARE">
      <data key="d0">175359</data>
    </edge>
    <edge source="VNM" target="TUN">
      <data key="d0">187094</data>
    </edge>
    <edge source="VNM" target="TUR">
      <data key="d0">3505891</data>
    </edge>
    <edge source="VNM" target="UKR">
      <data key="d0">102375</data>
    </edge>
    <edge source="VNM" target="GBR">
      <data key="d0">3496306</data>
    </edge>
    <edge source="VNM" target="USA">
      <data key="d0">135137224</data>
    </edge>
    <edge source="VNM" target="BFA">
      <data key="d0">426950</data>
    </edge>
    <edge source="ZAF" target="DZA">
      <data key="d0">322552531</data>
    </edge>
    <edge source="ZAF" target="AZE">
      <data key="d0">269211</data>
    </edge>
    <edge source="ZAF" target="ARG">
      <data key="d0">60342122</data>
    </edge>
    <edge source="ZAF" target="AUS">
      <data key="d0">299597573</data>
    </edge>
    <edge source="ZAF" target="AUT">
      <data key="d0">21256310</data>
    </edge>
    <edge source="ZAF" target="BEL">
      <data key="d0">244380012</data>
    </edge>
    <edge source="ZAF" target="BWA">
      <data key="d0">378433983</data>
    </edge>
    <edge source="ZAF" target="BRA">
      <data key="d0">5648441</data>
    </edge>
    <edge source="ZAF" target="BGR">
      <data key="d0">11690</data>
    </edge>
    <edge source="ZAF" target="BDI">
      <data key="d0">491934</data>
    </edge>
    <edge source="ZAF" target="KHM">
      <data key="d0">149948</data>
    </edge>
    <edge source="ZAF" target="CMR">
      <data key="d0">2288406</data>
    </edge>
    <edge source="ZAF" target="CAN">
      <data key="d0">24830570</data>
    </edge>
    <edge source="ZAF" target="CAF">
      <data key="d0">5134036</data>
    </edge>
    <edge source="ZAF" target="LKA">
      <data key="d0">7175621</data>
    </edge>
    <edge source="ZAF" target="CHL">
      <data key="d0">4563982</data>
    </edge>
    <edge source="ZAF" target="CHN">
      <data key="d0">131018007</data>
    </edge>
    <edge source="ZAF" target="COL">
      <data key="d0">394038</data>
    </edge>
    <edge source="ZAF" target="CRI">
      <data key="d0">3189851</data>
    </edge>
    <edge source="ZAF" target="CZE">
      <data key="d0">16322277</data>
    </edge>
    <edge source="ZAF" target="BEN">
      <data key="d0">6362179</data>
    </edge>
    <edge source="ZAF" target="DNK">
      <data key="d0">3461007</data>
    </edge>
    <edge source="ZAF" target="ECU">
      <data key="d0">53293</data>
    </edge>
    <edge source="ZAF" target="SLV">
      <data key="d0">2323375</data>
    </edge>
    <edge source="ZAF" target="ETH">
      <data key="d0">14293163</data>
    </edge>
    <edge source="ZAF" target="EST">
      <data key="d0">20178664</data>
    </edge>
    <edge source="ZAF" target="FIN">
      <data key="d0">10411149</data>
    </edge>
    <edge source="ZAF" target="FRA">
      <data key="d0">204220101</data>
    </edge>
    <edge source="ZAF" target="GEO">
      <data key="d0">4062054</data>
    </edge>
    <edge source="ZAF" target="GMB">
      <data key="d0">314197</data>
    </edge>
    <edge source="ZAF" target="DEU">
      <data key="d0">1027891267</data>
    </edge>
    <edge source="ZAF" target="GHA">
      <data key="d0">93141012</data>
    </edge>
    <edge source="ZAF" target="GRC">
      <data key="d0">5685181</data>
    </edge>
    <edge source="ZAF" target="GTM">
      <data key="d0">2990376</data>
    </edge>
    <edge source="ZAF" target="HND">
      <data key="d0">11754409</data>
    </edge>
    <edge source="ZAF" target="HKG">
      <data key="d0">29688511</data>
    </edge>
    <edge source="ZAF" target="HUN">
      <data key="d0">16872447</data>
    </edge>
    <edge source="ZAF" target="IDN">
      <data key="d0">6321055</data>
    </edge>
    <edge source="ZAF" target="IRL">
      <data key="d0">17406554</data>
    </edge>
    <edge source="ZAF" target="ISR">
      <data key="d0">3137218</data>
    </edge>
    <edge source="ZAF" target="ITA">
      <data key="d0">35757340</data>
    </edge>
    <edge source="ZAF" target="CIV">
      <data key="d0">16053394</data>
    </edge>
    <edge source="ZAF" target="JAM">
      <data key="d0">2096994</data>
    </edge>
    <edge source="ZAF" target="JPN">
      <data key="d0">345901033</data>
    </edge>
    <edge source="ZAF" target="JOR">
      <data key="d0">2132792</data>
    </edge>
    <edge source="ZAF" target="KOR">
      <data key="d0">5509436</data>
    </edge>
    <edge source="ZAF" target="LBN">
      <data key="d0">682628</data>
    </edge>
    <edge source="ZAF" target="MDG">
      <data key="d0">13351801</data>
    </edge>
    <edge source="ZAF" target="MWI">
      <data key="d0">49946365</data>
    </edge>
    <edge source="ZAF" target="MYS">
      <data key="d0">14492939</data>
    </edge>
    <edge source="ZAF" target="MRT">
      <data key="d0">4829702</data>
    </edge>
    <edge source="ZAF" target="MUS">
      <data key="d0">21283008</data>
    </edge>
    <edge source="ZAF" target="MEX">
      <data key="d0">20791336</data>
    </edge>
    <edge source="ZAF" target="MAR">
      <data key="d0">2788129</data>
    </edge>
    <edge source="ZAF" target="MOZ">
      <data key="d0">163246216</data>
    </edge>
    <edge source="ZAF" target="OMN">
      <data key="d0">6817412</data>
    </edge>
    <edge source="ZAF" target="NAM">
      <data key="d0">633859828</data>
    </edge>
    <edge source="ZAF" target="NLD">
      <data key="d0">78946346</data>
    </edge>
    <edge source="ZAF" target="NZL">
      <data key="d0">21212026</data>
    </edge>
    <edge source="ZAF" target="NIC">
      <data key="d0">1120193</data>
    </edge>
    <edge source="ZAF" target="NER">
      <data key="d0">308620</data>
    </edge>
    <edge source="ZAF" target="NOR">
      <data key="d0">19655784</data>
    </edge>
    <edge source="ZAF" target="PAK">
      <data key="d0">217943</data>
    </edge>
    <edge source="ZAF" target="PAN">
      <data key="d0">7392822</data>
    </edge>
    <edge source="ZAF" target="PER">
      <data key="d0">173627</data>
    </edge>
    <edge source="ZAF" target="PHL">
      <data key="d0">575104</data>
    </edge>
    <edge source="ZAF" target="POL">
      <data key="d0">38664129</data>
    </edge>
    <edge source="ZAF" target="PRT">
      <data key="d0">7301461</data>
    </edge>
    <edge source="ZAF" target="ROU">
      <data key="d0">9105137</data>
    </edge>
    <edge source="ZAF" target="RUS">
      <data key="d0">114794391</data>
    </edge>
    <edge source="ZAF" target="SAU">
      <data key="d0">6407853</data>
    </edge>
    <edge source="ZAF" target="SEN">
      <data key="d0">9445561</data>
    </edge>
    <edge source="ZAF" target="SRB">
      <data key="d0">17017</data>
    </edge>
    <edge source="ZAF" target="IND">
      <data key="d0">23152714</data>
    </edge>
    <edge source="ZAF" target="SGP">
      <data key="d0">21996222</data>
    </edge>
    <edge source="ZAF" target="VNM">
      <data key="d0">645052</data>
    </edge>
    <edge source="ZAF" target="SVN">
      <data key="d0">2489794</data>
    </edge>
    <edge source="ZAF" target="ZWE">
      <data key="d0">172050120</data>
    </edge>
    <edge source="ZAF" target="ESP">
      <data key="d0">63068143</data>
    </edge>
    <edge source="ZAF" target="SWE">
      <data key="d0">30948494</data>
    </edge>
    <edge source="ZAF" target="CHE">
      <data key="d0">10986099</data>
    </edge>
    <edge source="ZAF" target="THA">
      <data key="d0">25620584</data>
    </edge>
    <edge source="ZAF" target="TGO">
      <data key="d0">443773</data>
    </edge>
    <edge source="ZAF" target="ARE">
      <data key="d0">16755667</data>
    </edge>
    <edge source="ZAF" target="TUN">
      <data key="d0">6889073</data>
    </edge>
    <edge source="ZAF" target="TUR">
      <data key="d0">40094247</data>
    </edge>
    <edge source="ZAF" target="UGA">
      <data key="d0">17749239</data>
    </edge>
    <edge source="ZAF" target="UKR">
      <data key="d0">2183842</data>
    </edge>
    <edge source="ZAF" target="EGY">
      <data key="d0">4715136</data>
    </edge>
    <edge source="ZAF" target="GBR">
      <data key="d0">203572517</data>
    </edge>
    <edge source="ZAF" target="TZA">
      <data key="d0">46829639</data>
    </edge>
    <edge source="ZAF" target="USA">
      <data key="d0">2103277533</data>
    </edge>
    <edge source="ZAF" target="BFA">
      <data key="d0">2349161</data>
    </edge>
    <edge source="ZWE" target="BWA">
      <data key="d0">1093617</data>
    </edge>
    <edge source="ZWE" target="MWI">
      <data key="d0">388429</data>
    </edge>
    <edge source="ZWE" target="MOZ">
      <data key="d0">2013082</data>
    </edge>
    <edge source="ZWE" target="ZAF">
      <data key="d0">2757913</data>
    </edge>
    <edge source="ESP" target="ALB">
      <data key="d0">2454445</data>
    </edge>
    <edge source="ESP" target="DZA">
      <data key="d0">970412902</data>
    </edge>
    <edge source="ESP" target="AZE">
      <data key="d0">9499875</data>
    </edge>
    <edge source="ESP" target="ARG">
      <data key="d0">212682434</data>
    </edge>
    <edge source="ESP" target="AUS">
      <data key="d0">763925157</data>
    </edge>
    <edge source="ESP" target="AUT">
      <data key="d0">674874142</data>
    </edge>
    <edge source="ESP" target="ARM">
      <data key="d0">222752</data>
    </edge>
    <edge source="ESP" target="BEL">
      <data key="d0">1854522822</data>
    </edge>
    <edge source="ESP" target="BOL">
      <data key="d0">5919646</data>
    </edge>
    <edge source="ESP" target="BWA">
      <data key="d0">37071</data>
    </edge>
    <edge source="ESP" target="BRA">
      <data key="d0">271826068</data>
    </edge>
    <edge source="ESP" target="BGR">
      <data key="d0">21332218</data>
    </edge>
    <edge source="ESP" target="BDI">
      <data key="d0">25711</data>
    </edge>
    <edge source="ESP" target="BLR">
      <data key="d0">6175108</data>
    </edge>
    <edge source="ESP" target="KHM">
      <data key="d0">564859</data>
    </edge>
    <edge source="ESP" target="CMR">
      <data key="d0">5006567</data>
    </edge>
    <edge source="ESP" target="CAN">
      <data key="d0">15073564</data>
    </edge>
    <edge source="ESP" target="CAF">
      <data key="d0">906371</data>
    </edge>
    <edge source="ESP" target="LKA">
      <data key="d0">150157</data>
    </edge>
    <edge source="ESP" target="CHL">
      <data key="d0">146143110</data>
    </edge>
    <edge source="ESP" target="CHN">
      <data key="d0">424649922</data>
    </edge>
    <edge source="ESP" target="COL">
      <data key="d0">33001197</data>
    </edge>
    <edge source="ESP" target="CRI">
      <data key="d0">6067477</data>
    </edge>
    <edge source="ESP" target="HRV">
      <data key="d0">37262802</data>
    </edge>
    <edge source="ESP" target="CZE">
      <data key="d0">422827706</data>
    </edge>
    <edge source="ESP" target="BEN">
      <data key="d0">846403</data>
    </edge>
    <edge source="ESP" target="DNK">
      <data key="d0">215105621</data>
    </edge>
    <edge source="ESP" target="ECU">
      <data key="d0">6301615</data>
    </edge>
    <edge source="ESP" target="SLV">
      <data key="d0">299678</data>
    </edge>
    <edge source="ESP" target="ETH">
      <data key="d0">26820100</data>
    </edge>
    <edge source="ESP" target="EST">
      <data key="d0">28423321</data>
    </edge>
    <edge source="ESP" target="FIN">
      <data key="d0">147226179</data>
    </edge>
    <edge source="ESP" target="FRA">
      <data key="d0">11418842842</data>
    </edge>
    <edge source="ESP" target="GEO">
      <data key="d0">2544474</data>
    </edge>
    <edge source="ESP" target="GMB">
      <data key="d0">1333025</data>
    </edge>
    <edge source="ESP" target="PSE">
      <data key="d0">7931166</data>
    </edge>
    <edge source="ESP" target="DEU">
      <data key="d0">8409850595</data>
    </edge>
    <edge source="ESP" target="GHA">
      <data key="d0">10304811</data>
    </edge>
    <edge source="ESP" target="GRC">
      <data key="d0">105585008</data>
    </edge>
    <edge source="ESP" target="GTM">
      <data key="d0">1256245</data>
    </edge>
    <edge source="ESP" target="HND">
      <data key="d0">2283923</data>
    </edge>
    <edge source="ESP" target="HKG">
      <data key="d0">9252674</data>
    </edge>
    <edge source="ESP" target="HUN">
      <data key="d0">253101338</data>
    </edge>
    <edge source="ESP" target="IDN">
      <data key="d0">31723531</data>
    </edge>
    <edge source="ESP" target="IRL">
      <data key="d0">66108277</data>
    </edge>
    <edge source="ESP" target="ISR">
      <data key="d0">196079182</data>
    </edge>
    <edge source="ESP" target="ITA">
      <data key="d0">2435184075</data>
    </edge>
    <edge source="ESP" target="CIV">
      <data key="d0">3956648</data>
    </edge>
    <edge source="ESP" target="JAM">
      <data key="d0">104172</data>
    </edge>
    <edge source="ESP" target="JPN">
      <data key="d0">240259600</data>
    </edge>
    <edge source="ESP" target="KAZ">
      <data key="d0">1135459</data>
    </edge>
    <edge source="ESP" target="JOR">
      <data key="d0">21264208</data>
    </edge>
    <edge source="ESP" target="KOR">
      <data key="d0">71953326</data>
    </edge>
    <edge source="ESP" target="KGZ">
      <data key="d0">97513</data>
    </edge>
    <edge source="ESP" target="LBN">
      <data key="d0">14093143</data>
    </edge>
    <edge source="ESP" target="LVA">
      <data key="d0">9446603</data>
    </edge>
    <edge source="ESP" target="LTU">
      <data key="d0">27286569</data>
    </edge>
    <edge source="ESP" target="MDG">
      <data key="d0">1240869</data>
    </edge>
    <edge source="ESP" target="MWI">
      <data key="d0">62279</data>
    </edge>
    <edge source="ESP" target="MYS">
      <data key="d0">3393988</data>
    </edge>
    <edge source="ESP" target="MRT">
      <data key="d0">10084910</data>
    </edge>
    <edge source="ESP" target="MUS">
      <data key="d0">1411274</data>
    </edge>
    <edge source="ESP" target="MEX">
      <data key="d0">607207682</data>
    </edge>
    <edge source="ESP" target="MDA">
      <data key="d0">2293802</data>
    </edge>
    <edge source="ESP" target="MAR">
      <data key="d0">452579005</data>
    </edge>
    <edge source="ESP" target="MOZ">
      <data key="d0">2360856</data>
    </edge>
    <edge source="ESP" target="OMN">
      <data key="d0">6963232</data>
    </edge>
    <edge source="ESP" target="NLD">
      <data key="d0">882488024</data>
    </edge>
    <edge source="ESP" target="NZL">
      <data key="d0">46803445</data>
    </edge>
    <edge source="ESP" target="NIC">
      <data key="d0">382034</data>
    </edge>
    <edge source="ESP" target="NER">
      <data key="d0">271113</data>
    </edge>
    <edge source="ESP" target="NOR">
      <data key="d0">141518502</data>
    </edge>
    <edge source="ESP" target="PAK">
      <data key="d0">355855</data>
    </edge>
    <edge source="ESP" target="PAN">
      <data key="d0">28209811</data>
    </edge>
    <edge source="ESP" target="PRY">
      <data key="d0">13802147</data>
    </edge>
    <edge source="ESP" target="PER">
      <data key="d0">32291940</data>
    </edge>
    <edge source="ESP" target="PHL">
      <data key="d0">4571013</data>
    </edge>
    <edge source="ESP" target="POL">
      <data key="d0">555062985</data>
    </edge>
    <edge source="ESP" target="PRT">
      <data key="d0">1202008670</data>
    </edge>
    <edge source="ESP" target="ROU">
      <data key="d0">171304898</data>
    </edge>
    <edge source="ESP" target="RUS">
      <data key="d0">708186976</data>
    </edge>
    <edge source="ESP" target="SAU">
      <data key="d0">91931652</data>
    </edge>
    <edge source="ESP" target="SEN">
      <data key="d0">10517034</data>
    </edge>
    <edge source="ESP" target="SRB">
      <data key="d0">14286897</data>
    </edge>
    <edge source="ESP" target="IND">
      <data key="d0">174294486</data>
    </edge>
    <edge source="ESP" target="SGP">
      <data key="d0">15406310</data>
    </edge>
    <edge source="ESP" target="SVK">
      <data key="d0">187311104</data>
    </edge>
    <edge source="ESP" target="VNM">
      <data key="d0">3032870</data>
    </edge>
    <edge source="ESP" target="SVN">
      <data key="d0">134101499</data>
    </edge>
    <edge source="ESP" target="ZAF">
      <data key="d0">297436849</data>
    </edge>
    <edge source="ESP" target="ZWE">
      <data key="d0">711713</data>
    </edge>
    <edge source="ESP" target="SWE">
      <data key="d0">295208501</data>
    </edge>
    <edge source="ESP" target="CHE">
      <data key="d0">644000985</data>
    </edge>
    <edge source="ESP" target="THA">
      <data key="d0">93771213</data>
    </edge>
    <edge source="ESP" target="TGO">
      <data key="d0">1501217</data>
    </edge>
    <edge source="ESP" target="ARE">
      <data key="d0">90093647</data>
    </edge>
    <edge source="ESP" target="TUN">
      <data key="d0">101685347</data>
    </edge>
    <edge source="ESP" target="TUR">
      <data key="d0">1151168986</data>
    </edge>
    <edge source="ESP" target="UGA">
      <data key="d0">1540010</data>
    </edge>
    <edge source="ESP" target="UKR">
      <data key="d0">61167267</data>
    </edge>
    <edge source="ESP" target="MKD">
      <data key="d0">3437939</data>
    </edge>
    <edge source="ESP" target="EGY">
      <data key="d0">27397812</data>
    </edge>
    <edge source="ESP" target="GBR">
      <data key="d0">3432705172</data>
    </edge>
    <edge source="ESP" target="TZA">
      <data key="d0">3048360</data>
    </edge>
    <edge source="ESP" target="USA">
      <data key="d0">323079519</data>
    </edge>
    <edge source="ESP" target="BFA">
      <data key="d0">4699413</data>
    </edge>
    <edge source="ESP" target="URY">
      <data key="d0">7007086</data>
    </edge>
    <edge source="SWE" target="ALB">
      <data key="d0">802082</data>
    </edge>
    <edge source="SWE" target="DZA">
      <data key="d0">30926494</data>
    </edge>
    <edge source="SWE" target="AZE">
      <data key="d0">150704</data>
    </edge>
    <edge source="SWE" target="ARG">
      <data key="d0">1856862</data>
    </edge>
    <edge source="SWE" target="AUS">
      <data key="d0">288427934</data>
    </edge>
    <edge source="SWE" target="AUT">
      <data key="d0">196691130</data>
    </edge>
    <edge source="SWE" target="ARM">
      <data key="d0">244728</data>
    </edge>
    <edge source="SWE" target="BEL">
      <data key="d0">1776944873</data>
    </edge>
    <edge source="SWE" target="BOL">
      <data key="d0">13408226</data>
    </edge>
    <edge source="SWE" target="BWA">
      <data key="d0">15203</data>
    </edge>
    <edge source="SWE" target="BRA">
      <data key="d0">189162425</data>
    </edge>
    <edge source="SWE" target="BGR">
      <data key="d0">5496341</data>
    </edge>
    <edge source="SWE" target="BDI">
      <data key="d0">133139</data>
    </edge>
    <edge source="SWE" target="BLR">
      <data key="d0">25301737</data>
    </edge>
    <edge source="SWE" target="KHM">
      <data key="d0">51219</data>
    </edge>
    <edge source="SWE" target="CMR">
      <data key="d0">280301</data>
    </edge>
    <edge source="SWE" target="CAN">
      <data key="d0">88706636</data>
    </edge>
    <edge source="SWE" target="CAF">
      <data key="d0">27307</data>
    </edge>
    <edge source="SWE" target="LKA">
      <data key="d0">210631</data>
    </edge>
    <edge source="SWE" target="CHL">
      <data key="d0">24577886</data>
    </edge>
    <edge source="SWE" target="CHN">
      <data key="d0">433751295</data>
    </edge>
    <edge source="SWE" target="COL">
      <data key="d0">14783455</data>
    </edge>
    <edge source="SWE" target="CRI">
      <data key="d0">1212422</data>
    </edge>
    <edge source="SWE" target="HRV">
      <data key="d0">4188272</data>
    </edge>
    <edge source="SWE" target="CZE">
      <data key="d0">72556808</data>
    </edge>
    <edge source="SWE" target="BEN">
      <data key="d0">53876</data>
    </edge>
    <edge source="SWE" target="DNK">
      <data key="d0">605706750</data>
    </edge>
    <edge source="SWE" target="ECU">
      <data key="d0">3032825</data>
    </edge>
    <edge source="SWE" target="SLV">
      <data key="d0">18303</data>
    </edge>
    <edge source="SWE" target="ETH">
      <data key="d0">5370730</data>
    </edge>
    <edge source="SWE" target="EST">
      <data key="d0">229084072</data>
    </edge>
    <edge source="SWE" target="FIN">
      <data key="d0">742867594</data>
    </edge>
    <edge source="SWE" target="FRA">
      <data key="d0">769567586</data>
    </edge>
    <edge source="SWE" target="GEO">
      <data key="d0">203842</data>
    </edge>
    <edge source="SWE" target="GMB">
      <data key="d0">802820</data>
    </edge>
    <edge source="SWE" target="DEU">
      <data key="d0">1246859047</data>
    </edge>
    <edge source="SWE" target="GHA">
      <data key="d0">4142367</data>
    </edge>
    <edge source="SWE" target="GRC">
      <data key="d0">6468463</data>
    </edge>
    <edge source="SWE" target="GTM">
      <data key="d0">1302903</data>
    </edge>
    <edge source="SWE" target="HND">
      <data key="d0">12104</data>
    </edge>
    <edge source="SWE" target="HKG">
      <data key="d0">180105721</data>
    </edge>
    <edge source="SWE" target="HUN">
      <data key="d0">25986473</data>
    </edge>
    <edge source="SWE" target="IDN">
      <data key="d0">61427592</data>
    </edge>
    <edge source="SWE" target="IRL">
      <data key="d0">9189695</data>
    </edge>
    <edge source="SWE" target="ISR">
      <data key="d0">36083050</data>
    </edge>
    <edge source="SWE" target="ITA">
      <data key="d0">187820112</data>
    </edge>
    <edge source="SWE" target="CIV">
      <data key="d0">136829</data>
    </edge>
    <edge source="SWE" target="JPN">
      <data key="d0">380925048</data>
    </edge>
    <edge source="SWE" target="KAZ">
      <data key="d0">3184267</data>
    </edge>
    <edge source="SWE" target="JOR">
      <data key="d0">2733041</data>
    </edge>
    <edge source="SWE" target="KOR">
      <data key="d0">173143817</data>
    </edge>
    <edge source="SWE" target="KGZ">
      <data key="d0">79854</data>
    </edge>
    <edge source="SWE" target="LBN">
      <data key="d0">3386042</data>
    </edge>
    <edge source="SWE" target="LVA">
      <data key="d0">67245267</data>
    </edge>
    <edge source="SWE" target="LTU">
      <data key="d0">62544366</data>
    </edge>
    <edge source="SWE" target="MYS">
      <data key="d0">85682814</data>
    </edge>
    <edge source="SWE" target="MUS">
      <data key="d0">40591</data>
    </edge>
    <edge source="SWE" target="MEX">
      <data key="d0">119337773</data>
    </edge>
    <edge source="SWE" target="MDA">
      <data key="d0">1442094</data>
    </edge>
    <edge source="SWE" target="MAR">
      <data key="d0">78741575</data>
    </edge>
    <edge source="SWE" target="MOZ">
      <data key="d0">39853</data>
    </edge>
    <edge source="SWE" target="OMN">
      <data key="d0">20085401</data>
    </edge>
    <edge source="SWE" target="NLD">
      <data key="d0">1316840012</data>
    </edge>
    <edge source="SWE" target="NZL">
      <data key="d0">7656530</data>
    </edge>
    <edge source="SWE" target="NIC">
      <data key="d0">58747</data>
    </edge>
    <edge source="SWE" target="NOR">
      <data key="d0">1450675479</data>
    </edge>
    <edge source="SWE" target="PAN">
      <data key="d0">2298789</data>
    </edge>
    <edge source="SWE" target="PRY">
      <data key="d0">1166369</data>
    </edge>
    <edge source="SWE" target="PER">
      <data key="d0">35108123</data>
    </edge>
    <edge source="SWE" target="PHL">
      <data key="d0">8083401</data>
    </edge>
    <edge source="SWE" target="POL">
      <data key="d0">289816152</data>
    </edge>
    <edge source="SWE" target="PRT">
      <data key="d0">40102757</data>
    </edge>
    <edge source="SWE" target="ROU">
      <data key="d0">26231054</data>
    </edge>
    <edge source="SWE" target="RUS">
      <data key="d0">827531496</data>
    </edge>
    <edge source="SWE" target="SAU">
      <data key="d0">205442293</data>
    </edge>
    <edge source="SWE" target="SEN">
      <data key="d0">75278</data>
    </edge>
    <edge source="SWE" target="SRB">
      <data key="d0">5247333</data>
    </edge>
    <edge source="SWE" target="IND">
      <data key="d0">101539648</data>
    </edge>
    <edge source="SWE" target="SGP">
      <data key="d0">74565554</data>
    </edge>
    <edge source="SWE" target="SVK">
      <data key="d0">17832665</data>
    </edge>
    <edge source="SWE" target="VNM">
      <data key="d0">666876</data>
    </edge>
    <edge source="SWE" target="SVN">
      <data key="d0">4807619</data>
    </edge>
    <edge source="SWE" target="ZAF">
      <data key="d0">221146061</data>
    </edge>
    <edge source="SWE" target="ZWE">
      <data key="d0">30259</data>
    </edge>
    <edge source="SWE" target="ESP">
      <data key="d0">154226999</data>
    </edge>
    <edge source="SWE" target="CHE">
      <data key="d0">151596248</data>
    </edge>
    <edge source="SWE" target="THA">
      <data key="d0">116377274</data>
    </edge>
    <edge source="SWE" target="TGO">
      <data key="d0">76164</data>
    </edge>
    <edge source="SWE" target="ARE">
      <data key="d0">84981989</data>
    </edge>
    <edge source="SWE" target="TUN">
      <data key="d0">29449860</data>
    </edge>
    <edge source="SWE" target="TUR">
      <data key="d0">73684357</data>
    </edge>
    <edge source="SWE" target="UGA">
      <data key="d0">133729</data>
    </edge>
    <edge source="SWE" target="UKR">
      <data key="d0">37806477</data>
    </edge>
    <edge source="SWE" target="MKD">
      <data key="d0">824222</data>
    </edge>
    <edge source="SWE" target="EGY">
      <data key="d0">10670462</data>
    </edge>
    <edge source="SWE" target="GBR">
      <data key="d0">854127280</data>
    </edge>
    <edge source="SWE" target="TZA">
      <data key="d0">27514768</data>
    </edge>
    <edge source="SWE" target="USA">
      <data key="d0">1060276892</data>
    </edge>
    <edge source="SWE" target="BFA">
      <data key="d0">71145</data>
    </edge>
    <edge source="SWE" target="URY">
      <data key="d0">570195</data>
    </edge>
    <edge source="CHE" target="ALB">
      <data key="d0">453691</data>
    </edge>
    <edge source="CHE" target="DZA">
      <data key="d0">35598</data>
    </edge>
    <edge source="CHE" target="ARG">
      <data key="d0">309961</data>
    </edge>
    <edge source="CHE" target="AUS">
      <data key="d0">4369926</data>
    </edge>
    <edge source="CHE" target="AUT">
      <data key="d0">86761389</data>
    </edge>
    <edge source="CHE" target="BEL">
      <data key="d0">32713697</data>
    </edge>
    <edge source="CHE" target="BOL">
      <data key="d0">79907</data>
    </edge>
    <edge source="CHE" target="BWA">
      <data key="d0">44293</data>
    </edge>
    <edge source="CHE" target="BRA">
      <data key="d0">9461661</data>
    </edge>
    <edge source="CHE" target="BGR">
      <data key="d0">7137290</data>
    </edge>
    <edge source="CHE" target="BLR">
      <data key="d0">899540</data>
    </edge>
    <edge source="CHE" target="KHM">
      <data key="d0">107023</data>
    </edge>
    <edge source="CHE" target="CMR">
      <data key="d0">2622722</data>
    </edge>
    <edge source="CHE" target="CAN">
      <data key="d0">111952060</data>
    </edge>
    <edge source="CHE" target="LKA">
      <data key="d0">21052</data>
    </edge>
    <edge source="CHE" target="CHL">
      <data key="d0">152933</data>
    </edge>
    <edge source="CHE" target="CHN">
      <data key="d0">61505961</data>
    </edge>
    <edge source="CHE" target="COL">
      <data key="d0">51268</data>
    </edge>
    <edge source="CHE" target="CRI">
      <data key="d0">56583</data>
    </edge>
    <edge source="CHE" target="HRV">
      <data key="d0">630871</data>
    </edge>
    <edge source="CHE" target="CZE">
      <data key="d0">23050741</data>
    </edge>
    <edge source="CHE" target="BEN">
      <data key="d0">19791596</data>
    </edge>
    <edge source="CHE" target="DNK">
      <data key="d0">3363523</data>
    </edge>
    <edge source="CHE" target="ECU">
      <data key="d0">183694</data>
    </edge>
    <edge source="CHE" target="ETH">
      <data key="d0">89301</data>
    </edge>
    <edge source="CHE" target="EST">
      <data key="d0">940175</data>
    </edge>
    <edge source="CHE" target="FIN">
      <data key="d0">4173042</data>
    </edge>
    <edge source="CHE" target="FRA">
      <data key="d0">306447552</data>
    </edge>
    <edge source="CHE" target="GEO">
      <data key="d0">1353950</data>
    </edge>
    <edge source="CHE" target="GMB">
      <data key="d0">911858</data>
    </edge>
    <edge source="CHE" target="DEU">
      <data key="d0">858400675</data>
    </edge>
    <edge source="CHE" target="GHA">
      <data key="d0">2954570</data>
    </edge>
    <edge source="CHE" target="GRC">
      <data key="d0">178558</data>
    </edge>
    <edge source="CHE" target="HND">
      <data key="d0">18881</data>
    </edge>
    <edge source="CHE" target="HKG">
      <data key="d0">1807431</data>
    </edge>
    <edge source="CHE" target="HUN">
      <data key="d0">20770087</data>
    </edge>
    <edge source="CHE" target="IDN">
      <data key="d0">330811</data>
    </edge>
    <edge source="CHE" target="IRL">
      <data key="d0">1537536</data>
    </edge>
    <edge source="CHE" target="ISR">
      <data key="d0">4817289</data>
    </edge>
    <edge source="CHE" target="ITA">
      <data key="d0">49983059</data>
    </edge>
    <edge source="CHE" target="CIV">
      <data key="d0">1084781</data>
    </edge>
    <edge source="CHE" target="JPN">
      <data key="d0">6571679</data>
    </edge>
    <edge source="CHE" target="KAZ">
      <data key="d0">767570</data>
    </edge>
    <edge source="CHE" target="JOR">
      <data key="d0">357663</data>
    </edge>
    <edge source="CHE" target="KOR">
      <data key="d0">1892910</data>
    </edge>
    <edge source="CHE" target="KGZ">
      <data key="d0">200055</data>
    </edge>
    <edge source="CHE" target="LBN">
      <data key="d0">4023846</data>
    </edge>
    <edge source="CHE" target="LVA">
      <data key="d0">2627260</data>
    </edge>
    <edge source="CHE" target="LTU">
      <data key="d0">14888940</data>
    </edge>
    <edge source="CHE" target="MDG">
      <data key="d0">222610</data>
    </edge>
    <edge source="CHE" target="MYS">
      <data key="d0">930221</data>
    </edge>
    <edge source="CHE" target="MRT">
      <data key="d0">19201</data>
    </edge>
    <edge source="CHE" target="MEX">
      <data key="d0">35534304</data>
    </edge>
    <edge source="CHE" target="MDA">
      <data key="d0">1451970</data>
    </edge>
    <edge source="CHE" target="MAR">
      <data key="d0">818475</data>
    </edge>
    <edge source="CHE" target="MOZ">
      <data key="d0">46376</data>
    </edge>
    <edge source="CHE" target="OMN">
      <data key="d0">123711</data>
    </edge>
    <edge source="CHE" target="NAM">
      <data key="d0">31727</data>
    </edge>
    <edge source="CHE" target="NLD">
      <data key="d0">46727332</data>
    </edge>
    <edge source="CHE" target="NZL">
      <data key="d0">810390</data>
    </edge>
    <edge source="CHE" target="NER">
      <data key="d0">16682833</data>
    </edge>
    <edge source="CHE" target="NOR">
      <data key="d0">6945330</data>
    </edge>
    <edge source="CHE" target="PAN">
      <data key="d0">29474</data>
    </edge>
    <edge source="CHE" target="PRY">
      <data key="d0">899183</data>
    </edge>
    <edge source="CHE" target="PER">
      <data key="d0">81585</data>
    </edge>
    <edge source="CHE" target="PHL">
      <data key="d0">70496</data>
    </edge>
    <edge source="CHE" target="POL">
      <data key="d0">44085985</data>
    </edge>
    <edge source="CHE" target="PRT">
      <data key="d0">3548758</data>
    </edge>
    <edge source="CHE" target="ROU">
      <data key="d0">9193973</data>
    </edge>
    <edge source="CHE" target="RUS">
      <data key="d0">28417571</data>
    </edge>
    <edge source="CHE" target="SAU">
      <data key="d0">1275392</data>
    </edge>
    <edge source="CHE" target="SEN">
      <data key="d0">443410</data>
    </edge>
    <edge source="CHE" target="SRB">
      <data key="d0">4043151</data>
    </edge>
    <edge source="CHE" target="IND">
      <data key="d0">1616851</data>
    </edge>
    <edge source="CHE" target="SGP">
      <data key="d0">398692</data>
    </edge>
    <edge source="CHE" target="SVK">
      <data key="d0">7550940</data>
    </edge>
    <edge source="CHE" target="VNM">
      <data key="d0">324311</data>
    </edge>
    <edge source="CHE" target="SVN">
      <data key="d0">2347305</data>
    </edge>
    <edge source="CHE" target="ZAF">
      <data key="d0">910954</data>
    </edge>
    <edge source="CHE" target="ZWE">
      <data key="d0">81029</data>
    </edge>
    <edge source="CHE" target="ESP">
      <data key="d0">31631504</data>
    </edge>
    <edge source="CHE" target="SWE">
      <data key="d0">11853416</data>
    </edge>
    <edge source="CHE" target="THA">
      <data key="d0">219402</data>
    </edge>
    <edge source="CHE" target="TGO">
      <data key="d0">9296259</data>
    </edge>
    <edge source="CHE" target="ARE">
      <data key="d0">7364236</data>
    </edge>
    <edge source="CHE" target="TUN">
      <data key="d0">493636</data>
    </edge>
    <edge source="CHE" target="TUR">
      <data key="d0">11908619</data>
    </edge>
    <edge source="CHE" target="UGA">
      <data key="d0">30961</data>
    </edge>
    <edge source="CHE" target="UKR">
      <data key="d0">2912860</data>
    </edge>
    <edge source="CHE" target="MKD">
      <data key="d0">893320</data>
    </edge>
    <edge source="CHE" target="EGY">
      <data key="d0">590188</data>
    </edge>
    <edge source="CHE" target="GBR">
      <data key="d0">71895887</data>
    </edge>
    <edge source="CHE" target="TZA">
      <data key="d0">182994</data>
    </edge>
    <edge source="CHE" target="USA">
      <data key="d0">147594147</data>
    </edge>
    <edge source="CHE" target="BFA">
      <data key="d0">459412</data>
    </edge>
    <edge source="CHE" target="URY">
      <data key="d0">69488</data>
    </edge>
    <edge source="THA" target="ALB">
      <data key="d0">24948</data>
    </edge>
    <edge source="THA" target="DZA">
      <data key="d0">59385689</data>
    </edge>
    <edge source="THA" target="AZE">
      <data key="d0">2239022</data>
    </edge>
    <edge source="THA" target="ARG">
      <data key="d0">190888569</data>
    </edge>
    <edge source="THA" target="AUS">
      <data key="d0">3774834122</data>
    </edge>
    <edge source="THA" target="AUT">
      <data key="d0">12468881</data>
    </edge>
    <edge source="THA" target="ARM">
      <data key="d0">191371</data>
    </edge>
    <edge source="THA" target="BEL">
      <data key="d0">98322259</data>
    </edge>
    <edge source="THA" target="BOL">
      <data key="d0">29453095</data>
    </edge>
    <edge source="THA" target="BWA">
      <data key="d0">128435</data>
    </edge>
    <edge source="THA" target="BRA">
      <data key="d0">516338708</data>
    </edge>
    <edge source="THA" target="BGR">
      <data key="d0">523431</data>
    </edge>
    <edge source="THA" target="BDI">
      <data key="d0">67941</data>
    </edge>
    <edge source="THA" target="BLR">
      <data key="d0">152392</data>
    </edge>
    <edge source="THA" target="KHM">
      <data key="d0">179112048</data>
    </edge>
    <edge source="THA" target="CMR">
      <data key="d0">11488840</data>
    </edge>
    <edge source="THA" target="CAN">
      <data key="d0">44151716</data>
    </edge>
    <edge source="THA" target="CAF">
      <data key="d0">180611</data>
    </edge>
    <edge source="THA" target="LKA">
      <data key="d0">74071053</data>
    </edge>
    <edge source="THA" target="CHL">
      <data key="d0">443973115</data>
    </edge>
    <edge source="THA" target="CHN">
      <data key="d0">167681568</data>
    </edge>
    <edge source="THA" target="COL">
      <data key="d0">114317962</data>
    </edge>
    <edge source="THA" target="CRI">
      <data key="d0">88801619</data>
    </edge>
    <edge source="THA" target="HRV">
      <data key="d0">510351</data>
    </edge>
    <edge source="THA" target="CZE">
      <data key="d0">11833936</data>
    </edge>
    <edge source="THA" target="BEN">
      <data key="d0">274916</data>
    </edge>
    <edge source="THA" target="DNK">
      <data key="d0">10212060</data>
    </edge>
    <edge source="THA" target="ECU">
      <data key="d0">210175358</data>
    </edge>
    <edge source="THA" target="SLV">
      <data key="d0">38146061</data>
    </edge>
    <edge source="THA" target="ETH">
      <data key="d0">4025668</data>
    </edge>
    <edge source="THA" target="EST">
      <data key="d0">2550702</data>
    </edge>
    <edge source="THA" target="FIN">
      <data key="d0">26360432</data>
    </edge>
    <edge source="THA" target="FRA">
      <data key="d0">102203020</data>
    </edge>
    <edge source="THA" target="GEO">
      <data key="d0">939359</data>
    </edge>
    <edge source="THA" target="GMB">
      <data key="d0">371372</data>
    </edge>
    <edge source="THA" target="DEU">
      <data key="d0">133406296</data>
    </edge>
    <edge source="THA" target="GHA">
      <data key="d0">18111101</data>
    </edge>
    <edge source="THA" target="GRC">
      <data key="d0">15805044</data>
    </edge>
    <edge source="THA" target="GTM">
      <data key="d0">101763825</data>
    </edge>
    <edge source="THA" target="HND">
      <data key="d0">80178826</data>
    </edge>
    <edge source="THA" target="HKG">
      <data key="d0">16272567</data>
    </edge>
    <edge source="THA" target="HUN">
      <data key="d0">18817348</data>
    </edge>
    <edge source="THA" target="IDN">
      <data key="d0">3155105621</data>
    </edge>
    <edge source="THA" target="IRL">
      <data key="d0">4554706</data>
    </edge>
    <edge source="THA" target="ISR">
      <data key="d0">76366842</data>
    </edge>
    <edge source="THA" target="ITA">
      <data key="d0">116020113</data>
    </edge>
    <edge source="THA" target="CIV">
      <data key="d0">5451096</data>
    </edge>
    <edge source="THA" target="JAM">
      <data key="d0">15134639</data>
    </edge>
    <edge source="THA" target="JPN">
      <data key="d0">1621410325</data>
    </edge>
    <edge source="THA" target="KAZ">
      <data key="d0">12506296</data>
    </edge>
    <edge source="THA" target="JOR">
      <data key="d0">75000109</data>
    </edge>
    <edge source="THA" target="KOR">
      <data key="d0">41675126</data>
    </edge>
    <edge source="THA" target="LBN">
      <data key="d0">8470602</data>
    </edge>
    <edge source="THA" target="LVA">
      <data key="d0">2071877</data>
    </edge>
    <edge source="THA" target="LTU">
      <data key="d0">1065951</data>
    </edge>
    <edge source="THA" target="MDG">
      <data key="d0">4519346</data>
    </edge>
    <edge source="THA" target="MWI">
      <data key="d0">275512</data>
    </edge>
    <edge source="THA" target="MYS">
      <data key="d0">1627458441</data>
    </edge>
    <edge source="THA" target="MRT">
      <data key="d0">341086</data>
    </edge>
    <edge source="THA" target="MUS">
      <data key="d0">5223780</data>
    </edge>
    <edge source="THA" target="MEX">
      <data key="d0">336937167</data>
    </edge>
    <edge source="THA" target="MAR">
      <data key="d0">67817496</data>
    </edge>
    <edge source="THA" target="MOZ">
      <data key="d0">12115552</data>
    </edge>
    <edge source="THA" target="OMN">
      <data key="d0">520964883</data>
    </edge>
    <edge source="THA" target="NAM">
      <data key="d0">3629460</data>
    </edge>
    <edge source="THA" target="NLD">
      <data key="d0">165754811</data>
    </edge>
    <edge source="THA" target="NZL">
      <data key="d0">353205370</data>
    </edge>
    <edge source="THA" target="NIC">
      <data key="d0">51089206</data>
    </edge>
    <edge source="THA" target="NER">
      <data key="d0">26949</data>
    </edge>
    <edge source="THA" target="NOR">
      <data key="d0">42538061</data>
    </edge>
    <edge source="THA" target="PAK">
      <data key="d0">169181192</data>
    </edge>
    <edge source="THA" target="PAN">
      <data key="d0">111562993</data>
    </edge>
    <edge source="THA" target="PRY">
      <data key="d0">52363262</data>
    </edge>
    <edge source="THA" target="PER">
      <data key="d0">228936648</data>
    </edge>
    <edge source="THA" target="PHL">
      <data key="d0">1065206362</data>
    </edge>
    <edge source="THA" target="POL">
      <data key="d0">26973374</data>
    </edge>
    <edge source="THA" target="PRT">
      <data key="d0">6952137</data>
    </edge>
    <edge source="THA" target="ROU">
      <data key="d0">8559357</data>
    </edge>
    <edge source="THA" target="RUS">
      <data key="d0">410721490</data>
    </edge>
    <edge source="THA" target="SAU">
      <data key="d0">1244287320</data>
    </edge>
    <edge source="THA" target="SEN">
      <data key="d0">17331502</data>
    </edge>
    <edge source="THA" target="IND">
      <data key="d0">291816840</data>
    </edge>
    <edge source="THA" target="SGP">
      <data key="d0">120726504</data>
    </edge>
    <edge source="THA" target="SVK">
      <data key="d0">6128743</data>
    </edge>
    <edge source="THA" target="VNM">
      <data key="d0">332383202</data>
    </edge>
    <edge source="THA" target="SVN">
      <data key="d0">8567978</data>
    </edge>
    <edge source="THA" target="ZAF">
      <data key="d0">589401326</data>
    </edge>
    <edge source="THA" target="ZWE">
      <data key="d0">7299381</data>
    </edge>
    <edge source="THA" target="ESP">
      <data key="d0">46298198</data>
    </edge>
    <edge source="THA" target="SWE">
      <data key="d0">38258577</data>
    </edge>
    <edge source="THA" target="CHE">
      <data key="d0">7104343</data>
    </edge>
    <edge source="THA" target="TGO">
      <data key="d0">12805711</data>
    </edge>
    <edge source="THA" target="ARE">
      <data key="d0">670132829</data>
    </edge>
    <edge source="THA" target="TUN">
      <data key="d0">28549141</data>
    </edge>
    <edge source="THA" target="TUR">
      <data key="d0">170503014</data>
    </edge>
    <edge source="THA" target="UGA">
      <data key="d0">2548040</data>
    </edge>
    <edge source="THA" target="UKR">
      <data key="d0">41861192</data>
    </edge>
    <edge source="THA" target="MKD">
      <data key="d0">379732</data>
    </edge>
    <edge source="THA" target="EGY">
      <data key="d0">170040924</data>
    </edge>
    <edge source="THA" target="GBR">
      <data key="d0">564026953</data>
    </edge>
    <edge source="THA" target="TZA">
      <data key="d0">3498621</data>
    </edge>
    <edge source="THA" target="USA">
      <data key="d0">491863174</data>
    </edge>
    <edge source="THA" target="BFA">
      <data key="d0">5166362</data>
    </edge>
    <edge source="THA" target="URY">
      <data key="d0">11711216</data>
    </edge>
    <edge source="ARE" target="ALB">
      <data key="d0">377888</data>
    </edge>
    <edge source="ARE" target="DZA">
      <data key="d0">52878499</data>
    </edge>
    <edge source="ARE" target="AZE">
      <data key="d0">80317489</data>
    </edge>
    <edge source="ARE" target="ARG">
      <data key="d0">144478</data>
    </edge>
    <edge source="ARE" target="AUS">
      <data key="d0">16304394</data>
    </edge>
    <edge source="ARE" target="AUT">
      <data key="d0">481193</data>
    </edge>
    <edge source="ARE" target="ARM">
      <data key="d0">23343516</data>
    </edge>
    <edge source="ARE" target="BEL">
      <data key="d0">25325223</data>
    </edge>
    <edge source="ARE" target="BOL">
      <data key="d0">1440003</data>
    </edge>
    <edge source="ARE" target="BWA">
      <data key="d0">821754</data>
    </edge>
    <edge source="ARE" target="BRA">
      <data key="d0">246218</data>
    </edge>
    <edge source="ARE" target="BGR">
      <data key="d0">430845</data>
    </edge>
    <edge source="ARE" target="BDI">
      <data key="d0">2414911</data>
    </edge>
    <edge source="ARE" target="BLR">
      <data key="d0">1475489</data>
    </edge>
    <edge source="ARE" target="KHM">
      <data key="d0">7708692</data>
    </edge>
    <edge source="ARE" target="CMR">
      <data key="d0">29577995</data>
    </edge>
    <edge source="ARE" target="CAN">
      <data key="d0">7130938</data>
    </edge>
    <edge source="ARE" target="CAF">
      <data key="d0">425237</data>
    </edge>
    <edge source="ARE" target="LKA">
      <data key="d0">4516561</data>
    </edge>
    <edge source="ARE" target="CHL">
      <data key="d0">31998641</data>
    </edge>
    <edge source="ARE" target="CHN">
      <data key="d0">373279467</data>
    </edge>
    <edge source="ARE" target="COL">
      <data key="d0">1744272</data>
    </edge>
    <edge source="ARE" target="HRV">
      <data key="d0">128577</data>
    </edge>
    <edge source="ARE" target="CZE">
      <data key="d0">1424408</data>
    </edge>
    <edge source="ARE" target="BEN">
      <data key="d0">30907337</data>
    </edge>
    <edge source="ARE" target="DNK">
      <data key="d0">1202969</data>
    </edge>
    <edge source="ARE" target="ECU">
      <data key="d0">108657</data>
    </edge>
    <edge source="ARE" target="SLV">
      <data key="d0">64854</data>
    </edge>
    <edge source="ARE" target="ETH">
      <data key="d0">137852205</data>
    </edge>
    <edge source="ARE" target="EST">
      <data key="d0">3323511</data>
    </edge>
    <edge source="ARE" target="FIN">
      <data key="d0">83285206</data>
    </edge>
    <edge source="ARE" target="FRA">
      <data key="d0">15115770</data>
    </edge>
    <edge source="ARE" target="GEO">
      <data key="d0">20466159</data>
    </edge>
    <edge source="ARE" target="GMB">
      <data key="d0">2073641</data>
    </edge>
    <edge source="ARE" target="PSE">
      <data key="d0">72289</data>
    </edge>
    <edge source="ARE" target="DEU">
      <data key="d0">65451692</data>
    </edge>
    <edge source="ARE" target="GHA">
      <data key="d0">76590665</data>
    </edge>
    <edge source="ARE" target="GRC">
      <data key="d0">585080</data>
    </edge>
    <edge source="ARE" target="GTM">
      <data key="d0">367741</data>
    </edge>
    <edge source="ARE" target="HND">
      <data key="d0">32123</data>
    </edge>
    <edge source="ARE" target="HKG">
      <data key="d0">58707324</data>
    </edge>
    <edge source="ARE" target="HUN">
      <data key="d0">89486</data>
    </edge>
    <edge source="ARE" target="IDN">
      <data key="d0">1064955</data>
    </edge>
    <edge source="ARE" target="IRL">
      <data key="d0">431726</data>
    </edge>
    <edge source="ARE" target="ITA">
      <data key="d0">18987058</data>
    </edge>
    <edge source="ARE" target="CIV">
      <data key="d0">10357484</data>
    </edge>
    <edge source="ARE" target="JAM">
      <data key="d0">272769</data>
    </edge>
    <edge source="ARE" target="JPN">
      <data key="d0">21216369</data>
    </edge>
    <edge source="ARE" target="KAZ">
      <data key="d0">72188473</data>
    </edge>
    <edge source="ARE" target="JOR">
      <data key="d0">60321174</data>
    </edge>
    <edge source="ARE" target="KOR">
      <data key="d0">5090710</data>
    </edge>
    <edge source="ARE" target="KGZ">
      <data key="d0">5215815</data>
    </edge>
    <edge source="ARE" target="LBN">
      <data key="d0">30842530</data>
    </edge>
    <edge source="ARE" target="LVA">
      <data key="d0">1993770</data>
    </edge>
    <edge source="ARE" target="LTU">
      <data key="d0">14216726</data>
    </edge>
    <edge source="ARE" target="MDG">
      <data key="d0">7035392</data>
    </edge>
    <edge source="ARE" target="MWI">
      <data key="d0">4002054</data>
    </edge>
    <edge source="ARE" target="MYS">
      <data key="d0">7949207</data>
    </edge>
    <edge source="ARE" target="MRT">
      <data key="d0">22314124</data>
    </edge>
    <edge source="ARE" target="MUS">
      <data key="d0">2174432</data>
    </edge>
    <edge source="ARE" target="MEX">
      <data key="d0">321964</data>
    </edge>
    <edge source="ARE" target="MDA">
      <data key="d0">238373</data>
    </edge>
    <edge source="ARE" target="MAR">
      <data key="d0">15452028</data>
    </edge>
    <edge source="ARE" target="MOZ">
      <data key="d0">14046037</data>
    </edge>
    <edge source="ARE" target="OMN">
      <data key="d0">422522023</data>
    </edge>
    <edge source="ARE" target="NAM">
      <data key="d0">68107951</data>
    </edge>
    <edge source="ARE" target="NLD">
      <data key="d0">9083485</data>
    </edge>
    <edge source="ARE" target="NZL">
      <data key="d0">604482</data>
    </edge>
    <edge source="ARE" target="NIC">
      <data key="d0">28227</data>
    </edge>
    <edge source="ARE" target="NER">
      <data key="d0">63402210</data>
    </edge>
    <edge source="ARE" target="NOR">
      <data key="d0">444561</data>
    </edge>
    <edge source="ARE" target="PAK">
      <data key="d0">58608364</data>
    </edge>
    <edge source="ARE" target="PAN">
      <data key="d0">824598</data>
    </edge>
    <edge source="ARE" target="PRY">
      <data key="d0">386102</data>
    </edge>
    <edge source="ARE" target="PER">
      <data key="d0">275053</data>
    </edge>
    <edge source="ARE" target="PHL">
      <data key="d0">20820360</data>
    </edge>
    <edge source="ARE" target="POL">
      <data key="d0">2816517</data>
    </edge>
    <edge source="ARE" target="PRT">
      <data key="d0">538363</data>
    </edge>
    <edge source="ARE" target="ROU">
      <data key="d0">2405654</data>
    </edge>
    <edge source="ARE" target="RUS">
      <data key="d0">185457639</data>
    </edge>
    <edge source="ARE" target="SAU">
      <data key="d0">794474244</data>
    </edge>
    <edge source="ARE" target="SEN">
      <data key="d0">16765584</data>
    </edge>
    <edge source="ARE" target="SRB">
      <data key="d0">154590</data>
    </edge>
    <edge source="ARE" target="IND">
      <data key="d0">23250930</data>
    </edge>
    <edge source="ARE" target="SGP">
      <data key="d0">48675148</data>
    </edge>
    <edge source="ARE" target="SVK">
      <data key="d0">54459</data>
    </edge>
    <edge source="ARE" target="VNM">
      <data key="d0">4458680</data>
    </edge>
    <edge source="ARE" target="SVN">
      <data key="d0">57585</data>
    </edge>
    <edge source="ARE" target="ZAF">
      <data key="d0">29887410</data>
    </edge>
    <edge source="ARE" target="ZWE">
      <data key="d0">4056954</data>
    </edge>
    <edge source="ARE" target="ESP">
      <data key="d0">71100211</data>
    </edge>
    <edge source="ARE" target="SWE">
      <data key="d0">1352580</data>
    </edge>
    <edge source="ARE" target="CHE">
      <data key="d0">3552064</data>
    </edge>
    <edge source="ARE" target="THA">
      <data key="d0">22308464</data>
    </edge>
    <edge source="ARE" target="TGO">
      <data key="d0">10781151</data>
    </edge>
    <edge source="ARE" target="TUN">
      <data key="d0">12004806</data>
    </edge>
    <edge source="ARE" target="TUR">
      <data key="d0">28264194</data>
    </edge>
    <edge source="ARE" target="UGA">
      <data key="d0">9944075</data>
[truncated: 92,069 more chars]
