# Supplementary material for: Core-periphery structure in sectoral international trade networks: A new approach to an old theory
Source: PLoS One. 2020 Apr 2;15(4):e0229547. doi: 10.1371/journal.pone.0229547 (PMC7117750; doi:10.1371/journal.pone.0229547)
Supplement: S8 File — (ZIP) [file pone.0229547.s008.zip › S8_File/Networks 2012/79-OTHR.TRANSPORT EQUIPMENT.graphml]

<?xml version='1.0' encoding='utf-8'?>
<graphml xmlns="http://graphml.graphdrawing.org/xmlns" xmlns:xsi="http://www.w3.org/2001/XMLSchema-instance" xsi:schemaLocation="http://graphml.graphdrawing.org/xmlns http://graphml.graphdrawing.org/xmlns/1.0/graphml.xsd">
  <key attr.name="weight" attr.type="long" for="edge" id="d0" />
  <graph edgedefault="directed">
    <node id="ALB" />
    <node id="HRV" />
    <node id="FRA" />
    <node id="DEU" />
    <node id="GRC" />
    <node id="ITA" />
    <node id="NLD" />
    <node id="GBR" />
    <node id="USA" />
    <node id="DZA" />
    <node id="LBN" />
    <node id="ARG" />
    <node id="AUS" />
    <node id="BOL" />
    <node id="BRA" />
    <node id="CAN" />
    <node id="CHL" />
    <node id="CHN" />
    <node id="COL" />
    <node id="CRI" />
    <node id="KOR" />
    <node id="MEX" />
    <node id="MOZ" />
    <node id="PRY" />
    <node id="PER" />
    <node id="IND" />
    <node id="ZAF" />
    <node id="ESP" />
    <node id="URY" />
    <node id="ARM" />
    <node id="GEO" />
    <node id="IRL" />
    <node id="KAZ" />
    <node id="RUS" />
    <node id="UKR" />
    <node id="AUT" />
    <node id="BEL" />
    <node id="KHM" />
    <node id="LKA" />
    <node id="CZE" />
    <node id="DNK" />
    <node id="ECU" />
    <node id="ETH" />
    <node id="FIN" />
    <node id="GHA" />
    <node id="GTM" />
    <node id="HKG" />
    <node id="HUN" />
    <node id="IDN" />
    <node id="ISR" />
    <node id="JPN" />
    <node id="JOR" />
    <node id="LTU" />
    <node id="MDG" />
    <node id="MYS" />
    <node id="MRT" />
    <node id="MUS" />
    <node id="OMN" />
    <node id="NAM" />
    <node id="NZL" />
    <node id="NOR" />
    <node id="PAK" />
    <node id="PAN" />
    <node id="PHL" />
    <node id="POL" />
    <node id="PRT" />
    <node id="SAU" />
    <node id="SEN" />
    <node id="SGP" />
    <node id="SVK" />
    <node id="VNM" />
    <node id="SWE" />
    <node id="CHE" />
    <node id="THA" />
    <node id="ARE" />
    <node id="TUN" />
    <node id="TUR" />
    <node id="EGY" />
    <node id="TZA" />
    <node id="AZE" />
    <node id="BGR" />
    <node id="BLR" />
    <node id="EST" />
    <node id="LVA" />
    <node id="MAR" />
    <node id="NER" />
    <node id="ROU" />
    <node id="SRB" />
    <node id="SVN" />
    <node id="UGA" />
    <node id="MKD" />
    <node id="BFA" />
    <node id="MDA" />
    <node id="CMR" />
    <node id="CAF" />
    <node id="GMB" />
    <node id="CIV" />
    <node id="TGO" />
    <node id="BWA" />
    <node id="MWI" />
    <node id="ZWE" />
    <node id="BEN" />
    <node id="SLV" />
    <node id="HND" />
    <node id="JAM" />
    <node id="KGZ" />
    <node id="BDI" />
    <node id="NIC" />
    <edge source="ALB" target="HRV">
      <data key="d0">21841</data>
    </edge>
    <edge source="ALB" target="FRA">
      <data key="d0">831010</data>
    </edge>
    <edge source="ALB" target="DEU">
      <data key="d0">42632</data>
    </edge>
    <edge source="ALB" target="GRC">
      <data key="d0">25638</data>
    </edge>
    <edge source="ALB" target="ITA">
      <data key="d0">328576</data>
    </edge>
    <edge source="ALB" target="NLD">
      <data key="d0">46324</data>
    </edge>
    <edge source="ALB" target="GBR">
      <data key="d0">366837</data>
    </edge>
    <edge source="ALB" target="USA">
      <data key="d0">180713</data>
    </edge>
    <edge source="HRV" target="AZE">
      <data key="d0">57116737</data>
    </edge>
    <edge source="HRV" target="ARG">
      <data key="d0">1752063</data>
    </edge>
    <edge source="HRV" target="AUS">
      <data key="d0">308197</data>
    </edge>
    <edge source="HRV" target="AUT">
      <data key="d0">47024087</data>
    </edge>
    <edge source="HRV" target="BEL">
      <data key="d0">9379356</data>
    </edge>
    <edge source="HRV" target="BGR">
      <data key="d0">26013</data>
    </edge>
    <edge source="HRV" target="CAN">
      <data key="d0">40259005</data>
    </edge>
    <edge source="HRV" target="CHL">
      <data key="d0">12838</data>
    </edge>
    <edge source="HRV" target="CZE">
      <data key="d0">200781</data>
    </edge>
    <edge source="HRV" target="DNK">
      <data key="d0">13923</data>
    </edge>
    <edge source="HRV" target="FIN">
      <data key="d0">404765</data>
    </edge>
    <edge source="HRV" target="FRA">
      <data key="d0">6459018</data>
    </edge>
    <edge source="HRV" target="DEU">
      <data key="d0">15130502</data>
    </edge>
    <edge source="HRV" target="GRC">
      <data key="d0">801982</data>
    </edge>
    <edge source="HRV" target="HUN">
      <data key="d0">135510</data>
    </edge>
    <edge source="HRV" target="IDN">
      <data key="d0">1480054</data>
    </edge>
    <edge source="HRV" target="ISR">
      <data key="d0">608630</data>
    </edge>
    <edge source="HRV" target="ITA">
      <data key="d0">109358608</data>
    </edge>
    <edge source="HRV" target="JPN">
      <data key="d0">757666</data>
    </edge>
    <edge source="HRV" target="LBN">
      <data key="d0">2170688</data>
    </edge>
    <edge source="HRV" target="LVA">
      <data key="d0">54591</data>
    </edge>
    <edge source="HRV" target="MDA">
      <data key="d0">162349</data>
    </edge>
    <edge source="HRV" target="MOZ">
      <data key="d0">9398446</data>
    </edge>
    <edge source="HRV" target="NLD">
      <data key="d0">26234242</data>
    </edge>
    <edge source="HRV" target="NZL">
      <data key="d0">364998</data>
    </edge>
    <edge source="HRV" target="NOR">
      <data key="d0">28776283</data>
    </edge>
    <edge source="HRV" target="POL">
      <data key="d0">150082</data>
    </edge>
    <edge source="HRV" target="ROU">
      <data key="d0">59953</data>
    </edge>
    <edge source="HRV" target="RUS">
      <data key="d0">1473091</data>
    </edge>
    <edge source="HRV" target="SRB">
      <data key="d0">424234</data>
    </edge>
    <edge source="HRV" target="SVK">
      <data key="d0">129603</data>
    </edge>
    <edge source="HRV" target="SVN">
      <data key="d0">2044226</data>
    </edge>
    <edge source="HRV" target="ZAF">
      <data key="d0">1060747</data>
    </edge>
    <edge source="HRV" target="ESP">
      <data key="d0">200168</data>
    </edge>
    <edge source="HRV" target="SWE">
      <data key="d0">819979</data>
    </edge>
    <edge source="HRV" target="CHE">
      <data key="d0">432939</data>
    </edge>
    <edge source="HRV" target="ARE">
      <data key="d0">1722035</data>
    </edge>
    <edge source="HRV" target="TUR">
      <data key="d0">2455710</data>
    </edge>
    <edge source="HRV" target="UKR">
      <data key="d0">455453</data>
    </edge>
    <edge source="HRV" target="MKD">
      <data key="d0">118673</data>
    </edge>
    <edge source="HRV" target="GBR">
      <data key="d0">20065842</data>
    </edge>
    <edge source="HRV" target="USA">
      <data key="d0">4228263</data>
    </edge>
    <edge source="FRA" target="ALB">
      <data key="d0">793656</data>
    </edge>
    <edge source="FRA" target="DZA">
      <data key="d0">39411426</data>
    </edge>
    <edge source="FRA" target="AZE">
      <data key="d0">3160783</data>
    </edge>
    <edge source="FRA" target="ARG">
      <data key="d0">7264731</data>
    </edge>
    <edge source="FRA" target="AUS">
      <data key="d0">883784909</data>
    </edge>
    <edge source="FRA" target="AUT">
      <data key="d0">73665248</data>
    </edge>
    <edge source="FRA" target="ARM">
      <data key="d0">1327410</data>
    </edge>
    <edge source="FRA" target="BEL">
      <data key="d0">174943712</data>
    </edge>
    <edge source="FRA" target="BOL">
      <data key="d0">84478</data>
    </edge>
    <edge source="FRA" target="BWA">
      <data key="d0">629468</data>
    </edge>
    <edge source="FRA" target="BRA">
      <data key="d0">963706926</data>
    </edge>
    <edge source="FRA" target="BGR">
      <data key="d0">3069430</data>
    </edge>
    <edge source="FRA" target="BDI">
      <data key="d0">27297</data>
    </edge>
    <edge source="FRA" target="KHM">
      <data key="d0">576931</data>
    </edge>
    <edge source="FRA" target="CMR">
      <data key="d0">8728246</data>
    </edge>
    <edge source="FRA" target="CAN">
      <data key="d0">179055624</data>
    </edge>
    <edge source="FRA" target="CAF">
      <data key="d0">279248</data>
    </edge>
    <edge source="FRA" target="LKA">
      <data key="d0">57351635</data>
    </edge>
    <edge source="FRA" target="CHL">
      <data key="d0">109219853</data>
    </edge>
    <edge source="FRA" target="CHN">
      <data key="d0">4855891353</data>
    </edge>
    <edge source="FRA" target="COL">
      <data key="d0">425943990</data>
    </edge>
    <edge source="FRA" target="CRI">
      <data key="d0">130017</data>
    </edge>
    <edge source="FRA" target="HRV">
      <data key="d0">39367774</data>
    </edge>
    <edge source="FRA" target="CZE">
      <data key="d0">20434598</data>
    </edge>
    <edge source="FRA" target="BEN">
      <data key="d0">326602</data>
    </edge>
    <edge source="FRA" target="DNK">
      <data key="d0">139730691</data>
    </edge>
    <edge source="FRA" target="ECU">
      <data key="d0">18913765</data>
    </edge>
    <edge source="FRA" target="SLV">
      <data key="d0">54263478</data>
    </edge>
    <edge source="FRA" target="ETH">
      <data key="d0">10096394</data>
    </edge>
    <edge source="FRA" target="EST">
      <data key="d0">2245149</data>
    </edge>
    <edge source="FRA" target="FIN">
      <data key="d0">34881639</data>
    </edge>
    <edge source="FRA" target="GEO">
      <data key="d0">7809817</data>
    </edge>
    <edge source="FRA" target="DEU">
      <data key="d0">17072946751</data>
    </edge>
    <edge source="FRA" target="GHA">
      <data key="d0">1981103</data>
    </edge>
    <edge source="FRA" target="GRC">
      <data key="d0">17438049</data>
    </edge>
    <edge source="FRA" target="GTM">
      <data key="d0">4500948</data>
    </edge>
    <edge source="FRA" target="HKG">
      <data key="d0">2303133026</data>
    </edge>
    <edge source="FRA" target="HUN">
      <data key="d0">255846258</data>
    </edge>
    <edge source="FRA" target="IDN">
      <data key="d0">726769200</data>
    </edge>
    <edge source="FRA" target="IRL">
      <data key="d0">12262720</data>
    </edge>
    <edge source="FRA" target="ISR">
      <data key="d0">27677490</data>
    </edge>
    <edge source="FRA" target="ITA">
      <data key="d0">1226913519</data>
    </edge>
    <edge source="FRA" target="CIV">
      <data key="d0">4259035</data>
    </edge>
    <edge source="FRA" target="JPN">
      <data key="d0">892129508</data>
    </edge>
    <edge source="FRA" target="KAZ">
      <data key="d0">227367354</data>
    </edge>
    <edge source="FRA" target="JOR">
      <data key="d0">86796437</data>
    </edge>
    <edge source="FRA" target="KOR">
      <data key="d0">628709663</data>
    </edge>
    <edge source="FRA" target="KGZ">
      <data key="d0">25887</data>
    </edge>
    <edge source="FRA" target="LBN">
      <data key="d0">112867251</data>
    </edge>
    <edge source="FRA" target="LVA">
      <data key="d0">4168850</data>
    </edge>
    <edge source="FRA" target="LTU">
      <data key="d0">1920586</data>
    </edge>
    <edge source="FRA" target="MDG">
      <data key="d0">5807241</data>
    </edge>
    <edge source="FRA" target="MWI">
      <data key="d0">16816</data>
    </edge>
    <edge source="FRA" target="MYS">
      <data key="d0">2537008963</data>
    </edge>
    <edge source="FRA" target="MRT">
      <data key="d0">1948924</data>
    </edge>
    <edge source="FRA" target="MUS">
      <data key="d0">5482691</data>
    </edge>
    <edge source="FRA" target="MEX">
      <data key="d0">119413292</data>
    </edge>
    <edge source="FRA" target="MDA">
      <data key="d0">270363</data>
    </edge>
    <edge source="FRA" target="MAR">
      <data key="d0">321387403</data>
    </edge>
    <edge source="FRA" target="MOZ">
      <data key="d0">2325031</data>
    </edge>
    <edge source="FRA" target="OMN">
      <data key="d0">12295424</data>
    </edge>
    <edge source="FRA" target="NAM">
      <data key="d0">4327069</data>
    </edge>
    <edge source="FRA" target="NLD">
      <data key="d0">597574537</data>
    </edge>
    <edge source="FRA" target="NZL">
      <data key="d0">70666046</data>
    </edge>
    <edge source="FRA" target="NIC">
      <data key="d0">12858</data>
    </edge>
    <edge source="FRA" target="NER">
      <data key="d0">212085</data>
    </edge>
    <edge source="FRA" target="NOR">
      <data key="d0">153002237</data>
    </edge>
    <edge source="FRA" target="PAK">
      <data key="d0">14151179</data>
    </edge>
    <edge source="FRA" target="PAN">
      <data key="d0">759252751</data>
    </edge>
    <edge source="FRA" target="PER">
      <data key="d0">312197</data>
    </edge>
    <edge source="FRA" target="PHL">
      <data key="d0">566577643</data>
    </edge>
    <edge source="FRA" target="POL">
      <data key="d0">32554609</data>
    </edge>
    <edge source="FRA" target="PRT">
      <data key="d0">34320494</data>
    </edge>
    <edge source="FRA" target="ROU">
      <data key="d0">15383018</data>
    </edge>
    <edge source="FRA" target="RUS">
      <data key="d0">2577793135</data>
    </edge>
    <edge source="FRA" target="SAU">
      <data key="d0">262949334</data>
    </edge>
    <edge source="FRA" target="SEN">
      <data key="d0">1605547</data>
    </edge>
    <edge source="FRA" target="SRB">
      <data key="d0">2386529</data>
    </edge>
    <edge source="FRA" target="IND">
      <data key="d0">1067024130</data>
    </edge>
    <edge source="FRA" target="SGP">
      <data key="d0">1757404421</data>
    </edge>
    <edge source="FRA" target="SVK">
      <data key="d0">7746678</data>
    </edge>
    <edge source="FRA" target="VNM">
      <data key="d0">24168568</data>
    </edge>
    <edge source="FRA" target="SVN">
      <data key="d0">3807265</data>
    </edge>
    <edge source="FRA" target="ZAF">
      <data key="d0">228273481</data>
    </edge>
    <edge source="FRA" target="ESP">
      <data key="d0">890734004</data>
    </edge>
    <edge source="FRA" target="SWE">
      <data key="d0">42683608</data>
    </edge>
    <edge source="FRA" target="CHE">
      <data key="d0">827979170</data>
    </edge>
    <edge source="FRA" target="THA">
      <data key="d0">1582690827</data>
    </edge>
    <edge source="FRA" target="TGO">
      <data key="d0">1415215</data>
    </edge>
    <edge source="FRA" target="ARE">
      <data key="d0">462960327</data>
    </edge>
    <edge source="FRA" target="TUN">
      <data key="d0">227340752</data>
    </edge>
    <edge source="FRA" target="TUR">
      <data key="d0">930979749</data>
    </edge>
    <edge source="FRA" target="UGA">
      <data key="d0">2224129</data>
    </edge>
    <edge source="FRA" target="UKR">
      <data key="d0">142589579</data>
    </edge>
    <edge source="FRA" target="MKD">
      <data key="d0">34913</data>
    </edge>
    <edge source="FRA" target="EGY">
      <data key="d0">43492049</data>
    </edge>
    <edge source="FRA" target="GBR">
      <data key="d0">1655215556</data>
    </edge>
    <edge source="FRA" target="TZA">
      <data key="d0">33878680</data>
    </edge>
    <edge source="FRA" target="USA">
      <data key="d0">4954408601</data>
    </edge>
    <edge source="FRA" target="BFA">
      <data key="d0">3232510</data>
    </edge>
    <edge source="FRA" target="URY">
      <data key="d0">1725278</data>
    </edge>
    <edge source="DEU" target="ALB">
      <data key="d0">30118040</data>
    </edge>
    <edge source="DEU" target="DZA">
      <data key="d0">698305</data>
    </edge>
    <edge source="DEU" target="AZE">
      <data key="d0">9452794</data>
    </edge>
    <edge source="DEU" target="ARG">
      <data key="d0">9141949</data>
    </edge>
    <edge source="DEU" target="AUS">
      <data key="d0">160997238</data>
    </edge>
    <edge source="DEU" target="AUT">
      <data key="d0">519019212</data>
    </edge>
    <edge source="DEU" target="ARM">
      <data key="d0">51788</data>
    </edge>
    <edge source="DEU" target="BEL">
      <data key="d0">969427895</data>
    </edge>
    <edge source="DEU" target="BOL">
      <data key="d0">32445</data>
    </edge>
    <edge source="DEU" target="BWA">
      <data key="d0">5084321</data>
    </edge>
    <edge source="DEU" target="BRA">
      <data key="d0">604117475</data>
    </edge>
    <edge source="DEU" target="BGR">
      <data key="d0">67822819</data>
    </edge>
    <edge source="DEU" target="BLR">
      <data key="d0">3457587</data>
    </edge>
    <edge source="DEU" target="CMR">
      <data key="d0">228366</data>
    </edge>
    <edge source="DEU" target="CAN">
      <data key="d0">217939941</data>
    </edge>
    <edge source="DEU" target="LKA">
      <data key="d0">2363536</data>
    </edge>
    <edge source="DEU" target="CHL">
      <data key="d0">629719475</data>
    </edge>
    <edge source="DEU" target="CHN">
      <data key="d0">3755145539</data>
    </edge>
    <edge source="DEU" target="COL">
      <data key="d0">231233096</data>
    </edge>
    <edge source="DEU" target="CRI">
      <data key="d0">190195</data>
    </edge>
    <edge source="DEU" target="HRV">
      <data key="d0">37940560</data>
    </edge>
    <edge source="DEU" target="CZE">
      <data key="d0">102340922</data>
    </edge>
    <edge source="DEU" target="DNK">
      <data key="d0">101711174</data>
    </edge>
    <edge source="DEU" target="ECU">
      <data key="d0">2118676</data>
    </edge>
    <edge source="DEU" target="SLV">
      <data key="d0">270784712</data>
    </edge>
    <edge source="DEU" target="ETH">
      <data key="d0">626319</data>
    </edge>
    <edge source="DEU" target="EST">
      <data key="d0">20337754</data>
    </edge>
    <edge source="DEU" target="FIN">
      <data key="d0">90779466</data>
    </edge>
    <edge source="DEU" target="FRA">
      <data key="d0">22508255956</data>
    </edge>
    <edge source="DEU" target="GEO">
      <data key="d0">337793</data>
    </edge>
    <edge source="DEU" target="GHA">
      <data key="d0">1331365</data>
    </edge>
    <edge source="DEU" target="GRC">
      <data key="d0">15469606</data>
    </edge>
    <edge source="DEU" target="HKG">
      <data key="d0">252804224</data>
    </edge>
    <edge source="DEU" target="HUN">
      <data key="d0">20822335</data>
    </edge>
    <edge source="DEU" target="IDN">
      <data key="d0">350790039</data>
    </edge>
    <edge source="DEU" target="IRL">
      <data key="d0">99597638</data>
    </edge>
    <edge source="DEU" target="ISR">
      <data key="d0">253049626</data>
    </edge>
    <edge source="DEU" target="ITA">
      <data key="d0">957852714</data>
    </edge>
    <edge source="DEU" target="CIV">
      <data key="d0">256555</data>
    </edge>
    <edge source="DEU" target="JAM">
      <data key="d0">76698</data>
    </edge>
    <edge source="DEU" target="JPN">
      <data key="d0">92929146</data>
    </edge>
    <edge source="DEU" target="KAZ">
      <data key="d0">212868639</data>
    </edge>
    <edge source="DEU" target="JOR">
      <data key="d0">194175695</data>
    </edge>
    <edge source="DEU" target="KOR">
      <data key="d0">445707851</data>
    </edge>
    <edge source="DEU" target="KGZ">
      <data key="d0">16923</data>
    </edge>
    <edge source="DEU" target="LBN">
      <data key="d0">107581240</data>
    </edge>
    <edge source="DEU" target="LVA">
      <data key="d0">1019997</data>
    </edge>
    <edge source="DEU" target="LTU">
      <data key="d0">6886427</data>
    </edge>
    <edge source="DEU" target="MDG">
      <data key="d0">55687</data>
    </edge>
    <edge source="DEU" target="MYS">
      <data key="d0">121011081</data>
    </edge>
    <edge source="DEU" target="MRT">
      <data key="d0">149507</data>
    </edge>
    <edge source="DEU" target="MUS">
      <data key="d0">436775</data>
    </edge>
    <edge source="DEU" target="MEX">
      <data key="d0">578515101</data>
    </edge>
    <edge source="DEU" target="MDA">
      <data key="d0">379944</data>
    </edge>
    <edge source="DEU" target="MAR">
      <data key="d0">3577735</data>
    </edge>
    <edge source="DEU" target="MOZ">
      <data key="d0">35061</data>
    </edge>
    <edge source="DEU" target="OMN">
      <data key="d0">1144089</data>
    </edge>
    <edge source="DEU" target="NAM">
      <data key="d0">56242342</data>
    </edge>
    <edge source="DEU" target="NLD">
      <data key="d0">1404934211</data>
    </edge>
    <edge source="DEU" target="NZL">
      <data key="d0">2035617</data>
    </edge>
    <edge source="DEU" target="NOR">
      <data key="d0">289400049</data>
    </edge>
    <edge source="DEU" target="PAK">
      <data key="d0">16269202</data>
    </edge>
    <edge source="DEU" target="PAN">
      <data key="d0">10390963</data>
    </edge>
    <edge source="DEU" target="PRY">
      <data key="d0">4381260</data>
    </edge>
    <edge source="DEU" target="PER">
      <data key="d0">19510611</data>
    </edge>
    <edge source="DEU" target="PHL">
      <data key="d0">401453103</data>
    </edge>
    <edge source="DEU" target="POL">
      <data key="d0">208009026</data>
    </edge>
    <edge source="DEU" target="PRT">
      <data key="d0">27059535</data>
    </edge>
    <edge source="DEU" target="ROU">
      <data key="d0">42344487</data>
    </edge>
    <edge source="DEU" target="RUS">
      <data key="d0">766613215</data>
    </edge>
    <edge source="DEU" target="SAU">
      <data key="d0">232586631</data>
    </edge>
    <edge source="DEU" target="SEN">
      <data key="d0">260806</data>
    </edge>
    <edge source="DEU" target="SRB">
      <data key="d0">2205970</data>
    </edge>
    <edge source="DEU" target="IND">
      <data key="d0">629881086</data>
    </edge>
    <edge source="DEU" target="SGP">
      <data key="d0">243828481</data>
    </edge>
    <edge source="DEU" target="SVK">
      <data key="d0">39381019</data>
    </edge>
    <edge source="DEU" target="VNM">
      <data key="d0">1048225394</data>
    </edge>
    <edge source="DEU" target="SVN">
      <data key="d0">5082528</data>
    </edge>
    <edge source="DEU" target="ZAF">
      <data key="d0">86981788</data>
    </edge>
    <edge source="DEU" target="ESP">
      <data key="d0">233292194</data>
    </edge>
    <edge source="DEU" target="SWE">
      <data key="d0">664954670</data>
    </edge>
    <edge source="DEU" target="CHE">
      <data key="d0">497255110</data>
    </edge>
    <edge source="DEU" target="THA">
      <data key="d0">186790679</data>
    </edge>
    <edge source="DEU" target="TGO">
      <data key="d0">66962</data>
    </edge>
    <edge source="DEU" target="ARE">
      <data key="d0">3353425219</data>
    </edge>
    <edge source="DEU" target="TUN">
      <data key="d0">15007342</data>
    </edge>
    <edge source="DEU" target="TUR">
      <data key="d0">641964883</data>
    </edge>
    <edge source="DEU" target="UGA">
      <data key="d0">1950239</data>
    </edge>
    <edge source="DEU" target="UKR">
      <data key="d0">20871766</data>
    </edge>
    <edge source="DEU" target="MKD">
      <data key="d0">86299</data>
    </edge>
    <edge source="DEU" target="EGY">
      <data key="d0">7798973</data>
    </edge>
    <edge source="DEU" target="GBR">
      <data key="d0">2779105641</data>
    </edge>
    <edge source="DEU" target="TZA">
      <data key="d0">196852</data>
    </edge>
    <edge source="DEU" target="USA">
      <data key="d0">3642519801</data>
    </edge>
    <edge source="DEU" target="URY">
      <data key="d0">190031</data>
    </edge>
    <edge source="GRC" target="ALB">
      <data key="d0">124847</data>
    </edge>
    <edge source="GRC" target="DZA">
      <data key="d0">75019</data>
    </edge>
    <edge source="GRC" target="ARG">
      <data key="d0">24407</data>
    </edge>
    <edge source="GRC" target="AUS">
      <data key="d0">542511</data>
    </edge>
    <edge source="GRC" target="AUT">
      <data key="d0">233978</data>
    </edge>
    <edge source="GRC" target="BEL">
      <data key="d0">1740340</data>
    </edge>
    <edge source="GRC" target="BRA">
      <data key="d0">305158</data>
    </edge>
    <edge source="GRC" target="BGR">
      <data key="d0">462862</data>
    </edge>
    <edge source="GRC" target="CAN">
      <data key="d0">456996</data>
    </edge>
    <edge source="GRC" target="CHL">
      <data key="d0">3856710</data>
    </edge>
    <edge source="GRC" target="HRV">
      <data key="d0">625353</data>
    </edge>
    <edge source="GRC" target="CZE">
      <data key="d0">251401</data>
    </edge>
    <edge source="GRC" target="DNK">
      <data key="d0">141915</data>
    </edge>
    <edge source="GRC" target="FRA">
      <data key="d0">8649122</data>
    </edge>
    <edge source="GRC" target="DEU">
      <data key="d0">3090391</data>
    </edge>
    <edge source="GRC" target="GHA">
      <data key="d0">10020</data>
    </edge>
    <edge source="GRC" target="HKG">
      <data key="d0">4699363</data>
    </edge>
    <edge source="GRC" target="HUN">
      <data key="d0">20560</data>
    </edge>
    <edge source="GRC" target="IDN">
      <data key="d0">5521776</data>
    </edge>
    <edge source="GRC" target="IRL">
      <data key="d0">18668</data>
    </edge>
    <edge source="GRC" target="ISR">
      <data key="d0">919555</data>
    </edge>
    <edge source="GRC" target="ITA">
      <data key="d0">1787178</data>
    </edge>
    <edge source="GRC" target="JOR">
      <data key="d0">11793</data>
    </edge>
    <edge source="GRC" target="KOR">
      <data key="d0">3893940</data>
    </edge>
    <edge source="GRC" target="LBN">
      <data key="d0">18800</data>
    </edge>
    <edge source="GRC" target="LVA">
      <data key="d0">17279</data>
    </edge>
    <edge source="GRC" target="MYS">
      <data key="d0">4376094</data>
    </edge>
    <edge source="GRC" target="MDA">
      <data key="d0">290732</data>
    </edge>
    <edge source="GRC" target="MAR">
      <data key="d0">233673</data>
    </edge>
    <edge source="GRC" target="OMN">
      <data key="d0">321393</data>
    </edge>
    <edge source="GRC" target="NLD">
      <data key="d0">365830</data>
    </edge>
    <edge source="GRC" target="NZL">
      <data key="d0">628147</data>
    </edge>
    <edge source="GRC" target="NOR">
      <data key="d0">2897238</data>
    </edge>
    <edge source="GRC" target="PAN">
      <data key="d0">9574063</data>
    </edge>
    <edge source="GRC" target="POL">
      <data key="d0">84219</data>
    </edge>
    <edge source="GRC" target="PRT">
      <data key="d0">17845</data>
    </edge>
    <edge source="GRC" target="ROU">
      <data key="d0">212744</data>
    </edge>
    <edge source="GRC" target="RUS">
      <data key="d0">497708</data>
    </edge>
    <edge source="GRC" target="SAU">
      <data key="d0">200185</data>
    </edge>
    <edge source="GRC" target="SRB">
      <data key="d0">88136</data>
    </edge>
    <edge source="GRC" target="IND">
      <data key="d0">34606</data>
    </edge>
    <edge source="GRC" target="SGP">
      <data key="d0">1079597</data>
    </edge>
    <edge source="GRC" target="VNM">
      <data key="d0">47039433</data>
    </edge>
    <edge source="GRC" target="ZAF">
      <data key="d0">127271</data>
    </edge>
    <edge source="GRC" target="ESP">
      <data key="d0">152451</data>
    </edge>
    <edge source="GRC" target="SWE">
      <data key="d0">602067</data>
    </edge>
    <edge source="GRC" target="CHE">
      <data key="d0">471699</data>
    </edge>
    <edge source="GRC" target="THA">
      <data key="d0">98606</data>
    </edge>
    <edge source="GRC" target="ARE">
      <data key="d0">4795452</data>
    </edge>
    <edge source="GRC" target="TUR">
      <data key="d0">23732716</data>
    </edge>
    <edge source="GRC" target="UKR">
      <data key="d0">8131630</data>
    </edge>
    <edge source="GRC" target="EGY">
      <data key="d0">96257</data>
    </edge>
    <edge source="GRC" target="GBR">
      <data key="d0">13152275</data>
    </edge>
    <edge source="GRC" target="USA">
      <data key="d0">79245720</data>
    </edge>
    <edge source="ITA" target="ALB">
      <data key="d0">604440</data>
    </edge>
    <edge source="ITA" target="DZA">
      <data key="d0">224404916</data>
    </edge>
    <edge source="ITA" target="AZE">
      <data key="d0">1243884</data>
    </edge>
    <edge source="ITA" target="ARG">
      <data key="d0">6651660</data>
    </edge>
    <edge source="ITA" target="AUS">
      <data key="d0">55180332</data>
    </edge>
    <edge source="ITA" target="AUT">
      <data key="d0">33249865</data>
    </edge>
    <edge source="ITA" target="BEL">
      <data key="d0">25833389</data>
    </edge>
    <edge source="ITA" target="BWA">
      <data key="d0">15287</data>
    </edge>
    <edge source="ITA" target="BRA">
      <data key="d0">176878011</data>
    </edge>
    <edge source="ITA" target="BGR">
      <data key="d0">2042437</data>
    </edge>
    <edge source="ITA" target="BDI">
      <data key="d0">194376</data>
    </edge>
    <edge source="ITA" target="BLR">
      <data key="d0">99001</data>
    </edge>
    <edge source="ITA" target="KHM">
      <data key="d0">318791</data>
    </edge>
    <edge source="ITA" target="CAN">
      <data key="d0">58365246</data>
    </edge>
    <edge source="ITA" target="LKA">
      <data key="d0">70175</data>
    </edge>
    <edge source="ITA" target="CHL">
      <data key="d0">14184602</data>
    </edge>
    <edge source="ITA" target="CHN">
      <data key="d0">252279488</data>
    </edge>
    <edge source="ITA" target="COL">
      <data key="d0">776933</data>
    </edge>
    <edge source="ITA" target="CRI">
      <data key="d0">13806</data>
    </edge>
    <edge source="ITA" target="HRV">
      <data key="d0">31784774</data>
    </edge>
    <edge source="ITA" target="CZE">
      <data key="d0">6800230</data>
    </edge>
    <edge source="ITA" target="DNK">
      <data key="d0">115820472</data>
    </edge>
    <edge source="ITA" target="ETH">
      <data key="d0">503820</data>
    </edge>
    <edge source="ITA" target="EST">
      <data key="d0">3062435</data>
    </edge>
    <edge source="ITA" target="FIN">
      <data key="d0">109057328</data>
    </edge>
    <edge source="ITA" target="FRA">
      <data key="d0">1258716312</data>
    </edge>
    <edge source="ITA" target="GEO">
      <data key="d0">112466</data>
    </edge>
    <edge source="ITA" target="DEU">
      <data key="d0">327970011</data>
    </edge>
    <edge source="ITA" target="GHA">
      <data key="d0">233566</data>
    </edge>
    <edge source="ITA" target="GRC">
      <data key="d0">6446600</data>
    </edge>
    <edge source="ITA" target="HKG">
      <data key="d0">112861141</data>
    </edge>
    <edge source="ITA" target="HUN">
      <data key="d0">4323443</data>
    </edge>
    <edge source="ITA" target="IDN">
      <data key="d0">30903314</data>
    </edge>
    <edge source="ITA" target="IRL">
      <data key="d0">34350774</data>
    </edge>
    <edge source="ITA" target="ISR">
      <data key="d0">37613943</data>
    </edge>
    <edge source="ITA" target="CIV">
      <data key="d0">81047</data>
    </edge>
    <edge source="ITA" target="JAM">
      <data key="d0">139295</data>
    </edge>
    <edge source="ITA" target="JPN">
      <data key="d0">151529861</data>
    </edge>
    <edge source="ITA" target="KAZ">
      <data key="d0">139236726</data>
    </edge>
    <edge source="ITA" target="JOR">
      <data key="d0">16776468</data>
    </edge>
    <edge source="ITA" target="KOR">
      <data key="d0">6288530</data>
    </edge>
    <edge source="ITA" target="KGZ">
      <data key="d0">138673</data>
    </edge>
    <edge source="ITA" target="LBN">
      <data key="d0">8116610</data>
    </edge>
    <edge source="ITA" target="LVA">
      <data key="d0">2014799</data>
    </edge>
    <edge source="ITA" target="LTU">
      <data key="d0">3962502</data>
    </edge>
    <edge source="ITA" target="MDG">
      <data key="d0">64127</data>
    </edge>
    <edge source="ITA" target="MYS">
      <data key="d0">93688780</data>
    </edge>
    <edge source="ITA" target="MRT">
      <data key="d0">441025</data>
    </edge>
    <edge source="ITA" target="MEX">
      <data key="d0">160162843</data>
    </edge>
    <edge source="ITA" target="MDA">
      <data key="d0">70906</data>
    </edge>
    <edge source="ITA" target="MAR">
      <data key="d0">7432298</data>
    </edge>
    <edge source="ITA" target="OMN">
      <data key="d0">88048516</data>
    </edge>
    <edge source="ITA" target="NAM">
      <data key="d0">1277557</data>
    </edge>
    <edge source="ITA" target="NLD">
      <data key="d0">250991666</data>
    </edge>
    <edge source="ITA" target="NZL">
      <data key="d0">14721571</data>
    </edge>
    <edge source="ITA" target="NOR">
      <data key="d0">45395876</data>
    </edge>
    <edge source="ITA" target="PAK">
      <data key="d0">6115602</data>
    </edge>
    <edge source="ITA" target="PAN">
      <data key="d0">41660226</data>
    </edge>
    <edge source="ITA" target="PER">
      <data key="d0">611413</data>
    </edge>
    <edge source="ITA" target="PHL">
      <data key="d0">632259</data>
    </edge>
    <edge source="ITA" target="POL">
      <data key="d0">76517382</data>
    </edge>
    <edge source="ITA" target="PRT">
      <data key="d0">13645578</data>
    </edge>
    <edge source="ITA" target="ROU">
      <data key="d0">3455405</data>
    </edge>
    <edge source="ITA" target="RUS">
      <data key="d0">117558216</data>
    </edge>
    <edge source="ITA" target="SAU">
      <data key="d0">67844480</data>
    </edge>
    <edge source="ITA" target="SRB">
      <data key="d0">657623</data>
    </edge>
    <edge source="ITA" target="IND">
      <data key="d0">22197126</data>
    </edge>
    <edge source="ITA" target="SGP">
      <data key="d0">97460185</data>
    </edge>
    <edge source="ITA" target="SVK">
      <data key="d0">1736339</data>
    </edge>
    <edge source="ITA" target="VNM">
      <data key="d0">273642</data>
    </edge>
    <edge source="ITA" target="SVN">
      <data key="d0">10368997</data>
    </edge>
    <edge source="ITA" target="ZAF">
      <data key="d0">14498523</data>
    </edge>
    <edge source="ITA" target="ZWE">
      <data key="d0">269235</data>
    </edge>
    <edge source="ITA" target="ESP">
      <data key="d0">95830944</data>
    </edge>
    <edge source="ITA" target="SWE">
      <data key="d0">55264913</data>
    </edge>
    <edge source="ITA" target="CHE">
      <data key="d0">163000412</data>
    </edge>
    <edge source="ITA" target="THA">
      <data key="d0">1329966</data>
    </edge>
    <edge source="ITA" target="TGO">
      <data key="d0">64285</data>
    </edge>
    <edge source="ITA" target="ARE">
      <data key="d0">128092578</data>
    </edge>
    <edge source="ITA" target="TUN">
      <data key="d0">2807945</data>
    </edge>
    <edge source="ITA" target="TUR">
      <data key="d0">213961024</data>
    </edge>
    <edge source="ITA" target="UGA">
      <data key="d0">289400</data>
    </edge>
    <edge source="ITA" target="UKR">
      <data key="d0">65424992</data>
    </edge>
    <edge source="ITA" target="MKD">
      <data key="d0">102796</data>
    </edge>
    <edge source="ITA" target="EGY">
      <data key="d0">3826453</data>
    </edge>
    <edge source="ITA" target="GBR">
      <data key="d0">659182162</data>
    </edge>
    <edge source="ITA" target="TZA">
      <data key="d0">126808</data>
    </edge>
    <edge source="ITA" target="USA">
      <data key="d0">2925226382</data>
    </edge>
    <edge source="ITA" target="BFA">
      <data key="d0">406448</data>
    </edge>
    <edge source="ITA" target="URY">
      <data key="d0">143516</data>
    </edge>
    <edge source="NLD" target="ALB">
      <data key="d0">13393</data>
    </edge>
    <edge source="NLD" target="DZA">
      <data key="d0">480380</data>
    </edge>
    <edge source="NLD" target="AZE">
      <data key="d0">251185</data>
    </edge>
    <edge source="NLD" target="ARG">
      <data key="d0">2184898</data>
    </edge>
    <edge source="NLD" target="AUS">
      <data key="d0">81306993</data>
    </edge>
    <edge source="NLD" target="AUT">
      <data key="d0">20682794</data>
    </edge>
    <edge source="NLD" target="ARM">
      <data key="d0">185991</data>
    </edge>
    <edge source="NLD" target="BEL">
      <data key="d0">47833425</data>
    </edge>
    <edge source="NLD" target="BWA">
      <data key="d0">67253</data>
    </edge>
    <edge source="NLD" target="BRA">
      <data key="d0">77358976</data>
    </edge>
    <edge source="NLD" target="BGR">
      <data key="d0">87517</data>
    </edge>
    <edge source="NLD" target="BLR">
      <data key="d0">486818</data>
    </edge>
    <edge source="NLD" target="CMR">
      <data key="d0">25860</data>
    </edge>
    <edge source="NLD" target="CAN">
      <data key="d0">60872525</data>
    </edge>
    <edge source="NLD" target="LKA">
      <data key="d0">679659</data>
    </edge>
    <edge source="NLD" target="CHL">
      <data key="d0">877396</data>
    </edge>
    <edge source="NLD" target="CHN">
      <data key="d0">174939624</data>
    </edge>
    <edge source="NLD" target="COL">
      <data key="d0">3881299</data>
    </edge>
    <edge source="NLD" target="HRV">
      <data key="d0">4755813</data>
    </edge>
    <edge source="NLD" target="CZE">
      <data key="d0">2886836</data>
    </edge>
    <edge source="NLD" target="DNK">
      <data key="d0">4065479</data>
    </edge>
    <edge source="NLD" target="ECU">
      <data key="d0">1490787</data>
    </edge>
    <edge source="NLD" target="ETH">
      <data key="d0">3367617</data>
    </edge>
    <edge source="NLD" target="EST">
      <data key="d0">412385</data>
    </edge>
    <edge source="NLD" target="FIN">
      <data key="d0">5071710</data>
    </edge>
    <edge source="NLD" target="FRA">
      <data key="d0">95018490</data>
    </edge>
    <edge source="NLD" target="GEO">
      <data key="d0">492376</data>
    </edge>
    <edge source="NLD" target="DEU">
      <data key="d0">236338689</data>
    </edge>
    <edge source="NLD" target="GHA">
      <data key="d0">305764</data>
    </edge>
    <edge source="NLD" target="GRC">
      <data key="d0">3819042</data>
    </edge>
    <edge source="NLD" target="HKG">
      <data key="d0">13015424</data>
    </edge>
    <edge source="NLD" target="HUN">
      <data key="d0">59840</data>
    </edge>
    <edge source="NLD" target="IDN">
      <data key="d0">57446276</data>
    </edge>
    <edge source="NLD" target="IRL">
      <data key="d0">609368</data>
    </edge>
    <edge source="NLD" target="ISR">
      <data key="d0">10407161</data>
    </edge>
    <edge source="NLD" target="ITA">
      <data key="d0">25878262</data>
    </edge>
    <edge source="NLD" target="CIV">
      <data key="d0">535928</data>
    </edge>
    <edge source="NLD" target="JPN">
      <data key="d0">40873251</data>
    </edge>
    <edge source="NLD" target="KAZ">
      <data key="d0">18692902</data>
    </edge>
    <edge source="NLD" target="JOR">
      <data key="d0">145445</data>
    </edge>
    <edge source="NLD" target="KOR">
      <data key="d0">8252276</data>
    </edge>
    <edge source="NLD" target="LBN">
      <data key="d0">61987</data>
    </edge>
    <edge source="NLD" target="LVA">
      <data key="d0">1899306</data>
    </edge>
    <edge source="NLD" target="LTU">
      <data key="d0">5262749</data>
    </edge>
    <edge source="NLD" target="MDG">
      <data key="d0">449415</data>
    </edge>
    <edge source="NLD" target="MYS">
      <data key="d0">13967117</data>
    </edge>
    <edge source="NLD" target="MUS">
      <data key="d0">30835</data>
    </edge>
    <edge source="NLD" target="MEX">
      <data key="d0">10884480</data>
    </edge>
    <edge source="NLD" target="MDA">
      <data key="d0">44979</data>
    </edge>
    <edge source="NLD" target="MAR">
      <data key="d0">346339958</data>
    </edge>
    <edge source="NLD" target="MOZ">
      <data key="d0">855055</data>
    </edge>
    <edge source="NLD" target="OMN">
      <data key="d0">9195096</data>
    </edge>
    <edge source="NLD" target="NAM">
      <data key="d0">264839</data>
    </edge>
    <edge source="NLD" target="NZL">
      <data key="d0">2245641</data>
    </edge>
    <edge source="NLD" target="NOR">
      <data key="d0">46154835</data>
    </edge>
    <edge source="NLD" target="PAK">
      <data key="d0">1953382</data>
    </edge>
    <edge source="NLD" target="PAN">
      <data key="d0">45959329</data>
    </edge>
    <edge source="NLD" target="PRY">
      <data key="d0">160360</data>
    </edge>
    <edge source="NLD" target="PER">
      <data key="d0">1434318</data>
    </edge>
    <edge source="NLD" target="PHL">
      <data key="d0">14761054</data>
    </edge>
    <edge source="NLD" target="POL">
      <data key="d0">18832401</data>
    </edge>
    <edge source="NLD" target="PRT">
      <data key="d0">6337047</data>
    </edge>
    <edge source="NLD" target="ROU">
      <data key="d0">5594971</data>
    </edge>
    <edge source="NLD" target="RUS">
      <data key="d0">44082641</data>
    </edge>
    <edge source="NLD" target="SAU">
      <data key="d0">17978422</data>
    </edge>
    <edge source="NLD" target="SEN">
      <data key="d0">367792</data>
    </edge>
    <edge source="NLD" target="SRB">
      <data key="d0">3058860</data>
    </edge>
    <edge source="NLD" target="IND">
      <data key="d0">180177871</data>
    </edge>
    <edge source="NLD" target="SGP">
      <data key="d0">77509699</data>
    </edge>
    <edge source="NLD" target="SVK">
      <data key="d0">2859476</data>
    </edge>
    <edge source="NLD" target="VNM">
      <data key="d0">2970620</data>
    </edge>
    <edge source="NLD" target="SVN">
      <data key="d0">35563</data>
    </edge>
    <edge source="NLD" target="ZAF">
      <data key="d0">32321950</data>
    </edge>
    <edge source="NLD" target="ESP">
      <data key="d0">18023778</data>
    </edge>
    <edge source="NLD" target="SWE">
      <data key="d0">16084235</data>
    </edge>
    <edge source="NLD" target="CHE">
      <data key="d0">45362441</data>
    </edge>
    <edge source="NLD" target="THA">
      <data key="d0">10964815</data>
    </edge>
    <edge source="NLD" target="TGO">
      <data key="d0">365839</data>
    </edge>
    <edge source="NLD" target="ARE">
      <data key="d0">19453584</data>
    </edge>
    <edge source="NLD" target="TUN">
      <data key="d0">1304724</data>
    </edge>
    <edge source="NLD" target="TUR">
      <data key="d0">18036938</data>
    </edge>
    <edge source="NLD" target="UKR">
      <data key="d0">938110</data>
    </edge>
    <edge source="NLD" target="MKD">
      <data key="d0">17572</data>
    </edge>
    <edge source="NLD" target="EGY">
      <data key="d0">1526626</data>
    </edge>
    <edge source="NLD" target="GBR">
      <data key="d0">335657333</data>
    </edge>
    <edge source="NLD" target="TZA">
      <data key="d0">4586502</data>
    </edge>
    <edge source="NLD" target="USA">
      <data key="d0">758239538</data>
    </edge>
    <edge source="GBR" target="ALB">
      <data key="d0">231101</data>
    </edge>
    <edge source="GBR" target="DZA">
      <data key="d0">531318</data>
    </edge>
    <edge source="GBR" target="AZE">
      <data key="d0">4275199</data>
    </edge>
    <edge source="GBR" target="ARG">
      <data key="d0">1166321</data>
    </edge>
    <edge source="GBR" target="AUS">
      <data key="d0">48694454</data>
    </edge>
    <edge source="GBR" target="AUT">
      <data key="d0">26477791</data>
    </edge>
    <edge source="GBR" target="BEL">
      <data key="d0">4754269</data>
    </edge>
    <edge source="GBR" target="BWA">
      <data key="d0">17727</data>
    </edge>
    <edge source="GBR" target="BRA">
      <data key="d0">51670296</data>
    </edge>
    <edge source="GBR" target="BGR">
      <data key="d0">149387</data>
    </edge>
    <edge source="GBR" target="KHM">
      <data key="d0">12303</data>
    </edge>
    <edge source="GBR" target="CMR">
      <data key="d0">103038</data>
    </edge>
    <edge source="GBR" target="CAN">
      <data key="d0">31281413</data>
    </edge>
    <edge source="GBR" target="LKA">
      <data key="d0">630580</data>
    </edge>
    <edge source="GBR" target="CHL">
      <data key="d0">508614</data>
    </edge>
    <edge source="GBR" target="CHN">
      <data key="d0">24617397</data>
    </edge>
    <edge source="GBR" target="COL">
      <data key="d0">3200289</data>
    </edge>
    <edge source="GBR" target="CRI">
      <data key="d0">452670</data>
    </edge>
    <edge source="GBR" target="HRV">
      <data key="d0">8969298</data>
    </edge>
    <edge source="GBR" target="CZE">
      <data key="d0">866057</data>
    </edge>
    <edge source="GBR" target="DNK">
      <data key="d0">9989908</data>
    </edge>
    <edge source="GBR" target="ECU">
      <data key="d0">55917</data>
    </edge>
    <edge source="GBR" target="SLV">
      <data key="d0">64247</data>
    </edge>
    <edge source="GBR" target="ETH">
      <data key="d0">775658</data>
    </edge>
    <edge source="GBR" target="EST">
      <data key="d0">1490474</data>
    </edge>
    <edge source="GBR" target="FIN">
      <data key="d0">12483313</data>
    </edge>
    <edge source="GBR" target="FRA">
      <data key="d0">67544096</data>
    </edge>
    <edge source="GBR" target="GEO">
      <data key="d0">136819</data>
    </edge>
    <edge source="GBR" target="GMB">
      <data key="d0">29928</data>
    </edge>
    <edge source="GBR" target="DEU">
      <data key="d0">51323500</data>
    </edge>
    <edge source="GBR" target="GHA">
      <data key="d0">3873267</data>
    </edge>
    <edge source="GBR" target="GRC">
      <data key="d0">7358590</data>
    </edge>
    <edge source="GBR" target="HKG">
      <data key="d0">69826892</data>
    </edge>
    <edge source="GBR" target="HUN">
      <data key="d0">1535487</data>
    </edge>
    <edge source="GBR" target="IDN">
      <data key="d0">1575858</data>
    </edge>
    <edge source="GBR" target="IRL">
      <data key="d0">16775885</data>
    </edge>
    <edge source="GBR" target="ISR">
      <data key="d0">1584792</data>
    </edge>
    <edge source="GBR" target="ITA">
      <data key="d0">21676962</data>
    </edge>
    <edge source="GBR" target="CIV">
      <data key="d0">146269</data>
    </edge>
    <edge source="GBR" target="JPN">
      <data key="d0">10807591</data>
    </edge>
    <edge source="GBR" target="KAZ">
      <data key="d0">5610134</data>
    </edge>
    <edge source="GBR" target="JOR">
      <data key="d0">52965</data>
    </edge>
    <edge source="GBR" target="KOR">
      <data key="d0">23046941</data>
    </edge>
    <edge source="GBR" target="LBN">
      <data key="d0">2993235</data>
    </edge>
    <edge source="GBR" target="LVA">
      <data key="d0">3688907</data>
    </edge>
    <edge source="GBR" target="LTU">
      <data key="d0">426516</data>
    </edge>
    <edge source="GBR" target="MYS">
      <data key="d0">15694373</data>
    </edge>
    <edge source="GBR" target="MUS">
      <data key="d0">191674</data>
    </edge>
    <edge source="GBR" target="MEX">
      <data key="d0">3229497</data>
    </edge>
    <edge source="GBR" target="MAR">
      <data key="d0">365160</data>
    </edge>
    <edge source="GBR" target="MOZ">
      <data key="d0">479299</data>
    </edge>
    <edge source="GBR" target="OMN">
      <data key="d0">1688947</data>
    </edge>
    <edge source="GBR" target="NAM">
      <data key="d0">1305142</data>
    </edge>
    <edge source="GBR" target="NLD">
      <data key="d0">48183160</data>
    </edge>
    <edge source="GBR" target="NZL">
      <data key="d0">2306774</data>
    </edge>
    <edge source="GBR" target="NOR">
      <data key="d0">33452917</data>
    </edge>
    <edge source="GBR" target="PAK">
      <data key="d0">764706</data>
    </edge>
    <edge source="GBR" target="PAN">
      <data key="d0">5655323</data>
    </edge>
    <edge source="GBR" target="PER">
      <data key="d0">9661155</data>
    </edge>
    <edge source="GBR" target="PHL">
      <data key="d0">2915172</data>
    </edge>
    <edge source="GBR" target="POL">
      <data key="d0">7511409</data>
    </edge>
    <edge source="GBR" target="PRT">
      <data key="d0">4202986</data>
    </edge>
    <edge source="GBR" target="ROU">
      <data key="d0">3412470</data>
    </edge>
    <edge source="GBR" target="RUS">
      <data key="d0">15406818</data>
    </edge>
    <edge source="GBR" target="SAU">
      <data key="d0">3294351</data>
    </edge>
    <edge source="GBR" target="SEN">
      <data key="d0">530744</data>
    </edge>
    <edge source="GBR" target="SRB">
      <data key="d0">971403</data>
    </edge>
    <edge source="GBR" target="IND">
      <data key="d0">15210242</data>
    </edge>
    <edge source="GBR" target="SGP">
      <data key="d0">18452495</data>
    </edge>
    <edge source="GBR" target="SVK">
      <data key="d0">533986</data>
    </edge>
    <edge source="GBR" target="VNM">
      <data key="d0">109472</data>
    </edge>
    <edge source="GBR" target="SVN">
      <data key="d0">6599488</data>
    </edge>
    <edge source="GBR" target="ZAF">
      <data key="d0">9627294</data>
    </edge>
    <edge source="GBR" target="ZWE">
      <data key="d0">11370</data>
    </edge>
    <edge source="GBR" target="ESP">
      <data key="d0">69415354</data>
    </edge>
    <edge source="GBR" target="SWE">
      <data key="d0">13720958</data>
    </edge>
    <edge source="GBR" target="CHE">
      <data key="d0">12927706</data>
    </edge>
    <edge source="GBR" target="THA">
      <data key="d0">1850822</data>
    </edge>
    <edge source="GBR" target="ARE">
      <data key="d0">22881124</data>
    </edge>
    <edge source="GBR" target="TUN">
      <data key="d0">3720984</data>
    </edge>
    <edge source="GBR" target="TUR">
      <data key="d0">76819525</data>
    </edge>
    <edge source="GBR" target="UGA">
      <data key="d0">24298</data>
    </edge>
    <edge source="GBR" target="UKR">
      <data key="d0">668515</data>
    </edge>
    <edge source="GBR" target="EGY">
      <data key="d0">5296330</data>
    </edge>
    <edge source="GBR" target="TZA">
      <data key="d0">200461</data>
    </edge>
    <edge source="GBR" target="USA">
      <data key="d0">107863926</data>
    </edge>
    <edge source="GBR" target="URY">
      <data key="d0">24120</data>
    </edge>
    <edge source="USA" target="ALB">
      <data key="d0">265701</data>
    </edge>
    <edge source="USA" target="DZA">
      <data key="d0">31110622</data>
    </edge>
    <edge source="USA" target="AZE">
      <data key="d0">198167</data>
    </edge>
    <edge source="USA" target="ARG">
      <data key="d0">82698730</data>
    </edge>
    <edge source="USA" target="AUS">
      <data key="d0">987639024</data>
    </edge>
    <edge source="USA" target="AUT">
      <data key="d0">12851191</data>
    </edge>
    <edge source="USA" target="ARM">
      <data key="d0">158069</data>
    </edge>
    <edge source="USA" target="BEL">
      <data key="d0">56882650</data>
    </edge>
    <edge source="USA" target="BOL">
      <data key="d0">4580400</data>
    </edge>
    <edge source="USA" target="BWA">
      <data key="d0">1114379</data>
    </edge>
    <edge source="USA" target="BRA">
      <data key="d0">781459887</data>
    </edge>
    <edge source="USA" target="BGR">
      <data key="d0">439138</data>
    </edge>
    <edge source="USA" target="BLR">
      <data key="d0">490505</data>
    </edge>
    <edge source="USA" target="KHM">
      <data key="d0">241152</data>
    </edge>
    <edge source="USA" target="CMR">
      <data key="d0">12602390</data>
    </edge>
    <edge source="USA" target="CAN">
      <data key="d0">1740128988</data>
    </edge>
    <edge source="USA" target="CAF">
      <data key="d0">121303</data>
    </edge>
    <edge source="USA" target="LKA">
      <data key="d0">1318227</data>
    </edge>
    <edge source="USA" target="CHL">
      <data key="d0">93291909</data>
    </edge>
    <edge source="USA" target="CHN">
      <data key="d0">140867270</data>
    </edge>
    <edge source="USA" target="COL">
      <data key="d0">240370342</data>
    </edge>
    <edge source="USA" target="CRI">
      <data key="d0">44817179</data>
    </edge>
    <edge source="USA" target="HRV">
      <data key="d0">8600680</data>
    </edge>
    <edge source="USA" target="CZE">
      <data key="d0">5586646</data>
    </edge>
    <edge source="USA" target="BEN">
      <data key="d0">65400</data>
    </edge>
    <edge source="USA" target="DNK">
      <data key="d0">51127918</data>
    </edge>
    <edge source="USA" target="ECU">
      <data key="d0">13719902</data>
    </edge>
    <edge source="USA" target="SLV">
      <data key="d0">14723740</data>
    </edge>
    <edge source="USA" target="ETH">
      <data key="d0">1263230</data>
    </edge>
    <edge source="USA" target="EST">
      <data key="d0">2946858</data>
    </edge>
    <edge source="USA" target="FIN">
      <data key="d0">65278409</data>
    </edge>
    <edge source="USA" target="FRA">
      <data key="d0">526220405</data>
    </edge>
    <edge source="USA" target="GEO">
      <data key="d0">591503</data>
    </edge>
    <edge source="USA" target="DEU">
      <data key="d0">287277103</data>
    </edge>
    <edge source="USA" target="GHA">
      <data key="d0">12751471</data>
    </edge>
    <edge source="USA" target="GRC">
      <data key="d0">73985493</data>
    </edge>
    <edge source="USA" target="GTM">
      <data key="d0">10875899</data>
    </edge>
    <edge source="USA" target="HND">
      <data key="d0">6426740</data>
    </edge>
    <edge source="USA" target="HKG">
      <data key="d0">25603557</data>
    </edge>
    <edge source="USA" target="HUN">
      <data key="d0">6923018</data>
    </edge>
    <edge source="USA" target="IDN">
      <data key="d0">61218806</data>
    </edge>
    <edge source="USA" target="IRL">
      <data key="d0">1752854</data>
    </edge>
    <edge source="USA" target="ISR">
      <data key="d0">486112612</data>
    </edge>
    <edge source="USA" target="ITA">
      <data key="d0">270333920</data>
    </edge>
    <edge source="USA" target="CIV">
      <data key="d0">344587</data>
    </edge>
    <edge source="USA" target="JAM">
      <data key="d0">1739243</data>
    </edge>
    <edge source="USA" target="JPN">
      <data key="d0">1227846425</data>
    </edge>
    <edge source="USA" target="KAZ">
      <data key="d0">55839440</data>
    </edge>
    <edge source="USA" target="JOR">
      <data key="d0">37640614</data>
    </edge>
    <edge source="USA" target="KOR">
      <data key="d0">889813447</data>
    </edge>
    <edge source="USA" target="KGZ">
      <data key="d0">321379</data>
    </edge>
    <edge source="USA" target="LBN">
      <data key="d0">70133781</data>
    </edge>
    <edge source="USA" target="LVA">
      <data key="d0">2998974</data>
    </edge>
    <edge source="USA" target="LTU">
      <data key="d0">3866096</data>
    </edge>
    <edge source="USA" target="MDG">
      <data key="d0">665533</data>
    </edge>
    <edge source="USA" target="MYS">
      <data key="d0">76283485</data>
    </edge>
    <edge source="USA" target="MRT">
      <data key="d0">27887596</data>
    </edge>
    <edge source="USA" target="MUS">
      <data key="d0">929939</data>
    </edge>
    <edge source="USA" target="MEX">
      <data key="d0">1172056162</data>
    </edge>
    <edge source="USA" target="MDA">
      <data key="d0">31505</data>
    </edge>
    <edge source="USA" target="MAR">
      <data key="d0">97902920</data>
    </edge>
    <edge source="USA" target="MOZ">
      <data key="d0">996151</data>
    </edge>
    <edge source="USA" target="OMN">
      <data key="d0">116153336</data>
    </edge>
    <edge source="USA" target="NAM">
      <data key="d0">1862823</data>
    </edge>
    <edge source="USA" target="NLD">
      <data key="d0">198493556</data>
    </edge>
    <edge source="USA" target="NZL">
      <data key="d0">67641397</data>
    </edge>
    <edge source="USA" target="NIC">
      <data key="d0">3290329</data>
    </edge>
    <edge source="USA" target="NER">
      <data key="d0">10500</data>
    </edge>
    <edge source="USA" target="NOR">
      <data key="d0">131600256</data>
    </edge>
    <edge source="USA" target="PAK">
      <data key="d0">79845405</data>
    </edge>
    <edge source="USA" target="PAN">
      <data key="d0">38463010</data>
    </edge>
    <edge source="USA" target="PRY">
      <data key="d0">9278636</data>
    </edge>
    <edge source="USA" target="PER">
      <data key="d0">37971108</data>
    </edge>
    <edge source="USA" target="PHL">
      <data key="d0">12981021</data>
    </edge>
    <edge source="USA" target="POL">
      <data key="d0">170638623</data>
    </edge>
    <edge source="USA" target="PRT">
      <data key="d0">24363022</data>
    </edge>
    <edge source="USA" target="ROU">
      <data key="d0">1069114</data>
    </edge>
    <edge source="USA" target="RUS">
      <data key="d0">257628033</data>
    </edge>
    <edge source="USA" target="SAU">
      <data key="d0">260879186</data>
    </edge>
    <edge source="USA" target="SEN">
      <data key="d0">1651065</data>
    </edge>
    <edge source="USA" target="SRB">
      <data key="d0">806020</data>
    </edge>
    <edge source="USA" target="IND">
      <data key="d0">205496811</data>
    </edge>
    <edge source="USA" target="SGP">
      <data key="d0">1253532137</data>
    </edge>
    <edge source="USA" target="SVK">
      <data key="d0">256975</data>
    </edge>
    <edge source="USA" target="VNM">
      <data key="d0">1402941</data>
    </edge>
    <edge source="USA" target="SVN">
      <data key="d0">373288</data>
    </edge>
    <edge source="USA" target="ZAF">
      <data key="d0">143364546</data>
    </edge>
    <edge source="USA" target="ZWE">
      <data key="d0">69374</data>
    </edge>
    <edge source="USA" target="ESP">
      <data key="d0">133498844</data>
    </edge>
    <edge source="USA" target="SWE">
      <data key="d0">194457621</data>
    </edge>
    <edge source="USA" target="CHE">
      <data key="d0">93509650</data>
    </edge>
    <edge source="USA" target="THA">
      <data key="d0">91968273</data>
    </edge>
    <edge source="USA" target="TGO">
      <data key="d0">71095</data>
    </edge>
    <edge source="USA" target="ARE">
      <data key="d0">736900148</data>
    </edge>
    <edge source="USA" target="TUN">
      <data key="d0">8257320</data>
    </edge>
    <edge source="USA" target="TUR">
      <data key="d0">596437385</data>
    </edge>
    <edge source="USA" target="UGA">
      <data key="d0">448354</data>
    </edge>
    <edge source="USA" target="UKR">
      <data key="d0">40450081</data>
    </edge>
    <edge source="USA" target="EGY">
      <data key="d0">253103503</data>
    </edge>
    <edge source="USA" target="GBR">
      <data key="d0">435984281</data>
    </edge>
    <edge source="USA" target="TZA">
      <data key="d0">461526</data>
    </edge>
    <edge source="USA" target="BFA">
      <data key="d0">343469</data>
    </edge>
    <edge source="USA" target="URY">
      <data key="d0">5149534</data>
    </edge>
    <edge source="DZA" target="LBN">
      <data key="d0">264806</data>
    </edge>
    <edge source="LBN" target="FRA">
      <data key="d0">458055</data>
    </edge>
    <edge source="LBN" target="DEU">
      <data key="d0">305381</data>
    </edge>
    <edge source="LBN" target="OMN">
      <data key="d0">20630</data>
    </edge>
    <edge source="LBN" target="NLD">
      <data key="d0">14096</data>
    </edge>
    <edge source="LBN" target="ESP">
      <data key="d0">1127761</data>
    </edge>
    <edge source="LBN" target="ARE">
      <data key="d0">202780</data>
    </edge>
    <edge source="LBN" target="TUR">
      <data key="d0">223396</data>
    </edge>
    <edge source="LBN" target="EGY">
      <data key="d0">94779</data>
    </edge>
    <edge source="LBN" target="GBR">
      <data key="d0">310871</data>
    </edge>
    <edge source="LBN" target="USA">
      <data key="d0">37670</data>
    </edge>
    <edge source="ARG" target="AUS">
      <data key="d0">775315</data>
    </edge>
    <edge source="ARG" target="BOL">
      <data key="d0">232466</data>
    </edge>
    <edge source="ARG" target="BRA">
      <data key="d0">47702092</data>
    </edge>
    <edge source="ARG" target="CAN">
      <data key="d0">1087764</data>
    </edge>
    <edge source="ARG" target="CHL">
      <data key="d0">124712639</data>
    </edge>
    <edge source="ARG" target="CHN">
      <data key="d0">105851</data>
    </edge>
    <edge source="ARG" target="COL">
      <data key="d0">41370420</data>
    </edge>
    <edge source="ARG" target="CRI">
      <data key="d0">22680</data>
    </edge>
    <edge source="ARG" target="FRA">
      <data key="d0">134952</data>
    </edge>
    <edge source="ARG" target="DEU">
      <data key="d0">135106</data>
    </edge>
    <edge source="ARG" target="ITA">
      <data key="d0">157496</data>
    </edge>
    <edge source="ARG" target="KOR">
      <data key="d0">1830000</data>
    </edge>
    <edge source="ARG" target="MEX">
      <data key="d0">101160</data>
    </edge>
    <edge source="ARG" target="MOZ">
      <data key="d0">20960</data>
    </edge>
    <edge source="ARG" target="PRY">
      <data key="d0">42266489</data>
    </edge>
    <edge source="ARG" target="PER">
      <data key="d0">69246818</data>
    </edge>
    <edge source="ARG" target="IND">
      <data key="d0">12600</data>
    </edge>
    <edge source="ARG" target="ZAF">
      <data key="d0">1267795</data>
    </edge>
    <edge source="ARG" target="ESP">
      <data key="d0">96278669</data>
    </edge>
    <edge source="ARG" target="USA">
      <data key="d0">128856472</data>
    </edge>
    <edge source="ARG" target="URY">
      <data key="d0">59601634</data>
    </edge>
    <edge source="AUS" target="ARG">
      <data key="d0">107359</data>
    </edge>
    <edge source="AUS" target="AUT">
      <data key="d0">614176</data>
    </edge>
    <edge source="AUS" target="BEL">
      <data key="d0">1041996</data>
    </edge>
    <edge source="AUS" target="BRA">
      <data key="d0">4049998</data>
    </edge>
    <edge source="AUS" target="KHM">
      <data key="d0">52517</data>
    </edge>
    <edge source="AUS" target="CAN">
      <data key="d0">21908960</data>
    </edge>
    <edge source="AUS" target="LKA">
      <data key="d0">68884</data>
    </edge>
    <edge source="AUS" target="CHL">
      <data key="d0">1952859</data>
    </edge>
    <edge source="AUS" target="CHN">
      <data key="d0">91144666</data>
    </edge>
    <edge source="AUS" target="COL">
      <data key="d0">151553</data>
    </edge>
    <edge source="AUS" target="HRV">
      <data key="d0">11333</data>
    </edge>
    <edge source="AUS" target="CZE">
      <data key="d0">16094</data>
    </edge>
    <edge source="AUS" target="DNK">
      <data key="d0">224158</data>
    </edge>
    <edge source="AUS" target="ECU">
      <data key="d0">12936</data>
    </edge>
    <edge source="AUS" target="ETH">
      <data key="d0">150379</data>
    </edge>
    <edge source="AUS" target="FIN">
      <data key="d0">1495744</data>
    </edge>
    <edge source="AUS" target="FRA">
      <data key="d0">113423872</data>
    </edge>
    <edge source="AUS" target="DEU">
      <data key="d0">32502109</data>
    </edge>
    <edge source="AUS" target="GHA">
      <data key="d0">71461</data>
    </edge>
    <edge source="AUS" target="GRC">
      <data key="d0">146159</data>
    </edge>
    <edge source="AUS" target="GTM">
      <data key="d0">21156</data>
    </edge>
    <edge source="AUS" target="HKG">
      <data key="d0">7114070</data>
    </edge>
    <edge source="AUS" target="HUN">
      <data key="d0">48184</data>
    </edge>
    <edge source="AUS" target="IDN">
      <data key="d0">24869935</data>
    </edge>
    <edge source="AUS" target="IRL">
      <data key="d0">77335</data>
    </edge>
    <edge source="AUS" target="ISR">
      <data key="d0">2782859</data>
    </edge>
    <edge source="AUS" target="ITA">
      <data key="d0">6956979</data>
    </edge>
    <edge source="AUS" target="JPN">
      <data key="d0">5664929</data>
    </edge>
    <edge source="AUS" target="KAZ">
      <data key="d0">4957648</data>
    </edge>
    <edge source="AUS" target="JOR">
      <data key="d0">11993</data>
    </edge>
    <edge source="AUS" target="KOR">
      <data key="d0">33781061</data>
    </edge>
    <edge source="AUS" target="LTU">
      <data key="d0">328291</data>
    </edge>
    <edge source="AUS" target="MDG">
      <data key="d0">24294</data>
    </edge>
    <edge source="AUS" target="MYS">
      <data key="d0">37561480</data>
    </edge>
    <edge source="AUS" target="MRT">
      <data key="d0">16558</data>
    </edge>
    <edge source="AUS" target="MUS">
      <data key="d0">96376</data>
    </edge>
    <edge source="AUS" target="MEX">
      <data key="d0">502060</data>
    </edge>
    <edge source="AUS" target="MOZ">
      <data key="d0">11629</data>
    </edge>
    <edge source="AUS" target="OMN">
      <data key="d0">34508</data>
    </edge>
    <edge source="AUS" target="NAM">
      <data key="d0">4459236</data>
    </edge>
    <edge source="AUS" target="NLD">
      <data key="d0">12577975</data>
    </edge>
    <edge source="AUS" target="NZL">
      <data key="d0">81827857</data>
    </edge>
    <edge source="AUS" target="NOR">
      <data key="d0">3988538</data>
    </edge>
    <edge source="AUS" target="PAK">
      <data key="d0">132238</data>
    </edge>
    <edge source="AUS" target="PAN">
      <data key="d0">738821</data>
    </edge>
    <edge source="AUS" target="PHL">
      <data key="d0">2719926</data>
    </edge>
    <edge source="AUS" target="POL">
      <data key="d0">94141</data>
    </edge>
    <edge source="AUS" target="PRT">
      <data key="d0">29749</data>
    </edge>
    <edge source="AUS" target="SAU">
      <data key="d0">583624</data>
    </edge>
    <edge source="AUS" target="SEN">
      <data key="d0">11983</data>
    </edge>
    <edge source="AUS" target="IND">
      <data key="d0">6095806</data>
    </edge>
    <edge source="AUS" target="SGP">
      <data key="d0">174927122</data>
    </edge>
    <edge source="AUS" target="SVK">
      <data key="d0">30375</data>
    </edge>
    <edge source="AUS" target="VNM">
      <data key="d0">301512</data>
    </edge>
    <edge source="AUS" target="ZAF">
      <data key="d0">31924301</data>
    </edge>
    <edge source="AUS" target="ESP">
      <data key="d0">9264156</data>
    </edge>
    <edge source="AUS" target="SWE">
      <data key="d0">2656774</data>
    </edge>
    <edge source="AUS" target="CHE">
      <data key="d0">10997617</data>
    </edge>
    <edge source="AUS" target="THA">
      <data key="d0">3647572</data>
    </edge>
    <edge source="AUS" target="ARE">
      <data key="d0">4763450</data>
    </edge>
    <edge source="AUS" target="TUN">
      <data key="d0">10333</data>
    </edge>
    <edge source="AUS" target="TUR">
      <data key="d0">3194965</data>
    </edge>
    <edge source="AUS" target="EGY">
      <data key="d0">418494</data>
    </edge>
    <edge source="AUS" target="GBR">
      <data key="d0">41617043</data>
    </edge>
    <edge source="AUS" target="TZA">
      <data key="d0">93431</data>
    </edge>
    <edge source="AUS" target="USA">
      <data key="d0">741334120</data>
    </edge>
    <edge source="BOL" target="AUT">
      <data key="d0">70000</data>
    </edge>
    <edge source="BOL" target="BRA">
      <data key="d0">1086972</data>
    </edge>
    <edge source="BOL" target="CAN">
      <data key="d0">212000</data>
    </edge>
    <edge source="BOL" target="CHL">
      <data key="d0">87600</data>
    </edge>
    <edge source="BOL" target="FRA">
      <data key="d0">43998</data>
    </edge>
    <edge source="BOL" target="NZL">
      <data key="d0">30000</data>
    </edge>
    <edge source="BOL" target="PER">
      <data key="d0">2418109</data>
    </edge>
    <edge source="BOL" target="ESP">
      <data key="d0">6280373</data>
    </edge>
    <edge source="BOL" target="UKR">
      <data key="d0">435750</data>
    </edge>
    <edge source="BOL" target="USA">
      <data key="d0">15844080</data>
    </edge>
    <edge source="BRA" target="ARG">
      <data key="d0">9179271</data>
    </edge>
    <edge source="BRA" target="AUS">
      <data key="d0">452428</data>
    </edge>
    <edge source="BRA" target="AUT">
      <data key="d0">7204610</data>
    </edge>
    <edge source="BRA" target="BEL">
      <data key="d0">52645125</data>
    </edge>
    <edge source="BRA" target="BOL">
      <data key="d0">4425942</data>
    </edge>
    <edge source="BRA" target="BGR">
      <data key="d0">122199220</data>
    </edge>
    <edge source="BRA" target="BLR">
      <data key="d0">55403808</data>
    </edge>
    <edge source="BRA" target="CAN">
      <data key="d0">17652479</data>
    </edge>
    <edge source="BRA" target="CHL">
      <data key="d0">15732303</data>
    </edge>
    <edge source="BRA" target="CHN">
      <data key="d0">884357675</data>
    </edge>
    <edge source="BRA" target="COL">
      <data key="d0">19299620</data>
    </edge>
    <edge source="BRA" target="CRI">
      <data key="d0">82152</data>
    </edge>
    <edge source="BRA" target="CZE">
      <data key="d0">9370256</data>
    </edge>
    <edge source="BRA" target="DNK">
      <data key="d0">8783379</data>
    </edge>
    <edge source="BRA" target="ECU">
      <data key="d0">5482743</data>
    </edge>
    <edge source="BRA" target="FIN">
      <data key="d0">19909</data>
    </edge>
    <edge source="BRA" target="FRA">
      <data key="d0">109100386</data>
    </edge>
    <edge source="BRA" target="DEU">
      <data key="d0">311765615</data>
    </edge>
    <edge source="BRA" target="HKG">
      <data key="d0">37828</data>
    </edge>
    <edge source="BRA" target="IDN">
      <data key="d0">70831574</data>
    </edge>
    <edge source="BRA" target="IRL">
      <data key="d0">161047269</data>
    </edge>
    <edge source="BRA" target="ISR">
      <data key="d0">2850478</data>
    </edge>
    <edge source="BRA" target="ITA">
      <data key="d0">404220332</data>
    </edge>
    <edge source="BRA" target="JPN">
      <data key="d0">28232866</data>
    </edge>
    <edge source="BRA" target="KAZ">
      <data key="d0">94906633</data>
    </edge>
    <edge source="BRA" target="JOR">
      <data key="d0">163211</data>
    </edge>
    <edge source="BRA" target="KOR">
      <data key="d0">295805</data>
    </edge>
    <edge source="BRA" target="LTU">
      <data key="d0">94155</data>
    </edge>
    <edge source="BRA" target="MRT">
      <data key="d0">31172471</data>
    </edge>
    <edge source="BRA" target="MEX">
      <data key="d0">271403869</data>
    </edge>
    <edge source="BRA" target="MOZ">
      <data key="d0">31427891</data>
    </edge>
    <edge source="BRA" target="OMN">
      <data key="d0">63156151</data>
    </edge>
    <edge source="BRA" target="NLD">
      <data key="d0">985941827</data>
    </edge>
    <edge source="BRA" target="NOR">
      <data key="d0">2587278</data>
    </edge>
    <edge source="BRA" target="PAK">
      <data key="d0">204479</data>
    </edge>
    <edge source="BRA" target="PAN">
      <data key="d0">2303921</data>
    </edge>
    <edge source="BRA" target="PRY">
      <data key="d0">557543</data>
    </edge>
    <edge source="BRA" target="PER">
      <data key="d0">523659</data>
    </edge>
    <edge source="BRA" target="POL">
      <data key="d0">70732795</data>
    </edge>
    <edge source="BRA" target="PRT">
      <data key="d0">2829098</data>
    </edge>
    <edge source="BRA" target="ROU">
      <data key="d0">137845</data>
    </edge>
    <edge source="BRA" target="RUS">
      <data key="d0">1325789</data>
    </edge>
    <edge source="BRA" target="SAU">
      <data key="d0">54930742</data>
    </edge>
    <edge source="BRA" target="IND">
      <data key="d0">184696477</data>
    </edge>
    <edge source="BRA" target="SGP">
      <data key="d0">671922620</data>
    </edge>
    <edge source="BRA" target="ZAF">
      <data key="d0">19974421</data>
    </edge>
    <edge source="BRA" target="ESP">
      <data key="d0">51908079</data>
    </edge>
    <edge source="BRA" target="SWE">
      <data key="d0">16603</data>
    </edge>
    <edge source="BRA" target="CHE">
      <data key="d0">32487969</data>
    </edge>
    <edge source="BRA" target="THA">
      <data key="d0">13758</data>
    </edge>
    <edge source="BRA" target="ARE">
      <data key="d0">32380853</data>
    </edge>
    <edge source="BRA" target="TUN">
      <data key="d0">11110</data>
    </edge>
    <edge source="BRA" target="TUR">
      <data key="d0">35951175</data>
    </edge>
    <edge source="BRA" target="UKR">
      <data key="d0">70356969</data>
    </edge>
    <edge source="BRA" target="EGY">
      <data key="d0">1157537</data>
    </edge>
    <edge source="BRA" target="GBR">
      <data key="d0">293188388</data>
    </edge>
    <edge source="BRA" target="USA">
      <data key="d0">1178227362</data>
    </edge>
    <edge source="BRA" target="URY">
      <data key="d0">247018</data>
    </edge>
    <edge source="CAN" target="ALB">
      <data key="d0">91216</data>
    </edge>
    <edge source="CAN" target="DZA">
      <data key="d0">371720</data>
    </edge>
    <edge source="CAN" target="AZE">
      <data key="d0">89838</data>
    </edge>
    <edge source="CAN" target="ARG">
      <data key="d0">6068132</data>
    </edge>
    <edge source="CAN" target="AUS">
      <data key="d0">130930119</data>
    </edge>
    <edge source="CAN" target="AUT">
      <data key="d0">170514440</data>
    </edge>
    <edge source="CAN" target="ARM">
      <data key="d0">49872</data>
    </edge>
    <edge source="CAN" target="BEL">
      <data key="d0">36231459</data>
    </edge>
    <edge source="CAN" target="BOL">
      <data key="d0">94737</data>
    </edge>
    <edge source="CAN" target="BWA">
      <data key="d0">16668</data>
    </edge>
    <edge source="CAN" target="BRA">
      <data key="d0">116170097</data>
    </edge>
    <edge source="CAN" target="BGR">
      <data key="d0">92205</data>
    </edge>
    <edge source="CAN" target="CMR">
      <data key="d0">431382</data>
    </edge>
    <edge source="CAN" target="LKA">
      <data key="d0">1318859</data>
    </edge>
    <edge source="CAN" target="CHL">
      <data key="d0">8841111</data>
    </edge>
    <edge source="CAN" target="CHN">
      <data key="d0">384814839</data>
    </edge>
    <edge source="CAN" target="COL">
      <data key="d0">817933</data>
    </edge>
    <edge source="CAN" target="CRI">
      <data key="d0">685097</data>
    </edge>
    <edge source="CAN" target="HRV">
      <data key="d0">1542210</data>
    </edge>
    <edge source="CAN" target="CZE">
      <data key="d0">18995004</data>
    </edge>
    <edge source="CAN" target="BEN">
      <data key="d0">368270</data>
    </edge>
    <edge source="CAN" target="DNK">
      <data key="d0">54446994</data>
    </edge>
    <edge source="CAN" target="ECU">
      <data key="d0">2845175</data>
    </edge>
    <edge source="CAN" target="SLV">
      <data key="d0">20633</data>
    </edge>
    <edge source="CAN" target="ETH">
      <data key="d0">112007487</data>
    </edge>
    <edge source="CAN" target="EST">
      <data key="d0">145239</data>
    </edge>
    <edge source="CAN" target="FIN">
      <data key="d0">30705618</data>
    </edge>
    <edge source="CAN" target="FRA">
      <data key="d0">361474075</data>
    </edge>
    <edge source="CAN" target="GEO">
      <data key="d0">50982</data>
    </edge>
    <edge source="CAN" target="DEU">
      <data key="d0">309327925</data>
    </edge>
    <edge source="CAN" target="GHA">
      <data key="d0">3732105</data>
    </edge>
    <edge source="CAN" target="GRC">
      <data key="d0">1949892</data>
    </edge>
    <edge source="CAN" target="GTM">
      <data key="d0">382260</data>
    </edge>
    <edge source="CAN" target="HND">
      <data key="d0">101041</data>
    </edge>
    <edge source="CAN" target="HKG">
      <data key="d0">30521925</data>
    </edge>
    <edge source="CAN" target="HUN">
      <data key="d0">464420</data>
    </edge>
    <edge source="CAN" target="IDN">
      <data key="d0">241447135</data>
    </edge>
    <edge source="CAN" target="IRL">
      <data key="d0">5625935</data>
    </edge>
    <edge source="CAN" target="ISR">
      <data key="d0">6525721</data>
    </edge>
    <edge source="CAN" target="ITA">
      <data key="d0">48195547</data>
    </edge>
    <edge source="CAN" target="CIV">
      <data key="d0">11974875</data>
    </edge>
    <edge source="CAN" target="JAM">
      <data key="d0">242267</data>
    </edge>
    <edge source="CAN" target="JPN">
      <data key="d0">160535073</data>
    </edge>
    <edge source="CAN" target="KAZ">
      <data key="d0">3390464</data>
    </edge>
    <edge source="CAN" target="JOR">
      <data key="d0">41832714</data>
    </edge>
    <edge source="CAN" target="KOR">
      <data key="d0">7993098</data>
    </edge>
    <edge source="CAN" target="KGZ">
      <data key="d0">37769</data>
    </edge>
    <edge source="CAN" target="LBN">
      <data key="d0">46815104</data>
    </edge>
    <edge source="CAN" target="LVA">
      <data key="d0">924058</data>
    </edge>
    <edge source="CAN" target="LTU">
      <data key="d0">176771</data>
    </edge>
    <edge source="CAN" target="MDG">
      <data key="d0">80088</data>
    </edge>
    <edge source="CAN" target="MYS">
      <data key="d0">20645633</data>
    </edge>
    <edge source="CAN" target="MUS">
      <data key="d0">77976</data>
    </edge>
    <edge source="CAN" target="MEX">
      <data key="d0">174419315</data>
    </edge>
    <edge source="CAN" target="MDA">
      <data key="d0">17304</data>
    </edge>
    <edge source="CAN" target="MAR">
      <data key="d0">1505083</data>
    </edge>
    <edge source="CAN" target="MOZ">
      <data key="d0">1362363</data>
    </edge>
    <edge source="CAN" target="OMN">
      <data key="d0">3057958</data>
    </edge>
    <edge source="CAN" target="NAM">
      <data key="d0">163426</data>
    </edge>
    <edge source="CAN" target="NLD">
      <data key="d0">15438321</data>
    </edge>
    <edge source="CAN" target="NZL">
      <data key="d0">8212237</data>
    </edge>
    <edge source="CAN" target="NER">
      <data key="d0">186712</data>
    </edge>
    <edge source="CAN" target="NOR">
      <data key="d0">40087025</data>
    </edge>
    <edge source="CAN" target="PAK">
      <data key="d0">359482</data>
    </edge>
    <edge source="CAN" target="PAN">
      <data key="d0">9137467</data>
    </edge>
    <edge source="CAN" target="PRY">
      <data key="d0">315893</data>
    </edge>
    <edge source="CAN" target="PER">
      <data key="d0">20594589</data>
    </edge>
    <edge source="CAN" target="PHL">
      <data key="d0">18354578</data>
    </edge>
    <edge source="CAN" target="POL">
      <data key="d0">164644210</data>
    </edge>
    <edge source="CAN" target="PRT">
      <data key="d0">1840773</data>
    </edge>
    <edge source="CAN" target="ROU">
      <data key="d0">216823</data>
    </edge>
    <edge source="CAN" target="RUS">
      <data key="d0">73567589</data>
    </edge>
    <edge source="CAN" target="SAU">
      <data key="d0">27091960</data>
    </edge>
    <edge source="CAN" target="SEN">
      <data key="d0">418811</data>
    </edge>
    <edge source="CAN" target="SRB">
      <data key="d0">53176</data>
    </edge>
    <edge source="CAN" target="IND">
      <data key="d0">285903475</data>
    </edge>
    <edge source="CAN" target="SGP">
      <data key="d0">31893718</data>
    </edge>
    <edge source="CAN" target="SVK">
      <data key="d0">198007</data>
    </edge>
    <edge source="CAN" target="VNM">
      <data key="d0">13637870</data>
    </edge>
    <edge source="CAN" target="SVN">
      <data key="d0">46677456</data>
    </edge>
    <edge source="CAN" target="ZAF">
      <data key="d0">96268928</data>
    </edge>
    <edge source="CAN" target="ZWE">
      <data key="d0">20287</data>
    </edge>
    <edge source="CAN" target="ESP">
      <data key="d0">85410135</data>
    </edge>
    <edge source="CAN" target="SWE">
      <data key="d0">3912403</data>
    </edge>
    <edge source="CAN" target="CHE">
      <data key="d0">98379872</data>
    </edge>
    <edge source="CAN" target="THA">
      <data key="d0">20529991</data>
    </edge>
    <edge source="CAN" target="TGO">
      <data key="d0">568210</data>
    </edge>
    <edge source="CAN" target="ARE">
      <data key="d0">315041105</data>
    </edge>
    <edge source="CAN" target="TUN">
      <data key="d0">728630</data>
    </edge>
    <edge source="CAN" target="TUR">
      <data key="d0">19968338</data>
    </edge>
    <edge source="CAN" target="UGA">
      <data key="d0">278747</data>
    </edge>
    <edge source="CAN" target="UKR">
      <data key="d0">2007365</data>
    </edge>
    <edge source="CAN" target="EGY">
      <data key="d0">27204488</data>
    </edge>
    <edge source="CAN" target="GBR">
      <data key="d0">549018084</data>
    </edge>
    <edge source="CAN" target="TZA">
      <data key="d0">1680102</data>
    </edge>
    <edge source="CAN" target="USA">
      <data key="d0">6125097402</data>
    </edge>
    <edge source="CAN" target="BFA">
      <data key="d0">10753</data>
    </edge>
    <edge source="CAN" target="URY">
      <data key="d0">854712</data>
    </edge>
    <edge source="CHL" target="ARG">
      <data key="d0">3740770</data>
    </edge>
    <edge source="CHL" target="BEL">
      <data key="d0">14149</data>
    </edge>
    <edge source="CHL" target="BOL">
      <data key="d0">1329244</data>
    </edge>
    <edge source="CHL" target="BRA">
      <data key="d0">6555889</data>
    </edge>
    <edge source="CHL" target="CAN">
      <data key="d0">1039441</data>
    </edge>
    <edge source="CHL" target="CHN">
      <data key="d0">2261720</data>
    </edge>
    <edge source="CHL" target="COL">
      <data key="d0">36105</data>
    </edge>
    <edge source="CHL" target="CRI">
      <data key="d0">79558</data>
    </edge>
    <edge source="CHL" target="ECU">
      <data key="d0">3472137</data>
    </edge>
    <edge source="CHL" target="FRA">
      <data key="d0">151959</data>
    </edge>
    <edge source="CHL" target="ISR">
      <data key="d0">125447</data>
    </edge>
    <edge source="CHL" target="ITA">
      <data key="d0">172826</data>
    </edge>
    <edge source="CHL" target="KOR">
      <data key="d0">16984</data>
    </edge>
    <edge source="CHL" target="MEX">
      <data key="d0">197906</data>
    </edge>
    <edge source="CHL" target="MOZ">
      <data key="d0">299252</data>
    </edge>
    <edge source="CHL" target="NOR">
      <data key="d0">48443</data>
    </edge>
    <edge source="CHL" target="PAN">
      <data key="d0">10654337</data>
    </edge>
    <edge source="CHL" target="PRY">
      <data key="d0">454867</data>
    </edge>
    <edge source="CHL" target="PER">
      <data key="d0">21929257</data>
    </edge>
    <edge source="CHL" target="ZAF">
      <data key="d0">2063307</data>
    </edge>
    <edge source="CHL" target="ESP">
      <data key="d0">2609478</data>
    </edge>
    <edge source="CHL" target="ARE">
      <data key="d0">7133092</data>
    </edge>
    <edge source="CHL" target="GBR">
      <data key="d0">40145</data>
    </edge>
    <edge source="CHL" target="USA">
      <data key="d0">2790274</data>
    </edge>
    <edge source="CHL" target="URY">
      <data key="d0">8858336</data>
    </edge>
    <edge source="CHN" target="ALB">
      <data key="d0">1353790</data>
    </edge>
    <edge source="CHN" target="DZA">
      <data key="d0">402573</data>
    </edge>
    <edge source="CHN" target="AZE">
      <data key="d0">944378</data>
    </edge>
    <edge source="CHN" target="ARG">
      <data key="d0">107033348</data>
    </edge>
    <edge source="CHN" target="AUS">
      <data key="d0">1331739639</data>
    </edge>
    <edge source="CHN" target="AUT">
      <data key="d0">4124953</data>
    </edge>
    <edge source="CHN" target="BEL">
      <data key="d0">56315824</data>
    </edge>
    <edge source="CHN" target="BRA">
      <data key="d0">927039179</data>
    </edge>
    <edge source="CHN" target="BGR">
      <data key="d0">467674</data>
    </edge>
    <edge source="CHN" target="BDI">
      <data key="d0">14905088</data>
    </edge>
    <edge source="CHN" target="BLR">
      <data key="d0">66931377</data>
    </edge>
    <edge source="CHN" target="KHM">
      <data key="d0">22483391</data>
    </edge>
    <edge source="CHN" target="CMR">
      <data key="d0">2180946</data>
    </edge>
    <edge source="CHN" target="CAN">
      <data key="d0">350936038</data>
    </edge>
    <edge source="CHN" target="LKA">
      <data key="d0">74460239</data>
    </edge>
    <edge source="CHN" target="CHL">
      <data key="d0">3010426</data>
    </edge>
    <edge source="CHN" target="COL">
      <data key="d0">18247793</data>
    </edge>
    <edge source="CHN" target="HRV">
      <data key="d0">711680</data>
    </edge>
    <edge source="CHN" target="CZE">
      <data key="d0">4176117</data>
    </edge>
    <edge source="CHN" target="DNK">
      <data key="d0">78630605</data>
    </edge>
    <edge source="CHN" target="ECU">
      <data key="d0">2646439</data>
    </edge>
    <edge source="CHN" target="ETH">
      <data key="d0">69797098</data>
    </edge>
    <edge source="CHN" target="EST">
      <data key="d0">2877602</data>
    </edge>
    <edge source="CHN" target="FIN">
      <data key="d0">216470634</data>
    </edge>
    <edge source="CHN" target="FRA">
      <data key="d0">481645336</data>
    </edge>
    <edge source="CHN" target="GEO">
      <data key="d0">10923510</data>
    </edge>
    <edge source="CHN" target="DEU">
      <data key="d0">1530101594</data>
    </edge>
    <edge source="CHN" target="GHA">
      <data key="d0">5290142</data>
    </edge>
    <edge source="CHN" target="GRC">
      <data key="d0">608929457</data>
    </edge>
    <edge source="CHN" target="GTM">
      <data key="d0">11757</data>
    </edge>
    <edge source="CHN" target="HKG">
      <data key="d0">10069521013</data>
    </edge>
    <edge source="CHN" target="HUN">
      <data key="d0">435692</data>
    </edge>
    <edge source="CHN" target="IDN">
      <data key="d0">781029848</data>
    </edge>
    <edge source="CHN" target="IRL">
      <data key="d0">1078681</data>
    </edge>
    <edge source="CHN" target="ISR">
      <data key="d0">15979757</data>
    </edge>
    <edge source="CHN" target="ITA">
      <data key="d0">160274829</data>
    </edge>
    <edge source="CHN" target="CIV">
      <data key="d0">5820023</data>
    </edge>
    <edge source="CHN" target="JAM">
      <data key="d0">53933</data>
    </edge>
    <edge source="CHN" target="JPN">
      <data key="d0">172518198</data>
    </edge>
    <edge source="CHN" target="KAZ">
      <data key="d0">487802093</data>
    </edge>
    <edge source="CHN" target="JOR">
      <data key="d0">83695</data>
    </edge>
    <edge source="CHN" target="KOR">
      <data key="d0">2351632608</data>
    </edge>
    <edge source="CHN" target="KGZ">
      <data key="d0">140550</data>
    </edge>
    <edge source="CHN" target="LBN">
      <data key="d0">95563</data>
    </edge>
    <edge source="CHN" target="LVA">
      <data key="d0">513383</data>
    </edge>
    <edge source="CHN" target="LTU">
      <data key="d0">12468724</data>
    </edge>
    <edge source="CHN" target="MDG">
      <data key="d0">465238</data>
    </edge>
    <edge source="CHN" target="MYS">
      <data key="d0">671321564</data>
    </edge>
    <edge source="CHN" target="MRT">
      <data key="d0">11087432</data>
    </edge>
    <edge source="CHN" target="MUS">
      <data key="d0">348125</data>
    </edge>
    <edge source="CHN" target="MEX">
      <data key="d0">415227512</data>
    </edge>
    <edge source="CHN" target="MAR">
      <data key="d0">8716568</data>
    </edge>
    <edge source="CHN" target="MOZ">
      <data key="d0">12900396</data>
    </edge>
    <edge source="CHN" target="OMN">
      <data key="d0">647672</data>
    </edge>
    <edge source="CHN" target="NAM">
      <data key="d0">72985649</data>
    </edge>
    <edge source="CHN" target="NLD">
      <data key="d0">818297730</data>
    </edge>
    <edge source="CHN" target="NZL">
      <data key="d0">6548095</data>
    </edge>
    <edge source="CHN" target="NOR">
      <data key="d0">520902965</data>
    </edge>
    <edge source="CHN" target="PAK">
      <data key="d0">126277333</data>
    </edge>
    <edge source="CHN" target="PAN">
      <data key="d0">2591189599</data>
    </edge>
    <edge source="CHN" target="PRY">
      <data key="d0">42264819</data>
    </edge>
    <edge source="CHN" target="PER">
      <data key="d0">25834213</data>
    </edge>
    <edge source="CHN" target="PHL">
      <data key="d0">207322502</data>
    </edge>
    <edge source="CHN" target="POL">
      <data key="d0">229399868</data>
    </edge>
    <edge source="CHN" target="PRT">
      <data key="d0">492281</data>
    </edge>
    <edge source="CHN" target="ROU">
      <data key="d0">462903</data>
    </edge>
    <edge source="CHN" target="RUS">
      <data key="d0">251753556</data>
    </edge>
    <edge source="CHN" target="SAU">
      <data key="d0">568252332</data>
    </edge>
    <edge source="CHN" target="SEN">
      <data key="d0">96019</data>
    </edge>
    <edge source="CHN" target="SRB">
      <data key="d0">80804</data>
    </edge>
    <edge source="CHN" target="IND">
      <data key="d0">465382184</data>
    </edge>
    <edge source="CHN" target="SGP">
      <data key="d0">6463330477</data>
    </edge>
    <edge source="CHN" target="SVK">
      <data key="d0">412581</data>
    </edge>
    <edge source="CHN" target="VNM">
      <data key="d0">40344079</data>
    </edge>
    <edge source="CHN" target="SVN">
      <data key="d0">743592</data>
    </edge>
    <edge source="CHN" target="ZAF">
      <data key="d0">37702981</data>
    </edge>
    <edge source="CHN" target="ZWE">
      <data key="d0">82597</data>
    </edge>
    <edge source="CHN" target="ESP">
      <data key="d0">21172871</data>
    </edge>
    <edge source="CHN" target="SWE">
      <data key="d0">14098078</data>
    </edge>
    <edge source="CHN" target="CHE">
      <data key="d0">65209893</data>
    </edge>
    <edge source="CHN" target="THA">
      <data key="d0">205638384</data>
    </edge>
    <edge source="CHN" target="TGO">
      <data key="d0">1203730</data>
    </edge>
    <edge source="CHN" target="ARE">
      <data key="d0">271107705</data>
    </edge>
    <edge source="CHN" target="TUN">
      <data key="d0">93573971</data>
    </edge>
    <edge source="CHN" target="TUR">
      <data key="d0">111299276</data>
    </edge>
    <edge source="CHN" target="UKR">
      <data key="d0">42970811</data>
    </edge>
    <edge source="CHN" target="EGY">
      <data key="d0">3630231</data>
    </edge>
    <edge source="CHN" target="GBR">
      <data key="d0">528213261</data>
    </edge>
    <edge source="CHN" target="TZA">
      <data key="d0">126739036</data>
    </edge>
    <edge source="CHN" target="USA">
      <data key="d0">969598984</data>
    </edge>
    <edge source="CHN" target="URY">
      <data key="d0">453594</data>
    </edge>
    <edge source="COL" target="BRA">
      <data key="d0">56500</data>
    </edge>
    <edge source="COL" target="CRI">
      <data key="d0">292640</data>
    </edge>
    <edge source="COL" target="ECU">
      <data key="d0">1374183</data>
    </edge>
    <edge source="COL" target="SLV">
      <data key="d0">15508</data>
    </edge>
    <edge source="COL" target="DEU">
      <data key="d0">58568</data>
    </edge>
    <edge source="COL" target="KOR">
      <data key="d0">14250</data>
    </edge>
    <edge source="COL" target="MEX">
      <data key="d0">435117</data>
    </edge>
    <edge source="COL" target="NZL">
      <data key="d0">79912</data>
    </edge>
    <edge source="COL" target="PAN">
      <data key="d0">2217267</data>
    </edge>
    <edge source="COL" target="PER">
      <data key="d0">175366</data>
    </edge>
    <edge source="COL" target="PRT">
      <data key="d0">850000</data>
    </edge>
    <edge source="COL" target="ZAF">
      <data key="d0">61320</data>
    </edge>
    <edge source="COL" target="USA">
      <data key="d0">808640</data>
    </edge>
    <edge source="CRI" target="CAN">
      <data key="d0">30000</data>
    </edge>
    <edge source="CRI" target="COL">
      <data key="d0">105587</data>
    </edge>
    <edge source="CRI" target="ECU">
      <data key="d0">43735</data>
    </edge>
    <edge source="CRI" target="FRA">
      <data key="d0">185500</data>
    </edge>
    <edge source="CRI" target="DEU">
      <data key="d0">62041</data>
    </edge>
    <edge source="CRI" target="HND">
      <data key="d0">72645</data>
    </edge>
    <edge source="CRI" target="MEX">
      <data key="d0">296105</data>
    </edge>
    <edge source="CRI" target="NLD">
      <data key="d0">68044</data>
    </edge>
    <edge source="CRI" target="NIC">
      <data key="d0">165972</data>
    </edge>
    <edge source="CRI" target="PAN">
      <data key="d0">190275</data>
    </edge>
    <edge source="CRI" target="THA">
      <data key="d0">33772</data>
    </edge>
    <edge source="CRI" target="GBR">
      <data key="d0">853099</data>
    </edge>
    <edge source="CRI" target="USA">
      <data key="d0">4545812</data>
    </edge>
    <edge source="CRI" target="URY">
      <data key="d0">26159</data>
    </edge>
    <edge source="KOR" target="DZA">
      <data key="d0">58018</data>
    </edge>
    <edge source="KOR" target="AUS">
      <data key="d0">7754966</data>
    </edge>
    <edge source="KOR" target="AUT">
      <data key="d0">2283286</data>
    </edge>
    <edge source="KOR" target="BEL">
      <data key="d0">159661279</data>
    </edge>
    <edge source="KOR" target="BRA">
      <data key="d0">1107129846</data>
    </edge>
    <edge source="KOR" target="KHM">
      <data key="d0">85527</data>
    </edge>
    <edge source="KOR" target="CAN">
      <data key="d0">5038926</data>
    </edge>
    <edge source="KOR" target="CHN">
      <data key="d0">45860616</data>
    </edge>
    <edge source="KOR" target="HRV">
      <data key="d0">87250</data>
    </edge>
    <edge source="KOR" target="CZE">
      <data key="d0">171894</data>
    </edge>
    <edge source="KOR" target="DNK">
      <data key="d0">16504659</data>
    </edge>
    <edge source="KOR" target="FRA">
      <data key="d0">273795401</data>
    </edge>
    <edge source="KOR" target="GEO">
      <data key="d0">34064</data>
    </edge>
    <edge source="KOR" target="DEU">
      <data key="d0">1454569646</data>
    </edge>
    <edge source="KOR" target="GRC">
      <data key="d0">1731335096</data>
    </edge>
    <edge source="KOR" target="HKG">
      <data key="d0">3785653656</data>
    </edge>
    <edge source="KOR" target="IDN">
      <data key="d0">101117064</data>
    </edge>
    <edge source="KOR" target="IRL">
      <data key="d0">166587255</data>
    </edge>
    <edge source="KOR" target="ISR">
      <data key="d0">251527583</data>
    </edge>
    <edge source="KOR" target="ITA">
      <data key="d0">499627196</data>
    </edge>
    <edge source="KOR" target="CIV">
      <data key="d0">1206940</data>
    </edge>
    <edge source="KOR" target="JPN">
      <data key="d0">481351152</data>
    </edge>
    <edge source="KOR" target="LVA">
      <data key="d0">56250000</data>
    </edge>
    <edge source="KOR" target="MDG">
      <data key="d0">686800</data>
    </edge>
    <edge source="KOR" target="MYS">
      <data key="d0">242884640</data>
    </edge>
    <edge source="KOR" target="MUS">
      <data key="d0">164210</data>
    </edge>
    <edge source="KOR" target="MEX">
      <data key="d0">36003791</data>
    </edge>
    <edge source="KOR" target="MAR">
      <data key="d0">40207</data>
    </edge>
    <edge source="KOR" target="OMN">
      <data key="d0">314990</data>
    </edge>
    <edge source="KOR" target="NLD">
      <data key="d0">275301327</data>
    </edge>
    <edge source="KOR" target="NZL">
      <data key="d0">55180047</data>
    </edge>
    <edge source="KOR" target="NOR">
      <data key="d0">881676471</data>
    </edge>
    <edge source="KOR" target="PAN">
      <data key="d0">3421484297</data>
    </edge>
    <edge source="KOR" target="PER">
      <data key="d0">114740</data>
    </edge>
    <edge source="KOR" target="PHL">
      <data key="d0">8363861</data>
    </edge>
    <edge source="KOR" target="ROU">
      <data key="d0">143004</data>
    </edge>
    <edge source="KOR" target="RUS">
      <data key="d0">61681452</data>
    </edge>
    <edge source="KOR" target="SAU">
      <data key="d0">1864496</data>
    </edge>
    <edge source="KOR" target="IND">
      <data key="d0">399918337</data>
    </edge>
    <edge source="KOR" target="SGP">
      <data key="d0">5258808921</data>
    </edge>
    <edge source="KOR" target="VNM">
      <data key="d0">3318775</data>
    </edge>
    <edge source="KOR" target="ESP">
      <data key="d0">137043062</data>
    </edge>
    <edge source="KOR" target="SWE">
      <data key="d0">32577</data>
    </edge>
    <edge source="KOR" target="CHE">
      <data key="d0">86616150</data>
    </edge>
    <edge source="KOR" target="THA">
      <data key="d0">6979138</data>
    </edge>
    <edge source="KOR" target="ARE">
      <data key="d0">11143825</data>
    </edge>
    <edge source="KOR" target="TUN">
      <data key="d0">255866690</data>
    </edge>
    <edge source="KOR" target="TUR">
      <data key="d0">424258419</data>
    </edge>
    <edge source="KOR" target="UKR">
      <data key="d0">276846992</data>
    </edge>
    <edge source="KOR" target="EGY">
      <data key="d0">495153</data>
    </edge>
    <edge source="KOR" target="GBR">
      <data key="d0">641158181</data>
    </edge>
    <edge source="KOR" target="USA">
      <data key="d0">2624601490</data>
    </edge>
    <edge source="MEX" target="ARG">
      <data key="d0">121026</data>
    </edge>
    <edge source="MEX" target="AUS">
      <data key="d0">837384</data>
    </edge>
    <edge source="MEX" target="AUT">
      <data key="d0">11780</data>
    </edge>
    <edge source="MEX" target="BOL">
      <data key="d0">15478</data>
    </edge>
    <edge source="MEX" target="BRA">
      <data key="d0">13255081</data>
    </edge>
    <edge source="MEX" target="CAN">
      <data key="d0">61046863</data>
    </edge>
    <edge source="MEX" target="CHL">
      <data key="d0">1272933</data>
    </edge>
    <edge source="MEX" target="CHN">
      <data key="d0">399368</data>
    </edge>
    <edge source="MEX" target="COL">
      <data key="d0">1200094</data>
    </edge>
    <edge source="MEX" target="CRI">
      <data key="d0">1477167</data>
    </edge>
    <edge source="MEX" target="ECU">
      <data key="d0">805601</data>
    </edge>
    <edge source="MEX" target="SLV">
      <data key="d0">12224408</data>
    </edge>
    <edge source="MEX" target="FIN">
      <data key="d0">19037</data>
    </edge>
    <edge source="MEX" target="FRA">
      <data key="d0">10449110</data>
    </edge>
    <edge source="MEX" target="DEU">
      <data key="d0">11460151</data>
    </edge>
    <edge source="MEX" target="GTM">
      <data key="d0">185314</data>
    </edge>
    <edge source="MEX" target="HND">
      <data key="d0">1405998</data>
    </edge>
    <edge source="MEX" target="HKG">
      <data key="d0">54417</data>
    </edge>
    <edge source="MEX" target="IRL">
      <data key="d0">20424</data>
    </edge>
    <edge source="MEX" target="ISR">
      <data key="d0">219092</data>
    </edge>
    <edge source="MEX" target="ITA">
      <data key="d0">13536</data>
    </edge>
    <edge source="MEX" target="JPN">
      <data key="d0">32298</data>
    </edge>
    <edge source="MEX" target="KOR">
      <data key="d0">809473</data>
    </edge>
    <edge source="MEX" target="LVA">
      <data key="d0">42995</data>
    </edge>
    <edge source="MEX" target="NLD">
      <data key="d0">1382996</data>
    </edge>
    <edge source="MEX" target="NZL">
      <data key="d0">147188</data>
    </edge>
    <edge source="MEX" target="NIC">
      <data key="d0">1411572</data>
    </edge>
    <edge source="MEX" target="NOR">
      <data key="d0">18274</data>
    </edge>
    <edge source="MEX" target="PAN">
      <data key="d0">1732888</data>
    </edge>
    <edge source="MEX" target="PRY">
      <data key="d0">26894</data>
    </edge>
    <edge source="MEX" target="PER">
      <data key="d0">3250149</data>
    </edge>
    <edge source="MEX" target="POL">
      <data key="d0">1017664</data>
    </edge>
    <edge source="MEX" target="PRT">
      <data key="d0">72511</data>
    </edge>
    <edge source="MEX" target="ROU">
      <data key="d0">528333</data>
    </edge>
    <edge source="MEX" target="RUS">
      <data key="d0">263876</data>
    </edge>
    <edge source="MEX" target="IND">
      <data key="d0">27126777</data>
    </edge>
    <edge source="MEX" target="SGP">
      <data key="d0">5610022</data>
    </edge>
    <edge source="MEX" target="ZAF">
      <data key="d0">200559</data>
    </edge>
    <edge source="MEX" target="ESP">
      <data key="d0">1752785</data>
    </edge>
    <edge source="MEX" target="SWE">
      <data key="d0">28079</data>
    </edge>
    <edge source="MEX" target="CHE">
      <data key="d0">68781</data>
    </edge>
    <edge source="MEX" target="ARE">
      <data key="d0">105373</data>
    </edge>
    <edge source="MEX" target="TUR">
      <data key="d0">20285</data>
    </edge>
    <edge source="MEX" target="UKR">
      <data key="d0">321999</data>
    </edge>
    <edge source="MEX" target="EGY">
      <data key="d0">92399</data>
    </edge>
    <edge source="MEX" target="GBR">
      <data key="d0">37553698</data>
    </edge>
    <edge source="MEX" target="USA">
      <data key="d0">2590964233</data>
    </edge>
    <edge source="MEX" target="URY">
      <data key="d0">166504</data>
    </edge>
    <edge source="MOZ" target="CAN">
      <data key="d0">18156</data>
    </edge>
    <edge source="MOZ" target="FRA">
      <data key="d0">134491</data>
    </edge>
    <edge source="MOZ" target="MWI">
      <data key="d0">23663</data>
    </edge>
    <edge source="MOZ" target="MYS">
      <data key="d0">788519</data>
    </edge>
    <edge source="MOZ" target="MUS">
      <data key="d0">804709</data>
    </edge>
    <edge source="MOZ" target="NLD">
      <data key="d0">12251183</data>
    </edge>
    <edge source="MOZ" target="NOR">
      <data key="d0">37022121</data>
    </edge>
    <edge source="MOZ" target="PRT">
      <data key="d0">54854</data>
    </edge>
    <edge source="MOZ" target="ZAF">
      <data key="d0">31506836</data>
    </edge>
    <edge source="MOZ" target="ARE">
      <data key="d0">153420</data>
    </edge>
    <edge source="MOZ" target="USA">
      <data key="d0">128200</data>
    </edge>
    <edge source="PRY" target="ARG">
      <data key="d0">1543255</data>
    </edge>
    <edge source="PRY" target="CHL">
      <data key="d0">19500</data>
    </edge>
    <edge source="PRY" target="USA">
      <data key="d0">104220</data>
    </edge>
    <edge source="PER" target="BOL">
      <data key="d0">943749</data>
    </edge>
    <edge source="PER" target="CAN">
      <data key="d0">51182</data>
    </edge>
    <edge source="PER" target="CHL">
      <data key="d0">68099</data>
    </edge>
    <edge source="PER" target="COL">
      <data key="d0">417744</data>
    </edge>
    <edge source="PER" target="ECU">
      <data key="d0">1347927</data>
    </edge>
    <edge source="PER" target="MEX">
      <data key="d0">456850</data>
    </edge>
    <edge source="PER" target="NLD">
      <data key="d0">41796</data>
    </edge>
    <edge source="PER" target="NIC">
      <data key="d0">365921</data>
    </edge>
    <edge source="PER" target="PAN">
      <data key="d0">30137773</data>
    </edge>
    <edge source="PER" target="RUS">
      <data key="d0">223700</data>
    </edge>
    <edge source="PER" target="SGP">
      <data key="d0">8401230</data>
    </edge>
    <edge source="PER" target="ESP">
      <data key="d0">2347624</data>
    </edge>
    <edge source="PER" target="USA">
      <data key="d0">6615394</data>
    </edge>
    <edge source="IND" target="AUS">
      <data key="d0">3721772</data>
    </edge>
    <edge source="IND" target="AUT">
      <data key="d0">7451039</data>
    </edge>
    <edge source="IND" target="BEL">
      <data key="d0">2550718</data>
    </edge>
    <edge source="IND" target="BRA">
      <data key="d0">29189846</data>
    </edge>
    <edge source="IND" target="BGR">
      <data key="d0">12510</data>
    </edge>
    <edge source="IND" target="CAN">
      <data key="d0">26365814</data>
    </edge>
    <edge source="IND" target="LKA">
      <data key="d0">296553268</data>
    </edge>
    <edge source="IND" target="CHL">
      <data key="d0">26508</data>
    </edge>
    <edge source="IND" target="CHN">
      <data key="d0">23069547</data>
    </edge>
    <edge source="IND" target="CZE">
      <data key="d0">257224</data>
    </edge>
    <edge source="IND" target="DNK">
      <data key="d0">1279279</data>
    </edge>
    <edge source="IND" target="ECU">
      <data key="d0">3313709</data>
    </edge>
    <edge source="IND" target="EST">
      <data key="d0">114834</data>
    </edge>
    <edge source="IND" target="FIN">
      <data key="d0">47334</data>
    </edge>
    <edge source="IND" target="FRA">
      <data key="d0">189034013</data>
    </edge>
    <edge source="IND" target="GEO">
      <data key="d0">1917309</data>
    </edge>
    <edge source="IND" target="DEU">
      <data key="d0">137393945</data>
    </edge>
    <edge source="IND" target="GHA">
      <data key="d0">8549600</data>
    </edge>
    <edge source="IND" target="GRC">
      <data key="d0">17107</data>
    </edge>
    <edge source="IND" target="HKG">
      <data key="d0">75004723</data>
    </edge>
    <edge source="IND" target="HUN">
      <data key="d0">226752</data>
    </edge>
    <edge source="IND" target="IDN">
      <data key="d0">615334162</data>
    </edge>
    <edge source="IND" target="IRL">
      <data key="d0">357090</data>
    </edge>
    <edge source="IND" target="ISR">
      <data key="d0">52428661</data>
    </edge>
    <edge source="IND" target="ITA">
      <data key="d0">6721826</data>
    </edge>
    <edge source="IND" target="CIV">
      <data key="d0">13163</data>
    </edge>
    <edge source="IND" target="JAM">
      <data key="d0">15181</data>
    </edge>
    <edge source="IND" target="JPN">
      <data key="d0">75864677</data>
    </edge>
    <edge source="IND" target="KAZ">
      <data key="d0">653443</data>
    </edge>
    <edge source="IND" target="JOR">
      <data key="d0">2452300</data>
    </edge>
    <edge source="IND" target="KOR">
      <data key="d0">585230</data>
    </edge>
    <edge source="IND" target="LTU">
      <data key="d0">116350</data>
    </edge>
    <edge source="IND" target="MYS">
      <data key="d0">219726422</data>
    </edge>
    <edge source="IND" target="MUS">
      <data key="d0">837407</data>
    </edge>
    <edge source="IND" target="MEX">
      <data key="d0">9506618</data>
    </edge>
    <edge source="IND" target="MOZ">
      <data key="d0">2059519</data>
    </edge>
    <edge source="IND" target="OMN">
      <data key="d0">190430291</data>
    </edge>
    <edge source="IND" target="NAM">
      <data key="d0">86852</data>
    </edge>
    <edge source="IND" target="NLD">
      <data key="d0">314790837</data>
    </edge>
    <edge source="IND" target="NZL">
      <data key="d0">28025775</data>
    </edge>
    <edge source="IND" target="NOR">
      <data key="d0">13746530</data>
    </edge>
    <edge source="IND" target="PAK">
      <data key="d0">111188</data>
    </edge>
    <edge source="IND" target="PHL">
      <data key="d0">4321654</data>
    </edge>
    <edge source="IND" target="POL">
      <data key="d0">7280262</data>
    </edge>
    <edge source="IND" target="ROU">
      <data key="d0">1715168</data>
    </edge>
    <edge source="IND" target="RUS">
      <data key="d0">171032964</data>
    </edge>
    <edge source="IND" target="SAU">
      <data key="d0">980581</data>
    </edge>
    <edge source="IND" target="SRB">
      <data key="d0">108116</data>
    </edge>
    <edge source="IND" target="SGP">
      <data key="d0">1552200498</data>
    </edge>
    <edge source="IND" target="VNM">
      <data key="d0">352332</data>
    </edge>
    <edge source="IND" target="SVN">
      <data key="d0">265803</data>
    </edge>
    <edge source="IND" target="ZAF">
      <data key="d0">4444047</data>
    </edge>
    <edge source="IND" target="ESP">
      <data key="d0">8323490</data>
    </edge>
    <edge source="IND" target="SWE">
      <data key="d0">23017496</data>
    </edge>
    <edge source="IND" target="CHE">
      <data key="d0">112872070</data>
    </edge>
    <edge source="IND" target="THA">
      <data key="d0">15712653</data>
    </edge>
    <edge source="IND" target="TGO">
      <data key="d0">336565</data>
    </edge>
    <edge source="IND" target="ARE">
      <data key="d0">780817880</data>
    </edge>
    <edge source="IND" target="TUR">
      <data key="d0">362962</data>
    </edge>
    <edge source="IND" target="UKR">
      <data key="d0">5093092</data>
    </edge>
    <edge source="IND" target="EGY">
      <data key="d0">228344763</data>
    </edge>
    <edge source="IND" target="GBR">
      <data key="d0">323501284</data>
    </edge>
    <edge source="IND" target="TZA">
      <data key="d0">127441</data>
    </edge>
    <edge source="IND" target="USA">
      <data key="d0">361075416</data>
    </edge>
    <edge source="ZAF" target="DZA">
      <data key="d0">1365060</data>
    </edge>
    <edge source="ZAF" target="AZE">
      <data key="d0">3246386</data>
    </edge>
    <edge source="ZAF" target="ARG">
      <data key="d0">316078</data>
    </edge>
    <edge source="ZAF" target="AUS">
      <data key="d0">5768872</data>
    </edge>
    <edge source="ZAF" target="BEL">
      <data key="d0">589823</data>
    </edge>
    <edge source="ZAF" target="BWA">
      <data key="d0">87155973</data>
    </edge>
    <edge source="ZAF" target="BRA">
      <data key="d0">1505590</data>
    </edge>
    <edge source="ZAF" target="CMR">
      <data key="d0">105290</data>
    </edge>
    <edge source="ZAF" target="CAN">
      <data key="d0">70297783</data>
    </edge>
    <edge source="ZAF" target="LKA">
      <data key="d0">557421</data>
    </edge>
    <edge source="ZAF" target="CHL">
      <data key="d0">97781</data>
    </edge>
    <edge source="ZAF" target="CHN">
      <data key="d0">368313</data>
    </edge>
    <edge source="ZAF" target="CZE">
      <data key="d0">24948</data>
    </edge>
    <edge source="ZAF" target="DNK">
      <data key="d0">31505</data>
    </edge>
    <edge source="ZAF" target="ECU">
      <data key="d0">9029045</data>
    </edge>
    <edge source="ZAF" target="ETH">
      <data key="d0">20209</data>
    </edge>
    <edge source="ZAF" target="EST">
      <data key="d0">112492</data>
    </edge>
    <edge source="ZAF" target="FIN">
      <data key="d0">124095</data>
    </edge>
    <edge source="ZAF" target="FRA">
      <data key="d0">20270955</data>
    </edge>
    <edge source="ZAF" target="GMB">
      <data key="d0">12256</data>
    </edge>
    <edge source="ZAF" target="DEU">
      <data key="d0">15582405</data>
    </edge>
    <edge source="ZAF" target="GHA">
      <data key="d0">2019303</data>
    </edge>
    <edge source="ZAF" target="GRC">
      <data key="d0">2145426</data>
    </edge>
    <edge source="ZAF" target="HKG">
      <data key="d0">626805</data>
    </edge>
    <edge source="ZAF" target="IRL">
      <data key="d0">81119</data>
    </edge>
    <edge source="ZAF" target="ISR">
      <data key="d0">335215</data>
    </edge>
    <edge source="ZAF" target="ITA">
      <data key="d0">43961008</data>
    </edge>
    <edge source="ZAF" target="CIV">
      <data key="d0">36658</data>
    </edge>
    <edge source="ZAF" target="JPN">
      <data key="d0">15308</data>
    </edge>
    <edge source="ZAF" target="KOR">
      <data key="d0">10851381</data>
    </edge>
    <edge source="ZAF" target="MDG">
      <data key="d0">160100</data>
    </edge>
    <edge source="ZAF" target="MWI">
      <data key="d0">400431</data>
    </edge>
    <edge source="ZAF" target="MYS">
      <data key="d0">516461</data>
    </edge>
    <edge source="ZAF" target="MUS">
      <data key="d0">305263</data>
    </edge>
    <edge source="ZAF" target="MOZ">
      <data key="d0">42336823</data>
    </edge>
    <edge source="ZAF" target="OMN">
      <data key="d0">238161</data>
    </edge>
    <edge source="ZAF" target="NAM">
      <data key="d0">18771049</data>
    </edge>
    <edge source="ZAF" target="NLD">
      <data key="d0">7488327</data>
    </edge>
    <edge source="ZAF" target="NZL">
      <data key="d0">94064</data>
    </edge>
    <edge source="ZAF" target="NER">
      <data key="d0">11308</data>
    </edge>
    <edge source="ZAF" target="NOR">
      <data key="d0">164580</data>
    </edge>
    <edge source="ZAF" target="PAK">
      <data key="d0">6392938</data>
    </edge>
    <edge source="ZAF" target="PAN">
      <data key="d0">909391</data>
    </edge>
    <edge source="ZAF" target="PER">
      <data key="d0">618092</data>
    </edge>
    <edge source="ZAF" target="PHL">
      <data key="d0">522280</data>
    </edge>
    <edge source="ZAF" target="ROU">
      <data key="d0">47475</data>
    </edge>
    <edge source="ZAF" target="RUS">
      <data key="d0">10089</data>
    </edge>
    <edge source="ZAF" target="SAU">
      <data key="d0">129759</data>
    </edge>
    <edge source="ZAF" target="SEN">
      <data key="d0">12156</data>
    </edge>
    <edge source="ZAF" target="SRB">
      <data key="d0">558156</data>
    </edge>
    <edge source="ZAF" target="IND">
      <data key="d0">478667</data>
    </edge>
    <edge source="ZAF" target="SGP">
      <data key="d0">7611641</data>
    </edge>
    <edge source="ZAF" target="ZWE">
      <data key="d0">3169502</data>
    </edge>
    <edge source="ZAF" target="ESP">
      <data key="d0">5366408</data>
    </edge>
    <edge source="ZAF" target="SWE">
      <data key="d0">1908633</data>
    </edge>
    <edge source="ZAF" target="CHE">
      <data key="d0">2677240</data>
    </edge>
    <edge source="ZAF" target="THA">
      <data key="d0">71891</data>
    </edge>
    <edge source="ZAF" target="ARE">
      <data key="d0">9222104</data>
    </edge>
    <edge source="ZAF" target="TUR">
      <data key="d0">63261</data>
    </edge>
    <edge source="ZAF" target="UGA">
      <data key="d0">9421089</data>
    </edge>
    <edge source="ZAF" target="GBR">
      <data key="d0">18345648</data>
    </edge>
    <edge source="ZAF" target="TZA">
      <data key="d0">4085105</data>
    </edge>
    <edge source="ZAF" target="USA">
      <data key="d0">134948117</data>
    </edge>
    <edge source="ESP" target="DZA">
      <data key="d0">31026298</data>
    </edge>
    <edge source="ESP" target="AZE">
      <data key="d0">37094</data>
    </edge>
    <edge source="ESP" target="ARG">
      <data key="d0">15371452</data>
    </edge>
    <edge source="ESP" target="AUS">
      <data key="d0">17169245</data>
    </edge>
    <edge source="ESP" target="AUT">
      <data key="d0">14739244</data>
    </edge>
    <edge source="ESP" target="BEL">
      <data key="d0">57818267</data>
    </edge>
    <edge source="ESP" target="BOL">
      <data key="d0">1825620</data>
    </edge>
    <edge source="ESP" target="BRA">
      <data key="d0">261973196</data>
    </edge>
    <edge source="ESP" target="BGR">
      <data key="d0">958181</data>
    </edge>
    <edge source="ESP" target="BLR">
      <data key="d0">1513929</data>
    </edge>
    <edge source="ESP" target="CMR">
      <data key="d0">358794</data>
    </edge>
    <edge source="ESP" target="CAN">
      <data key="d0">35639066</data>
    </edge>
    <edge source="ESP" target="CHL">
      <data key="d0">123622906</data>
    </edge>
    <edge source="ESP" target="CHN">
      <data key="d0">31085038</data>
    </edge>
    <edge source="ESP" target="COL">
      <data key="d0">19204745</data>
    </edge>
    <edge source="ESP" target="CRI">
      <data key="d0">761530</data>
    </edge>
    <edge source="ESP" target="HRV">
      <data key="d0">478761</data>
    </edge>
    <edge source="ESP" target="CZE">
      <data key="d0">3757048</data>
    </edge>
    <edge source="ESP" target="BEN">
      <data key="d0">10284</data>
    </edge>
    <edge source="ESP" target="DNK">
      <data key="d0">6760234</data>
    </edge>
    <edge source="ESP" target="ECU">
      <data key="d0">25416878</data>
    </edge>
    <edge source="ESP" target="SLV">
      <data key="d0">54858</data>
    </edge>
    <edge source="ESP" target="EST">
      <data key="d0">33198</data>
    </edge>
    <edge source="ESP" target="FIN">
      <data key="d0">1611850</data>
    </edge>
    <edge source="ESP" target="FRA">
      <data key="d0">1338459783</data>
    </edge>
    <edge source="ESP" target="DEU">
      <data key="d0">936983153</data>
    </edge>
    <edge source="ESP" target="GHA">
      <data key="d0">39645137</data>
    </edge>
    <edge source="ESP" target="GRC">
      <data key="d0">561084</data>
    </edge>
    <edge source="ESP" target="GTM">
      <data key="d0">2742305</data>
    </edge>
    <edge source="ESP" target="HKG">
      <data key="d0">1565203</data>
    </edge>
    <edge source="ESP" target="HUN">
      <data key="d0">372993290</data>
    </edge>
    <edge source="ESP" target="IDN">
      <data key="d0">78472302</data>
    </edge>
    <edge source="ESP" target="IRL">
      <data key="d0">1968060</data>
    </edge>
    <edge source="ESP" target="ISR">
      <data key="d0">74471679</data>
    </edge>
    <edge source="ESP" target="ITA">
      <data key="d0">93876414</data>
    </edge>
    <edge source="ESP" target="CIV">
      <data key="d0">1759013</data>
    </edge>
    <edge source="ESP" target="JPN">
      <data key="d0">2871897</data>
    </edge>
    <edge source="ESP" target="KAZ">
      <data key="d0">112249858</data>
    </edge>
    <edge source="ESP" target="JOR">
      <data key="d0">12804499</data>
    </edge>
    <edge source="ESP" target="KOR">
      <data key="d0">22649459</data>
    </edge>
    <edge source="ESP" target="LBN">
      <data key="d0">738940</data>
    </edge>
    <edge source="ESP" target="LTU">
      <data key="d0">128019</data>
    </edge>
    <edge source="ESP" target="MYS">
      <data key="d0">18424895</data>
    </edge>
    <edge source="ESP" target="MRT">
      <data key="d0">293721</data>
    </edge>
    <edge source="ESP" target="MUS">
      <data key="d0">296661</data>
    </edge>
    <edge source="ESP" target="MEX">
      <data key="d0">396766111</data>
    </edge>
    <edge source="ESP" target="MDA">
      <data key="d0">208482</data>
    </edge>
    <edge source="ESP" target="MAR">
      <data key="d0">13261436</data>
    </edge>
    <edge source="ESP" target="MOZ">
      <data key="d0">1639200</data>
    </edge>
    <edge source="ESP" target="OMN">
      <data key="d0">16294924</data>
    </edge>
    <edge source="ESP" target="NAM">
      <data key="d0">9445521</data>
    </edge>
    <edge source="ESP" target="NLD">
      <data key="d0">10865113</data>
    </edge>
    <edge source="ESP" target="NZL">
      <data key="d0">1708977</data>
    </edge>
    <edge source="ESP" target="NOR">
      <data key="d0">137806784</data>
    </edge>
    <edge source="ESP" target="PAK">
      <data key="d0">35623</data>
    </edge>
    <edge source="ESP" target="PAN">
      <data key="d0">27051724</data>
    </edge>
    <edge source="ESP" target="PRY">
      <data key="d0">215768</data>
    </edge>
    <edge source="ESP" target="PER">
      <data key="d0">51007156</data>
    </edge>
    <edge source="ESP" target="PHL">
      <data key="d0">1547285</data>
    </edge>
    <edge source="ESP" target="POL">
      <data key="d0">110459103</data>
    </edge>
    <edge source="ESP" target="PRT">
      <data key="d0">24343449</data>
    </edge>
    <edge source="ESP" target="ROU">
      <data key="d0">2929008</data>
    </edge>
    <edge source="ESP" target="RUS">
      <data key="d0">1608554</data>
    </edge>
    <edge source="ESP" target="SAU">
      <data key="d0">82721937</data>
    </edge>
    <edge source="ESP" target="SEN">
      <data key="d0">542233</data>
    </edge>
    <edge source="ESP" target="SRB">
      <data key="d0">43204020</data>
    </edge>
    <edge source="ESP" target="IND">
      <data key="d0">1291018</data>
    </edge>
    <edge source="ESP" target="SGP">
      <data key="d0">150200368</data>
    </edge>
    <edge source="ESP" target="SVK">
      <data key="d0">1151881</data>
    </edge>
    <edge source="ESP" target="VNM">
      <data key="d0">10192760</data>
    </edge>
    <edge source="ESP" target="SVN">
      <data key="d0">1198759</data>
    </edge>
    <edge source="ESP" target="ZAF">
      <data key="d0">5992432</data>
    </edge>
    <edge source="ESP" target="SWE">
      <data key="d0">2773023</data>
    </edge>
    <edge source="ESP" target="CHE">
      <data key="d0">65838273</data>
    </edge>
    <edge source="ESP" target="THA">
      <data key="d0">9723860</data>
    </edge>
    <edge source="ESP" target="TGO">
      <data key="d0">218542</data>
    </edge>
    <edge source="ESP" target="ARE">
      <data key="d0">90509765</data>
    </edge>
    <edge source="ESP" target="TUN">
      <data key="d0">887874</data>
    </edge>
    <edge source="ESP" target="TUR">
      <data key="d0">105051111</data>
    </edge>
    <edge source="ESP" target="UGA">
      <data key="d0">202194</data>
    </edge>
    <edge source="ESP" target="UKR">
      <data key="d0">19850718</data>
    </edge>
    <edge source="ESP" target="MKD">
      <data key="d0">59731</data>
    </edge>
    <edge source="ESP" target="EGY">
      <data key="d0">78123850</data>
    </edge>
    <edge source="ESP" target="GBR">
      <data key="d0">555582623</data>
    </edge>
    <edge source="ESP" target="TZA">
      <data key="d0">30860</data>
    </edge>
    <edge source="ESP" target="USA">
      <data key="d0">311478908</data>
    </edge>
    <edge source="ESP" target="URY">
      <data key="d0">892279</data>
    </edge>
    <edge source="URY" target="ARG">
      <data key="d0">275647</data>
    </edge>
    <edge source="URY" target="BEL">
      <data key="d0">3706453</data>
    </edge>
    <edge source="URY" target="BRA">
      <data key="d0">846945</data>
    </edge>
    <edge source="URY" target="CHN">
      <data key="d0">557106</data>
    </edge>
    <edge source="URY" target="EST">
      <data key="d0">66839</data>
    </edge>
    <edge source="URY" target="FRA">
      <data key="d0">1251944</data>
    </edge>
    <edge source="URY" target="ITA">
      <data key="d0">419064</data>
    </edge>
    <edge source="URY" target="KOR">
      <data key="d0">833984</data>
    </edge>
    <edge source="URY" target="NLD">
      <data key="d0">64894</data>
    </edge>
    <edge source="URY" target="NOR">
      <data key="d0">4522992</data>
    </edge>
    <edge source="URY" target="PAN">
      <data key="d0">1422239</data>
    </edge>
    <edge source="URY" target="PRY">
      <data key="d0">70000</data>
    </edge>
    <edge source="URY" target="PRT">
      <data key="d0">89138</data>
    </edge>
    <edge source="URY" target="ESP">
      <data key="d0">741187</data>
    </edge>
    <edge source="URY" target="GBR">
      <data key="d0">239861</data>
    </edge>
    <edge source="ARM" target="GEO">
      <data key="d0">747795</data>
    </edge>
    <edge source="ARM" target="DEU">
      <data key="d0">48705041</data>
    </edge>
    <edge source="ARM" target="IRL">
      <data key="d0">12332</data>
    </edge>
    <edge source="ARM" target="KAZ">
      <data key="d0">99000</data>
    </edge>
    <edge source="ARM" target="RUS">
      <data key="d0">561418</data>
    </edge>
    <edge source="ARM" target="UKR">
      <data key="d0">19024</data>
    </edge>
    <edge source="GEO" target="AZE">
      <data key="d0">9680150</data>
    </edge>
    <edge source="GEO" target="ARM">
      <data key="d0">56000</data>
    </edge>
    <edge source="GEO" target="BEL">
      <data key="d0">196866</data>
    </edge>
    <edge source="GEO" target="BLR">
      <data key="d0">34875</data>
    </edge>
    <edge source="GEO" target="CAN">
      <data key="d0">2060000</data>
    </edge>
    <edge source="GEO" target="FRA">
      <data key="d0">10626</data>
    </edge>
    <edge source="GEO" target="ROU">
      <data key="d0">98520</data>
    </edge>
    <edge source="GEO" target="RUS">
      <data key="d0">197491</data>
    </edge>
    <edge source="GEO" target="IND">
      <data key="d0">354639</data>
    </edge>
    <edge source="GEO" target="ARE">
      <data key="d0">155000</data>
    </edge>
    <edge source="GEO" target="UKR">
      <data key="d0">16935482</data>
    </edge>
    <edge source="GEO" target="GBR">
      <data key="d0">82607</data>
    </edge>
    <edge source="IRL" target="DZA">
      <data key="d0">15041</data>
    </edge>
    <edge source="IRL" target="AZE">
      <data key="d0">278932</data>
    </edge>
    <edge source="IRL" target="AUS">
      <data key="d0">1487008</data>
    </edge>
    <edge source="IRL" target="AUT">
      <data key="d0">18324</data>
    </edge>
    <edge source="IRL" target="ARM">
      <data key="d0">76758</data>
    </edge>
    <edge source="IRL" target="BEL">
      <data key="d0">255873</data>
    </edge>
    <edge source="IRL" target="BRA">
      <data key="d0">2976432</data>
    </edge>
    <edge source="IRL" target="CAN">
      <data key="d0">3074882</data>
    </edge>
    <edge source="IRL" target="CHN">
      <data key="d0">3022981</data>
    </edge>
    <edge source="IRL" target="CRI">
      <data key="d0">13290</data>
    </edge>
    <edge source="IRL" target="HRV">
      <data key="d0">628363</data>
    </edge>
    <edge source="IRL" target="CZE">
      <data key="d0">52097</data>
    </edge>
    <edge source="IRL" target="DNK">
      <data key="d0">507492</data>
    </edge>
    <edge source="IRL" target="ECU">
      <data key="d0">3446831</data>
    </edge>
    <edge source="IRL" target="EST">
      <data key="d0">108464</data>
    </edge>
    <edge source="IRL" target="FIN">
      <data key="d0">82019</data>
    </edge>
    <edge source="IRL" target="FRA">
      <data key="d0">110941878</data>
    </edge>
    <edge source="IRL" target="GEO">
      <data key="d0">11314</data>
    </edge>
    <edge source="IRL" target="DEU">
      <data key="d0">144233618</data>
    </edge>
    <edge source="IRL" target="GHA">
      <data key="d0">17092</data>
    </edge>
    <edge source="IRL" target="GRC">
      <data key="d0">160813</data>
    </edge>
    <edge source="IRL" target="HKG">
      <data key="d0">128303</data>
    </edge>
    <edge source="IRL" target="HUN">
      <data key="d0">32307</data>
    </edge>
    <edge source="IRL" target="IDN">
      <data key="d0">4239734</data>
    </edge>
    <edge source="IRL" target="ISR">
      <data key="d0">142572</data>
    </edge>
    <edge source="IRL" target="ITA">
      <data key="d0">844121</data>
    </edge>
    <edge source="IRL" target="JPN">
      <data key="d0">964414</data>
    </edge>
    <edge source="IRL" target="KAZ">
      <data key="d0">294287</data>
    </edge>
    <edge source="IRL" target="JOR">
      <data key="d0">74968</data>
    </edge>
    <edge source="IRL" target="LTU">
      <data key="d0">17672693</data>
    </edge>
    <edge source="IRL" target="MDG">
      <data key="d0">406214</data>
    </edge>
    <edge source="IRL" target="MYS">
      <data key="d0">69550</data>
    </edge>
    <edge source="IRL" target="MEX">
      <data key="d0">166454</data>
    </edge>
    <edge source="IRL" target="MAR">
      <data key="d0">8002817</data>
    </edge>
    <edge source="IRL" target="OMN">
      <data key="d0">50844</data>
    </edge>
    <edge source="IRL" target="NLD">
      <data key="d0">216227</data>
    </edge>
    <edge source="IRL" target="NZL">
      <data key="d0">1038979</data>
    </edge>
    <edge source="IRL" target="NOR">
      <data key="d0">1570534</data>
    </edge>
    <edge source="IRL" target="PHL">
      <data key="d0">606304</data>
    </edge>
    <edge source="IRL" target="POL">
      <data key="d0">17514063</data>
    </edge>
    <edge source="IRL" target="PRT">
      <data key="d0">2801823</data>
    </edge>
    <edge source="IRL" target="RUS">
      <data key="d0">4175145</data>
    </edge>
    <edge source="IRL" target="SAU">
      <data key="d0">992276</data>
    </edge>
    <edge source="IRL" target="SEN">
      <data key="d0">507176</data>
    </edge>
    <edge source="IRL" target="IND">
      <data key="d0">66917746</data>
    </edge>
    <edge source="IRL" target="SGP">
      <data key="d0">2899487</data>
    </edge>
    <edge source="IRL" target="VNM">
      <data key="d0">76645</data>
    </edge>
    <edge source="IRL" target="ZAF">
      <data key="d0">9242728</data>
    </edge>
    <edge source="IRL" target="ESP">
      <data key="d0">470294763</data>
    </edge>
    <edge source="IRL" target="SWE">
      <data key="d0">376014536</data>
    </edge>
    <edge source="IRL" target="CHE">
      <data key="d0">10380691</data>
    </edge>
    <edge source="IRL" target="THA">
      <data key="d0">109270</data>
    </edge>
    <edge source="IRL" target="ARE">
      <data key="d0">2699551</data>
    </edge>
    <edge source="IRL" target="TUR">
      <data key="d0">106599018</data>
    </edge>
    <edge source="IRL" target="UKR">
      <data key="d0">96658</data>
    </edge>
    <edge source="IRL" target="MKD">
      <data key="d0">677495</data>
    </edge>
    <edge source="IRL" target="EGY">
      <data key="d0">95571</data>
    </edge>
    <edge source="IRL" target="GBR">
      <data key="d0">241117955</data>
    </edge>
    <edge source="IRL" target="USA">
      <data key="d0">482004492</data>
    </edge>
    <edge source="IRL" target="BFA">
      <data key="d0">51422</data>
    </edge>
    <edge source="KAZ" target="AZE">
      <data key="d0">29765600</data>
    </edge>
    <edge source="KAZ" target="BRA">
      <data key="d0">10200</data>
    </edge>
    <edge source="KAZ" target="CHN">
      <data key="d0">187100</data>
    </edge>
    <edge source="KAZ" target="EST">
      <data key="d0">4400600</data>
    </edge>
    <edge source="KAZ" target="FRA">
      <data key="d0">337300</data>
    </edge>
    <edge source="KAZ" target="DEU">
      <data key="d0">62700</data>
    </edge>
    <edge source="KAZ" target="IRL">
      <data key="d0">60018000</data>
    </edge>
    <edge source="KAZ" target="ITA">
      <data key="d0">144300</data>
    </edge>
    <edge source="KAZ" target="KGZ">
      <data key="d0">1838400</data>
    </edge>
    <edge source="KAZ" target="LVA">
      <data key="d0">8921300</data>
    </edge>
    <edge source="KAZ" target="LTU">
      <data key="d0">434000</data>
    </edge>
    <edge source="KAZ" target="NLD">
      <data key="d0">18138700</data>
    </edge>
    <edge source="KAZ" target="NOR">
      <data key="d0">73700</data>
    </edge>
    <edge source="KAZ" target="ROU">
      <data key="d0">71768300</data>
    </edge>
    <edge source="KAZ" target="RUS">
      <data key="d0">27147130</data>
    </edge>
    <edge source="KAZ" target="ESP">
      <data key="d0">407000</data>
    </edge>
    <edge source="KAZ" target="THA">
      <data key="d0">32200</data>
    </edge>
    <edge source="KAZ" target="ARE">
      <data key="d0">294000</data>
    </edge>
    <edge source="KAZ" target="UKR">
      <data key="d0">5795300</data>
    </edge>
    <edge source="KAZ" target="GBR">
      <data key="d0">113741800</data>
    </edge>
    <edge source="KAZ" target="USA">
      <data key="d0">1541100</data>
    </edge>
    <edge source="RUS" target="ALB">
      <data key="d0">1200000</data>
    </edge>
    <edge source="RUS" target="AZE">
      <data key="d0">13635066</data>
    </edge>
    <edge source="RUS" target="AUT">
      <data key="d0">41358787</data>
    </edge>
    <edge source="RUS" target="ARM">
      <data key="d0">13560390</data>
    </edge>
    <edge source="RUS" target="BRA">
      <data key="d0">208034</data>
    </edge>
    <edge source="RUS" target="BGR">
      <data key="d0">170581444</data>
    </edge>
    <edge source="RUS" target="BLR">
      <data key="d0">216324354</data>
    </edge>
    <edge source="RUS" target="CAN">
      <data key="d0">1125851</data>
    </edge>
    <edge source="RUS" target="CHN">
      <data key="d0">36346718</data>
    </edge>
    <edge source="RUS" target="HRV">
      <data key="d0">94549</data>
    </edge>
    <edge source="RUS" target="CZE">
      <data key="d0">25514461</data>
    </edge>
    <edge source="RUS" target="EST">
      <data key="d0">21653503</data>
    </edge>
    <edge source="RUS" target="FIN">
      <data key="d0">72634882</data>
    </edge>
    <edge source="RUS" target="FRA">
      <data key="d0">37113503</data>
    </edge>
    <edge source="RUS" target="GEO">
      <data key="d0">1869228</data>
    </edge>
    <edge source="RUS" target="DEU">
      <data key="d0">50779082</data>
    </edge>
    <edge source="RUS" target="GRC">
      <data key="d0">5693531</data>
    </edge>
    <edge source="RUS" target="HKG">
      <data key="d0">282110</data>
    </edge>
    <edge source="RUS" target="HUN">
      <data key="d0">25163706</data>
    </edge>
    <edge source="RUS" target="IDN">
      <data key="d0">22731</data>
    </edge>
    <edge source="RUS" target="IRL">
      <data key="d0">193641168</data>
    </edge>
    <edge source="RUS" target="ISR">
      <data key="d0">9144406</data>
    </edge>
    <edge source="RUS" target="ITA">
      <data key="d0">1279453</data>
    </edge>
    <edge source="RUS" target="CIV">
      <data key="d0">125249</data>
    </edge>
    <edge source="RUS" target="JPN">
      <data key="d0">267913002</data>
    </edge>
    <edge source="RUS" target="KAZ">
      <data key="d0">670911915</data>
    </edge>
    <edge source="RUS" target="JOR">
      <data key="d0">19024478</data>
    </edge>
    <edge source="RUS" target="KOR">
      <data key="d0">34557113</data>
    </edge>
    <edge source="RUS" target="KGZ">
      <data key="d0">5113987</data>
    </edge>
    <edge source="RUS" target="LBN">
      <data key="d0">957286</data>
    </edge>
    <edge source="RUS" target="LVA">
      <data key="d0">56524085</data>
    </edge>
    <edge source="RUS" target="LTU">
      <data key="d0">143372653</data>
    </edge>
    <edge source="RUS" target="MDA">
      <data key="d0">1644378</data>
    </edge>
    <edge source="RUS" target="MAR">
      <data key="d0">54572</data>
    </edge>
    <edge source="RUS" target="MOZ">
      <data key="d0">42791</data>
    </edge>
    <edge source="RUS" target="NLD">
      <data key="d0">4931369</data>
    </edge>
    <edge source="RUS" target="NOR">
      <data key="d0">1577721</data>
    </edge>
    <edge source="RUS" target="PAN">
      <data key="d0">4341530</data>
    </edge>
    <edge source="RUS" target="PHL">
      <data key="d0">40546676</data>
    </edge>
    <edge source="RUS" target="POL">
      <data key="d0">126969651</data>
    </edge>
    <edge source="RUS" target="ROU">
      <data key="d0">108036</data>
    </edge>
    <edge source="RUS" target="SRB">
      <data key="d0">39137997</data>
    </edge>
    <edge source="RUS" target="IND">
      <data key="d0">394933844</data>
    </edge>
    <edge source="RUS" target="SGP">
      <data key="d0">10261247</data>
    </edge>
    <edge source="RUS" target="SVK">
      <data key="d0">5182755</data>
    </edge>
    <edge source="RUS" target="VNM">
      <data key="d0">90949617</data>
    </edge>
    <edge source="RUS" target="SVN">
      <data key="d0">2720155</data>
    </edge>
    <edge source="RUS" target="SWE">
      <data key="d0">27202442</data>
    </edge>
    <edge source="RUS" target="THA">
      <data key="d0">11022593</data>
    </edge>
    <edge source="RUS" target="ARE">
      <data key="d0">12329</data>
    </edge>
    <edge source="RUS" target="TUR">
      <data key="d0">45441898</data>
    </edge>
    <edge source="RUS" target="UKR">
      <data key="d0">261528140</data>
    </edge>
    <edge source="RUS" target="EGY">
      <data key="d0">91278</data>
    </edge>
    <edge source="RUS" target="GBR">
      <data key="d0">60234809</data>
    </edge>
    <edge source="RUS" target="USA">
      <data key="d0">53498363</data>
    </edge>
    <edge source="UKR" target="DZA">
      <data key="d0">2016606</data>
    </edge>
    <edge source="UKR" target="AZE">
      <data key="d0">30528844</data>
    </edge>
    <edge source="UKR" target="ARG">
      <data key="d0">12358</data>
    </edge>
    <edge source="UKR" target="AUS">
      <data key="d0">1831602</data>
    </edge>
    <edge source="UKR" target="AUT">
      <data key="d0">14689924</data>
    </edge>
    <edge source="UKR" target="ARM">
      <data key="d0">134666</data>
    </edge>
    <edge source="UKR" target="BRA">
      <data key="d0">58183</data>
    </edge>
    <edge source="UKR" target="BGR">
      <data key="d0">23469054</data>
    </edge>
    <edge source="UKR" target="BLR">
      <data key="d0">286842306</data>
    </edge>
    <edge source="UKR" target="CAN">
      <data key="d0">2360318</data>
    </edge>
    <edge source="UKR" target="LKA">
      <data key="d0">344998</data>
    </edge>
    <edge source="UKR" target="CHL">
      <data key="d0">50652</data>
    </edge>
    <edge source="UKR" target="CHN">
      <data key="d0">969624</data>
    </edge>
    <edge source="UKR" target="COL">
      <data key="d0">249356</data>
    </edge>
    <edge source="UKR" target="HRV">
      <data key="d0">10471348</data>
    </edge>
    <edge source="UKR" target="CZE">
      <data key="d0">600250</data>
    </edge>
    <edge source="UKR" target="DNK">
      <data key="d0">131960</data>
    </edge>
    <edge source="UKR" target="ETH">
      <data key="d0">105618</data>
    </edge>
    <edge source="UKR" target="EST">
      <data key="d0">130368078</data>
    </edge>
    <edge source="UKR" target="FIN">
      <data key="d0">157155</data>
    </edge>
    <edge source="UKR" target="FRA">
      <data key="d0">456468</data>
    </edge>
    <edge source="UKR" target="GEO">
      <data key="d0">14292828</data>
    </edge>
    <edge source="UKR" target="DEU">
      <data key="d0">131938990</data>
    </edge>
    <edge source="UKR" target="GRC">
      <data key="d0">44965</data>
    </edge>
    <edge source="UKR" target="HUN">
      <data key="d0">1817806</data>
    </edge>
    <edge source="UKR" target="IDN">
      <data key="d0">405732</data>
    </edge>
    <edge source="UKR" target="IRL">
      <data key="d0">53300</data>
    </edge>
    <edge source="UKR" target="ISR">
      <data key="d0">50682377</data>
    </edge>
    <edge source="UKR" target="ITA">
      <data key="d0">34511858</data>
    </edge>
    <edge source="UKR" target="JPN">
      <data key="d0">34531</data>
    </edge>
    <edge source="UKR" target="KAZ">
      <data key="d0">763830667</data>
    </edge>
    <edge source="UKR" target="JOR">
      <data key="d0">3035903</data>
    </edge>
    <edge source="UKR" target="KOR">
      <data key="d0">259272</data>
    </edge>
    <edge source="UKR" target="KGZ">
      <data key="d0">50224</data>
    </edge>
    <edge source="UKR" target="LVA">
      <data key="d0">79052471</data>
    </edge>
    <edge source="UKR" target="LTU">
      <data key="d0">26024352</data>
    </edge>
    <edge source="UKR" target="MEX">
      <data key="d0">480151</data>
    </edge>
    <edge source="UKR" target="MDA">
      <data key="d0">17534769</data>
    </edge>
    <edge source="UKR" target="MAR">
      <data key="d0">2260016</data>
    </edge>
    <edge source="UKR" target="NLD">
      <data key="d0">7272900</data>
    </edge>
    <edge source="UKR" target="NZL">
      <data key="d0">71904</data>
    </edge>
    <edge source="UKR" target="NOR">
      <data key="d0">25727188</data>
    </edge>
    <edge source="UKR" target="PAK">
      <data key="d0">56500</data>
    </edge>
    <edge source="UKR" target="PAN">
      <data key="d0">23631002</data>
    </edge>
    <edge source="UKR" target="PER">
      <data key="d0">202347</data>
    </edge>
    <edge source="UKR" target="POL">
      <data key="d0">12133062</data>
    </edge>
    <edge source="UKR" target="PRT">
      <data key="d0">4206662</data>
    </edge>
    <edge source="UKR" target="ROU">
      <data key="d0">19136262</data>
    </edge>
    <edge source="UKR" target="RUS">
      <data key="d0">2905844899</data>
    </edge>
    <edge source="UKR" target="SRB">
      <data key="d0">117190</data>
    </edge>
    <edge source="UKR" target="IND">
      <data key="d0">11670856</data>
    </edge>
    <edge source="UKR" target="SGP">
      <data key="d0">168838</data>
    </edge>
    <edge source="UKR" target="SVK">
      <data key="d0">1485168</data>
    </edge>
    <edge source="UKR" target="VNM">
      <data key="d0">988310</data>
    </edge>
    <edge source="UKR" target="SVN">
      <data key="d0">295535</data>
    </edge>
    <edge source="UKR" target="ZAF">
      <data key="d0">1059993</data>
    </edge>
    <edge source="UKR" target="ESP">
      <data key="d0">767729</data>
    </edge>
    <edge source="UKR" target="SWE">
      <data key="d0">691025</data>
    </edge>
    <edge source="UKR" target="CHE">
      <data key="d0">21942687</data>
    </edge>
    <edge source="UKR" target="THA">
      <data key="d0">11103</data>
    </edge>
    <edge source="UKR" target="ARE">
      <data key="d0">2043662</data>
    </edge>
    <edge source="UKR" target="TUR">
      <data key="d0">39301529</data>
    </edge>
    <edge source="UKR" target="UGA">
      <data key="d0">793713</data>
    </edge>
    <edge source="UKR" target="EGY">
      <data key="d0">9149502</data>
    </edge>
    <edge source="UKR" target="GBR">
      <data key="d0">108042980</data>
    </edge>
    <edge source="UKR" target="TZA">
      <data key="d0">10104</data>
    </edge>
    <edge source="UKR" target="USA">
      <data key="d0">136891186</data>
    </edge>
    <edge source="AUT" target="DZA">
      <data key="d0">3874363</data>
    </edge>
    <edge source="AUT" target="AZE">
      <data key="d0">11476492</data>
    </edge>
    <edge source="AUT" target="ARG">
      <data key="d0">9355148</data>
    </edge>
    <edge source="AUT" target="AUS">
      <data key="d0">13698798</data>
    </edge>
    <edge source="AUT" target="BEL">
      <data key="d0">38296794</data>
    </edge>
    <edge source="AUT" target="BRA">
      <data key="d0">30642556</data>
    </edge>
    <edge source="AUT" target="BGR">
      <data key="d0">2071936</data>
    </edge>
    <edge source="AUT" target="BLR">
      <data key="d0">5786350</data>
    </edge>
    <edge source="AUT" target="CAN">
      <data key="d0">48729412</data>
    </edge>
    <edge source="AUT" target="CHL">
      <data key="d0">168012</data>
    </edge>
    <edge source="AUT" target="CHN">
      <data key="d0">152651971</data>
    </edge>
    <edge source="AUT" target="COL">
      <data key="d0">4503095</data>
    </edge>
    <edge source="AUT" target="CRI">
      <data key="d0">113686</data>
    </edge>
    <edge source="AUT" target="HRV">
      <data key="d0">22184369</data>
    </edge>
    <edge source="AUT" target="CZE">
      <data key="d0">21690888</data>
    </edge>
    <edge source="AUT" target="DNK">
      <data key="d0">887025</data>
    </edge>
    <edge source="AUT" target="ECU">
      <data key="d0">14231</data>
    </edge>
    <edge source="AUT" target="ETH">
      <data key="d0">1067640</data>
    </edge>
    <edge source="AUT" target="EST">
      <data key="d0">1782775</data>
    </edge>
    <edge source="AUT" target="FIN">
      <data key="d0">13798691</data>
    </edge>
    <edge source="AUT" target="FRA">
      <data key="d0">135015222</data>
    </edge>
    <edge source="AUT" target="DEU">
      <data key="d0">787669175</data>
    </edge>
    <edge source="AUT" target="GHA">
      <data key="d0">626061</data>
    </edge>
    <edge source="AUT" target="GRC">
      <data key="d0">976748</data>
    </edge>
    <edge source="AUT" target="HKG">
      <data key="d0">6373868</data>
    </edge>
    <edge source="AUT" target="HUN">
      <data key="d0">7486661</data>
    </edge>
    <edge source="AUT" target="IDN">
      <data key="d0">4128042</data>
    </edge>
    <edge source="AUT" target="IRL">
      <data key="d0">230485850</data>
    </edge>
    <edge source="AUT" target="ISR">
      <data key="d0">6677468</data>
    </edge>
    <edge source="AUT" target="ITA">
      <data key="d0">86391972</data>
    </edge>
    <edge source="AUT" target="JPN">
      <data key="d0">85053416</data>
    </edge>
    <edge source="AUT" target="KAZ">
      <data key="d0">18378554</data>
    </edge>
    <edge source="AUT" target="JOR">
      <data key="d0">275828</data>
    </edge>
    <edge source="AUT" target="KOR">
      <data key="d0">6375536</data>
    </edge>
    <edge source="AUT" target="LBN">
      <data key="d0">549920</data>
    </edge>
    <edge source="AUT" target="LVA">
      <data key="d0">242748</data>
    </edge>
    <edge source="AUT" target="LTU">
      <data key="d0">4347808</data>
    </edge>
    <edge source="AUT" target="MYS">
      <data key="d0">4219668</data>
    </edge>
    <edge source="AUT" target="MUS">
      <data key="d0">18709</data>
    </edge>
    <edge source="AUT" target="MEX">
      <data key="d0">176391</data>
    </edge>
    <edge source="AUT" target="MAR">
      <data key="d0">32940</data>
    </edge>
    <edge source="AUT" target="OMN">
      <data key="d0">55921</data>
    </edge>
    <edge source="AUT" target="NLD">
      <data key="d0">20841397</data>
    </edge>
    <edge source="AUT" target="NZL">
      <data key="d0">401507</data>
    </edge>
    <edge source="AUT" target="NER">
      <data key="d0">109000</data>
    </edge>
    <edge source="AUT" target="NOR">
      <data key="d0">97694693</data>
    </edge>
    <edge source="AUT" target="PAK">
      <data key="d0">86452</data>
    </edge>
    <edge source="AUT" target="PAN">
      <data key="d0">115170</data>
    </edge>
    <edge source="AUT" target="PHL">
      <data key="d0">103308</data>
    </edge>
    <edge source="AUT" target="POL">
      <data key="d0">85208508</data>
    </edge>
    <edge source="AUT" target="PRT">
      <data key="d0">3071649</data>
    </edge>
    <edge source="AUT" target="ROU">
      <data key="d0">6495426</data>
    </edge>
    <edge source="AUT" target="RUS">
      <data key="d0">194650074</data>
    </edge>
    <edge source="AUT" target="SAU">
      <data key="d0">24406897</data>
    </edge>
    <edge source="AUT" target="SEN">
      <data key="d0">3894328</data>
    </edge>
    <edge source="AUT" target="SRB">
      <data key="d0">1244613</data>
    </edge>
    <edge source="AUT" target="IND">
      <data key="d0">32334781</data>
    </edge>
    <edge source="AUT" target="SGP">
      <data key="d0">8830928</data>
    </edge>
    <edge source="AUT" target="SVK">
      <data key="d0">15191867</data>
    </edge>
    <edge source="AUT" target="SVN">
      <data key="d0">4402411</data>
    </edge>
    <edge source="AUT" target="ZAF">
      <data key="d0">4435812</data>
    </edge>
    <edge source="AUT" target="ESP">
      <data key="d0">28558765</data>
    </edge>
    <edge source="AUT" target="SWE">
      <data key="d0">19402735</data>
    </edge>
    <edge source="AUT" target="CHE">
      <data key="d0">127475408</data>
    </edge>
    <edge source="AUT" target="THA">
      <data key="d0">18673012</data>
    </edge>
    <edge source="AUT" target="ARE">
      <data key="d0">11168102</data>
    </edge>
    <edge source="AUT" target="TUN">
      <data key="d0">1041388</data>
    </edge>
    <edge source="AUT" target="TUR">
      <data key="d0">53800668</data>
    </edge>
    <edge source="AUT" target="UGA">
      <data key="d0">186173</data>
    </edge>
    <edge source="AUT" target="UKR">
      <data key="d0">22745174</data>
    </edge>
    <edge source="AUT" target="MKD">
      <data key="d0">580803</data>
    </edge>
    <edge source="AUT" target="EGY">
      <data key="d0">13753132</data>
    </edge>
    <edge source="AUT" target="GBR">
      <data key="d0">94468358</data>
    </edge>
    <edge source="AUT" target="USA">
      <data key="d0">325171011</data>
    </edge>
    <edge source="AUT" target="BFA">
      <data key="d0">1356843</data>
    </edge>
    <edge source="BEL" target="DZA">
      <data key="d0">2804806</data>
    </edge>
    <edge source="BEL" target="AZE">
      <data key="d0">287696</data>
    </edge>
    <edge source="BEL" target="ARG">
      <data key="d0">75292</data>
    </edge>
    <edge source="BEL" target="AUS">
      <data key="d0">3050824</data>
    </edge>
    <edge source="BEL" target="AUT">
      <data key="d0">2988577</data>
    </edge>
    <edge source="BEL" target="BRA">
      <data key="d0">54340785</data>
    </edge>
    <edge source="BEL" target="BGR">
      <data key="d0">158563</data>
    </edge>
    <edge source="BEL" target="CMR">
      <data key="d0">429660</data>
    </edge>
    <edge source="BEL" target="CAN">
      <data key="d0">63684951</data>
    </edge>
    <edge source="BEL" target="CAF">
      <data key="d0">23847</data>
    </edge>
    <edge source="BEL" target="CHL">
      <data key="d0">189035</data>
    </edge>
    <edge source="BEL" target="CHN">
      <data key="d0">19723766</data>
    </edge>
    <edge source="BEL" target="COL">
      <data key="d0">771699</data>
    </edge>
    <edge source="BEL" target="HRV">
      <data key="d0">741173</data>
    </edge>
    <edge source="BEL" target="CZE">
      <data key="d0">1596324</data>
    </edge>
    <edge source="BEL" target="DNK">
      <data key="d0">435952</data>
    </edge>
    <edge source="BEL" target="ECU">
      <data key="d0">35752</data>
    </edge>
    <edge source="BEL" target="ETH">
      <data key="d0">39695</data>
    </edge>
    <edge source="BEL" target="EST">
      <data key="d0">151736</data>
    </edge>
    <edge source="BEL" target="FIN">
      <data key="d0">1830497</data>
    </edge>
    <edge source="BEL" target="FRA">
      <data key="d0">275814912</data>
    </edge>
    <edge source="BEL" target="GEO">
      <data key="d0">66749</data>
    </edge>
    <edge source="BEL" target="GMB">
      <data key="d0">103878</data>
    </edge>
    <edge source="BEL" target="DEU">
      <data key="d0">172113085</data>
    </edge>
    <edge source="BEL" target="GHA">
      <data key="d0">1739414</data>
    </edge>
    <edge source="BEL" target="GRC">
      <data key="d0">1167941</data>
    </edge>
    <edge source="BEL" target="HKG">
      <data key="d0">215451</data>
    </edge>
    <edge source="BEL" target="HUN">
      <data key="d0">412229</data>
    </edge>
    <edge source="BEL" target="IDN">
      <data key="d0">5304872</data>
    </edge>
    <edge source="BEL" target="IRL">
      <data key="d0">275922</data>
    </edge>
    <edge source="BEL" target="ISR">
      <data key="d0">6244476</data>
    </edge>
    <edge source="BEL" target="ITA">
      <data key="d0">36533890</data>
    </edge>
    <edge source="BEL" target="CIV">
      <data key="d0">1201985</data>
    </edge>
    <edge source="BEL" target="JPN">
      <data key="d0">578688</data>
    </edge>
    <edge source="BEL" target="KAZ">
      <data key="d0">28982</data>
    </edge>
    <edge source="BEL" target="JOR">
      <data key="d0">338830</data>
    </edge>
    <edge source="BEL" target="KOR">
      <data key="d0">1125775</data>
    </edge>
    <edge source="BEL" target="LBN">
      <data key="d0">14531</data>
    </edge>
    <edge source="BEL" target="LVA">
      <data key="d0">920490</data>
    </edge>
    <edge source="BEL" target="MDG">
      <data key="d0">990341</data>
    </edge>
    <edge source="BEL" target="MYS">
      <data key="d0">889228</data>
    </edge>
    <edge source="BEL" target="MRT">
      <data key="d0">872031</data>
    </edge>
    <edge source="BEL" target="MEX">
      <data key="d0">834375</data>
    </edge>
    <edge source="BEL" target="MAR">
      <data key="d0">7685117</data>
    </edge>
    <edge source="BEL" target="OMN">
      <data key="d0">12396</data>
    </edge>
    <edge source="BEL" target="NAM">
      <data key="d0">149074</data>
    </edge>
    <edge source="BEL" target="NLD">
      <data key="d0">25875019</data>
    </edge>
    <edge source="BEL" target="NZL">
      <data key="d0">44223</data>
    </edge>
    <edge source="BEL" target="NER">
      <data key="d0">194174</data>
    </edge>
    <edge source="BEL" target="NOR">
      <data key="d0">5826402</data>
    </edge>
    <edge source="BEL" target="PAN">
      <data key="d0">75667227</data>
    </edge>
    <edge source="BEL" target="PER">
      <data key="d0">10829</data>
    </edge>
    <edge source="BEL" target="PHL">
      <data key="d0">4154607</data>
    </edge>
    <edge source="BEL" target="POL">
      <data key="d0">3004031</data>
    </edge>
    <edge source="BEL" target="PRT">
      <data key="d0">1049447</data>
    </edge>
    <edge source="BEL" target="ROU">
      <data key="d0">1449506</data>
    </edge>
    <edge source="BEL" target="RUS">
      <data key="d0">4781531</data>
    </edge>
    <edge source="BEL" target="SAU">
      <data key="d0">5953570</data>
    </edge>
    <edge source="BEL" target="SEN">
      <data key="d0">3021072</data>
    </edge>
    <edge source="BEL" target="SRB">
      <data key="d0">77191</data>
    </edge>
    <edge source="BEL" target="IND">
      <data key="d0">8671770</data>
    </edge>
    <edge source="BEL" target="SGP">
      <data key="d0">113510190</data>
    </edge>
    <edge source="BEL" target="SVK">
      <data key="d0">472758</data>
    </edge>
    <edge source="BEL" target="VNM">
      <data key="d0">47648</data>
    </edge>
    <edge source="BEL" target="SVN">
      <data key="d0">2594611</data>
    </edge>
    <edge source="BEL" target="ZAF">
      <data key="d0">8763550</data>
    </edge>
    <edge source="BEL" target="ESP">
      <data key="d0">15982271</data>
    </edge>
    <edge source="BEL" target="SWE">
      <data key="d0">7698469</data>
    </edge>
    <edge source="BEL" target="CHE">
      <data key="d0">8805619</data>
    </edge>
    <edge source="BEL" target="THA">
      <data key="d0">550186</data>
    </edge>
    <edge source="BEL" target="TGO">
      <data key="d0">85556</data>
    </edge>
    <edge source="BEL" target="ARE">
      <data key="d0">6837637</data>
    </edge>
    <edge source="BEL" target="TUN">
      <data key="d0">135332</data>
    </edge>
    <edge source="BEL" target="TUR">
      <data key="d0">9566954</data>
    </edge>
    <edge source="BEL" target="UGA">
      <data key="d0">57032</data>
    </edge>
    <edge source="BEL" target="UKR">
      <data key="d0">284780</data>
    </edge>
    <edge source="BEL" target="EGY">
      <data key="d0">629109</data>
    </edge>
    <edge source="BEL" target="GBR">
      <data key="d0">130098599</data>
    </edge>
    <edge source="BEL" target="TZA">
      <data key="d0">706738</data>
    </edge>
    <edge source="BEL" target="USA">
      <data key="d0">218120326</data>
    </edge>
    <edge source="BEL" target="BFA">
      <data key="d0">57228</data>
    </edge>
    <edge source="BEL" target="URY">
      <data key="d0">313646</data>
    </edge>
    <edge source="KHM" target="AUS">
      <data key="d0">53919</data>
    </edge>
    <edge source="KHM" target="CAN">
      <data key="d0">2925469</data>
    </edge>
    <edge source="KHM" target="MYS">
      <data key="d0">382795</data>
    </edge>
    <edge source="KHM" target="VNM">
      <data key="d0">377800</data>
    </edge>
    <edge source="LKA" target="AUS">
      <data key="d0">10204</data>
    </edge>
    <edge source="LKA" target="BEL">
      <data key="d0">49925</data>
    </edge>
    <edge source="LKA" target="CAN">
      <data key="d0">57664</data>
    </edge>
    <edge source="LKA" target="CHN">
      <data key="d0">7370531</data>
    </edge>
    <edge source="LKA" target="CZE">
      <data key="d0">62219</data>
    </edge>
    <edge source="LKA" target="DNK">
      <data key="d0">10803</data>
    </edge>
    <edge source="LKA" target="FRA">
      <data key="d0">3384215</data>
    </edge>
    <edge source="LKA" target="GEO">
      <data key="d0">48368</data>
    </edge>
    <edge source="LKA" target="DEU">
      <data key="d0">4911067</data>
    </edge>
    <edge source="LKA" target="HKG">
      <data key="d0">4479623</data>
    </edge>
    <edge source="LKA" target="IDN">
      <data key="d0">29501393</data>
    </edge>
    <edge source="LKA" target="ISR">
      <data key="d0">97717</data>
    </edge>
    <edge source="LKA" target="JPN">
      <data key="d0">100436</data>
    </edge>
    <edge source="LKA" target="LTU">
      <data key="d0">16204</data>
    </edge>
    <edge source="LKA" target="MYS">
      <data key="d0">16060</data>
    </edge>
    <edge source="LKA" target="NLD">
      <data key="d0">1138663</data>
    </edge>
    <edge source="LKA" target="NOR">
      <data key="d0">235684</data>
    </edge>
    <edge source="LKA" target="IND">
      <data key="d0">26559250</data>
    </edge>
    <edge source="LKA" target="SGP">
      <data key="d0">30219237</data>
    </edge>
    <edge source="LKA" target="ESP">
      <data key="d0">1950355</data>
    </edge>
    <edge source="LKA" target="THA">
      <data key="d0">17843</data>
    </edge>
    <edge source="LKA" target="ARE">
      <data key="d0">937668</data>
    </edge>
    <edge source="LKA" target="UKR">
      <data key="d0">51109</data>
    </edge>
    <edge source="LKA" target="GBR">
      <data key="d0">955629</data>
    </edge>
    <edge source="LKA" target="TZA">
      <data key="d0">95099</data>
    </edge>
    <edge source="LKA" target="USA">
      <data key="d0">216856</data>
    </edge>
    <edge source="CZE" target="DZA">
      <data key="d0">2541927</data>
    </edge>
    <edge source="CZE" target="ARG">
      <data key="d0">24464</data>
    </edge>
    <edge source="CZE" target="AUS">
      <data key="d0">3670188</data>
    </edge>
    <edge source="CZE" target="AUT">
      <data key="d0">63265705</data>
    </edge>
    <edge source="CZE" target="ARM">
      <data key="d0">5436664</data>
    </edge>
    <edge source="CZE" target="BEL">
      <data key="d0">6601227</data>
    </edge>
    <edge source="CZE" target="BOL">
      <data key="d0">69660</data>
    </edge>
    <edge source="CZE" target="BRA">
      <data key="d0">549689</data>
    </edge>
    <edge source="CZE" target="BGR">
      <data key="d0">2819290</data>
    </edge>
    <edge source="CZE" target="BLR">
      <data key="d0">17849977</data>
    </edge>
    <edge source="CZE" target="CMR">
      <data key="d0">1060628</data>
    </edge>
    <edge source="CZE" target="CAN">
      <data key="d0">7849175</data>
    </edge>
    <edge source="CZE" target="LKA">
      <data key="d0">29028</data>
    </edge>
    <edge source="CZE" target="CHL">
      <data key="d0">145156</data>
    </edge>
    <edge source="CZE" target="CHN">
      <data key="d0">27357974</data>
    </edge>
    <edge source="CZE" target="COL">
      <data key="d0">76594</data>
    </edge>
    <edge source="CZE" target="HRV">
      <data key="d0">737467</data>
    </edge>
    <edge source="CZE" target="DNK">
      <data key="d0">821735</data>
    </edge>
    <edge source="CZE" target="ECU">
      <data key="d0">28939</data>
    </edge>
    <edge source="CZE" target="ETH">
      <data key="d0">20360</data>
    </edge>
    <edge source="CZE" target="EST">
      <data key="d0">659946</data>
    </edge>
    <edge source="CZE" target="FIN">
      <data key="d0">6595543</data>
    </edge>
    <edge source="CZE" target="FRA">
      <data key="d0">192870368</data>
    </edge>
    <edge source="CZE" target="GEO">
      <data key="d0">30016153</data>
    </edge>
    <edge source="CZE" target="DEU">
      <data key="d0">206852141</data>
    </edge>
    <edge source="CZE" target="GRC">
      <data key="d0">38721</data>
    </edge>
    <edge source="CZE" target="HND">
      <data key="d0">29167</data>
    </edge>
    <edge source="CZE" target="HKG">
      <data key="d0">2670918</data>
    </edge>
    <edge source="CZE" target="HUN">
      <data key="d0">16165203</data>
    </edge>
    <edge source="CZE" target="IDN">
      <data key="d0">182811</data>
    </edge>
    <edge source="CZE" target="IRL">
      <data key="d0">267352</data>
    </edge>
    <edge source="CZE" target="ISR">
      <data key="d0">532740</data>
    </edge>
    <edge source="CZE" target="ITA">
      <data key="d0">19050005</data>
    </edge>
    <edge source="CZE" target="CIV">
      <data key="d0">27755</data>
    </edge>
    <edge source="CZE" target="JPN">
      <data key="d0">1641392</data>
    </edge>
    <edge source="CZE" target="KAZ">
      <data key="d0">1220975</data>
    </edge>
    <edge source="CZE" target="KOR">
      <data key="d0">15301140</data>
    </edge>
    <edge source="CZE" target="LVA">
      <data key="d0">34691682</data>
    </edge>
    <edge source="CZE" target="LTU">
      <data key="d0">40767440</data>
    </edge>
    <edge source="CZE" target="MYS">
      <data key="d0">72358</data>
    </edge>
    <edge source="CZE" target="MUS">
      <data key="d0">12733</data>
    </edge>
    <edge source="CZE" target="MEX">
      <data key="d0">2131676</data>
    </edge>
    <edge source="CZE" target="MDA">
      <data key="d0">12881</data>
    </edge>
    <edge source="CZE" target="MAR">
      <data key="d0">1317017</data>
    </edge>
    <edge source="CZE" target="NLD">
      <data key="d0">7988598</data>
    </edge>
    <edge source="CZE" target="NZL">
      <data key="d0">1404707</data>
    </edge>
    <edge source="CZE" target="NOR">
      <data key="d0">2380728</data>
    </edge>
    <edge source="CZE" target="PAK">
      <data key="d0">16859</data>
    </edge>
    <edge source="CZE" target="PER">
      <data key="d0">15879</data>
    </edge>
    <edge source="CZE" target="PHL">
      <data key="d0">1033333</data>
    </edge>
    <edge source="CZE" target="POL">
      <data key="d0">49748192</data>
    </edge>
    <edge source="CZE" target="PRT">
      <data key="d0">1167588</data>
    </edge>
    <edge source="CZE" target="ROU">
      <data key="d0">9977486</data>
    </edge>
    <edge source="CZE" target="RUS">
      <data key="d0">64085553</data>
    </edge>
    <edge source="CZE" target="SAU">
      <data key="d0">53727</data>
    </edge>
    <edge source="CZE" target="SRB">
      <data key="d0">1124710</data>
    </edge>
    <edge source="CZE" target="IND">
      <data key="d0">12959143</data>
    </edge>
    <edge source="CZE" target="SGP">
      <data key="d0">76856</data>
    </edge>
    <edge source="CZE" target="SVK">
      <data key="d0">189473885</data>
    </edge>
    <edge source="CZE" target="VNM">
      <data key="d0">4698232</data>
    </edge>
    <edge source="CZE" target="SVN">
      <data key="d0">6501858</data>
    </edge>
    <edge source="CZE" target="ZAF">
      <data key="d0">1816597</data>
    </edge>
    <edge source="CZE" target="ESP">
      <data key="d0">25131240</data>
    </edge>
    <edge source="CZE" target="SWE">
      <data key="d0">10815498</data>
    </edge>
    <edge source="CZE" target="CHE">
      <data key="d0">24964829</data>
    </edge>
    <edge source="CZE" target="THA">
      <data key="d0">1322424</data>
    </edge>
    <edge source="CZE" target="ARE">
      <data key="d0">1012697</data>
    </edge>
    <edge source="CZE" target="TUN">
      <data key="d0">535253</data>
    </edge>
    <edge source="CZE" target="TUR">
      <data key="d0">3101235</data>
    </edge>
    <edge source="CZE" target="UGA">
      <data key="d0">576073</data>
    </edge>
    <edge source="CZE" target="UKR">
      <data key="d0">134764824</data>
    </edge>
    <edge source="CZE" target="MKD">
      <data key="d0">382801</data>
    </edge>
    <edge source="CZE" target="EGY">
      <data key="d0">2946481</data>
    </edge>
    <edge source="CZE" target="GBR">
      <data key="d0">32972606</data>
    </edge>
    <edge source="CZE" target="TZA">
      <data key="d0">17957</data>
    </edge>
    <edge source="CZE" target="USA">
      <data key="d0">126672975</data>
    </edge>
    <edge source="CZE" target="URY">
      <data key="d0">136874</data>
    </edge>
    <edge source="DNK" target="ALB">
      <data key="d0">12336</data>
    </edge>
    <edge source="DNK" target="DZA">
      <data key="d0">423754</data>
    </edge>
    <edge source="DNK" target="ARG">
      <data key="d0">3478444</data>
    </edge>
    <edge source="DNK" target="AUS">
      <data key="d0">8640838</data>
    </edge>
    <edge source="DNK" target="AUT">
      <data key="d0">4064371</data>
    </edge>
    <edge source="DNK" target="ARM">
      <data key="d0">142957</data>
    </edge>
    <edge source="DNK" target="BEL">
      <data key="d0">2929870</data>
    </edge>
    <edge source="DNK" target="BRA">
      <data key="d0">3108750</data>
    </edge>
    <edge source="DNK" target="BGR">
      <data key="d0">101883</data>
    </edge>
    <edge source="DNK" target="BLR">
      <data key="d0">19777</data>
    </edge>
    <edge source="DNK" target="CMR">
      <data key="d0">50242</data>
    </edge>
    <edge source="DNK" target="CAN">
      <data key="d0">2292127</data>
    </edge>
    <edge source="DNK" target="LKA">
      <data key="d0">201401</data>
    </edge>
    <edge source="DNK" target="CHL">
      <data key="d0">809523</data>
    </edge>
    <edge source="DNK" target="CHN">
      <data key="d0">11347956</data>
    </edge>
    <edge source="DNK" target="COL">
      <data key="d0">132444</data>
    </edge>
    <edge source="DNK" target="HRV">
      <data key="d0">171694</data>
    </edge>
    <edge source="DNK" target="CZE">
      <data key="d0">619436</data>
    </edge>
    <edge source="DNK" target="ECU">
      <data key="d0">87410</data>
    </edge>
    <edge source="DNK" target="ETH">
      <data key="d0">120058</data>
    </edge>
    <edge source="DNK" target="EST">
      <data key="d0">563424</data>
    </edge>
    <edge source="DNK" target="FIN">
      <data key="d0">2755970</data>
    </edge>
    <edge source="DNK" target="FRA">
      <data key="d0">15492496</data>
    </edge>
    <edge source="DNK" target="GEO">
      <data key="d0">41805</data>
    </edge>
    <edge source="DNK" target="DEU">
      <data key="d0">34922721</data>
    </edge>
    <edge source="DNK" target="GHA">
      <data key="d0">96503</data>
    </edge>
    <edge source="DNK" target="GRC">
      <data key="d0">143991</data>
    </edge>
    <edge source="DNK" target="HKG">
      <data key="d0">3730297</data>
    </edge>
    <edge source="DNK" target="HUN">
      <data key="d0">121900</data>
    </edge>
    <edge source="DNK" target="IDN">
      <data key="d0">3568789</data>
    </edge>
    <edge source="DNK" target="IRL">
      <data key="d0">8002683</data>
    </edge>
    <edge source="DNK" target="ISR">
      <data key="d0">1359343</data>
    </edge>
    <edge source="DNK" target="ITA">
      <data key="d0">4649411</data>
    </edge>
    <edge source="DNK" target="JPN">
      <data key="d0">5173442</data>
    </edge>
    <edge source="DNK" target="KAZ">
      <data key="d0">4357512</data>
    </edge>
    <edge source="DNK" target="JOR">
      <data key="d0">505943</data>
    </edge>
    <edge source="DNK" target="KOR">
      <data key="d0">20061809</data>
    </edge>
    <edge source="DNK" target="LBN">
      <data key="d0">844163</data>
    </edge>
    <edge source="DNK" target="LVA">
      <data key="d0">70341</data>
    </edge>
    <edge source="DNK" target="LTU">
      <data key="d0">226150</data>
    </edge>
    <edge source="DNK" target="MDG">
      <data key="d0">46117</data>
    </edge>
    <edge source="DNK" target="MYS">
      <data key="d0">1329679</data>
    </edge>
    <edge source="DNK" target="MUS">
      <data key="d0">44063</data>
    </edge>
    <edge source="DNK" target="MEX">
      <data key="d0">430824</data>
    </edge>
    <edge source="DNK" target="MAR">
      <data key="d0">750128</data>
    </edge>
    <edge source="DNK" target="MOZ">
      <data key="d0">2048679</data>
    </edge>
    <edge source="DNK" target="OMN">
      <data key="d0">701792</data>
    </edge>
    <edge source="DNK" target="NLD">
      <data key="d0">6532307</data>
    </edge>
    <edge source="DNK" target="NZL">
      <data key="d0">259264</data>
    </edge>
    <edge source="DNK" target="NER">
      <data key="d0">10800</data>
    </edge>
    <edge source="DNK" target="NOR">
      <data key="d0">85707546</data>
    </edge>
    <edge source="DNK" target="PAK">
      <data key="d0">3352310</data>
    </edge>
    <edge source="DNK" target="PAN">
      <data key="d0">7387838</data>
    </edge>
    <edge source="DNK" target="PER">
      <data key="d0">726158</data>
    </edge>
    <edge source="DNK" target="PHL">
      <data key="d0">682663</data>
    </edge>
    <edge source="DNK" target="POL">
      <data key="d0">1086944</data>
    </edge>
    <edge source="DNK" target="PRT">
      <data key="d0">903932</data>
    </edge>
    <edge source="DNK" target="ROU">
      <data key="d0">88870</data>
    </edge>
    <edge source="DNK" target="RUS">
      <data key="d0">6460101</data>
    </edge>
    <edge source="DNK" target="SAU">
      <data key="d0">2354215</data>
    </edge>
    <edge source="DNK" target="SEN">
      <data key="d0">118962</data>
    </edge>
    <edge source="DNK" target="SRB">
      <data key="d0">129392</data>
    </edge>
    <edge source="DNK" target="IND">
      <data key="d0">683572</data>
    </edge>
    <edge source="DNK" target="SGP">
      <data key="d0">81820014</data>
    </edge>
    <edge source="DNK" target="SVK">
      <data key="d0">150478</data>
    </edge>
    <edge source="DNK" target="VNM">
      <data key="d0">806478</data>
    </edge>
    <edge source="DNK" target="SVN">
      <data key="d0">450268</data>
    </edge>
    <edge source="DNK" target="ZAF">
      <data key="d0">545933</data>
    </edge>
    <edge source="DNK" target="ESP">
      <data key="d0">3470107</data>
    </edge>
    <edge source="DNK" target="SWE">
      <data key="d0">37450164</data>
    </edge>
    <edge source="DNK" target="CHE">
      <data key="d0">8831789</data>
    </edge>
    <edge source="DNK" target="THA">
      <data key="d0">840129</data>
    </edge>
    <edge source="DNK" target="ARE">
      <data key="d0">8182491</data>
    </edge>
    <edge source="DNK" target="TUN">
      <data key="d0">130939</data>
    </edge>
    <edge source="DNK" target="TUR">
      <data key="d0">3959968</data>
    </edge>
    <edge source="DNK" target="UGA">
      <data key="d0">12991</data>
    </edge>
    <edge source="DNK" target="UKR">
      <data key="d0">58508</data>
    </edge>
    <edge source="DNK" target="EGY">
      <data key="d0">2091886</data>
    </edge>
    <edge source="DNK" target="GBR">
      <data key="d0">30525339</data>
    </edge>
    <edge source="DNK" target="TZA">
      <data key="d0">44886</data>
    </edge>
    <edge source="DNK" target="USA">
      <data key="d0">102138494</data>
    </edge>
    <edge source="ECU" target="CAN">
      <data key="d0">13880</data>
    </edge>
    <edge source="ECU" target="CHL">
      <data key="d0">81420</data>
    </edge>
    <edge source="ECU" target="COL">
      <data key="d0">7513021</data>
    </edge>
    <edge source="ECU" target="CRI">
      <data key="d0">152910</data>
    </edge>
    <edge source="ECU" target="MEX">
      <data key="d0">10000</data>
    </edge>
    <edge source="ECU" target="PAN">
      <data key="d0">2808377</data>
    </edge>
    <edge source="ECU" target="PER">
      <data key="d0">1021064</data>
    </edge>
    <edge source="ECU" target="ESP">
      <data key="d0">175656</data>
    </edge>
    <edge source="ECU" target="USA">
      <data key="d0">417905</data>
    </edge>
    <edge source="ETH" target="DEU">
      <data key="d0">1172161</data>
    </edge>
    <edge source="ETH" target="NLD">
      <data key="d0">18912</data>
    </edge>
    <edge source="ETH" target="ZAF">
      <data key="d0">193247</data>
    </edge>
    <edge source="ETH" target="GBR">
      <data key="d0">34615</data>
    </edge>
    <edge source="ETH" target="USA">
      <data key="d0">3877740</data>
    </edge>
    <edge source="FIN" target="DZA">
      <data key="d0">1441504</data>
    </edge>
    <edge source="FIN" target="AUS">
      <data key="d0">758821</data>
    </edge>
    <edge source="FIN" target="AUT">
      <data key="d0">2636925</data>
    </edge>
    <edge source="FIN" target="BEL">
      <data key="d0">52668</data>
    </edge>
    <edge source="FIN" target="BRA">
      <data key="d0">112597</data>
    </edge>
    <edge source="FIN" target="BLR">
      <data key="d0">110730</data>
    </edge>
    <edge source="FIN" target="CAN">
      <data key="d0">223943</data>
    </edge>
    <edge source="FIN" target="CHN">
      <data key="d0">602837</data>
    </edge>
    <edge source="FIN" target="COL">
      <data key="d0">1583464</data>
    </edge>
    <edge source="FIN" target="HRV">
      <data key="d0">40069</data>
    </edge>
    <edge source="FIN" target="CZE">
      <data key="d0">1450647</data>
    </edge>
    <edge source="FIN" target="DNK">
      <data key="d0">1644508</data>
    </edge>
    <edge source="FIN" target="ECU">
      <data key="d0">219413</data>
    </edge>
    <edge source="FIN" target="EST">
      <data key="d0">165558715</data>
    </edge>
    <edge source="FIN" target="FRA">
      <data key="d0">31940969</data>
    </edge>
    <edge source="FIN" target="DEU">
      <data key="d0">18617209</data>
    </edge>
    <edge source="FIN" target="GRC">
      <data key="d0">501865</data>
    </edge>
    <edge source="FIN" target="HKG">
      <data key="d0">2799012</data>
    </edge>
    <edge source="FIN" target="HUN">
      <data key="d0">173438</data>
    </edge>
    <edge source="FIN" target="IDN">
      <data key="d0">416676</data>
    </edge>
    <edge source="FIN" target="IRL">
      <data key="d0">63015</data>
    </edge>
    <edge source="FIN" target="ITA">
      <data key="d0">8710231</data>
    </edge>
    <edge source="FIN" target="JPN">
      <data key="d0">793752</data>
    </edge>
    <edge source="FIN" target="KAZ">
      <data key="d0">1378203</data>
    </edge>
    <edge source="FIN" target="JOR">
      <data key="d0">52258</data>
    </edge>
    <edge source="FIN" target="KOR">
      <data key="d0">20328</data>
    </edge>
    <edge source="FIN" target="LVA">
      <data key="d0">268919</data>
    </edge>
    <edge source="FIN" target="LTU">
      <data key="d0">1359732</data>
    </edge>
    <edge source="FIN" target="MEX">
      <data key="d0">797348</data>
    </edge>
    <edge source="FIN" target="MDA">
      <data key="d0">16001728</data>
    </edge>
    <edge source="FIN" target="OMN">
      <data key="d0">50771</data>
    </edge>
    <edge source="FIN" target="NAM">
      <data key="d0">45817166</data>
    </edge>
    <edge source="FIN" target="NLD">
      <data key="d0">7523217</data>
    </edge>
    <edge source="FIN" target="NOR">
      <data key="d0">52627286</data>
    </edge>
    <edge source="FIN" target="PHL">
      <data key="d0">1733161</data>
    </edge>
    <edge source="FIN" target="POL">
      <data key="d0">2492949</data>
    </edge>
    <edge source="FIN" target="PRT">
      <data key="d0">150821</data>
    </edge>
    <edge source="FIN" target="ROU">
      <data key="d0">392345</data>
    </edge>
    <edge source="FIN" target="RUS">
      <data key="d0">46238343</data>
    </edge>
    <edge source="FIN" target="SAU">
      <data key="d0">1361698</data>
    </edge>
    <edge source="FIN" target="IND">
      <data key="d0">1498047</data>
    </edge>
    <edge source="FIN" target="SGP">
      <data key="d0">4711855</data>
    </edge>
    <edge source="FIN" target="SVK">
      <data key="d0">49506</data>
    </edge>
    <edge source="FIN" target="ZAF">
      <data key="d0">149439584</data>
    </edge>
    <edge source="FIN" target="ESP">
      <data key="d0">2943382</data>
    </edge>
    <edge source="FIN" target="SWE">
      <data key="d0">134147792</data>
    </edge>
    <edge source="FIN" target="CHE">
      <data key="d0">32539142</data>
    </edge>
    <edge source="FIN" target="ARE">
      <data key="d0">1263334</data>
    </edge>
    <edge source="FIN" target="UKR">
      <data key="d0">1262317</data>
    </edge>
    <edge source="FIN" target="GBR">
      <data key="d0">234900866</data>
    </edge>
    <edge source="FIN" target="USA">
      <data key="d0">31421139</data>
    </edge>
    <edge source="GHA" target="AUS">
      <data key="d0">14172</data>
    </edge>
    <edge source="GHA" target="BEL">
      <data key="d0">10437</data>
    </edge>
    <edge source="GHA" target="DNK">
      <data key="d0">14013</data>
    </edge>
    <edge source="GHA" target="DEU">
      <data key="d0">23522</data>
    </edge>
    <edge source="GHA" target="CIV">
      <data key="d0">54102</data>
    </edge>
    <edge source="GHA" target="NLD">
      <data key="d0">22092</data>
    </edge>
    <edge source="GHA" target="ZAF">
      <data key="d0">35742</data>
    </edge>
    <edge source="GHA" target="ARE">
      <data key="d0">20938</data>
    </edge>
    <edge source="GHA" target="GBR">
      <data key="d0">173939</data>
    </edge>
    <edge source="GHA" target="USA">
      <data key="d0">73662</data>
    </edge>
    <edge source="GTM" target="ARG">
      <data key="d0">90000</data>
    </edge>
    <edge source="GTM" target="COL">
      <data key="d0">26695</data>
    </edge>
    <edge source="GTM" target="CRI">
      <data key="d0">11676</data>
    </edge>
    <edge source="GTM" target="SLV">
      <data key="d0">560212</data>
    </edge>
    <edge source="GTM" target="HND">
      <data key="d0">682594</data>
    </edge>
    <edge source="GTM" target="MEX">
      <data key="d0">10000</data>
    </edge>
    <edge source="GTM" target="NIC">
      <data key="d0">31290</data>
    </edge>
    <edge source="GTM" target="PAN">
      <data key="d0">1058850</data>
    </edge>
    <edge source="GTM" target="USA">
      <data key="d0">1332096</data>
    </edge>
    <edge source="HKG" target="ARG">
      <data key="d0">12570285</data>
    </edge>
    <edge source="HKG" target="AUS">
      <data key="d0">9010455</data>
    </edge>
    <edge source="HKG" target="AUT">
      <data key="d0">19604</data>
    </edge>
    <edge source="HKG" target="BRA">
      <data key="d0">21755</data>
    </edge>
    <edge source="HKG" target="CAN">
      <data key="d0">529835</data>
    </edge>
    <edge source="HKG" target="LKA">
      <data key="d0">2052661</data>
    </edge>
    <edge source="HKG" target="CHN">
      <data key="d0">105761141</data>
    </edge>
    <edge source="HKG" target="COL">
      <data key="d0">13073096</data>
    </edge>
    <edge source="HKG" target="ETH">
      <data key="d0">28436</data>
    </edge>
    <edge source="HKG" target="FRA">
      <data key="d0">16817863</data>
    </edge>
    <edge source="HKG" target="DEU">
      <data key="d0">2894084</data>
    </edge>
    <edge source="HKG" target="HUN">
      <data key="d0">107331</data>
    </edge>
    <edge source="HKG" target="IDN">
      <data key="d0">878144</data>
    </edge>
    <edge source="HKG" target="ISR">
      <data key="d0">30675</data>
    </edge>
    <edge source="HKG" target="ITA">
      <data key="d0">192214</data>
    </edge>
    <edge source="HKG" target="JPN">
      <data key="d0">14779088</data>
    </edge>
    <edge source="HKG" target="KOR">
      <data key="d0">19946057</data>
    </edge>
    <edge source="HKG" target="MYS">
      <data key="d0">1844120</data>
    </edge>
    <edge source="HKG" target="MEX">
      <data key="d0">13496</data>
    </edge>
    <edge source="HKG" target="OMN">
      <data key="d0">95981</data>
    </edge>
    <edge source="HKG" target="NLD">
      <data key="d0">1366813</data>
    </edge>
    <edge source="HKG" target="NZL">
      <data key="d0">979242</data>
    </edge>
    <edge source="HKG" target="PAK">
      <data key="d0">331410</data>
    </edge>
    <edge source="HKG" target="PHL">
      <data key="d0">5245788</data>
    </edge>
    <edge source="HKG" target="RUS">
      <data key="d0">4006448</data>
    </edge>
    <edge source="HKG" target="SAU">
      <data key="d0">13254109</data>
    </edge>
    <edge source="HKG" target="SRB">
      <data key="d0">270775</data>
    </edge>
    <edge source="HKG" target="IND">
      <data key="d0">12109329</data>
    </edge>
    <edge source="HKG" target="SGP">
      <data key="d0">63651282</data>
    </edge>
    <edge source="HKG" target="VNM">
      <data key="d0">2943099</data>
    </edge>
    <edge source="HKG" target="SVN">
      <data key="d0">502811</data>
    </edge>
    <edge source="HKG" target="CHE">
      <data key="d0">1220188</data>
    </edge>
    <edge source="HKG" target="THA">
      <data key="d0">6282690</data>
    </edge>
    <edge source="HKG" target="ARE">
      <data key="d0">9494216</data>
    </edge>
    <edge source="HKG" target="TUR">
      <data key="d0">428795</data>
    </edge>
    <edge source="HKG" target="GBR">
      <data key="d0">8577802</data>
    </edge>
    <edge source="HKG" target="USA">
      <data key="d0">48887516</data>
    </edge>
    <edge source="HUN" target="AUS">
      <data key="d0">1018179</data>
    </edge>
    <edge source="HUN" target="AUT">
      <data key="d0">40735270</data>
    </edge>
    <edge source="HUN" target="BEL">
      <data key="d0">4566210</data>
    </edge>
    <edge source="HUN" target="BRA">
      <data key="d0">532837</data>
    </edge>
    <edge source="HUN" target="BGR">
      <data key="d0">798105</data>
    </edge>
    <edge source="HUN" target="CAN">
      <data key="d0">204789</data>
    </edge>
    <edge source="HUN" target="CHN">
      <data key="d0">48056669</data>
    </edge>
    <edge source="HUN" target="HRV">
      <data key="d0">2669192</data>
    </edge>
    <edge source="HUN" target="CZE">
      <data key="d0">4154233</data>
    </edge>
    <edge source="HUN" target="DNK">
      <data key="d0">47734</data>
    </edge>
    <edge source="HUN" target="ETH">
      <data key="d0">1601242</data>
    </edge>
    <edge source="HUN" target="FIN">
      <data key="d0">178579</data>
    </edge>
    <edge source="HUN" target="FRA">
      <data key="d0">20192678</data>
    </edge>
    <edge source="HUN" target="DEU">
      <data key="d0">104325154</data>
    </edge>
    <edge source="HUN" target="HKG">
      <data key="d0">12855</data>
    </edge>
    <edge source="HUN" target="ITA">
      <data key="d0">4180827</data>
    </edge>
    <edge source="HUN" target="JPN">
      <data key="d0">3729425</data>
    </edge>
    <edge source="HUN" target="KAZ">
      <data key="d0">3206407</data>
    </edge>
    <edge source="HUN" target="KOR">
      <data key="d0">68956</data>
    </edge>
    <edge source="HUN" target="LVA">
      <data key="d0">20963</data>
    </edge>
    <edge source="HUN" target="NLD">
      <data key="d0">592659</data>
    </edge>
    <edge source="HUN" target="NOR">
      <data key="d0">22029515</data>
    </edge>
    <edge source="HUN" target="PAN">
      <data key="d0">26056</data>
    </edge>
    <edge source="HUN" target="POL">
      <data key="d0">34745120</data>
    </edge>
    <edge source="HUN" target="ROU">
      <data key="d0">3405028</data>
    </edge>
    <edge source="HUN" target="RUS">
      <data key="d0">8298398</data>
    </edge>
    <edge source="HUN" target="SAU">
      <data key="d0">54074</data>
    </edge>
    <edge source="HUN" target="SRB">
      <data key="d0">1241813</data>
    </edge>
    <edge source="HUN" target="IND">
      <data key="d0">3883668</data>
    </edge>
    <edge source="HUN" target="SGP">
      <data key="d0">26478</data>
    </edge>
    <edge source="HUN" target="SVK">
      <data key="d0">8621202</data>
    </edge>
    <edge source="HUN" target="SVN">
      <data key="d0">645453</data>
    </edge>
    <edge source="HUN" target="ZAF">
      <data key="d0">340213</data>
    </edge>
    <edge source="HUN" target="ESP">
      <data key="d0">10143156</data>
    </edge>
    <edge source="HUN" target="SWE">
      <data key="d0">828272</data>
    </edge>
    <edge source="HUN" target="CHE">
      <data key="d0">5639913</data>
    </edge>
    <edge source="HUN" target="TUN">
      <data key="d0">16944</data>
    </edge>
    <edge source="HUN" target="UKR">
      <data key="d0">309474</data>
    </edge>
    <edge source="HUN" target="EGY">
      <data key="d0">723218</data>
    </edge>
    <edge source="HUN" target="GBR">
      <data key="d0">5550471</data>
    </edge>
    <edge source="HUN" target="USA">
      <data key="d0">8880705</data>
    </edge>
    <edge source="IDN" target="ARG">
      <data key="d0">1674107</data>
    </edge>
    <edge source="IDN" target="AUS">
      <data key="d0">5649515</data>
    </edge>
    <edge source="IDN" target="AUT">
      <data key="d0">18694</data>
    </edge>
    <edge source="IDN" target="BEL">
      <data key="d0">502979</data>
    </edge>
    <edge source="IDN" target="BOL">
      <data key="d0">14386</data>
    </edge>
    <edge source="IDN" target="BRA">
      <data key="d0">3270889</data>
    </edge>
    <edge source="IDN" target="CAN">
      <data key="d0">3609496</data>
    </edge>
    <edge source="IDN" target="CHL">
      <data key="d0">13799</data>
    </edge>
    <edge source="IDN" target="CHN">
      <data key="d0">5283315</data>
    </edge>
    <edge source="IDN" target="COL">
      <data key="d0">62666</data>
    </edge>
    <edge source="IDN" target="DNK">
      <data key="d0">312931</data>
    </edge>
    <edge source="IDN" target="EST">
      <data key="d0">15150</data>
    </edge>
    <edge source="IDN" target="FIN">
      <data key="d0">79334</data>
    </edge>
    <edge source="IDN" target="FRA">
      <data key="d0">8790287</data>
    </edge>
    <edge source="IDN" target="DEU">
      <data key="d0">941353</data>
    </edge>
    <edge source="IDN" target="GHA">
      <data key="d0">17678</data>
    </edge>
    <edge source="IDN" target="HKG">
      <data key="d0">23265837</data>
    </edge>
    <edge source="IDN" target="IRL">
      <data key="d0">1230236</data>
    </edge>
    <edge source="IDN" target="ISR">
      <data key="d0">7728405</data>
    </edge>
    <edge source="IDN" target="JPN">
      <data key="d0">706692</data>
    </edge>
    <edge source="IDN" target="KOR">
      <data key="d0">21832660</data>
    </edge>
    <edge source="IDN" target="LBN">
      <data key="d0">232700</data>
    </edge>
    <edge source="IDN" target="MYS">
      <data key="d0">74927314</data>
    </edge>
    <edge source="IDN" target="MEX">
      <data key="d0">98592</data>
    </edge>
    <edge source="IDN" target="NLD">
      <data key="d0">25937021</data>
    </edge>
    <edge source="IDN" target="NZL">
      <data key="d0">36117</data>
    </edge>
    <edge source="IDN" target="NOR">
      <data key="d0">76484</data>
    </edge>
    <edge source="IDN" target="PAK">
      <data key="d0">3853089</data>
    </edge>
    <edge source="IDN" target="PAN">
      <data key="d0">44523</data>
    </edge>
    <edge source="IDN" target="PHL">
      <data key="d0">1158768</data>
    </edge>
    <edge source="IDN" target="PRT">
      <data key="d0">65507</data>
    </edge>
    <edge source="IDN" target="RUS">
      <data key="d0">314245</data>
    </edge>
    <edge source="IDN" target="SAU">
      <data key="d0">3304672</data>
    </edge>
    <edge source="IDN" target="SEN">
      <data key="d0">24878</data>
    </edge>
    <edge source="IDN" target="IND">
      <data key="d0">4845606</data>
    </edge>
    <edge source="IDN" target="SGP">
      <data key="d0">721194728</data>
    </edge>
    <edge source="IDN" target="VNM">
      <data key="d0">11101447</data>
    </edge>
    <edge source="IDN" target="ESP">
      <data key="d0">17979834</data>
    </edge>
    <edge source="IDN" target="CHE">
      <data key="d0">922996</data>
    </edge>
    <edge source="IDN" target="THA">
      <data key="d0">3583260</data>
    </edge>
    <edge source="IDN" target="ARE">
      <data key="d0">12269255</data>
    </edge>
    <edge source="IDN" target="TUR">
      <data key="d0">15991</data>
    </edge>
    <edge source="IDN" target="UKR">
      <data key="d0">2560000</data>
    </edge>
    <edge source="IDN" target="GBR">
      <data key="d0">33188295</data>
    </edge>
    <edge source="IDN" target="USA">
      <data key="d0">33628579</data>
    </edge>
    <edge source="ISR" target="AZE">
      <data key="d0">31517000</data>
    </edge>
    <edge source="ISR" target="ARG">
      <data key="d0">25000</data>
    </edge>
    <edge source="ISR" target="AUS">
      <data key="d0">132000</data>
    </edge>
    <edge source="ISR" target="AUT">
      <data key="d0">2180000</data>
    </edge>
    <edge source="ISR" target="BEL">
      <data key="d0">62000</data>
    </edge>
    <edge source="ISR" target="BRA">
      <data key="d0">18359000</data>
    </edge>
    <edge source="ISR" target="CAN">
      <data key="d0">5717000</data>
    </edge>
    <edge source="ISR" target="CHN">
      <data key="d0">266000</data>
    </edge>
    <edge source="ISR" target="COL">
      <data key="d0">43000</data>
    </edge>
    <edge source="ISR" target="ECU">
      <data key="d0">19000</data>
    </edge>
    <edge source="ISR" target="ETH">
      <data key="d0">583000</data>
    </edge>
    <edge source="ISR" target="FRA">
      <data key="d0">1715000</data>
    </edge>
    <edge source="ISR" target="DEU">
      <data key="d0">538000</data>
    </edge>
    <edge source="ISR" target="HKG">
      <data key="d0">119000</data>
    </edge>
    <edge source="ISR" target="HUN">
      <data key="d0">11000</data>
    </edge>
    <edge source="ISR" target="IRL">
      <data key="d0">262000</data>
    </edge>
    <edge source="ISR" target="ITA">
      <data key="d0">438000</data>
    </edge>
    <edge source="ISR" target="JPN">
      <data key="d0">584000</data>
    </edge>
    <edge source="ISR" target="KOR">
      <data key="d0">38000</data>
    </edge>
    <edge source="ISR" target="LVA">
      <data key="d0">18000</data>
    </edge>
    <edge source="ISR" target="LTU">
      <data key="d0">27000</data>
    </edge>
    <edge source="ISR" target="MEX">
      <data key="d0">25096000</data>
    </edge>
    <edge source="ISR" target="NLD">
      <data key="d0">122000</data>
    </edge>
    <edge source="ISR" target="NZL">
      <data key="d0">34000</data>
    </edge>
    <edge source="ISR" target="NOR">
      <data key="d0">58000</data>
    </edge>
    <edge source="ISR" target="PRY">
      <data key="d0">1118000</data>
    </edge>
    <edge source="ISR" target="POL">
      <data key="d0">177000</data>
    </edge>
    <edge source="ISR" target="ROU">
      <data key="d0">295000</data>
    </edge>
    <edge source="ISR" target="RUS">
      <data key="d0">505000</data>
    </edge>
    <edge source="ISR" target="IND">
      <data key="d0">36680000</data>
    </edge>
    <edge source="ISR" target="SGP">
      <data key="d0">21000</data>
    </edge>
    <edge source="ISR" target="VNM">
      <data key="d0">32000</data>
    </edge>
    <edge source="ISR" target="SVN">
      <data key="d0">14000</data>
    </edge>
    <edge source="ISR" target="ZAF">
      <data key="d0">513000</data>
    </edge>
    <edge source="ISR" target="ESP">
      <data key="d0">1933000</data>
    </edge>
    <edge source="ISR" target="SWE">
      <data key="d0">641000</data>
    </edge>
    <edge source="ISR" target="CHE">
      <data key="d0">23000</data>
    </edge>
    <edge source="ISR" target="THA">
      <data key="d0">232000</data>
    </edge>
    <edge source="ISR" target="TUR">
      <data key="d0">282000</data>
    </edge>
    <edge source="ISR" target="UGA">
      <data key="d0">83000</data>
    </edge>
    <edge source="ISR" target="UKR">
      <data key="d0">33000</data>
    </edge>
    <edge source="ISR" target="GBR">
      <data key="d0">3870000</data>
    </edge>
    <edge source="ISR" target="USA">
      <data key="d0">16052000</data>
    </edge>
    <edge source="JPN" target="ARG">
      <data key="d0">6095225</data>
    </edge>
    <edge source="JPN" target="AUS">
      <data key="d0">23914638</data>
    </edge>
    <edge source="JPN" target="AUT">
      <data key="d0">2871559</data>
    </edge>
    <edge source="JPN" target="BEL">
      <data key="d0">1016297</data>
    </edge>
    <edge source="JPN" target="BRA">
      <data key="d0">84542229</data>
    </edge>
    <edge source="JPN" target="KHM">
      <data key="d0">9819041</data>
    </edge>
    <edge source="JPN" target="CMR">
      <data key="d0">63892</data>
    </edge>
    <edge source="JPN" target="CAN">
      <data key="d0">365404324</data>
    </edge>
    <edge source="JPN" target="LKA">
      <data key="d0">373806</data>
    </edge>
    <edge source="JPN" target="CHL">
      <data key="d0">1064880</data>
    </edge>
    <edge source="JPN" target="CHN">
      <data key="d0">254802287</data>
    </edge>
    <edge source="JPN" target="COL">
      <data key="d0">60785</data>
    </edge>
    <edge source="JPN" target="DNK">
      <data key="d0">154055</data>
    </edge>
    <edge source="JPN" target="ECU">
      <data key="d0">4310783</data>
    </edge>
    <edge source="JPN" target="ETH">
      <data key="d0">161434</data>
    </edge>
    <edge source="JPN" target="FIN">
      <data key="d0">737890</data>
    </edge>
    <edge source="JPN" target="FRA">
      <data key="d0">38363434</data>
    </edge>
    <edge source="JPN" target="GMB">
      <data key="d0">99985</data>
    </edge>
    <edge source="JPN" target="DEU">
      <data key="d0">134929855</data>
    </edge>
    <edge source="JPN" target="HKG">
      <data key="d0">1095735860</data>
    </edge>
    <edge source="JPN" target="HUN">
      <data key="d0">14182</data>
    </edge>
    <edge source="JPN" target="IDN">
      <data key="d0">93021880</data>
    </edge>
    <edge source="JPN" target="IRL">
      <data key="d0">1694241</data>
    </edge>
    <edge source="JPN" target="ITA">
      <data key="d0">827439</data>
    </edge>
    <edge source="JPN" target="CIV">
      <data key="d0">241098</data>
    </edge>
    <edge source="JPN" target="KAZ">
      <data key="d0">19030</data>
    </edge>
    <edge source="JPN" target="KOR">
      <data key="d0">128830835</data>
    </edge>
    <edge source="JPN" target="KGZ">
      <data key="d0">70081</data>
    </edge>
    <edge source="JPN" target="LBN">
      <data key="d0">46691</data>
    </edge>
    <edge source="JPN" target="MYS">
      <data key="d0">114633937</data>
    </edge>
    <edge source="JPN" target="MEX">
      <data key="d0">2221852</data>
    </edge>
    <edge source="JPN" target="MAR">
      <data key="d0">97517</data>
    </edge>
    <edge source="JPN" target="MOZ">
      <data key="d0">27261</data>
    </edge>
    <edge source="JPN" target="OMN">
      <data key="d0">84876</data>
    </edge>
    <edge source="JPN" target="NLD">
      <data key="d0">483199</data>
    </edge>
    <edge source="JPN" target="NZL">
      <data key="d0">896744</data>
    </edge>
    <edge source="JPN" target="NOR">
      <data key="d0">1125314</data>
    </edge>
    <edge source="JPN" target="PAK">
      <data key="d0">119002</data>
    </edge>
    <edge source="JPN" target="PAN">
      <data key="d0">13394763339</data>
    </edge>
    <edge source="JPN" target="PER">
      <data key="d0">40452</data>
    </edge>
    <edge source="JPN" target="PHL">
      <data key="d0">105725445</data>
    </edge>
    <edge source="JPN" target="POL">
      <data key="d0">80391</data>
    </edge>
    <edge source="JPN" target="PRT">
      <data key="d0">20420</data>
    </edge>
    <edge source="JPN" target="RUS">
      <data key="d0">13009934</data>
    </edge>
    <edge source="JPN" target="SAU">
      <data key="d0">37655948</data>
    </edge>
    <edge source="JPN" target="IND">
      <data key="d0">57632044</data>
    </edge>
    <edge source="JPN" target="SGP">
      <data key="d0">1451982864</data>
    </edge>
    <edge source="JPN" target="VNM">
      <data key="d0">31195073</data>
    </edge>
    <edge source="JPN" target="SVN">
      <data key="d0">14307</data>
    </edge>
    <edge source="JPN" target="ZAF">
      <data key="d0">31960675</data>
    </edge>
    <edge source="JPN" target="ESP">
      <data key="d0">2154464</data>
    </edge>
    <edge source="JPN" target="SWE">
      <data key="d0">1052878</data>
    </edge>
    <edge source="JPN" target="CHE">
      <data key="d0">172872</data>
    </edge>
    <edge source="JPN" target="THA">
      <data key="d0">43425737</data>
    </edge>
    <edge source="JPN" target="ARE">
      <data key="d0">7490402</data>
    </edge>
    <edge source="JPN" target="TUN">
      <data key="d0">75468</data>
    </edge>
    <edge source="JPN" target="TUR">
      <data key="d0">47814957</data>
    </edge>
    <edge source="JPN" target="UGA">
      <data key="d0">59006</data>
    </edge>
    <edge source="JPN" target="EGY">
      <data key="d0">116761166</data>
    </edge>
    <edge source="JPN" target="GBR">
      <data key="d0">246181686</data>
    </edge>
    <edge source="JPN" target="TZA">
      <data key="d0">1509180</data>
    </edge>
    <edge source="JPN" target="USA">
      <data key="d0">3481344330</data>
    </edge>
    <edge source="JPN" target="URY">
      <data key="d0">25607</data>
    </edge>
    <edge source="JOR" target="CAN">
      <data key="d0">21338</data>
    </edge>
    <edge source="JOR" target="DEU">
      <data key="d0">208870</data>
    </edge>
    <edge source="JOR" target="IRL">
      <data key="d0">214365</data>
    </edge>
    <edge source="JOR" target="NZL">
      <data key="d0">703209</data>
    </edge>
    <edge source="JOR" target="SAU">
      <data key="d0">14110</data>
    </edge>
    <edge source="JOR" target="ARE">
      <data key="d0">262713</data>
    </edge>
    <edge source="JOR" target="TUR">
      <data key="d0">37749</data>
    </edge>
    <edge source="JOR" target="EGY">
      <data key="d0">122123</data>
    </edge>
    <edge source="JOR" target="USA">
      <data key="d0">7123820</data>
    </edge>
    <edge source="LTU" target="DZA">
      <data key="d0">30157</data>
    </edge>
    <edge source="LTU" target="AUS">
      <data key="d0">28397</data>
    </edge>
    <edge source="LTU" target="BEL">
      <data key="d0">87277</data>
    </edge>
    <edge source="LTU" target="BGR">
      <data key="d0">49898</data>
    </edge>
    <edge source="LTU" target="BLR">
      <data key="d0">2334417</data>
    </edge>
    <edge source="LTU" target="CAN">
      <data key="d0">123665</data>
    </edge>
    <edge source="LTU" target="CHN">
      <data key="d0">3888680</data>
    </edge>
    <edge source="LTU" target="COL">
      <data key="d0">21588</data>
    </edge>
    <edge source="LTU" target="CZE">
      <data key="d0">488289</data>
    </edge>
    <edge source="LTU" target="DNK">
      <data key="d0">41590302</data>
    </edge>
    <edge source="LTU" target="EST">
      <data key="d0">5339134</data>
    </edge>
    <edge source="LTU" target="FIN">
      <data key="d0">266007</data>
    </edge>
    <edge source="LTU" target="FRA">
      <data key="d0">190369</data>
    </edge>
    <edge source="LTU" target="DEU">
      <data key="d0">2967700</data>
    </edge>
    <edge source="LTU" target="HKG">
      <data key="d0">1897263</data>
    </edge>
    <edge source="LTU" target="IRL">
      <data key="d0">28422</data>
    </edge>
    <edge source="LTU" target="ISR">
      <data key="d0">374446</data>
    </edge>
    <edge source="LTU" target="ITA">
      <data key="d0">70674</data>
    </edge>
    <edge source="LTU" target="KAZ">
      <data key="d0">738341</data>
    </edge>
    <edge source="LTU" target="KGZ">
      <data key="d0">10963</data>
    </edge>
    <edge source="LTU" target="LVA">
      <data key="d0">6162119</data>
    </edge>
    <edge source="LTU" target="NLD">
      <data key="d0">770725</data>
    </edge>
    <edge source="LTU" target="NOR">
      <data key="d0">23454160</data>
    </edge>
    <edge source="LTU" target="PER">
      <data key="d0">46508</data>
    </edge>
    <edge source="LTU" target="POL">
      <data key="d0">143951</data>
    </edge>
    <edge source="LTU" target="RUS">
      <data key="d0">12386897</data>
    </edge>
    <edge source="LTU" target="SRB">
      <data key="d0">589608</data>
    </edge>
    <edge source="LTU" target="ESP">
      <data key="d0">52391</data>
    </edge>
    <edge source="LTU" target="SWE">
      <data key="d0">447831</data>
    </edge>
    <edge source="LTU" target="CHE">
      <data key="d0">90741</data>
    </edge>
    <edge source="LTU" target="TGO">
      <data key="d0">169112</data>
    </edge>
    <edge source="LTU" target="ARE">
      <data key="d0">698394</data>
    </edge>
    <edge source="LTU" target="TUR">
      <data key="d0">233310</data>
    </edge>
    <edge source="LTU" target="UGA">
      <data key="d0">41716</data>
    </edge>
    <edge source="LTU" target="UKR">
      <data key="d0">1585155</data>
    </edge>
    <edge source="LTU" target="GBR">
      <data key="d0">336432</data>
    </edge>
    <edge source="LTU" target="USA">
      <data key="d0">6100925</data>
    </edge>
    <edge source="MDG" target="CAN">
      <data key="d0">28515</data>
    </edge>
    <edge source="MDG" target="CHN">
      <data key="d0">290216</data>
    </edge>
    <edge source="MDG" target="FRA">
      <data key="d0">834655</data>
    </edge>
    <edge source="MDG" target="NZL">
      <data key="d0">78661</data>
    </edge>
    <edge source="MDG" target="PRT">
      <data key="d0">66045</data>
    </edge>
    <edge source="MDG" target="SGP">
      <data key="d0">642621</data>
    </edge>
    <edge source="MDG" target="GBR">
      <data key="d0">14735</data>
    </edge>
    <edge source="MDG" target="USA">
      <data key="d0">96786</data>
    </edge>
    <edge source="MYS" target="DZA">
      <data key="d0">27156</data>
    </edge>
    <edge source="MYS" target="AUS">
      <data key="d0">30507723</data>
    </edge>
    <edge source="MYS" target="AUT">
      <data key="d0">19278</data>
    </edge>
    <edge source="MYS" target="BEL">
      <data key="d0">42803</data>
    </edge>
    <edge source="MYS" target="BRA">
      <data key="d0">20003566</data>
    </edge>
    <edge source="MYS" target="KHM">
      <data key="d0">248487</data>
    </edge>
    <edge source="MYS" target="CAN">
      <data key="d0">1974494</data>
    </edge>
    <edge source="MYS" target="LKA">
      <data key="d0">597940</data>
    </edge>
    <edge source="MYS" target="CHN">
      <data key="d0">18881173</data>
    </edge>
    <edge source="MYS" target="DNK">
      <data key="d0">120804</data>
    </edge>
    <edge source="MYS" target="ETH">
      <data key="d0">32610</data>
    </edge>
    <edge source="MYS" target="FIN">
      <data key="d0">59703</data>
    </edge>
    <edge source="MYS" target="FRA">
      <data key="d0">12318995</data>
    </edge>
    <edge source="MYS" target="DEU">
      <data key="d0">6831209</data>
    </edge>
    <edge source="MYS" target="GRC">
      <data key="d0">1850058</data>
    </edge>
    <edge source="MYS" target="HKG">
      <data key="d0">25163077</data>
    </edge>
    <edge source="MYS" target="HUN">
      <data key="d0">1611422</data>
    </edge>
    <edge source="MYS" target="IDN">
      <data key="d0">139681075</data>
    </edge>
    <edge source="MYS" target="IRL">
      <data key="d0">4691863</data>
    </edge>
    <edge source="MYS" target="ITA">
      <data key="d0">7158824</data>
    </edge>
    <edge source="MYS" target="JPN">
      <data key="d0">7479331</data>
    </edge>
    <edge source="MYS" target="KOR">
      <data key="d0">7897772</data>
    </edge>
    <edge source="MYS" target="MRT">
      <data key="d0">15512</data>
    </edge>
    <edge source="MYS" target="MEX">
      <data key="d0">38783</data>
    </edge>
    <edge source="MYS" target="MOZ">
      <data key="d0">16510750</data>
    </edge>
    <edge source="MYS" target="OMN">
      <data key="d0">6459910</data>
    </edge>
    <edge source="MYS" target="NLD">
      <data key="d0">7628527</data>
    </edge>
    <edge source="MYS" target="NZL">
      <data key="d0">1009758</data>
    </edge>
    <edge source="MYS" target="NOR">
      <data key="d0">489922</data>
    </edge>
    <edge source="MYS" target="PHL">
      <data key="d0">1741812</data>
    </edge>
    <edge source="MYS" target="PRT">
      <data key="d0">10857</data>
    </edge>
    <edge source="MYS" target="RUS">
      <data key="d0">528116</data>
    </edge>
    <edge source="MYS" target="SAU">
      <data key="d0">319426</data>
    </edge>
    <edge source="MYS" target="IND">
      <data key="d0">449181711</data>
    </edge>
    <edge source="MYS" target="SGP">
      <data key="d0">197027922</data>
    </edge>
    <edge source="MYS" target="VNM">
      <data key="d0">7460129</data>
    </edge>
    <edge source="MYS" target="ZAF">
      <data key="d0">1469092</data>
    </edge>
    <edge source="MYS" target="ESP">
      <data key="d0">1563667</data>
    </edge>
    <edge source="MYS" target="SWE">
      <data key="d0">96018</data>
    </edge>
    <edge source="MYS" target="CHE">
      <data key="d0">4095743</data>
    </edge>
    <edge source="MYS" target="THA">
      <data key="d0">10208394</data>
    </edge>
    <edge source="MYS" target="TGO">
      <data key="d0">36789</data>
    </edge>
    <edge source="MYS" target="ARE">
      <data key="d0">16231569</data>
    </edge>
    <edge source="MYS" target="TUR">
      <data key="d0">217788</data>
    </edge>
    <edge source="MYS" target="GBR">
      <data key="d0">148951090</data>
    </edge>
    <edge source="MYS" target="USA">
      <data key="d0">222115845</data>
    </edge>
    <edge source="MUS" target="FRA">
      <data key="d0">3166356</data>
    </edge>
    <edge source="MUS" target="DEU">
      <data key="d0">26077</data>
    </edge>
    <edge source="MUS" target="GHA">
      <data key="d0">14457</data>
    </edge>
    <edge source="MUS" target="NZL">
      <data key="d0">14099</data>
    </edge>
    <edge source="MUS" target="IND">
      <data key="d0">19938</data>
    </edge>
    <edge source="MUS" target="ZAF">
      <data key="d0">59630</data>
    </edge>
    <edge source="MUS" target="ARE">
      <data key="d0">520341</data>
    </edge>
    <edge source="MUS" target="GBR">
      <data key="d0">321566</data>
    </edge>
    <edge source="MUS" target="USA">
      <data key="d0">196530</data>
    </edge>
    <edge source="OMN" target="BEL">
      <data key="d0">1062374</data>
    </edge>
    <edge source="OMN" target="CAN">
      <data key="d0">48315</data>
    </edge>
    <edge source="OMN" target="FRA">
      <data key="d0">25003553</data>
    </edge>
    <edge source="OMN" target="DEU">
      <data key="d0">7031934</data>
    </edge>
    <edge source="OMN" target="HKG">
      <data key="d0">1398824</data>
    </edge>
    <edge source="OMN" target="ITA">
      <data key="d0">970593</data>
    </edge>
    <edge source="OMN" target="NLD">
      <data key="d0">2611651</data>
    </edge>
    <edge source="OMN" target="NOR">
      <data key="d0">104804</data>
    </edge>
    <edge source="OMN" target="PHL">
      <data key="d0">1001300</data>
    </edge>
    <edge source="OMN" target="ROU">
      <data key="d0">70419</data>
    </edge>
    <edge source="OMN" target="IND">
      <data key="d0">473272</data>
    </edge>
    <edge source="OMN" target="SGP">
      <data key="d0">214263</data>
    </edge>
    <edge source="OMN" target="ZAF">
      <data key="d0">272229</data>
    </edge>
    <edge source="OMN" target="ESP">
      <data key="d0">34060</data>
    </edge>
    <edge source="OMN" target="SWE">
      <data key="d0">43306</data>
    </edge>
    <edge source="OMN" target="CHE">
      <data key="d0">209168</data>
    </edge>
    <edge source="OMN" target="THA">
      <data key="d0">30039</data>
    </edge>
    <edge source="OMN" target="ARE">
      <data key="d0">8073544</data>
    </edge>
    <edge source="OMN" target="GBR">
      <data key="d0">2458801</data>
    </edge>
    <edge source="OMN" target="USA">
      <data key="d0">2754733</data>
    </edge>
    <edge source="NAM" target="AUS">
      <data key="d0">12168</data>
    </edge>
    <edge source="NAM" target="BWA">
      <data key="d0">613086</data>
    </edge>
    <edge source="NAM" target="CAN">
      <data key="d0">11362</data>
    </edge>
    <edge source="NAM" target="CHN">
      <data key="d0">4287866</data>
    </edge>
    <edge source="NAM" target="FRA">
      <data key="d0">2398034</data>
    </edge>
    <edge source="NAM" target="DEU">
      <data key="d0">35157882</data>
    </edge>
    <edge source="NAM" target="GHA">
      <data key="d0">6905053</data>
    </edge>
    <edge source="NAM" target="ITA">
      <data key="d0">294240</data>
    </edge>
    <edge source="NAM" target="NLD">
      <data key="d0">72648</data>
    </edge>
    <edge source="NAM" target="NZL">
      <data key="d0">77838</data>
    </edge>
    <edge source="NAM" target="PRT">
      <data key="d0">12390</data>
    </edge>
    <edge source="NAM" target="IND">
      <data key="d0">33154</data>
    </edge>
    <edge source="NAM" target="SGP">
      <data key="d0">35529274</data>
    </edge>
    <edge source="NAM" target="ZAF">
      <data key="d0">1205667</data>
    </edge>
    <edge source="NAM" target="ZWE">
      <data key="d0">48493</data>
    </edge>
    <edge source="NAM" target="ESP">
      <data key="d0">289309</data>
    </edge>
    <edge source="NAM" target="GBR">
      <data key="d0">69342</data>
    </edge>
    <edge source="NAM" target="TZA">
      <data key="d0">22073088</data>
    </edge>
    <edge source="NAM" target="USA">
      <data key="d0">122731</data>
    </edge>
    <edge source="NZL" target="ARG">
      <data key="d0">19538</data>
    </edge>
    <edge source="NZL" target="AUS">
      <data key="d0">57742595</data>
    </edge>
    <edge source="NZL" target="AUT">
      <data key="d0">25021</data>
    </edge>
    <edge source="NZL" target="ARM">
      <data key="d0">944532</data>
    </edge>
    <edge source="NZL" target="BEL">
      <data key="d0">5876345</data>
    </edge>
    <edge source="NZL" target="BRA">
      <data key="d0">826193</data>
    </edge>
    <edge source="NZL" target="CAN">
      <data key="d0">7878457</data>
    </edge>
    <edge source="NZL" target="CHL">
      <data key="d0">50114</data>
    </edge>
    <edge source="NZL" target="CHN">
      <data key="d0">769444</data>
    </edge>
    <edge source="NZL" target="COL">
      <data key="d0">265767</data>
    </edge>
    <edge source="NZL" target="CZE">
      <data key="d0">32475</data>
    </edge>
    <edge source="NZL" target="DNK">
      <data key="d0">95535</data>
    </edge>
    <edge source="NZL" target="ECU">
      <data key="d0">13958</data>
    </edge>
    <edge source="NZL" target="EST">
      <data key="d0">407913</data>
    </edge>
    <edge source="NZL" target="FIN">
      <data key="d0">59569</data>
    </edge>
    <edge source="NZL" target="FRA">
      <data key="d0">21352987</data>
    </edge>
    <edge source="NZL" target="DEU">
      <data key="d0">3204668</data>
    </edge>
    <edge source="NZL" target="GRC">
      <data key="d0">18748</data>
    </edge>
    <edge source="NZL" target="HKG">
      <data key="d0">781260</data>
    </edge>
    <edge source="NZL" target="IDN">
      <data key="d0">4660944</data>
    </edge>
    <edge source="NZL" target="IRL">
      <data key="d0">13495</data>
    </edge>
    <edge source="NZL" target="ISR">
      <data key="d0">48326</data>
    </edge>
    <edge source="NZL" target="ITA">
      <data key="d0">910722</data>
    </edge>
    <edge source="NZL" target="JPN">
      <data key="d0">1169900</data>
    </edge>
    <edge source="NZL" target="KOR">
      <data key="d0">693750</data>
    </edge>
    <edge source="NZL" target="LBN">
      <data key="d0">78287</data>
    </edge>
    <edge source="NZL" target="MYS">
      <data key="d0">2010593</data>
    </edge>
    <edge source="NZL" target="MEX">
      <data key="d0">13487</data>
    </edge>
    <edge source="NZL" target="NLD">
      <data key="d0">271547</data>
    </edge>
    <edge source="NZL" target="NOR">
      <data key="d0">280974</data>
    </edge>
    <edge source="NZL" target="PAK">
      <data key="d0">7440784</data>
    </edge>
    <edge source="NZL" target="PAN">
      <data key="d0">9867856</data>
    </edge>
    <edge source="NZL" target="PER">
      <data key="d0">81982</data>
    </edge>
    <edge source="NZL" target="PHL">
      <data key="d0">18990</data>
    </edge>
    <edge source="NZL" target="POL">
      <data key="d0">30185</data>
    </edge>
    <edge source="NZL" target="PRT">
      <data key="d0">60825</data>
    </edge>
    <edge source="NZL" target="ROU">
      <data key="d0">13376</data>
    </edge>
    <edge source="NZL" target="RUS">
      <data key="d0">1594262</data>
    </edge>
    <edge source="NZL" target="IND">
      <data key="d0">16874</data>
    </edge>
    <edge source="NZL" target="SGP">
      <data key="d0">11172575</data>
    </edge>
    <edge source="NZL" target="VNM">
      <data key="d0">29015</data>
    </edge>
    <edge source="NZL" target="ZAF">
      <data key="d0">686131</data>
    </edge>
    <edge source="NZL" target="ESP">
      <data key="d0">216213</data>
    </edge>
    <edge source="NZL" target="SWE">
      <data key="d0">318492</data>
    </edge>
    <edge source="NZL" target="CHE">
      <data key="d0">1676989</data>
    </edge>
    <edge source="NZL" target="THA">
      <data key="d0">1494102</data>
    </edge>
    <edge source="NZL" target="ARE">
      <data key="d0">260654</data>
    </edge>
    <edge source="NZL" target="TUR">
      <data key="d0">318796</data>
    </edge>
    <edge source="NZL" target="UGA">
      <data key="d0">16646</data>
    </edge>
    <edge source="NZL" target="GBR">
      <data key="d0">4339132</data>
    </edge>
    <edge source="NZL" target="TZA">
      <data key="d0">81377</data>
    </edge>
    <edge source="NZL" target="USA">
      <data key="d0">34447452</data>
    </edge>
    <edge source="NZL" target="URY">
      <data key="d0">27926</data>
    </edge>
    <edge source="NOR" target="DZA">
      <data key="d0">191012162</data>
    </edge>
    <edge source="NOR" target="AZE">
      <data key="d0">212232</data>
    </edge>
    <edge source="NOR" target="AUS">
      <data key="d0">148490362</data>
    </edge>
    <edge source="NOR" target="AUT">
      <data key="d0">471143</data>
    </edge>
    <edge source="NOR" target="BEL">
      <data key="d0">598558</data>
    </edge>
    <edge source="NOR" target="BRA">
      <data key="d0">18757004</data>
    </edge>
    <edge source="NOR" target="BGR">
      <data key="d0">885038</data>
    </edge>
    <edge source="NOR" target="CMR">
      <data key="d0">713476</data>
    </edge>
    <edge source="NOR" target="CAN">
      <data key="d0">14241034</data>
    </edge>
    <edge source="NOR" target="CHL">
      <data key="d0">83955435</data>
    </edge>
    <edge source="NOR" target="CHN">
      <data key="d0">1992364</data>
    </edge>
    <edge source="NOR" target="HRV">
      <data key="d0">10536031</data>
    </edge>
    <edge source="NOR" target="CZE">
      <data key="d0">179851</data>
    </edge>
    <edge source="NOR" target="DNK">
      <data key="d0">101030523</data>
    </edge>
    <edge source="NOR" target="EST">
      <data key="d0">568693</data>
    </edge>
    <edge source="NOR" target="FIN">
      <data key="d0">4801721</data>
    </edge>
    <edge source="NOR" target="FRA">
      <data key="d0">26810759</data>
    </edge>
    <edge source="NOR" target="GEO">
      <data key="d0">11782</data>
    </edge>
    <edge source="NOR" target="DEU">
      <data key="d0">33880349</data>
    </edge>
    <edge source="NOR" target="GRC">
      <data key="d0">2580237</data>
    </edge>
    <edge source="NOR" target="HKG">
      <data key="d0">45323</data>
    </edge>
    <edge source="NOR" target="HUN">
      <data key="d0">1250589</data>
    </edge>
    <edge source="NOR" target="IDN">
      <data key="d0">17026</data>
    </edge>
    <edge source="NOR" target="IRL">
      <data key="d0">2927257</data>
    </edge>
    <edge source="NOR" target="ISR">
      <data key="d0">667083</data>
    </edge>
    <edge source="NOR" target="ITA">
      <data key="d0">3223112</data>
    </edge>
    <edge source="NOR" target="JPN">
      <data key="d0">13236569</data>
    </edge>
    <edge source="NOR" target="KAZ">
      <data key="d0">469530</data>
    </edge>
    <edge source="NOR" target="KOR">
      <data key="d0">3881160</data>
    </edge>
    <edge source="NOR" target="LVA">
      <data key="d0">283968</data>
    </edge>
    <edge source="NOR" target="LTU">
      <data key="d0">24049</data>
    </edge>
    <edge source="NOR" target="MYS">
      <data key="d0">4227723</data>
    </edge>
    <edge source="NOR" target="MRT">
      <data key="d0">1548789</data>
    </edge>
    <edge source="NOR" target="MUS">
      <data key="d0">11197</data>
    </edge>
    <edge source="NOR" target="MEX">
      <data key="d0">1039915</data>
    </edge>
    <edge source="NOR" target="MAR">
      <data key="d0">2495920</data>
    </edge>
    <edge source="NOR" target="MOZ">
      <data key="d0">36761</data>
    </edge>
    <edge source="NOR" target="OMN">
      <data key="d0">121543</data>
    </edge>
    <edge source="NOR" target="NAM">
      <data key="d0">7946655</data>
    </edge>
    <edge source="NOR" target="NLD">
      <data key="d0">12837658</data>
    </edge>
    <edge source="NOR" target="NZL">
      <data key="d0">15394</data>
    </edge>
    <edge source="NOR" target="PAK">
      <data key="d0">19984</data>
    </edge>
    <edge source="NOR" target="PAN">
      <data key="d0">2883788</data>
    </edge>
    <edge source="NOR" target="PHL">
      <data key="d0">41104</data>
    </edge>
    <edge source="NOR" target="POL">
      <data key="d0">3536396</data>
    </edge>
    <edge source="NOR" target="PRT">
      <data key="d0">47725</data>
    </edge>
    <edge source="NOR" target="ROU">
      <data key="d0">925878</data>
    </edge>
    <edge source="NOR" target="RUS">
      <data key="d0">38335276</data>
    </edge>
    <edge source="NOR" target="SAU">
      <data key="d0">10408</data>
    </edge>
    <edge source="NOR" target="IND">
      <data key="d0">4620293</data>
    </edge>
    <edge source="NOR" target="SGP">
      <data key="d0">16172096</data>
    </edge>
    <edge source="NOR" target="VNM">
      <data key="d0">404051</data>
    </edge>
    <edge source="NOR" target="SVN">
      <data key="d0">302753</data>
    </edge>
    <edge source="NOR" target="ZAF">
      <data key="d0">4132697</data>
    </edge>
    <edge source="NOR" target="ESP">
      <data key="d0">5468020</data>
    </edge>
    <edge source="NOR" target="SWE">
      <data key="d0">46373075</data>
    </edge>
    <edge source="NOR" target="CHE">
      <data key="d0">5352594</data>
    </edge>
    <edge source="NOR" target="THA">
      <data key="d0">892662</data>
    </edge>
    <edge source="NOR" target="ARE">
      <data key="d0">12183751</data>
    </edge>
    <edge source="NOR" target="TUR">
      <data key="d0">118501</data>
    </edge>
    <edge source="NOR" target="UKR">
      <data key="d0">1499228</data>
    </edge>
    <edge source="NOR" target="GBR">
      <data key="d0">137137379</data>
    </edge>
    <edge source="NOR" target="TZA">
      <data key="d0">64177</data>
    </edge>
    <edge source="NOR" target="USA">
      <data key="d0">120054427</data>
    </edge>
    <edge source="NOR" target="URY">
      <data key="d0">65603437</data>
    </edge>
    <edge source="PAK" target="CAN">
      <data key="d0">54246</data>
    </edge>
    <edge source="PAK" target="FRA">
      <data key="d0">539571</data>
    </edge>
    <edge source="PAK" target="DEU">
      <data key="d0">11672</data>
    </edge>
    <edge source="PAK" target="HKG">
      <data key="d0">25225</data>
    </edge>
    <edge source="PAK" target="ITA">
      <data key="d0">455986</data>
    </edge>
    <edge source="PAK" target="SAU">
      <data key="d0">316412</data>
    </edge>
    <edge source="PAK" target="SGP">
      <data key="d0">17181</data>
    </edge>
    <edge source="PAK" target="ARE">
      <data key="d0">6612688</data>
    </edge>
    <edge source="PAK" target="GBR">
      <data key="d0">218139</data>
    </edge>
    <edge source="PAK" target="USA">
      <data key="d0">1317053</data>
    </edge>
    <edge source="PAN" target="BRA">
      <data key="d0">14412</data>
    </edge>
    <edge source="PAN" target="COL">
      <data key="d0">145120</data>
    </edge>
    <edge source="PAN" target="CRI">
      <data key="d0">35437</data>
    </edge>
    <edge source="PAN" target="SLV">
      <data key="d0">16517</data>
    </edge>
    <edge source="PAN" target="GTM">
      <data key="d0">120190</data>
    </edge>
    <edge source="PAN" target="HND">
      <data key="d0">44127</data>
    </edge>
    <edge source="PAN" target="NIC">
      <data key="d0">308531</data>
    </edge>
    <edge source="PAN" target="PER">
      <data key="d0">15742</data>
    </edge>
    <edge source="PAN" target="USA">
      <data key="d0">19160</data>
    </edge>
    <edge source="PHL" target="AUS">
      <data key="d0">5810069</data>
    </edge>
    <edge source="PHL" target="BEL">
      <data key="d0">70000000</data>
    </edge>
    <edge source="PHL" target="CAN">
      <data key="d0">3660476</data>
    </edge>
    <edge source="PHL" target="CHN">
      <data key="d0">20105482</data>
    </edge>
    <edge source="PHL" target="DNK">
      <data key="d0">155563</data>
    </edge>
    <edge source="PHL" target="FRA">
      <data key="d0">1507307</data>
    </edge>
    <edge source="PHL" target="DEU">
      <data key="d0">179515436</data>
    </edge>
    <edge source="PHL" target="GRC">
      <data key="d0">20000000</data>
    </edge>
    <edge source="PHL" target="HKG">
      <data key="d0">347513069</data>
    </edge>
    <edge source="PHL" target="IDN">
      <data key="d0">21886087</data>
    </edge>
    <edge source="PHL" target="IRL">
      <data key="d0">96415</data>
    </edge>
    <edge source="PHL" target="ITA">
      <data key="d0">8799666</data>
    </edge>
    <edge source="PHL" target="JPN">
      <data key="d0">7652367</data>
    </edge>
    <edge source="PHL" target="KOR">
      <data key="d0">3895316</data>
    </edge>
    <edge source="PHL" target="MYS">
      <data key="d0">4887518</data>
    </edge>
    <edge source="PHL" target="MUS">
      <data key="d0">40000</data>
    </edge>
    <edge source="PHL" target="OMN">
      <data key="d0">12500</data>
    </edge>
    <edge source="PHL" target="NLD">
      <data key="d0">943384</data>
    </edge>
    <edge source="PHL" target="POL">
      <data key="d0">24225</data>
    </edge>
    <edge source="PHL" target="SGP">
      <data key="d0">185456684</data>
    </edge>
    <edge source="PHL" target="VNM">
      <data key="d0">17829349</data>
    </edge>
    <edge source="PHL" target="ZAF">
      <data key="d0">10117</data>
    </edge>
    <edge source="PHL" target="ZWE">
      <data key="d0">2000000</data>
    </edge>
    <edge source="PHL" target="SWE">
      <data key="d0">895200</data>
    </edge>
    <edge source="PHL" target="CHE">
      <data key="d0">21083333</data>
    </edge>
    <edge source="PHL" target="THA">
      <data key="d0">5628469</data>
    </edge>
    <edge source="PHL" target="ARE">
      <data key="d0">201376</data>
    </edge>
    <edge source="PHL" target="TUR">
      <data key="d0">300000</data>
    </edge>
    <edge source="PHL" target="GBR">
      <data key="d0">255087102</data>
    </edge>
    <edge source="PHL" target="USA">
      <data key="d0">16037746</data>
    </edge>
    <edge source="POL" target="DZA">
      <data key="d0">1265523</data>
    </edge>
    <edge source="POL" target="AZE">
      <data key="d0">590197</data>
    </edge>
    <edge source="POL" target="ARG">
      <data key="d0">128121</data>
    </edge>
    <edge source="POL" target="AUS">
      <data key="d0">63509259</data>
    </edge>
    <edge source="POL" target="AUT">
      <data key="d0">5548346</data>
    </edge>
    <edge source="POL" target="BEL">
      <data key="d0">7895202</data>
    </edge>
    <edge source="POL" target="BRA">
      <data key="d0">1175315</data>
    </edge>
    <edge source="POL" target="BGR">
      <data key="d0">1712062</data>
    </edge>
    <edge source="POL" target="BLR">
      <data key="d0">11788095</data>
    </edge>
    <edge source="POL" target="CAN">
      <data key="d0">106302691</data>
    </edge>
    <edge source="POL" target="CHL">
      <data key="d0">78521</data>
    </edge>
    <edge source="POL" target="CHN">
      <data key="d0">66458129</data>
    </edge>
    <edge source="POL" target="HRV">
      <data key="d0">2411890</data>
    </edge>
    <edge source="POL" target="CZE">
      <data key="d0">37925261</data>
    </edge>
    <edge source="POL" target="DNK">
      <data key="d0">29576622</data>
    </edge>
    <edge source="POL" target="ETH">
      <data key="d0">244823</data>
    </edge>
    <edge source="POL" target="EST">
      <data key="d0">1603465</data>
    </edge>
    <edge source="POL" target="FIN">
      <data key="d0">5168333</data>
    </edge>
    <edge source="POL" target="FRA">
      <data key="d0">144716491</data>
    </edge>
    <edge source="POL" target="GEO">
      <data key="d0">359081</data>
    </edge>
    <edge source="POL" target="DEU">
      <data key="d0">308606700</data>
    </edge>
    <edge source="POL" target="GRC">
      <data key="d0">89764149</data>
    </edge>
    <edge source="POL" target="HND">
      <data key="d0">2900760</data>
    </edge>
    <edge source="POL" target="HKG">
      <data key="d0">117508353</data>
    </edge>
    <edge source="POL" target="HUN">
      <data key="d0">94592027</data>
    </edge>
    <edge source="POL" target="IRL">
      <data key="d0">28462</data>
    </edge>
    <edge source="POL" target="ISR">
      <data key="d0">1702111</data>
    </edge>
    <edge source="POL" target="ITA">
      <data key="d0">124202822</data>
    </edge>
    <edge source="POL" target="JPN">
      <data key="d0">1335713</data>
    </edge>
    <edge source="POL" target="KAZ">
      <data key="d0">8537584</data>
    </edge>
    <edge source="POL" target="KOR">
      <data key="d0">5452943</data>
    </edge>
    <edge source="POL" target="LVA">
      <data key="d0">861047</data>
    </edge>
    <edge source="POL" target="LTU">
      <data key="d0">542233</data>
    </edge>
    <edge source="POL" target="MUS">
      <data key="d0">125340</data>
    </edge>
    <edge source="POL" target="MAR">
      <data key="d0">1123707</data>
    </edge>
    <edge source="POL" target="OMN">
      <data key="d0">32638</data>
    </edge>
    <edge source="POL" target="NLD">
      <data key="d0">522034680</data>
    </edge>
    <edge source="POL" target="NZL">
      <data key="d0">74553</data>
    </edge>
    <edge source="POL" target="NOR">
      <data key="d0">1250159898</data>
    </edge>
    <edge source="POL" target="PAK">
      <data key="d0">927108</data>
    </edge>
    <edge source="POL" target="PAN">
      <data key="d0">11587822</data>
    </edge>
    <edge source="POL" target="PHL">
      <data key="d0">14448682</data>
    </edge>
    <edge source="POL" target="PRT">
      <data key="d0">508358</data>
    </edge>
    <edge source="POL" target="ROU">
      <data key="d0">15359237</data>
    </edge>
    <edge source="POL" target="RUS">
      <data key="d0">275920288</data>
    </edge>
    <edge source="POL" target="SAU">
      <data key="d0">22595</data>
    </edge>
    <edge source="POL" target="SRB">
      <data key="d0">249621</data>
    </edge>
    <edge source="POL" target="IND">
      <data key="d0">72277747</data>
    </edge>
    <edge source="POL" target="SGP">
      <data key="d0">300711177</data>
    </edge>
    <edge source="POL" target="SVK">
      <data key="d0">84844808</data>
    </edge>
    <edge source="POL" target="VNM">
      <data key="d0">73068</data>
    </edge>
    <edge source="POL" target="SVN">
      <data key="d0">1436871</data>
    </edge>
    <edge source="POL" target="ZAF">
      <data key="d0">240681</data>
    </edge>
    <edge source="POL" target="ESP">
      <data key="d0">9134725</data>
    </edge>
    <edge source="POL" target="SWE">
      <data key="d0">22539115</data>
    </edge>
    <edge source="POL" target="CHE">
      <data key="d0">91238715</data>
    </edge>
    <edge source="POL" target="THA">
      <data key="d0">264112</data>
    </edge>
    <edge source="POL" target="ARE">
      <data key="d0">2235108</data>
    </edge>
    <edge source="POL" target="TUN">
      <data key="d0">138715</data>
    </edge>
    <edge source="POL" target="TUR">
      <data key="d0">9983218</data>
    </edge>
    <edge source="POL" target="UKR">
      <data key="d0">98856472</data>
    </edge>
    <edge source="POL" target="MKD">
      <data key="d0">407057</data>
    </edge>
    <edge source="POL" target="EGY">
      <data key="d0">1672223</data>
    </edge>
    <edge source="POL" target="GBR">
      <data key="d0">55712741</data>
    </edge>
    <edge source="POL" target="USA">
      <data key="d0">435847231</data>
    </edge>
    <edge source="PRT" target="DZA">
      <data key="d0">740305</data>
    </edge>
    <edge source="PRT" target="ARG">
      <data key="d0">190325</data>
    </edge>
    <edge source="PRT" target="AUS">
      <data key="d0">194316</data>
    </edge>
    <edge source="PRT" target="AUT">
      <data key="d0">83470</data>
    </edge>
    <edge source="PRT" target="BEL">
      <data key="d0">11502492</data>
    </edge>
    <edge source="PRT" target="BRA">
      <data key="d0">10602016</data>
    </edge>
    <edge source="PRT" target="BGR">
      <data key="d0">71394</data>
    </edge>
    <edge source="PRT" target="CMR">
      <data key="d0">24498</data>
    </edge>
    <edge source="PRT" target="CAN">
      <data key="d0">2017654</data>
    </edge>
    <edge source="PRT" target="CAF">
      <data key="d0">12088</data>
    </edge>
    <edge source="PRT" target="CHL">
      <data key="d0">261926</data>
    </edge>
    <edge source="PRT" target="CHN">
      <data key="d0">431696</data>
    </edge>
    <edge source="PRT" target="COL">
      <data key="d0">181771</data>
    </edge>
    <edge source="PRT" target="HRV">
      <data key="d0">253987</data>
    </edge>
    <edge source="PRT" target="CZE">
      <data key="d0">10819</data>
    </edge>
    <edge source="PRT" target="DNK">
      <data key="d0">157479</data>
    </edge>
    <edge source="PRT" target="EST">
      <data key="d0">28898</data>
    </edge>
    <edge source="PRT" target="FIN">
      <data key="d0">435181</data>
    </edge>
    <edge source="PRT" target="FRA">
      <data key="d0">41920768</data>
    </edge>
    <edge source="PRT" target="DEU">
      <data key="d0">5117108</data>
    </edge>
    <edge source="PRT" target="GRC">
      <data key="d0">51160</data>
    </edge>
    <edge source="PRT" target="HKG">
      <data key="d0">64748</data>
    </edge>
    <edge source="PRT" target="HUN">
      <data key="d0">148449</data>
    </edge>
    <edge source="PRT" target="IDN">
      <data key="d0">79125</data>
    </edge>
    <edge source="PRT" target="ITA">
      <data key="d0">73343230</data>
    </edge>
    <edge source="PRT" target="JPN">
      <data key="d0">303230</data>
    </edge>
    <edge source="PRT" target="JOR">
      <data key="d0">43898</data>
    </edge>
    <edge source="PRT" target="KOR">
      <data key="d0">182369</data>
    </edge>
    <edge source="PRT" target="LBN">
      <data key="d0">13201</data>
    </edge>
    <edge source="PRT" target="LVA">
      <data key="d0">27773</data>
    </edge>
    <edge source="PRT" target="MWI">
      <data key="d0">10107</data>
    </edge>
    <edge source="PRT" target="MRT">
      <data key="d0">123301</data>
    </edge>
    <edge source="PRT" target="MEX">
      <data key="d0">57622</data>
    </edge>
    <edge source="PRT" target="MAR">
      <data key="d0">25756</data>
    </edge>
    <edge source="PRT" target="MOZ">
      <data key="d0">10076297</data>
    </edge>
    <edge source="PRT" target="NLD">
      <data key="d0">178969</data>
    </edge>
    <edge source="PRT" target="NZL">
      <data key="d0">30287</data>
    </edge>
    <edge source="PRT" target="NOR">
      <data key="d0">256181</data>
    </edge>
    <edge source="PRT" target="PRY">
      <data key="d0">18004</data>
    </edge>
    <edge source="PRT" target="POL">
      <data key="d0">75269</data>
    </edge>
    <edge source="PRT" target="ROU">
      <data key="d0">207620</data>
    </edge>
    <edge source="PRT" target="RUS">
      <data key="d0">351327</data>
    </edge>
    <edge source="PRT" target="SEN">
      <data key="d0">103913</data>
    </edge>
    <edge source="PRT" target="SRB">
      <data key="d0">56521</data>
    </edge>
    <edge source="PRT" target="SGP">
      <data key="d0">24397073</data>
    </edge>
    <edge source="PRT" target="SVK">
      <data key="d0">66277</data>
    </edge>
    <edge source="PRT" target="VNM">
      <data key="d0">23036</data>
    </edge>
    <edge source="PRT" target="ZAF">
      <data key="d0">480037</data>
    </edge>
    <edge source="PRT" target="ESP">
      <data key="d0">10480330</data>
    </edge>
    <edge source="PRT" target="SWE">
      <data key="d0">327274</data>
    </edge>
    <edge source="PRT" target="CHE">
      <data key="d0">24016006</data>
    </edge>
    <edge source="PRT" target="THA">
      <data key="d0">263299</data>
    </edge>
    <edge source="PRT" target="ARE">
      <data key="d0">421955</data>
    </edge>
    <edge source="PRT" target="TUN">
      <data key="d0">23148</data>
    </edge>
    <edge source="PRT" target="TUR">
      <data key="d0">109825</data>
    </edge>
    <edge source="PRT" target="EGY">
      <data key="d0">449849</data>
    </edge>
    <edge source="PRT" target="GBR">
      <data key="d0">8588531</data>
    </edge>
    <edge source="PRT" target="USA">
      <data key="d0">65324092</data>
    </edge>
    <edge source="PRT" target="URY">
      <data key="d0">641471</data>
    </edge>
    <edge source="SAU" target="AUS">
      <data key="d0">3272804</data>
    </edge>
    <edge source="SAU" target="BEL">
      <data key="d0">1338135</data>
    </edge>
    <edge source="SAU" target="CAN">
      <data key="d0">6465608</data>
    </edge>
    <edge source="SAU" target="CHN">
      <data key="d0">1645602</data>
    </edge>
    <edge source="SAU" target="FRA">
      <data key="d0">62499011</data>
    </edge>
    <edge source="SAU" target="DEU">
      <data key="d0">11958148</data>
    </edge>
    <edge source="SAU" target="GRC">
      <data key="d0">6383208</data>
    </edge>
    <edge source="SAU" target="ITA">
      <data key="d0">5257073</data>
    </edge>
    <edge source="SAU" target="JOR">
      <data key="d0">623734</data>
    </edge>
    <edge source="SAU" target="LBN">
      <data key="d0">252534</data>
    </edge>
    <edge source="SAU" target="OMN">
      <data key="d0">60800</data>
    </edge>
    <edge source="SAU" target="NLD">
      <data key="d0">496001</data>
    </edge>
    <edge source="SAU" target="NOR">
      <data key="d0">1598935</data>
    </edge>
    <edge source="SAU" target="POL">
      <data key="d0">600267</data>
    </edge>
    <edge source="SAU" target="IND">
      <data key="d0">17022688</data>
    </edge>
    <edge source="SAU" target="ZAF">
      <data key="d0">9396012</data>
    </edge>
    <edge source="SAU" target="ESP">
      <data key="d0">166400</data>
    </edge>
    <edge source="SAU" target="CHE">
      <data key="d0">496267</data>
    </edge>
    <edge source="SAU" target="ARE">
      <data key="d0">1002166053</data>
    </edge>
    <edge source="SAU" target="TUR">
      <data key="d0">160000</data>
    </edge>
    <edge source="SAU" target="EGY">
      <data key="d0">5141606</data>
    </edge>
    <edge source="SAU" target="GBR">
      <data key="d0">168720211</data>
    </edge>
    <edge source="SAU" target="USA">
      <data key="d0">257816322</data>
    </edge>
    <edge source="SAU" target="URY">
      <data key="d0">5324273</data>
    </edge>
    <edge source="SEN" target="AUS">
      <data key="d0">42286</data>
    </edge>
    <edge source="SEN" target="CMR">
      <data key="d0">49135</data>
    </edge>
    <edge source="SEN" target="FRA">
      <data key="d0">8657385</data>
    </edge>
    <edge source="SEN" target="GMB">
      <data key="d0">40835</data>
    </edge>
    <edge source="SEN" target="DEU">
      <data key="d0">37654</data>
    </edge>
    <edge source="SEN" target="GHA">
      <data key="d0">20513013</data>
    </edge>
    <edge source="SEN" target="MAR">
      <data key="d0">10870</data>
    </edge>
    <edge source="SEN" target="NLD">
      <data key="d0">54187</data>
    </edge>
    <edge source="SEN" target="ARE">
      <data key="d0">17275</data>
    </edge>
    <edge source="SEN" target="GBR">
      <data key="d0">315288</data>
    </edge>
    <edge source="SEN" target="USA">
      <data key="d0">280872</data>
    </edge>
    <edge source="SGP" target="DZA">
      <data key="d0">61604</data>
    </edge>
    <edge source="SGP" target="AZE">
      <data key="d0">2232958</data>
    </edge>
    <edge source="SGP" target="ARG">
      <data key="d0">36606</data>
    </edge>
    <edge source="SGP" target="AUS">
      <data key="d0">279202011</data>
    </edge>
    <edge source="SGP" target="AUT">
      <data key="d0">566169</data>
    </edge>
    <edge source="SGP" target="BEL">
      <data key="d0">6497916</data>
    </edge>
    <edge source="SGP" target="BRA">
      <data key="d0">249974051</data>
    </edge>
    <edge source="SGP" target="BGR">
      <data key="d0">165611</data>
    </edge>
    <edge source="SGP" target="BLR">
      <data key="d0">15927</data>
    </edge>
    <edge source="SGP" target="KHM">
      <data key="d0">516708</data>
    </edge>
    <edge source="SGP" target="CAN">
      <data key="d0">68143324</data>
    </edge>
    <edge source="SGP" target="LKA">
      <data key="d0">7315642</data>
    </edge>
    <edge source="SGP" target="CHL">
      <data key="d0">359277</data>
    </edge>
    <edge source="SGP" target="CHN">
      <data key="d0">540696479</data>
    </edge>
    <edge source="SGP" target="COL">
      <data key="d0">612819</data>
    </edge>
    <edge source="SGP" target="HRV">
      <data key="d0">12341</data>
    </edge>
    <edge source="SGP" target="CZE">
      <data key="d0">49612</data>
    </edge>
    <edge source="SGP" target="DNK">
      <data key="d0">8038520</data>
    </edge>
    <edge source="SGP" target="ETH">
      <data key="d0">468342</data>
    </edge>
    <edge source="SGP" target="EST">
      <data key="d0">33030</data>
    </edge>
    <edge source="SGP" target="FIN">
      <data key="d0">944136</data>
    </edge>
    <edge source="SGP" target="FRA">
      <data key="d0">293252378</data>
    </edge>
    <edge source="SGP" target="DEU">
      <data key="d0">252708823</data>
    </edge>
    <edge source="SGP" target="GHA">
      <data key="d0">722541399</data>
    </edge>
    <edge source="SGP" target="HKG">
      <data key="d0">647474005</data>
    </edge>
    <edge source="SGP" target="HUN">
      <data key="d0">1172200</data>
    </edge>
    <edge source="SGP" target="IDN">
      <data key="d0">408896496</data>
    </edge>
    <edge source="SGP" target="IRL">
      <data key="d0">23298356</data>
    </edge>
    <edge source="SGP" target="ISR">
      <data key="d0">2712584</data>
    </edge>
    <edge source="SGP" target="ITA">
      <data key="d0">10399783</data>
    </edge>
    <edge source="SGP" target="JPN">
      <data key="d0">530909116</data>
    </edge>
    <edge source="SGP" target="KAZ">
      <data key="d0">69548</data>
    </edge>
    <edge source="SGP" target="JOR">
      <data key="d0">2364320</data>
    </edge>
    <edge source="SGP" target="KOR">
      <data key="d0">193315368</data>
    </edge>
    <edge source="SGP" target="LBN">
      <data key="d0">611803</data>
    </edge>
    <edge source="SGP" target="LTU">
      <data key="d0">13904</data>
    </edge>
    <edge source="SGP" target="MYS">
      <data key="d0">252981237</data>
    </edge>
    <edge source="SGP" target="MRT">
      <data key="d0">40161</data>
    </edge>
    <edge source="SGP" target="MUS">
      <data key="d0">429908</data>
    </edge>
    <edge source="SGP" target="MEX">
      <data key="d0">320999667</data>
    </edge>
    <edge source="SGP" target="MAR">
      <data key="d0">4191497</data>
    </edge>
    <edge source="SGP" target="MOZ">
      <data key="d0">2240904</data>
    </edge>
    <edge source="SGP" target="OMN">
      <data key="d0">2863908</data>
    </edge>
    <edge source="SGP" target="NAM">
      <data key="d0">285499</data>
    </edge>
    <edge source="SGP" target="NLD">
      <data key="d0">25376657</data>
    </edge>
    <edge source="SGP" target="NZL">
      <data key="d0">57601731</data>
    </edge>
    <edge source="SGP" target="NOR">
      <data key="d0">1254679</data>
    </edge>
    <edge source="SGP" target="PAK">
      <data key="d0">12475157</data>
    </edge>
    <edge source="SGP" target="PAN">
      <data key="d0">134501</data>
    </edge>
    <edge source="SGP" target="PHL">
      <data key="d0">120495382</data>
    </edge>
    <edge source="SGP" target="POL">
      <data key="d0">617439</data>
    </edge>
    <edge source="SGP" target="PRT">
      <data key="d0">230195</data>
    </edge>
    <edge source="SGP" target="ROU">
      <data key="d0">250403</data>
    </edge>
    <edge source="SGP" target="RUS">
      <data key="d0">21677179</data>
    </edge>
    <edge source="SGP" target="SAU">
      <data key="d0">222820243</data>
    </edge>
    <edge source="SGP" target="SRB">
      <data key="d0">55817</data>
    </edge>
    <edge source="SGP" target="IND">
      <data key="d0">106447923</data>
    </edge>
    <edge source="SGP" target="VNM">
      <data key="d0">433781294</data>
    </edge>
    <edge source="SGP" target="SVN">
      <data key="d0">13909</data>
    </edge>
    <edge source="SGP" target="ZAF">
      <data key="d0">18623608</data>
    </edge>
    <edge source="SGP" target="ESP">
      <data key="d0">8636139</data>
    </edge>
    <edge source="SGP" target="SWE">
      <data key="d0">454419</data>
    </edge>
    <edge source="SGP" target="CHE">
      <data key="d0">32964600</data>
    </edge>
    <edge source="SGP" target="THA">
      <data key="d0">246965845</data>
    </edge>
    <edge source="SGP" target="ARE">
      <data key="d0">229089282</data>
    </edge>
    <edge source="SGP" target="TUN">
      <data key="d0">197439</data>
    </edge>
    <edge source="SGP" target="TUR">
      <data key="d0">150336419</data>
    </edge>
    <edge source="SGP" target="UKR">
      <data key="d0">225467</data>
    </edge>
    <edge source="SGP" target="EGY">
      <data key="d0">2143034</data>
    </edge>
    <edge source="SGP" target="GBR">
      <data key="d0">272019011</data>
    </edge>
    <edge source="SGP" target="TZA">
      <data key="d0">16312</data>
    </edge>
    <edge source="SGP" target="USA">
      <data key="d0">1957347677</data>
    </edge>
    <edge source="SGP" target="URY">
      <data key="d0">1512371</data>
    </edge>
    <edge source="SVK" target="DZA">
      <data key="d0">13875749</data>
    </edge>
    <edge source="SVK" target="ARG">
      <data key="d0">106240</data>
    </edge>
    <edge source="SVK" target="AUS">
      <data key="d0">770901</data>
    </edge>
    <edge source="SVK" target="AUT">
      <data key="d0">61360199</data>
    </edge>
    <edge source="SVK" target="BEL">
      <data key="d0">277944</data>
    </edge>
    <edge source="SVK" target="BRA">
      <data key="d0">586558</data>
    </edge>
    <edge source="SVK" target="BGR">
      <data key="d0">2402243</data>
    </edge>
    <edge source="SVK" target="BLR">
      <data key="d0">25258</data>
    </edge>
    <edge source="SVK" target="CAN">
      <data key="d0">20281</data>
    </edge>
    <edge source="SVK" target="CHN">
      <data key="d0">160967</data>
    </edge>
    <edge source="SVK" target="COL">
      <data key="d0">40722</data>
    </edge>
    <edge source="SVK" target="HRV">
      <data key="d0">1231368</data>
    </edge>
    <edge source="SVK" target="CZE">
      <data key="d0">73398617</data>
    </edge>
    <edge source="SVK" target="DNK">
      <data key="d0">128919</data>
    </edge>
    <edge source="SVK" target="EST">
      <data key="d0">155716</data>
    </edge>
    <edge source="SVK" target="FIN">
      <data key="d0">70441</data>
    </edge>
    <edge source="SVK" target="FRA">
      <data key="d0">13974123</data>
    </edge>
    <edge source="SVK" target="DEU">
      <data key="d0">101350592</data>
    </edge>
    <edge source="SVK" target="GRC">
      <data key="d0">17097</data>
    </edge>
    <edge source="SVK" target="HUN">
      <data key="d0">14699303</data>
    </edge>
    <edge source="SVK" target="IRL">
      <data key="d0">42154</data>
    </edge>
    <edge source="SVK" target="ISR">
      <data key="d0">21595</data>
    </edge>
    <edge source="SVK" target="ITA">
      <data key="d0">907854</data>
    </edge>
    <edge source="SVK" target="JPN">
      <data key="d0">99946</data>
    </edge>
    <edge source="SVK" target="JOR">
      <data key="d0">92049</data>
    </edge>
    <edge source="SVK" target="KOR">
      <data key="d0">49094</data>
    </edge>
    <edge source="SVK" target="LVA">
      <data key="d0">18340</data>
    </edge>
    <edge source="SVK" target="LTU">
      <data key="d0">120442</data>
    </edge>
    <edge source="SVK" target="MEX">
      <data key="d0">5470919</data>
    </edge>
    <edge source="SVK" target="MDA">
      <data key="d0">402695</data>
    </edge>
    <edge source="SVK" target="NLD">
      <data key="d0">469596</data>
    </edge>
    <edge source="SVK" target="NZL">
      <data key="d0">129057</data>
    </edge>
    <edge source="SVK" target="NOR">
      <data key="d0">187547</data>
    </edge>
    <edge source="SVK" target="PAN">
      <data key="d0">913967</data>
    </edge>
    <edge source="SVK" target="PER">
      <data key="d0">11592</data>
    </edge>
    <edge source="SVK" target="POL">
      <data key="d0">27549498</data>
    </edge>
    <edge source="SVK" target="PRT">
      <data key="d0">101216</data>
    </edge>
    <edge source="SVK" target="ROU">
      <data key="d0">142379</data>
    </edge>
    <edge source="SVK" target="RUS">
      <data key="d0">2641978</data>
    </edge>
    <edge source="SVK" target="SRB">
      <data key="d0">439504</data>
    </edge>
    <edge source="SVK" target="SGP">
      <data key="d0">17759</data>
    </edge>
    <edge source="SVK" target="SVN">
      <data key="d0">917962</data>
    </edge>
    <edge source="SVK" target="ZAF">
      <data key="d0">24030</data>
    </edge>
    <edge source="SVK" target="ESP">
      <data key="d0">33684</data>
    </edge>
    <edge source="SVK" target="SWE">
      <data key="d0">262491</data>
    </edge>
    <edge source="SVK" target="CHE">
      <data key="d0">22498851</data>
    </edge>
    <edge source="SVK" target="THA">
      <data key="d0">96215</data>
    </edge>
    <edge source="SVK" target="TUR">
      <data key="d0">13821983</data>
    </edge>
    <edge source="SVK" target="UGA">
      <data key="d0">12462</data>
    </edge>
    <edge source="SVK" target="UKR">
      <data key="d0">1671820</data>
    </edge>
    <edge source="SVK" target="MKD">
      <data key="d0">13605</data>
    </edge>
    <edge source="SVK" target="EGY">
      <data key="d0">974715</data>
    </edge>
    <edge source="SVK" target="GBR">
      <data key="d0">308365</data>
    </edge>
    <edge source="SVK" target="TZA">
      <data key="d0">66054</data>
    </edge>
    <edge source="SVK" target="USA">
      <data key="d0">2995208</data>
    </edge>
    <edge source="VNM" target="ARG">
      <data key="d0">10430</data>
    </edge>
    <edge source="VNM" target="AUS">
      <data key="d0">11824921</data>
    </edge>
    <edge source="VNM" target="BRA">
      <data key="d0">12880</data>
    </edge>
    <edge source="VNM" target="KHM">
      <data key="d0">98274</data>
    </edge>
    <edge source="VNM" target="CAN">
      <data key="d0">185585</data>
    </edge>
    <edge source="VNM" target="LKA">
      <data key="d0">5874200</data>
    </edge>
    <edge source="VNM" target="CHL">
      <data key="d0">15674</data>
    </edge>
    <edge source="VNM" target="CHN">
      <data key="d0">3672240</data>
    </edge>
    <edge source="VNM" target="COL">
      <data key="d0">99089</data>
    </edge>
    <edge source="VNM" target="FRA">
      <data key="d0">85807753</data>
    </edge>
    <edge source="VNM" target="DEU">
      <data key="d0">19143817</data>
    </edge>
    <edge source="VNM" target="GRC">
      <data key="d0">17636</data>
    </edge>
    <edge source="VNM" target="IDN">
      <data key="d0">599000</data>
    </edge>
    <edge source="VNM" target="ITA">
      <data key="d0">23193357</data>
    </edge>
    <edge source="VNM" target="JPN">
      <data key="d0">3131484</data>
    </edge>
    <edge source="VNM" target="KOR">
      <data key="d0">438863352</data>
    </edge>
    <edge source="VNM" target="MYS">
      <data key="d0">6723380</data>
    </edge>
    <edge source="VNM" target="MAR">
      <data key="d0">3056316</data>
    </edge>
    <edge source="VNM" target="NLD">
      <data key="d0">59317774</data>
    </edge>
    <edge source="VNM" target="NZL">
      <data key="d0">11306</data>
    </edge>
    <edge source="VNM" target="NOR">
      <data key="d0">34776425</data>
    </edge>
    <edge source="VNM" target="PAN">
      <data key="d0">4343452</data>
    </edge>
    <edge source="VNM" target="PHL">
      <data key="d0">480814</data>
    </edge>
    <edge source="VNM" target="POL">
      <data key="d0">107420</data>
    </edge>
    <edge source="VNM" target="PRT">
      <data key="d0">4724872</data>
    </edge>
    <edge source="VNM" target="ROU">
      <data key="d0">4624389</data>
    </edge>
    <edge source="VNM" target="RUS">
      <data key="d0">1065212</data>
    </edge>
    <edge source="VNM" target="IND">
      <data key="d0">1081431</data>
    </edge>
    <edge source="VNM" target="SGP">
      <data key="d0">147869320</data>
    </edge>
    <edge source="VNM" target="ZAF">
      <data key="d0">72840</data>
    </edge>
    <edge source="VNM" target="SWE">
      <data key="d0">139141</data>
    </edge>
    <edge source="VNM" target="THA">
      <data key="d0">1831186</data>
    </edge>
    <edge source="VNM" target="ARE">
      <data key="d0">76149</data>
    </edge>
    <edge source="VNM" target="TUR">
      <data key="d0">41744</data>
    </edge>
    <edge source="VNM" target="GBR">
      <data key="d0">561476</data>
    </edge>
    <edge source="VNM" target="USA">
      <data key="d0">138550664</data>
    </edge>
    <edge source="SWE" target="AZE">
      <data key="d0">38082</data>
    </edge>
    <edge source="SWE" target="ARG">
      <data key="d0">77787</data>
    </edge>
    <edge source="SWE" target="AUS">
      <data key="d0">10563744</data>
    </edge>
    <edge source="SWE" target="AUT">
      <data key="d0">1013008</data>
    </edge>
    <edge source="SWE" target="BEL">
      <data key="d0">1411687</data>
    </edge>
    <edge source="SWE" target="BOL">
      <data key="d0">22879</data>
    </edge>
    <edge source="SWE" target="BRA">
      <data key="d0">6757324</data>
    </edge>
    <edge source="SWE" target="BGR">
      <data key="d0">12989</data>
    </edge>
    <edge source="SWE" target="KHM">
      <data key="d0">4421634</data>
    </edge>
    <edge source="SWE" target="CMR">
      <data key="d0">516615</data>
    </edge>
    <edge source="SWE" target="CAN">
      <data key="d0">3356522</data>
    </edge>
    <edge source="SWE" target="CHL">
      <data key="d0">280005</data>
    </edge>
    <edge source="SWE" target="CHN">
      <data key="d0">69809006</data>
    </edge>
    <edge source="SWE" target="HRV">
      <data key="d0">1956642</data>
    </edge>
    <edge source="SWE" target="CZE">
      <data key="d0">1695235</data>
    </edge>
    <edge source="SWE" target="DNK">
      <data key="d0">8456250</data>
    </edge>
    <edge source="SWE" target="EST">
      <data key="d0">600159</data>
    </edge>
    <edge source="SWE" target="FIN">
      <data key="d0">137386826</data>
    </edge>
    <edge source="SWE" target="FRA">
      <data key="d0">33051995</data>
    </edge>
    <edge source="SWE" target="DEU">
      <data key="d0">45242486</data>
    </edge>
    <edge source="SWE" target="GRC">
      <data key="d0">938763</data>
    </edge>
    <edge source="SWE" target="HKG">
      <data key="d0">924298</data>
    </edge>
    <edge source="SWE" target="HUN">
      <data key="d0">126349</data>
    </edge>
    <edge source="SWE" target="IDN">
      <data key="d0">512925</data>
    </edge>
    <edge source="SWE" target="IRL">
      <data key="d0">616691</data>
    </edge>
    <edge source="SWE" target="ISR">
      <data key="d0">2445803</data>
    </edge>
    <edge source="SWE" target="ITA">
      <data key="d0">10272373</data>
    </edge>
    <edge source="SWE" target="JPN">
      <data key="d0">9533761</data>
    </edge>
    <edge source="SWE" target="KAZ">
      <data key="d0">238086</data>
    </edge>
    <edge source="SWE" target="JOR">
      <data key="d0">231001</data>
    </edge>
    <edge source="SWE" target="KOR">
      <data key="d0">536689</data>
    </edge>
    <edge source="SWE" target="LBN">
      <data key="d0">80002</data>
    </edge>
    <edge source="SWE" target="LVA">
      <data key="d0">1024226</data>
    </edge>
    <edge source="SWE" target="LTU">
      <data key="d0">154985</data>
    </edge>
    <edge source="SWE" target="MYS">
      <data key="d0">2421448</data>
    </edge>
    <edge source="SWE" target="MEX">
      <data key="d0">119412</data>
    </edge>
    <edge source="SWE" target="MAR">
      <data key="d0">2325358</data>
    </edge>
    <edge source="SWE" target="OMN">
      <data key="d0">133729</data>
    </edge>
    <edge source="SWE" target="NLD">
      <data key="d0">4054395</data>
    </edge>
    <edge source="SWE" target="NZL">
      <data key="d0">90481</data>
    </edge>
    <edge source="SWE" target="NOR">
      <data key="d0">153575474</data>
    </edge>
    <edge source="SWE" target="PAK">
      <data key="d0">3345599</data>
    </edge>
    <edge source="SWE" target="PAN">
      <data key="d0">386871</data>
    </edge>
    <edge source="SWE" target="PER">
      <data key="d0">843854</data>
    </edge>
    <edge source="SWE" target="PHL">
      <data key="d0">366797</data>
    </edge>
    <edge source="SWE" target="POL">
      <data key="d0">3464273</data>
    </edge>
    <edge source="SWE" target="PRT">
      <data key="d0">379933</data>
    </edge>
    <edge source="SWE" target="ROU">
      <data key="d0">601045</data>
    </edge>
    <edge source="SWE" target="RUS">
      <data key="d0">23417568</data>
    </edge>
    <edge source="SWE" target="SAU">
      <data key="d0">96976</data>
    </edge>
    <edge source="SWE" target="SRB">
      <data key="d0">83987</data>
    </edge>
    <edge source="SWE" target="IND">
      <data key="d0">7733136</data>
    </edge>
    <edge source="SWE" target="SGP">
      <data key="d0">83584177</data>
    </edge>
    <edge source="SWE" target="SVK">
      <data key="d0">72917</data>
    </edge>
    <edge source="SWE" target="ZAF">
      <data key="d0">62239415</data>
    </edge>
    <edge source="SWE" target="ESP">
      <data key="d0">9300842</data>
    </edge>
    <edge source="SWE" target="CHE">
      <data key="d0">20428877</data>
    </edge>
    <edge source="SWE" target="THA">
      <data key="d0">7948934</data>
    </edge>
    <edge source="SWE" target="ARE">
      <data key="d0">22500798</data>
    </edge>
    <edge source="SWE" target="TUN">
      <data key="d0">1049762</data>
    </edge>
    <edge source="SWE" target="TUR">
      <data key="d0">433661</data>
    </edge>
    <edge source="SWE" target="UKR">
      <data key="d0">1288290</data>
    </edge>
    <edge source="SWE" target="GBR">
      <data key="d0">90355523</data>
    </edge>
    <edge source="SWE" target="USA">
      <data key="d0">114692814</data>
    </edge>
    <edge source="CHE" target="DZA">
      <data key="d0">1864437</data>
    </edge>
    <edge source="CHE" target="AZE">
      <data key="d0">2601616</data>
    </edge>
    <edge source="CHE" target="ARG">
      <data key="d0">157193</data>
    </edge>
    <edge source="CHE" target="AUS">
      <data key="d0">74234359</data>
    </edge>
    <edge source="CHE" target="AUT">
      <data key="d0">56250770</data>
    </edge>
    <edge source="CHE" target="BEL">
      <data key="d0">113895014</data>
    </edge>
    <edge source="CHE" target="BWA">
      <data key="d0">29619153</data>
    </edge>
    <edge source="CHE" target="BRA">
      <data key="d0">40788578</data>
    </edge>
    <edge source="CHE" target="BGR">
      <data key="d0">1153326</data>
    </edge>
    <edge source="CHE" target="BLR">
      <data key="d0">40339774</data>
    </edge>
    <edge source="CHE" target="CMR">
      <data key="d0">88934</data>
    </edge>
    <edge source="CHE" target="CAN">
      <data key="d0">11812359</data>
    </edge>
    <edge source="CHE" target="LKA">
      <data key="d0">75446</data>
    </edge>
    <edge source="CHE" target="CHL">
      <data key="d0">531342</data>
    </edge>
    <edge source="CHE" target="CHN">
      <data key="d0">11709660</data>
    </edge>
    <edge source="CHE" target="COL">
      <data key="d0">135737</data>
    </edge>
    <edge source="CHE" target="HRV">
      <data key="d0">810390</data>
    </edge>
    <edge source="CHE" target="CZE">
      <data key="d0">9120524</data>
    </edge>
    <edge source="CHE" target="DNK">
      <data key="d0">7313406</data>
    </edge>
    <edge source="CHE" target="ECU">
      <data key="d0">243639</data>
    </edge>
    <edge source="CHE" target="ETH">
      <data key="d0">72444</data>
    </edge>
    <edge source="CHE" target="EST">
      <data key="d0">4019660</data>
    </edge>
    <edge source="CHE" target="FIN">
      <data key="d0">82982421</data>
    </edge>
    <edge source="CHE" target="FRA">
      <data key="d0">259368571</data>
    </edge>
    <edge source="CHE" target="DEU">
      <data key="d0">317969017</data>
    </edge>
    <edge source="CHE" target="GHA">
      <data key="d0">90882</data>
    </edge>
    <edge source="CHE" target="GRC">
      <data key="d0">407854</data>
    </edge>
    <edge source="CHE" target="HKG">
      <data key="d0">424382</data>
    </edge>
    <edge source="CHE" target="HUN">
      <data key="d0">4115059</data>
    </edge>
    <edge source="CHE" target="IDN">
      <data key="d0">19320350</data>
    </edge>
    <edge source="CHE" target="IRL">
      <data key="d0">1036190</data>
    </edge>
    <edge source="CHE" target="ISR">
      <data key="d0">1478064</data>
    </edge>
    <edge source="CHE" target="ITA">
      <data key="d0">148241266</data>
    </edge>
    <edge source="CHE" target="CIV">
      <data key="d0">35395</data>
    </edge>
    <edge source="CHE" target="JPN">
      <data key="d0">20020735</data>
    </edge>
    <edge source="CHE" target="KAZ">
      <data key="d0">2207085</data>
    </edge>
    <edge source="CHE" target="JOR">
      <data key="d0">109613</data>
    </edge>
    <edge source="CHE" target="KOR">
      <data key="d0">618286</data>
    </edge>
    <edge source="CHE" target="KGZ">
      <data key="d0">47132</data>
    </edge>
    <edge source="CHE" target="LBN">
      <data key="d0">10552</data>
    </edge>
    <edge source="CHE" target="LVA">
      <data key="d0">112253</data>
    </edge>
    <edge source="CHE" target="LTU">
      <data key="d0">113318</data>
    </edge>
    <edge source="CHE" target="MDG">
      <data key="d0">50123</data>
    </edge>
    <edge source="CHE" target="MYS">
      <data key="d0">5344869</data>
    </edge>
    <edge source="CHE" target="MRT">
      <data key="d0">3550560</data>
    </edge>
    <edge source="CHE" target="MEX">
      <data key="d0">4157969</data>
    </edge>
    <edge source="CHE" target="MAR">
      <data key="d0">2277284</data>
    </edge>
    <edge source="CHE" target="OMN">
      <data key="d0">1643230</data>
    </edge>
    <edge source="CHE" target="NLD">
      <data key="d0">35498941</data>
    </edge>
    <edge source="CHE" target="NZL">
      <data key="d0">1721949</data>
    </edge>
    <edge source="CHE" target="NER">
      <data key="d0">72617</data>
    </edge>
    <edge source="CHE" target="NOR">
      <data key="d0">276666434</data>
    </edge>
    <edge source="CHE" target="PAK">
      <data key="d0">6039909</data>
    </edge>
    <edge source="CHE" target="PER">
      <data key="d0">71935</data>
    </edge>
    <edge source="CHE" target="PHL">
      <data key="d0">57448359</data>
    </edge>
    <edge source="CHE" target="POL">
      <data key="d0">119727170</data>
    </edge>
    <edge source="CHE" target="PRT">
      <data key="d0">15555325</data>
    </edge>
    <edge source="CHE" target="ROU">
      <data key="d0">6882143</data>
    </edge>
    <edge source="CHE" target="RUS">
      <data key="d0">8870835</data>
    </edge>
    <edge source="CHE" target="SAU">
      <data key="d0">84161603</data>
    </edge>
    <edge source="CHE" target="SEN">
      <data key="d0">66627</data>
    </edge>
    <edge source="CHE" target="SRB">
      <data key="d0">509361</data>
    </edge>
    <edge source="CHE" target="IND">
      <data key="d0">15492137</data>
    </edge>
    <edge source="CHE" target="SGP">
      <data key="d0">56446692</data>
    </edge>
    <edge source="CHE" target="SVK">
      <data key="d0">1843714</data>
    </edge>
    <edge source="CHE" target="VNM">
      <data key="d0">10082219</data>
    </edge>
    <edge source="CHE" target="SVN">
      <data key="d0">37698244</data>
    </edge>
    <edge source="CHE" target="ZAF">
      <data key="d0">12459069</data>
    </edge>
    <edge source="CHE" target="ESP">
      <data key="d0">28747471</data>
    </edge>
    <edge source="CHE" target="SWE">
      <data key="d0">18067664</data>
    </edge>
    <edge source="CHE" target="THA">
      <data key="d0">1990952</data>
    </edge>
    <edge source="CHE" target="TGO">
      <data key="d0">58327</data>
    </edge>
    <edge source="CHE" target="ARE">
      <data key="d0">333906987</data>
    </edge>
    <edge source="CHE" target="TUN">
      <data key="d0">13088</data>
    </edge>
    <edge source="CHE" target="TUR">
      <data key="d0">14740670</data>
    </edge>
    <edge source="CHE" target="UGA">
      <data key="d0">282280</data>
    </edge>
    <edge source="CHE" target="UKR">
      <data key="d0">1124244</data>
    </edge>
    <edge source="CHE" target="EGY">
      <data key="d0">1158748</data>
    </edge>
    <edge source="CHE" target="GBR">
      <data key="d0">195163894</data>
    </edge>
    <edge source="CHE" target="TZA">
      <data key="d0">386010</data>
    </edge>
    <edge source="CHE" target="USA">
      <data key="d0">430859903</data>
    </edge>
    <edge source="CHE" target="BFA">
      <data key="d0">19290</data>
    </edge>
    <edge source="CHE" target="URY">
      <data key="d0">1701070</data>
    </edge>
    <edge source="THA" target="ARG">
      <data key="d0">80513</data>
    </edge>
    <edge source="THA" target="AUS">
      <data key="d0">39161971</data>
    </edge>
    <edge source="THA" target="AUT">
      <data key="d0">35378363</data>
    </edge>
    <edge source="THA" target="ARM">
      <data key="d0">564854</data>
    </edge>
    <edge source="THA" target="BEL">
      <data key="d0">17678495</data>
    </edge>
    <edge source="THA" target="BRA">
      <data key="d0">244910</data>
    </edge>
    <edge source="THA" target="KHM">
      <data key="d0">200067040</data>
    </edge>
    <edge source="THA" target="CAN">
      <data key="d0">17197379</data>
    </edge>
    <edge source="THA" target="LKA">
      <data key="d0">29149</data>
    </edge>
    <edge source="THA" target="CHL">
      <data key="d0">11617</data>
    </edge>
    <edge source="THA" target="CHN">
      <data key="d0">120586286</data>
    </edge>
    <edge source="THA" target="HRV">
      <data key="d0">22265</data>
    </edge>
    <edge source="THA" target="CZE">
      <data key="d0">698866</data>
    </edge>
    <edge source="THA" target="DNK">
      <data key="d0">14873371</data>
    </edge>
    <edge source="THA" target="EST">
      <data key="d0">35958</data>
    </edge>
    <edge source="THA" target="FIN">
      <data key="d0">48166</data>
    </edge>
    <edge source="THA" target="FRA">
      <data key="d0">31621094</data>
    </edge>
    <edge source="THA" target="DEU">
      <data key="d0">82082626</data>
    </edge>
    <edge source="THA" target="GHA">
      <data key="d0">24822</data>
    </edge>
    <edge source="THA" target="HKG">
      <data key="d0">17018180</data>
    </edge>
    <edge source="THA" target="HUN">
      <data key="d0">2307091</data>
    </edge>
    <edge source="THA" target="IDN">
      <data key="d0">62154119</data>
    </edge>
    <edge source="THA" target="IRL">
      <data key="d0">1698835</data>
    </edge>
    <edge source="THA" target="ISR">
      <data key="d0">11068214</data>
    </edge>
    <edge source="THA" target="ITA">
      <data key="d0">13178000</data>
    </edge>
    <edge source="THA" target="JPN">
      <data key="d0">22211651</data>
    </edge>
    <edge source="THA" target="KOR">
      <data key="d0">33187569</data>
    </edge>
    <edge source="THA" target="MYS">
      <data key="d0">153783688</data>
    </edge>
    <edge source="THA" target="MUS">
      <data key="d0">34258</data>
    </edge>
    <edge source="THA" target="MEX">
      <data key="d0">194058</data>
    </edge>
    <edge source="THA" target="OMN">
      <data key="d0">10254</data>
    </edge>
    <edge source="THA" target="NLD">
      <data key="d0">18415495</data>
    </edge>
    <edge source="THA" target="NZL">
      <data key="d0">17612418</data>
    </edge>
    <edge source="THA" target="NIC">
      <data key="d0">22840</data>
    </edge>
    <edge source="THA" target="NOR">
      <data key="d0">543393</data>
    </edge>
    <edge source="THA" target="PAK">
      <data key="d0">50469</data>
    </edge>
    <edge source="THA" target="PAN">
      <data key="d0">36167</data>
    </edge>
    <edge source="THA" target="PER">
      <data key="d0">20762</data>
    </edge>
    <edge source="THA" target="PHL">
      <data key="d0">1559160</data>
    </edge>
    <edge source="THA" target="POL">
      <data key="d0">68323</data>
    </edge>
    <edge source="THA" target="PRT">
      <data key="d0">27241</data>
    </edge>
    <edge source="THA" target="ROU">
      <data key="d0">43627</data>
    </edge>
    <edge source="THA" target="RUS">
      <data key="d0">255626</data>
    </edge>
    <edge source="THA" target="SAU">
      <data key="d0">47194</data>
    </edge>
    <edge source="THA" target="IND">
      <data key="d0">9826025</data>
    </edge>
    <edge source="THA" target="SGP">
      <data key="d0">1317844254</data>
    </edge>
    <edge source="THA" target="SVK">
      <data key="d0">15280</data>
    </edge>
    <edge source="THA" target="VNM">
      <data key="d0">50544440</data>
    </edge>
    <edge source="THA" target="ZAF">
      <data key="d0">1293304</data>
    </edge>
    <edge source="THA" target="ESP">
      <data key="d0">538637</data>
    </edge>
    <edge source="THA" target="SWE">
      <data key="d0">3543067</data>
    </edge>
    <edge source="THA" target="CHE">
      <data key="d0">68927642</data>
    </edge>
    <edge source="THA" target="ARE">
      <data key="d0">10209901</data>
    </edge>
    <edge source="THA" target="TUR">
      <data key="d0">24079871</data>
    </edge>
    <edge source="THA" target="UKR">
      <data key="d0">31436</data>
    </edge>
    <edge source="THA" target="EGY">
      <data key="d0">38504</data>
    </edge>
    <edge source="THA" target="GBR">
      <data key="d0">43934255</data>
    </edge>
    <edge source="THA" target="USA">
      <data key="d0">182281583</data>
    </edge>
    <edge source="THA" target="URY">
      <data key="d0">52877</data>
    </edge>
    <edge source="ARE" target="DZA">
      <data key="d0">191950</data>
    </edge>
    <edge source="ARE" target="AZE">
      <data key="d0">48411594</data>
    </edge>
    <edge source="ARE" target="ARG">
      <data key="d0">23496</data>
    </edge>
    <edge source="ARE" target="AUS">
      <data key="d0">29959756</data>
    </edge>
    <edge source="ARE" target="AUT">
      <data key="d0">3788954</data>
    </edge>
    <edge source="ARE" target="BEL">
      <data key="d0">12267791</data>
    </edge>
    <edge source="ARE" target="BRA">
      <data key="d0">5058534</data>
    </edge>
    <edge source="ARE" target="BGR">
      <data key="d0">24990</data>
    </edge>
    <edge source="ARE" target="BLR">
      <data key="d0">336741</data>
    </edge>
    <edge source="ARE" target="CMR">
      <data key="d0">89857</data>
    </edge>
    <edge source="ARE" target="CAN">
      <data key="d0">2045870</data>
    </edge>
    <edge source="ARE" target="LKA">
      <data key="d0">1274671</data>
    </edge>
    <edge source="ARE" target="CHL">
      <data key="d0">235280</data>
    </edge>
    <edge source="ARE" target="CHN">
      <data key="d0">44040940</data>
    </edge>
    <edge source="ARE" target="COL">
      <data key="d0">305878</data>
    </edge>
    <edge source="ARE" target="CZE">
      <data key="d0">214988</data>
    </edge>
    <edge source="ARE" target="DNK">
      <data key="d0">636438</data>
    </edge>
    <edge source="ARE" target="ETH">
      <data key="d0">20682185</data>
    </edge>
    <edge source="ARE" target="FIN">
      <data key="d0">84400</data>
    </edge>
    <edge source="ARE" target="FRA">
      <data key="d0">109925867</data>
    </edge>
    <edge source="ARE" target="GEO">
      <data key="d0">16843</data>
    </edge>
    <edge source="ARE" target="DEU">
      <data key="d0">98494466</data>
    </edge>
    <edge source="ARE" target="GHA">
      <data key="d0">490900</data>
    </edge>
    <edge source="ARE" target="GRC">
      <data key="d0">63930</data>
    </edge>
    <edge source="ARE" target="HND">
      <data key="d0">1385680</data>
    </edge>
    <edge source="ARE" target="HKG">
      <data key="d0">209508839</data>
    </edge>
    <edge source="ARE" target="HUN">
      <data key="d0">587301</data>
    </edge>
    <edge source="ARE" target="IDN">
      <data key="d0">4841871</data>
    </edge>
    <edge source="ARE" target="IRL">
      <data key="d0">300155</data>
    </edge>
    <edge source="ARE" target="ITA">
      <data key="d0">25217524</data>
    </edge>
    <edge source="ARE" target="CIV">
      <data key="d0">131317</data>
    </edge>
    <edge source="ARE" target="JPN">
      <data key="d0">6069680</data>
    </edge>
    <edge source="ARE" target="KAZ">
      <data key="d0">58371</data>
    </edge>
    <edge source="ARE" target="JOR">
      <data key="d0">7464528</data>
    </edge>
    <edge source="ARE" target="KOR">
      <data key="d0">1715092</data>
    </edge>
    <edge source="ARE" target="KGZ">
      <data key="d0">330481</data>
    </edge>
    <edge source="ARE" target="LBN">
      <data key="d0">7672320</data>
    </edge>
    <edge source="ARE" target="LTU">
      <data key="d0">280623</data>
    </edge>
    <edge source="ARE" target="MYS">
      <data key="d0">37734450</data>
    </edge>
    <edge source="ARE" target="MUS">
      <data key="d0">5700067</data>
    </edge>
    <edge source="ARE" target="MEX">
      <data key="d0">153839</data>
    </edge>
    <edge source="ARE" target="MAR">
      <data key="d0">622481</data>
    </edge>
    <edge source="ARE" target="MOZ">
      <data key="d0">449721</data>
    </edge>
    <edge source="ARE" target="OMN">
      <data key="d0">23056429</data>
    </edge>
    <edge source="ARE" target="NLD">
      <data key="d0">34949362</data>
    </edge>
    <edge source="ARE" target="NZL">
      <data key="d0">433279</data>
    </edge>
    <edge source="ARE" target="PAK">
      <data key="d0">35922893</data>
    </edge>
    <edge source="ARE" target="PAN">
      <data key="d0">105079</data>
    </edge>
    <edge source="ARE" target="PRY">
      <data key="d0">86795</data>
    </edge>
    <edge source="ARE" target="PER">
      <data key="d0">661852</data>
    </edge>
    <edge source="ARE" target="PHL">
      <data key="d0">582063</data>
    </edge>
    <edge source="ARE" target="POL">
      <data key="d0">152320</data>
    </edge>
    <edge source="ARE" target="PRT">
      <data key="d0">15813107</data>
    </edge>
    <edge source="ARE" target="ROU">
      <data key="d0">48638</data>
    </edge>
    <edge source="ARE" target="RUS">
      <data key="d0">6290227</data>
    </edge>
    <edge source="ARE" target="SAU">
      <data key="d0">476666784</data>
    </edge>
    <edge source="ARE" target="SEN">
      <data key="d0">21101</data>
    </edge>
    <edge source="ARE" target="SRB">
      <data key="d0">10283</data>
    </edge>
    <edge source="ARE" target="IND">
      <data key="d0">106450234</data>
    </edge>
    <edge source="ARE" target="SGP">
      <data key="d0">65612219</data>
    </edge>
    <edge source="ARE" target="VNM">
      <data key="d0">308389</data>
    </edge>
    <edge source="ARE" target="SVN">
      <data key="d0">314024</data>
    </edge>
    <edge source="ARE" target="ZAF">
      <data key="d0">4532521</data>
    </edge>
    <edge source="ARE" target="ZWE">
      <data key="d0">828247</data>
    </edge>
    <edge source="ARE" target="ESP">
      <data key="d0">12692924</data>
    </edge>
    <edge source="ARE" target="SWE">
      <data key="d0">3088476</data>
    </edge>
    <edge source="ARE" target="CHE">
      <data key="d0">55032529</data>
    </edge>
    <edge source="ARE" target="THA">
      <data key="d0">3591981</data>
    </edge>
    <edge source="ARE" target="TUN">
      <data key="d0">30902</data>
    </edge>
    <edge source="ARE" target="TUR">
      <data key="d0">10608176</data>
    </edge>
    <edge source="ARE" target="UGA">
      <data key="d0">963609</data>
    </edge>
    <edge source="ARE" target="UKR">
      <data key="d0">6484046</data>
    </edge>
    <edge source="ARE" target="EGY">
      <data key="d0">7621260</data>
    </edge>
    <edge source="ARE" target="GBR">
      <data key="d0">259089027</data>
    </edge>
    <edge source="ARE" target="TZA">
      <data key="d0">589156</data>
    </edge>
    <edge source="ARE" target="USA">
      <data key="d0">93975727</data>
    </edge>
    <edge source="ARE" target="URY">
      <data key="d0">65311</data>
    </edge>
    <edge source="TUN" target="DZA">
      <data key="d0">366896</data>
    </edge>
    <edge source="TUN" target="AZE">
      <data key="d0">8473704</data>
    </edge>
    <edge source="TUN" target="BEL">
      <data key="d0">103130</data>
    </edge>
    <edge source="TUN" target="HRV">
      <data key="d0">754866</data>
    </edge>
    <edge source="TUN" target="DNK">
      <data key="d0">46520</data>
    </edge>
    <edge source="TUN" target="FRA">
      <data key="d0">228294666</data>
    </edge>
    <edge source="TUN" target="DEU">
      <data key="d0">1061982</data>
    </edge>
    <edge source="TUN" target="ITA">
      <data key="d0">9114528</data>
    </edge>
    <edge source="TUN" target="JPN">
      <data key="d0">17000</data>
    </edge>
    <edge source="TUN" target="MUS">
      <data key="d0">45579</data>
    </edge>
    <edge source="TUN" target="POL">
      <data key="d0">467394</data>
    </edge>
    <edge source="TUN" target="SGP">
      <data key="d0">222929</data>
    </edge>
    <edge source="TUN" target="ESP">
      <data key="d0">592027</data>
    </edge>
    <edge source="TUN" target="CHE">
      <data key="d0">17482</data>
    </edge>
    <edge source="TUN" target="ARE">
      <data key="d0">19186</data>
    </edge>
    <edge source="TUN" target="GBR">
      <data key="d0">11516371</data>
    </edge>
    <edge source="TUN" target="USA">
      <data key="d0">10913086</data>
    </edge>
    <edge source="TUR" target="ALB">
      <data key="d0">19585</data>
    </edge>
    <edge source="TUR" target="DZA">
      <data key="d0">13759</data>
    </edge>
    <edge source="TUR" target="AZE">
      <data key="d0">2182299</data>
    </edge>
    <edge source="TUR" target="ARG">
      <data key="d0">58545</data>
    </edge>
    <edge source="TUR" target="AUS">
      <data key="d0">1537192</data>
    </edge>
    <edge source="TUR" target="AUT">
      <data key="d0">265027</data>
    </edge>
    <edge source="TUR" target="BEL">
      <data key="d0">612043</data>
    </edge>
    <edge source="TUR" target="BRA">
      <data key="d0">18943128</data>
    </edge>
    <edge source="TUR" target="BGR">
      <data key="d0">950484</data>
    </edge>
    <edge source="TUR" target="CAN">
      <data key="d0">11973822</data>
    </edge>
    <edge source="TUR" target="LKA">
      <data key="d0">473375</data>
    </edge>
    <edge source="TUR" target="CHN">
      <data key="d0">440329</data>
    </edge>
    <edge source="TUR" target="HRV">
      <data key="d0">985236</data>
    </edge>
    <edge source="TUR" target="CZE">
      <data key="d0">745204</data>
    </edge>
    <edge source="TUR" target="DNK">
      <data key="d0">20169616</data>
    </edge>
    <edge source="TUR" target="ETH">
      <data key="d0">10630</data>
    </edge>
    <edge source="TUR" target="EST">
      <data key="d0">55000</data>
    </edge>
    <edge source="TUR" target="FIN">
      <data key="d0">85450</data>
    </edge>
    <edge source="TUR" target="FRA">
      <data key="d0">32414135</data>
    </edge>
    <edge source="TUR" target="GEO">
      <data key="d0">348244</data>
    </edge>
    <edge source="TUR" target="DEU">
      <data key="d0">38731273</data>
    </edge>
    <edge source="TUR" target="GHA">
      <data key="d0">127207</data>
    </edge>
    <edge source="TUR" target="GRC">
      <data key="d0">9499007</data>
    </edge>
    <edge source="TUR" target="HKG">
      <data key="d0">350043</data>
    </edge>
    <edge source="TUR" target="HUN">
      <data key="d0">1083445</data>
    </edge>
    <edge source="TUR" target="IDN">
      <data key="d0">58187</data>
    </edge>
    <edge source="TUR" target="IRL">
      <data key="d0">4132034</data>
    </edge>
    <edge source="TUR" target="ISR">
      <data key="d0">1799103</data>
    </edge>
    <edge source="TUR" target="ITA">
      <data key="d0">130866056</data>
    </edge>
    <edge source="TUR" target="KAZ">
      <data key="d0">2593220</data>
    </edge>
    <edge source="TUR" target="JOR">
      <data key="d0">541238</data>
    </edge>
    <edge source="TUR" target="KOR">
      <data key="d0">3755891</data>
    </edge>
    <edge source="TUR" target="KGZ">
      <data key="d0">139180</data>
    </edge>
    <edge source="TUR" target="LBN">
      <data key="d0">846583</data>
    </edge>
    <edge source="TUR" target="LTU">
      <data key="d0">150900</data>
    </edge>
    <edge source="TUR" target="MYS">
      <data key="d0">102528</data>
    </edge>
    <edge source="TUR" target="MEX">
      <data key="d0">729401</data>
    </edge>
    <edge source="TUR" target="MDA">
      <data key="d0">16621</data>
    </edge>
    <edge source="TUR" target="MAR">
      <data key="d0">23903</data>
    </edge>
    <edge source="TUR" target="NLD">
      <data key="d0">36775170</data>
    </edge>
    <edge source="TUR" target="NZL">
      <data key="d0">27645</data>
    </edge>
    <edge source="TUR" target="NOR">
      <data key="d0">112490828</data>
    </edge>
    <edge source="TUR" target="PAK">
      <data key="d0">10614083</data>
    </edge>
    <edge source="TUR" target="PAN">
      <data key="d0">45571031</data>
    </edge>
    <edge source="TUR" target="POL">
      <data key="d0">975300</data>
    </edge>
    <edge source="TUR" target="PRT">
      <data key="d0">20555150</data>
    </edge>
    <edge source="TUR" target="ROU">
      <data key="d0">416999</data>
    </edge>
    <edge source="TUR" target="RUS">
      <data key="d0">44640710</data>
    </edge>
    <edge source="TUR" target="SAU">
      <data key="d0">4950012</data>
    </edge>
    <edge source="TUR" target="SEN">
      <data key="d0">52878</data>
    </edge>
    <edge source="TUR" target="SRB">
      <data key="d0">46104</data>
    </edge>
    <edge source="TUR" target="IND">
      <data key="d0">417390</data>
    </edge>
    <edge source="TUR" target="SGP">
      <data key="d0">42237</data>
    </edge>
    <edge source="TUR" target="SVK">
      <data key="d0">21285</data>
    </edge>
    <edge source="TUR" target="SVN">
      <data key="d0">2198562</data>
    </edge>
    <edge source="TUR" target="ZAF">
      <data key="d0">425000</data>
    </edge>
    <edge source="TUR" target="ESP">
      <data key="d0">41046187</data>
    </edge>
    <edge source="TUR" target="SWE">
      <data key="d0">90000</data>
    </edge>
    <edge source="TUR" target="CHE">
      <data key="d0">4513048</data>
    </edge>
    <edge source="TUR" target="THA">
      <data key="d0">1969127</data>
    </edge>
    <edge source="TUR" target="ARE">
      <data key="d0">54883893</data>
    </edge>
    <edge source="TUR" target="TUN">
      <data key="d0">12472</data>
    </edge>
    <edge source="TUR" target="UKR">
      <data key="d0">13757529</data>
    </edge>
    <edge source="TUR" target="EGY">
      <data key="d0">9515913</data>
    </edge>
    <edge source="TUR" target="GBR">
      <data key="d0">73061226</data>
    </edge>
    <edge source="TUR" target="TZA">
      <data key="d0">333185</data>
    </edge>
    <edge source="TUR" target="USA">
      <data key="d0">304658817</data>
    </edge>
    <edge source="EGY" target="AUS">
      <data key="d0">128748</data>
    </edge>
    <edge source="EGY" target="AUT">
      <data key="d0">27405</data>
    </edge>
    <edge source="EGY" target="HRV">
      <data key="d0">35249</data>
    </edge>
    <edge source="EGY" target="FRA">
      <data key="d0">66282</data>
    </edge>
    <edge source="EGY" target="GRC">
      <data key="d0">4410890</data>
    </edge>
    <edge source="EGY" target="MAR">
      <data key="d0">14394</data>
    </edge>
    <edge source="EGY" target="NLD">
      <data key="d0">57052</data>
    </edge>
    <edge source="EGY" target="SGP">
      <data key="d0">22958</data>
    </edge>
    <edge source="EGY" target="GBR">
      <data key="d0">14080</data>
    </edge>
    <edge source="TZA" target="CAN">
      <data key="d0">21017413</data>
    </edge>
    <edge source="TZA" target="CHN">
      <data key="d0">109910</data>
    </edge>
    <edge source="TZA" target="FRA">
      <data key="d0">139393</data>
    </edge>
    <edge source="TZA" target="ITA">
      <data key="d0">122904</data>
    </edge>
    <edge source="TZA" target="MOZ">
      <data key="d0">2610148</data>
    </edge>
    <edge source="TZA" target="NAM">
      <data key="d0">14329246</data>
    </edge>
    <edge source="TZA" target="NLD">
      <data key="d0">1549202</data>
    </edge>
    <edge source="TZA" target="NOR">
      <data key="d0">224526</data>
    </edge>
    <edge source="TZA" target="IND">
      <data key="d0">76199</data>
    </edge>
    <edge source="TZA" target="SGP">
      <data key="d0">54191</data>
    </edge>
    <edge source="TZA" target="ZAF">
      <data key="d0">226549</data>
    </edge>
    <edge source="TZA" target="CHE">
      <data key="d0">26390</data>
    </edge>
    <edge source="TZA" target="ARE">
      <data key="d0">13566</data>
    </edge>
    <edge source="TZA" target="UGA">
      <data key="d0">23520</data>
    </edge>
    <edge source="TZA" target="GBR">
      <data key="d0">86648</data>
    </edge>
    <edge source="TZA" target="USA">
      <data key="d0">186475</data>
    </edge>
    <edge source="AZE" target="DZA">
      <data key="d0">1849180</data>
    </edge>
    <edge source="AZE" target="CAN">
      <data key="d0">7255702</data>
    </edge>
    <edge source="AZE" target="FRA">
      <data key="d0">13518</data>
    </edge>
    <edge source="AZE" target="GEO">
      <data key="d0">1984687</data>
    </edge>
    <edge source="AZE" target="IRL">
      <data key="d0">27500000</data>
    </edge>
    <edge source="AZE" target="NLD">
      <data key="d0">43561</data>
    </edge>
    <edge source="AZE" target="RUS">
      <data key="d0">77268</data>
    </edge>
    <edge source="AZE" target="UKR">
      <data key="d0">778545</data>
    </edge>
    <edge source="AZE" target="GBR">
      <data key="d0">20632</data>
    </edge>
    <edge source="BGR" target="AUT">
      <data key="d0">468013</data>
    </edge>
    <edge source="BGR" target="BEL">
      <data key="d0">65726</data>
    </edge>
    <edge source="BGR" target="BRA">
      <data key="d0">36682</data>
    </edge>
    <edge source="BGR" target="CAN">
      <data key="d0">14894</data>
    </edge>
    <edge source="BGR" target="HRV">
      <data key="d0">872720</data>
    </edge>
    <edge source="BGR" target="CZE">
      <data key="d0">1381035</data>
    </edge>
    <edge source="BGR" target="DNK">
      <data key="d0">249571</data>
    </edge>
    <edge source="BGR" target="FIN">
      <data key="d0">6901875</data>
    </edge>
    <edge source="BGR" target="FRA">
      <data key="d0">3347449</data>
    </edge>
    <edge source="BGR" target="GEO">
      <data key="d0">7960945</data>
    </edge>
    <edge source="BGR" target="DEU">
      <data key="d0">64676910</data>
    </edge>
    <edge source="BGR" target="GRC">
      <data key="d0">1454230</data>
    </edge>
    <edge source="BGR" target="HUN">
      <data key="d0">310727</data>
    </edge>
    <edge source="BGR" target="ITA">
      <data key="d0">3157581</data>
    </edge>
    <edge source="BGR" target="KAZ">
      <data key="d0">105916</data>
    </edge>
    <edge source="BGR" target="LVA">
      <data key="d0">46586</data>
    </edge>
    <edge source="BGR" target="LTU">
      <data key="d0">3273478</data>
    </edge>
    <edge source="BGR" target="MUS">
      <data key="d0">2468891</data>
    </edge>
    <edge source="BGR" target="MEX">
      <data key="d0">37935</data>
    </edge>
    <edge source="BGR" target="MDA">
      <data key="d0">181810</data>
    </edge>
    <edge source="BGR" target="OMN">
      <data key="d0">24836</data>
    </edge>
    <edge source="BGR" target="NLD">
      <data key="d0">1296644</data>
    </edge>
    <edge source="BGR" target="PAK">
      <data key="d0">4630323</data>
    </edge>
    <edge source="BGR" target="POL">
      <data key="d0">8406555</data>
    </edge>
    <edge source="BGR" target="ROU">
      <data key="d0">5068911</data>
    </edge>
    <edge source="BGR" target="RUS">
      <data key="d0">555480</data>
    </edge>
    <edge source="BGR" target="SRB">
      <data key="d0">320845</data>
    </edge>
    <edge source="BGR" target="SVK">
      <data key="d0">585067</data>
    </edge>
    <edge source="BGR" target="SVN">
      <data key="d0">135722</data>
    </edge>
    <edge source="BGR" target="SWE">
      <data key="d0">709249</data>
    </edge>
    <edge source="BGR" target="CHE">
      <data key="d0">711404</data>
    </edge>
    <edge source="BGR" target="ARE">
      <data key="d0">57971</data>
    </edge>
    <edge source="BGR" target="TUR">
      <data key="d0">3279584</data>
    </edge>
    <edge source="BGR" target="UGA">
      <data key="d0">190612</data>
    </edge>
    <edge source="BGR" target="UKR">
      <data key="d0">3774199</data>
    </edge>
    <edge source="BGR" target="MKD">
      <data key="d0">804083</data>
    </edge>
    <edge source="BGR" target="GBR">
      <data key="d0">184426</data>
    </edge>
    <edge source="BGR" target="USA">
      <data key="d0">30798164</data>
    </edge>
    <edge source="BLR" target="EST">
      <data key="d0">7291600</data>
    </edge>
    <edge source="BLR" target="GEO">
      <data key="d0">14600</data>
    </edge>
    <edge source="BLR" target="KAZ">
      <data key="d0">25195800</data>
    </edge>
    <edge source="BLR" target="LVA">
      <data key="d0">8976400</data>
    </edge>
    <edge source="BLR" target="LTU">
      <data key="d0">2927700</data>
    </edge>
    <edge source="BLR" target="MDA">
      <data key="d0">102100</data>
    </edge>
    <edge source="BLR" target="NLD">
      <data key="d0">55100</data>
    </edge>
    <edge source="BLR" target="POL">
      <data key="d0">62900</data>
    </edge>
    <edge source="BLR" target="ROU">
      <data key="d0">18200</data>
    </edge>
    <edge source="BLR" target="RUS">
      <data key="d0">31192800</data>
    </edge>
    <edge source="BLR" target="TUR">
      <data key="d0">10500</data>
    </edge>
    <edge source="BLR" target="UKR">
      <data key="d0">3622000</data>
    </edge>
    <edge source="BLR" target="GBR">
      <data key="d0">28800</data>
    </edge>
    <edge source="EST" target="DZA">
      <data key="d0">21073</data>
    </edge>
    <edge source="EST" target="ARG">
      <data key="d0">35382</data>
    </edge>
    <edge source="EST" target="AUS">
      <data key="d0">119799</data>
    </edge>
    <edge source="EST" target="AUT">
      <data key="d0">75882</data>
    </edge>
    <edge source="EST" target="BGR">
      <data key="d0">24115</data>
    </edge>
    <edge source="EST" target="BLR">
      <data key="d0">83354</data>
    </edge>
    <edge source="EST" target="CAN">
      <data key="d0">170294</data>
    </edge>
    <edge source="EST" target="HRV">
      <data key="d0">5498960</data>
    </edge>
    <edge source="EST" target="CZE">
      <data key="d0">39422</data>
    </edge>
    <edge source="EST" target="DNK">
      <data key="d0">502226</data>
    </edge>
    <edge source="EST" target="FIN">
      <data key="d0">2802152</data>
    </edge>
    <edge source="EST" target="FRA">
      <data key="d0">190625</data>
    </edge>
    <edge source="EST" target="GEO">
      <data key="d0">1357871</data>
    </edge>
    <edge source="EST" target="DEU">
      <data key="d0">1291303</data>
    </edge>
    <edge source="EST" target="HKG">
      <data key="d0">1202576</data>
    </edge>
    <edge source="EST" target="HUN">
      <data key="d0">21109</data>
    </edge>
    <edge source="EST" target="IRL">
      <data key="d0">11936</data>
    </edge>
    <edge source="EST" target="ITA">
      <data key="d0">35776</data>
    </edge>
    <edge source="EST" target="JPN">
      <data key="d0">21854</data>
    </edge>
    <edge source="EST" target="LVA">
      <data key="d0">19307514</data>
    </edge>
    <edge source="EST" target="LTU">
      <data key="d0">3273361</data>
    </edge>
    <edge source="EST" target="MDA">
      <data key="d0">23716</data>
    </edge>
    <edge source="EST" target="NLD">
      <data key="d0">61905</data>
    </edge>
    <edge source="EST" target="NZL">
      <data key="d0">46724</data>
    </edge>
    <edge source="EST" target="NOR">
      <data key="d0">17755625</data>
    </edge>
    <edge source="EST" target="POL">
      <data key="d0">793260</data>
    </edge>
    <edge source="EST" target="RUS">
      <data key="d0">10779010</data>
    </edge>
    <edge source="EST" target="IND">
      <data key="d0">75492</data>
    </edge>
    <edge source="EST" target="SGP">
      <data key="d0">212535</data>
    </edge>
    <edge source="EST" target="ESP">
      <data key="d0">372303</data>
    </edge>
    <edge source="EST" target="SWE">
      <data key="d0">31918524</data>
    </edge>
    <edge source="EST" target="CHE">
      <data key="d0">411737</data>
    </edge>
    <edge source="EST" target="UKR">
      <data key="d0">365708</data>
    </edge>
    <edge source="EST" target="GBR">
      <data key="d0">409810</data>
    </edge>
    <edge source="EST" target="USA">
      <data key="d0">587516</data>
    </edge>
    <edge source="LVA" target="AUS">
      <data key="d0">24718</data>
    </edge>
    <edge source="LVA" target="AUT">
      <data key="d0">129353</data>
    </edge>
    <edge source="LVA" target="BLR">
      <data key="d0">1726146</data>
    </edge>
    <edge source="LVA" target="KHM">
      <data key="d0">641309</data>
    </edge>
    <edge source="LVA" target="CAN">
      <data key="d0">371212</data>
    </edge>
    <edge source="LVA" target="CHN">
      <data key="d0">58624</data>
    </edge>
    <edge source="LVA" target="CZE">
      <data key="d0">111352</data>
    </edge>
    <edge source="LVA" target="DNK">
      <data key="d0">79389</data>
    </edge>
    <edge source="LVA" target="EST">
      <data key="d0">4455978</data>
    </edge>
    <edge source="LVA" target="FIN">
      <data key="d0">222150</data>
    </edge>
    <edge source="LVA" target="GEO">
      <data key="d0">660052</data>
    </edge>
    <edge source="LVA" target="DEU">
      <data key="d0">201441</data>
    </edge>
    <edge source="LVA" target="ITA">
      <data key="d0">385555</data>
    </edge>
    <edge source="LVA" target="JPN">
      <data key="d0">22606</data>
    </edge>
    <edge source="LVA" target="KAZ">
      <data key="d0">327224</data>
    </edge>
    <edge source="LVA" target="LTU">
      <data key="d0">4106188</data>
    </edge>
    <edge source="LVA" target="MYS">
      <data key="d0">57397</data>
    </edge>
    <edge source="LVA" target="MDA">
      <data key="d0">15521</data>
    </edge>
    <edge source="LVA" target="NOR">
      <data key="d0">20566637</data>
    </edge>
    <edge source="LVA" target="PAN">
      <data key="d0">40591</data>
    </edge>
    <edge source="LVA" target="POL">
      <data key="d0">470247</data>
    </edge>
    <edge source="LVA" target="RUS">
      <data key="d0">26425211</data>
    </edge>
    <edge source="LVA" target="IND">
      <data key="d0">269424</data>
    </edge>
    <edge source="LVA" target="VNM">
      <data key="d0">244666</data>
    </edge>
    <edge source="LVA" target="SWE">
      <data key="d0">8113372</data>
    </edge>
    <edge source="LVA" target="CHE">
      <data key="d0">177047</data>
    </edge>
    <edge source="LVA" target="TUR">
      <data key="d0">533814</data>
    </edge>
    <edge source="LVA" target="UKR">
      <data key="d0">132591</data>
    </edge>
    <edge source="LVA" target="GBR">
      <data key="d0">985093</data>
    </edge>
    <edge source="LVA" target="USA">
      <data key="d0">4996648</data>
    </edge>
    <edge source="MAR" target="BEL">
      <data key="d0">365680</data>
    </edge>
    <edge source="MAR" target="CHN">
      <data key="d0">428808</data>
    </edge>
    <edge source="MAR" target="FRA">
      <data key="d0">194515219</data>
    </edge>
    <edge source="MAR" target="DEU">
      <data key="d0">214924</data>
    </edge>
    <edge source="MAR" target="GRC">
      <data key="d0">450451</data>
    </edge>
    <edge source="MAR" target="IRL">
      <data key="d0">63291630</data>
    </edge>
    <edge source="MAR" target="LBN">
      <data key="d0">45548</data>
    </edge>
    <edge source="MAR" target="POL">
      <data key="d0">981525</data>
    </edge>
    <edge source="MAR" target="PRT">
      <data key="d0">107119</data>
    </edge>
    <edge source="MAR" target="SVN">
      <data key="d0">51239</data>
    </edge>
    <edge source="MAR" target="ESP">
      <data key="d0">11753745</data>
    </edge>
    <edge source="MAR" target="TUN">
      <data key="d0">29278158</data>
    </edge>
    <edge source="MAR" target="GBR">
      <data key="d0">451265</data>
    </edge>
    <edge source="MAR" target="USA">
      <data key="d0">22161513</data>
    </edge>
    <edge source="NER" target="FRA">
      <data key="d0">20103</data>
    </edge>
    <edge source="NER" target="ZAF">
      <data key="d0">546556</data>
    </edge>
    <edge source="ROU" target="ARG">
      <data key="d0">70667</data>
    </edge>
    <edge source="ROU" target="AUT">
      <data key="d0">7834982</data>
    </edge>
    <edge source="ROU" target="BEL">
      <data key="d0">2981198</data>
    </edge>
    <edge source="ROU" target="BGR">
      <data key="d0">2861376</data>
    </edge>
    <edge source="ROU" target="KHM">
      <data key="d0">54459</data>
    </edge>
    <edge source="ROU" target="CMR">
      <data key="d0">16902</data>
    </edge>
    <edge source="ROU" target="CAN">
      <data key="d0">1756279</data>
    </edge>
    <edge source="ROU" target="CHN">
      <data key="d0">14251</data>
    </edge>
    <edge source="ROU" target="COL">
      <data key="d0">2669559</data>
    </edge>
    <edge source="ROU" target="HRV">
      <data key="d0">376043</data>
    </edge>
    <edge source="ROU" target="CZE">
      <data key="d0">141630</data>
    </edge>
    <edge source="ROU" target="DNK">
      <data key="d0">1495590</data>
    </edge>
    <edge source="ROU" target="EST">
      <data key="d0">36385</data>
    </edge>
    <edge source="ROU" target="FIN">
      <data key="d0">65993</data>
    </edge>
    <edge source="ROU" target="FRA">
      <data key="d0">36096773</data>
    </edge>
    <edge source="ROU" target="GEO">
      <data key="d0">195936</data>
    </edge>
    <edge source="ROU" target="DEU">
      <data key="d0">319658457</data>
    </edge>
    <edge source="ROU" target="GRC">
      <data key="d0">177745</data>
    </edge>
    <edge source="ROU" target="HUN">
      <data key="d0">1478852</data>
    </edge>
    <edge source="ROU" target="ISR">
      <data key="d0">9705003</data>
    </edge>
    <edge source="ROU" target="ITA">
      <data key="d0">6659091</data>
    </edge>
    <edge source="ROU" target="KAZ">
      <data key="d0">77337321</data>
    </edge>
    <edge source="ROU" target="JOR">
      <data key="d0">180651</data>
    </edge>
    <edge source="ROU" target="LBN">
      <data key="d0">202299</data>
    </edge>
    <edge source="ROU" target="MYS">
      <data key="d0">112417</data>
    </edge>
    <edge source="ROU" target="MEX">
      <data key="d0">50400</data>
    </edge>
    <edge source="ROU" target="MDA">
      <data key="d0">4762720</data>
    </edge>
    <edge source="ROU" target="MAR">
      <data key="d0">277442</data>
    </edge>
    <edge source="ROU" target="OMN">
      <data key="d0">137741</data>
    </edge>
    <edge source="ROU" target="NLD">
      <data key="d0">137330715</data>
    </edge>
    <edge source="ROU" target="NZL">
      <data key="d0">8254611</data>
    </edge>
    <edge source="ROU" target="NOR">
      <data key="d0">378542547</data>
    </edge>
    <edge source="ROU" target="PAK">
      <data key="d0">276593</data>
    </edge>
    <edge source="ROU" target="PAN">
      <data key="d0">33155</data>
    </edge>
    <edge source="ROU" target="PER">
      <data key="d0">20393</data>
    </edge>
    <edge source="ROU" target="PHL">
      <data key="d0">36634</data>
    </edge>
    <edge source="ROU" target="POL">
      <data key="d0">4854077</data>
    </edge>
    <edge source="ROU" target="SAU">
      <data key="d0">1506124</data>
    </edge>
    <edge source="ROU" target="SRB">
      <data key="d0">167654</data>
    </edge>
    <edge source="ROU" target="IND">
      <data key="d0">1219768</data>
    </edge>
    <edge source="ROU" target="SGP">
      <data key="d0">460102</data>
    </edge>
    <edge source="ROU" target="SVK">
      <data key="d0">1634583</data>
    </edge>
    <edge source="ROU" target="ZAF">
      <data key="d0">244017</data>
    </edge>
    <edge source="ROU" target="ZWE">
      <data key="d0">590540</data>
    </edge>
    <edge source="ROU" target="ESP">
      <data key="d0">49131</data>
    </edge>
    <edge source="ROU" target="CHE">
      <data key="d0">5532016</data>
    </edge>
    <edge source="ROU" target="THA">
      <data key="d0">431356</data>
    </edge>
    <edge source="ROU" target="ARE">
      <data key="d0">28314</data>
    </edge>
    <edge source="ROU" target="TUR">
      <data key="d0">10637036</data>
    </edge>
    <edge source="ROU" target="UKR">
      <data key="d0">10796056</data>
    </edge>
    <edge source="ROU" target="EGY">
      <data key="d0">795519</data>
    </edge>
    <edge source="ROU" target="GBR">
      <data key="d0">9572343</data>
    </edge>
    <edge source="ROU" target="USA">
      <data key="d0">7019194</data>
    </edge>
    <edge source="SRB" target="ALB">
      <data key="d0">39988</data>
    </edge>
    <edge source="SRB" target="AUT">
      <data key="d0">1695687</data>
    </edge>
    <edge source="SRB" target="BRA">
      <data key="d0">4005793</data>
    </edge>
    <edge source="SRB" target="BGR">
      <data key="d0">3263551</data>
    </edge>
    <edge source="SRB" target="HRV">
      <data key="d0">3391096</data>
    </edge>
    <edge source="SRB" target="CZE">
      <data key="d0">793490</data>
    </edge>
    <edge source="SRB" target="FRA">
      <data key="d0">901175</data>
    </edge>
    <edge source="SRB" target="DEU">
      <data key="d0">5421353</data>
    </edge>
    <edge source="SRB" target="GRC">
      <data key="d0">23515</data>
    </edge>
    <edge source="SRB" target="HKG">
      <data key="d0">657284</data>
    </edge>
    <edge source="SRB" target="HUN">
      <data key="d0">1158177</data>
    </edge>
    <edge source="SRB" target="ITA">
      <data key="d0">139322</data>
    </edge>
    <edge source="SRB" target="LVA">
      <data key="d0">94624</data>
    </edge>
    <edge source="SRB" target="MDA">
      <data key="d0">293330</data>
    </edge>
    <edge source="SRB" target="NLD">
      <data key="d0">44266785</data>
    </edge>
    <edge source="SRB" target="POL">
      <data key="d0">1447643</data>
    </edge>
    <edge source="SRB" target="ROU">
      <data key="d0">2910169</data>
    </edge>
    <edge source="SRB" target="RUS">
      <data key="d0">5092492</data>
    </edge>
    <edge source="SRB" target="SGP">
      <data key="d0">61750</data>
    </edge>
    <edge source="SRB" target="SVK">
      <data key="d0">6380153</data>
    </edge>
    <edge source="SRB" target="SVN">
      <data key="d0">17463496</data>
    </edge>
    <edge source="SRB" target="ESP">
      <data key="d0">20391</data>
    </edge>
    <edge source="SRB" target="SWE">
      <data key="d0">141084</data>
    </edge>
    <edge source="SRB" target="CHE">
      <data key="d0">19327</data>
    </edge>
    <edge source="SRB" target="ARE">
      <data key="d0">316818</data>
    </edge>
    <edge source="SRB" target="TUR">
      <data key="d0">1200202</data>
    </edge>
    <edge source="SRB" target="UKR">
      <data key="d0">54513</data>
    </edge>
    <edge source="SRB" target="MKD">
      <data key="d0">936278</data>
    </edge>
    <edge source="SRB" target="GBR">
      <data key="d0">2825701</data>
    </edge>
    <edge source="SRB" target="USA">
      <data key="d0">339918</data>
    </edge>
    <edge source="SVN" target="DZA">
      <data key="d0">101541</data>
    </edge>
    <edge source="SVN" target="AUS">
      <data key="d0">2009761</data>
    </edge>
    <edge source="SVN" target="AUT">
      <data key="d0">7899758</data>
    </edge>
    <edge source="SVN" target="BRA">
      <data key="d0">340548</data>
    </edge>
    <edge source="SVN" target="BGR">
      <data key="d0">1545883</data>
    </edge>
    <edge source="SVN" target="CAN">
      <data key="d0">681165</data>
    </edge>
    <edge source="SVN" target="CHL">
      <data key="d0">110171</data>
    </edge>
    <edge source="SVN" target="CHN">
      <data key="d0">585449</data>
    </edge>
    <edge source="SVN" target="HRV">
      <data key="d0">27206462</data>
    </edge>
    <edge source="SVN" target="CZE">
      <data key="d0">6545553</data>
    </edge>
    <edge source="SVN" target="DNK">
      <data key="d0">488208</data>
    </edge>
    <edge source="SVN" target="EST">
      <data key="d0">2738922</data>
    </edge>
    <edge source="SVN" target="FIN">
      <data key="d0">244905</data>
    </edge>
    <edge source="SVN" target="FRA">
      <data key="d0">4690697</data>
    </edge>
    <edge source="SVN" target="DEU">
      <data key="d0">17075081</data>
    </edge>
    <edge source="SVN" target="GRC">
      <data key="d0">1060723</data>
    </edge>
    <edge source="SVN" target="HKG">
      <data key="d0">11347</data>
    </edge>
    <edge source="SVN" target="HUN">
      <data key="d0">1543233</data>
    </edge>
    <edge source="SVN" target="IRL">
      <data key="d0">362726</data>
    </edge>
    <edge source="SVN" target="ISR">
      <data key="d0">332658</data>
    </edge>
    <edge source="SVN" target="ITA">
      <data key="d0">5948328</data>
    </edge>
    <edge source="SVN" target="JPN">
      <data key="d0">346005</data>
    </edge>
    <edge source="SVN" target="KAZ">
      <data key="d0">3316910</data>
    </edge>
    <edge source="SVN" target="KOR">
      <data key="d0">70317</data>
    </edge>
    <edge source="SVN" target="LVA">
      <data key="d0">171876</data>
    </edge>
    <edge source="SVN" target="LTU">
      <data key="d0">35636</data>
    </edge>
    <edge source="SVN" target="MEX">
      <data key="d0">145320</data>
    </edge>
    <edge source="SVN" target="MAR">
      <data key="d0">55044</data>
    </edge>
    <edge source="SVN" target="OMN">
      <data key="d0">88283</data>
    </edge>
    <edge source="SVN" target="NLD">
      <data key="d0">4198014</data>
    </edge>
    <edge source="SVN" target="NZL">
      <data key="d0">552615</data>
    </edge>
    <edge source="SVN" target="NOR">
      <data key="d0">1058679</data>
    </edge>
    <edge source="SVN" target="PRY">
      <data key="d0">58938</data>
    </edge>
    <edge source="SVN" target="PER">
      <data key="d0">159222</data>
    </edge>
    <edge source="SVN" target="POL">
      <data key="d0">6600374</data>
    </edge>
    <edge source="SVN" target="PRT">
      <data key="d0">511180</data>
    </edge>
    <edge source="SVN" target="ROU">
      <data key="d0">210696</data>
    </edge>
    <edge source="SVN" target="RUS">
      <data key="d0">28811610</data>
    </edge>
    <edge source="SVN" target="SAU">
      <data key="d0">102649</data>
    </edge>
    <edge source="SVN" target="SRB">
      <data key="d0">9218580</data>
    </edge>
    <edge source="SVN" target="SGP">
      <data key="d0">57534</data>
    </edge>
    <edge source="SVN" target="SVK">
      <data key="d0">6253175</data>
    </edge>
    <edge source="SVN" target="ZAF">
      <data key="d0">917486</data>
    </edge>
    <edge source="SVN" target="ESP">
      <data key="d0">1119282</data>
    </edge>
    <edge source="SVN" target="SWE">
      <data key="d0">1452689</data>
    </edge>
    <edge source="SVN" target="CHE">
      <data key="d0">1927579</data>
    </edge>
    <edge source="SVN" target="THA">
      <data key="d0">106949</data>
    </edge>
    <edge source="SVN" target="TUR">
      <data key="d0">5663358</data>
    </edge>
    <edge source="SVN" target="UKR">
      <data key="d0">96475</data>
    </edge>
    <edge source="SVN" target="GBR">
      <data key="d0">1781184</data>
    </edge>
    <edge source="SVN" target="USA">
      <data key="d0">1711946</data>
    </edge>
    <edge source="UGA" target="CAN">
      <data key="d0">572476</data>
    </edge>
    <edge source="UGA" target="CZE">
      <data key="d0">187298</data>
    </edge>
    <edge source="UGA" target="FRA">
      <data key="d0">3353298</data>
    </edge>
    <edge source="UGA" target="DEU">
      <data key="d0">687429</data>
    </edge>
    <edge source="UGA" target="ITA">
      <data key="d0">105990</data>
    </edge>
    <edge source="UGA" target="MUS">
      <data key="d0">17190</data>
    </edge>
    <edge source="UGA" target="MEX">
      <data key="d0">155366</data>
    </edge>
    <edge source="UGA" target="NLD">
      <data key="d0">276779</data>
    </edge>
    <edge source="UGA" target="RUS">
      <data key="d0">1791375</data>
    </edge>
    <edge source="UGA" target="SVK">
      <data key="d0">12000</data>
    </edge>
    <edge source="UGA" target="ZAF">
      <data key="d0">75769</data>
    </edge>
    <edge source="UGA" target="ESP">
      <data key="d0">32322</data>
    </edge>
    <edge source="UGA" target="CHE">
      <data key="d0">25805</data>
    </edge>
    <edge source="UGA" target="ARE">
      <data key="d0">668386</data>
    </edge>
    <edge source="UGA" target="UKR">
      <data key="d0">181788</data>
    </edge>
    <edge source="UGA" target="GBR">
      <data key="d0">228546</data>
    </edge>
    <edge source="UGA" target="TZA">
      <data key="d0">107059</data>
    </edge>
    <edge source="UGA" target="USA">
      <data key="d0">1410062</data>
    </edge>
    <edge source="MKD" target="AUS">
      <data key="d0">34576</data>
    </edge>
    <edge source="MKD" target="AUT">
      <data key="d0">185919</data>
    </edge>
    <edge source="MKD" target="BEL">
      <data key="d0">88335</data>
    </edge>
    <edge source="MKD" target="BRA">
      <data key="d0">338587</data>
    </edge>
    <edge source="MKD" target="BGR">
      <data key="d0">16699</data>
    </edge>
    <edge source="MKD" target="CAN">
      <data key="d0">24167</data>
    </edge>
    <edge source="MKD" target="CHN">
      <data key="d0">296732</data>
    </edge>
    <edge source="MKD" target="HRV">
      <data key="d0">304966</data>
    </edge>
    <edge source="MKD" target="CZE">
      <data key="d0">883479</data>
    </edge>
    <edge source="MKD" target="FRA">
      <data key="d0">46044</data>
    </edge>
    <edge source="MKD" target="DEU">
      <data key="d0">522325</data>
    </edge>
    <edge source="MKD" target="HKG">
      <data key="d0">17850</data>
    </edge>
    <edge source="MKD" target="ITA">
      <data key="d0">1357828</data>
    </edge>
    <edge source="MKD" target="POL">
      <data key="d0">1278768</data>
    </edge>
    <edge source="MKD" target="ROU">
      <data key="d0">121927</data>
    </edge>
    <edge source="MKD" target="SRB">
      <data key="d0">76011</data>
    </edge>
    <edge source="MKD" target="IND">
      <data key="d0">108187</data>
    </edge>
    <edge source="MKD" target="SGP">
      <data key="d0">12074</data>
    </edge>
    <edge source="MKD" target="SVK">
      <data key="d0">71976</data>
    </edge>
    <edge source="MKD" target="SVN">
      <data key="d0">12030</data>
    </edge>
    <edge source="MKD" target="ZAF">
      <data key="d0">37281</data>
    </edge>
    <edge source="MKD" target="ESP">
      <data key="d0">108220</data>
    </edge>
    <edge source="MKD" target="CHE">
      <data key="d0">17186</data>
    </edge>
    <edge source="MKD" target="TUR">
      <data key="d0">1311427</data>
    </edge>
    <edge source="MKD" target="EGY">
      <data key="d0">401275</data>
    </edge>
    <edge source="MKD" target="GBR">
      <data key="d0">166680</data>
    </edge>
    <edge source="MKD" target="USA">
      <data key="d0">1660784</data>
    </edge>
    <edge source="BFA" target="CAN">
      <data key="d0">1318382</data>
    </edge>
    <edge source="BFA" target="FRA">
      <data key="d0">562155</data>
    </edge>
    <edge source="BFA" target="DEU">
      <data key="d0">79918</data>
    </edge>
    <edge source="BFA" target="GHA">
      <data key="d0">18242</data>
    </edge>
    <edge source="BFA" target="ITA">
      <data key="d0">52163</data>
    </edge>
    <edge source="BFA" target="CIV">
      <data key="d0">14618</data>
    </edge>
    <edge source="BFA" target="NZL">
      <data key="d0">5034122</data>
    </edge>
    <edge source="BFA" target="ZAF">
      <data key="d0">632331</data>
    </edge>
    <edge source="BFA" target="ARE">
      <data key="d0">14611</data>
    </edge>
    <edge source="BFA" target="USA">
      <data key="d0">2275089</data>
    </edge>
    <edge source="MDA" target="BGR">
      <data key="d0">13575</data>
    </edge>
    <edge source="MDA" target="FRA">
      <data key="d0">10296</data>
    </edge>
    <edge source="MDA" target="DEU">
      <data key="d0">139897</data>
    </edge>
    <edge source="MDA" target="HUN">
      <data key="d0">12399</data>
    </edge>
    <edge source="MDA" target="KAZ">
      <data key="d0">2019557</data>
    </edge>
    <edge source="MDA" target="LVA">
      <data key="d0">529190</data>
    </edge>
    <edge source="MDA" target="ROU">
      <data key="d0">306616</data>
    </edge>
    <edge source="MDA" target="RUS">
      <data key="d0">2608696</data>
    </edge>
    <edge source="MDA" target="ARE">
      <data key="d0">208600</data>
    </edge>
    <edge source="MDA" target="UKR">
      <data key="d0">3173668</data>
    </edge>
    <edge source="CMR" target="FRA">
      <data key="d0">285584</data>
    </edge>
    <edge source="CMR" target="GHA">
      <data key="d0">11528</data>
    </edge>
    <edge source="CMR" target="NLD">
      <data key="d0">24556</data>
    </edge>
    <edge source="CMR" target="USA">
      <data key="d0">342790</data>
    </edge>
    <edge source="CIV" target="BEL">
      <data key="d0">28359957</data>
    </edge>
    <edge source="CIV" target="CAN">
      <data key="d0">11682</data>
    </edge>
    <edge source="CIV" target="FRA">
      <data key="d0">8161479</data>
    </edge>
    <edge source="CIV" target="DEU">
      <data key="d0">26851</data>
    </edge>
    <edge source="CIV" target="GHA">
      <data key="d0">14167051</data>
    </edge>
    <edge source="CIV" target="NOR">
      <data key="d0">10297</data>
    </edge>
    <edge source="CIV" target="RUS">
      <data key="d0">11494</data>
    </edge>
    <edge source="CIV" target="ZAF">
      <data key="d0">105218</data>
    </edge>
    <edge source="CIV" target="ESP">
      <data key="d0">35885</data>
    </edge>
    <edge source="CIV" target="CHE">
      <data key="d0">12864</data>
    </edge>
    <edge source="CIV" target="UKR">
      <data key="d0">39076</data>
    </edge>
    <edge source="CIV" target="GBR">
      <data key="d0">264510</data>
    </edge>
    <edge source="CIV" target="USA">
      <data key="d0">137213</data>
    </edge>
    <edge source="TGO" target="BEL">
      <data key="d0">17089287</data>
    </edge>
    <edge source="TGO" target="GHA">
      <data key="d0">25713</data>
    </edge>
    <edge source="TGO" target="CIV">
      <data key="d0">11834</data>
    </edge>
    <edge source="TGO" target="NOR">
      <data key="d0">36671</data>
    </edge>
    <edge source="TGO" target="ESP">
      <data key="d0">42750</data>
    </edge>
    <edge source="BWA" target="FRA">
      <data key="d0">117867</data>
    </edge>
    <edge source="BWA" target="ISR">
      <data key="d0">126848</data>
    </edge>
    <edge source="BWA" target="MWI">
      <data key="d0">15284</data>
    </edge>
    <edge source="BWA" target="NAM">
      <data key="d0">628103</data>
    </edge>
    <edge source="BWA" target="ZAF">
      <data key="d0">41077452</data>
    </edge>
    <edge source="BWA" target="ZWE">
      <data key="d0">140049</data>
    </edge>
    <edge source="BWA" target="ESP">
      <data key="d0">588487</data>
    </edge>
    <edge source="BWA" target="CHE">
      <data key="d0">275931</data>
    </edge>
    <edge source="BWA" target="GBR">
      <data key="d0">66906</data>
    </edge>
    <edge source="BWA" target="USA">
      <data key="d0">1514672</data>
    </edge>
    <edge source="MWI" target="FIN">
      <data key="d0">39854</data>
    </edge>
    <edge source="MWI" target="MOZ">
      <data key="d0">85440</data>
    </edge>
    <edge source="MWI" target="ZAF">
      <data key="d0">1138109</data>
    </edge>
    <edge source="ZWE" target="BWA">
      <data key="d0">14874317</data>
    </edge>
    <edge source="ZWE" target="MOZ">
      <data key="d0">72862</data>
    </edge>
    <edge source="ZWE" target="ZAF">
      <data key="d0">37104</data>
    </edge>
    <edge source="ZWE" target="USA">
      <data key="d0">127146</data>
    </edge>
    <edge source="SLV" target="GTM">
      <data key="d0">47739</data>
    </edge>
    <edge source="SLV" target="HND">
      <data key="d0">18750</data>
    </edge>
    <edge source="SLV" target="USA">
      <data key="d0">15600</data>
    </edge>
    <edge source="HND" target="ARG">
      <data key="d0">15000</data>
    </edge>
    <edge source="HND" target="CAN">
      <data key="d0">20000</data>
    </edge>
    <edge source="HND" target="USA">
      <data key="d0">127214</data>
    </edge>
    <edge source="JAM" target="CAN">
      <data key="d0">1238104</data>
    </edge>
    <edge source="JAM" target="PAN">
      <data key="d0">16985</data>
    </edge>
    <edge source="JAM" target="GBR">
      <data key="d0">192227</data>
    </edge>
    <edge source="JAM" target="USA">
      <data key="d0">2370029</data>
    </edge>
    <edge source="KGZ" target="ARM">
      <data key="d0">639300</data>
    </edge>
    <edge source="KGZ" target="CAN">
      <data key="d0">80210</data>
    </edge>
    <edge source="KGZ" target="LKA">
      <data key="d0">313381</data>
    </edge>
    <edge source="KGZ" target="ITA">
      <data key="d0">346721</data>
    </edge>
    <edge source="KGZ" target="KAZ">
      <data key="d0">833610</data>
    </edge>
    <edge source="KGZ" target="RUS">
      <data key="d0">299620</data>
    </edge>
    <edge source="KGZ" target="CHE">
      <data key="d0">74678</data>
    </edge>
    <edge source="KGZ" target="ARE">
      <data key="d0">174734</data>
    </edge>
    <edge source="KGZ" target="TUR">
      <data key="d0">19803</data>
    </edge>
    <edge source="KGZ" target="UKR">
      <data key="d0">247300</data>
    </edge>
    <edge source="KGZ" target="USA">
      <data key="d0">22042</data>
    </edge>
    <edge source="NIC" target="CRI">
      <data key="d0">308966</data>
    </edge>
    <edge source="NIC" target="SLV">
      <data key="d0">157242</data>
    </edge>
    <edge source="NIC" target="DEU">
      <data key="d0">44508</data>
    </edge>
    <edge source="NIC" target="GTM">
      <data key="d0">210016</data>
    </edge>
    <edge source="NIC" target="HND">
      <data key="d0">473075</data>
    </edge>
    <edge source="NIC" target="PAN">
      <data key="d0">592945</data>
    </edge>
    <edge source="NIC" target="USA">
      <data key="d0">1667773</data>
    </edge>
  </graph>
</graphml>
