# Supplementary material for: Core-periphery structure in sectoral international trade networks: A new approach to an old theory
Source: PLoS One. 2020 Apr 2;15(4):e0229547. doi: 10.1371/journal.pone.0229547 (PMC7117750; doi:10.1371/journal.pone.0229547)
Supplement: S8 File — (ZIP) [file pone.0229547.s008.zip › S8_File/Networks 2012/8-ANIMAL FEED STUFF.graphml]

<?xml version='1.0' encoding='utf-8'?>
<graphml xmlns="http://graphml.graphdrawing.org/xmlns" xmlns:xsi="http://www.w3.org/2001/XMLSchema-instance" xsi:schemaLocation="http://graphml.graphdrawing.org/xmlns http://graphml.graphdrawing.org/xmlns/1.0/graphml.xsd">
  <key attr.name="weight" attr.type="long" for="edge" id="d0" />
  <graph edgedefault="directed">
    <node id="ALB" />
    <node id="AUT" />
    <node id="BGR" />
    <node id="CHN" />
    <node id="FRA" />
    <node id="DEU" />
    <node id="HUN" />
    <node id="ITA" />
    <node id="MAR" />
    <node id="ESP" />
    <node id="CHE" />
    <node id="MKD" />
    <node id="ARG" />
    <node id="DZA" />
    <node id="AUS" />
    <node id="BEL" />
    <node id="BOL" />
    <node id="BRA" />
    <node id="CMR" />
    <node id="CAN" />
    <node id="CHL" />
    <node id="COL" />
    <node id="CRI" />
    <node id="HRV" />
    <node id="CZE" />
    <node id="DNK" />
    <node id="ECU" />
    <node id="SLV" />
    <node id="GHA" />
    <node id="GRC" />
    <node id="GTM" />
    <node id="HND" />
    <node id="IDN" />
    <node id="IRL" />
    <node id="ISR" />
    <node id="CIV" />
    <node id="JPN" />
    <node id="JOR" />
    <node id="KOR" />
    <node id="LBN" />
    <node id="LVA" />
    <node id="LTU" />
    <node id="MYS" />
    <node id="MUS" />
    <node id="MEX" />
    <node id="MOZ" />
    <node id="NLD" />
    <node id="NZL" />
    <node id="NOR" />
    <node id="PAN" />
    <node id="PRY" />
    <node id="PER" />
    <node id="PHL" />
    <node id="POL" />
    <node id="PRT" />
    <node id="ROU" />
    <node id="RUS" />
    <node id="SAU" />
    <node id="SEN" />
    <node id="SGP" />
    <node id="VNM" />
    <node id="SVN" />
    <node id="ZAF" />
    <node id="THA" />
    <node id="ARE" />
    <node id="TUN" />
    <node id="TUR" />
    <node id="EGY" />
    <node id="GBR" />
    <node id="USA" />
    <node id="URY" />
    <node id="ARM" />
    <node id="GEO" />
    <node id="BWA" />
    <node id="KHM" />
    <node id="LKA" />
    <node id="EST" />
    <node id="HKG" />
    <node id="OMN" />
    <node id="PAK" />
    <node id="IND" />
    <node id="SWE" />
    <node id="AZE" />
    <node id="BLR" />
    <node id="FIN" />
    <node id="KAZ" />
    <node id="MDA" />
    <node id="NIC" />
    <node id="SRB" />
    <node id="SVK" />
    <node id="ZWE" />
    <node id="UKR" />
    <node id="BDI" />
    <node id="BEN" />
    <node id="ETH" />
    <node id="GMB" />
    <node id="JAM" />
    <node id="KGZ" />
    <node id="MDG" />
    <node id="MRT" />
    <node id="NER" />
    <node id="TGO" />
    <node id="UGA" />
    <node id="TZA" />
    <node id="BFA" />
    <node id="MWI" />
    <node id="CAF" />
    <node id="NAM" />
    <node id="PSE" />
    <edge source="ALB" target="AUT">
      <data key="d0">75886</data>
    </edge>
    <edge source="ALB" target="BGR">
      <data key="d0">81325</data>
    </edge>
    <edge source="ALB" target="CHN">
      <data key="d0">13516</data>
    </edge>
    <edge source="ALB" target="FRA">
      <data key="d0">48561</data>
    </edge>
    <edge source="ALB" target="DEU">
      <data key="d0">1781721</data>
    </edge>
    <edge source="ALB" target="HUN">
      <data key="d0">39056</data>
    </edge>
    <edge source="ALB" target="ITA">
      <data key="d0">17989</data>
    </edge>
    <edge source="ALB" target="MAR">
      <data key="d0">23022</data>
    </edge>
    <edge source="ALB" target="ESP">
      <data key="d0">328807</data>
    </edge>
    <edge source="ALB" target="CHE">
      <data key="d0">35128</data>
    </edge>
    <edge source="ALB" target="MKD">
      <data key="d0">724302</data>
    </edge>
    <edge source="AUT" target="ALB">
      <data key="d0">666219</data>
    </edge>
    <edge source="AUT" target="AZE">
      <data key="d0">19603</data>
    </edge>
    <edge source="AUT" target="ARG">
      <data key="d0">849056</data>
    </edge>
    <edge source="AUT" target="AUS">
      <data key="d0">1250672</data>
    </edge>
    <edge source="AUT" target="BEL">
      <data key="d0">3112344</data>
    </edge>
    <edge source="AUT" target="BOL">
      <data key="d0">114258</data>
    </edge>
    <edge source="AUT" target="BRA">
      <data key="d0">2813821</data>
    </edge>
    <edge source="AUT" target="BGR">
      <data key="d0">4350995</data>
    </edge>
    <edge source="AUT" target="BLR">
      <data key="d0">2940941</data>
    </edge>
    <edge source="AUT" target="CAN">
      <data key="d0">427987</data>
    </edge>
    <edge source="AUT" target="CHL">
      <data key="d0">589121</data>
    </edge>
    <edge source="AUT" target="CHN">
      <data key="d0">671756</data>
    </edge>
    <edge source="AUT" target="COL">
      <data key="d0">119279</data>
    </edge>
    <edge source="AUT" target="CRI">
      <data key="d0">152606</data>
    </edge>
    <edge source="AUT" target="HRV">
      <data key="d0">12091421</data>
    </edge>
    <edge source="AUT" target="CZE">
      <data key="d0">16130465</data>
    </edge>
    <edge source="AUT" target="DNK">
      <data key="d0">2993696</data>
    </edge>
    <edge source="AUT" target="ECU">
      <data key="d0">204172</data>
    </edge>
    <edge source="AUT" target="SLV">
      <data key="d0">33769</data>
    </edge>
    <edge source="AUT" target="EST">
      <data key="d0">321231</data>
    </edge>
    <edge source="AUT" target="FIN">
      <data key="d0">3352794</data>
    </edge>
    <edge source="AUT" target="FRA">
      <data key="d0">10691741</data>
    </edge>
    <edge source="AUT" target="GEO">
      <data key="d0">12202</data>
    </edge>
    <edge source="AUT" target="DEU">
      <data key="d0">186231407</data>
    </edge>
    <edge source="AUT" target="GHA">
      <data key="d0">69348</data>
    </edge>
    <edge source="AUT" target="GRC">
      <data key="d0">4335831</data>
    </edge>
    <edge source="AUT" target="GTM">
      <data key="d0">47255</data>
    </edge>
    <edge source="AUT" target="HND">
      <data key="d0">136839</data>
    </edge>
    <edge source="AUT" target="HKG">
      <data key="d0">392432</data>
    </edge>
    <edge source="AUT" target="HUN">
      <data key="d0">41099566</data>
    </edge>
    <edge source="AUT" target="IDN">
      <data key="d0">62570</data>
    </edge>
    <edge source="AUT" target="IRL">
      <data key="d0">153498</data>
    </edge>
    <edge source="AUT" target="ISR">
      <data key="d0">216050</data>
    </edge>
    <edge source="AUT" target="ITA">
      <data key="d0">57007701</data>
    </edge>
    <edge source="AUT" target="CIV">
      <data key="d0">47488</data>
    </edge>
    <edge source="AUT" target="JPN">
      <data key="d0">6068779</data>
    </edge>
    <edge source="AUT" target="KAZ">
      <data key="d0">140603</data>
    </edge>
    <edge source="AUT" target="JOR">
      <data key="d0">874084</data>
    </edge>
    <edge source="AUT" target="KOR">
      <data key="d0">1874173</data>
    </edge>
    <edge source="AUT" target="LBN">
      <data key="d0">424387</data>
    </edge>
    <edge source="AUT" target="LVA">
      <data key="d0">12103</data>
    </edge>
    <edge source="AUT" target="LTU">
      <data key="d0">1234753</data>
    </edge>
    <edge source="AUT" target="MYS">
      <data key="d0">165846</data>
    </edge>
    <edge source="AUT" target="MEX">
      <data key="d0">714892</data>
    </edge>
    <edge source="AUT" target="MDA">
      <data key="d0">70366</data>
    </edge>
    <edge source="AUT" target="MAR">
      <data key="d0">771174</data>
    </edge>
    <edge source="AUT" target="OMN">
      <data key="d0">39255</data>
    </edge>
    <edge source="AUT" target="NLD">
      <data key="d0">15654176</data>
    </edge>
    <edge source="AUT" target="NZL">
      <data key="d0">157648</data>
    </edge>
    <edge source="AUT" target="NIC">
      <data key="d0">182608</data>
    </edge>
    <edge source="AUT" target="NOR">
      <data key="d0">622215</data>
    </edge>
    <edge source="AUT" target="PAK">
      <data key="d0">778141</data>
    </edge>
    <edge source="AUT" target="PAN">
      <data key="d0">100720</data>
    </edge>
    <edge source="AUT" target="PER">
      <data key="d0">512686</data>
    </edge>
    <edge source="AUT" target="PHL">
      <data key="d0">798790</data>
    </edge>
    <edge source="AUT" target="POL">
      <data key="d0">7952022</data>
    </edge>
    <edge source="AUT" target="PRT">
      <data key="d0">1182761</data>
    </edge>
    <edge source="AUT" target="ROU">
      <data key="d0">8146449</data>
    </edge>
    <edge source="AUT" target="RUS">
      <data key="d0">14625672</data>
    </edge>
    <edge source="AUT" target="SAU">
      <data key="d0">612567</data>
    </edge>
    <edge source="AUT" target="SRB">
      <data key="d0">2575135</data>
    </edge>
    <edge source="AUT" target="IND">
      <data key="d0">34025</data>
    </edge>
    <edge source="AUT" target="SGP">
      <data key="d0">2802516</data>
    </edge>
    <edge source="AUT" target="SVK">
      <data key="d0">15357160</data>
    </edge>
    <edge source="AUT" target="VNM">
      <data key="d0">148767</data>
    </edge>
    <edge source="AUT" target="SVN">
      <data key="d0">22618723</data>
    </edge>
    <edge source="AUT" target="ZAF">
      <data key="d0">2248443</data>
    </edge>
    <edge source="AUT" target="ZWE">
      <data key="d0">30561</data>
    </edge>
    <edge source="AUT" target="ESP">
      <data key="d0">5228110</data>
    </edge>
    <edge source="AUT" target="SWE">
      <data key="d0">3148095</data>
    </edge>
    <edge source="AUT" target="CHE">
      <data key="d0">28363582</data>
    </edge>
    <edge source="AUT" target="THA">
      <data key="d0">1006200</data>
    </edge>
    <edge source="AUT" target="ARE">
      <data key="d0">537607</data>
    </edge>
    <edge source="AUT" target="TUN">
      <data key="d0">153400</data>
    </edge>
    <edge source="AUT" target="TUR">
      <data key="d0">3973142</data>
    </edge>
    <edge source="AUT" target="UKR">
      <data key="d0">8473958</data>
    </edge>
    <edge source="AUT" target="MKD">
      <data key="d0">449849</data>
    </edge>
    <edge source="AUT" target="EGY">
      <data key="d0">2797534</data>
    </edge>
    <edge source="AUT" target="GBR">
      <data key="d0">16037232</data>
    </edge>
    <edge source="AUT" target="USA">
      <data key="d0">10857798</data>
    </edge>
    <edge source="AUT" target="URY">
      <data key="d0">122925</data>
    </edge>
    <edge source="BGR" target="ALB">
      <data key="d0">106739</data>
    </edge>
    <edge source="BGR" target="DZA">
      <data key="d0">110426</data>
    </edge>
    <edge source="BGR" target="AZE">
      <data key="d0">41602</data>
    </edge>
    <edge source="BGR" target="AUS">
      <data key="d0">1932384</data>
    </edge>
    <edge source="BGR" target="AUT">
      <data key="d0">4690552</data>
    </edge>
    <edge source="BGR" target="BEL">
      <data key="d0">1095896</data>
    </edge>
    <edge source="BGR" target="BRA">
      <data key="d0">823341</data>
    </edge>
    <edge source="BGR" target="BLR">
      <data key="d0">510750</data>
    </edge>
    <edge source="BGR" target="CAN">
      <data key="d0">7375327</data>
    </edge>
    <edge source="BGR" target="LKA">
      <data key="d0">231763</data>
    </edge>
    <edge source="BGR" target="CHN">
      <data key="d0">1203120</data>
    </edge>
    <edge source="BGR" target="COL">
      <data key="d0">181608</data>
    </edge>
    <edge source="BGR" target="HRV">
      <data key="d0">247853</data>
    </edge>
    <edge source="BGR" target="CZE">
      <data key="d0">374107</data>
    </edge>
    <edge source="BGR" target="DNK">
      <data key="d0">1279243</data>
    </edge>
    <edge source="BGR" target="ECU">
      <data key="d0">44411</data>
    </edge>
    <edge source="BGR" target="FIN">
      <data key="d0">191198</data>
    </edge>
    <edge source="BGR" target="FRA">
      <data key="d0">4842204</data>
    </edge>
    <edge source="BGR" target="GEO">
      <data key="d0">81714</data>
    </edge>
    <edge source="BGR" target="DEU">
      <data key="d0">3574791</data>
    </edge>
    <edge source="BGR" target="GRC">
      <data key="d0">19631534</data>
    </edge>
    <edge source="BGR" target="HUN">
      <data key="d0">2275319</data>
    </edge>
    <edge source="BGR" target="IDN">
      <data key="d0">1753292</data>
    </edge>
    <edge source="BGR" target="IRL">
      <data key="d0">878226</data>
    </edge>
    <edge source="BGR" target="ISR">
      <data key="d0">2128241</data>
    </edge>
    <edge source="BGR" target="ITA">
      <data key="d0">3305569</data>
    </edge>
    <edge source="BGR" target="JPN">
      <data key="d0">384736</data>
    </edge>
    <edge source="BGR" target="KAZ">
      <data key="d0">107022</data>
    </edge>
    <edge source="BGR" target="JOR">
      <data key="d0">27278</data>
    </edge>
    <edge source="BGR" target="KOR">
      <data key="d0">402909</data>
    </edge>
    <edge source="BGR" target="LBN">
      <data key="d0">763642</data>
    </edge>
    <edge source="BGR" target="MYS">
      <data key="d0">20543</data>
    </edge>
    <edge source="BGR" target="MEX">
      <data key="d0">199648</data>
    </edge>
    <edge source="BGR" target="MAR">
      <data key="d0">1687783</data>
    </edge>
    <edge source="BGR" target="OMN">
      <data key="d0">15408</data>
    </edge>
    <edge source="BGR" target="NLD">
      <data key="d0">15075294</data>
    </edge>
    <edge source="BGR" target="NZL">
      <data key="d0">738690</data>
    </edge>
    <edge source="BGR" target="NOR">
      <data key="d0">1619675</data>
    </edge>
    <edge source="BGR" target="PAK">
      <data key="d0">526382</data>
    </edge>
    <edge source="BGR" target="PAN">
      <data key="d0">73531</data>
    </edge>
    <edge source="BGR" target="PHL">
      <data key="d0">327510</data>
    </edge>
    <edge source="BGR" target="POL">
      <data key="d0">4507230</data>
    </edge>
    <edge source="BGR" target="PRT">
      <data key="d0">19303</data>
    </edge>
    <edge source="BGR" target="ROU">
      <data key="d0">22658935</data>
    </edge>
    <edge source="BGR" target="RUS">
      <data key="d0">3766440</data>
    </edge>
    <edge source="BGR" target="SAU">
      <data key="d0">391701</data>
    </edge>
    <edge source="BGR" target="SRB">
      <data key="d0">995825</data>
    </edge>
    <edge source="BGR" target="IND">
      <data key="d0">2897747</data>
    </edge>
    <edge source="BGR" target="SGP">
      <data key="d0">1229315</data>
    </edge>
    <edge source="BGR" target="SVK">
      <data key="d0">209187</data>
    </edge>
    <edge source="BGR" target="VNM">
      <data key="d0">197455</data>
    </edge>
    <edge source="BGR" target="SVN">
      <data key="d0">149689</data>
    </edge>
    <edge source="BGR" target="ZAF">
      <data key="d0">100073</data>
    </edge>
    <edge source="BGR" target="ESP">
      <data key="d0">10887668</data>
    </edge>
    <edge source="BGR" target="SWE">
      <data key="d0">268064</data>
    </edge>
    <edge source="BGR" target="CHE">
      <data key="d0">12519</data>
    </edge>
    <edge source="BGR" target="THA">
      <data key="d0">4744027</data>
    </edge>
    <edge source="BGR" target="ARE">
      <data key="d0">185816</data>
    </edge>
    <edge source="BGR" target="TUN">
      <data key="d0">1595980</data>
    </edge>
    <edge source="BGR" target="TUR">
      <data key="d0">33956120</data>
    </edge>
    <edge source="BGR" target="UKR">
      <data key="d0">2923644</data>
    </edge>
    <edge source="BGR" target="MKD">
      <data key="d0">2492418</data>
    </edge>
    <edge source="BGR" target="EGY">
      <data key="d0">4998888</data>
    </edge>
    <edge source="BGR" target="GBR">
      <data key="d0">1504588</data>
    </edge>
    <edge source="BGR" target="USA">
      <data key="d0">7295924</data>
    </edge>
    <edge source="CHN" target="DZA">
      <data key="d0">52015</data>
    </edge>
    <edge source="CHN" target="AZE">
      <data key="d0">34830</data>
    </edge>
    <edge source="CHN" target="ARG">
      <data key="d0">8553472</data>
    </edge>
    <edge source="CHN" target="AUS">
      <data key="d0">17965781</data>
    </edge>
    <edge source="CHN" target="AUT">
      <data key="d0">20783</data>
    </edge>
    <edge source="CHN" target="ARM">
      <data key="d0">29210</data>
    </edge>
    <edge source="CHN" target="BEL">
      <data key="d0">33630640</data>
    </edge>
    <edge source="CHN" target="BOL">
      <data key="d0">85968</data>
    </edge>
    <edge source="CHN" target="BRA">
      <data key="d0">34371440</data>
    </edge>
    <edge source="CHN" target="BGR">
      <data key="d0">500199</data>
    </edge>
    <edge source="CHN" target="BLR">
      <data key="d0">324830</data>
    </edge>
    <edge source="CHN" target="KHM">
      <data key="d0">2889928</data>
    </edge>
    <edge source="CHN" target="CAN">
      <data key="d0">38209033</data>
    </edge>
    <edge source="CHN" target="LKA">
      <data key="d0">2467559</data>
    </edge>
    <edge source="CHN" target="CHL">
      <data key="d0">13669293</data>
    </edge>
    <edge source="CHN" target="COL">
      <data key="d0">24331212</data>
    </edge>
    <edge source="CHN" target="CRI">
      <data key="d0">2785170</data>
    </edge>
    <edge source="CHN" target="HRV">
      <data key="d0">884679</data>
    </edge>
    <edge source="CHN" target="CZE">
      <data key="d0">6590971</data>
    </edge>
    <edge source="CHN" target="DNK">
      <data key="d0">12947371</data>
    </edge>
    <edge source="CHN" target="ECU">
      <data key="d0">2762192</data>
    </edge>
    <edge source="CHN" target="SLV">
      <data key="d0">699019</data>
    </edge>
    <edge source="CHN" target="EST">
      <data key="d0">40800</data>
    </edge>
    <edge source="CHN" target="FIN">
      <data key="d0">6606652</data>
    </edge>
    <edge source="CHN" target="FRA">
      <data key="d0">11123658</data>
    </edge>
    <edge source="CHN" target="GEO">
      <data key="d0">50421</data>
    </edge>
    <edge source="CHN" target="DEU">
      <data key="d0">71236679</data>
    </edge>
    <edge source="CHN" target="GHA">
      <data key="d0">50940</data>
    </edge>
    <edge source="CHN" target="GRC">
      <data key="d0">959011</data>
    </edge>
    <edge source="CHN" target="GTM">
      <data key="d0">2724771</data>
    </edge>
    <edge source="CHN" target="HND">
      <data key="d0">708230</data>
    </edge>
    <edge source="CHN" target="HKG">
      <data key="d0">11604654</data>
    </edge>
    <edge source="CHN" target="HUN">
      <data key="d0">52349</data>
    </edge>
    <edge source="CHN" target="IDN">
      <data key="d0">75492129</data>
    </edge>
    <edge source="CHN" target="IRL">
      <data key="d0">1467115</data>
    </edge>
    <edge source="CHN" target="ISR">
      <data key="d0">7418549</data>
    </edge>
    <edge source="CHN" target="ITA">
      <data key="d0">8153956</data>
    </edge>
    <edge source="CHN" target="JPN">
      <data key="d0">704777691</data>
    </edge>
    <edge source="CHN" target="KAZ">
      <data key="d0">55900</data>
    </edge>
    <edge source="CHN" target="JOR">
      <data key="d0">901707</data>
    </edge>
    <edge source="CHN" target="KOR">
      <data key="d0">355779757</data>
    </edge>
    <edge source="CHN" target="KGZ">
      <data key="d0">184441</data>
    </edge>
    <edge source="CHN" target="LBN">
      <data key="d0">100841</data>
    </edge>
    <edge source="CHN" target="LVA">
      <data key="d0">1732161</data>
    </edge>
    <edge source="CHN" target="LTU">
      <data key="d0">6178634</data>
    </edge>
    <edge source="CHN" target="MDG">
      <data key="d0">33200</data>
    </edge>
    <edge source="CHN" target="MYS">
      <data key="d0">63311691</data>
    </edge>
    <edge source="CHN" target="MUS">
      <data key="d0">39032</data>
    </edge>
    <edge source="CHN" target="MEX">
      <data key="d0">19005396</data>
    </edge>
    <edge source="CHN" target="MAR">
      <data key="d0">672410</data>
    </edge>
    <edge source="CHN" target="MOZ">
      <data key="d0">30345</data>
    </edge>
    <edge source="CHN" target="OMN">
      <data key="d0">105893</data>
    </edge>
    <edge source="CHN" target="NLD">
      <data key="d0">101315406</data>
    </edge>
    <edge source="CHN" target="NZL">
      <data key="d0">2103021</data>
    </edge>
    <edge source="CHN" target="NOR">
      <data key="d0">7626189</data>
    </edge>
    <edge source="CHN" target="PAK">
      <data key="d0">31601068</data>
    </edge>
    <edge source="CHN" target="PAN">
      <data key="d0">1725513</data>
    </edge>
    <edge source="CHN" target="PRY">
      <data key="d0">27589</data>
    </edge>
    <edge source="CHN" target="PER">
      <data key="d0">2697281</data>
    </edge>
    <edge source="CHN" target="PHL">
      <data key="d0">29880585</data>
    </edge>
    <edge source="CHN" target="POL">
      <data key="d0">2721920</data>
    </edge>
    <edge source="CHN" target="PRT">
      <data key="d0">479457</data>
    </edge>
    <edge source="CHN" target="ROU">
      <data key="d0">181543</data>
    </edge>
    <edge source="CHN" target="RUS">
      <data key="d0">38967694</data>
    </edge>
    <edge source="CHN" target="SAU">
      <data key="d0">1414388</data>
    </edge>
    <edge source="CHN" target="SRB">
      <data key="d0">165300</data>
    </edge>
    <edge source="CHN" target="IND">
      <data key="d0">17976494</data>
    </edge>
    <edge source="CHN" target="SGP">
      <data key="d0">10499429</data>
    </edge>
    <edge source="CHN" target="SVK">
      <data key="d0">254274</data>
    </edge>
    <edge source="CHN" target="VNM">
      <data key="d0">244937411</data>
    </edge>
    <edge source="CHN" target="SVN">
      <data key="d0">88612</data>
    </edge>
    <edge source="CHN" target="ZAF">
      <data key="d0">10473896</data>
    </edge>
    <edge source="CHN" target="ESP">
      <data key="d0">6974265</data>
    </edge>
    <edge source="CHN" target="SWE">
      <data key="d0">6961125</data>
    </edge>
    <edge source="CHN" target="CHE">
      <data key="d0">5452619</data>
    </edge>
    <edge source="CHN" target="THA">
      <data key="d0">68198348</data>
    </edge>
    <edge source="CHN" target="ARE">
      <data key="d0">326234</data>
    </edge>
    <edge source="CHN" target="TUN">
      <data key="d0">3264960</data>
    </edge>
    <edge source="CHN" target="TUR">
      <data key="d0">12095546</data>
    </edge>
    <edge source="CHN" target="UKR">
      <data key="d0">16939114</data>
    </edge>
    <edge source="CHN" target="EGY">
      <data key="d0">3995784</data>
    </edge>
    <edge source="CHN" target="GBR">
      <data key="d0">60938555</data>
    </edge>
    <edge source="CHN" target="TZA">
      <data key="d0">16997</data>
    </edge>
    <edge source="CHN" target="USA">
      <data key="d0">623564486</data>
    </edge>
    <edge source="CHN" target="URY">
      <data key="d0">431652</data>
    </edge>
    <edge source="FRA" target="ALB">
      <data key="d0">46607</data>
    </edge>
    <edge source="FRA" target="DZA">
      <data key="d0">36679251</data>
    </edge>
    <edge source="FRA" target="AZE">
      <data key="d0">427304</data>
    </edge>
    <edge source="FRA" target="ARG">
      <data key="d0">1228634</data>
    </edge>
    <edge source="FRA" target="AUS">
      <data key="d0">13822595</data>
    </edge>
    <edge source="FRA" target="AUT">
      <data key="d0">30972683</data>
    </edge>
    <edge source="FRA" target="ARM">
      <data key="d0">3355167</data>
    </edge>
    <edge source="FRA" target="BEL">
      <data key="d0">382806049</data>
    </edge>
    <edge source="FRA" target="BOL">
      <data key="d0">88970</data>
    </edge>
    <edge source="FRA" target="BRA">
      <data key="d0">8717863</data>
    </edge>
    <edge source="FRA" target="BGR">
      <data key="d0">5590959</data>
    </edge>
    <edge source="FRA" target="BLR">
      <data key="d0">6437603</data>
    </edge>
    <edge source="FRA" target="KHM">
      <data key="d0">218372</data>
    </edge>
    <edge source="FRA" target="CMR">
      <data key="d0">677969</data>
    </edge>
    <edge source="FRA" target="CAN">
      <data key="d0">12715549</data>
    </edge>
    <edge source="FRA" target="CAF">
      <data key="d0">15900</data>
    </edge>
    <edge source="FRA" target="LKA">
      <data key="d0">187164</data>
    </edge>
    <edge source="FRA" target="CHL">
      <data key="d0">8107820</data>
    </edge>
    <edge source="FRA" target="CHN">
      <data key="d0">7233865</data>
    </edge>
    <edge source="FRA" target="COL">
      <data key="d0">513378</data>
    </edge>
    <edge source="FRA" target="CRI">
      <data key="d0">1144455</data>
    </edge>
    <edge source="FRA" target="HRV">
      <data key="d0">8772140</data>
    </edge>
    <edge source="FRA" target="CZE">
      <data key="d0">19920973</data>
    </edge>
    <edge source="FRA" target="BEN">
      <data key="d0">456338</data>
    </edge>
    <edge source="FRA" target="DNK">
      <data key="d0">23236106</data>
    </edge>
    <edge source="FRA" target="ECU">
      <data key="d0">844479</data>
    </edge>
    <edge source="FRA" target="SLV">
      <data key="d0">104587</data>
    </edge>
    <edge source="FRA" target="EST">
      <data key="d0">2192267</data>
    </edge>
    <edge source="FRA" target="FIN">
      <data key="d0">30512797</data>
    </edge>
    <edge source="FRA" target="GEO">
      <data key="d0">531994</data>
    </edge>
    <edge source="FRA" target="DEU">
      <data key="d0">265787385</data>
    </edge>
    <edge source="FRA" target="GHA">
      <data key="d0">247825</data>
    </edge>
    <edge source="FRA" target="GRC">
      <data key="d0">22580330</data>
    </edge>
    <edge source="FRA" target="GTM">
      <data key="d0">60173</data>
    </edge>
    <edge source="FRA" target="HND">
      <data key="d0">323186</data>
    </edge>
    <edge source="FRA" target="HKG">
      <data key="d0">8026877</data>
    </edge>
    <edge source="FRA" target="HUN">
      <data key="d0">22909918</data>
    </edge>
    <edge source="FRA" target="IDN">
      <data key="d0">15033078</data>
    </edge>
    <edge source="FRA" target="IRL">
      <data key="d0">49637100</data>
    </edge>
    <edge source="FRA" target="ISR">
      <data key="d0">9322675</data>
    </edge>
    <edge source="FRA" target="ITA">
      <data key="d0">332568968</data>
    </edge>
    <edge source="FRA" target="CIV">
      <data key="d0">5563822</data>
    </edge>
    <edge source="FRA" target="JAM">
      <data key="d0">150662</data>
    </edge>
    <edge source="FRA" target="JPN">
      <data key="d0">79239876</data>
    </edge>
    <edge source="FRA" target="KAZ">
      <data key="d0">2580401</data>
    </edge>
    <edge source="FRA" target="JOR">
      <data key="d0">1673378</data>
    </edge>
    <edge source="FRA" target="KOR">
      <data key="d0">32764575</data>
    </edge>
    <edge source="FRA" target="KGZ">
      <data key="d0">266071</data>
    </edge>
    <edge source="FRA" target="LBN">
      <data key="d0">3169916</data>
    </edge>
    <edge source="FRA" target="LVA">
      <data key="d0">3315880</data>
    </edge>
    <edge source="FRA" target="LTU">
      <data key="d0">5548997</data>
    </edge>
    <edge source="FRA" target="MDG">
      <data key="d0">18355074</data>
    </edge>
    <edge source="FRA" target="MYS">
      <data key="d0">5849165</data>
    </edge>
    <edge source="FRA" target="MRT">
      <data key="d0">208784</data>
    </edge>
    <edge source="FRA" target="MUS">
      <data key="d0">2051409</data>
    </edge>
    <edge source="FRA" target="MEX">
      <data key="d0">11712588</data>
    </edge>
    <edge source="FRA" target="MDA">
      <data key="d0">538253</data>
    </edge>
    <edge source="FRA" target="MAR">
      <data key="d0">30217015</data>
    </edge>
    <edge source="FRA" target="OMN">
      <data key="d0">437158</data>
    </edge>
    <edge source="FRA" target="NAM">
      <data key="d0">109853</data>
    </edge>
    <edge source="FRA" target="NLD">
      <data key="d0">343373491</data>
    </edge>
    <edge source="FRA" target="NZL">
      <data key="d0">3351992</data>
    </edge>
    <edge source="FRA" target="NER">
      <data key="d0">34927</data>
    </edge>
    <edge source="FRA" target="NOR">
      <data key="d0">5615088</data>
    </edge>
    <edge source="FRA" target="PAK">
      <data key="d0">1614295</data>
    </edge>
    <edge source="FRA" target="PAN">
      <data key="d0">1870716</data>
    </edge>
    <edge source="FRA" target="PER">
      <data key="d0">75083</data>
    </edge>
    <edge source="FRA" target="PHL">
      <data key="d0">5257650</data>
    </edge>
    <edge source="FRA" target="POL">
      <data key="d0">39740621</data>
    </edge>
    <edge source="FRA" target="PRT">
      <data key="d0">60025658</data>
    </edge>
    <edge source="FRA" target="ROU">
      <data key="d0">10446031</data>
    </edge>
    <edge source="FRA" target="RUS">
      <data key="d0">104531314</data>
    </edge>
    <edge source="FRA" target="SAU">
      <data key="d0">8801884</data>
    </edge>
    <edge source="FRA" target="SEN">
      <data key="d0">4626721</data>
    </edge>
    <edge source="FRA" target="SRB">
      <data key="d0">3300804</data>
    </edge>
    <edge source="FRA" target="IND">
      <data key="d0">6952092</data>
    </edge>
    <edge source="FRA" target="SGP">
      <data key="d0">4299259</data>
    </edge>
    <edge source="FRA" target="SVK">
      <data key="d0">6249823</data>
    </edge>
    <edge source="FRA" target="VNM">
      <data key="d0">7716871</data>
    </edge>
    <edge source="FRA" target="SVN">
      <data key="d0">3692239</data>
    </edge>
    <edge source="FRA" target="ZAF">
      <data key="d0">10893894</data>
    </edge>
    <edge source="FRA" target="ESP">
      <data key="d0">336097599</data>
    </edge>
    <edge source="FRA" target="SWE">
      <data key="d0">54830377</data>
    </edge>
    <edge source="FRA" target="CHE">
      <data key="d0">94753482</data>
    </edge>
    <edge source="FRA" target="THA">
      <data key="d0">25575789</data>
    </edge>
    <edge source="FRA" target="TGO">
      <data key="d0">443337</data>
    </edge>
    <edge source="FRA" target="ARE">
      <data key="d0">5808547</data>
    </edge>
    <edge source="FRA" target="TUN">
      <data key="d0">13217622</data>
    </edge>
    <edge source="FRA" target="TUR">
      <data key="d0">24009814</data>
    </edge>
    <edge source="FRA" target="UGA">
      <data key="d0">62846</data>
    </edge>
    <edge source="FRA" target="UKR">
      <data key="d0">30312747</data>
    </edge>
    <edge source="FRA" target="MKD">
      <data key="d0">263445</data>
    </edge>
    <edge source="FRA" target="EGY">
      <data key="d0">5684862</data>
    </edge>
    <edge source="FRA" target="GBR">
      <data key="d0">310280501</data>
    </edge>
    <edge source="FRA" target="USA">
      <data key="d0">57559937</data>
    </edge>
    <edge source="FRA" target="BFA">
      <data key="d0">124683</data>
    </edge>
    <edge source="FRA" target="URY">
      <data key="d0">181873</data>
    </edge>
    <edge source="DEU" target="ALB">
      <data key="d0">115837</data>
    </edge>
    <edge source="DEU" target="DZA">
      <data key="d0">1895273</data>
    </edge>
    <edge source="DEU" target="AZE">
      <data key="d0">277440</data>
    </edge>
    <edge source="DEU" target="ARG">
      <data key="d0">895079</data>
    </edge>
    <edge source="DEU" target="AUS">
      <data key="d0">3091758</data>
    </edge>
    <edge source="DEU" target="AUT">
      <data key="d0">321187007</data>
    </edge>
    <edge source="DEU" target="ARM">
      <data key="d0">3797389</data>
    </edge>
    <edge source="DEU" target="BEL">
      <data key="d0">123291858</data>
    </edge>
    <edge source="DEU" target="BRA">
      <data key="d0">5446137</data>
    </edge>
    <edge source="DEU" target="BGR">
      <data key="d0">9045118</data>
    </edge>
    <edge source="DEU" target="BLR">
      <data key="d0">6192456</data>
    </edge>
    <edge source="DEU" target="CMR">
      <data key="d0">66965</data>
    </edge>
    <edge source="DEU" target="CAN">
      <data key="d0">1420928</data>
    </edge>
    <edge source="DEU" target="LKA">
      <data key="d0">17298</data>
    </edge>
    <edge source="DEU" target="CHL">
      <data key="d0">1922984</data>
    </edge>
    <edge source="DEU" target="CHN">
      <data key="d0">2852480</data>
    </edge>
    <edge source="DEU" target="COL">
      <data key="d0">409981</data>
    </edge>
    <edge source="DEU" target="CRI">
      <data key="d0">168614</data>
    </edge>
    <edge source="DEU" target="HRV">
      <data key="d0">16999129</data>
    </edge>
    <edge source="DEU" target="CZE">
      <data key="d0">230053440</data>
    </edge>
    <edge source="DEU" target="DNK">
      <data key="d0">484406096</data>
    </edge>
    <edge source="DEU" target="ECU">
      <data key="d0">311023</data>
    </edge>
    <edge source="DEU" target="SLV">
      <data key="d0">25230</data>
    </edge>
    <edge source="DEU" target="ETH">
      <data key="d0">13932</data>
    </edge>
    <edge source="DEU" target="EST">
      <data key="d0">10867601</data>
    </edge>
    <edge source="DEU" target="FIN">
      <data key="d0">74249299</data>
    </edge>
    <edge source="DEU" target="FRA">
      <data key="d0">263944287</data>
    </edge>
    <edge source="DEU" target="GEO">
      <data key="d0">260414</data>
    </edge>
    <edge source="DEU" target="GMB">
      <data key="d0">28340</data>
    </edge>
    <edge source="DEU" target="GHA">
      <data key="d0">1596148</data>
    </edge>
    <edge source="DEU" target="GRC">
      <data key="d0">71133594</data>
    </edge>
    <edge source="DEU" target="GTM">
      <data key="d0">46510</data>
    </edge>
    <edge source="DEU" target="HND">
      <data key="d0">5133188</data>
    </edge>
    <edge source="DEU" target="HKG">
      <data key="d0">1521154</data>
    </edge>
    <edge source="DEU" target="HUN">
      <data key="d0">71138675</data>
    </edge>
    <edge source="DEU" target="IDN">
      <data key="d0">1390179</data>
    </edge>
    <edge source="DEU" target="IRL">
      <data key="d0">43059691</data>
    </edge>
    <edge source="DEU" target="ISR">
      <data key="d0">7198309</data>
    </edge>
    <edge source="DEU" target="ITA">
      <data key="d0">131764701</data>
    </edge>
    <edge source="DEU" target="CIV">
      <data key="d0">142117</data>
    </edge>
    <edge source="DEU" target="JPN">
      <data key="d0">22736398</data>
    </edge>
    <edge source="DEU" target="KAZ">
      <data key="d0">2427996</data>
    </edge>
    <edge source="DEU" target="JOR">
      <data key="d0">1070312</data>
    </edge>
    <edge source="DEU" target="KOR">
      <data key="d0">5088344</data>
    </edge>
    <edge source="DEU" target="LBN">
      <data key="d0">931356</data>
    </edge>
    <edge source="DEU" target="LVA">
      <data key="d0">13017514</data>
    </edge>
    <edge source="DEU" target="LTU">
      <data key="d0">10251947</data>
    </edge>
    <edge source="DEU" target="MYS">
      <data key="d0">2185389</data>
    </edge>
    <edge source="DEU" target="MUS">
      <data key="d0">39185</data>
    </edge>
    <edge source="DEU" target="MEX">
      <data key="d0">829904</data>
    </edge>
    <edge source="DEU" target="MDA">
      <data key="d0">1042386</data>
    </edge>
    <edge source="DEU" target="MAR">
      <data key="d0">66242</data>
    </edge>
    <edge source="DEU" target="OMN">
      <data key="d0">187992</data>
    </edge>
    <edge source="DEU" target="NLD">
      <data key="d0">860811767</data>
    </edge>
    <edge source="DEU" target="NZL">
      <data key="d0">841635</data>
    </edge>
    <edge source="DEU" target="NOR">
      <data key="d0">176979757</data>
    </edge>
    <edge source="DEU" target="PAK">
      <data key="d0">1522436</data>
    </edge>
    <edge source="DEU" target="PAN">
      <data key="d0">44091</data>
    </edge>
    <edge source="DEU" target="PER">
      <data key="d0">1735269</data>
    </edge>
    <edge source="DEU" target="PHL">
      <data key="d0">18346789</data>
    </edge>
    <edge source="DEU" target="POL">
      <data key="d0">344882935</data>
    </edge>
    <edge source="DEU" target="PRT">
      <data key="d0">10177200</data>
    </edge>
    <edge source="DEU" target="ROU">
      <data key="d0">14390733</data>
    </edge>
    <edge source="DEU" target="RUS">
      <data key="d0">143095103</data>
    </edge>
    <edge source="DEU" target="SAU">
      <data key="d0">3074106</data>
    </edge>
    <edge source="DEU" target="SEN">
      <data key="d0">57904</data>
    </edge>
    <edge source="DEU" target="SRB">
      <data key="d0">6232166</data>
    </edge>
    <edge source="DEU" target="IND">
      <data key="d0">1902488</data>
    </edge>
    <edge source="DEU" target="SGP">
      <data key="d0">1408791</data>
    </edge>
    <edge source="DEU" target="SVK">
      <data key="d0">23935875</data>
    </edge>
    <edge source="DEU" target="VNM">
      <data key="d0">1200075</data>
    </edge>
    <edge source="DEU" target="SVN">
      <data key="d0">14696405</data>
    </edge>
    <edge source="DEU" target="ZAF">
      <data key="d0">6787241</data>
    </edge>
    <edge source="DEU" target="ESP">
      <data key="d0">65757784</data>
    </edge>
    <edge source="DEU" target="SWE">
      <data key="d0">71777507</data>
    </edge>
    <edge source="DEU" target="CHE">
      <data key="d0">156508690</data>
    </edge>
    <edge source="DEU" target="THA">
      <data key="d0">55305295</data>
    </edge>
    <edge source="DEU" target="ARE">
      <data key="d0">1593035</data>
    </edge>
    <edge source="DEU" target="TUN">
      <data key="d0">46660</data>
    </edge>
    <edge source="DEU" target="TUR">
      <data key="d0">170823139</data>
    </edge>
    <edge source="DEU" target="UKR">
      <data key="d0">20797102</data>
    </edge>
    <edge source="DEU" target="MKD">
      <data key="d0">1393926</data>
    </edge>
    <edge source="DEU" target="EGY">
      <data key="d0">6005438</data>
    </edge>
    <edge source="DEU" target="GBR">
      <data key="d0">191586187</data>
    </edge>
    <edge source="DEU" target="USA">
      <data key="d0">35906614</data>
    </edge>
    <edge source="HUN" target="ALB">
      <data key="d0">81716</data>
    </edge>
    <edge source="HUN" target="DZA">
      <data key="d0">1361477</data>
    </edge>
    <edge source="HUN" target="AUS">
      <data key="d0">5387003</data>
    </edge>
    <edge source="HUN" target="AUT">
      <data key="d0">24140117</data>
    </edge>
    <edge source="HUN" target="BEL">
      <data key="d0">12052348</data>
    </edge>
    <edge source="HUN" target="BGR">
      <data key="d0">7009681</data>
    </edge>
    <edge source="HUN" target="BLR">
      <data key="d0">4616811</data>
    </edge>
    <edge source="HUN" target="HRV">
      <data key="d0">18603792</data>
    </edge>
    <edge source="HUN" target="CZE">
      <data key="d0">32078389</data>
    </edge>
    <edge source="HUN" target="DNK">
      <data key="d0">1551074</data>
    </edge>
    <edge source="HUN" target="EST">
      <data key="d0">3896078</data>
    </edge>
    <edge source="HUN" target="FIN">
      <data key="d0">4204532</data>
    </edge>
    <edge source="HUN" target="FRA">
      <data key="d0">35081257</data>
    </edge>
    <edge source="HUN" target="DEU">
      <data key="d0">118363420</data>
    </edge>
    <edge source="HUN" target="GRC">
      <data key="d0">17866514</data>
    </edge>
    <edge source="HUN" target="IRL">
      <data key="d0">2148662</data>
    </edge>
    <edge source="HUN" target="ISR">
      <data key="d0">900880</data>
    </edge>
    <edge source="HUN" target="ITA">
      <data key="d0">46343743</data>
    </edge>
    <edge source="HUN" target="JPN">
      <data key="d0">215258</data>
    </edge>
    <edge source="HUN" target="LVA">
      <data key="d0">3976647</data>
    </edge>
    <edge source="HUN" target="LTU">
      <data key="d0">5765133</data>
    </edge>
    <edge source="HUN" target="MDA">
      <data key="d0">4030375</data>
    </edge>
    <edge source="HUN" target="MAR">
      <data key="d0">737185</data>
    </edge>
    <edge source="HUN" target="NLD">
      <data key="d0">27998701</data>
    </edge>
    <edge source="HUN" target="POL">
      <data key="d0">62836455</data>
    </edge>
    <edge source="HUN" target="PRT">
      <data key="d0">5742367</data>
    </edge>
    <edge source="HUN" target="ROU">
      <data key="d0">119372645</data>
    </edge>
    <edge source="HUN" target="RUS">
      <data key="d0">32477248</data>
    </edge>
    <edge source="HUN" target="SRB">
      <data key="d0">8729336</data>
    </edge>
    <edge source="HUN" target="SVK">
      <data key="d0">30100627</data>
    </edge>
    <edge source="HUN" target="VNM">
      <data key="d0">12240</data>
    </edge>
    <edge source="HUN" target="SVN">
      <data key="d0">13619994</data>
    </edge>
    <edge source="HUN" target="ZAF">
      <data key="d0">573312</data>
    </edge>
    <edge source="HUN" target="ESP">
      <data key="d0">6400279</data>
    </edge>
    <edge source="HUN" target="SWE">
      <data key="d0">5309125</data>
    </edge>
    <edge source="HUN" target="CHE">
      <data key="d0">8781934</data>
    </edge>
    <edge source="HUN" target="THA">
      <data key="d0">27313</data>
    </edge>
    <edge source="HUN" target="TUR">
      <data key="d0">4083465</data>
    </edge>
    <edge source="HUN" target="UKR">
      <data key="d0">27427942</data>
    </edge>
    <edge source="HUN" target="MKD">
      <data key="d0">359399</data>
    </edge>
    <edge source="HUN" target="EGY">
      <data key="d0">565099</data>
    </edge>
    <edge source="HUN" target="GBR">
      <data key="d0">44228953</data>
    </edge>
    <edge source="ITA" target="ALB">
      <data key="d0">5483602</data>
    </edge>
    <edge source="ITA" target="DZA">
      <data key="d0">127008</data>
    </edge>
    <edge source="ITA" target="AZE">
      <data key="d0">161287</data>
    </edge>
    <edge source="ITA" target="ARG">
      <data key="d0">256768</data>
    </edge>
    <edge source="ITA" target="AUS">
      <data key="d0">292393</data>
    </edge>
    <edge source="ITA" target="AUT">
      <data key="d0">42896175</data>
    </edge>
    <edge source="ITA" target="ARM">
      <data key="d0">3261426</data>
    </edge>
    <edge source="ITA" target="BEL">
      <data key="d0">7515729</data>
    </edge>
    <edge source="ITA" target="BRA">
      <data key="d0">256837</data>
    </edge>
    <edge source="ITA" target="BGR">
      <data key="d0">2208949</data>
    </edge>
    <edge source="ITA" target="BLR">
      <data key="d0">63640</data>
    </edge>
    <edge source="ITA" target="KHM">
      <data key="d0">297087</data>
    </edge>
    <edge source="ITA" target="CAN">
      <data key="d0">176062</data>
    </edge>
    <edge source="ITA" target="LKA">
      <data key="d0">11487</data>
    </edge>
    <edge source="ITA" target="CHL">
      <data key="d0">16117964</data>
    </edge>
    <edge source="ITA" target="CHN">
      <data key="d0">2146985</data>
    </edge>
    <edge source="ITA" target="COL">
      <data key="d0">61403</data>
    </edge>
    <edge source="ITA" target="HRV">
      <data key="d0">28910524</data>
    </edge>
    <edge source="ITA" target="CZE">
      <data key="d0">9763840</data>
    </edge>
    <edge source="ITA" target="DNK">
      <data key="d0">6707391</data>
    </edge>
    <edge source="ITA" target="ECU">
      <data key="d0">52071</data>
    </edge>
    <edge source="ITA" target="SLV">
      <data key="d0">10652</data>
    </edge>
    <edge source="ITA" target="EST">
      <data key="d0">101870</data>
    </edge>
    <edge source="ITA" target="FIN">
      <data key="d0">3185865</data>
    </edge>
    <edge source="ITA" target="FRA">
      <data key="d0">56053399</data>
    </edge>
    <edge source="ITA" target="GEO">
      <data key="d0">661232</data>
    </edge>
    <edge source="ITA" target="DEU">
      <data key="d0">43483511</data>
    </edge>
    <edge source="ITA" target="GHA">
      <data key="d0">240246</data>
    </edge>
    <edge source="ITA" target="GRC">
      <data key="d0">69423678</data>
    </edge>
    <edge source="ITA" target="HKG">
      <data key="d0">1237222</data>
    </edge>
    <edge source="ITA" target="HUN">
      <data key="d0">22667929</data>
    </edge>
    <edge source="ITA" target="IDN">
      <data key="d0">38075</data>
    </edge>
    <edge source="ITA" target="IRL">
      <data key="d0">5217099</data>
    </edge>
    <edge source="ITA" target="ISR">
      <data key="d0">8357868</data>
    </edge>
    <edge source="ITA" target="JPN">
      <data key="d0">4781980</data>
    </edge>
    <edge source="ITA" target="KAZ">
      <data key="d0">93890</data>
    </edge>
    <edge source="ITA" target="JOR">
      <data key="d0">1324593</data>
    </edge>
    <edge source="ITA" target="KOR">
      <data key="d0">2129592</data>
    </edge>
    <edge source="ITA" target="KGZ">
      <data key="d0">22197</data>
    </edge>
    <edge source="ITA" target="LBN">
      <data key="d0">7055414</data>
    </edge>
    <edge source="ITA" target="LVA">
      <data key="d0">1066002</data>
    </edge>
    <edge source="ITA" target="LTU">
      <data key="d0">580719</data>
    </edge>
    <edge source="ITA" target="MYS">
      <data key="d0">1439775</data>
    </edge>
    <edge source="ITA" target="MRT">
      <data key="d0">9317941</data>
    </edge>
    <edge source="ITA" target="MDA">
      <data key="d0">269163</data>
    </edge>
    <edge source="ITA" target="MAR">
      <data key="d0">4149646</data>
    </edge>
    <edge source="ITA" target="OMN">
      <data key="d0">433163</data>
    </edge>
    <edge source="ITA" target="NLD">
      <data key="d0">29781861</data>
    </edge>
    <edge source="ITA" target="NZL">
      <data key="d0">25861</data>
    </edge>
    <edge source="ITA" target="NOR">
      <data key="d0">942321</data>
    </edge>
    <edge source="ITA" target="PAK">
      <data key="d0">196226</data>
    </edge>
    <edge source="ITA" target="PAN">
      <data key="d0">149754</data>
    </edge>
    <edge source="ITA" target="PHL">
      <data key="d0">27911513</data>
    </edge>
    <edge source="ITA" target="POL">
      <data key="d0">10851469</data>
    </edge>
    <edge source="ITA" target="PRT">
      <data key="d0">6825922</data>
    </edge>
    <edge source="ITA" target="ROU">
      <data key="d0">10394353</data>
    </edge>
    <edge source="ITA" target="RUS">
      <data key="d0">16149752</data>
    </edge>
    <edge source="ITA" target="SAU">
      <data key="d0">5484404</data>
    </edge>
    <edge source="ITA" target="SRB">
      <data key="d0">11951478</data>
    </edge>
    <edge source="ITA" target="IND">
      <data key="d0">238656</data>
    </edge>
    <edge source="ITA" target="SGP">
      <data key="d0">1403527</data>
    </edge>
    <edge source="ITA" target="SVK">
      <data key="d0">1505053</data>
    </edge>
    <edge source="ITA" target="VNM">
      <data key="d0">6139999</data>
    </edge>
    <edge source="ITA" target="SVN">
      <data key="d0">11503518</data>
    </edge>
    <edge source="ITA" target="ZAF">
      <data key="d0">11788</data>
    </edge>
    <edge source="ITA" target="ESP">
      <data key="d0">25696800</data>
    </edge>
    <edge source="ITA" target="SWE">
      <data key="d0">4786632</data>
    </edge>
    <edge source="ITA" target="CHE">
      <data key="d0">19311280</data>
    </edge>
    <edge source="ITA" target="THA">
      <data key="d0">24521099</data>
    </edge>
    <edge source="ITA" target="ARE">
      <data key="d0">69718617</data>
    </edge>
    <edge source="ITA" target="TUN">
      <data key="d0">23734132</data>
    </edge>
    <edge source="ITA" target="TUR">
      <data key="d0">25269964</data>
    </edge>
    <edge source="ITA" target="UKR">
      <data key="d0">1774338</data>
    </edge>
    <edge source="ITA" target="MKD">
      <data key="d0">772209</data>
    </edge>
    <edge source="ITA" target="EGY">
      <data key="d0">386640</data>
    </edge>
    <edge source="ITA" target="GBR">
      <data key="d0">12655041</data>
    </edge>
    <edge source="ITA" target="USA">
      <data key="d0">627499</data>
    </edge>
    <edge source="MAR" target="BEL">
      <data key="d0">263871</data>
    </edge>
    <edge source="MAR" target="BLR">
      <data key="d0">281514</data>
    </edge>
    <edge source="MAR" target="CHL">
      <data key="d0">307257</data>
    </edge>
    <edge source="MAR" target="CHN">
      <data key="d0">1139498</data>
    </edge>
    <edge source="MAR" target="DNK">
      <data key="d0">7027705</data>
    </edge>
    <edge source="MAR" target="DEU">
      <data key="d0">41894786</data>
    </edge>
    <edge source="MAR" target="GRC">
      <data key="d0">1811300</data>
    </edge>
    <edge source="MAR" target="HND">
      <data key="d0">485020</data>
    </edge>
    <edge source="MAR" target="ITA">
      <data key="d0">66692</data>
    </edge>
    <edge source="MAR" target="CIV">
      <data key="d0">2400303</data>
    </edge>
    <edge source="MAR" target="JPN">
      <data key="d0">470569</data>
    </edge>
    <edge source="MAR" target="LVA">
      <data key="d0">15629813</data>
    </edge>
    <edge source="MAR" target="LTU">
      <data key="d0">128729</data>
    </edge>
    <edge source="MAR" target="MDG">
      <data key="d0">18472</data>
    </edge>
    <edge source="MAR" target="MRT">
      <data key="d0">11357685</data>
    </edge>
    <edge source="MAR" target="PAN">
      <data key="d0">285210</data>
    </edge>
    <edge source="MAR" target="POL">
      <data key="d0">283577</data>
    </edge>
    <edge source="MAR" target="RUS">
      <data key="d0">17253966</data>
    </edge>
    <edge source="MAR" target="SEN">
      <data key="d0">11904</data>
    </edge>
    <edge source="MAR" target="ESP">
      <data key="d0">635388</data>
    </edge>
    <edge source="MAR" target="TUN">
      <data key="d0">128917</data>
    </edge>
    <edge source="MAR" target="TUR">
      <data key="d0">10764016</data>
    </edge>
    <edge source="MAR" target="UKR">
      <data key="d0">283606</data>
    </edge>
    <edge source="MAR" target="EGY">
      <data key="d0">3488871</data>
    </edge>
    <edge source="MAR" target="GBR">
      <data key="d0">824910</data>
    </edge>
    <edge source="ESP" target="DZA">
      <data key="d0">8562379</data>
    </edge>
    <edge source="ESP" target="AZE">
      <data key="d0">148640</data>
    </edge>
    <edge source="ESP" target="ARG">
      <data key="d0">677808</data>
    </edge>
    <edge source="ESP" target="AUS">
      <data key="d0">332725</data>
    </edge>
    <edge source="ESP" target="AUT">
      <data key="d0">4195816</data>
    </edge>
    <edge source="ESP" target="ARM">
      <data key="d0">540614</data>
    </edge>
    <edge source="ESP" target="BEL">
      <data key="d0">2826579</data>
    </edge>
    <edge source="ESP" target="BOL">
      <data key="d0">130925</data>
    </edge>
    <edge source="ESP" target="BRA">
      <data key="d0">3943405</data>
    </edge>
    <edge source="ESP" target="BGR">
      <data key="d0">2503859</data>
    </edge>
    <edge source="ESP" target="BLR">
      <data key="d0">330379</data>
    </edge>
    <edge source="ESP" target="KHM">
      <data key="d0">21195</data>
    </edge>
    <edge source="ESP" target="CMR">
      <data key="d0">29818</data>
    </edge>
    <edge source="ESP" target="CAN">
      <data key="d0">81508</data>
    </edge>
    <edge source="ESP" target="LKA">
      <data key="d0">702438</data>
    </edge>
    <edge source="ESP" target="CHL">
      <data key="d0">3959043</data>
    </edge>
    <edge source="ESP" target="CHN">
      <data key="d0">5303563</data>
    </edge>
    <edge source="ESP" target="COL">
      <data key="d0">1910712</data>
    </edge>
    <edge source="ESP" target="CRI">
      <data key="d0">859331</data>
    </edge>
    <edge source="ESP" target="HRV">
      <data key="d0">381609</data>
    </edge>
    <edge source="ESP" target="CZE">
      <data key="d0">2873251</data>
    </edge>
    <edge source="ESP" target="DNK">
      <data key="d0">2445439</data>
    </edge>
    <edge source="ESP" target="ECU">
      <data key="d0">2161503</data>
    </edge>
    <edge source="ESP" target="SLV">
      <data key="d0">446385</data>
    </edge>
    <edge source="ESP" target="EST">
      <data key="d0">564568</data>
    </edge>
    <edge source="ESP" target="FIN">
      <data key="d0">627700</data>
    </edge>
    <edge source="ESP" target="FRA">
      <data key="d0">230006148</data>
    </edge>
    <edge source="ESP" target="GEO">
      <data key="d0">1073171</data>
    </edge>
    <edge source="ESP" target="GMB">
      <data key="d0">706406</data>
    </edge>
    <edge source="ESP" target="DEU">
      <data key="d0">29756885</data>
    </edge>
    <edge source="ESP" target="GHA">
      <data key="d0">440281</data>
    </edge>
    <edge source="ESP" target="GRC">
      <data key="d0">30446470</data>
    </edge>
    <edge source="ESP" target="GTM">
      <data key="d0">802480</data>
    </edge>
    <edge source="ESP" target="HND">
      <data key="d0">100505</data>
    </edge>
    <edge source="ESP" target="HKG">
      <data key="d0">572548</data>
    </edge>
    <edge source="ESP" target="HUN">
      <data key="d0">6900544</data>
    </edge>
    <edge source="ESP" target="IDN">
      <data key="d0">1680704</data>
    </edge>
    <edge source="ESP" target="IRL">
      <data key="d0">5524024</data>
    </edge>
    <edge source="ESP" target="ISR">
      <data key="d0">9864538</data>
    </edge>
    <edge source="ESP" target="ITA">
      <data key="d0">109121624</data>
    </edge>
    <edge source="ESP" target="CIV">
      <data key="d0">219433</data>
    </edge>
    <edge source="ESP" target="JPN">
      <data key="d0">6095294</data>
    </edge>
    <edge source="ESP" target="KAZ">
      <data key="d0">80712</data>
    </edge>
    <edge source="ESP" target="JOR">
      <data key="d0">7356602</data>
    </edge>
    <edge source="ESP" target="KOR">
      <data key="d0">2666708</data>
    </edge>
    <edge source="ESP" target="LBN">
      <data key="d0">10114082</data>
    </edge>
    <edge source="ESP" target="LVA">
      <data key="d0">2732306</data>
    </edge>
    <edge source="ESP" target="LTU">
      <data key="d0">652509</data>
    </edge>
    <edge source="ESP" target="MDG">
      <data key="d0">39727</data>
    </edge>
    <edge source="ESP" target="MYS">
      <data key="d0">1120827</data>
    </edge>
    <edge source="ESP" target="MRT">
      <data key="d0">1633682</data>
    </edge>
    <edge source="ESP" target="MUS">
      <data key="d0">27125</data>
    </edge>
    <edge source="ESP" target="MEX">
      <data key="d0">923841</data>
    </edge>
    <edge source="ESP" target="MDA">
      <data key="d0">50429</data>
    </edge>
    <edge source="ESP" target="MAR">
      <data key="d0">8208728</data>
    </edge>
    <edge source="ESP" target="MOZ">
      <data key="d0">152273</data>
    </edge>
    <edge source="ESP" target="OMN">
      <data key="d0">608711</data>
    </edge>
    <edge source="ESP" target="NAM">
      <data key="d0">72837</data>
    </edge>
    <edge source="ESP" target="NLD">
      <data key="d0">25591505</data>
    </edge>
    <edge source="ESP" target="NZL">
      <data key="d0">130726</data>
    </edge>
    <edge source="ESP" target="NIC">
      <data key="d0">10929</data>
    </edge>
    <edge source="ESP" target="NOR">
      <data key="d0">1497275</data>
    </edge>
    <edge source="ESP" target="PAK">
      <data key="d0">820082</data>
    </edge>
    <edge source="ESP" target="PAN">
      <data key="d0">1955184</data>
    </edge>
    <edge source="ESP" target="PER">
      <data key="d0">1462286</data>
    </edge>
    <edge source="ESP" target="PHL">
      <data key="d0">9370034</data>
    </edge>
    <edge source="ESP" target="POL">
      <data key="d0">7779574</data>
    </edge>
    <edge source="ESP" target="PRT">
      <data key="d0">204987612</data>
    </edge>
    <edge source="ESP" target="ROU">
      <data key="d0">3169042</data>
    </edge>
    <edge source="ESP" target="RUS">
      <data key="d0">13046266</data>
    </edge>
    <edge source="ESP" target="SAU">
      <data key="d0">65573664</data>
    </edge>
    <edge source="ESP" target="SEN">
      <data key="d0">1242585</data>
    </edge>
    <edge source="ESP" target="SRB">
      <data key="d0">1217420</data>
    </edge>
    <edge source="ESP" target="IND">
      <data key="d0">1834114</data>
    </edge>
    <edge source="ESP" target="SGP">
      <data key="d0">730347</data>
    </edge>
    <edge source="ESP" target="SVK">
      <data key="d0">1957540</data>
    </edge>
    <edge source="ESP" target="VNM">
      <data key="d0">11483996</data>
    </edge>
    <edge source="ESP" target="SVN">
      <data key="d0">449668</data>
    </edge>
    <edge source="ESP" target="ZAF">
      <data key="d0">1038872</data>
    </edge>
    <edge source="ESP" target="SWE">
      <data key="d0">918964</data>
    </edge>
    <edge source="ESP" target="CHE">
      <data key="d0">5584129</data>
    </edge>
    <edge source="ESP" target="THA">
      <data key="d0">5166156</data>
    </edge>
    <edge source="ESP" target="TGO">
      <data key="d0">10816</data>
    </edge>
    <edge source="ESP" target="ARE">
      <data key="d0">211002419</data>
    </edge>
    <edge source="ESP" target="TUN">
      <data key="d0">3947649</data>
    </edge>
    <edge source="ESP" target="TUR">
      <data key="d0">160885258</data>
    </edge>
    <edge source="ESP" target="UKR">
      <data key="d0">1713911</data>
    </edge>
    <edge source="ESP" target="MKD">
      <data key="d0">15226</data>
    </edge>
    <edge source="ESP" target="EGY">
      <data key="d0">2240539</data>
    </edge>
    <edge source="ESP" target="GBR">
      <data key="d0">36809295</data>
    </edge>
    <edge source="ESP" target="USA">
      <data key="d0">1575041</data>
    </edge>
    <edge source="ESP" target="URY">
      <data key="d0">317556</data>
    </edge>
    <edge source="CHE" target="ARG">
      <data key="d0">243981</data>
    </edge>
    <edge source="CHE" target="AUS">
      <data key="d0">269510</data>
    </edge>
    <edge source="CHE" target="AUT">
      <data key="d0">1047918</data>
    </edge>
    <edge source="CHE" target="BEL">
      <data key="d0">4512308</data>
    </edge>
    <edge source="CHE" target="BRA">
      <data key="d0">740911</data>
    </edge>
    <edge source="CHE" target="CAN">
      <data key="d0">55423</data>
    </edge>
    <edge source="CHE" target="CHL">
      <data key="d0">2140891</data>
    </edge>
    <edge source="CHE" target="COL">
      <data key="d0">65124</data>
    </edge>
    <edge source="CHE" target="CRI">
      <data key="d0">98278</data>
    </edge>
    <edge source="CHE" target="HRV">
      <data key="d0">27855</data>
    </edge>
    <edge source="CHE" target="CZE">
      <data key="d0">2892411</data>
    </edge>
    <edge source="CHE" target="DNK">
      <data key="d0">33292</data>
    </edge>
    <edge source="CHE" target="ECU">
      <data key="d0">25693</data>
    </edge>
    <edge source="CHE" target="FIN">
      <data key="d0">92719</data>
    </edge>
    <edge source="CHE" target="FRA">
      <data key="d0">18088349</data>
    </edge>
    <edge source="CHE" target="DEU">
      <data key="d0">133106125</data>
    </edge>
    <edge source="CHE" target="GRC">
      <data key="d0">198882</data>
    </edge>
    <edge source="CHE" target="HKG">
      <data key="d0">561509</data>
    </edge>
    <edge source="CHE" target="HUN">
      <data key="d0">143679</data>
    </edge>
    <edge source="CHE" target="IDN">
      <data key="d0">22401</data>
    </edge>
    <edge source="CHE" target="IRL">
      <data key="d0">455045</data>
    </edge>
    <edge source="CHE" target="ITA">
      <data key="d0">12706155</data>
    </edge>
    <edge source="CHE" target="JPN">
      <data key="d0">1072503</data>
    </edge>
    <edge source="CHE" target="KOR">
      <data key="d0">47352</data>
    </edge>
    <edge source="CHE" target="LTU">
      <data key="d0">43551</data>
    </edge>
    <edge source="CHE" target="MYS">
      <data key="d0">109923</data>
    </edge>
    <edge source="CHE" target="MUS">
      <data key="d0">22037</data>
    </edge>
    <edge source="CHE" target="MEX">
      <data key="d0">509199</data>
    </edge>
    <edge source="CHE" target="MAR">
      <data key="d0">202651</data>
    </edge>
    <edge source="CHE" target="NLD">
      <data key="d0">6776142</data>
    </edge>
    <edge source="CHE" target="NOR">
      <data key="d0">6400674</data>
    </edge>
    <edge source="CHE" target="PAK">
      <data key="d0">15622</data>
    </edge>
    <edge source="CHE" target="PER">
      <data key="d0">586725</data>
    </edge>
    <edge source="CHE" target="PHL">
      <data key="d0">69927</data>
    </edge>
    <edge source="CHE" target="POL">
      <data key="d0">656071</data>
    </edge>
    <edge source="CHE" target="PRT">
      <data key="d0">656731</data>
    </edge>
    <edge source="CHE" target="ROU">
      <data key="d0">63796</data>
    </edge>
    <edge source="CHE" target="RUS">
      <data key="d0">2772452</data>
    </edge>
    <edge source="CHE" target="SAU">
      <data key="d0">285420</data>
    </edge>
    <edge source="CHE" target="SRB">
      <data key="d0">11951</data>
    </edge>
    <edge source="CHE" target="IND">
      <data key="d0">16276</data>
    </edge>
    <edge source="CHE" target="SGP">
      <data key="d0">582182</data>
    </edge>
    <edge source="CHE" target="VNM">
      <data key="d0">30562</data>
    </edge>
    <edge source="CHE" target="SVN">
      <data key="d0">135778</data>
    </edge>
    <edge source="CHE" target="ZAF">
      <data key="d0">42177</data>
    </edge>
    <edge source="CHE" target="ESP">
      <data key="d0">1509482</data>
    </edge>
    <edge source="CHE" target="SWE">
      <data key="d0">822715</data>
    </edge>
    <edge source="CHE" target="THA">
      <data key="d0">412507</data>
    </edge>
    <edge source="CHE" target="ARE">
      <data key="d0">237419</data>
    </edge>
    <edge source="CHE" target="TUN">
      <data key="d0">33590</data>
    </edge>
    <edge source="CHE" target="TUR">
      <data key="d0">1559881</data>
    </edge>
    <edge source="CHE" target="GBR">
      <data key="d0">2385529</data>
    </edge>
    <edge source="CHE" target="USA">
      <data key="d0">409528</data>
    </edge>
    <edge source="CHE" target="URY">
      <data key="d0">22859</data>
    </edge>
    <edge source="MKD" target="ALB">
      <data key="d0">160482</data>
    </edge>
    <edge source="MKD" target="GRC">
      <data key="d0">65173</data>
    </edge>
    <edge source="MKD" target="ITA">
      <data key="d0">57937</data>
    </edge>
    <edge source="MKD" target="SRB">
      <data key="d0">934640</data>
    </edge>
    <edge source="ARG" target="DZA">
      <data key="d0">391092805</data>
    </edge>
    <edge source="ARG" target="AUS">
      <data key="d0">263027910</data>
    </edge>
    <edge source="ARG" target="BEL">
      <data key="d0">76509699</data>
    </edge>
    <edge source="ARG" target="BOL">
      <data key="d0">6838037</data>
    </edge>
    <edge source="ARG" target="BRA">
      <data key="d0">16886804</data>
    </edge>
    <edge source="ARG" target="BGR">
      <data key="d0">105600</data>
    </edge>
    <edge source="ARG" target="CMR">
      <data key="d0">11516980</data>
    </edge>
    <edge source="ARG" target="CAN">
      <data key="d0">1579739</data>
    </edge>
    <edge source="ARG" target="CHL">
      <data key="d0">467013514</data>
    </edge>
    <edge source="ARG" target="CHN">
      <data key="d0">10140655</data>
    </edge>
    <edge source="ARG" target="COL">
      <data key="d0">301177610</data>
    </edge>
    <edge source="ARG" target="CRI">
      <data key="d0">778705</data>
    </edge>
    <edge source="ARG" target="HRV">
      <data key="d0">5004382</data>
    </edge>
    <edge source="ARG" target="CZE">
      <data key="d0">2985799</data>
    </edge>
    <edge source="ARG" target="DNK">
      <data key="d0">367281253</data>
    </edge>
    <edge source="ARG" target="ECU">
      <data key="d0">12064194</data>
    </edge>
    <edge source="ARG" target="SLV">
      <data key="d0">64359</data>
    </edge>
    <edge source="ARG" target="FRA">
      <data key="d0">92743090</data>
    </edge>
    <edge source="ARG" target="DEU">
      <data key="d0">89331224</data>
    </edge>
    <edge source="ARG" target="GHA">
      <data key="d0">4014123</data>
    </edge>
    <edge source="ARG" target="GRC">
      <data key="d0">71709838</data>
    </edge>
    <edge source="ARG" target="GTM">
      <data key="d0">956281</data>
    </edge>
    <edge source="ARG" target="HND">
      <data key="d0">18038</data>
    </edge>
    <edge source="ARG" target="IDN">
      <data key="d0">1315465582</data>
    </edge>
    <edge source="ARG" target="IRL">
      <data key="d0">141939631</data>
    </edge>
    <edge source="ARG" target="ISR">
      <data key="d0">22038344</data>
    </edge>
    <edge source="ARG" target="ITA">
      <data key="d0">502525947</data>
    </edge>
    <edge source="ARG" target="CIV">
      <data key="d0">7632644</data>
    </edge>
    <edge source="ARG" target="JPN">
      <data key="d0">50430991</data>
    </edge>
    <edge source="ARG" target="JOR">
      <data key="d0">104753176</data>
    </edge>
    <edge source="ARG" target="KOR">
      <data key="d0">171946476</data>
    </edge>
    <edge source="ARG" target="LBN">
      <data key="d0">40198082</data>
    </edge>
    <edge source="ARG" target="LVA">
      <data key="d0">103488244</data>
    </edge>
    <edge source="ARG" target="LTU">
      <data key="d0">139216001</data>
    </edge>
    <edge source="ARG" target="MYS">
      <data key="d0">479799708</data>
    </edge>
    <edge source="ARG" target="MUS">
      <data key="d0">24726103</data>
    </edge>
    <edge source="ARG" target="MEX">
      <data key="d0">5172410</data>
    </edge>
    <edge source="ARG" target="MAR">
      <data key="d0">21739294</data>
    </edge>
    <edge source="ARG" target="MOZ">
      <data key="d0">8174488</data>
    </edge>
    <edge source="ARG" target="NLD">
      <data key="d0">680300944</data>
    </edge>
    <edge source="ARG" target="NZL">
      <data key="d0">64547571</data>
    </edge>
    <edge source="ARG" target="NOR">
      <data key="d0">38738</data>
    </edge>
    <edge source="ARG" target="PAN">
      <data key="d0">30310952</data>
    </edge>
    <edge source="ARG" target="PRY">
      <data key="d0">9259072</data>
    </edge>
    <edge source="ARG" target="PER">
      <data key="d0">95516102</data>
    </edge>
    <edge source="ARG" target="PHL">
      <data key="d0">261302535</data>
    </edge>
    <edge source="ARG" target="POL">
      <data key="d0">486598271</data>
    </edge>
    <edge source="ARG" target="PRT">
      <data key="d0">13313400</data>
    </edge>
    <edge source="ARG" target="ROU">
      <data key="d0">44012705</data>
    </edge>
    <edge source="ARG" target="RUS">
      <data key="d0">65670274</data>
    </edge>
    <edge source="ARG" target="SAU">
      <data key="d0">88641029</data>
    </edge>
    <edge source="ARG" target="SEN">
      <data key="d0">12703674</data>
    </edge>
    <edge source="ARG" target="SGP">
      <data key="d0">274949</data>
    </edge>
    <edge source="ARG" target="VNM">
      <data key="d0">597691205</data>
    </edge>
    <edge source="ARG" target="SVN">
      <data key="d0">1640000</data>
    </edge>
    <edge source="ARG" target="ZAF">
      <data key="d0">375301814</data>
    </edge>
    <edge source="ARG" target="ESP">
      <data key="d0">598141429</data>
    </edge>
    <edge source="ARG" target="THA">
      <data key="d0">498037685</data>
    </edge>
    <edge source="ARG" target="ARE">
      <data key="d0">24573502</data>
    </edge>
    <edge source="ARG" target="TUN">
      <data key="d0">34849003</data>
    </edge>
    <edge source="ARG" target="TUR">
      <data key="d0">95523039</data>
    </edge>
    <edge source="ARG" target="EGY">
      <data key="d0">184748779</data>
    </edge>
    <edge source="ARG" target="GBR">
      <data key="d0">509017211</data>
    </edge>
    <edge source="ARG" target="USA">
      <data key="d0">4259982</data>
    </edge>
    <edge source="ARG" target="URY">
      <data key="d0">80886593</data>
    </edge>
    <edge source="AUS" target="ARG">
      <data key="d0">48696</data>
    </edge>
    <edge source="AUS" target="AUT">
      <data key="d0">45454</data>
    </edge>
    <edge source="AUS" target="BEL">
      <data key="d0">316648</data>
    </edge>
    <edge source="AUS" target="BWA">
      <data key="d0">96623</data>
    </edge>
    <edge source="AUS" target="BRA">
      <data key="d0">50014</data>
    </edge>
    <edge source="AUS" target="KHM">
      <data key="d0">77140</data>
    </edge>
    <edge source="AUS" target="CAN">
      <data key="d0">2146782</data>
    </edge>
    <edge source="AUS" target="LKA">
      <data key="d0">10014719</data>
    </edge>
    <edge source="AUS" target="CHN">
      <data key="d0">33632172</data>
    </edge>
    <edge source="AUS" target="DNK">
      <data key="d0">10425</data>
    </edge>
    <edge source="AUS" target="EST">
      <data key="d0">1575442</data>
    </edge>
    <edge source="AUS" target="FRA">
      <data key="d0">752443</data>
    </edge>
    <edge source="AUS" target="DEU">
      <data key="d0">613003</data>
    </edge>
    <edge source="AUS" target="GTM">
      <data key="d0">10763</data>
    </edge>
    <edge source="AUS" target="HKG">
      <data key="d0">4481322</data>
    </edge>
    <edge source="AUS" target="IDN">
      <data key="d0">103915505</data>
    </edge>
    <edge source="AUS" target="IRL">
      <data key="d0">128210</data>
    </edge>
    <edge source="AUS" target="ISR">
      <data key="d0">249665</data>
    </edge>
    <edge source="AUS" target="ITA">
      <data key="d0">1734512</data>
    </edge>
    <edge source="AUS" target="JPN">
      <data key="d0">526477833</data>
    </edge>
    <edge source="AUS" target="JOR">
      <data key="d0">201670</data>
    </edge>
    <edge source="AUS" target="KOR">
      <data key="d0">104564476</data>
    </edge>
    <edge source="AUS" target="MYS">
      <data key="d0">18432023</data>
    </edge>
    <edge source="AUS" target="MUS">
      <data key="d0">263646</data>
    </edge>
    <edge source="AUS" target="MEX">
      <data key="d0">11297</data>
    </edge>
    <edge source="AUS" target="OMN">
      <data key="d0">61349</data>
    </edge>
    <edge source="AUS" target="NLD">
      <data key="d0">7610539</data>
    </edge>
    <edge source="AUS" target="NZL">
      <data key="d0">129568079</data>
    </edge>
    <edge source="AUS" target="PAK">
      <data key="d0">740243</data>
    </edge>
    <edge source="AUS" target="PHL">
      <data key="d0">11888844</data>
    </edge>
    <edge source="AUS" target="PRT">
      <data key="d0">87636</data>
    </edge>
    <edge source="AUS" target="RUS">
      <data key="d0">5503088</data>
    </edge>
    <edge source="AUS" target="SAU">
      <data key="d0">467411</data>
    </edge>
    <edge source="AUS" target="IND">
      <data key="d0">1474064</data>
    </edge>
    <edge source="AUS" target="SGP">
      <data key="d0">6553099</data>
    </edge>
    <edge source="AUS" target="VNM">
      <data key="d0">5754082</data>
    </edge>
    <edge source="AUS" target="ZAF">
      <data key="d0">17377296</data>
    </edge>
    <edge source="AUS" target="ESP">
      <data key="d0">15188716</data>
    </edge>
    <edge source="AUS" target="SWE">
      <data key="d0">54049</data>
    </edge>
    <edge source="AUS" target="CHE">
      <data key="d0">53551</data>
    </edge>
    <edge source="AUS" target="THA">
      <data key="d0">12772587</data>
    </edge>
    <edge source="AUS" target="ARE">
      <data key="d0">4459531</data>
    </edge>
    <edge source="AUS" target="TUR">
      <data key="d0">1257349</data>
    </edge>
    <edge source="AUS" target="EGY">
      <data key="d0">6133831</data>
    </edge>
    <edge source="AUS" target="GBR">
      <data key="d0">1775817</data>
    </edge>
    <edge source="AUS" target="USA">
      <data key="d0">35432316</data>
    </edge>
    <edge source="BEL" target="ALB">
      <data key="d0">215592</data>
    </edge>
    <edge source="BEL" target="DZA">
      <data key="d0">9756799</data>
    </edge>
    <edge source="BEL" target="AZE">
      <data key="d0">2173853</data>
    </edge>
    <edge source="BEL" target="ARG">
      <data key="d0">404033</data>
    </edge>
    <edge source="BEL" target="AUS">
      <data key="d0">1738727</data>
    </edge>
    <edge source="BEL" target="AUT">
      <data key="d0">15911424</data>
    </edge>
    <edge source="BEL" target="ARM">
      <data key="d0">700914</data>
    </edge>
    <edge source="BEL" target="BOL">
      <data key="d0">21389</data>
    </edge>
    <edge source="BEL" target="BRA">
      <data key="d0">13911156</data>
    </edge>
    <edge source="BEL" target="BGR">
      <data key="d0">4959927</data>
    </edge>
    <edge source="BEL" target="BDI">
      <data key="d0">69124</data>
    </edge>
    <edge source="BEL" target="BLR">
      <data key="d0">13496914</data>
    </edge>
    <edge source="BEL" target="KHM">
      <data key="d0">12742</data>
    </edge>
    <edge source="BEL" target="CMR">
      <data key="d0">6433472</data>
    </edge>
    <edge source="BEL" target="CAN">
      <data key="d0">4448242</data>
    </edge>
    <edge source="BEL" target="LKA">
      <data key="d0">346683</data>
    </edge>
    <edge source="BEL" target="CHL">
      <data key="d0">1247290</data>
    </edge>
    <edge source="BEL" target="CHN">
      <data key="d0">2760761</data>
    </edge>
    <edge source="BEL" target="COL">
      <data key="d0">394506</data>
    </edge>
    <edge source="BEL" target="CRI">
      <data key="d0">99862</data>
    </edge>
    <edge source="BEL" target="HRV">
      <data key="d0">3542176</data>
    </edge>
    <edge source="BEL" target="CZE">
      <data key="d0">15082487</data>
    </edge>
    <edge source="BEL" target="BEN">
      <data key="d0">1224767</data>
    </edge>
    <edge source="BEL" target="DNK">
      <data key="d0">35651104</data>
    </edge>
    <edge source="BEL" target="ECU">
      <data key="d0">632951</data>
    </edge>
    <edge source="BEL" target="SLV">
      <data key="d0">39028</data>
    </edge>
    <edge source="BEL" target="ETH">
      <data key="d0">226191</data>
    </edge>
    <edge source="BEL" target="EST">
      <data key="d0">3045325</data>
    </edge>
    <edge source="BEL" target="FIN">
      <data key="d0">11282253</data>
    </edge>
    <edge source="BEL" target="FRA">
      <data key="d0">667425215</data>
    </edge>
    <edge source="BEL" target="GEO">
      <data key="d0">1453066</data>
    </edge>
    <edge source="BEL" target="GMB">
      <data key="d0">33027</data>
    </edge>
    <edge source="BEL" target="DEU">
      <data key="d0">216938483</data>
    </edge>
    <edge source="BEL" target="GHA">
      <data key="d0">8294567</data>
    </edge>
    <edge source="BEL" target="GRC">
      <data key="d0">10551646</data>
    </edge>
    <edge source="BEL" target="GTM">
      <data key="d0">58751</data>
    </edge>
    <edge source="BEL" target="HND">
      <data key="d0">540816</data>
    </edge>
    <edge source="BEL" target="HKG">
      <data key="d0">218822</data>
    </edge>
    <edge source="BEL" target="HUN">
      <data key="d0">15109659</data>
    </edge>
    <edge source="BEL" target="IDN">
      <data key="d0">3318722</data>
    </edge>
    <edge source="BEL" target="IRL">
      <data key="d0">31742395</data>
    </edge>
    <edge source="BEL" target="ISR">
      <data key="d0">2676147</data>
    </edge>
    <edge source="BEL" target="ITA">
      <data key="d0">59537278</data>
    </edge>
    <edge source="BEL" target="CIV">
      <data key="d0">3899423</data>
    </edge>
    <edge source="BEL" target="JAM">
      <data key="d0">80957</data>
    </edge>
    <edge source="BEL" target="JPN">
      <data key="d0">9057518</data>
    </edge>
    <edge source="BEL" target="KAZ">
      <data key="d0">3135334</data>
    </edge>
    <edge source="BEL" target="JOR">
      <data key="d0">4265165</data>
    </edge>
    <edge source="BEL" target="KOR">
      <data key="d0">7199217</data>
    </edge>
    <edge source="BEL" target="KGZ">
      <data key="d0">33161</data>
    </edge>
    <edge source="BEL" target="LBN">
      <data key="d0">2327813</data>
    </edge>
    <edge source="BEL" target="LVA">
      <data key="d0">4463053</data>
    </edge>
    <edge source="BEL" target="LTU">
      <data key="d0">4490512</data>
    </edge>
    <edge source="BEL" target="MDG">
      <data key="d0">22726</data>
    </edge>
    <edge source="BEL" target="MYS">
      <data key="d0">5311111</data>
    </edge>
    <edge source="BEL" target="MRT">
      <data key="d0">23001</data>
    </edge>
    <edge source="BEL" target="MUS">
      <data key="d0">44128</data>
    </edge>
    <edge source="BEL" target="MEX">
      <data key="d0">5599163</data>
    </edge>
    <edge source="BEL" target="MDA">
      <data key="d0">281855</data>
    </edge>
    <edge source="BEL" target="MAR">
      <data key="d0">10072049</data>
    </edge>
    <edge source="BEL" target="OMN">
      <data key="d0">208370</data>
    </edge>
    <edge source="BEL" target="NLD">
      <data key="d0">449106929</data>
    </edge>
    <edge source="BEL" target="NZL">
      <data key="d0">205883</data>
    </edge>
    <edge source="BEL" target="NER">
      <data key="d0">99376</data>
    </edge>
    <edge source="BEL" target="NOR">
      <data key="d0">2785861</data>
    </edge>
    <edge source="BEL" target="PAK">
      <data key="d0">974790</data>
    </edge>
    <edge source="BEL" target="PAN">
      <data key="d0">462110</data>
    </edge>
    <edge source="BEL" target="PER">
      <data key="d0">426789</data>
    </edge>
    <edge source="BEL" target="PHL">
      <data key="d0">8468058</data>
    </edge>
    <edge source="BEL" target="POL">
      <data key="d0">25274346</data>
    </edge>
    <edge source="BEL" target="PRT">
      <data key="d0">23292264</data>
    </edge>
    <edge source="BEL" target="ROU">
      <data key="d0">8106015</data>
    </edge>
    <edge source="BEL" target="RUS">
      <data key="d0">54019654</data>
    </edge>
    <edge source="BEL" target="SAU">
      <data key="d0">11592579</data>
    </edge>
    <edge source="BEL" target="SEN">
      <data key="d0">794958</data>
    </edge>
    <edge source="BEL" target="SRB">
      <data key="d0">1680306</data>
    </edge>
    <edge source="BEL" target="IND">
      <data key="d0">1773230</data>
    </edge>
    <edge source="BEL" target="SGP">
      <data key="d0">354378</data>
    </edge>
    <edge source="BEL" target="SVK">
      <data key="d0">3715609</data>
    </edge>
    <edge source="BEL" target="VNM">
      <data key="d0">3220292</data>
    </edge>
    <edge source="BEL" target="SVN">
      <data key="d0">3578827</data>
    </edge>
    <edge source="BEL" target="ZAF">
      <data key="d0">6818410</data>
    </edge>
    <edge source="BEL" target="ESP">
      <data key="d0">73766134</data>
    </edge>
    <edge source="BEL" target="SWE">
      <data key="d0">4559819</data>
    </edge>
    <edge source="BEL" target="CHE">
      <data key="d0">21977156</data>
    </edge>
    <edge source="BEL" target="THA">
      <data key="d0">14788942</data>
    </edge>
    <edge source="BEL" target="TGO">
      <data key="d0">554105</data>
    </edge>
    <edge source="BEL" target="ARE">
      <data key="d0">3554716</data>
    </edge>
    <edge source="BEL" target="TUN">
      <data key="d0">649752</data>
    </edge>
    <edge source="BEL" target="TUR">
      <data key="d0">13054206</data>
    </edge>
    <edge source="BEL" target="UGA">
      <data key="d0">212855</data>
    </edge>
    <edge source="BEL" target="UKR">
      <data key="d0">8532233</data>
    </edge>
    <edge source="BEL" target="MKD">
      <data key="d0">90969</data>
    </edge>
    <edge source="BEL" target="EGY">
      <data key="d0">4187280</data>
    </edge>
    <edge source="BEL" target="GBR">
      <data key="d0">129311338</data>
    </edge>
    <edge source="BEL" target="TZA">
      <data key="d0">17646</data>
    </edge>
    <edge source="BEL" target="USA">
      <data key="d0">5813497</data>
    </edge>
    <edge source="BEL" target="BFA">
      <data key="d0">79129</data>
    </edge>
    <edge source="BEL" target="URY">
      <data key="d0">669043</data>
    </edge>
    <edge source="BOL" target="ARG">
      <data key="d0">878119</data>
    </edge>
    <edge source="BOL" target="CHL">
      <data key="d0">47924960</data>
    </edge>
    <edge source="BOL" target="COL">
      <data key="d0">167946528</data>
    </edge>
    <edge source="BOL" target="ECU">
      <data key="d0">30345793</data>
    </edge>
    <edge source="BOL" target="PER">
      <data key="d0">169732281</data>
    </edge>
    <edge source="BOL" target="USA">
      <data key="d0">3661518</data>
    </edge>
    <edge source="BRA" target="DZA">
      <data key="d0">2806722</data>
    </edge>
    <edge source="BRA" target="ARG">
      <data key="d0">14820527</data>
    </edge>
    <edge source="BRA" target="AUS">
      <data key="d0">3104004</data>
    </edge>
    <edge source="BRA" target="BEL">
      <data key="d0">49547696</data>
    </edge>
    <edge source="BRA" target="BOL">
      <data key="d0">4476780</data>
    </edge>
    <edge source="BRA" target="BGR">
      <data key="d0">288109</data>
    </edge>
    <edge source="BRA" target="BLR">
      <data key="d0">31509</data>
    </edge>
    <edge source="BRA" target="KHM">
      <data key="d0">70413</data>
    </edge>
    <edge source="BRA" target="CAN">
      <data key="d0">539828</data>
    </edge>
    <edge source="BRA" target="LKA">
      <data key="d0">329658</data>
    </edge>
    <edge source="BRA" target="CHL">
      <data key="d0">51956265</data>
    </edge>
    <edge source="BRA" target="CHN">
      <data key="d0">22502412</data>
    </edge>
    <edge source="BRA" target="COL">
      <data key="d0">37364801</data>
    </edge>
    <edge source="BRA" target="CRI">
      <data key="d0">1264533</data>
    </edge>
    <edge source="BRA" target="HRV">
      <data key="d0">27710742</data>
    </edge>
    <edge source="BRA" target="CZE">
      <data key="d0">191043</data>
    </edge>
    <edge source="BRA" target="DNK">
      <data key="d0">69889871</data>
    </edge>
    <edge source="BRA" target="ECU">
      <data key="d0">32255199</data>
    </edge>
    <edge source="BRA" target="SLV">
      <data key="d0">16762</data>
    </edge>
    <edge source="BRA" target="FRA">
      <data key="d0">809452060</data>
    </edge>
    <edge source="BRA" target="GEO">
      <data key="d0">10638161</data>
    </edge>
    <edge source="BRA" target="DEU">
      <data key="d0">780733673</data>
    </edge>
    <edge source="BRA" target="GHA">
      <data key="d0">9169124</data>
    </edge>
    <edge source="BRA" target="GRC">
      <data key="d0">6310258</data>
    </edge>
    <edge source="BRA" target="GTM">
      <data key="d0">763563</data>
    </edge>
    <edge source="BRA" target="HND">
      <data key="d0">204506</data>
    </edge>
    <edge source="BRA" target="HKG">
      <data key="d0">110023</data>
    </edge>
    <edge source="BRA" target="IDN">
      <data key="d0">141196839</data>
    </edge>
    <edge source="BRA" target="IRL">
      <data key="d0">35874039</data>
    </edge>
    <edge source="BRA" target="ISR">
      <data key="d0">911249</data>
    </edge>
    <edge source="BRA" target="ITA">
      <data key="d0">269014509</data>
    </edge>
    <edge source="BRA" target="CIV">
      <data key="d0">83476</data>
    </edge>
    <edge source="BRA" target="JAM">
      <data key="d0">1559700</data>
    </edge>
    <edge source="BRA" target="JPN">
      <data key="d0">93733800</data>
    </edge>
    <edge source="BRA" target="KOR">
      <data key="d0">314137006</data>
    </edge>
    <edge source="BRA" target="LTU">
      <data key="d0">273501</data>
    </edge>
    <edge source="BRA" target="MYS">
      <data key="d0">1493132</data>
    </edge>
    <edge source="BRA" target="MEX">
      <data key="d0">2361694</data>
    </edge>
    <edge source="BRA" target="MOZ">
      <data key="d0">2633767</data>
    </edge>
    <edge source="BRA" target="OMN">
      <data key="d0">12045</data>
    </edge>
    <edge source="BRA" target="NLD">
      <data key="d0">2015729224</data>
    </edge>
    <edge source="BRA" target="NZL">
      <data key="d0">79560</data>
    </edge>
    <edge source="BRA" target="NIC">
      <data key="d0">103174</data>
    </edge>
    <edge source="BRA" target="NOR">
      <data key="d0">18140225</data>
    </edge>
    <edge source="BRA" target="PAK">
      <data key="d0">248200</data>
    </edge>
    <edge source="BRA" target="PAN">
      <data key="d0">4501092</data>
    </edge>
    <edge source="BRA" target="PRY">
      <data key="d0">30328946</data>
    </edge>
    <edge source="BRA" target="PER">
      <data key="d0">12533697</data>
    </edge>
    <edge source="BRA" target="PHL">
      <data key="d0">1070561</data>
    </edge>
    <edge source="BRA" target="POL">
      <data key="d0">45408410</data>
    </edge>
    <edge source="BRA" target="PRT">
      <data key="d0">42521615</data>
    </edge>
    <edge source="BRA" target="ROU">
      <data key="d0">148293438</data>
    </edge>
    <edge source="BRA" target="RUS">
      <data key="d0">1252315</data>
    </edge>
    <edge source="BRA" target="SAU">
      <data key="d0">8372362</data>
    </edge>
    <edge source="BRA" target="IND">
      <data key="d0">1082265</data>
    </edge>
    <edge source="BRA" target="SGP">
      <data key="d0">1428104</data>
    </edge>
    <edge source="BRA" target="VNM">
      <data key="d0">143671896</data>
    </edge>
    <edge source="BRA" target="SVN">
      <data key="d0">211283907</data>
    </edge>
    <edge source="BRA" target="ZAF">
      <data key="d0">2342095</data>
    </edge>
    <edge source="BRA" target="ZWE">
      <data key="d0">33273</data>
    </edge>
    <edge source="BRA" target="ESP">
      <data key="d0">169377190</data>
    </edge>
    <edge source="BRA" target="CHE">
      <data key="d0">386250</data>
    </edge>
    <edge source="BRA" target="THA">
      <data key="d0">627142092</data>
    </edge>
    <edge source="BRA" target="ARE">
      <data key="d0">36883552</data>
    </edge>
    <edge source="BRA" target="TUN">
      <data key="d0">2816376</data>
    </edge>
    <edge source="BRA" target="TUR">
      <data key="d0">9016623</data>
    </edge>
    <edge source="BRA" target="EGY">
      <data key="d0">517571</data>
    </edge>
    <edge source="BRA" target="GBR">
      <data key="d0">75741532</data>
    </edge>
    <edge source="BRA" target="USA">
      <data key="d0">1664983</data>
    </edge>
    <edge source="BRA" target="URY">
      <data key="d0">14555968</data>
    </edge>
    <edge source="CMR" target="CAF">
      <data key="d0">20275</data>
    </edge>
    <edge source="CMR" target="LBN">
      <data key="d0">15670</data>
    </edge>
    <edge source="CAN" target="DZA">
      <data key="d0">450052</data>
    </edge>
    <edge source="CAN" target="ARG">
      <data key="d0">1033072</data>
    </edge>
    <edge source="CAN" target="AUS">
      <data key="d0">2752915</data>
    </edge>
    <edge source="CAN" target="BEL">
      <data key="d0">2048310</data>
    </edge>
    <edge source="CAN" target="BRA">
      <data key="d0">14936884</data>
    </edge>
    <edge source="CAN" target="BGR">
      <data key="d0">189083</data>
    </edge>
    <edge source="CAN" target="KHM">
      <data key="d0">404580</data>
    </edge>
    <edge source="CAN" target="CMR">
      <data key="d0">22314</data>
    </edge>
    <edge source="CAN" target="CHL">
      <data key="d0">608975</data>
    </edge>
    <edge source="CAN" target="CHN">
      <data key="d0">86217246</data>
    </edge>
    <edge source="CAN" target="COL">
      <data key="d0">3285194</data>
    </edge>
    <edge source="CAN" target="CRI">
      <data key="d0">436005</data>
    </edge>
    <edge source="CAN" target="HRV">
      <data key="d0">484781</data>
    </edge>
    <edge source="CAN" target="CZE">
      <data key="d0">9016237</data>
    </edge>
    <edge source="CAN" target="DNK">
      <data key="d0">1912401</data>
    </edge>
    <edge source="CAN" target="ECU">
      <data key="d0">226587</data>
    </edge>
    <edge source="CAN" target="EST">
      <data key="d0">283257</data>
    </edge>
    <edge source="CAN" target="FIN">
      <data key="d0">1817037</data>
    </edge>
    <edge source="CAN" target="FRA">
      <data key="d0">4028085</data>
    </edge>
    <edge source="CAN" target="DEU">
      <data key="d0">10163461</data>
    </edge>
    <edge source="CAN" target="GRC">
      <data key="d0">1353839</data>
    </edge>
    <edge source="CAN" target="GTM">
      <data key="d0">33636</data>
    </edge>
    <edge source="CAN" target="HKG">
      <data key="d0">5197092</data>
    </edge>
    <edge source="CAN" target="HUN">
      <data key="d0">2295223</data>
    </edge>
    <edge source="CAN" target="IDN">
      <data key="d0">31299720</data>
    </edge>
    <edge source="CAN" target="IRL">
      <data key="d0">27085825</data>
    </edge>
    <edge source="CAN" target="ISR">
      <data key="d0">2310698</data>
    </edge>
    <edge source="CAN" target="ITA">
      <data key="d0">3686239</data>
    </edge>
    <edge source="CAN" target="CIV">
      <data key="d0">106856</data>
    </edge>
    <edge source="CAN" target="JAM">
      <data key="d0">469843</data>
    </edge>
    <edge source="CAN" target="JPN">
      <data key="d0">110285351</data>
    </edge>
    <edge source="CAN" target="KAZ">
      <data key="d0">53409</data>
    </edge>
    <edge source="CAN" target="JOR">
      <data key="d0">350337</data>
    </edge>
    <edge source="CAN" target="KOR">
      <data key="d0">14633083</data>
    </edge>
    <edge source="CAN" target="LBN">
      <data key="d0">212800</data>
    </edge>
    <edge source="CAN" target="LVA">
      <data key="d0">2082087</data>
    </edge>
    <edge source="CAN" target="LTU">
      <data key="d0">1210236</data>
    </edge>
    <edge source="CAN" target="MYS">
      <data key="d0">1779954</data>
    </edge>
    <edge source="CAN" target="MEX">
      <data key="d0">25614068</data>
    </edge>
    <edge source="CAN" target="MAR">
      <data key="d0">936702</data>
    </edge>
    <edge source="CAN" target="NLD">
      <data key="d0">2278733</data>
    </edge>
    <edge source="CAN" target="NZL">
      <data key="d0">10636449</data>
    </edge>
    <edge source="CAN" target="NOR">
      <data key="d0">476840</data>
    </edge>
    <edge source="CAN" target="PAK">
      <data key="d0">224482</data>
    </edge>
    <edge source="CAN" target="PAN">
      <data key="d0">23363</data>
    </edge>
    <edge source="CAN" target="PER">
      <data key="d0">1131225</data>
    </edge>
    <edge source="CAN" target="PHL">
      <data key="d0">20300631</data>
    </edge>
    <edge source="CAN" target="POL">
      <data key="d0">3449735</data>
    </edge>
    <edge source="CAN" target="PRT">
      <data key="d0">281587</data>
    </edge>
    <edge source="CAN" target="RUS">
      <data key="d0">20807704</data>
    </edge>
    <edge source="CAN" target="SAU">
      <data key="d0">169179</data>
    </edge>
    <edge source="CAN" target="IND">
      <data key="d0">3018645</data>
    </edge>
    <edge source="CAN" target="SGP">
      <data key="d0">19476118</data>
    </edge>
    <edge source="CAN" target="SVK">
      <data key="d0">724122</data>
    </edge>
    <edge source="CAN" target="VNM">
      <data key="d0">21126316</data>
    </edge>
    <edge source="CAN" target="SVN">
      <data key="d0">60154</data>
    </edge>
    <edge source="CAN" target="ZAF">
      <data key="d0">893186</data>
    </edge>
    <edge source="CAN" target="ESP">
      <data key="d0">9236498</data>
    </edge>
    <edge source="CAN" target="SWE">
      <data key="d0">1320351</data>
    </edge>
    <edge source="CAN" target="CHE">
      <data key="d0">996147</data>
    </edge>
    <edge source="CAN" target="THA">
      <data key="d0">16887504</data>
    </edge>
    <edge source="CAN" target="ARE">
      <data key="d0">3333283</data>
    </edge>
    <edge source="CAN" target="TUN">
      <data key="d0">137288</data>
    </edge>
    <edge source="CAN" target="TUR">
      <data key="d0">823294</data>
    </edge>
    <edge source="CAN" target="UKR">
      <data key="d0">2212747</data>
    </edge>
    <edge source="CAN" target="EGY">
      <data key="d0">1824496</data>
    </edge>
    <edge source="CAN" target="GBR">
      <data key="d0">7927902</data>
    </edge>
    <edge source="CAN" target="USA">
      <data key="d0">1597635220</data>
    </edge>
    <edge source="CAN" target="URY">
      <data key="d0">374352</data>
    </edge>
    <edge source="CHL" target="ARG">
      <data key="d0">3511508</data>
    </edge>
    <edge source="CHL" target="AUS">
      <data key="d0">14486408</data>
    </edge>
    <edge source="CHL" target="ARM">
      <data key="d0">405234</data>
    </edge>
    <edge source="CHL" target="BOL">
      <data key="d0">2414435</data>
    </edge>
    <edge source="CHL" target="BRA">
      <data key="d0">7346454</data>
    </edge>
    <edge source="CHL" target="CAN">
      <data key="d0">17187135</data>
    </edge>
    <edge source="CHL" target="CHN">
      <data key="d0">181617327</data>
    </edge>
    <edge source="CHL" target="COL">
      <data key="d0">1490501</data>
    </edge>
    <edge source="CHL" target="CRI">
      <data key="d0">1695062</data>
    </edge>
    <edge source="CHL" target="DNK">
      <data key="d0">13461443</data>
    </edge>
    <edge source="CHL" target="ECU">
      <data key="d0">2116562</data>
    </edge>
    <edge source="CHL" target="FRA">
      <data key="d0">3463088</data>
    </edge>
    <edge source="CHL" target="DEU">
      <data key="d0">23534784</data>
    </edge>
    <edge source="CHL" target="GRC">
      <data key="d0">18866</data>
    </edge>
    <edge source="CHL" target="GTM">
      <data key="d0">10379</data>
    </edge>
    <edge source="CHL" target="HND">
      <data key="d0">148485</data>
    </edge>
    <edge source="CHL" target="IDN">
      <data key="d0">7878693</data>
    </edge>
    <edge source="CHL" target="ISR">
      <data key="d0">1285989</data>
    </edge>
    <edge source="CHL" target="ITA">
      <data key="d0">20311610</data>
    </edge>
    <edge source="CHL" target="JPN">
      <data key="d0">59291102</data>
    </edge>
    <edge source="CHL" target="KOR">
      <data key="d0">33799425</data>
    </edge>
    <edge source="CHL" target="LBN">
      <data key="d0">252478</data>
    </edge>
    <edge source="CHL" target="MYS">
      <data key="d0">306535</data>
    </edge>
    <edge source="CHL" target="MUS">
      <data key="d0">58158</data>
    </edge>
    <edge source="CHL" target="MEX">
      <data key="d0">2526280</data>
    </edge>
    <edge source="CHL" target="NZL">
      <data key="d0">2208659</data>
    </edge>
    <edge source="CHL" target="NIC">
      <data key="d0">22953</data>
    </edge>
    <edge source="CHL" target="PAN">
      <data key="d0">1089060</data>
    </edge>
    <edge source="CHL" target="PRY">
      <data key="d0">24500</data>
    </edge>
    <edge source="CHL" target="PER">
      <data key="d0">5958746</data>
    </edge>
    <edge source="CHL" target="PHL">
      <data key="d0">373390</data>
    </edge>
    <edge source="CHL" target="PRT">
      <data key="d0">3148667</data>
    </edge>
    <edge source="CHL" target="SAU">
      <data key="d0">56640</data>
    </edge>
    <edge source="CHL" target="IND">
      <data key="d0">2167148</data>
    </edge>
    <edge source="CHL" target="VNM">
      <data key="d0">2737085</data>
    </edge>
    <edge source="CHL" target="ESP">
      <data key="d0">24952001</data>
    </edge>
    <edge source="CHL" target="THA">
      <data key="d0">202736</data>
    </edge>
    <edge source="CHL" target="ARE">
      <data key="d0">67912</data>
    </edge>
    <edge source="CHL" target="TUR">
      <data key="d0">4749215</data>
    </edge>
    <edge source="CHL" target="EGY">
      <data key="d0">1938071</data>
    </edge>
    <edge source="CHL" target="GBR">
      <data key="d0">2997672</data>
    </edge>
    <edge source="CHL" target="USA">
      <data key="d0">24115445</data>
    </edge>
    <edge source="CHL" target="URY">
      <data key="d0">36930</data>
    </edge>
    <edge source="COL" target="ARG">
      <data key="d0">87702</data>
    </edge>
    <edge source="COL" target="BOL">
      <data key="d0">1513045</data>
    </edge>
    <edge source="COL" target="CHL">
      <data key="d0">8010834</data>
    </edge>
    <edge source="COL" target="CRI">
      <data key="d0">501451</data>
    </edge>
    <edge source="COL" target="ECU">
      <data key="d0">9456577</data>
    </edge>
    <edge source="COL" target="SLV">
      <data key="d0">12467</data>
    </edge>
    <edge source="COL" target="GTM">
      <data key="d0">582088</data>
    </edge>
    <edge source="COL" target="IDN">
      <data key="d0">339889</data>
    </edge>
    <edge source="COL" target="ISR">
      <data key="d0">138413</data>
    </edge>
    <edge source="COL" target="JOR">
      <data key="d0">31250</data>
    </edge>
    <edge source="COL" target="LBN">
      <data key="d0">501696</data>
    </edge>
    <edge source="COL" target="MYS">
      <data key="d0">33770</data>
    </edge>
    <edge source="COL" target="MEX">
      <data key="d0">77901</data>
    </edge>
    <edge source="COL" target="PAK">
      <data key="d0">22780</data>
    </edge>
    <edge source="COL" target="PAN">
      <data key="d0">1857351</data>
    </edge>
    <edge source="COL" target="PER">
      <data key="d0">7406418</data>
    </edge>
    <edge source="COL" target="PHL">
      <data key="d0">99551</data>
    </edge>
    <edge source="COL" target="VNM">
      <data key="d0">214020</data>
    </edge>
    <edge source="COL" target="THA">
      <data key="d0">21000</data>
    </edge>
    <edge source="COL" target="GBR">
      <data key="d0">363965</data>
    </edge>
    <edge source="COL" target="USA">
      <data key="d0">342781</data>
    </edge>
    <edge source="COL" target="URY">
      <data key="d0">17296</data>
    </edge>
    <edge source="CRI" target="AUS">
      <data key="d0">15008</data>
    </edge>
    <edge source="CRI" target="BRA">
      <data key="d0">23450</data>
    </edge>
    <edge source="CRI" target="CAN">
      <data key="d0">33911</data>
    </edge>
    <edge source="CRI" target="COL">
      <data key="d0">34954</data>
    </edge>
    <edge source="CRI" target="SLV">
      <data key="d0">1038643</data>
    </edge>
    <edge source="CRI" target="GTM">
      <data key="d0">827694</data>
    </edge>
    <edge source="CRI" target="HND">
      <data key="d0">5039850</data>
    </edge>
    <edge source="CRI" target="JAM">
      <data key="d0">141665</data>
    </edge>
    <edge source="CRI" target="JPN">
      <data key="d0">22940</data>
    </edge>
    <edge source="CRI" target="NIC">
      <data key="d0">13980238</data>
    </edge>
    <edge source="CRI" target="PAN">
      <data key="d0">17776345</data>
    </edge>
    <edge source="CRI" target="USA">
      <data key="d0">2293990</data>
    </edge>
    <edge source="HRV" target="ALB">
      <data key="d0">178734</data>
    </edge>
    <edge source="HRV" target="AZE">
      <data key="d0">225157</data>
    </edge>
    <edge source="HRV" target="AUT">
      <data key="d0">438494</data>
    </edge>
    <edge source="HRV" target="BGR">
      <data key="d0">21388</data>
    </edge>
    <edge source="HRV" target="CAN">
      <data key="d0">32385</data>
    </edge>
    <edge source="HRV" target="COL">
      <data key="d0">31749</data>
    </edge>
    <edge source="HRV" target="DEU">
      <data key="d0">1261285</data>
    </edge>
    <edge source="HRV" target="GRC">
      <data key="d0">2556957</data>
    </edge>
    <edge source="HRV" target="HUN">
      <data key="d0">880007</data>
    </edge>
    <edge source="HRV" target="ITA">
      <data key="d0">5438614</data>
    </edge>
    <edge source="HRV" target="JPN">
      <data key="d0">130413</data>
    </edge>
    <edge source="HRV" target="KOR">
      <data key="d0">1116001</data>
    </edge>
    <edge source="HRV" target="LBN">
      <data key="d0">84899</data>
    </edge>
    <edge source="HRV" target="MEX">
      <data key="d0">335265</data>
    </edge>
    <edge source="HRV" target="MAR">
      <data key="d0">1414116</data>
    </edge>
    <edge source="HRV" target="NLD">
      <data key="d0">114552</data>
    </edge>
    <edge source="HRV" target="POL">
      <data key="d0">927369</data>
    </edge>
    <edge source="HRV" target="RUS">
      <data key="d0">60259</data>
    </edge>
    <edge source="HRV" target="SAU">
      <data key="d0">4617181</data>
    </edge>
    <edge source="HRV" target="SRB">
      <data key="d0">1569473</data>
    </edge>
    <edge source="HRV" target="SVK">
      <data key="d0">2335484</data>
    </edge>
    <edge source="HRV" target="SVN">
      <data key="d0">1655409</data>
    </edge>
    <edge source="HRV" target="ZAF">
      <data key="d0">34614</data>
    </edge>
    <edge source="HRV" target="CHE">
      <data key="d0">58607</data>
    </edge>
    <edge source="HRV" target="ARE">
      <data key="d0">416832</data>
    </edge>
    <edge source="HRV" target="MKD">
      <data key="d0">507328</data>
    </edge>
    <edge source="HRV" target="EGY">
      <data key="d0">48410</data>
    </edge>
    <edge source="HRV" target="USA">
      <data key="d0">4461161</data>
    </edge>
    <edge source="CZE" target="DZA">
      <data key="d0">27450</data>
    </edge>
    <edge source="CZE" target="AUS">
      <data key="d0">1700210</data>
    </edge>
    <edge source="CZE" target="AUT">
      <data key="d0">8782218</data>
    </edge>
    <edge source="CZE" target="BEL">
      <data key="d0">8952065</data>
    </edge>
    <edge source="CZE" target="BGR">
      <data key="d0">1301793</data>
    </edge>
    <edge source="CZE" target="BLR">
      <data key="d0">1928495</data>
    </edge>
    <edge source="CZE" target="CHN">
      <data key="d0">378168</data>
    </edge>
    <edge source="CZE" target="HRV">
      <data key="d0">2797181</data>
    </edge>
    <edge source="CZE" target="DNK">
      <data key="d0">12569607</data>
    </edge>
    <edge source="CZE" target="EST">
      <data key="d0">735552</data>
    </edge>
    <edge source="CZE" target="FIN">
      <data key="d0">5558823</data>
    </edge>
    <edge source="CZE" target="FRA">
      <data key="d0">6560836</data>
    </edge>
    <edge source="CZE" target="DEU">
      <data key="d0">99339378</data>
    </edge>
    <edge source="CZE" target="GRC">
      <data key="d0">1071240</data>
    </edge>
    <edge source="CZE" target="HKG">
      <data key="d0">102753</data>
    </edge>
    <edge source="CZE" target="HUN">
      <data key="d0">5329464</data>
    </edge>
    <edge source="CZE" target="IDN">
      <data key="d0">215338</data>
    </edge>
    <edge source="CZE" target="ISR">
      <data key="d0">354970</data>
    </edge>
    <edge source="CZE" target="ITA">
      <data key="d0">31740691</data>
    </edge>
    <edge source="CZE" target="JPN">
      <data key="d0">38261</data>
    </edge>
    <edge source="CZE" target="KAZ">
      <data key="d0">61425</data>
    </edge>
    <edge source="CZE" target="KOR">
      <data key="d0">1379095</data>
    </edge>
    <edge source="CZE" target="LVA">
      <data key="d0">3228366</data>
    </edge>
    <edge source="CZE" target="LTU">
      <data key="d0">2679878</data>
    </edge>
    <edge source="CZE" target="MYS">
      <data key="d0">634422</data>
    </edge>
    <edge source="CZE" target="MDA">
      <data key="d0">22965</data>
    </edge>
    <edge source="CZE" target="NLD">
      <data key="d0">6501330</data>
    </edge>
    <edge source="CZE" target="NOR">
      <data key="d0">1631919</data>
    </edge>
    <edge source="CZE" target="PHL">
      <data key="d0">17429</data>
    </edge>
    <edge source="CZE" target="POL">
      <data key="d0">61125719</data>
    </edge>
    <edge source="CZE" target="PRT">
      <data key="d0">135214</data>
    </edge>
    <edge source="CZE" target="ROU">
      <data key="d0">6407138</data>
    </edge>
    <edge source="CZE" target="RUS">
      <data key="d0">11585342</data>
    </edge>
    <edge source="CZE" target="SAU">
      <data key="d0">25589</data>
    </edge>
    <edge source="CZE" target="SRB">
      <data key="d0">999472</data>
    </edge>
    <edge source="CZE" target="SGP">
      <data key="d0">589683</data>
    </edge>
    <edge source="CZE" target="SVK">
      <data key="d0">78873455</data>
    </edge>
    <edge source="CZE" target="SVN">
      <data key="d0">403120</data>
    </edge>
    <edge source="CZE" target="ZAF">
      <data key="d0">413337</data>
    </edge>
    <edge source="CZE" target="ESP">
      <data key="d0">3325480</data>
    </edge>
    <edge source="CZE" target="SWE">
      <data key="d0">2596500</data>
    </edge>
    <edge source="CZE" target="CHE">
      <data key="d0">5952195</data>
    </edge>
    <edge source="CZE" target="ARE">
      <data key="d0">147927</data>
    </edge>
    <edge source="CZE" target="TUR">
      <data key="d0">894235</data>
    </edge>
    <edge source="CZE" target="UKR">
      <data key="d0">6216224</data>
    </edge>
    <edge source="CZE" target="MKD">
      <data key="d0">52871</data>
    </edge>
    <edge source="CZE" target="EGY">
      <data key="d0">232277</data>
    </edge>
    <edge source="CZE" target="GBR">
      <data key="d0">2040307</data>
    </edge>
    <edge source="DNK" target="AUS">
      <data key="d0">172094</data>
    </edge>
    <edge source="DNK" target="AUT">
      <data key="d0">5226346</data>
    </edge>
    <edge source="DNK" target="ARM">
      <data key="d0">271505</data>
    </edge>
    <edge source="DNK" target="BEL">
      <data key="d0">13811690</data>
    </edge>
    <edge source="DNK" target="BRA">
      <data key="d0">282442</data>
    </edge>
    <edge source="DNK" target="BGR">
      <data key="d0">4371042</data>
    </edge>
    <edge source="DNK" target="BLR">
      <data key="d0">5031007</data>
    </edge>
    <edge source="DNK" target="CAN">
      <data key="d0">10887416</data>
    </edge>
    <edge source="DNK" target="LKA">
      <data key="d0">2195796</data>
    </edge>
    <edge source="DNK" target="CHL">
      <data key="d0">298278</data>
    </edge>
    <edge source="DNK" target="CHN">
      <data key="d0">17851772</data>
    </edge>
    <edge source="DNK" target="COL">
      <data key="d0">28810</data>
    </edge>
    <edge source="DNK" target="CRI">
      <data key="d0">40916</data>
    </edge>
    <edge source="DNK" target="HRV">
      <data key="d0">422862</data>
    </edge>
    <edge source="DNK" target="CZE">
      <data key="d0">5639492</data>
    </edge>
    <edge source="DNK" target="EST">
      <data key="d0">3518404</data>
    </edge>
    <edge source="DNK" target="FIN">
      <data key="d0">57668446</data>
    </edge>
    <edge source="DNK" target="FRA">
      <data key="d0">33651807</data>
    </edge>
    <edge source="DNK" target="GEO">
      <data key="d0">41931</data>
    </edge>
    <edge source="DNK" target="DEU">
      <data key="d0">162343111</data>
    </edge>
    <edge source="DNK" target="GHA">
      <data key="d0">582202</data>
    </edge>
    <edge source="DNK" target="GRC">
      <data key="d0">26949134</data>
    </edge>
    <edge source="DNK" target="HKG">
      <data key="d0">652012</data>
    </edge>
    <edge source="DNK" target="HUN">
      <data key="d0">2836397</data>
    </edge>
    <edge source="DNK" target="IDN">
      <data key="d0">87588</data>
    </edge>
    <edge source="DNK" target="IRL">
      <data key="d0">3753039</data>
    </edge>
    <edge source="DNK" target="ISR">
      <data key="d0">1017306</data>
    </edge>
    <edge source="DNK" target="ITA">
      <data key="d0">63321553</data>
    </edge>
    <edge source="DNK" target="JPN">
      <data key="d0">3415706</data>
    </edge>
    <edge source="DNK" target="KAZ">
      <data key="d0">174340</data>
    </edge>
    <edge source="DNK" target="JOR">
      <data key="d0">174496</data>
    </edge>
    <edge source="DNK" target="KOR">
      <data key="d0">8836844</data>
    </edge>
    <edge source="DNK" target="LBN">
      <data key="d0">2119919</data>
    </edge>
    <edge source="DNK" target="LVA">
      <data key="d0">3446670</data>
    </edge>
    <edge source="DNK" target="LTU">
      <data key="d0">11224771</data>
    </edge>
    <edge source="DNK" target="MYS">
      <data key="d0">2760888</data>
    </edge>
    <edge source="DNK" target="MEX">
      <data key="d0">208797</data>
    </edge>
    <edge source="DNK" target="MDA">
      <data key="d0">1209370</data>
    </edge>
    <edge source="DNK" target="MAR">
      <data key="d0">168345</data>
    </edge>
    <edge source="DNK" target="NLD">
      <data key="d0">52735215</data>
    </edge>
    <edge source="DNK" target="NZL">
      <data key="d0">76071</data>
    </edge>
    <edge source="DNK" target="NOR">
      <data key="d0">133553575</data>
    </edge>
    <edge source="DNK" target="PHL">
      <data key="d0">2213390</data>
    </edge>
    <edge source="DNK" target="POL">
      <data key="d0">44558056</data>
    </edge>
    <edge source="DNK" target="PRT">
      <data key="d0">5394984</data>
    </edge>
    <edge source="DNK" target="ROU">
      <data key="d0">6126564</data>
    </edge>
    <edge source="DNK" target="RUS">
      <data key="d0">49537969</data>
    </edge>
    <edge source="DNK" target="SAU">
      <data key="d0">1214332</data>
    </edge>
    <edge source="DNK" target="SRB">
      <data key="d0">2513426</data>
    </edge>
    <edge source="DNK" target="IND">
      <data key="d0">43509</data>
    </edge>
    <edge source="DNK" target="SGP">
      <data key="d0">697531</data>
    </edge>
    <edge source="DNK" target="SVK">
      <data key="d0">3865198</data>
    </edge>
    <edge source="DNK" target="VNM">
      <data key="d0">4214508</data>
    </edge>
    <edge source="DNK" target="SVN">
      <data key="d0">2312191</data>
    </edge>
    <edge source="DNK" target="ZAF">
      <data key="d0">1934863</data>
    </edge>
    <edge source="DNK" target="ESP">
      <data key="d0">12751035</data>
    </edge>
    <edge source="DNK" target="SWE">
      <data key="d0">105637359</data>
    </edge>
    <edge source="DNK" target="CHE">
      <data key="d0">4733800</data>
    </edge>
    <edge source="DNK" target="THA">
      <data key="d0">5469435</data>
    </edge>
    <edge source="DNK" target="ARE">
      <data key="d0">491489</data>
    </edge>
    <edge source="DNK" target="TUN">
      <data key="d0">2626577</data>
    </edge>
    <edge source="DNK" target="TUR">
      <data key="d0">1092228</data>
    </edge>
    <edge source="DNK" target="UKR">
      <data key="d0">3590077</data>
    </edge>
    <edge source="DNK" target="MKD">
      <data key="d0">778265</data>
    </edge>
    <edge source="DNK" target="EGY">
      <data key="d0">1552422</data>
    </edge>
    <edge source="DNK" target="GBR">
      <data key="d0">33988259</data>
    </edge>
    <edge source="DNK" target="USA">
      <data key="d0">4488692</data>
    </edge>
    <edge source="DNK" target="URY">
      <data key="d0">87782</data>
    </edge>
    <edge source="ECU" target="AUS">
      <data key="d0">10381421</data>
    </edge>
    <edge source="ECU" target="BRA">
      <data key="d0">47024</data>
    </edge>
    <edge source="ECU" target="CHL">
      <data key="d0">1239138</data>
    </edge>
    <edge source="ECU" target="CHN">
      <data key="d0">40256820</data>
    </edge>
    <edge source="ECU" target="COL">
      <data key="d0">19785875</data>
    </edge>
    <edge source="ECU" target="CRI">
      <data key="d0">1177870</data>
    </edge>
    <edge source="ECU" target="SLV">
      <data key="d0">34950</data>
    </edge>
    <edge source="ECU" target="FRA">
      <data key="d0">465127</data>
    </edge>
    <edge source="ECU" target="DEU">
      <data key="d0">1179484</data>
    </edge>
    <edge source="ECU" target="GHA">
      <data key="d0">98844</data>
    </edge>
    <edge source="ECU" target="GTM">
      <data key="d0">1121355</data>
    </edge>
    <edge source="ECU" target="HND">
      <data key="d0">10991951</data>
    </edge>
    <edge source="ECU" target="HKG">
      <data key="d0">315620</data>
    </edge>
    <edge source="ECU" target="IDN">
      <data key="d0">262240</data>
    </edge>
    <edge source="ECU" target="ITA">
      <data key="d0">1256180</data>
    </edge>
    <edge source="ECU" target="JAM">
      <data key="d0">157980</data>
    </edge>
    <edge source="ECU" target="JPN">
      <data key="d0">38241420</data>
    </edge>
    <edge source="ECU" target="KOR">
      <data key="d0">832782</data>
    </edge>
    <edge source="ECU" target="MYS">
      <data key="d0">19552</data>
    </edge>
    <edge source="ECU" target="MEX">
      <data key="d0">133145</data>
    </edge>
    <edge source="ECU" target="NLD">
      <data key="d0">462397</data>
    </edge>
    <edge source="ECU" target="NIC">
      <data key="d0">480251</data>
    </edge>
    <edge source="ECU" target="PAK">
      <data key="d0">39984</data>
    </edge>
    <edge source="ECU" target="PAN">
      <data key="d0">2450163</data>
    </edge>
    <edge source="ECU" target="PER">
      <data key="d0">6648478</data>
    </edge>
    <edge source="ECU" target="PHL">
      <data key="d0">343789</data>
    </edge>
    <edge source="ECU" target="POL">
      <data key="d0">215133</data>
    </edge>
    <edge source="ECU" target="VNM">
      <data key="d0">423217</data>
    </edge>
    <edge source="ECU" target="ESP">
      <data key="d0">69931</data>
    </edge>
    <edge source="ECU" target="THA">
      <data key="d0">34400</data>
    </edge>
    <edge source="ECU" target="GBR">
      <data key="d0">3762658</data>
    </edge>
    <edge source="ECU" target="USA">
      <data key="d0">650742</data>
    </edge>
    <edge source="ECU" target="URY">
      <data key="d0">15963</data>
    </edge>
    <edge source="SLV" target="CRI">
      <data key="d0">617420</data>
    </edge>
    <edge source="SLV" target="GTM">
      <data key="d0">2795621</data>
    </edge>
    <edge source="SLV" target="HND">
      <data key="d0">4306640</data>
    </edge>
    <edge source="SLV" target="NIC">
      <data key="d0">515600</data>
    </edge>
    <edge source="SLV" target="PAN">
      <data key="d0">10953</data>
    </edge>
    <edge source="GHA" target="BEL">
      <data key="d0">147079</data>
    </edge>
    <edge source="GHA" target="DEU">
      <data key="d0">434962</data>
    </edge>
    <edge source="GHA" target="ITA">
      <data key="d0">14146</data>
    </edge>
    <edge source="GHA" target="CIV">
      <data key="d0">1106676</data>
    </edge>
    <edge source="GHA" target="JPN">
      <data key="d0">12686</data>
    </edge>
    <edge source="GHA" target="NLD">
      <data key="d0">14570</data>
    </edge>
    <edge source="GHA" target="NER">
      <data key="d0">56549</data>
    </edge>
    <edge source="GHA" target="PAK">
      <data key="d0">12340</data>
    </edge>
    <edge source="GHA" target="ESP">
      <data key="d0">157034</data>
    </edge>
    <edge source="GHA" target="ARE">
      <data key="d0">1618703</data>
    </edge>
    <edge source="GHA" target="TUR">
      <data key="d0">151709</data>
    </edge>
    <edge source="GHA" target="GBR">
      <data key="d0">26399</data>
    </edge>
    <edge source="GHA" target="USA">
      <data key="d0">24191</data>
    </edge>
    <edge source="GHA" target="BFA">
      <data key="d0">13824</data>
    </edge>
    <edge source="GRC" target="ALB">
      <data key="d0">6059790</data>
    </edge>
    <edge source="GRC" target="ARM">
      <data key="d0">154486</data>
    </edge>
    <edge source="GRC" target="BEL">
      <data key="d0">139123</data>
    </edge>
    <edge source="GRC" target="BGR">
      <data key="d0">4673494</data>
    </edge>
    <edge source="GRC" target="HRV">
      <data key="d0">46187</data>
    </edge>
    <edge source="GRC" target="FRA">
      <data key="d0">470020</data>
    </edge>
    <edge source="GRC" target="GEO">
      <data key="d0">343642</data>
    </edge>
    <edge source="GRC" target="DEU">
      <data key="d0">14549</data>
    </edge>
    <edge source="GRC" target="HUN">
      <data key="d0">129881</data>
    </edge>
    <edge source="GRC" target="IRL">
      <data key="d0">2192115</data>
    </edge>
    <edge source="GRC" target="ISR">
      <data key="d0">417909</data>
    </edge>
    <edge source="GRC" target="ITA">
      <data key="d0">2907445</data>
    </edge>
    <edge source="GRC" target="JOR">
      <data key="d0">15015</data>
    </edge>
    <edge source="GRC" target="KOR">
      <data key="d0">198300</data>
    </edge>
    <edge source="GRC" target="LBN">
      <data key="d0">1460797</data>
    </edge>
    <edge source="GRC" target="LVA">
      <data key="d0">10056</data>
    </edge>
    <edge source="GRC" target="LTU">
      <data key="d0">27321</data>
    </edge>
    <edge source="GRC" target="NLD">
      <data key="d0">46454</data>
    </edge>
    <edge source="GRC" target="NOR">
      <data key="d0">88468</data>
    </edge>
    <edge source="GRC" target="PAK">
      <data key="d0">219709</data>
    </edge>
    <edge source="GRC" target="POL">
      <data key="d0">701845</data>
    </edge>
    <edge source="GRC" target="PRT">
      <data key="d0">98886</data>
    </edge>
    <edge source="GRC" target="ROU">
      <data key="d0">1482242</data>
    </edge>
    <edge source="GRC" target="RUS">
      <data key="d0">841678</data>
    </edge>
    <edge source="GRC" target="SAU">
      <data key="d0">68550</data>
    </edge>
    <edge source="GRC" target="SRB">
      <data key="d0">2178902</data>
    </edge>
    <edge source="GRC" target="VNM">
      <data key="d0">11754</data>
    </edge>
    <edge source="GRC" target="ESP">
      <data key="d0">5522944</data>
    </edge>
    <edge source="GRC" target="SWE">
      <data key="d0">54637</data>
    </edge>
    <edge source="GRC" target="ARE">
      <data key="d0">93214</data>
    </edge>
    <edge source="GRC" target="TUN">
      <data key="d0">821114</data>
    </edge>
    <edge source="GRC" target="TUR">
      <data key="d0">2431906</data>
    </edge>
    <edge source="GRC" target="UGA">
      <data key="d0">33322</data>
    </edge>
    <edge source="GRC" target="MKD">
      <data key="d0">14093998</data>
    </edge>
    <edge source="GRC" target="EGY">
      <data key="d0">454021</data>
    </edge>
    <edge source="GRC" target="GBR">
      <data key="d0">84849</data>
    </edge>
    <edge source="GTM" target="AUT">
      <data key="d0">97000</data>
    </edge>
    <edge source="GTM" target="CRI">
      <data key="d0">1597584</data>
    </edge>
    <edge source="GTM" target="SLV">
      <data key="d0">6052229</data>
    </edge>
    <edge source="GTM" target="HND">
      <data key="d0">18262111</data>
    </edge>
    <edge source="GTM" target="JAM">
      <data key="d0">1265590</data>
    </edge>
    <edge source="GTM" target="NIC">
      <data key="d0">15167832</data>
    </edge>
    <edge source="GTM" target="PAN">
      <data key="d0">1519100</data>
    </edge>
    <edge source="GTM" target="USA">
      <data key="d0">103822</data>
    </edge>
    <edge source="HND" target="BEL">
      <data key="d0">196591</data>
    </edge>
    <edge source="HND" target="CHL">
      <data key="d0">262441</data>
    </edge>
    <edge source="HND" target="CRI">
      <data key="d0">707918</data>
    </edge>
    <edge source="HND" target="ECU">
      <data key="d0">34980</data>
    </edge>
    <edge source="HND" target="SLV">
      <data key="d0">12173186</data>
    </edge>
    <edge source="HND" target="GTM">
      <data key="d0">6478748</data>
    </edge>
    <edge source="HND" target="NIC">
      <data key="d0">4829579</data>
    </edge>
    <edge source="HND" target="PAN">
      <data key="d0">2011564</data>
    </edge>
    <edge source="HND" target="PER">
      <data key="d0">193146</data>
    </edge>
    <edge source="HND" target="USA">
      <data key="d0">824960</data>
    </edge>
    <edge source="IDN" target="AUS">
      <data key="d0">1287585</data>
    </edge>
    <edge source="IDN" target="BEL">
      <data key="d0">2190003</data>
    </edge>
    <edge source="IDN" target="LKA">
      <data key="d0">767996</data>
    </edge>
    <edge source="IDN" target="CHN">
      <data key="d0">41652438</data>
    </edge>
    <edge source="IDN" target="DEU">
      <data key="d0">18214</data>
    </edge>
    <edge source="IDN" target="GHA">
      <data key="d0">316570</data>
    </edge>
    <edge source="IDN" target="GRC">
      <data key="d0">464473</data>
    </edge>
    <edge source="IDN" target="HUN">
      <data key="d0">22044</data>
    </edge>
    <edge source="IDN" target="IRL">
      <data key="d0">3156000</data>
    </edge>
    <edge source="IDN" target="JPN">
      <data key="d0">13656120</data>
    </edge>
    <edge source="IDN" target="KOR">
      <data key="d0">138428132</data>
    </edge>
    <edge source="IDN" target="LTU">
      <data key="d0">23845</data>
    </edge>
    <edge source="IDN" target="MYS">
      <data key="d0">836983</data>
    </edge>
    <edge source="IDN" target="NLD">
      <data key="d0">222708974</data>
    </edge>
    <edge source="IDN" target="NZL">
      <data key="d0">88087101</data>
    </edge>
    <edge source="IDN" target="PAK">
      <data key="d0">771189</data>
    </edge>
    <edge source="IDN" target="PHL">
      <data key="d0">5534169</data>
    </edge>
    <edge source="IDN" target="POL">
      <data key="d0">3125790</data>
    </edge>
    <edge source="IDN" target="SAU">
      <data key="d0">8191951</data>
    </edge>
    <edge source="IDN" target="IND">
      <data key="d0">1833879</data>
    </edge>
    <edge source="IDN" target="SGP">
      <data key="d0">1347187</data>
    </edge>
    <edge source="IDN" target="VNM">
      <data key="d0">49827724</data>
    </edge>
    <edge source="IDN" target="SVN">
      <data key="d0">108490</data>
    </edge>
    <edge source="IDN" target="ZAF">
      <data key="d0">1521063</data>
    </edge>
    <edge source="IDN" target="ESP">
      <data key="d0">3637500</data>
    </edge>
    <edge source="IDN" target="THA">
      <data key="d0">16413646</data>
    </edge>
    <edge source="IDN" target="ARE">
      <data key="d0">327675</data>
    </edge>
    <edge source="IDN" target="TUR">
      <data key="d0">2023572</data>
    </edge>
    <edge source="IDN" target="GBR">
      <data key="d0">6616000</data>
    </edge>
    <edge source="IDN" target="USA">
      <data key="d0">200674</data>
    </edge>
    <edge source="IRL" target="AUS">
      <data key="d0">952418</data>
    </edge>
    <edge source="IRL" target="AUT">
      <data key="d0">135254</data>
    </edge>
    <edge source="IRL" target="BEL">
      <data key="d0">60671</data>
    </edge>
    <edge source="IRL" target="BLR">
      <data key="d0">98357</data>
    </edge>
    <edge source="IRL" target="CAN">
      <data key="d0">106832</data>
    </edge>
    <edge source="IRL" target="CHN">
      <data key="d0">238306</data>
    </edge>
    <edge source="IRL" target="CZE">
      <data key="d0">266220</data>
    </edge>
    <edge source="IRL" target="DNK">
      <data key="d0">237392</data>
    </edge>
    <edge source="IRL" target="EST">
      <data key="d0">20144</data>
    </edge>
    <edge source="IRL" target="FIN">
      <data key="d0">131371</data>
    </edge>
    <edge source="IRL" target="FRA">
      <data key="d0">3362233</data>
    </edge>
    <edge source="IRL" target="DEU">
      <data key="d0">9970152</data>
    </edge>
    <edge source="IRL" target="GHA">
      <data key="d0">28648</data>
    </edge>
    <edge source="IRL" target="GRC">
      <data key="d0">93880</data>
    </edge>
    <edge source="IRL" target="HKG">
      <data key="d0">157166</data>
    </edge>
    <edge source="IRL" target="HUN">
      <data key="d0">239933</data>
    </edge>
    <edge source="IRL" target="ITA">
      <data key="d0">8120495</data>
    </edge>
    <edge source="IRL" target="JPN">
      <data key="d0">3049562</data>
    </edge>
    <edge source="IRL" target="KOR">
      <data key="d0">326068</data>
    </edge>
    <edge source="IRL" target="LVA">
      <data key="d0">87783</data>
    </edge>
    <edge source="IRL" target="LTU">
      <data key="d0">341186</data>
    </edge>
    <edge source="IRL" target="MYS">
      <data key="d0">298443</data>
    </edge>
    <edge source="IRL" target="OMN">
      <data key="d0">51925</data>
    </edge>
    <edge source="IRL" target="NLD">
      <data key="d0">4254325</data>
    </edge>
    <edge source="IRL" target="NZL">
      <data key="d0">805050</data>
    </edge>
    <edge source="IRL" target="NOR">
      <data key="d0">97754</data>
    </edge>
    <edge source="IRL" target="PAK">
      <data key="d0">17535</data>
    </edge>
    <edge source="IRL" target="PHL">
      <data key="d0">68540</data>
    </edge>
    <edge source="IRL" target="POL">
      <data key="d0">324075</data>
    </edge>
    <edge source="IRL" target="PRT">
      <data key="d0">99487</data>
    </edge>
    <edge source="IRL" target="RUS">
      <data key="d0">215835</data>
    </edge>
    <edge source="IRL" target="SAU">
      <data key="d0">268319</data>
    </edge>
    <edge source="IRL" target="IND">
      <data key="d0">145184</data>
    </edge>
    <edge source="IRL" target="SGP">
      <data key="d0">682932</data>
    </edge>
    <edge source="IRL" target="SVK">
      <data key="d0">24860</data>
    </edge>
    <edge source="IRL" target="SVN">
      <data key="d0">14634</data>
    </edge>
    <edge source="IRL" target="ZAF">
      <data key="d0">3711047</data>
    </edge>
    <edge source="IRL" target="ESP">
      <data key="d0">1521753</data>
    </edge>
    <edge source="IRL" target="SWE">
      <data key="d0">2762846</data>
    </edge>
    <edge source="IRL" target="CHE">
      <data key="d0">65066</data>
    </edge>
    <edge source="IRL" target="THA">
      <data key="d0">22273</data>
    </edge>
    <edge source="IRL" target="ARE">
      <data key="d0">484830</data>
    </edge>
    <edge source="IRL" target="TUR">
      <data key="d0">471073</data>
    </edge>
    <edge source="IRL" target="GBR">
      <data key="d0">164578717</data>
    </edge>
    <edge source="IRL" target="USA">
      <data key="d0">10027727</data>
    </edge>
    <edge source="IRL" target="URY">
      <data key="d0">66582</data>
    </edge>
    <edge source="ISR" target="ALB">
      <data key="d0">1517000</data>
    </edge>
    <edge source="ISR" target="AZE">
      <data key="d0">105000</data>
    </edge>
    <edge source="ISR" target="ARM">
      <data key="d0">20000</data>
    </edge>
    <edge source="ISR" target="BEL">
      <data key="d0">20000</data>
    </edge>
    <edge source="ISR" target="CHN">
      <data key="d0">23000</data>
    </edge>
    <edge source="ISR" target="DNK">
      <data key="d0">21000</data>
    </edge>
    <edge source="ISR" target="GEO">
      <data key="d0">249000</data>
    </edge>
    <edge source="ISR" target="GHA">
      <data key="d0">505000</data>
    </edge>
    <edge source="ISR" target="GRC">
      <data key="d0">15000</data>
    </edge>
    <edge source="ISR" target="JOR">
      <data key="d0">4710000</data>
    </edge>
    <edge source="ISR" target="LTU">
      <data key="d0">128000</data>
    </edge>
    <edge source="ISR" target="NLD">
      <data key="d0">2141000</data>
    </edge>
    <edge source="ISR" target="RUS">
      <data key="d0">24000</data>
    </edge>
    <edge source="ISR" target="SGP">
      <data key="d0">22000</data>
    </edge>
    <edge source="ISR" target="SVK">
      <data key="d0">19000</data>
    </edge>
    <edge source="ISR" target="VNM">
      <data key="d0">14000</data>
    </edge>
    <edge source="ISR" target="TUR">
      <data key="d0">1236000</data>
    </edge>
    <edge source="CIV" target="GHA">
      <data key="d0">95427</data>
    </edge>
    <edge source="CIV" target="MRT">
      <data key="d0">1311517</data>
    </edge>
    <edge source="CIV" target="NLD">
      <data key="d0">19611</data>
    </edge>
    <edge source="CIV" target="NER">
      <data key="d0">657193</data>
    </edge>
    <edge source="CIV" target="NOR">
      <data key="d0">63638989</data>
    </edge>
    <edge source="CIV" target="PRT">
      <data key="d0">5599214</data>
    </edge>
    <edge source="CIV" target="SEN">
      <data key="d0">159852</data>
    </edge>
    <edge source="CIV" target="IND">
      <data key="d0">171985</data>
    </edge>
    <edge source="CIV" target="ESP">
      <data key="d0">801438</data>
    </edge>
    <edge source="CIV" target="BFA">
      <data key="d0">1500708</data>
    </edge>
    <edge source="JPN" target="AUS">
      <data key="d0">678508</data>
    </edge>
    <edge source="JPN" target="BEL">
      <data key="d0">40565</data>
    </edge>
    <edge source="JPN" target="BRA">
      <data key="d0">463743</data>
    </edge>
    <edge source="JPN" target="BGR">
      <data key="d0">54283</data>
    </edge>
    <edge source="JPN" target="CAN">
      <data key="d0">349840</data>
    </edge>
    <edge source="JPN" target="LKA">
      <data key="d0">149620</data>
    </edge>
    <edge source="JPN" target="CHL">
      <data key="d0">765189</data>
    </edge>
    <edge source="JPN" target="CHN">
      <data key="d0">10581060</data>
    </edge>
    <edge source="JPN" target="CZE">
      <data key="d0">33324</data>
    </edge>
    <edge source="JPN" target="DNK">
      <data key="d0">14282</data>
    </edge>
    <edge source="JPN" target="ECU">
      <data key="d0">66911</data>
    </edge>
    <edge source="JPN" target="FRA">
      <data key="d0">149470</data>
    </edge>
    <edge source="JPN" target="DEU">
      <data key="d0">1160355</data>
    </edge>
    <edge source="JPN" target="GRC">
      <data key="d0">82421</data>
    </edge>
    <edge source="JPN" target="HKG">
      <data key="d0">7993357</data>
    </edge>
    <edge source="JPN" target="IDN">
      <data key="d0">2613973</data>
    </edge>
    <edge source="JPN" target="ITA">
      <data key="d0">58317</data>
    </edge>
    <edge source="JPN" target="JOR">
      <data key="d0">52153</data>
    </edge>
    <edge source="JPN" target="KOR">
      <data key="d0">15579885</data>
    </edge>
    <edge source="JPN" target="LVA">
      <data key="d0">23916</data>
    </edge>
    <edge source="JPN" target="MYS">
      <data key="d0">3246041</data>
    </edge>
    <edge source="JPN" target="MUS">
      <data key="d0">13555</data>
    </edge>
    <edge source="JPN" target="NLD">
      <data key="d0">2978121</data>
    </edge>
    <edge source="JPN" target="NZL">
      <data key="d0">12904</data>
    </edge>
    <edge source="JPN" target="NOR">
      <data key="d0">74453</data>
    </edge>
    <edge source="JPN" target="PER">
      <data key="d0">37095</data>
    </edge>
    <edge source="JPN" target="PHL">
      <data key="d0">771941</data>
    </edge>
    <edge source="JPN" target="POL">
      <data key="d0">165731</data>
    </edge>
    <edge source="JPN" target="PRT">
      <data key="d0">10310</data>
    </edge>
    <edge source="JPN" target="RUS">
      <data key="d0">27799</data>
    </edge>
    <edge source="JPN" target="IND">
      <data key="d0">339643</data>
    </edge>
    <edge source="JPN" target="SGP">
      <data key="d0">1939938</data>
    </edge>
    <edge source="JPN" target="VNM">
      <data key="d0">2259962</data>
    </edge>
    <edge source="JPN" target="ZAF">
      <data key="d0">114191</data>
    </edge>
    <edge source="JPN" target="SWE">
      <data key="d0">148367</data>
    </edge>
    <edge source="JPN" target="CHE">
      <data key="d0">18115</data>
    </edge>
    <edge source="JPN" target="THA">
      <data key="d0">4996796</data>
    </edge>
    <edge source="JPN" target="TUR">
      <data key="d0">115594</data>
    </edge>
    <edge source="JPN" target="UKR">
      <data key="d0">24492</data>
    </edge>
    <edge source="JPN" target="GBR">
      <data key="d0">1394625</data>
    </edge>
    <edge source="JPN" target="USA">
      <data key="d0">23972479</data>
    </edge>
    <edge source="JPN" target="URY">
      <data key="d0">15823</data>
    </edge>
    <edge source="JOR" target="ISR">
      <data key="d0">61432</data>
    </edge>
    <edge source="JOR" target="LBN">
      <data key="d0">242707</data>
    </edge>
    <edge source="JOR" target="NLD">
      <data key="d0">59939</data>
    </edge>
    <edge source="JOR" target="PAK">
      <data key="d0">89186</data>
    </edge>
    <edge source="JOR" target="SAU">
      <data key="d0">3089685</data>
    </edge>
    <edge source="JOR" target="ARE">
      <data key="d0">71249</data>
    </edge>
    <edge source="JOR" target="EGY">
      <data key="d0">2406029</data>
    </edge>
    <edge source="KOR" target="AUS">
      <data key="d0">353776</data>
    </edge>
    <edge source="KOR" target="BEL">
      <data key="d0">35457</data>
    </edge>
    <edge source="KOR" target="BRA">
      <data key="d0">820427</data>
    </edge>
    <edge source="KOR" target="BGR">
      <data key="d0">101245</data>
    </edge>
    <edge source="KOR" target="KHM">
      <data key="d0">268106</data>
    </edge>
    <edge source="KOR" target="CAN">
      <data key="d0">47250</data>
    </edge>
    <edge source="KOR" target="LKA">
      <data key="d0">63084</data>
    </edge>
    <edge source="KOR" target="CHL">
      <data key="d0">831540</data>
    </edge>
    <edge source="KOR" target="CHN">
      <data key="d0">6215315</data>
    </edge>
    <edge source="KOR" target="COL">
      <data key="d0">1936480</data>
    </edge>
    <edge source="KOR" target="ECU">
      <data key="d0">62123</data>
    </edge>
    <edge source="KOR" target="GHA">
      <data key="d0">28718</data>
    </edge>
    <edge source="KOR" target="HKG">
      <data key="d0">302210</data>
    </edge>
    <edge source="KOR" target="IDN">
      <data key="d0">25768355</data>
    </edge>
    <edge source="KOR" target="JPN">
      <data key="d0">36708729</data>
    </edge>
    <edge source="KOR" target="JOR">
      <data key="d0">34100</data>
    </edge>
    <edge source="KOR" target="MYS">
      <data key="d0">12983509</data>
    </edge>
    <edge source="KOR" target="MEX">
      <data key="d0">75041</data>
    </edge>
    <edge source="KOR" target="NLD">
      <data key="d0">295027</data>
    </edge>
    <edge source="KOR" target="NZL">
      <data key="d0">79546</data>
    </edge>
    <edge source="KOR" target="PAK">
      <data key="d0">640233</data>
    </edge>
    <edge source="KOR" target="PHL">
      <data key="d0">2782507</data>
    </edge>
    <edge source="KOR" target="RUS">
      <data key="d0">32645</data>
    </edge>
    <edge source="KOR" target="SAU">
      <data key="d0">177327</data>
    </edge>
    <edge source="KOR" target="IND">
      <data key="d0">801802</data>
    </edge>
    <edge source="KOR" target="SGP">
      <data key="d0">405662</data>
    </edge>
    <edge source="KOR" target="VNM">
      <data key="d0">25531329</data>
    </edge>
    <edge source="KOR" target="ESP">
      <data key="d0">18709</data>
    </edge>
    <edge source="KOR" target="THA">
      <data key="d0">13437059</data>
    </edge>
    <edge source="KOR" target="ARE">
      <data key="d0">131215</data>
    </edge>
    <edge source="KOR" target="TUR">
      <data key="d0">85362</data>
    </edge>
    <edge source="KOR" target="EGY">
      <data key="d0">661003</data>
    </edge>
    <edge source="KOR" target="USA">
      <data key="d0">276348</data>
    </edge>
    <edge source="LBN" target="DZA">
      <data key="d0">40013</data>
    </edge>
    <edge source="LBN" target="JOR">
      <data key="d0">98057</data>
    </edge>
    <edge source="LBN" target="POL">
      <data key="d0">325572</data>
    </edge>
    <edge source="LBN" target="ROU">
      <data key="d0">86567</data>
    </edge>
    <edge source="LBN" target="EGY">
      <data key="d0">1424942</data>
    </edge>
    <edge source="LVA" target="AZE">
      <data key="d0">811765</data>
    </edge>
    <edge source="LVA" target="BGR">
      <data key="d0">23932</data>
    </edge>
    <edge source="LVA" target="BLR">
      <data key="d0">8108030</data>
    </edge>
    <edge source="LVA" target="CHN">
      <data key="d0">38302</data>
    </edge>
    <edge source="LVA" target="CZE">
      <data key="d0">36111</data>
    </edge>
    <edge source="LVA" target="DNK">
      <data key="d0">6582839</data>
    </edge>
    <edge source="LVA" target="EST">
      <data key="d0">17514189</data>
    </edge>
    <edge source="LVA" target="FIN">
      <data key="d0">4418039</data>
    </edge>
    <edge source="LVA" target="DEU">
      <data key="d0">3386254</data>
    </edge>
    <edge source="LVA" target="GRC">
      <data key="d0">89702</data>
    </edge>
    <edge source="LVA" target="IRL">
      <data key="d0">1726784</data>
    </edge>
    <edge source="LVA" target="ITA">
      <data key="d0">487446</data>
    </edge>
    <edge source="LVA" target="KAZ">
      <data key="d0">688454</data>
    </edge>
    <edge source="LVA" target="KGZ">
      <data key="d0">29672</data>
    </edge>
    <edge source="LVA" target="LTU">
      <data key="d0">5934821</data>
    </edge>
    <edge source="LVA" target="NLD">
      <data key="d0">83276</data>
    </edge>
    <edge source="LVA" target="NOR">
      <data key="d0">5164591</data>
    </edge>
    <edge source="LVA" target="POL">
      <data key="d0">2754212</data>
    </edge>
    <edge source="LVA" target="RUS">
      <data key="d0">7279178</data>
    </edge>
    <edge source="LVA" target="SRB">
      <data key="d0">46536</data>
    </edge>
    <edge source="LVA" target="SVK">
      <data key="d0">475262</data>
    </edge>
    <edge source="LVA" target="ESP">
      <data key="d0">29612</data>
    </edge>
    <edge source="LVA" target="SWE">
      <data key="d0">4875788</data>
    </edge>
    <edge source="LVA" target="UKR">
      <data key="d0">47661</data>
    </edge>
    <edge source="LVA" target="GBR">
      <data key="d0">539805</data>
    </edge>
    <edge source="LTU" target="AUT">
      <data key="d0">3831264</data>
    </edge>
    <edge source="LTU" target="BEL">
      <data key="d0">4222702</data>
    </edge>
    <edge source="LTU" target="BGR">
      <data key="d0">346236</data>
    </edge>
    <edge source="LTU" target="BLR">
      <data key="d0">18536652</data>
    </edge>
    <edge source="LTU" target="CZE">
      <data key="d0">2481311</data>
    </edge>
    <edge source="LTU" target="DNK">
      <data key="d0">10118336</data>
    </edge>
    <edge source="LTU" target="EST">
      <data key="d0">10438461</data>
    </edge>
    <edge source="LTU" target="FIN">
      <data key="d0">7721904</data>
    </edge>
    <edge source="LTU" target="FRA">
      <data key="d0">6317991</data>
    </edge>
    <edge source="LTU" target="DEU">
      <data key="d0">26784457</data>
    </edge>
    <edge source="LTU" target="GRC">
      <data key="d0">403160</data>
    </edge>
    <edge source="LTU" target="HUN">
      <data key="d0">1052681</data>
    </edge>
    <edge source="LTU" target="IDN">
      <data key="d0">236752</data>
    </edge>
    <edge source="LTU" target="IRL">
      <data key="d0">1247775</data>
    </edge>
    <edge source="LTU" target="ITA">
      <data key="d0">12644941</data>
    </edge>
    <edge source="LTU" target="KAZ">
      <data key="d0">166771</data>
    </edge>
    <edge source="LTU" target="KOR">
      <data key="d0">83967</data>
    </edge>
    <edge source="LTU" target="KGZ">
      <data key="d0">258535</data>
    </edge>
    <edge source="LTU" target="LVA">
      <data key="d0">32080465</data>
    </edge>
    <edge source="LTU" target="MYS">
      <data key="d0">25081</data>
    </edge>
    <edge source="LTU" target="NLD">
      <data key="d0">14827020</data>
    </edge>
    <edge source="LTU" target="NOR">
      <data key="d0">9765467</data>
    </edge>
    <edge source="LTU" target="POL">
      <data key="d0">32374227</data>
    </edge>
    <edge source="LTU" target="PRT">
      <data key="d0">428303</data>
    </edge>
    <edge source="LTU" target="ROU">
      <data key="d0">755557</data>
    </edge>
    <edge source="LTU" target="RUS">
      <data key="d0">22122900</data>
    </edge>
    <edge source="LTU" target="SGP">
      <data key="d0">188456</data>
    </edge>
    <edge source="LTU" target="SVK">
      <data key="d0">105546</data>
    </edge>
    <edge source="LTU" target="VNM">
      <data key="d0">60234</data>
    </edge>
    <edge source="LTU" target="ESP">
      <data key="d0">2261507</data>
    </edge>
    <edge source="LTU" target="SWE">
      <data key="d0">9087677</data>
    </edge>
    <edge source="LTU" target="CHE">
      <data key="d0">3291401</data>
    </edge>
    <edge source="LTU" target="ARE">
      <data key="d0">102603</data>
    </edge>
    <edge source="LTU" target="TUR">
      <data key="d0">16227</data>
    </edge>
    <edge source="LTU" target="UKR">
      <data key="d0">76726</data>
    </edge>
    <edge source="LTU" target="GBR">
      <data key="d0">57468091</data>
    </edge>
    <edge source="LTU" target="USA">
      <data key="d0">43085</data>
    </edge>
    <edge source="MYS" target="ARG">
      <data key="d0">44110</data>
    </edge>
    <edge source="MYS" target="AUS">
      <data key="d0">3496689</data>
    </edge>
    <edge source="MYS" target="BEL">
      <data key="d0">2178695</data>
    </edge>
    <edge source="MYS" target="BRA">
      <data key="d0">223368</data>
    </edge>
    <edge source="MYS" target="KHM">
      <data key="d0">195098</data>
    </edge>
    <edge source="MYS" target="CAN">
      <data key="d0">1618233</data>
    </edge>
    <edge source="MYS" target="LKA">
      <data key="d0">2440515</data>
    </edge>
    <edge source="MYS" target="CHL">
      <data key="d0">107387</data>
    </edge>
    <edge source="MYS" target="CHN">
      <data key="d0">30517702</data>
    </edge>
    <edge source="MYS" target="EST">
      <data key="d0">57273</data>
    </edge>
    <edge source="MYS" target="DEU">
      <data key="d0">41471994</data>
    </edge>
    <edge source="MYS" target="GRC">
      <data key="d0">390259</data>
    </edge>
    <edge source="MYS" target="HND">
      <data key="d0">23434</data>
    </edge>
    <edge source="MYS" target="HKG">
      <data key="d0">1265503</data>
    </edge>
    <edge source="MYS" target="IDN">
      <data key="d0">11299492</data>
    </edge>
    <edge source="MYS" target="IRL">
      <data key="d0">10857429</data>
    </edge>
    <edge source="MYS" target="JPN">
      <data key="d0">3405249</data>
    </edge>
    <edge source="MYS" target="JOR">
      <data key="d0">1002965</data>
    </edge>
    <edge source="MYS" target="KOR">
      <data key="d0">63281592</data>
    </edge>
    <edge source="MYS" target="LBN">
      <data key="d0">145437</data>
    </edge>
    <edge source="MYS" target="LVA">
      <data key="d0">19779</data>
    </edge>
    <edge source="MYS" target="MDG">
      <data key="d0">307306</data>
    </edge>
    <edge source="MYS" target="MUS">
      <data key="d0">94972</data>
    </edge>
    <edge source="MYS" target="OMN">
      <data key="d0">479091</data>
    </edge>
    <edge source="MYS" target="NLD">
      <data key="d0">39739987</data>
    </edge>
    <edge source="MYS" target="NZL">
      <data key="d0">91672771</data>
    </edge>
    <edge source="MYS" target="NOR">
      <data key="d0">483506</data>
    </edge>
    <edge source="MYS" target="PAK">
      <data key="d0">8940203</data>
    </edge>
    <edge source="MYS" target="PER">
      <data key="d0">46067</data>
    </edge>
    <edge source="MYS" target="PHL">
      <data key="d0">2141340</data>
    </edge>
    <edge source="MYS" target="POL">
      <data key="d0">308463</data>
    </edge>
    <edge source="MYS" target="RUS">
      <data key="d0">2391807</data>
    </edge>
    <edge source="MYS" target="SAU">
      <data key="d0">7015097</data>
    </edge>
    <edge source="MYS" target="IND">
      <data key="d0">12047402</data>
    </edge>
    <edge source="MYS" target="SGP">
      <data key="d0">12213222</data>
    </edge>
    <edge source="MYS" target="VNM">
      <data key="d0">25410990</data>
    </edge>
    <edge source="MYS" target="ZAF">
      <data key="d0">10413051</data>
    </edge>
    <edge source="MYS" target="ESP">
      <data key="d0">8955350</data>
    </edge>
    <edge source="MYS" target="SWE">
      <data key="d0">70838</data>
    </edge>
    <edge source="MYS" target="CHE">
      <data key="d0">1031837</data>
    </edge>
    <edge source="MYS" target="THA">
      <data key="d0">3980802</data>
    </edge>
    <edge source="MYS" target="ARE">
      <data key="d0">515972</data>
    </edge>
    <edge source="MYS" target="TUR">
      <data key="d0">6572287</data>
    </edge>
    <edge source="MYS" target="UKR">
      <data key="d0">98800</data>
    </edge>
    <edge source="MYS" target="EGY">
      <data key="d0">507229</data>
    </edge>
    <edge source="MYS" target="GBR">
      <data key="d0">8736670</data>
    </edge>
    <edge source="MYS" target="USA">
      <data key="d0">15569364</data>
    </edge>
    <edge source="MUS" target="BRA">
      <data key="d0">23965</data>
    </edge>
    <edge source="MUS" target="LKA">
      <data key="d0">36444</data>
    </edge>
    <edge source="MUS" target="CHN">
      <data key="d0">282895</data>
    </edge>
    <edge source="MUS" target="FRA">
      <data key="d0">629323</data>
    </edge>
    <edge source="MUS" target="IDN">
      <data key="d0">677676</data>
    </edge>
    <edge source="MUS" target="ITA">
      <data key="d0">114400</data>
    </edge>
    <edge source="MUS" target="JPN">
      <data key="d0">1216420</data>
    </edge>
    <edge source="MUS" target="MDG">
      <data key="d0">10709897</data>
    </edge>
    <edge source="MUS" target="MOZ">
      <data key="d0">351418</data>
    </edge>
    <edge source="MUS" target="OMN">
      <data key="d0">263828</data>
    </edge>
    <edge source="MUS" target="NLD">
      <data key="d0">44650</data>
    </edge>
    <edge source="MUS" target="SAU">
      <data key="d0">947835</data>
    </edge>
    <edge source="MUS" target="ZAF">
      <data key="d0">503647</data>
    </edge>
    <edge source="MUS" target="ZWE">
      <data key="d0">235109</data>
    </edge>
    <edge source="MUS" target="ESP">
      <data key="d0">679816</data>
    </edge>
    <edge source="MUS" target="TUR">
      <data key="d0">211698</data>
    </edge>
    <edge source="MUS" target="UGA">
      <data key="d0">162439</data>
    </edge>
    <edge source="MUS" target="EGY">
      <data key="d0">1365183</data>
    </edge>
    <edge source="MEX" target="BEL">
      <data key="d0">262439</data>
    </edge>
    <edge source="MEX" target="BOL">
      <data key="d0">93048</data>
    </edge>
    <edge source="MEX" target="BRA">
      <data key="d0">377735</data>
    </edge>
    <edge source="MEX" target="CAN">
      <data key="d0">4510484</data>
    </edge>
    <edge source="MEX" target="CHL">
      <data key="d0">11422854</data>
    </edge>
    <edge source="MEX" target="CHN">
      <data key="d0">40909015</data>
    </edge>
    <edge source="MEX" target="COL">
      <data key="d0">6027243</data>
    </edge>
    <edge source="MEX" target="CRI">
      <data key="d0">10673694</data>
    </edge>
    <edge source="MEX" target="ECU">
      <data key="d0">1093161</data>
    </edge>
    <edge source="MEX" target="SLV">
      <data key="d0">3925744</data>
    </edge>
    <edge source="MEX" target="FRA">
      <data key="d0">109446</data>
    </edge>
    <edge source="MEX" target="DEU">
      <data key="d0">2455205</data>
    </edge>
    <edge source="MEX" target="GTM">
      <data key="d0">11021538</data>
    </edge>
    <edge source="MEX" target="HND">
      <data key="d0">3686546</data>
    </edge>
    <edge source="MEX" target="HKG">
      <data key="d0">1666261</data>
    </edge>
    <edge source="MEX" target="IDN">
      <data key="d0">9119100</data>
    </edge>
    <edge source="MEX" target="IRL">
      <data key="d0">203999</data>
    </edge>
    <edge source="MEX" target="ITA">
      <data key="d0">23603</data>
    </edge>
    <edge source="MEX" target="JAM">
      <data key="d0">324474</data>
    </edge>
    <edge source="MEX" target="JPN">
      <data key="d0">12070565</data>
    </edge>
    <edge source="MEX" target="JOR">
      <data key="d0">1499697</data>
    </edge>
    <edge source="MEX" target="KOR">
      <data key="d0">990275</data>
    </edge>
    <edge source="MEX" target="MYS">
      <data key="d0">736413</data>
    </edge>
    <edge source="MEX" target="NLD">
      <data key="d0">550475</data>
    </edge>
    <edge source="MEX" target="NIC">
      <data key="d0">799269</data>
    </edge>
    <edge source="MEX" target="PAK">
      <data key="d0">93310</data>
    </edge>
    <edge source="MEX" target="PAN">
      <data key="d0">3975128</data>
    </edge>
    <edge source="MEX" target="PER">
      <data key="d0">968269</data>
    </edge>
    <edge source="MEX" target="PHL">
      <data key="d0">102163</data>
    </edge>
    <edge source="MEX" target="POL">
      <data key="d0">39274</data>
    </edge>
    <edge source="MEX" target="IND">
      <data key="d0">182796</data>
    </edge>
    <edge source="MEX" target="VNM">
      <data key="d0">1013007</data>
    </edge>
    <edge source="MEX" target="ESP">
      <data key="d0">1009012</data>
    </edge>
    <edge source="MEX" target="CHE">
      <data key="d0">25703</data>
    </edge>
    <edge source="MEX" target="THA">
      <data key="d0">41760</data>
    </edge>
    <edge source="MEX" target="TUR">
      <data key="d0">7050170</data>
    </edge>
    <edge source="MEX" target="EGY">
      <data key="d0">105840</data>
    </edge>
    <edge source="MEX" target="GBR">
      <data key="d0">1197099</data>
    </edge>
    <edge source="MEX" target="USA">
      <data key="d0">54296140</data>
    </edge>
    <edge source="MOZ" target="VNM">
      <data key="d0">705011</data>
    </edge>
    <edge source="MOZ" target="ZAF">
      <data key="d0">7932190</data>
    </edge>
    <edge source="MOZ" target="ARE">
      <data key="d0">269622</data>
    </edge>
    <edge source="NLD" target="ALB">
      <data key="d0">153979</data>
    </edge>
    <edge source="NLD" target="DZA">
      <data key="d0">1860417</data>
    </edge>
    <edge source="NLD" target="AZE">
      <data key="d0">1277034</data>
    </edge>
    <edge source="NLD" target="ARG">
      <data key="d0">56217</data>
    </edge>
    <edge source="NLD" target="AUS">
      <data key="d0">1676262</data>
    </edge>
    <edge source="NLD" target="AUT">
      <data key="d0">93653190</data>
    </edge>
    <edge source="NLD" target="ARM">
      <data key="d0">2587617</data>
    </edge>
    <edge source="NLD" target="BEL">
      <data key="d0">1216316734</data>
    </edge>
    <edge source="NLD" target="BOL">
      <data key="d0">340935</data>
    </edge>
    <edge source="NLD" target="BRA">
      <data key="d0">27845965</data>
    </edge>
    <edge source="NLD" target="BGR">
      <data key="d0">7804146</data>
    </edge>
    <edge source="NLD" target="BLR">
      <data key="d0">11889709</data>
    </edge>
    <edge source="NLD" target="KHM">
      <data key="d0">623605</data>
    </edge>
    <edge source="NLD" target="CMR">
      <data key="d0">527935</data>
    </edge>
    <edge source="NLD" target="CAN">
      <data key="d0">2317213</data>
    </edge>
    <edge source="NLD" target="LKA">
      <data key="d0">636514</data>
    </edge>
    <edge source="NLD" target="CHL">
      <data key="d0">13725612</data>
    </edge>
    <edge source="NLD" target="CHN">
      <data key="d0">26235204</data>
    </edge>
    <edge source="NLD" target="COL">
      <data key="d0">2862451</data>
    </edge>
    <edge source="NLD" target="CRI">
      <data key="d0">866318</data>
    </edge>
    <edge source="NLD" target="HRV">
      <data key="d0">5682457</data>
    </edge>
    <edge source="NLD" target="CZE">
      <data key="d0">30420554</data>
    </edge>
    <edge source="NLD" target="DNK">
      <data key="d0">163559514</data>
    </edge>
    <edge source="NLD" target="ECU">
      <data key="d0">647953</data>
    </edge>
    <edge source="NLD" target="ETH">
      <data key="d0">570380</data>
    </edge>
    <edge source="NLD" target="EST">
      <data key="d0">25837200</data>
    </edge>
    <edge source="NLD" target="FIN">
      <data key="d0">52362637</data>
    </edge>
    <edge source="NLD" target="FRA">
      <data key="d0">339541196</data>
    </edge>
    <edge source="NLD" target="GEO">
      <data key="d0">1420454</data>
    </edge>
    <edge source="NLD" target="GMB">
      <data key="d0">14827</data>
    </edge>
    <edge source="NLD" target="DEU">
      <data key="d0">1960761184</data>
    </edge>
    <edge source="NLD" target="GHA">
      <data key="d0">5024719</data>
    </edge>
    <edge source="NLD" target="GRC">
      <data key="d0">27064446</data>
    </edge>
    <edge source="NLD" target="GTM">
      <data key="d0">568897</data>
    </edge>
    <edge source="NLD" target="HND">
      <data key="d0">271441</data>
    </edge>
    <edge source="NLD" target="HKG">
      <data key="d0">1858335</data>
    </edge>
    <edge source="NLD" target="HUN">
      <data key="d0">39213787</data>
    </edge>
    <edge source="NLD" target="IDN">
      <data key="d0">4669872</data>
    </edge>
    <edge source="NLD" target="IRL">
      <data key="d0">95654968</data>
    </edge>
    <edge source="NLD" target="ISR">
      <data key="d0">11760156</data>
    </edge>
    <edge source="NLD" target="ITA">
      <data key="d0">138767284</data>
    </edge>
    <edge source="NLD" target="CIV">
      <data key="d0">5401731</data>
    </edge>
    <edge source="NLD" target="JAM">
      <data key="d0">1774442</data>
    </edge>
    <edge source="NLD" target="JPN">
      <data key="d0">44944481</data>
    </edge>
    <edge source="NLD" target="KAZ">
      <data key="d0">373042</data>
    </edge>
    <edge source="NLD" target="JOR">
      <data key="d0">6222535</data>
    </edge>
    <edge source="NLD" target="KOR">
      <data key="d0">11799812</data>
    </edge>
    <edge source="NLD" target="KGZ">
      <data key="d0">163316</data>
    </edge>
    <edge source="NLD" target="LBN">
      <data key="d0">937352</data>
    </edge>
    <edge source="NLD" target="LVA">
      <data key="d0">8104873</data>
    </edge>
    <edge source="NLD" target="LTU">
      <data key="d0">38710010</data>
    </edge>
    <edge source="NLD" target="MYS">
      <data key="d0">9647572</data>
    </edge>
    <edge source="NLD" target="MUS">
      <data key="d0">41827</data>
    </edge>
    <edge source="NLD" target="MEX">
      <data key="d0">3126246</data>
    </edge>
    <edge source="NLD" target="MDA">
      <data key="d0">615023</data>
    </edge>
    <edge source="NLD" target="MAR">
      <data key="d0">3574535</data>
    </edge>
    <edge source="NLD" target="OMN">
      <data key="d0">199189</data>
    </edge>
    <edge source="NLD" target="NZL">
      <data key="d0">12355143</data>
    </edge>
    <edge source="NLD" target="NOR">
      <data key="d0">35120852</data>
    </edge>
    <edge source="NLD" target="PAK">
      <data key="d0">2214158</data>
    </edge>
    <edge source="NLD" target="PAN">
      <data key="d0">5102131</data>
    </edge>
    <edge source="NLD" target="PRY">
      <data key="d0">522532</data>
    </edge>
    <edge source="NLD" target="PER">
      <data key="d0">1279366</data>
    </edge>
    <edge source="NLD" target="PHL">
      <data key="d0">31892022</data>
    </edge>
    <edge source="NLD" target="POL">
      <data key="d0">109818698</data>
    </edge>
    <edge source="NLD" target="PRT">
      <data key="d0">22718271</data>
    </edge>
    <edge source="NLD" target="ROU">
      <data key="d0">9553164</data>
    </edge>
    <edge source="NLD" target="RUS">
      <data key="d0">159991799</data>
    </edge>
    <edge source="NLD" target="SAU">
      <data key="d0">7403632</data>
    </edge>
    <edge source="NLD" target="SEN">
      <data key="d0">20816</data>
    </edge>
    <edge source="NLD" target="SRB">
      <data key="d0">1611746</data>
    </edge>
    <edge source="NLD" target="IND">
      <data key="d0">3519829</data>
    </edge>
    <edge source="NLD" target="SGP">
      <data key="d0">5025476</data>
    </edge>
    <edge source="NLD" target="SVK">
      <data key="d0">14461639</data>
    </edge>
    <edge source="NLD" target="VNM">
      <data key="d0">59541476</data>
    </edge>
    <edge source="NLD" target="SVN">
      <data key="d0">5420328</data>
    </edge>
    <edge source="NLD" target="ZAF">
      <data key="d0">40574002</data>
    </edge>
    <edge source="NLD" target="ESP">
      <data key="d0">87657583</data>
    </edge>
    <edge source="NLD" target="SWE">
      <data key="d0">53538941</data>
    </edge>
    <edge source="NLD" target="CHE">
      <data key="d0">38552353</data>
    </edge>
    <edge source="NLD" target="THA">
      <data key="d0">63027146</data>
    </edge>
    <edge source="NLD" target="ARE">
      <data key="d0">2219733</data>
    </edge>
    <edge source="NLD" target="TUN">
      <data key="d0">209268</data>
    </edge>
    <edge source="NLD" target="TUR">
      <data key="d0">16567478</data>
    </edge>
    <edge source="NLD" target="UGA">
      <data key="d0">143784</data>
    </edge>
    <edge source="NLD" target="UKR">
      <data key="d0">3491709</data>
    </edge>
    <edge source="NLD" target="MKD">
      <data key="d0">981892</data>
    </edge>
    <edge source="NLD" target="EGY">
      <data key="d0">2023431</data>
    </edge>
    <edge source="NLD" target="GBR">
      <data key="d0">416642490</data>
    </edge>
    <edge source="NLD" target="TZA">
      <data key="d0">928604</data>
    </edge>
    <edge source="NLD" target="USA">
      <data key="d0">13142955</data>
    </edge>
    <edge source="NLD" target="BFA">
      <data key="d0">175930</data>
    </edge>
    <edge source="NLD" target="URY">
      <data key="d0">637162</data>
    </edge>
    <edge source="NZL" target="AUS">
      <data key="d0">45436789</data>
    </edge>
    <edge source="NZL" target="BEL">
      <data key="d0">598691</data>
    </edge>
    <edge source="NZL" target="CAN">
      <data key="d0">4189859</data>
    </edge>
    <edge source="NZL" target="LKA">
      <data key="d0">657780</data>
    </edge>
    <edge source="NZL" target="CHN">
      <data key="d0">20386970</data>
    </edge>
    <edge source="NZL" target="DNK">
      <data key="d0">282674</data>
    </edge>
    <edge source="NZL" target="FIN">
      <data key="d0">204504</data>
    </edge>
    <edge source="NZL" target="FRA">
      <data key="d0">975364</data>
    </edge>
    <edge source="NZL" target="DEU">
      <data key="d0">3188139</data>
    </edge>
    <edge source="NZL" target="HKG">
      <data key="d0">1600196</data>
    </edge>
    <edge source="NZL" target="IDN">
      <data key="d0">44328358</data>
    </edge>
    <edge source="NZL" target="IRL">
      <data key="d0">55959</data>
    </edge>
    <edge source="NZL" target="ITA">
      <data key="d0">115421</data>
    </edge>
    <edge source="NZL" target="JPN">
      <data key="d0">20759972</data>
    </edge>
    <edge source="NZL" target="KOR">
      <data key="d0">8284544</data>
    </edge>
    <edge source="NZL" target="MYS">
      <data key="d0">1292354</data>
    </edge>
    <edge source="NZL" target="NLD">
      <data key="d0">2815995</data>
    </edge>
    <edge source="NZL" target="PHL">
      <data key="d0">1675696</data>
    </edge>
    <edge source="NZL" target="RUS">
      <data key="d0">41605</data>
    </edge>
    <edge source="NZL" target="SAU">
      <data key="d0">7400107</data>
    </edge>
    <edge source="NZL" target="IND">
      <data key="d0">79792</data>
    </edge>
    <edge source="NZL" target="SGP">
      <data key="d0">1190608</data>
    </edge>
    <edge source="NZL" target="VNM">
      <data key="d0">485797</data>
    </edge>
    <edge source="NZL" target="ZAF">
      <data key="d0">23957</data>
    </edge>
    <edge source="NZL" target="SWE">
      <data key="d0">174896</data>
    </edge>
    <edge source="NZL" target="THA">
      <data key="d0">2737368</data>
    </edge>
    <edge source="NZL" target="ARE">
      <data key="d0">251802</data>
    </edge>
    <edge source="NZL" target="TUR">
      <data key="d0">230762</data>
    </edge>
    <edge source="NZL" target="EGY">
      <data key="d0">11082</data>
    </edge>
    <edge source="NZL" target="GBR">
      <data key="d0">511151</data>
    </edge>
    <edge source="NZL" target="USA">
      <data key="d0">35664123</data>
    </edge>
    <edge source="NOR" target="AUS">
      <data key="d0">391554</data>
    </edge>
    <edge source="NOR" target="AUT">
      <data key="d0">48994</data>
    </edge>
    <edge source="NOR" target="BEL">
      <data key="d0">629124</data>
    </edge>
    <edge source="NOR" target="BRA">
      <data key="d0">120604</data>
    </edge>
    <edge source="NOR" target="CAN">
      <data key="d0">728464</data>
    </edge>
    <edge source="NOR" target="CZE">
      <data key="d0">757445</data>
    </edge>
    <edge source="NOR" target="DNK">
      <data key="d0">41126983</data>
    </edge>
    <edge source="NOR" target="FIN">
      <data key="d0">21639660</data>
    </edge>
    <edge source="NOR" target="FRA">
      <data key="d0">1633881</data>
    </edge>
    <edge source="NOR" target="DEU">
      <data key="d0">2215650</data>
    </edge>
    <edge source="NOR" target="GRC">
      <data key="d0">960613</data>
    </edge>
    <edge source="NOR" target="HUN">
      <data key="d0">28629</data>
    </edge>
    <edge source="NOR" target="ISR">
      <data key="d0">30586</data>
    </edge>
    <edge source="NOR" target="ITA">
      <data key="d0">2569122</data>
    </edge>
    <edge source="NOR" target="KOR">
      <data key="d0">12059</data>
    </edge>
    <edge source="NOR" target="MYS">
      <data key="d0">11529</data>
    </edge>
    <edge source="NOR" target="NLD">
      <data key="d0">1599144</data>
    </edge>
    <edge source="NOR" target="PRT">
      <data key="d0">17157</data>
    </edge>
    <edge source="NOR" target="RUS">
      <data key="d0">42623282</data>
    </edge>
    <edge source="NOR" target="SAU">
      <data key="d0">65687</data>
    </edge>
    <edge source="NOR" target="ESP">
      <data key="d0">255288</data>
    </edge>
    <edge source="NOR" target="SWE">
      <data key="d0">82159897</data>
    </edge>
    <edge source="NOR" target="CHE">
      <data key="d0">729179</data>
    </edge>
    <edge source="NOR" target="THA">
      <data key="d0">328988</data>
    </edge>
    <edge source="NOR" target="TUR">
      <data key="d0">386206</data>
    </edge>
    <edge source="NOR" target="GBR">
      <data key="d0">6778336</data>
    </edge>
    <edge source="NOR" target="USA">
      <data key="d0">1071198</data>
    </edge>
    <edge source="PAN" target="CHL">
      <data key="d0">32460</data>
    </edge>
    <edge source="PAN" target="COL">
      <data key="d0">348000</data>
    </edge>
    <edge source="PAN" target="CRI">
      <data key="d0">49483</data>
    </edge>
    <edge source="PAN" target="GTM">
      <data key="d0">83804</data>
    </edge>
    <edge source="PAN" target="HND">
      <data key="d0">15841</data>
    </edge>
    <edge source="PAN" target="JAM">
      <data key="d0">24749</data>
    </edge>
    <edge source="PAN" target="NIC">
      <data key="d0">14115</data>
    </edge>
    <edge source="PAN" target="PER">
      <data key="d0">387532</data>
    </edge>
    <edge source="PRY" target="ARG">
      <data key="d0">2742153</data>
    </edge>
    <edge source="PRY" target="BRA">
      <data key="d0">8877450</data>
    </edge>
    <edge source="PRY" target="CHL">
      <data key="d0">36724853</data>
    </edge>
    <edge source="PRY" target="IDN">
      <data key="d0">9032734</data>
    </edge>
    <edge source="PRY" target="ITA">
      <data key="d0">54017239</data>
    </edge>
    <edge source="PRY" target="MOZ">
      <data key="d0">173160</data>
    </edge>
    <edge source="PRY" target="NLD">
      <data key="d0">66000</data>
    </edge>
    <edge source="PRY" target="PER">
      <data key="d0">68931044</data>
    </edge>
    <edge source="PRY" target="PHL">
      <data key="d0">175303</data>
    </edge>
    <edge source="PRY" target="POL">
      <data key="d0">6719761</data>
    </edge>
    <edge source="PRY" target="VNM">
      <data key="d0">7606415</data>
    </edge>
    <edge source="PRY" target="ZAF">
      <data key="d0">1869260</data>
    </edge>
    <edge source="PRY" target="THA">
      <data key="d0">432270</data>
    </edge>
    <edge source="PRY" target="USA">
      <data key="d0">3494340</data>
    </edge>
    <edge source="PRY" target="URY">
      <data key="d0">18882847</data>
    </edge>
    <edge source="PER" target="AUS">
      <data key="d0">13197918</data>
    </edge>
    <edge source="PER" target="BEL">
      <data key="d0">2637075</data>
    </edge>
    <edge source="PER" target="BOL">
      <data key="d0">1313489</data>
    </edge>
    <edge source="PER" target="BRA">
      <data key="d0">365266</data>
    </edge>
    <edge source="PER" target="BGR">
      <data key="d0">1351153</data>
    </edge>
    <edge source="PER" target="CAN">
      <data key="d0">14915195</data>
    </edge>
    <edge source="PER" target="CHL">
      <data key="d0">74047627</data>
    </edge>
    <edge source="PER" target="CHN">
      <data key="d0">890416350</data>
    </edge>
    <edge source="PER" target="COL">
      <data key="d0">14206092</data>
    </edge>
    <edge source="PER" target="CRI">
      <data key="d0">1246078</data>
    </edge>
    <edge source="PER" target="DNK">
      <data key="d0">337554</data>
    </edge>
    <edge source="PER" target="ECU">
      <data key="d0">108734777</data>
    </edge>
    <edge source="PER" target="FRA">
      <data key="d0">14544247</data>
    </edge>
    <edge source="PER" target="DEU">
      <data key="d0">268906615</data>
    </edge>
    <edge source="PER" target="GRC">
      <data key="d0">25336425</data>
    </edge>
    <edge source="PER" target="GTM">
      <data key="d0">2678471</data>
    </edge>
    <edge source="PER" target="HND">
      <data key="d0">8232565</data>
    </edge>
    <edge source="PER" target="HKG">
      <data key="d0">4490686</data>
    </edge>
    <edge source="PER" target="IDN">
      <data key="d0">28115992</data>
    </edge>
    <edge source="PER" target="ISR">
      <data key="d0">488648</data>
    </edge>
    <edge source="PER" target="ITA">
      <data key="d0">5874019</data>
    </edge>
    <edge source="PER" target="JPN">
      <data key="d0">166001657</data>
    </edge>
    <edge source="PER" target="KOR">
      <data key="d0">5543756</data>
    </edge>
    <edge source="PER" target="LTU">
      <data key="d0">115315</data>
    </edge>
    <edge source="PER" target="MYS">
      <data key="d0">850037</data>
    </edge>
    <edge source="PER" target="MUS">
      <data key="d0">37074</data>
    </edge>
    <edge source="PER" target="MEX">
      <data key="d0">5017775</data>
    </edge>
    <edge source="PER" target="NLD">
      <data key="d0">34356</data>
    </edge>
    <edge source="PER" target="NZL">
      <data key="d0">47974</data>
    </edge>
    <edge source="PER" target="NIC">
      <data key="d0">3128235</data>
    </edge>
    <edge source="PER" target="PAN">
      <data key="d0">6658311</data>
    </edge>
    <edge source="PER" target="PHL">
      <data key="d0">2364842</data>
    </edge>
    <edge source="PER" target="ROU">
      <data key="d0">878260</data>
    </edge>
    <edge source="PER" target="RUS">
      <data key="d0">624368</data>
    </edge>
    <edge source="PER" target="SAU">
      <data key="d0">675665</data>
    </edge>
    <edge source="PER" target="IND">
      <data key="d0">2004428</data>
    </edge>
    <edge source="PER" target="SGP">
      <data key="d0">1588788</data>
    </edge>
    <edge source="PER" target="VNM">
      <data key="d0">72407682</data>
    </edge>
    <edge source="PER" target="ESP">
      <data key="d0">30677200</data>
    </edge>
    <edge source="PER" target="THA">
      <data key="d0">2058284</data>
    </edge>
    <edge source="PER" target="ARE">
      <data key="d0">135407</data>
    </edge>
    <edge source="PER" target="TUR">
      <data key="d0">46335185</data>
    </edge>
    <edge source="PER" target="UKR">
      <data key="d0">300989</data>
    </edge>
    <edge source="PER" target="GBR">
      <data key="d0">27444465</data>
    </edge>
    <edge source="PER" target="USA">
      <data key="d0">2056120</data>
    </edge>
    <edge source="PHL" target="AUS">
      <data key="d0">47659</data>
    </edge>
    <edge source="PHL" target="CAN">
      <data key="d0">58150</data>
    </edge>
    <edge source="PHL" target="LKA">
      <data key="d0">126843</data>
    </edge>
    <edge source="PHL" target="CHN">
      <data key="d0">7123318</data>
    </edge>
    <edge source="PHL" target="HKG">
      <data key="d0">404660</data>
    </edge>
    <edge source="PHL" target="IDN">
      <data key="d0">1458103</data>
    </edge>
    <edge source="PHL" target="JPN">
      <data key="d0">6580876</data>
    </edge>
    <edge source="PHL" target="KOR">
      <data key="d0">62063061</data>
    </edge>
    <edge source="PHL" target="MYS">
      <data key="d0">119543</data>
    </edge>
    <edge source="PHL" target="NLD">
      <data key="d0">7577439</data>
    </edge>
    <edge source="PHL" target="PAK">
      <data key="d0">4978851</data>
    </edge>
    <edge source="PHL" target="IND">
      <data key="d0">3185803</data>
    </edge>
    <edge source="PHL" target="SGP">
      <data key="d0">916292</data>
    </edge>
    <edge source="PHL" target="VNM">
      <data key="d0">31086771</data>
    </edge>
    <edge source="PHL" target="THA">
      <data key="d0">46876</data>
    </edge>
    <edge source="PHL" target="ARE">
      <data key="d0">165844</data>
    </edge>
    <edge source="PHL" target="GBR">
      <data key="d0">11960</data>
    </edge>
    <edge source="PHL" target="USA">
      <data key="d0">485109</data>
    </edge>
    <edge source="POL" target="ALB">
      <data key="d0">289973</data>
    </edge>
    <edge source="POL" target="AZE">
      <data key="d0">314210</data>
    </edge>
    <edge source="POL" target="AUS">
      <data key="d0">93998</data>
    </edge>
    <edge source="POL" target="AUT">
      <data key="d0">14323056</data>
    </edge>
    <edge source="POL" target="ARM">
      <data key="d0">334557</data>
    </edge>
    <edge source="POL" target="BEL">
      <data key="d0">9848111</data>
    </edge>
    <edge source="POL" target="BRA">
      <data key="d0">192555</data>
    </edge>
    <edge source="POL" target="BGR">
      <data key="d0">2732716</data>
    </edge>
    <edge source="POL" target="BLR">
      <data key="d0">11920794</data>
    </edge>
    <edge source="POL" target="CAN">
      <data key="d0">12031</data>
    </edge>
    <edge source="POL" target="CHL">
      <data key="d0">111763</data>
    </edge>
    <edge source="POL" target="CHN">
      <data key="d0">75459</data>
    </edge>
    <edge source="POL" target="HRV">
      <data key="d0">5513803</data>
    </edge>
    <edge source="POL" target="CZE">
      <data key="d0">52358639</data>
    </edge>
    <edge source="POL" target="DNK">
      <data key="d0">27497862</data>
    </edge>
    <edge source="POL" target="EST">
      <data key="d0">6853593</data>
    </edge>
    <edge source="POL" target="FIN">
      <data key="d0">11454388</data>
    </edge>
    <edge source="POL" target="FRA">
      <data key="d0">31378337</data>
    </edge>
    <edge source="POL" target="GEO">
      <data key="d0">1512255</data>
    </edge>
    <edge source="POL" target="DEU">
      <data key="d0">115172892</data>
    </edge>
    <edge source="POL" target="GRC">
      <data key="d0">2150311</data>
    </edge>
    <edge source="POL" target="HKG">
      <data key="d0">95395</data>
    </edge>
    <edge source="POL" target="HUN">
      <data key="d0">15329744</data>
    </edge>
    <edge source="POL" target="IDN">
      <data key="d0">87726</data>
    </edge>
    <edge source="POL" target="IRL">
      <data key="d0">16867482</data>
    </edge>
    <edge source="POL" target="ISR">
      <data key="d0">109292</data>
    </edge>
    <edge source="POL" target="ITA">
      <data key="d0">5700079</data>
    </edge>
    <edge source="POL" target="KAZ">
      <data key="d0">1723196</data>
    </edge>
    <edge source="POL" target="JOR">
      <data key="d0">48207</data>
    </edge>
    <edge source="POL" target="KOR">
      <data key="d0">50498</data>
    </edge>
    <edge source="POL" target="KGZ">
      <data key="d0">151252</data>
    </edge>
    <edge source="POL" target="LVA">
      <data key="d0">8237988</data>
    </edge>
    <edge source="POL" target="LTU">
      <data key="d0">19610001</data>
    </edge>
    <edge source="POL" target="MYS">
      <data key="d0">61370</data>
    </edge>
    <edge source="POL" target="MUS">
      <data key="d0">14635</data>
    </edge>
    <edge source="POL" target="MEX">
      <data key="d0">115593</data>
    </edge>
    <edge source="POL" target="MDA">
      <data key="d0">1114798</data>
    </edge>
    <edge source="POL" target="MAR">
      <data key="d0">2292690</data>
    </edge>
    <edge source="POL" target="NLD">
      <data key="d0">68776356</data>
    </edge>
    <edge source="POL" target="NER">
      <data key="d0">61283</data>
    </edge>
    <edge source="POL" target="NOR">
      <data key="d0">6657223</data>
    </edge>
    <edge source="POL" target="PAK">
      <data key="d0">175806</data>
    </edge>
    <edge source="POL" target="PER">
      <data key="d0">39660</data>
    </edge>
    <edge source="POL" target="PRT">
      <data key="d0">1915442</data>
    </edge>
    <edge source="POL" target="ROU">
      <data key="d0">8421972</data>
    </edge>
    <edge source="POL" target="RUS">
      <data key="d0">14858862</data>
    </edge>
    <edge source="POL" target="SAU">
      <data key="d0">14761</data>
    </edge>
    <edge source="POL" target="SRB">
      <data key="d0">1817747</data>
    </edge>
    <edge source="POL" target="IND">
      <data key="d0">50799</data>
    </edge>
    <edge source="POL" target="SVK">
      <data key="d0">35282987</data>
    </edge>
    <edge source="POL" target="VNM">
      <data key="d0">18270055</data>
    </edge>
    <edge source="POL" target="SVN">
      <data key="d0">2333988</data>
    </edge>
    <edge source="POL" target="ZAF">
      <data key="d0">55055</data>
    </edge>
    <edge source="POL" target="ESP">
      <data key="d0">42442781</data>
    </edge>
    <edge source="POL" target="SWE">
      <data key="d0">23257333</data>
    </edge>
    <edge source="POL" target="CHE">
      <data key="d0">3620633</data>
    </edge>
    <edge source="POL" target="THA">
      <data key="d0">392878</data>
    </edge>
    <edge source="POL" target="ARE">
      <data key="d0">75714</data>
    </edge>
    <edge source="POL" target="TUR">
      <data key="d0">561058</data>
    </edge>
    <edge source="POL" target="UKR">
      <data key="d0">42376403</data>
    </edge>
    <edge source="POL" target="MKD">
      <data key="d0">430309</data>
    </edge>
    <edge source="POL" target="EGY">
      <data key="d0">174089</data>
    </edge>
    <edge source="POL" target="GBR">
      <data key="d0">20381321</data>
    </edge>
    <edge source="POL" target="USA">
      <data key="d0">18508</data>
    </edge>
    <edge source="PRT" target="ARM">
      <data key="d0">332073</data>
    </edge>
    <edge source="PRT" target="BEL">
      <data key="d0">162544</data>
    </edge>
    <edge source="PRT" target="BRA">
      <data key="d0">19927</data>
    </edge>
    <edge source="PRT" target="BGR">
      <data key="d0">273302</data>
    </edge>
    <edge source="PRT" target="CAN">
      <data key="d0">60795</data>
    </edge>
    <edge source="PRT" target="HRV">
      <data key="d0">61421</data>
    </edge>
    <edge source="PRT" target="EST">
      <data key="d0">37114</data>
    </edge>
    <edge source="PRT" target="FRA">
      <data key="d0">1701879</data>
    </edge>
    <edge source="PRT" target="GRC">
      <data key="d0">3979023</data>
    </edge>
    <edge source="PRT" target="ITA">
      <data key="d0">2459628</data>
    </edge>
    <edge source="PRT" target="JOR">
      <data key="d0">420473</data>
    </edge>
    <edge source="PRT" target="MAR">
      <data key="d0">204667</data>
    </edge>
    <edge source="PRT" target="MOZ">
      <data key="d0">1598111</data>
    </edge>
    <edge source="PRT" target="NLD">
      <data key="d0">86096</data>
    </edge>
    <edge source="PRT" target="PAK">
      <data key="d0">66966</data>
    </edge>
    <edge source="PRT" target="RUS">
      <data key="d0">44889</data>
    </edge>
    <edge source="PRT" target="ESP">
      <data key="d0">69608292</data>
    </edge>
    <edge source="PRT" target="CHE">
      <data key="d0">22142</data>
    </edge>
    <edge source="PRT" target="USA">
      <data key="d0">28587</data>
    </edge>
    <edge source="ROU" target="AZE">
      <data key="d0">2060129</data>
    </edge>
    <edge source="ROU" target="AUT">
      <data key="d0">92845</data>
    </edge>
    <edge source="ROU" target="BGR">
      <data key="d0">47093196</data>
    </edge>
    <edge source="ROU" target="HRV">
      <data key="d0">141967</data>
    </edge>
    <edge source="ROU" target="CZE">
      <data key="d0">368640</data>
    </edge>
    <edge source="ROU" target="EST">
      <data key="d0">80295</data>
    </edge>
    <edge source="ROU" target="FRA">
      <data key="d0">9451104</data>
    </edge>
    <edge source="ROU" target="GEO">
      <data key="d0">759038</data>
    </edge>
    <edge source="ROU" target="DEU">
      <data key="d0">5660063</data>
    </edge>
    <edge source="ROU" target="GRC">
      <data key="d0">3659321</data>
    </edge>
    <edge source="ROU" target="HUN">
      <data key="d0">19284494</data>
    </edge>
    <edge source="ROU" target="ISR">
      <data key="d0">12654074</data>
    </edge>
    <edge source="ROU" target="ITA">
      <data key="d0">3513018</data>
    </edge>
    <edge source="ROU" target="JOR">
      <data key="d0">73316</data>
    </edge>
    <edge source="ROU" target="LBN">
      <data key="d0">77362</data>
    </edge>
    <edge source="ROU" target="LTU">
      <data key="d0">19212</data>
    </edge>
    <edge source="ROU" target="MDA">
      <data key="d0">2689547</data>
    </edge>
    <edge source="ROU" target="MAR">
      <data key="d0">476511</data>
    </edge>
    <edge source="ROU" target="NLD">
      <data key="d0">421907</data>
    </edge>
    <edge source="ROU" target="POL">
      <data key="d0">1131883</data>
    </edge>
    <edge source="ROU" target="SVK">
      <data key="d0">225218</data>
    </edge>
    <edge source="ROU" target="VNM">
      <data key="d0">224623</data>
    </edge>
    <edge source="ROU" target="ESP">
      <data key="d0">27781629</data>
    </edge>
    <edge source="ROU" target="CHE">
      <data key="d0">11122</data>
    </edge>
    <edge source="ROU" target="ARE">
      <data key="d0">60392</data>
    </edge>
    <edge source="ROU" target="TUR">
      <data key="d0">11763253</data>
    </edge>
    <edge source="ROU" target="EGY">
      <data key="d0">420433</data>
    </edge>
    <edge source="RUS" target="AZE">
      <data key="d0">8555333</data>
    </edge>
    <edge source="RUS" target="ARM">
      <data key="d0">448441</data>
    </edge>
    <edge source="RUS" target="BEL">
      <data key="d0">4032398</data>
    </edge>
    <edge source="RUS" target="BLR">
      <data key="d0">35769182</data>
    </edge>
    <edge source="RUS" target="CHN">
      <data key="d0">24213619</data>
    </edge>
    <edge source="RUS" target="HRV">
      <data key="d0">17727</data>
    </edge>
    <edge source="RUS" target="DNK">
      <data key="d0">32079490</data>
    </edge>
    <edge source="RUS" target="EST">
      <data key="d0">927562</data>
    </edge>
    <edge source="RUS" target="FIN">
      <data key="d0">9737817</data>
    </edge>
    <edge source="RUS" target="FRA">
      <data key="d0">19343212</data>
    </edge>
    <edge source="RUS" target="GEO">
      <data key="d0">4076351</data>
    </edge>
    <edge source="RUS" target="DEU">
      <data key="d0">9829427</data>
    </edge>
    <edge source="RUS" target="GRC">
      <data key="d0">1605914</data>
    </edge>
    <edge source="RUS" target="HUN">
      <data key="d0">11193</data>
    </edge>
    <edge source="RUS" target="IDN">
      <data key="d0">32400</data>
    </edge>
    <edge source="RUS" target="IRL">
      <data key="d0">655677</data>
    </edge>
    <edge source="RUS" target="ISR">
      <data key="d0">20279364</data>
    </edge>
    <edge source="RUS" target="ITA">
      <data key="d0">86671425</data>
    </edge>
    <edge source="RUS" target="JPN">
      <data key="d0">48120</data>
    </edge>
    <edge source="RUS" target="KAZ">
      <data key="d0">30695373</data>
    </edge>
    <edge source="RUS" target="KOR">
      <data key="d0">34944798</data>
    </edge>
    <edge source="RUS" target="KGZ">
      <data key="d0">1348636</data>
    </edge>
    <edge source="RUS" target="LVA">
      <data key="d0">91175068</data>
    </edge>
    <edge source="RUS" target="LTU">
      <data key="d0">2897122</data>
    </edge>
    <edge source="RUS" target="MDA">
      <data key="d0">1543569</data>
    </edge>
    <edge source="RUS" target="MAR">
      <data key="d0">18500436</data>
    </edge>
    <edge source="RUS" target="NLD">
      <data key="d0">36663853</data>
    </edge>
    <edge source="RUS" target="NOR">
      <data key="d0">3168304</data>
    </edge>
    <edge source="RUS" target="POL">
      <data key="d0">865806</data>
    </edge>
    <edge source="RUS" target="SRB">
      <data key="d0">3998699</data>
    </edge>
    <edge source="RUS" target="SGP">
      <data key="d0">243910</data>
    </edge>
    <edge source="RUS" target="VNM">
      <data key="d0">1398187</data>
    </edge>
    <edge source="RUS" target="ESP">
      <data key="d0">60496703</data>
    </edge>
    <edge source="RUS" target="SWE">
      <data key="d0">5041826</data>
    </edge>
    <edge source="RUS" target="CHE">
      <data key="d0">14400</data>
    </edge>
    <edge source="RUS" target="THA">
      <data key="d0">18715</data>
    </edge>
    <edge source="RUS" target="TUN">
      <data key="d0">474066</data>
    </edge>
    <edge source="RUS" target="TUR">
      <data key="d0">198017351</data>
    </edge>
    <edge source="RUS" target="UKR">
      <data key="d0">35681325</data>
    </edge>
    <edge source="RUS" target="EGY">
      <data key="d0">7724100</data>
    </edge>
    <edge source="RUS" target="GBR">
      <data key="d0">5679476</data>
    </edge>
    <edge source="SAU" target="COL">
      <data key="d0">46933</data>
    </edge>
    <edge source="SAU" target="GHA">
      <data key="d0">60533</data>
    </edge>
    <edge source="SAU" target="JOR">
      <data key="d0">701068</data>
    </edge>
    <edge source="SAU" target="OMN">
      <data key="d0">57067</data>
    </edge>
    <edge source="SAU" target="VNM">
      <data key="d0">930401</data>
    </edge>
    <edge source="SAU" target="ESP">
      <data key="d0">135200</data>
    </edge>
    <edge source="SAU" target="ARE">
      <data key="d0">955468</data>
    </edge>
    <edge source="SAU" target="EGY">
      <data key="d0">28800</data>
    </edge>
    <edge source="SAU" target="USA">
      <data key="d0">445601</data>
    </edge>
    <edge source="SEN" target="CMR">
      <data key="d0">1340514</data>
    </edge>
    <edge source="SEN" target="CAN">
      <data key="d0">56119</data>
    </edge>
    <edge source="SEN" target="CRI">
      <data key="d0">12927</data>
    </edge>
    <edge source="SEN" target="BEN">
      <data key="d0">142704</data>
    </edge>
    <edge source="SEN" target="FRA">
      <data key="d0">20340</data>
    </edge>
    <edge source="SEN" target="DEU">
      <data key="d0">22714</data>
    </edge>
    <edge source="SEN" target="GHA">
      <data key="d0">42690</data>
    </edge>
    <edge source="SEN" target="ITA">
      <data key="d0">55404</data>
    </edge>
    <edge source="SEN" target="CIV">
      <data key="d0">128579</data>
    </edge>
    <edge source="SEN" target="JPN">
      <data key="d0">187694</data>
    </edge>
    <edge source="SEN" target="MRT">
      <data key="d0">126218</data>
    </edge>
    <edge source="SEN" target="NOR">
      <data key="d0">92696</data>
    </edge>
    <edge source="SEN" target="TGO">
      <data key="d0">394913</data>
    </edge>
    <edge source="SEN" target="GBR">
      <data key="d0">741134</data>
    </edge>
    <edge source="SGP" target="ARG">
      <data key="d0">97670</data>
    </edge>
    <edge source="SGP" target="AUS">
      <data key="d0">5920213</data>
    </edge>
    <edge source="SGP" target="AUT">
      <data key="d0">28215</data>
    </edge>
    <edge source="SGP" target="BOL">
      <data key="d0">15057</data>
    </edge>
    <edge source="SGP" target="BRA">
      <data key="d0">130421</data>
    </edge>
    <edge source="SGP" target="KHM">
      <data key="d0">347048</data>
    </edge>
    <edge source="SGP" target="CAN">
      <data key="d0">371962</data>
    </edge>
    <edge source="SGP" target="LKA">
      <data key="d0">3109930</data>
    </edge>
    <edge source="SGP" target="CHN">
      <data key="d0">9368416</data>
    </edge>
    <edge source="SGP" target="COL">
      <data key="d0">62173</data>
    </edge>
    <edge source="SGP" target="ECU">
      <data key="d0">49199</data>
    </edge>
    <edge source="SGP" target="DEU">
      <data key="d0">36504</data>
    </edge>
    <edge source="SGP" target="HKG">
      <data key="d0">1167558</data>
    </edge>
    <edge source="SGP" target="IDN">
      <data key="d0">79405088</data>
    </edge>
    <edge source="SGP" target="JPN">
      <data key="d0">9374652</data>
    </edge>
    <edge source="SGP" target="JOR">
      <data key="d0">359969</data>
    </edge>
    <edge source="SGP" target="KOR">
      <data key="d0">6610402</data>
    </edge>
    <edge source="SGP" target="MDG">
      <data key="d0">166508</data>
    </edge>
    <edge source="SGP" target="MYS">
      <data key="d0">24506969</data>
    </edge>
    <edge source="SGP" target="MUS">
      <data key="d0">27110</data>
    </edge>
    <edge source="SGP" target="MAR">
      <data key="d0">56708</data>
    </edge>
    <edge source="SGP" target="OMN">
      <data key="d0">454445</data>
    </edge>
    <edge source="SGP" target="NZL">
      <data key="d0">1355536</data>
    </edge>
    <edge source="SGP" target="PAK">
      <data key="d0">2317341</data>
    </edge>
    <edge source="SGP" target="PHL">
      <data key="d0">18334379</data>
    </edge>
    <edge source="SGP" target="SAU">
      <data key="d0">340109</data>
    </edge>
    <edge source="SGP" target="SEN">
      <data key="d0">196446</data>
    </edge>
    <edge source="SGP" target="IND">
      <data key="d0">6789561</data>
    </edge>
    <edge source="SGP" target="VNM">
      <data key="d0">25735445</data>
    </edge>
    <edge source="SGP" target="ZAF">
      <data key="d0">12484</data>
    </edge>
    <edge source="SGP" target="ESP">
      <data key="d0">22571</data>
    </edge>
    <edge source="SGP" target="THA">
      <data key="d0">18146537</data>
    </edge>
    <edge source="SGP" target="ARE">
      <data key="d0">762178</data>
    </edge>
    <edge source="SGP" target="UKR">
      <data key="d0">54572</data>
    </edge>
    <edge source="SGP" target="EGY">
      <data key="d0">939139</data>
    </edge>
    <edge source="SGP" target="GBR">
      <data key="d0">251636</data>
    </edge>
    <edge source="SGP" target="TZA">
      <data key="d0">36090</data>
    </edge>
    <edge source="SGP" target="USA">
      <data key="d0">330191</data>
    </edge>
    <edge source="VNM" target="AUS">
      <data key="d0">201813</data>
    </edge>
    <edge source="VNM" target="BEL">
      <data key="d0">204132</data>
    </edge>
    <edge source="VNM" target="BRA">
      <data key="d0">31600</data>
    </edge>
    <edge source="VNM" target="KHM">
      <data key="d0">75291066</data>
    </edge>
    <edge source="VNM" target="LKA">
      <data key="d0">701853</data>
    </edge>
    <edge source="VNM" target="CHN">
      <data key="d0">73637937</data>
    </edge>
    <edge source="VNM" target="CZE">
      <data key="d0">16000</data>
    </edge>
    <edge source="VNM" target="FRA">
      <data key="d0">142618</data>
    </edge>
    <edge source="VNM" target="DEU">
      <data key="d0">113640</data>
    </edge>
    <edge source="VNM" target="GHA">
      <data key="d0">194947</data>
    </edge>
    <edge source="VNM" target="HKG">
      <data key="d0">1172037</data>
    </edge>
    <edge source="VNM" target="IDN">
      <data key="d0">8148176</data>
    </edge>
    <edge source="VNM" target="IRL">
      <data key="d0">111838</data>
    </edge>
    <edge source="VNM" target="ISR">
      <data key="d0">59200</data>
    </edge>
    <edge source="VNM" target="ITA">
      <data key="d0">1041105</data>
    </edge>
    <edge source="VNM" target="JPN">
      <data key="d0">11288760</data>
    </edge>
    <edge source="VNM" target="KOR">
      <data key="d0">12504687</data>
    </edge>
    <edge source="VNM" target="MYS">
      <data key="d0">44068262</data>
    </edge>
    <edge source="VNM" target="MEX">
      <data key="d0">92165</data>
    </edge>
    <edge source="VNM" target="MAR">
      <data key="d0">13527</data>
    </edge>
    <edge source="VNM" target="OMN">
      <data key="d0">26050</data>
    </edge>
    <edge source="VNM" target="NLD">
      <data key="d0">249060</data>
    </edge>
    <edge source="VNM" target="NZL">
      <data key="d0">228789</data>
    </edge>
    <edge source="VNM" target="PAK">
      <data key="d0">496690</data>
    </edge>
    <edge source="VNM" target="PHL">
      <data key="d0">2954251</data>
    </edge>
    <edge source="VNM" target="POL">
      <data key="d0">15134</data>
    </edge>
    <edge source="VNM" target="SAU">
      <data key="d0">435556</data>
    </edge>
    <edge source="VNM" target="IND">
      <data key="d0">16004817</data>
    </edge>
    <edge source="VNM" target="SGP">
      <data key="d0">2041085</data>
    </edge>
    <edge source="VNM" target="ZAF">
      <data key="d0">63525</data>
    </edge>
    <edge source="VNM" target="ESP">
      <data key="d0">331700</data>
    </edge>
    <edge source="VNM" target="THA">
      <data key="d0">11851046</data>
    </edge>
    <edge source="VNM" target="ARE">
      <data key="d0">1989965</data>
    </edge>
    <edge source="VNM" target="TUN">
      <data key="d0">37513</data>
    </edge>
    <edge source="VNM" target="EGY">
      <data key="d0">226382</data>
    </edge>
    <edge source="VNM" target="GBR">
      <data key="d0">227118</data>
    </edge>
    <edge source="VNM" target="USA">
      <data key="d0">1826246</data>
    </edge>
    <edge source="SVN" target="AZE">
      <data key="d0">28955</data>
    </edge>
    <edge source="SVN" target="AUT">
      <data key="d0">698110</data>
    </edge>
    <edge source="SVN" target="BEL">
      <data key="d0">316854</data>
    </edge>
    <edge source="SVN" target="BGR">
      <data key="d0">23893</data>
    </edge>
    <edge source="SVN" target="CAN">
      <data key="d0">297921</data>
    </edge>
    <edge source="SVN" target="HRV">
      <data key="d0">2573779</data>
    </edge>
    <edge source="SVN" target="CZE">
      <data key="d0">196756</data>
    </edge>
    <edge source="SVN" target="DNK">
      <data key="d0">17910</data>
    </edge>
    <edge source="SVN" target="FRA">
      <data key="d0">244929</data>
    </edge>
    <edge source="SVN" target="DEU">
      <data key="d0">120898</data>
    </edge>
    <edge source="SVN" target="GRC">
      <data key="d0">224598</data>
    </edge>
    <edge source="SVN" target="HND">
      <data key="d0">31219</data>
    </edge>
    <edge source="SVN" target="HUN">
      <data key="d0">62117770</data>
    </edge>
    <edge source="SVN" target="ITA">
      <data key="d0">2629926</data>
    </edge>
    <edge source="SVN" target="KOR">
      <data key="d0">32848</data>
    </edge>
    <edge source="SVN" target="LBN">
      <data key="d0">36226</data>
    </edge>
    <edge source="SVN" target="LTU">
      <data key="d0">50938</data>
    </edge>
    <edge source="SVN" target="MYS">
      <data key="d0">36270</data>
    </edge>
    <edge source="SVN" target="MAR">
      <data key="d0">312254</data>
    </edge>
    <edge source="SVN" target="NLD">
      <data key="d0">68296</data>
    </edge>
    <edge source="SVN" target="NIC">
      <data key="d0">31748</data>
    </edge>
    <edge source="SVN" target="PAK">
      <data key="d0">28823</data>
    </edge>
    <edge source="SVN" target="POL">
      <data key="d0">162112</data>
    </edge>
    <edge source="SVN" target="ROU">
      <data key="d0">889323</data>
    </edge>
    <edge source="SVN" target="RUS">
      <data key="d0">1158210</data>
    </edge>
    <edge source="SVN" target="SRB">
      <data key="d0">1105969</data>
    </edge>
    <edge source="SVN" target="SGP">
      <data key="d0">79016</data>
    </edge>
    <edge source="SVN" target="SVK">
      <data key="d0">2871729</data>
    </edge>
    <edge source="SVN" target="ESP">
      <data key="d0">57274</data>
    </edge>
    <edge source="SVN" target="CHE">
      <data key="d0">189942</data>
    </edge>
    <edge source="SVN" target="TUR">
      <data key="d0">598460</data>
    </edge>
    <edge source="SVN" target="UKR">
      <data key="d0">263647</data>
    </edge>
    <edge source="SVN" target="MKD">
      <data key="d0">235644</data>
    </edge>
    <edge source="SVN" target="EGY">
      <data key="d0">45594</data>
    </edge>
    <edge source="SVN" target="GBR">
      <data key="d0">603091</data>
    </edge>
    <edge source="SVN" target="USA">
      <data key="d0">30156</data>
    </edge>
    <edge source="ZAF" target="AUS">
      <data key="d0">144651</data>
    </edge>
    <edge source="ZAF" target="BEL">
      <data key="d0">164950</data>
    </edge>
    <edge source="ZAF" target="BWA">
      <data key="d0">26096653</data>
    </edge>
    <edge source="ZAF" target="CMR">
      <data key="d0">84303</data>
    </edge>
    <edge source="ZAF" target="CHN">
      <data key="d0">24390483</data>
    </edge>
    <edge source="ZAF" target="DNK">
      <data key="d0">5753246</data>
    </edge>
    <edge source="ZAF" target="FRA">
      <data key="d0">1386890</data>
    </edge>
    <edge source="ZAF" target="GEO">
      <data key="d0">143256</data>
    </edge>
    <edge source="ZAF" target="DEU">
      <data key="d0">8254788</data>
    </edge>
    <edge source="ZAF" target="GHA">
      <data key="d0">933938</data>
    </edge>
    <edge source="ZAF" target="GRC">
      <data key="d0">1611088</data>
    </edge>
    <edge source="ZAF" target="HKG">
      <data key="d0">192162</data>
    </edge>
    <edge source="ZAF" target="IRL">
      <data key="d0">183549</data>
    </edge>
    <edge source="ZAF" target="CIV">
      <data key="d0">49763</data>
    </edge>
    <edge source="ZAF" target="JPN">
      <data key="d0">14058892</data>
    </edge>
    <edge source="ZAF" target="KOR">
      <data key="d0">119366</data>
    </edge>
    <edge source="ZAF" target="LTU">
      <data key="d0">624609</data>
    </edge>
    <edge source="ZAF" target="MWI">
      <data key="d0">2628616</data>
    </edge>
    <edge source="ZAF" target="MUS">
      <data key="d0">2432407</data>
    </edge>
    <edge source="ZAF" target="MOZ">
      <data key="d0">9022510</data>
    </edge>
    <edge source="ZAF" target="OMN">
      <data key="d0">403442</data>
    </edge>
    <edge source="ZAF" target="NAM">
      <data key="d0">44556270</data>
    </edge>
    <edge source="ZAF" target="NLD">
      <data key="d0">306653</data>
    </edge>
    <edge source="ZAF" target="NZL">
      <data key="d0">58587</data>
    </edge>
    <edge source="ZAF" target="SAU">
      <data key="d0">28026</data>
    </edge>
    <edge source="ZAF" target="IND">
      <data key="d0">250454</data>
    </edge>
    <edge source="ZAF" target="VNM">
      <data key="d0">20140</data>
    </edge>
    <edge source="ZAF" target="ZWE">
      <data key="d0">19165975</data>
    </edge>
    <edge source="ZAF" target="ESP">
      <data key="d0">1600572</data>
    </edge>
    <edge source="ZAF" target="CHE">
      <data key="d0">206096</data>
    </edge>
    <edge source="ZAF" target="ARE">
      <data key="d0">8136488</data>
    </edge>
    <edge source="ZAF" target="TUR">
      <data key="d0">9442136</data>
    </edge>
    <edge source="ZAF" target="UGA">
      <data key="d0">264213</data>
    </edge>
    <edge source="ZAF" target="EGY">
      <data key="d0">305076</data>
    </edge>
    <edge source="ZAF" target="GBR">
      <data key="d0">2503515</data>
    </edge>
    <edge source="ZAF" target="TZA">
      <data key="d0">370537</data>
    </edge>
    <edge source="ZAF" target="USA">
      <data key="d0">216439</data>
    </edge>
    <edge source="THA" target="AUS">
      <data key="d0">62770980</data>
    </edge>
    <edge source="THA" target="AUT">
      <data key="d0">414256</data>
    </edge>
    <edge source="THA" target="BEL">
      <data key="d0">2359207</data>
    </edge>
    <edge source="THA" target="BRA">
      <data key="d0">663805</data>
    </edge>
    <edge source="THA" target="KHM">
      <data key="d0">67431578</data>
    </edge>
    <edge source="THA" target="CAN">
      <data key="d0">16393822</data>
    </edge>
    <edge source="THA" target="LKA">
      <data key="d0">877602</data>
    </edge>
    <edge source="THA" target="CHN">
      <data key="d0">53102805</data>
    </edge>
    <edge source="THA" target="HRV">
      <data key="d0">13499</data>
    </edge>
    <edge source="THA" target="CZE">
      <data key="d0">484988</data>
    </edge>
    <edge source="THA" target="DNK">
      <data key="d0">164230</data>
    </edge>
    <edge source="THA" target="EST">
      <data key="d0">30599</data>
    </edge>
    <edge source="THA" target="FIN">
      <data key="d0">751434</data>
    </edge>
    <edge source="THA" target="FRA">
      <data key="d0">8695479</data>
    </edge>
    <edge source="THA" target="DEU">
      <data key="d0">18620861</data>
    </edge>
    <edge source="THA" target="GRC">
      <data key="d0">4504139</data>
    </edge>
    <edge source="THA" target="HKG">
      <data key="d0">12227664</data>
    </edge>
    <edge source="THA" target="HUN">
      <data key="d0">112051</data>
    </edge>
    <edge source="THA" target="IDN">
      <data key="d0">24874969</data>
    </edge>
    <edge source="THA" target="IRL">
      <data key="d0">44569</data>
    </edge>
    <edge source="THA" target="ISR">
      <data key="d0">1031286</data>
    </edge>
    <edge source="THA" target="ITA">
      <data key="d0">70191980</data>
    </edge>
    <edge source="THA" target="JPN">
      <data key="d0">344296327</data>
    </edge>
    <edge source="THA" target="JOR">
      <data key="d0">41035</data>
    </edge>
    <edge source="THA" target="KOR">
      <data key="d0">67884024</data>
    </edge>
    <edge source="THA" target="LBN">
      <data key="d0">273730</data>
    </edge>
    <edge source="THA" target="MDG">
      <data key="d0">124389</data>
    </edge>
    <edge source="THA" target="MYS">
      <data key="d0">66278137</data>
    </edge>
    <edge source="THA" target="MUS">
      <data key="d0">314493</data>
    </edge>
    <edge source="THA" target="MEX">
      <data key="d0">196600</data>
    </edge>
    <edge source="THA" target="OMN">
      <data key="d0">43504</data>
    </edge>
    <edge source="THA" target="NLD">
      <data key="d0">4154369</data>
    </edge>
    <edge source="THA" target="NZL">
      <data key="d0">5975990</data>
    </edge>
    <edge source="THA" target="NOR">
      <data key="d0">23277</data>
    </edge>
    <edge source="THA" target="PAK">
      <data key="d0">2265884</data>
    </edge>
    <edge source="THA" target="PHL">
      <data key="d0">38080819</data>
    </edge>
    <edge source="THA" target="POL">
      <data key="d0">176667</data>
    </edge>
    <edge source="THA" target="PRT">
      <data key="d0">376491</data>
    </edge>
    <edge source="THA" target="ROU">
      <data key="d0">92162</data>
    </edge>
    <edge source="THA" target="RUS">
      <data key="d0">9469346</data>
    </edge>
    <edge source="THA" target="SAU">
      <data key="d0">312813</data>
    </edge>
    <edge source="THA" target="IND">
      <data key="d0">29057015</data>
    </edge>
    <edge source="THA" target="SGP">
      <data key="d0">8835031</data>
    </edge>
    <edge source="THA" target="VNM">
      <data key="d0">57392476</data>
    </edge>
    <edge source="THA" target="SVN">
      <data key="d0">34681</data>
    </edge>
    <edge source="THA" target="ZAF">
      <data key="d0">2616034</data>
    </edge>
    <edge source="THA" target="ESP">
      <data key="d0">300714</data>
    </edge>
    <edge source="THA" target="SWE">
      <data key="d0">2205890</data>
    </edge>
    <edge source="THA" target="CHE">
      <data key="d0">3194515</data>
    </edge>
    <edge source="THA" target="ARE">
      <data key="d0">6023378</data>
    </edge>
    <edge source="THA" target="TUR">
      <data key="d0">2097024</data>
    </edge>
    <edge source="THA" target="UKR">
      <data key="d0">2258490</data>
    </edge>
    <edge source="THA" target="EGY">
      <data key="d0">188974</data>
    </edge>
    <edge source="THA" target="GBR">
      <data key="d0">30678438</data>
    </edge>
    <edge source="THA" target="TZA">
      <data key="d0">678649</data>
    </edge>
    <edge source="THA" target="USA">
      <data key="d0">148098553</data>
    </edge>
    <edge source="THA" target="URY">
      <data key="d0">71300</data>
    </edge>
    <edge source="ARE" target="BEL">
      <data key="d0">11559</data>
    </edge>
    <edge source="ARE" target="KHM">
      <data key="d0">2525783</data>
    </edge>
    <edge source="ARE" target="LKA">
      <data key="d0">823103</data>
    </edge>
    <edge source="ARE" target="IDN">
      <data key="d0">1317480</data>
    </edge>
    <edge source="ARE" target="JPN">
      <data key="d0">839118</data>
    </edge>
    <edge source="ARE" target="JOR">
      <data key="d0">26161</data>
    </edge>
    <edge source="ARE" target="LBN">
      <data key="d0">60363</data>
    </edge>
    <edge source="ARE" target="MYS">
      <data key="d0">2235008</data>
    </edge>
    <edge source="ARE" target="OMN">
      <data key="d0">16764273</data>
    </edge>
    <edge source="ARE" target="PAK">
      <data key="d0">656201</data>
    </edge>
    <edge source="ARE" target="PHL">
      <data key="d0">310415</data>
    </edge>
    <edge source="ARE" target="SAU">
      <data key="d0">19548056</data>
    </edge>
    <edge source="ARE" target="IND">
      <data key="d0">98308</data>
    </edge>
    <edge source="ARE" target="VNM">
      <data key="d0">49040464</data>
    </edge>
    <edge source="ARE" target="THA">
      <data key="d0">40242625</data>
    </edge>
    <edge source="ARE" target="EGY">
      <data key="d0">434092</data>
    </edge>
    <edge source="ARE" target="GBR">
      <data key="d0">291530</data>
    </edge>
    <edge source="TUN" target="DZA">
      <data key="d0">13464</data>
    </edge>
    <edge source="TUN" target="ITA">
      <data key="d0">2228834</data>
    </edge>
    <edge source="TUN" target="LBN">
      <data key="d0">21128</data>
    </edge>
    <edge source="TUN" target="POL">
      <data key="d0">1182201</data>
    </edge>
    <edge source="TUN" target="ESP">
      <data key="d0">842042</data>
    </edge>
    <edge source="TUN" target="TUR">
      <data key="d0">173270</data>
    </edge>
    <edge source="TUN" target="EGY">
      <data key="d0">542642</data>
    </edge>
    <edge source="TUN" target="GBR">
      <data key="d0">2307461</data>
    </edge>
    <edge source="TUR" target="ALB">
      <data key="d0">13400</data>
    </edge>
    <edge source="TUR" target="DZA">
      <data key="d0">16495</data>
    </edge>
    <edge source="TUR" target="AZE">
      <data key="d0">4168334</data>
    </edge>
    <edge source="TUR" target="AUT">
      <data key="d0">37400</data>
    </edge>
    <edge source="TUR" target="BRA">
      <data key="d0">554500</data>
    </edge>
    <edge source="TUR" target="BGR">
      <data key="d0">64970</data>
    </edge>
    <edge source="TUR" target="FRA">
      <data key="d0">77182</data>
    </edge>
    <edge source="TUR" target="GEO">
      <data key="d0">2887375</data>
    </edge>
    <edge source="TUR" target="DEU">
      <data key="d0">175218</data>
    </edge>
    <edge source="TUR" target="GRC">
      <data key="d0">1028125</data>
    </edge>
    <edge source="TUR" target="HUN">
      <data key="d0">133930</data>
    </edge>
    <edge source="TUR" target="ISR">
      <data key="d0">80336</data>
    </edge>
    <edge source="TUR" target="ITA">
      <data key="d0">143258</data>
    </edge>
    <edge source="TUR" target="JOR">
      <data key="d0">816237</data>
    </edge>
    <edge source="TUR" target="KOR">
      <data key="d0">33159</data>
    </edge>
    <edge source="TUR" target="LBN">
      <data key="d0">2003709</data>
    </edge>
    <edge source="TUR" target="LVA">
      <data key="d0">22498</data>
    </edge>
    <edge source="TUR" target="MEX">
      <data key="d0">152500</data>
    </edge>
    <edge source="TUR" target="NLD">
      <data key="d0">157430</data>
    </edge>
    <edge source="TUR" target="PAK">
      <data key="d0">249263</data>
    </edge>
    <edge source="TUR" target="PAN">
      <data key="d0">22680</data>
    </edge>
    <edge source="TUR" target="POL">
      <data key="d0">734327</data>
    </edge>
    <edge source="TUR" target="ROU">
      <data key="d0">359819</data>
    </edge>
    <edge source="TUR" target="RUS">
      <data key="d0">96600</data>
    </edge>
    <edge source="TUR" target="SAU">
      <data key="d0">2845652</data>
    </edge>
    <edge source="TUR" target="IND">
      <data key="d0">163473</data>
    </edge>
    <edge source="TUR" target="ESP">
      <data key="d0">1329097</data>
    </edge>
    <edge source="TUR" target="CHE">
      <data key="d0">17956</data>
    </edge>
    <edge source="TUR" target="THA">
      <data key="d0">109413</data>
    </edge>
    <edge source="TUR" target="TGO">
      <data key="d0">10660</data>
    </edge>
    <edge source="TUR" target="ARE">
      <data key="d0">522379</data>
    </edge>
    <edge source="TUR" target="EGY">
      <data key="d0">1228488</data>
    </edge>
    <edge source="TUR" target="GBR">
      <data key="d0">10133</data>
    </edge>
    <edge source="TUR" target="USA">
      <data key="d0">188469</data>
    </edge>
    <edge source="TUR" target="URY">
      <data key="d0">270000</data>
    </edge>
    <edge source="EGY" target="DZA">
      <data key="d0">83053</data>
    </edge>
    <edge source="EGY" target="BRA">
      <data key="d0">791382</data>
    </edge>
    <edge source="EGY" target="BEN">
      <data key="d0">11751</data>
    </edge>
    <edge source="EGY" target="DNK">
      <data key="d0">1038887</data>
    </edge>
    <edge source="EGY" target="FRA">
      <data key="d0">1029253</data>
    </edge>
    <edge source="EGY" target="DEU">
      <data key="d0">726104</data>
    </edge>
    <edge source="EGY" target="GHA">
      <data key="d0">17243</data>
    </edge>
    <edge source="EGY" target="IDN">
      <data key="d0">2305063</data>
    </edge>
    <edge source="EGY" target="ISR">
      <data key="d0">1529843</data>
    </edge>
    <edge source="EGY" target="ITA">
      <data key="d0">13111646</data>
    </edge>
    <edge source="EGY" target="JOR">
      <data key="d0">4963750</data>
    </edge>
    <edge source="EGY" target="KOR">
      <data key="d0">4478894</data>
    </edge>
    <edge source="EGY" target="LBN">
      <data key="d0">2636091</data>
    </edge>
    <edge source="EGY" target="MUS">
      <data key="d0">31099</data>
    </edge>
    <edge source="EGY" target="MAR">
      <data key="d0">26552606</data>
    </edge>
    <edge source="EGY" target="OMN">
      <data key="d0">1057190</data>
    </edge>
    <edge source="EGY" target="NLD">
      <data key="d0">1175399</data>
    </edge>
    <edge source="EGY" target="NZL">
      <data key="d0">29901</data>
    </edge>
    <edge source="EGY" target="PRT">
      <data key="d0">762173</data>
    </edge>
    <edge source="EGY" target="SAU">
      <data key="d0">5987306</data>
    </edge>
    <edge source="EGY" target="IND">
      <data key="d0">272139</data>
    </edge>
    <edge source="EGY" target="SGP">
      <data key="d0">31291</data>
    </edge>
    <edge source="EGY" target="ESP">
      <data key="d0">13092300</data>
    </edge>
    <edge source="EGY" target="ARE">
      <data key="d0">14762745</data>
    </edge>
    <edge source="EGY" target="TUN">
      <data key="d0">119358</data>
    </edge>
    <edge source="EGY" target="TUR">
      <data key="d0">64878343</data>
    </edge>
    <edge source="EGY" target="GBR">
      <data key="d0">1969623</data>
    </edge>
    <edge source="GBR" target="DZA">
      <data key="d0">683694</data>
    </edge>
    <edge source="GBR" target="ARG">
      <data key="d0">2255753</data>
    </edge>
    <edge source="GBR" target="AUS">
      <data key="d0">6814513</data>
    </edge>
    <edge source="GBR" target="AUT">
      <data key="d0">9433622</data>
    </edge>
    <edge source="GBR" target="ARM">
      <data key="d0">214957</data>
    </edge>
    <edge source="GBR" target="BEL">
      <data key="d0">28202684</data>
    </edge>
    <edge source="GBR" target="BOL">
      <data key="d0">74963</data>
    </edge>
    <edge source="GBR" target="BRA">
      <data key="d0">6962331</data>
    </edge>
    <edge source="GBR" target="BGR">
      <data key="d0">829743</data>
    </edge>
    <edge source="GBR" target="BLR">
      <data key="d0">991218</data>
    </edge>
    <edge source="GBR" target="CAN">
      <data key="d0">3502871</data>
    </edge>
    <edge source="GBR" target="LKA">
      <data key="d0">796448</data>
    </edge>
    <edge source="GBR" target="CHL">
      <data key="d0">3072484</data>
    </edge>
    <edge source="GBR" target="CHN">
      <data key="d0">18770823</data>
    </edge>
    <edge source="GBR" target="COL">
      <data key="d0">2958063</data>
    </edge>
    <edge source="GBR" target="CRI">
      <data key="d0">175786</data>
    </edge>
    <edge source="GBR" target="HRV">
      <data key="d0">835635</data>
    </edge>
    <edge source="GBR" target="CZE">
      <data key="d0">15705875</data>
    </edge>
    <edge source="GBR" target="BEN">
      <data key="d0">124734</data>
    </edge>
    <edge source="GBR" target="DNK">
      <data key="d0">21878477</data>
    </edge>
    <edge source="GBR" target="ECU">
      <data key="d0">316543</data>
    </edge>
    <edge source="GBR" target="EST">
      <data key="d0">1164449</data>
    </edge>
    <edge source="GBR" target="FIN">
      <data key="d0">45699654</data>
    </edge>
    <edge source="GBR" target="FRA">
      <data key="d0">118200860</data>
    </edge>
    <edge source="GBR" target="GEO">
      <data key="d0">140630</data>
    </edge>
    <edge source="GBR" target="DEU">
      <data key="d0">118533450</data>
    </edge>
    <edge source="GBR" target="GHA">
      <data key="d0">444942</data>
    </edge>
    <edge source="GBR" target="GRC">
      <data key="d0">4394768</data>
    </edge>
    <edge source="GBR" target="HKG">
      <data key="d0">4253231</data>
    </edge>
    <edge source="GBR" target="HUN">
      <data key="d0">10168399</data>
    </edge>
    <edge source="GBR" target="IDN">
      <data key="d0">1272627</data>
    </edge>
    <edge source="GBR" target="IRL">
      <data key="d0">336224827</data>
    </edge>
    <edge source="GBR" target="ISR">
      <data key="d0">559184</data>
    </edge>
    <edge source="GBR" target="ITA">
      <data key="d0">41424026</data>
    </edge>
    <edge source="GBR" target="CIV">
      <data key="d0">41417</data>
    </edge>
    <edge source="GBR" target="JAM">
      <data key="d0">67118</data>
    </edge>
    <edge source="GBR" target="JPN">
      <data key="d0">7995923</data>
    </edge>
    <edge source="GBR" target="KAZ">
      <data key="d0">99034</data>
    </edge>
    <edge source="GBR" target="JOR">
      <data key="d0">1259692</data>
    </edge>
    <edge source="GBR" target="KOR">
      <data key="d0">4290763</data>
    </edge>
    <edge source="GBR" target="LBN">
      <data key="d0">1692113</data>
    </edge>
    <edge source="GBR" target="LVA">
      <data key="d0">2405694</data>
    </edge>
    <edge source="GBR" target="LTU">
      <data key="d0">1258348</data>
    </edge>
    <edge source="GBR" target="MYS">
      <data key="d0">4984327</data>
    </edge>
    <edge source="GBR" target="MEX">
      <data key="d0">1687885</data>
    </edge>
    <edge source="GBR" target="MAR">
      <data key="d0">1140126</data>
    </edge>
    <edge source="GBR" target="OMN">
      <data key="d0">2023433</data>
    </edge>
    <edge source="GBR" target="NAM">
      <data key="d0">81258</data>
    </edge>
    <edge source="GBR" target="NLD">
      <data key="d0">118010245</data>
    </edge>
    <edge source="GBR" target="NZL">
      <data key="d0">2419200</data>
    </edge>
    <edge source="GBR" target="NOR">
      <data key="d0">14249357</data>
    </edge>
    <edge source="GBR" target="PAK">
      <data key="d0">1591353</data>
    </edge>
    <edge source="GBR" target="PAN">
      <data key="d0">1307244</data>
    </edge>
    <edge source="GBR" target="PER">
      <data key="d0">235370</data>
    </edge>
    <edge source="GBR" target="PHL">
      <data key="d0">6779292</data>
    </edge>
    <edge source="GBR" target="POL">
      <data key="d0">18758780</data>
    </edge>
    <edge source="GBR" target="PRT">
      <data key="d0">7861548</data>
    </edge>
    <edge source="GBR" target="ROU">
      <data key="d0">4806734</data>
    </edge>
    <edge source="GBR" target="RUS">
      <data key="d0">28755671</data>
    </edge>
    <edge source="GBR" target="SAU">
      <data key="d0">5185868</data>
    </edge>
    <edge source="GBR" target="SEN">
      <data key="d0">14763</data>
    </edge>
    <edge source="GBR" target="SRB">
      <data key="d0">149605</data>
    </edge>
    <edge source="GBR" target="IND">
      <data key="d0">6457106</data>
    </edge>
    <edge source="GBR" target="SGP">
      <data key="d0">4699411</data>
    </edge>
    <edge source="GBR" target="SVK">
      <data key="d0">375543</data>
    </edge>
    <edge source="GBR" target="VNM">
      <data key="d0">14362394</data>
    </edge>
    <edge source="GBR" target="SVN">
      <data key="d0">1286393</data>
    </edge>
    <edge source="GBR" target="ZAF">
      <data key="d0">10429318</data>
    </edge>
    <edge source="GBR" target="ZWE">
      <data key="d0">123314</data>
    </edge>
    <edge source="GBR" target="ESP">
      <data key="d0">38172212</data>
    </edge>
    <edge source="GBR" target="SWE">
      <data key="d0">35896383</data>
    </edge>
    <edge source="GBR" target="CHE">
      <data key="d0">5238549</data>
    </edge>
    <edge source="GBR" target="THA">
      <data key="d0">16374323</data>
    </edge>
    <edge source="GBR" target="ARE">
      <data key="d0">8070881</data>
    </edge>
    <edge source="GBR" target="TUN">
      <data key="d0">373796</data>
    </edge>
    <edge source="GBR" target="TUR">
      <data key="d0">7122996</data>
    </edge>
    <edge source="GBR" target="UGA">
      <data key="d0">184224</data>
    </edge>
    <edge source="GBR" target="UKR">
      <data key="d0">6984141</data>
    </edge>
    <edge source="GBR" target="EGY">
      <data key="d0">4115948</data>
    </edge>
    <edge source="GBR" target="TZA">
      <data key="d0">338970</data>
    </edge>
    <edge source="GBR" target="USA">
      <data key="d0">22777064</data>
    </edge>
    <edge source="USA" target="ALB">
      <data key="d0">33400</data>
    </edge>
    <edge source="USA" target="DZA">
      <data key="d0">8785370</data>
    </edge>
    <edge source="USA" target="AZE">
      <data key="d0">331415</data>
    </edge>
    <edge source="USA" target="ARG">
      <data key="d0">11754593</data>
    </edge>
    <edge source="USA" target="AUS">
      <data key="d0">120310633</data>
    </edge>
    <edge source="USA" target="AUT">
      <data key="d0">1435683</data>
    </edge>
    <edge source="USA" target="ARM">
      <data key="d0">368286</data>
    </edge>
    <edge source="USA" target="BEL">
      <data key="d0">43363626</data>
    </edge>
    <edge source="USA" target="BOL">
      <data key="d0">398511</data>
    </edge>
    <edge source="USA" target="BRA">
      <data key="d0">37028893</data>
    </edge>
    <edge source="USA" target="BGR">
      <data key="d0">1733124</data>
    </edge>
    <edge source="USA" target="BLR">
      <data key="d0">286765</data>
    </edge>
    <edge source="USA" target="KHM">
      <data key="d0">5116663</data>
    </edge>
    <edge source="USA" target="CMR">
      <data key="d0">368508</data>
    </edge>
    <edge source="USA" target="CAN">
      <data key="d0">1617946448</data>
    </edge>
    <edge source="USA" target="LKA">
      <data key="d0">4336803</data>
    </edge>
    <edge source="USA" target="CHL">
      <data key="d0">137859675</data>
    </edge>
    <edge source="USA" target="CHN">
      <data key="d0">1099336300</data>
    </edge>
    <edge source="USA" target="COL">
      <data key="d0">176277190</data>
    </edge>
    <edge source="USA" target="CRI">
      <data key="d0">53936332</data>
    </edge>
    <edge source="USA" target="HRV">
      <data key="d0">336601</data>
    </edge>
    <edge source="USA" target="CZE">
      <data key="d0">1301330</data>
    </edge>
    <edge source="USA" target="DNK">
      <data key="d0">56975083</data>
    </edge>
    <edge source="USA" target="ECU">
      <data key="d0">210658278</data>
    </edge>
    <edge source="USA" target="SLV">
      <data key="d0">77830241</data>
    </edge>
    <edge source="USA" target="FIN">
      <data key="d0">2158080</data>
    </edge>
    <edge source="USA" target="FRA">
      <data key="d0">3957031</data>
    </edge>
    <edge source="USA" target="GEO">
      <data key="d0">16254814</data>
    </edge>
    <edge source="USA" target="GMB">
      <data key="d0">55358</data>
    </edge>
    <edge source="USA" target="DEU">
      <data key="d0">30564081</data>
    </edge>
    <edge source="USA" target="GHA">
      <data key="d0">2362276</data>
    </edge>
    <edge source="USA" target="GRC">
      <data key="d0">545970</data>
    </edge>
    <edge source="USA" target="GTM">
      <data key="d0">168143953</data>
    </edge>
    <edge source="USA" target="HND">
      <data key="d0">97197371</data>
    </edge>
    <edge source="USA" target="HKG">
      <data key="d0">44305368</data>
    </edge>
    <edge source="USA" target="HUN">
      <data key="d0">748348</data>
    </edge>
    <edge source="USA" target="IDN">
      <data key="d0">402889024</data>
    </edge>
    <edge source="USA" target="IRL">
      <data key="d0">158799736</data>
    </edge>
    <edge source="USA" target="ISR">
      <data key="d0">182841520</data>
    </edge>
    <edge source="USA" target="ITA">
      <data key="d0">45031397</data>
    </edge>
    <edge source="USA" target="CIV">
      <data key="d0">29907</data>
    </edge>
    <edge source="USA" target="JAM">
      <data key="d0">61764436</data>
    </edge>
    <edge source="USA" target="JPN">
      <data key="d0">1354008566</data>
    </edge>
    <edge source="USA" target="KAZ">
      <data key="d0">66067</data>
    </edge>
    <edge source="USA" target="JOR">
      <data key="d0">3394637</data>
    </edge>
    <edge source="USA" target="KOR">
      <data key="d0">588667826</data>
    </edge>
    <edge source="USA" target="LBN">
      <data key="d0">13644823</data>
    </edge>
    <edge source="USA" target="LVA">
      <data key="d0">39862078</data>
    </edge>
    <edge source="USA" target="LTU">
      <data key="d0">275621</data>
    </edge>
    <edge source="USA" target="MDG">
      <data key="d0">55599</data>
    </edge>
    <edge source="USA" target="MYS">
      <data key="d0">67775104</data>
    </edge>
    <edge source="USA" target="MUS">
      <data key="d0">15156</data>
    </edge>
    <edge source="USA" target="MEX">
      <data key="d0">1070165880</data>
    </edge>
    <edge source="USA" target="MAR">
      <data key="d0">262354862</data>
    </edge>
    <edge source="USA" target="OMN">
      <data key="d0">18539836</data>
    </edge>
    <edge source="USA" target="NAM">
      <data key="d0">17859</data>
    </edge>
    <edge source="USA" target="NLD">
      <data key="d0">47066944</data>
    </edge>
    <edge source="USA" target="NZL">
      <data key="d0">32601078</data>
    </edge>
    <edge source="USA" target="NIC">
      <data key="d0">33978237</data>
    </edge>
    <edge source="USA" target="NER">
      <data key="d0">104003</data>
    </edge>
    <edge source="USA" target="NOR">
      <data key="d0">620344</data>
    </edge>
    <edge source="USA" target="PAK">
      <data key="d0">1511324</data>
    </edge>
    <edge source="USA" target="PAN">
      <data key="d0">59764695</data>
    </edge>
    <edge source="USA" target="PRY">
      <data key="d0">156620</data>
    </edge>
    <edge source="USA" target="PER">
      <data key="d0">70649694</data>
    </edge>
    <edge source="USA" target="PHL">
      <data key="d0">267930094</data>
    </edge>
    <edge source="USA" target="POL">
      <data key="d0">50696124</data>
    </edge>
    <edge source="USA" target="PRT">
      <data key="d0">19601395</data>
    </edge>
    <edge source="USA" target="ROU">
      <data key="d0">24637813</data>
    </edge>
    <edge source="USA" target="RUS">
      <data key="d0">22170964</data>
    </edge>
    <edge source="USA" target="SAU">
      <data key="d0">65588386</data>
    </edge>
    <edge source="USA" target="SRB">
      <data key="d0">298680</data>
    </edge>
    <edge source="USA" target="IND">
      <data key="d0">10886805</data>
    </edge>
    <edge source="USA" target="SGP">
      <data key="d0">15939526</data>
    </edge>
    <edge source="USA" target="SVK">
      <data key="d0">122880</data>
    </edge>
    <edge source="USA" target="VNM">
      <data key="d0">217155161</data>
    </edge>
    <edge source="USA" target="SVN">
      <data key="d0">346355</data>
    </edge>
    <edge source="USA" target="ZAF">
      <data key="d0">10097338</data>
    </edge>
    <edge source="USA" target="ZWE">
      <data key="d0">23902</data>
    </edge>
    <edge source="USA" target="ESP">
      <data key="d0">35925446</data>
    </edge>
    <edge source="USA" target="SWE">
      <data key="d0">2845522</data>
    </edge>
    <edge source="USA" target="CHE">
      <data key="d0">1082775</data>
    </edge>
    <edge source="USA" target="THA">
      <data key="d0">176320281</data>
    </edge>
    <edge source="USA" target="TGO">
      <data key="d0">53526</data>
    </edge>
    <edge source="USA" target="ARE">
      <data key="d0">205964078</data>
    </edge>
    <edge source="USA" target="TUN">
      <data key="d0">7363000</data>
    </edge>
    <edge source="USA" target="TUR">
      <data key="d0">184173411</data>
    </edge>
    <edge source="USA" target="UKR">
      <data key="d0">4412653</data>
    </edge>
    <edge source="USA" target="MKD">
      <data key="d0">69866</data>
    </edge>
    <edge source="USA" target="EGY">
      <data key="d0">263854865</data>
    </edge>
    <edge source="USA" target="GBR">
      <data key="d0">148130068</data>
    </edge>
    <edge source="USA" target="URY">
      <data key="d0">4094042</data>
    </edge>
    <edge source="URY" target="ARG">
      <data key="d0">2944515</data>
    </edge>
    <edge source="URY" target="BRA">
      <data key="d0">121377</data>
    </edge>
    <edge source="URY" target="CAN">
      <data key="d0">384764</data>
    </edge>
    <edge source="URY" target="CHL">
      <data key="d0">55199</data>
    </edge>
    <edge source="URY" target="CHN">
      <data key="d0">16711595</data>
    </edge>
    <edge source="URY" target="COL">
      <data key="d0">3392403</data>
    </edge>
    <edge source="URY" target="CRI">
      <data key="d0">15866</data>
    </edge>
    <edge source="URY" target="DNK">
      <data key="d0">45447</data>
    </edge>
    <edge source="URY" target="ECU">
      <data key="d0">12336</data>
    </edge>
    <edge source="URY" target="ISR">
      <data key="d0">158930</data>
    </edge>
    <edge source="URY" target="ITA">
      <data key="d0">273941</data>
    </edge>
    <edge source="URY" target="JPN">
      <data key="d0">153129</data>
    </edge>
    <edge source="URY" target="JOR">
      <data key="d0">3472189</data>
    </edge>
    <edge source="URY" target="KOR">
      <data key="d0">110876</data>
    </edge>
    <edge source="URY" target="PAK">
      <data key="d0">24919</data>
    </edge>
    <edge source="URY" target="PAN">
      <data key="d0">15678</data>
    </edge>
    <edge source="URY" target="PRY">
      <data key="d0">458909</data>
    </edge>
    <edge source="URY" target="PER">
      <data key="d0">966213</data>
    </edge>
    <edge source="URY" target="SAU">
      <data key="d0">212434</data>
    </edge>
    <edge source="URY" target="TUR">
      <data key="d0">1604327</data>
    </edge>
    <edge source="URY" target="GBR">
      <data key="d0">27411</data>
    </edge>
    <edge source="URY" target="USA">
      <data key="d0">1763258</data>
    </edge>
    <edge source="ARM" target="GEO">
      <data key="d0">37567</data>
    </edge>
    <edge source="GEO" target="AZE">
      <data key="d0">773787</data>
    </edge>
    <edge source="GEO" target="ARM">
      <data key="d0">8365480</data>
    </edge>
    <edge source="GEO" target="JOR">
      <data key="d0">33240</data>
    </edge>
    <edge source="GEO" target="TUR">
      <data key="d0">1185963</data>
    </edge>
    <edge source="BWA" target="MWI">
      <data key="d0">26184</data>
    </edge>
    <edge source="BWA" target="ZAF">
      <data key="d0">3923069</data>
    </edge>
    <edge source="BWA" target="ZWE">
      <data key="d0">298372</data>
    </edge>
    <edge source="KHM" target="KOR">
      <data key="d0">36651</data>
    </edge>
    <edge source="KHM" target="USA">
      <data key="d0">4419545</data>
    </edge>
    <edge source="LKA" target="ALB">
      <data key="d0">15359</data>
    </edge>
    <edge source="LKA" target="DZA">
      <data key="d0">23428</data>
    </edge>
    <edge source="LKA" target="AUS">
      <data key="d0">52640</data>
    </edge>
    <edge source="LKA" target="AUT">
      <data key="d0">22314</data>
    </edge>
    <edge source="LKA" target="BOL">
      <data key="d0">28226</data>
    </edge>
    <edge source="LKA" target="BGR">
      <data key="d0">15741</data>
    </edge>
    <edge source="LKA" target="CHN">
      <data key="d0">121297</data>
    </edge>
    <edge source="LKA" target="HRV">
      <data key="d0">12351</data>
    </edge>
    <edge source="LKA" target="FRA">
      <data key="d0">31003</data>
    </edge>
    <edge source="LKA" target="GEO">
      <data key="d0">23274</data>
    </edge>
    <edge source="LKA" target="HUN">
      <data key="d0">12438</data>
    </edge>
    <edge source="LKA" target="ISR">
      <data key="d0">40834</data>
    </edge>
    <edge source="LKA" target="ITA">
      <data key="d0">21081</data>
    </edge>
    <edge source="LKA" target="JOR">
      <data key="d0">496290</data>
    </edge>
    <edge source="LKA" target="KOR">
      <data key="d0">635196</data>
    </edge>
    <edge source="LKA" target="MYS">
      <data key="d0">10225193</data>
    </edge>
    <edge source="LKA" target="PAK">
      <data key="d0">2040183</data>
    </edge>
    <edge source="LKA" target="ROU">
      <data key="d0">47638</data>
    </edge>
    <edge source="LKA" target="SAU">
      <data key="d0">25728</data>
    </edge>
    <edge source="LKA" target="IND">
      <data key="d0">63319587</data>
    </edge>
    <edge source="LKA" target="VNM">
      <data key="d0">7479551</data>
    </edge>
    <edge source="LKA" target="ARE">
      <data key="d0">975581</data>
    </edge>
    <edge source="LKA" target="TUR">
      <data key="d0">455505</data>
    </edge>
    <edge source="LKA" target="EGY">
      <data key="d0">54823</data>
    </edge>
    <edge source="LKA" target="GBR">
      <data key="d0">130035</data>
    </edge>
    <edge source="LKA" target="USA">
      <data key="d0">168941</data>
    </edge>
    <edge source="EST" target="BGR">
      <data key="d0">244357</data>
    </edge>
    <edge source="EST" target="BLR">
      <data key="d0">502821</data>
    </edge>
    <edge source="EST" target="CZE">
      <data key="d0">99444</data>
    </edge>
    <edge source="EST" target="DNK">
      <data key="d0">559891</data>
    </edge>
    <edge source="EST" target="FIN">
      <data key="d0">1066275</data>
    </edge>
    <edge source="EST" target="ITA">
      <data key="d0">81742</data>
    </edge>
    <edge source="EST" target="LVA">
      <data key="d0">4625225</data>
    </edge>
    <edge source="EST" target="LTU">
      <data key="d0">573081</data>
    </edge>
    <edge source="EST" target="NLD">
      <data key="d0">21735</data>
    </edge>
    <edge source="EST" target="NOR">
      <data key="d0">14454</data>
    </edge>
    <edge source="EST" target="POL">
      <data key="d0">2461167</data>
    </edge>
    <edge source="EST" target="RUS">
      <data key="d0">2060243</data>
    </edge>
    <edge source="EST" target="UKR">
      <data key="d0">326590</data>
    </edge>
    <edge source="HKG" target="AUS">
      <data key="d0">399608</data>
    </edge>
    <edge source="HKG" target="CHN">
      <data key="d0">2241771</data>
    </edge>
    <edge source="HKG" target="DEU">
      <data key="d0">115332</data>
    </edge>
    <edge source="HKG" target="IDN">
      <data key="d0">68627</data>
    </edge>
    <edge source="HKG" target="ISR">
      <data key="d0">12986</data>
    </edge>
    <edge source="HKG" target="JPN">
      <data key="d0">571297</data>
    </edge>
    <edge source="HKG" target="KOR">
      <data key="d0">128798</data>
    </edge>
    <edge source="HKG" target="MYS">
      <data key="d0">78561</data>
    </edge>
    <edge source="HKG" target="PHL">
      <data key="d0">93069</data>
    </edge>
    <edge source="HKG" target="IND">
      <data key="d0">298052</data>
    </edge>
    <edge source="HKG" target="SGP">
      <data key="d0">12903</data>
    </edge>
    <edge source="HKG" target="VNM">
      <data key="d0">5151628</data>
    </edge>
    <edge source="HKG" target="SWE">
      <data key="d0">240180</data>
    </edge>
    <edge source="HKG" target="GBR">
      <data key="d0">122744</data>
    </edge>
    <edge source="HKG" target="USA">
      <data key="d0">4443171</data>
    </edge>
    <edge source="OMN" target="JOR">
      <data key="d0">874104</data>
    </edge>
    <edge source="OMN" target="LBN">
      <data key="d0">55675</data>
    </edge>
    <edge source="OMN" target="SAU">
      <data key="d0">179560</data>
    </edge>
    <edge source="OMN" target="ARE">
      <data key="d0">26299298</data>
    </edge>
    <edge source="OMN" target="EGY">
      <data key="d0">32785</data>
    </edge>
    <edge source="PAK" target="LKA">
      <data key="d0">290032</data>
    </edge>
    <edge source="PAK" target="CHN">
      <data key="d0">25896586</data>
    </edge>
    <edge source="PAK" target="DEU">
      <data key="d0">16538</data>
    </edge>
    <edge source="PAK" target="IDN">
      <data key="d0">68612</data>
    </edge>
    <edge source="PAK" target="JPN">
      <data key="d0">180773</data>
    </edge>
    <edge source="PAK" target="JOR">
      <data key="d0">2620489</data>
    </edge>
    <edge source="PAK" target="KOR">
      <data key="d0">334220</data>
    </edge>
    <edge source="PAK" target="LBN">
      <data key="d0">36684</data>
    </edge>
    <edge source="PAK" target="LVA">
      <data key="d0">29991</data>
    </edge>
    <edge source="PAK" target="MYS">
      <data key="d0">5523099</data>
    </edge>
    <edge source="PAK" target="OMN">
      <data key="d0">1427258</data>
    </edge>
    <edge source="PAK" target="PHL">
      <data key="d0">33628</data>
    </edge>
    <edge source="PAK" target="SAU">
      <data key="d0">27291</data>
    </edge>
    <edge source="PAK" target="IND">
      <data key="d0">12273</data>
    </edge>
    <edge source="PAK" target="VNM">
      <data key="d0">3434575</data>
    </edge>
    <edge source="PAK" target="THA">
      <data key="d0">663109</data>
    </edge>
    <edge source="PAK" target="ARE">
      <data key="d0">7499483</data>
    </edge>
    <edge source="PAK" target="TUR">
      <data key="d0">534136</data>
    </edge>
    <edge source="PAK" target="EGY">
      <data key="d0">680998</data>
    </edge>
    <edge source="PAK" target="USA">
      <data key="d0">25924</data>
    </edge>
    <edge source="IND" target="DZA">
      <data key="d0">27063</data>
    </edge>
    <edge source="IND" target="AZE">
      <data key="d0">83598</data>
    </edge>
    <edge source="IND" target="ARG">
      <data key="d0">123754</data>
    </edge>
    <edge source="IND" target="AUS">
      <data key="d0">1308276</data>
    </edge>
    <edge source="IND" target="AUT">
      <data key="d0">363532</data>
    </edge>
    <edge source="IND" target="BEL">
      <data key="d0">43067174</data>
    </edge>
    <edge source="IND" target="BRA">
      <data key="d0">604381</data>
    </edge>
    <edge source="IND" target="BGR">
      <data key="d0">500972</data>
    </edge>
    <edge source="IND" target="KHM">
      <data key="d0">12434621</data>
    </edge>
    <edge source="IND" target="CMR">
      <data key="d0">776001</data>
    </edge>
    <edge source="IND" target="CAN">
      <data key="d0">489956</data>
    </edge>
    <edge source="IND" target="LKA">
      <data key="d0">72856008</data>
    </edge>
    <edge source="IND" target="CHN">
      <data key="d0">3836537</data>
    </edge>
    <edge source="IND" target="COL">
      <data key="d0">35868</data>
    </edge>
    <edge source="IND" target="CRI">
      <data key="d0">61594</data>
    </edge>
    <edge source="IND" target="HRV">
      <data key="d0">20785688</data>
    </edge>
    <edge source="IND" target="CZE">
      <data key="d0">75225</data>
    </edge>
    <edge source="IND" target="BEN">
      <data key="d0">21921</data>
    </edge>
    <edge source="IND" target="DNK">
      <data key="d0">268083</data>
    </edge>
    <edge source="IND" target="ECU">
      <data key="d0">46537</data>
    </edge>
    <edge source="IND" target="SLV">
      <data key="d0">13719</data>
    </edge>
    <edge source="IND" target="ETH">
      <data key="d0">17054</data>
    </edge>
    <edge source="IND" target="EST">
      <data key="d0">110713</data>
    </edge>
    <edge source="IND" target="FIN">
      <data key="d0">179741</data>
    </edge>
    <edge source="IND" target="FRA">
      <data key="d0">129663276</data>
    </edge>
    <edge source="IND" target="GEO">
      <data key="d0">33216</data>
    </edge>
    <edge source="IND" target="GMB">
      <data key="d0">165382</data>
    </edge>
    <edge source="IND" target="DEU">
      <data key="d0">12104971</data>
    </edge>
    <edge source="IND" target="GHA">
      <data key="d0">1526173</data>
    </edge>
    <edge source="IND" target="GRC">
      <data key="d0">13727753</data>
    </edge>
    <edge source="IND" target="HKG">
      <data key="d0">94701</data>
    </edge>
    <edge source="IND" target="HUN">
      <data key="d0">153286</data>
    </edge>
    <edge source="IND" target="IDN">
      <data key="d0">135975953</data>
    </edge>
    <edge source="IND" target="IRL">
      <data key="d0">1427008</data>
    </edge>
    <edge source="IND" target="ISR">
      <data key="d0">90730</data>
    </edge>
    <edge source="IND" target="ITA">
      <data key="d0">28895716</data>
    </edge>
    <edge source="IND" target="CIV">
      <data key="d0">179211</data>
    </edge>
    <edge source="IND" target="JAM">
      <data key="d0">16734</data>
    </edge>
    <edge source="IND" target="JPN">
      <data key="d0">331222375</data>
    </edge>
    <edge source="IND" target="KAZ">
      <data key="d0">228323</data>
    </edge>
    <edge source="IND" target="JOR">
      <data key="d0">156280</data>
    </edge>
    <edge source="IND" target="KOR">
      <data key="d0">212859468</data>
    </edge>
    <edge source="IND" target="LBN">
      <data key="d0">85802</data>
    </edge>
    <edge source="IND" target="LVA">
      <data key="d0">105717</data>
    </edge>
    <edge source="IND" target="LTU">
      <data key="d0">17150814</data>
    </edge>
    <edge source="IND" target="MDG">
      <data key="d0">228905</data>
    </edge>
    <edge source="IND" target="MYS">
      <data key="d0">18028398</data>
    </edge>
    <edge source="IND" target="MUS">
      <data key="d0">144566</data>
    </edge>
    <edge source="IND" target="MEX">
      <data key="d0">40071</data>
    </edge>
    <edge source="IND" target="MAR">
      <data key="d0">132787</data>
    </edge>
    <edge source="IND" target="MOZ">
      <data key="d0">10965780</data>
    </edge>
    <edge source="IND" target="OMN">
      <data key="d0">21593767</data>
    </edge>
    <edge source="IND" target="NLD">
      <data key="d0">3378034</data>
    </edge>
    <edge source="IND" target="NZL">
      <data key="d0">1467795</data>
    </edge>
    <edge source="IND" target="NOR">
      <data key="d0">12981</data>
    </edge>
    <edge source="IND" target="PAK">
      <data key="d0">176894069</data>
    </edge>
    <edge source="IND" target="PER">
      <data key="d0">352955</data>
    </edge>
    <edge source="IND" target="PHL">
      <data key="d0">15128889</data>
    </edge>
    <edge source="IND" target="POL">
      <data key="d0">1243124</data>
    </edge>
    <edge source="IND" target="ROU">
      <data key="d0">13421586</data>
    </edge>
    <edge source="IND" target="RUS">
      <data key="d0">548557</data>
    </edge>
    <edge source="IND" target="SAU">
      <data key="d0">627694</data>
    </edge>
    <edge source="IND" target="SEN">
      <data key="d0">116454</data>
    </edge>
    <edge source="IND" target="SGP">
      <data key="d0">64808149</data>
    </edge>
    <edge source="IND" target="SVK">
      <data key="d0">16864</data>
    </edge>
    <edge source="IND" target="VNM">
      <data key="d0">255225319</data>
    </edge>
    <edge source="IND" target="SVN">
      <data key="d0">41391</data>
    </edge>
    <edge source="IND" target="ZAF">
      <data key="d0">1635001</data>
    </edge>
    <edge source="IND" target="ZWE">
      <data key="d0">98900</data>
    </edge>
    <edge source="IND" target="ESP">
      <data key="d0">298132</data>
    </edge>
    <edge source="IND" target="SWE">
      <data key="d0">457105</data>
    </edge>
    <edge source="IND" target="CHE">
      <data key="d0">105871</data>
    </edge>
    <edge source="IND" target="THA">
      <data key="d0">261959314</data>
    </edge>
    <edge source="IND" target="ARE">
      <data key="d0">91125379</data>
    </edge>
    <edge source="IND" target="TUR">
      <data key="d0">40811751</data>
    </edge>
    <edge source="IND" target="UGA">
      <data key="d0">40860</data>
    </edge>
    <edge source="IND" target="UKR">
      <data key="d0">20531</data>
    </edge>
    <edge source="IND" target="EGY">
      <data key="d0">7828957</data>
    </edge>
    <edge source="IND" target="GBR">
      <data key="d0">4436080</data>
    </edge>
    <edge source="IND" target="TZA">
      <data key="d0">1371539</data>
    </edge>
    <edge source="IND" target="USA">
      <data key="d0">5731691</data>
    </edge>
    <edge source="SWE" target="AUS">
      <data key="d0">800458</data>
    </edge>
    <edge source="SWE" target="AUT">
      <data key="d0">376391</data>
    </edge>
    <edge source="SWE" target="BEL">
      <data key="d0">393513</data>
    </edge>
    <edge source="SWE" target="BRA">
      <data key="d0">17565</data>
    </edge>
    <edge source="SWE" target="BGR">
      <data key="d0">67898</data>
    </edge>
    <edge source="SWE" target="CAN">
      <data key="d0">14022</data>
    </edge>
    <edge source="SWE" target="CHN">
      <data key="d0">253437</data>
    </edge>
    <edge source="SWE" target="HRV">
      <data key="d0">10923</data>
    </edge>
    <edge source="SWE" target="CZE">
      <data key="d0">844592</data>
    </edge>
    <edge source="SWE" target="DNK">
      <data key="d0">38826423</data>
    </edge>
    <edge source="SWE" target="EST">
      <data key="d0">720899</data>
    </edge>
    <edge source="SWE" target="FIN">
      <data key="d0">20878922</data>
    </edge>
    <edge source="SWE" target="FRA">
      <data key="d0">2769795</data>
    </edge>
    <edge source="SWE" target="DEU">
      <data key="d0">21785655</data>
    </edge>
    <edge source="SWE" target="GRC">
      <data key="d0">85020</data>
    </edge>
    <edge source="SWE" target="HUN">
      <data key="d0">94467</data>
    </edge>
    <edge source="SWE" target="IRL">
      <data key="d0">24945</data>
    </edge>
    <edge source="SWE" target="ISR">
      <data key="d0">54171</data>
    </edge>
    <edge source="SWE" target="ITA">
      <data key="d0">1449179</data>
    </edge>
    <edge source="SWE" target="JPN">
      <data key="d0">1406816</data>
    </edge>
    <edge source="SWE" target="KOR">
      <data key="d0">13284</data>
    </edge>
    <edge source="SWE" target="LVA">
      <data key="d0">665991</data>
    </edge>
    <edge source="SWE" target="LTU">
      <data key="d0">131811</data>
    </edge>
    <edge source="SWE" target="MYS">
      <data key="d0">1258622</data>
    </edge>
    <edge source="SWE" target="MEX">
      <data key="d0">19779</data>
    </edge>
    <edge source="SWE" target="NLD">
      <data key="d0">12564815</data>
    </edge>
    <edge source="SWE" target="NZL">
      <data key="d0">11218</data>
    </edge>
    <edge source="SWE" target="NOR">
      <data key="d0">85384801</data>
    </edge>
    <edge source="SWE" target="PAK">
      <data key="d0">22731</data>
    </edge>
    <edge source="SWE" target="PHL">
      <data key="d0">36606</data>
    </edge>
    <edge source="SWE" target="POL">
      <data key="d0">838688</data>
    </edge>
    <edge source="SWE" target="PRT">
      <data key="d0">12104</data>
    </edge>
    <edge source="SWE" target="ROU">
      <data key="d0">23912</data>
    </edge>
    <edge source="SWE" target="RUS">
      <data key="d0">3527890</data>
    </edge>
    <edge source="SWE" target="SRB">
      <data key="d0">23026</data>
    </edge>
    <edge source="SWE" target="SGP">
      <data key="d0">259488</data>
    </edge>
    <edge source="SWE" target="VNM">
      <data key="d0">98452</data>
    </edge>
    <edge source="SWE" target="SVN">
      <data key="d0">14908</data>
    </edge>
    <edge source="SWE" target="ZAF">
      <data key="d0">69669</data>
    </edge>
    <edge source="SWE" target="ESP">
      <data key="d0">464954</data>
    </edge>
    <edge source="SWE" target="CHE">
      <data key="d0">1839887</data>
    </edge>
    <edge source="SWE" target="ARE">
      <data key="d0">376243</data>
    </edge>
    <edge source="SWE" target="TUR">
      <data key="d0">24945</data>
    </edge>
    <edge source="SWE" target="UKR">
      <data key="d0">23026</data>
    </edge>
    <edge source="SWE" target="EGY">
      <data key="d0">100814</data>
    </edge>
    <edge source="SWE" target="GBR">
      <data key="d0">10685665</data>
    </edge>
    <edge source="SWE" target="USA">
      <data key="d0">1208732</data>
    </edge>
    <edge source="AZE" target="GEO">
      <data key="d0">1995439</data>
    </edge>
    <edge source="AZE" target="TUR">
      <data key="d0">171795</data>
    </edge>
    <edge source="BLR" target="ARM">
      <data key="d0">18600</data>
    </edge>
    <edge source="BLR" target="BEL">
      <data key="d0">70300</data>
    </edge>
    <edge source="BLR" target="CHN">
      <data key="d0">64100</data>
    </edge>
    <edge source="BLR" target="DNK">
      <data key="d0">2288100</data>
    </edge>
    <edge source="BLR" target="EST">
      <data key="d0">2552900</data>
    </edge>
    <edge source="BLR" target="DEU">
      <data key="d0">45500</data>
    </edge>
    <edge source="BLR" target="KAZ">
      <data key="d0">1704200</data>
    </edge>
    <edge source="BLR" target="KOR">
      <data key="d0">59500</data>
    </edge>
    <edge source="BLR" target="LVA">
      <data key="d0">2199000</data>
    </edge>
    <edge source="BLR" target="LTU">
      <data key="d0">10828700</data>
    </edge>
    <edge source="BLR" target="MDA">
      <data key="d0">126000</data>
    </edge>
    <edge source="BLR" target="MAR">
      <data key="d0">80100</data>
    </edge>
    <edge source="BLR" target="NLD">
      <data key="d0">925800</data>
    </edge>
    <edge source="BLR" target="NOR">
      <data key="d0">921100</data>
    </edge>
    <edge source="BLR" target="POL">
      <data key="d0">1083200</data>
    </edge>
    <edge source="BLR" target="RUS">
      <data key="d0">36448700</data>
    </edge>
    <edge source="BLR" target="UKR">
      <data key="d0">448700</data>
    </edge>
    <edge source="BLR" target="GBR">
      <data key="d0">24400</data>
    </edge>
    <edge source="FIN" target="AUT">
      <data key="d0">19669</data>
    </edge>
    <edge source="FIN" target="ARM">
      <data key="d0">277705</data>
    </edge>
    <edge source="FIN" target="BEL">
      <data key="d0">87206</data>
    </edge>
    <edge source="FIN" target="BGR">
      <data key="d0">615384</data>
    </edge>
    <edge source="FIN" target="CHN">
      <data key="d0">14508</data>
    </edge>
    <edge source="FIN" target="CZE">
      <data key="d0">51299</data>
    </edge>
    <edge source="FIN" target="DNK">
      <data key="d0">440590</data>
    </edge>
    <edge source="FIN" target="EST">
      <data key="d0">1488136</data>
    </edge>
    <edge source="FIN" target="FRA">
      <data key="d0">4099389</data>
    </edge>
    <edge source="FIN" target="DEU">
      <data key="d0">319379</data>
    </edge>
    <edge source="FIN" target="HUN">
      <data key="d0">23667</data>
    </edge>
    <edge source="FIN" target="ITA">
      <data key="d0">922794</data>
    </edge>
    <edge source="FIN" target="JPN">
      <data key="d0">216909</data>
    </edge>
    <edge source="FIN" target="KAZ">
      <data key="d0">146482</data>
    </edge>
    <edge source="FIN" target="KGZ">
      <data key="d0">257977</data>
    </edge>
    <edge source="FIN" target="LVA">
      <data key="d0">1199447</data>
    </edge>
    <edge source="FIN" target="LTU">
      <data key="d0">56768</data>
    </edge>
    <edge source="FIN" target="MYS">
      <data key="d0">59380</data>
    </edge>
    <edge source="FIN" target="NLD">
      <data key="d0">1230230</data>
    </edge>
    <edge source="FIN" target="NOR">
      <data key="d0">9905539</data>
    </edge>
    <edge source="FIN" target="POL">
      <data key="d0">61757</data>
    </edge>
    <edge source="FIN" target="RUS">
      <data key="d0">24463590</data>
    </edge>
    <edge source="FIN" target="VNM">
      <data key="d0">77357</data>
    </edge>
    <edge source="FIN" target="ESP">
      <data key="d0">137330</data>
    </edge>
    <edge source="FIN" target="SWE">
      <data key="d0">1994583</data>
    </edge>
    <edge source="FIN" target="CHE">
      <data key="d0">62987</data>
    </edge>
    <edge source="FIN" target="ARE">
      <data key="d0">26928</data>
    </edge>
    <edge source="FIN" target="UKR">
      <data key="d0">864089</data>
    </edge>
    <edge source="FIN" target="GBR">
      <data key="d0">108936</data>
    </edge>
    <edge source="KAZ" target="CHN">
      <data key="d0">399900</data>
    </edge>
    <edge source="KAZ" target="GEO">
      <data key="d0">19000</data>
    </edge>
    <edge source="KAZ" target="DEU">
      <data key="d0">1762500</data>
    </edge>
    <edge source="KAZ" target="KGZ">
      <data key="d0">1995400</data>
    </edge>
    <edge source="KAZ" target="RUS">
      <data key="d0">1331970</data>
    </edge>
    <edge source="KAZ" target="ARE">
      <data key="d0">20419100</data>
    </edge>
    <edge source="KAZ" target="GBR">
      <data key="d0">4044400</data>
    </edge>
    <edge source="MDA" target="ARM">
      <data key="d0">135443</data>
    </edge>
    <edge source="MDA" target="BGR">
      <data key="d0">396384</data>
    </edge>
    <edge source="MDA" target="BLR">
      <data key="d0">5587153</data>
    </edge>
    <edge source="MDA" target="ITA">
      <data key="d0">129505</data>
    </edge>
    <edge source="MDA" target="JOR">
      <data key="d0">13453</data>
    </edge>
    <edge source="MDA" target="LTU">
      <data key="d0">1686179</data>
    </edge>
    <edge source="MDA" target="POL">
      <data key="d0">398589</data>
    </edge>
    <edge source="MDA" target="ROU">
      <data key="d0">588967</data>
    </edge>
    <edge source="MDA" target="RUS">
      <data key="d0">7153169</data>
    </edge>
    <edge source="MDA" target="ESP">
      <data key="d0">3273367</data>
    </edge>
    <edge source="MDA" target="CHE">
      <data key="d0">53561</data>
    </edge>
    <edge source="MDA" target="TUR">
      <data key="d0">1070189</data>
    </edge>
    <edge source="MDA" target="UKR">
      <data key="d0">541171</data>
    </edge>
    <edge source="NIC" target="CRI">
      <data key="d0">2090959</data>
    </edge>
    <edge source="NIC" target="SLV">
      <data key="d0">3505669</data>
    </edge>
    <edge source="NIC" target="GTM">
      <data key="d0">4696218</data>
    </edge>
    <edge source="NIC" target="HND">
      <data key="d0">4104977</data>
    </edge>
    <edge source="SRB" target="ALB">
      <data key="d0">1392287</data>
    </edge>
    <edge source="SRB" target="AUT">
      <data key="d0">20848</data>
    </edge>
    <edge source="SRB" target="BGR">
      <data key="d0">496880</data>
    </edge>
    <edge source="SRB" target="HRV">
      <data key="d0">28617043</data>
    </edge>
    <edge source="SRB" target="CZE">
      <data key="d0">173641</data>
    </edge>
    <edge source="SRB" target="DNK">
      <data key="d0">214537</data>
    </edge>
    <edge source="SRB" target="FIN">
      <data key="d0">468621</data>
    </edge>
    <edge source="SRB" target="FRA">
      <data key="d0">50903</data>
    </edge>
    <edge source="SRB" target="DEU">
      <data key="d0">545183</data>
    </edge>
    <edge source="SRB" target="GRC">
      <data key="d0">3535825</data>
    </edge>
    <edge source="SRB" target="HUN">
      <data key="d0">2695573</data>
    </edge>
    <edge source="SRB" target="ISR">
      <data key="d0">795093</data>
    </edge>
    <edge source="SRB" target="ITA">
      <data key="d0">26241111</data>
    </edge>
    <edge source="SRB" target="JOR">
      <data key="d0">12024</data>
    </edge>
    <edge source="SRB" target="LVA">
      <data key="d0">169215</data>
    </edge>
    <edge source="SRB" target="LTU">
      <data key="d0">61514</data>
    </edge>
    <edge source="SRB" target="PER">
      <data key="d0">254652</data>
    </edge>
    <edge source="SRB" target="POL">
      <data key="d0">670047</data>
    </edge>
    <edge source="SRB" target="ROU">
      <data key="d0">740665</data>
    </edge>
    <edge source="SRB" target="RUS">
      <data key="d0">1299575</data>
    </edge>
    <edge source="SRB" target="SVK">
      <data key="d0">1156162</data>
    </edge>
    <edge source="SRB" target="SVN">
      <data key="d0">1109349</data>
    </edge>
    <edge source="SRB" target="THA">
      <data key="d0">382703</data>
    </edge>
    <edge source="SRB" target="TUR">
      <data key="d0">838391</data>
    </edge>
    <edge source="SRB" target="MKD">
      <data key="d0">5325812</data>
    </edge>
    <edge source="SRB" target="GBR">
      <data key="d0">696422</data>
    </edge>
    <edge source="SVK" target="ALB">
      <data key="d0">42870</data>
    </edge>
    <edge source="SVK" target="AUT">
      <data key="d0">6046488</data>
    </edge>
    <edge source="SVK" target="BEL">
      <data key="d0">110345</data>
    </edge>
    <edge source="SVK" target="BGR">
      <data key="d0">1137581</data>
    </edge>
    <edge source="SVK" target="BLR">
      <data key="d0">270755</data>
    </edge>
    <edge source="SVK" target="HRV">
      <data key="d0">874154</data>
    </edge>
    <edge source="SVK" target="CZE">
      <data key="d0">20405867</data>
    </edge>
    <edge source="SVK" target="DNK">
      <data key="d0">308275</data>
    </edge>
    <edge source="SVK" target="FIN">
      <data key="d0">325426</data>
    </edge>
    <edge source="SVK" target="FRA">
      <data key="d0">255139</data>
    </edge>
    <edge source="SVK" target="DEU">
      <data key="d0">9421205</data>
    </edge>
    <edge source="SVK" target="HUN">
      <data key="d0">35265160</data>
    </edge>
    <edge source="SVK" target="ITA">
      <data key="d0">14834957</data>
    </edge>
    <edge source="SVK" target="LTU">
      <data key="d0">107782</data>
    </edge>
    <edge source="SVK" target="MDA">
      <data key="d0">14314</data>
    </edge>
    <edge source="SVK" target="NLD">
      <data key="d0">283227</data>
    </edge>
    <edge source="SVK" target="NOR">
      <data key="d0">137591</data>
    </edge>
    <edge source="SVK" target="POL">
      <data key="d0">32752947</data>
    </edge>
    <edge source="SVK" target="ROU">
      <data key="d0">1604027</data>
    </edge>
    <edge source="SVK" target="RUS">
      <data key="d0">5620226</data>
    </edge>
    <edge source="SVK" target="SVN">
      <data key="d0">2368570</data>
    </edge>
    <edge source="SVK" target="ESP">
      <data key="d0">77035</data>
    </edge>
    <edge source="SVK" target="SWE">
      <data key="d0">52797</data>
    </edge>
    <edge source="SVK" target="CHE">
      <data key="d0">878127</data>
    </edge>
    <edge source="SVK" target="UKR">
      <data key="d0">32413</data>
    </edge>
    <edge source="SVK" target="GBR">
      <data key="d0">432122</data>
    </edge>
    <edge source="ZWE" target="BWA">
      <data key="d0">110718</data>
    </edge>
    <edge source="ZWE" target="MOZ">
      <data key="d0">25346</data>
    </edge>
    <edge source="ZWE" target="ZAF">
      <data key="d0">17904220</data>
    </edge>
    <edge source="UKR" target="DZA">
      <data key="d0">1980139</data>
    </edge>
    <edge source="UKR" target="AZE">
      <data key="d0">301370</data>
    </edge>
    <edge source="UKR" target="AUT">
      <data key="d0">1305010</data>
    </edge>
    <edge source="UKR" target="ARM">
      <data key="d0">144161</data>
    </edge>
    <edge source="UKR" target="BEL">
      <data key="d0">2329163</data>
    </edge>
    <edge source="UKR" target="BGR">
      <data key="d0">1943872</data>
    </edge>
    <edge source="UKR" target="BLR">
      <data key="d0">151445732</data>
    </edge>
    <edge source="UKR" target="CHN">
      <data key="d0">1028008</data>
    </edge>
    <edge source="UKR" target="HRV">
      <data key="d0">829096</data>
    </edge>
    <edge source="UKR" target="CZE">
      <data key="d0">6531609</data>
    </edge>
    <edge source="UKR" target="DNK">
      <data key="d0">19887364</data>
    </edge>
    <edge source="UKR" target="EST">
      <data key="d0">53554</data>
    </edge>
    <edge source="UKR" target="FIN">
      <data key="d0">629001</data>
    </edge>
    <edge source="UKR" target="FRA">
      <data key="d0">114782791</data>
    </edge>
    <edge source="UKR" target="GEO">
      <data key="d0">2597484</data>
    </edge>
    <edge source="UKR" target="DEU">
      <data key="d0">4294676</data>
    </edge>
    <edge source="UKR" target="HUN">
      <data key="d0">1174361</data>
    </edge>
    <edge source="UKR" target="ISR">
      <data key="d0">49528869</data>
    </edge>
    <edge source="UKR" target="ITA">
      <data key="d0">43157978</data>
    </edge>
    <edge source="UKR" target="KAZ">
      <data key="d0">23172</data>
    </edge>
    <edge source="UKR" target="JOR">
      <data key="d0">126228</data>
    </edge>
    <edge source="UKR" target="KOR">
      <data key="d0">566549</data>
    </edge>
    <edge source="UKR" target="LBN">
      <data key="d0">31586</data>
    </edge>
    <edge source="UKR" target="LVA">
      <data key="d0">2304281</data>
    </edge>
    <edge source="UKR" target="LTU">
      <data key="d0">25370154</data>
    </edge>
    <edge source="UKR" target="MDA">
      <data key="d0">3173927</data>
    </edge>
    <edge source="UKR" target="MAR">
      <data key="d0">34920865</data>
    </edge>
    <edge source="UKR" target="NLD">
      <data key="d0">34149394</data>
    </edge>
    <edge source="UKR" target="NOR">
      <data key="d0">3257355</data>
    </edge>
    <edge source="UKR" target="PAN">
      <data key="d0">575740</data>
    </edge>
    <edge source="UKR" target="POL">
      <data key="d0">194989735</data>
    </edge>
    <edge source="UKR" target="PRT">
      <data key="d0">23448</data>
    </edge>
    <edge source="UKR" target="RUS">
      <data key="d0">4662506</data>
    </edge>
    <edge source="UKR" target="SEN">
      <data key="d0">846905</data>
    </edge>
    <edge source="UKR" target="SGP">
      <data key="d0">151783</data>
    </edge>
    <edge source="UKR" target="SVK">
      <data key="d0">640240</data>
    </edge>
    <edge source="UKR" target="ESP">
      <data key="d0">44339521</data>
    </edge>
    <edge source="UKR" target="CHE">
      <data key="d0">276984</data>
    </edge>
    <edge source="UKR" target="THA">
      <data key="d0">264852</data>
    </edge>
    <edge source="UKR" target="TUN">
      <data key="d0">384693</data>
    </edge>
    <edge source="UKR" target="TUR">
      <data key="d0">93305738</data>
    </edge>
    <edge source="UKR" target="EGY">
      <data key="d0">3743293</data>
    </edge>
    <edge source="UKR" target="GBR">
      <data key="d0">27779947</data>
    </edge>
    <edge source="UKR" target="USA">
      <data key="d0">427319</data>
    </edge>
    <edge source="BEN" target="DEU">
      <data key="d0">26182</data>
    </edge>
    <edge source="BEN" target="GHA">
      <data key="d0">2772877</data>
    </edge>
    <edge source="BEN" target="CIV">
      <data key="d0">2033165</data>
    </edge>
    <edge source="BEN" target="MRT">
      <data key="d0">130819</data>
    </edge>
    <edge source="BEN" target="NER">
      <data key="d0">832947</data>
    </edge>
    <edge source="BEN" target="ZAF">
      <data key="d0">791175</data>
    </edge>
    <edge source="BEN" target="TGO">
      <data key="d0">190771</data>
    </edge>
    <edge source="BEN" target="TUR">
      <data key="d0">297679</data>
    </edge>
    <edge source="BEN" target="BFA">
      <data key="d0">25423</data>
    </edge>
    <edge source="ETH" target="CHN">
      <data key="d0">1528541</data>
    </edge>
    <edge source="ETH" target="PAK">
      <data key="d0">33413</data>
    </edge>
    <edge source="ETH" target="IND">
      <data key="d0">110904</data>
    </edge>
    <edge source="ETH" target="SGP">
      <data key="d0">23071</data>
    </edge>
    <edge source="ETH" target="VNM">
      <data key="d0">434409</data>
    </edge>
    <edge source="GMB" target="SEN">
      <data key="d0">1204925</data>
    </edge>
    <edge source="JAM" target="DNK">
      <data key="d0">14581</data>
    </edge>
    <edge source="JAM" target="USA">
      <data key="d0">148827</data>
    </edge>
    <edge source="MDG" target="DEU">
      <data key="d0">115371</data>
    </edge>
    <edge source="MRT" target="BEL">
      <data key="d0">525415</data>
    </edge>
    <edge source="MRT" target="BDI">
      <data key="d0">67295</data>
    </edge>
    <edge source="MRT" target="BLR">
      <data key="d0">5919264</data>
    </edge>
    <edge source="MRT" target="DNK">
      <data key="d0">4145908</data>
    </edge>
    <edge source="MRT" target="EST">
      <data key="d0">67518</data>
    </edge>
    <edge source="MRT" target="FRA">
      <data key="d0">252477</data>
    </edge>
    <edge source="MRT" target="GEO">
      <data key="d0">22461</data>
    </edge>
    <edge source="MRT" target="DEU">
      <data key="d0">3334696</data>
    </edge>
    <edge source="MRT" target="GHA">
      <data key="d0">1494241</data>
    </edge>
    <edge source="MRT" target="ITA">
      <data key="d0">89161</data>
    </edge>
    <edge source="MRT" target="CIV">
      <data key="d0">93670</data>
    </edge>
    <edge source="MRT" target="JPN">
      <data key="d0">52228</data>
    </edge>
    <edge source="MRT" target="LTU">
      <data key="d0">1500798</data>
    </edge>
    <edge source="MRT" target="NLD">
      <data key="d0">351949</data>
    </edge>
    <edge source="MRT" target="PAN">
      <data key="d0">124749</data>
    </edge>
    <edge source="MRT" target="RUS">
      <data key="d0">15140991</data>
    </edge>
    <edge source="MRT" target="SAU">
      <data key="d0">893654</data>
    </edge>
    <edge source="MRT" target="VNM">
      <data key="d0">143915</data>
    </edge>
    <edge source="MRT" target="ESP">
      <data key="d0">180028</data>
    </edge>
    <edge source="MRT" target="UKR">
      <data key="d0">1031848</data>
    </edge>
    <edge source="MRT" target="EGY">
      <data key="d0">206354</data>
    </edge>
    <edge source="TGO" target="BEN">
      <data key="d0">16855</data>
    </edge>
    <edge source="TGO" target="GHA">
      <data key="d0">1981459</data>
    </edge>
    <edge source="TGO" target="ITA">
      <data key="d0">376856</data>
    </edge>
    <edge source="TGO" target="CIV">
      <data key="d0">295027</data>
    </edge>
    <edge source="TGO" target="NLD">
      <data key="d0">955794</data>
    </edge>
    <edge source="TGO" target="NER">
      <data key="d0">155629</data>
    </edge>
    <edge source="TGO" target="POL">
      <data key="d0">633847</data>
    </edge>
    <edge source="TGO" target="ZAF">
      <data key="d0">51744</data>
    </edge>
    <edge source="TGO" target="CHE">
      <data key="d0">664111</data>
    </edge>
    <edge source="UGA" target="HUN">
      <data key="d0">191357</data>
    </edge>
    <edge source="UGA" target="NLD">
      <data key="d0">185462</data>
    </edge>
    <edge source="UGA" target="POL">
      <data key="d0">27492</data>
    </edge>
    <edge source="UGA" target="ROU">
      <data key="d0">69829</data>
    </edge>
    <edge source="UGA" target="RUS">
      <data key="d0">10901</data>
    </edge>
    <edge source="UGA" target="SRB">
      <data key="d0">89583</data>
    </edge>
    <edge source="UGA" target="ZAF">
      <data key="d0">131173</data>
    </edge>
    <edge source="UGA" target="THA">
      <data key="d0">1878559</data>
    </edge>
    <edge source="UGA" target="ARE">
      <data key="d0">3294901</data>
    </edge>
    <edge source="UGA" target="UKR">
      <data key="d0">80850</data>
    </edge>
    <edge source="UGA" target="GBR">
      <data key="d0">397547</data>
    </edge>
    <edge source="UGA" target="TZA">
      <data key="d0">511571</data>
    </edge>
    <edge source="TZA" target="CHN">
      <data key="d0">345519</data>
    </edge>
    <edge source="TZA" target="JPN">
      <data key="d0">2059739</data>
    </edge>
    <edge source="TZA" target="MWI">
      <data key="d0">11217</data>
    </edge>
    <edge source="TZA" target="OMN">
      <data key="d0">2242204</data>
    </edge>
    <edge source="TZA" target="PAK">
      <data key="d0">1213714</data>
    </edge>
    <edge source="TZA" target="SAU">
      <data key="d0">854826</data>
    </edge>
    <edge source="TZA" target="IND">
      <data key="d0">12832398</data>
    </edge>
    <edge source="TZA" target="SGP">
      <data key="d0">53520</data>
    </edge>
    <edge source="TZA" target="VNM">
      <data key="d0">57602</data>
    </edge>
    <edge source="TZA" target="ZAF">
      <data key="d0">874596</data>
    </edge>
    <edge source="TZA" target="ARE">
      <data key="d0">11267372</data>
    </edge>
    <edge source="TZA" target="TUR">
      <data key="d0">92539</data>
    </edge>
    <edge source="TZA" target="UGA">
      <data key="d0">1188586</data>
    </edge>
    <edge source="TZA" target="EGY">
      <data key="d0">92995</data>
    </edge>
    <edge source="BFA" target="FRA">
      <data key="d0">14339</data>
    </edge>
    <edge source="BFA" target="CIV">
      <data key="d0">501984</data>
    </edge>
    <edge source="BFA" target="MRT">
      <data key="d0">1930385</data>
    </edge>
    <edge source="BFA" target="NER">
      <data key="d0">10997</data>
    </edge>
    <edge source="BFA" target="SEN">
      <data key="d0">1267270</data>
    </edge>
    <edge source="MWI" target="ZAF">
      <data key="d0">4258926</data>
    </edge>
    <edge source="MWI" target="ZWE">
      <data key="d0">1979479</data>
    </edge>
    <edge source="MWI" target="TZA">
      <data key="d0">29720</data>
    </edge>
    <edge source="NAM" target="AUS">
      <data key="d0">1177062</data>
    </edge>
    <edge source="NAM" target="BWA">
      <data key="d0">729704</data>
    </edge>
    <edge source="NAM" target="CHN">
      <data key="d0">3796641</data>
    </edge>
    <edge source="NAM" target="ISR">
      <data key="d0">261051</data>
    </edge>
    <edge source="NAM" target="ITA">
      <data key="d0">28367</data>
    </edge>
    <edge source="NAM" target="JPN">
      <data key="d0">500440</data>
    </edge>
    <edge source="NAM" target="KOR">
      <data key="d0">1368038</data>
    </edge>
    <edge source="NAM" target="SAU">
      <data key="d0">268131</data>
    </edge>
    <edge source="NAM" target="ZAF">
      <data key="d0">11212473</data>
    </edge>
    <edge source="NAM" target="ZWE">
      <data key="d0">372867</data>
    </edge>
    <edge source="NAM" target="ESP">
      <data key="d0">138322</data>
    </edge>
    <edge source="NAM" target="TUR">
      <data key="d0">3449583</data>
    </edge>
    <edge source="PSE" target="ISR">
      <data key="d0">352568</data>
    </edge>
  </graph>
</graphml>
