# Supplementary material for: Core-periphery structure in sectoral international trade networks: A new approach to an old theory
Source: PLoS One. 2020 Apr 2;15(4):e0229547. doi: 10.1371/journal.pone.0229547 (PMC7117750; doi:10.1371/journal.pone.0229547)
Supplement: S8 File — (ZIP) [file pone.0229547.s008.zip › S8_File/Networks 2012/81-PREFAB BUILDGS,FTTNG ETC.graphml]

<?xml version='1.0' encoding='utf-8'?>
<graphml xmlns="http://graphml.graphdrawing.org/xmlns" xmlns:xsi="http://www.w3.org/2001/XMLSchema-instance" xsi:schemaLocation="http://graphml.graphdrawing.org/xmlns http://graphml.graphdrawing.org/xmlns/1.0/graphml.xsd">
  <key attr.name="weight" attr.type="long" for="edge" id="d0" />
  <graph edgedefault="directed">
    <node id="ALB" />
    <node id="FRA" />
    <node id="DEU" />
    <node id="GRC" />
    <node id="ITA" />
    <node id="SRB" />
    <node id="MKD" />
    <node id="DZA" />
    <node id="MAR" />
    <node id="TUN" />
    <node id="ARG" />
    <node id="AUS" />
    <node id="BEL" />
    <node id="BOL" />
    <node id="BRA" />
    <node id="BGR" />
    <node id="CHL" />
    <node id="COL" />
    <node id="CRI" />
    <node id="CZE" />
    <node id="ECU" />
    <node id="ISR" />
    <node id="KOR" />
    <node id="LBN" />
    <node id="LTU" />
    <node id="MEX" />
    <node id="NIC" />
    <node id="PAK" />
    <node id="PAN" />
    <node id="PRY" />
    <node id="PER" />
    <node id="PHL" />
    <node id="POL" />
    <node id="RUS" />
    <node id="SAU" />
    <node id="SGP" />
    <node id="SVN" />
    <node id="ZAF" />
    <node id="ESP" />
    <node id="ARE" />
    <node id="TUR" />
    <node id="EGY" />
    <node id="GBR" />
    <node id="USA" />
    <node id="URY" />
    <node id="ARM" />
    <node id="GEO" />
    <node id="AZE" />
    <node id="AUT" />
    <node id="KHM" />
    <node id="CAN" />
    <node id="LKA" />
    <node id="CHN" />
    <node id="HRV" />
    <node id="DNK" />
    <node id="GHA" />
    <node id="HKG" />
    <node id="IDN" />
    <node id="IRL" />
    <node id="CIV" />
    <node id="JPN" />
    <node id="KAZ" />
    <node id="JOR" />
    <node id="LVA" />
    <node id="MYS" />
    <node id="MRT" />
    <node id="MUS" />
    <node id="MOZ" />
    <node id="OMN" />
    <node id="NAM" />
    <node id="NLD" />
    <node id="NZL" />
    <node id="NOR" />
    <node id="SEN" />
    <node id="IND" />
    <node id="SVK" />
    <node id="VNM" />
    <node id="SWE" />
    <node id="CHE" />
    <node id="THA" />
    <node id="TZA" />
    <node id="BFA" />
    <node id="BLR" />
    <node id="BEN" />
    <node id="ETH" />
    <node id="EST" />
    <node id="FIN" />
    <node id="GTM" />
    <node id="HUN" />
    <node id="MDG" />
    <node id="MDA" />
    <node id="PRT" />
    <node id="ROU" />
    <node id="TGO" />
    <node id="UGA" />
    <node id="UKR" />
    <node id="KGZ" />
    <node id="BDI" />
    <node id="CMR" />
    <node id="SLV" />
    <node id="GMB" />
    <node id="NER" />
    <node id="BWA" />
    <node id="ZWE" />
    <node id="HND" />
    <node id="PSE" />
    <node id="CAF" />
    <node id="JAM" />
    <node id="MWI" />
    <edge source="ALB" target="FRA">
      <data key="d0">143405</data>
    </edge>
    <edge source="ALB" target="DEU">
      <data key="d0">313749</data>
    </edge>
    <edge source="ALB" target="GRC">
      <data key="d0">136848</data>
    </edge>
    <edge source="ALB" target="ITA">
      <data key="d0">379379</data>
    </edge>
    <edge source="ALB" target="SRB">
      <data key="d0">211652</data>
    </edge>
    <edge source="ALB" target="MKD">
      <data key="d0">50677</data>
    </edge>
    <edge source="FRA" target="DZA">
      <data key="d0">14348988</data>
    </edge>
    <edge source="FRA" target="AZE">
      <data key="d0">4768254</data>
    </edge>
    <edge source="FRA" target="ARG">
      <data key="d0">1868361</data>
    </edge>
    <edge source="FRA" target="AUS">
      <data key="d0">5752737</data>
    </edge>
    <edge source="FRA" target="AUT">
      <data key="d0">19241277</data>
    </edge>
    <edge source="FRA" target="ARM">
      <data key="d0">725182</data>
    </edge>
    <edge source="FRA" target="BEL">
      <data key="d0">130635831</data>
    </edge>
    <edge source="FRA" target="BOL">
      <data key="d0">76216</data>
    </edge>
    <edge source="FRA" target="BRA">
      <data key="d0">9075547</data>
    </edge>
    <edge source="FRA" target="BGR">
      <data key="d0">2428268</data>
    </edge>
    <edge source="FRA" target="BLR">
      <data key="d0">525018</data>
    </edge>
    <edge source="FRA" target="CMR">
      <data key="d0">2984155</data>
    </edge>
    <edge source="FRA" target="CAN">
      <data key="d0">13029383</data>
    </edge>
    <edge source="FRA" target="CAF">
      <data key="d0">28892</data>
    </edge>
    <edge source="FRA" target="LKA">
      <data key="d0">249521</data>
    </edge>
    <edge source="FRA" target="CHL">
      <data key="d0">3338930</data>
    </edge>
    <edge source="FRA" target="CHN">
      <data key="d0">23907378</data>
    </edge>
    <edge source="FRA" target="COL">
      <data key="d0">1089505</data>
    </edge>
    <edge source="FRA" target="CRI">
      <data key="d0">116940</data>
    </edge>
    <edge source="FRA" target="HRV">
      <data key="d0">1120400</data>
    </edge>
    <edge source="FRA" target="CZE">
      <data key="d0">11334403</data>
    </edge>
    <edge source="FRA" target="BEN">
      <data key="d0">825129</data>
    </edge>
    <edge source="FRA" target="DNK">
      <data key="d0">28922622</data>
    </edge>
    <edge source="FRA" target="ECU">
      <data key="d0">458764</data>
    </edge>
    <edge source="FRA" target="SLV">
      <data key="d0">192482</data>
    </edge>
    <edge source="FRA" target="ETH">
      <data key="d0">102822</data>
    </edge>
    <edge source="FRA" target="EST">
      <data key="d0">1764944</data>
    </edge>
    <edge source="FRA" target="FIN">
      <data key="d0">13071648</data>
    </edge>
    <edge source="FRA" target="GEO">
      <data key="d0">350751</data>
    </edge>
    <edge source="FRA" target="DEU">
      <data key="d0">274106663</data>
    </edge>
    <edge source="FRA" target="GHA">
      <data key="d0">1302033</data>
    </edge>
    <edge source="FRA" target="GRC">
      <data key="d0">3797681</data>
    </edge>
    <edge source="FRA" target="GTM">
      <data key="d0">30948</data>
    </edge>
    <edge source="FRA" target="HKG">
      <data key="d0">7799491</data>
    </edge>
    <edge source="FRA" target="HUN">
      <data key="d0">18181493</data>
    </edge>
    <edge source="FRA" target="IDN">
      <data key="d0">2397323</data>
    </edge>
    <edge source="FRA" target="IRL">
      <data key="d0">4337102</data>
    </edge>
    <edge source="FRA" target="ISR">
      <data key="d0">3386108</data>
    </edge>
    <edge source="FRA" target="ITA">
      <data key="d0">153297800</data>
    </edge>
    <edge source="FRA" target="CIV">
      <data key="d0">5078395</data>
    </edge>
    <edge source="FRA" target="JAM">
      <data key="d0">13783</data>
    </edge>
    <edge source="FRA" target="JPN">
      <data key="d0">9447522</data>
    </edge>
    <edge source="FRA" target="KAZ">
      <data key="d0">5548458</data>
    </edge>
    <edge source="FRA" target="JOR">
      <data key="d0">1593686</data>
    </edge>
    <edge source="FRA" target="KOR">
      <data key="d0">11700629</data>
    </edge>
    <edge source="FRA" target="KGZ">
      <data key="d0">46212</data>
    </edge>
    <edge source="FRA" target="LBN">
      <data key="d0">5669034</data>
    </edge>
    <edge source="FRA" target="LVA">
      <data key="d0">1241815</data>
    </edge>
    <edge source="FRA" target="LTU">
      <data key="d0">1960397</data>
    </edge>
    <edge source="FRA" target="MDG">
      <data key="d0">1094061</data>
    </edge>
    <edge source="FRA" target="MYS">
      <data key="d0">4728323</data>
    </edge>
    <edge source="FRA" target="MRT">
      <data key="d0">898842</data>
    </edge>
    <edge source="FRA" target="MUS">
      <data key="d0">1965859</data>
    </edge>
    <edge source="FRA" target="MEX">
      <data key="d0">26534840</data>
    </edge>
    <edge source="FRA" target="MDA">
      <data key="d0">29504</data>
    </edge>
    <edge source="FRA" target="MAR">
      <data key="d0">28150800</data>
    </edge>
    <edge source="FRA" target="MOZ">
      <data key="d0">66369</data>
    </edge>
    <edge source="FRA" target="OMN">
      <data key="d0">3499237</data>
    </edge>
    <edge source="FRA" target="NAM">
      <data key="d0">33569</data>
    </edge>
    <edge source="FRA" target="NLD">
      <data key="d0">132535471</data>
    </edge>
    <edge source="FRA" target="NZL">
      <data key="d0">2019615</data>
    </edge>
    <edge source="FRA" target="NER">
      <data key="d0">839862</data>
    </edge>
    <edge source="FRA" target="NOR">
      <data key="d0">8021877</data>
    </edge>
    <edge source="FRA" target="PAK">
      <data key="d0">682117</data>
    </edge>
    <edge source="FRA" target="PAN">
      <data key="d0">2026126</data>
    </edge>
    <edge source="FRA" target="PRY">
      <data key="d0">92976</data>
    </edge>
    <edge source="FRA" target="PER">
      <data key="d0">3773757</data>
    </edge>
    <edge source="FRA" target="PHL">
      <data key="d0">323849</data>
    </edge>
    <edge source="FRA" target="POL">
      <data key="d0">39414346</data>
    </edge>
    <edge source="FRA" target="PRT">
      <data key="d0">10086046</data>
    </edge>
    <edge source="FRA" target="ROU">
      <data key="d0">15164694</data>
    </edge>
    <edge source="FRA" target="RUS">
      <data key="d0">33929430</data>
    </edge>
    <edge source="FRA" target="SAU">
      <data key="d0">12998725</data>
    </edge>
    <edge source="FRA" target="SEN">
      <data key="d0">3850343</data>
    </edge>
    <edge source="FRA" target="SRB">
      <data key="d0">543974</data>
    </edge>
    <edge source="FRA" target="IND">
      <data key="d0">4296173</data>
    </edge>
    <edge source="FRA" target="SGP">
      <data key="d0">7717672</data>
    </edge>
    <edge source="FRA" target="SVK">
      <data key="d0">83893382</data>
    </edge>
    <edge source="FRA" target="VNM">
      <data key="d0">3335963</data>
    </edge>
    <edge source="FRA" target="SVN">
      <data key="d0">2729135</data>
    </edge>
    <edge source="FRA" target="ZAF">
      <data key="d0">2044471</data>
    </edge>
    <edge source="FRA" target="ESP">
      <data key="d0">129306836</data>
    </edge>
    <edge source="FRA" target="SWE">
      <data key="d0">34441488</data>
    </edge>
    <edge source="FRA" target="CHE">
      <data key="d0">99049647</data>
    </edge>
    <edge source="FRA" target="THA">
      <data key="d0">2064079</data>
    </edge>
    <edge source="FRA" target="TGO">
      <data key="d0">436362</data>
    </edge>
    <edge source="FRA" target="ARE">
      <data key="d0">10336428</data>
    </edge>
    <edge source="FRA" target="TUN">
      <data key="d0">12180740</data>
    </edge>
    <edge source="FRA" target="TUR">
      <data key="d0">28150195</data>
    </edge>
    <edge source="FRA" target="UGA">
      <data key="d0">119432</data>
    </edge>
    <edge source="FRA" target="UKR">
      <data key="d0">3347187</data>
    </edge>
    <edge source="FRA" target="MKD">
      <data key="d0">20274</data>
    </edge>
    <edge source="FRA" target="EGY">
      <data key="d0">3092884</data>
    </edge>
    <edge source="FRA" target="GBR">
      <data key="d0">125757651</data>
    </edge>
    <edge source="FRA" target="TZA">
      <data key="d0">45027</data>
    </edge>
    <edge source="FRA" target="USA">
      <data key="d0">78829834</data>
    </edge>
    <edge source="FRA" target="BFA">
      <data key="d0">739223</data>
    </edge>
    <edge source="FRA" target="URY">
      <data key="d0">319044</data>
    </edge>
    <edge source="DEU" target="ALB">
      <data key="d0">163685</data>
    </edge>
    <edge source="DEU" target="DZA">
      <data key="d0">9423972</data>
    </edge>
    <edge source="DEU" target="AZE">
      <data key="d0">12609242</data>
    </edge>
    <edge source="DEU" target="ARG">
      <data key="d0">2517295</data>
    </edge>
    <edge source="DEU" target="AUS">
      <data key="d0">39551582</data>
    </edge>
    <edge source="DEU" target="AUT">
      <data key="d0">628083054</data>
    </edge>
    <edge source="DEU" target="ARM">
      <data key="d0">2218938</data>
    </edge>
    <edge source="DEU" target="BEL">
      <data key="d0">367762494</data>
    </edge>
    <edge source="DEU" target="BOL">
      <data key="d0">368439</data>
    </edge>
    <edge source="DEU" target="BRA">
      <data key="d0">14037567</data>
    </edge>
    <edge source="DEU" target="BGR">
      <data key="d0">9103282</data>
    </edge>
    <edge source="DEU" target="BDI">
      <data key="d0">100410</data>
    </edge>
    <edge source="DEU" target="BLR">
      <data key="d0">14893699</data>
    </edge>
    <edge source="DEU" target="KHM">
      <data key="d0">27136</data>
    </edge>
    <edge source="DEU" target="CMR">
      <data key="d0">418937</data>
    </edge>
    <edge source="DEU" target="CAN">
      <data key="d0">42747052</data>
    </edge>
    <edge source="DEU" target="LKA">
      <data key="d0">785412</data>
    </edge>
    <edge source="DEU" target="CHL">
      <data key="d0">9971962</data>
    </edge>
    <edge source="DEU" target="CHN">
      <data key="d0">123564830</data>
    </edge>
    <edge source="DEU" target="COL">
      <data key="d0">3821029</data>
    </edge>
    <edge source="DEU" target="CRI">
      <data key="d0">489468</data>
    </edge>
    <edge source="DEU" target="HRV">
      <data key="d0">33013043</data>
    </edge>
    <edge source="DEU" target="CZE">
      <data key="d0">107139670</data>
    </edge>
    <edge source="DEU" target="BEN">
      <data key="d0">52169</data>
    </edge>
    <edge source="DEU" target="DNK">
      <data key="d0">89015224</data>
    </edge>
    <edge source="DEU" target="ECU">
      <data key="d0">1367851</data>
    </edge>
    <edge source="DEU" target="SLV">
      <data key="d0">39884</data>
    </edge>
    <edge source="DEU" target="ETH">
      <data key="d0">2446138</data>
    </edge>
    <edge source="DEU" target="EST">
      <data key="d0">10909323</data>
    </edge>
    <edge source="DEU" target="FIN">
      <data key="d0">55684114</data>
    </edge>
    <edge source="DEU" target="FRA">
      <data key="d0">610865393</data>
    </edge>
    <edge source="DEU" target="GEO">
      <data key="d0">3511110</data>
    </edge>
    <edge source="DEU" target="GMB">
      <data key="d0">30295</data>
    </edge>
    <edge source="DEU" target="PSE">
      <data key="d0">181387</data>
    </edge>
    <edge source="DEU" target="GHA">
      <data key="d0">903137</data>
    </edge>
    <edge source="DEU" target="GRC">
      <data key="d0">15008383</data>
    </edge>
    <edge source="DEU" target="GTM">
      <data key="d0">413847</data>
    </edge>
    <edge source="DEU" target="HND">
      <data key="d0">370331</data>
    </edge>
    <edge source="DEU" target="HKG">
      <data key="d0">15644051</data>
    </edge>
    <edge source="DEU" target="HUN">
      <data key="d0">53694995</data>
    </edge>
    <edge source="DEU" target="IDN">
      <data key="d0">6520442</data>
    </edge>
    <edge source="DEU" target="IRL">
      <data key="d0">12752770</data>
    </edge>
    <edge source="DEU" target="ISR">
      <data key="d0">10626913</data>
    </edge>
    <edge source="DEU" target="ITA">
      <data key="d0">316657536</data>
    </edge>
    <edge source="DEU" target="CIV">
      <data key="d0">197436</data>
    </edge>
    <edge source="DEU" target="JAM">
      <data key="d0">42991</data>
    </edge>
    <edge source="DEU" target="JPN">
      <data key="d0">31998995</data>
    </edge>
    <edge source="DEU" target="KAZ">
      <data key="d0">13408986</data>
    </edge>
    <edge source="DEU" target="JOR">
      <data key="d0">3892239</data>
    </edge>
    <edge source="DEU" target="KOR">
      <data key="d0">23605506</data>
    </edge>
    <edge source="DEU" target="KGZ">
      <data key="d0">103745</data>
    </edge>
    <edge source="DEU" target="LBN">
      <data key="d0">6204825</data>
    </edge>
    <edge source="DEU" target="LVA">
      <data key="d0">12441942</data>
    </edge>
    <edge source="DEU" target="LTU">
      <data key="d0">17076160</data>
    </edge>
    <edge source="DEU" target="MDG">
      <data key="d0">309490</data>
    </edge>
    <edge source="DEU" target="MYS">
      <data key="d0">7875786</data>
    </edge>
    <edge source="DEU" target="MRT">
      <data key="d0">1427230</data>
    </edge>
    <edge source="DEU" target="MUS">
      <data key="d0">608350</data>
    </edge>
    <edge source="DEU" target="MEX">
      <data key="d0">11827104</data>
    </edge>
    <edge source="DEU" target="MDA">
      <data key="d0">1875798</data>
    </edge>
    <edge source="DEU" target="MAR">
      <data key="d0">4824342</data>
    </edge>
    <edge source="DEU" target="MOZ">
      <data key="d0">320984</data>
    </edge>
    <edge source="DEU" target="OMN">
      <data key="d0">3500938</data>
    </edge>
    <edge source="DEU" target="NAM">
      <data key="d0">233421</data>
    </edge>
    <edge source="DEU" target="NLD">
      <data key="d0">319507261</data>
    </edge>
    <edge source="DEU" target="NZL">
      <data key="d0">5179176</data>
    </edge>
    <edge source="DEU" target="NIC">
      <data key="d0">125140</data>
    </edge>
    <edge source="DEU" target="NOR">
      <data key="d0">76178544</data>
    </edge>
    <edge source="DEU" target="PAK">
      <data key="d0">2217686</data>
    </edge>
    <edge source="DEU" target="PAN">
      <data key="d0">1189141</data>
    </edge>
    <edge source="DEU" target="PRY">
      <data key="d0">288098</data>
    </edge>
    <edge source="DEU" target="PER">
      <data key="d0">2346689</data>
    </edge>
    <edge source="DEU" target="PHL">
      <data key="d0">4687521</data>
    </edge>
    <edge source="DEU" target="POL">
      <data key="d0">270444270</data>
    </edge>
    <edge source="DEU" target="PRT">
      <data key="d0">33203902</data>
    </edge>
    <edge source="DEU" target="ROU">
      <data key="d0">54868564</data>
    </edge>
    <edge source="DEU" target="RUS">
      <data key="d0">407365073</data>
    </edge>
    <edge source="DEU" target="SAU">
      <data key="d0">55311295</data>
    </edge>
    <edge source="DEU" target="SEN">
      <data key="d0">354302</data>
    </edge>
    <edge source="DEU" target="SRB">
      <data key="d0">7273349</data>
    </edge>
    <edge source="DEU" target="IND">
      <data key="d0">32042511</data>
    </edge>
    <edge source="DEU" target="SGP">
      <data key="d0">38270440</data>
    </edge>
    <edge source="DEU" target="SVK">
      <data key="d0">59125521</data>
    </edge>
    <edge source="DEU" target="VNM">
      <data key="d0">2426075</data>
    </edge>
    <edge source="DEU" target="SVN">
      <data key="d0">21017280</data>
    </edge>
    <edge source="DEU" target="ZAF">
      <data key="d0">12781756</data>
    </edge>
    <edge source="DEU" target="ZWE">
      <data key="d0">109070</data>
    </edge>
    <edge source="DEU" target="ESP">
      <data key="d0">164223962</data>
    </edge>
    <edge source="DEU" target="SWE">
      <data key="d0">126828903</data>
    </edge>
    <edge source="DEU" target="CHE">
      <data key="d0">535047995</data>
    </edge>
    <edge source="DEU" target="THA">
      <data key="d0">8542711</data>
    </edge>
    <edge source="DEU" target="TGO">
      <data key="d0">19856</data>
    </edge>
    <edge source="DEU" target="ARE">
      <data key="d0">49167365</data>
    </edge>
    <edge source="DEU" target="TUN">
      <data key="d0">3344087</data>
    </edge>
    <edge source="DEU" target="TUR">
      <data key="d0">162251889</data>
    </edge>
    <edge source="DEU" target="UGA">
      <data key="d0">23207</data>
    </edge>
    <edge source="DEU" target="UKR">
      <data key="d0">42719775</data>
    </edge>
    <edge source="DEU" target="MKD">
      <data key="d0">632087</data>
    </edge>
    <edge source="DEU" target="EGY">
      <data key="d0">6208159</data>
    </edge>
    <edge source="DEU" target="GBR">
      <data key="d0">444139073</data>
    </edge>
    <edge source="DEU" target="TZA">
      <data key="d0">737723</data>
    </edge>
    <edge source="DEU" target="USA">
      <data key="d0">216172929</data>
    </edge>
    <edge source="DEU" target="BFA">
      <data key="d0">195410</data>
    </edge>
    <edge source="DEU" target="URY">
      <data key="d0">686813</data>
    </edge>
    <edge source="GRC" target="ALB">
      <data key="d0">3151554</data>
    </edge>
    <edge source="GRC" target="AZE">
      <data key="d0">36131</data>
    </edge>
    <edge source="GRC" target="AUS">
      <data key="d0">275795</data>
    </edge>
    <edge source="GRC" target="AUT">
      <data key="d0">433850</data>
    </edge>
    <edge source="GRC" target="BEL">
      <data key="d0">1594077</data>
    </edge>
    <edge source="GRC" target="BRA">
      <data key="d0">103033</data>
    </edge>
    <edge source="GRC" target="BGR">
      <data key="d0">9279820</data>
    </edge>
    <edge source="GRC" target="BDI">
      <data key="d0">61814</data>
    </edge>
    <edge source="GRC" target="CMR">
      <data key="d0">91278</data>
    </edge>
    <edge source="GRC" target="CAN">
      <data key="d0">371026</data>
    </edge>
    <edge source="GRC" target="LKA">
      <data key="d0">56183</data>
    </edge>
    <edge source="GRC" target="CHL">
      <data key="d0">58671</data>
    </edge>
    <edge source="GRC" target="CHN">
      <data key="d0">282572</data>
    </edge>
    <edge source="GRC" target="HRV">
      <data key="d0">27647</data>
    </edge>
    <edge source="GRC" target="CZE">
      <data key="d0">946818</data>
    </edge>
    <edge source="GRC" target="DNK">
      <data key="d0">40132</data>
    </edge>
    <edge source="GRC" target="ETH">
      <data key="d0">39332</data>
    </edge>
    <edge source="GRC" target="EST">
      <data key="d0">35894</data>
    </edge>
    <edge source="GRC" target="FIN">
      <data key="d0">120430</data>
    </edge>
    <edge source="GRC" target="FRA">
      <data key="d0">1123618</data>
    </edge>
    <edge source="GRC" target="DEU">
      <data key="d0">1767497</data>
    </edge>
    <edge source="GRC" target="HUN">
      <data key="d0">190108</data>
    </edge>
    <edge source="GRC" target="IRL">
      <data key="d0">57165</data>
    </edge>
    <edge source="GRC" target="ISR">
      <data key="d0">931277</data>
    </edge>
    <edge source="GRC" target="ITA">
      <data key="d0">1377285</data>
    </edge>
    <edge source="GRC" target="JOR">
      <data key="d0">848965</data>
    </edge>
    <edge source="GRC" target="KOR">
      <data key="d0">228270</data>
    </edge>
    <edge source="GRC" target="LBN">
      <data key="d0">494028</data>
    </edge>
    <edge source="GRC" target="LVA">
      <data key="d0">99688</data>
    </edge>
    <edge source="GRC" target="LTU">
      <data key="d0">42689</data>
    </edge>
    <edge source="GRC" target="MDG">
      <data key="d0">16936</data>
    </edge>
    <edge source="GRC" target="MDA">
      <data key="d0">73940</data>
    </edge>
    <edge source="GRC" target="MAR">
      <data key="d0">16786</data>
    </edge>
    <edge source="GRC" target="OMN">
      <data key="d0">182754</data>
    </edge>
    <edge source="GRC" target="NLD">
      <data key="d0">171360</data>
    </edge>
    <edge source="GRC" target="NZL">
      <data key="d0">25362</data>
    </edge>
    <edge source="GRC" target="NOR">
      <data key="d0">3626264</data>
    </edge>
    <edge source="GRC" target="POL">
      <data key="d0">393449</data>
    </edge>
    <edge source="GRC" target="PRT">
      <data key="d0">1486901</data>
    </edge>
    <edge source="GRC" target="ROU">
      <data key="d0">4231562</data>
    </edge>
    <edge source="GRC" target="RUS">
      <data key="d0">1403075</data>
    </edge>
    <edge source="GRC" target="SAU">
      <data key="d0">1649249</data>
    </edge>
    <edge source="GRC" target="SRB">
      <data key="d0">2283716</data>
    </edge>
    <edge source="GRC" target="IND">
      <data key="d0">27380</data>
    </edge>
    <edge source="GRC" target="SGP">
      <data key="d0">40205</data>
    </edge>
    <edge source="GRC" target="SVK">
      <data key="d0">235992</data>
    </edge>
    <edge source="GRC" target="VNM">
      <data key="d0">525785</data>
    </edge>
    <edge source="GRC" target="SVN">
      <data key="d0">63388</data>
    </edge>
    <edge source="GRC" target="ZAF">
      <data key="d0">97467</data>
    </edge>
    <edge source="GRC" target="ESP">
      <data key="d0">374561</data>
    </edge>
    <edge source="GRC" target="SWE">
      <data key="d0">1490634</data>
    </edge>
    <edge source="GRC" target="CHE">
      <data key="d0">157378</data>
    </edge>
    <edge source="GRC" target="ARE">
      <data key="d0">46569157</data>
    </edge>
    <edge source="GRC" target="TUN">
      <data key="d0">109718</data>
    </edge>
    <edge source="GRC" target="TUR">
      <data key="d0">1133981</data>
    </edge>
    <edge source="GRC" target="UGA">
      <data key="d0">12397</data>
    </edge>
    <edge source="GRC" target="UKR">
      <data key="d0">17513</data>
    </edge>
    <edge source="GRC" target="MKD">
      <data key="d0">1016207</data>
    </edge>
    <edge source="GRC" target="EGY">
      <data key="d0">115876</data>
    </edge>
    <edge source="GRC" target="GBR">
      <data key="d0">734005</data>
    </edge>
    <edge source="GRC" target="USA">
      <data key="d0">148819</data>
    </edge>
    <edge source="GRC" target="URY">
      <data key="d0">34129</data>
    </edge>
    <edge source="ITA" target="ALB">
      <data key="d0">5693250</data>
    </edge>
    <edge source="ITA" target="DZA">
      <data key="d0">19874405</data>
    </edge>
    <edge source="ITA" target="AZE">
      <data key="d0">26241977</data>
    </edge>
    <edge source="ITA" target="ARG">
      <data key="d0">12538881</data>
    </edge>
    <edge source="ITA" target="AUS">
      <data key="d0">36698036</data>
    </edge>
    <edge source="ITA" target="AUT">
      <data key="d0">100809552</data>
    </edge>
    <edge source="ITA" target="ARM">
      <data key="d0">6639417</data>
    </edge>
    <edge source="ITA" target="BEL">
      <data key="d0">91092265</data>
    </edge>
    <edge source="ITA" target="BOL">
      <data key="d0">317036</data>
    </edge>
    <edge source="ITA" target="BRA">
      <data key="d0">17673908</data>
    </edge>
    <edge source="ITA" target="BGR">
      <data key="d0">23269812</data>
    </edge>
    <edge source="ITA" target="BDI">
      <data key="d0">41826</data>
    </edge>
    <edge source="ITA" target="BLR">
      <data key="d0">6113428</data>
    </edge>
    <edge source="ITA" target="KHM">
      <data key="d0">47807</data>
    </edge>
    <edge source="ITA" target="CMR">
      <data key="d0">6158313</data>
    </edge>
    <edge source="ITA" target="CAN">
      <data key="d0">20073180</data>
    </edge>
    <edge source="ITA" target="LKA">
      <data key="d0">1013027</data>
    </edge>
    <edge source="ITA" target="CHL">
      <data key="d0">13092801</data>
    </edge>
    <edge source="ITA" target="CHN">
      <data key="d0">59422371</data>
    </edge>
    <edge source="ITA" target="COL">
      <data key="d0">9828647</data>
    </edge>
    <edge source="ITA" target="CRI">
      <data key="d0">588328</data>
    </edge>
    <edge source="ITA" target="HRV">
      <data key="d0">16869945</data>
    </edge>
    <edge source="ITA" target="CZE">
      <data key="d0">54566414</data>
    </edge>
    <edge source="ITA" target="BEN">
      <data key="d0">26165</data>
    </edge>
    <edge source="ITA" target="DNK">
      <data key="d0">26412775</data>
    </edge>
    <edge source="ITA" target="ECU">
      <data key="d0">822187</data>
    </edge>
    <edge source="ITA" target="SLV">
      <data key="d0">62366</data>
    </edge>
    <edge source="ITA" target="ETH">
      <data key="d0">1534384</data>
    </edge>
    <edge source="ITA" target="EST">
      <data key="d0">12263230</data>
    </edge>
    <edge source="ITA" target="FIN">
      <data key="d0">19825619</data>
    </edge>
    <edge source="ITA" target="FRA">
      <data key="d0">474131003</data>
    </edge>
    <edge source="ITA" target="GEO">
      <data key="d0">11980162</data>
    </edge>
    <edge source="ITA" target="GMB">
      <data key="d0">293552</data>
    </edge>
    <edge source="ITA" target="PSE">
      <data key="d0">47709</data>
    </edge>
    <edge source="ITA" target="DEU">
      <data key="d0">328536522</data>
    </edge>
    <edge source="ITA" target="GHA">
      <data key="d0">1700939</data>
    </edge>
    <edge source="ITA" target="GRC">
      <data key="d0">38574814</data>
    </edge>
    <edge source="ITA" target="GTM">
      <data key="d0">281301</data>
    </edge>
    <edge source="ITA" target="HND">
      <data key="d0">29675</data>
    </edge>
    <edge source="ITA" target="HKG">
      <data key="d0">20277179</data>
    </edge>
    <edge source="ITA" target="HUN">
      <data key="d0">36687641</data>
    </edge>
    <edge source="ITA" target="IDN">
      <data key="d0">3980305</data>
    </edge>
    <edge source="ITA" target="IRL">
      <data key="d0">11190970</data>
    </edge>
    <edge source="ITA" target="ISR">
      <data key="d0">22501395</data>
    </edge>
    <edge source="ITA" target="CIV">
      <data key="d0">4082734</data>
    </edge>
    <edge source="ITA" target="JPN">
      <data key="d0">16957656</data>
    </edge>
    <edge source="ITA" target="KAZ">
      <data key="d0">13878999</data>
    </edge>
    <edge source="ITA" target="JOR">
      <data key="d0">8143750</data>
    </edge>
    <edge source="ITA" target="KOR">
      <data key="d0">8729235</data>
    </edge>
    <edge source="ITA" target="KGZ">
      <data key="d0">276475</data>
    </edge>
    <edge source="ITA" target="LBN">
      <data key="d0">19023490</data>
    </edge>
    <edge source="ITA" target="LVA">
      <data key="d0">15000228</data>
    </edge>
    <edge source="ITA" target="LTU">
      <data key="d0">12143347</data>
    </edge>
    <edge source="ITA" target="MDG">
      <data key="d0">59116</data>
    </edge>
    <edge source="ITA" target="MYS">
      <data key="d0">3227662</data>
    </edge>
    <edge source="ITA" target="MRT">
      <data key="d0">388044</data>
    </edge>
    <edge source="ITA" target="MUS">
      <data key="d0">1043278</data>
    </edge>
    <edge source="ITA" target="MEX">
      <data key="d0">12549790</data>
    </edge>
    <edge source="ITA" target="MDA">
      <data key="d0">4359690</data>
    </edge>
    <edge source="ITA" target="MAR">
      <data key="d0">12436502</data>
    </edge>
    <edge source="ITA" target="MOZ">
      <data key="d0">534312</data>
    </edge>
    <edge source="ITA" target="OMN">
      <data key="d0">8171145</data>
    </edge>
    <edge source="ITA" target="NAM">
      <data key="d0">19423</data>
    </edge>
    <edge source="ITA" target="NLD">
      <data key="d0">78067108</data>
    </edge>
    <edge source="ITA" target="NZL">
      <data key="d0">7154922</data>
    </edge>
    <edge source="ITA" target="NOR">
      <data key="d0">29469720</data>
    </edge>
    <edge source="ITA" target="PAK">
      <data key="d0">1549340</data>
    </edge>
    <edge source="ITA" target="PAN">
      <data key="d0">5542956</data>
    </edge>
    <edge source="ITA" target="PRY">
      <data key="d0">226183</data>
    </edge>
    <edge source="ITA" target="PER">
      <data key="d0">3387158</data>
    </edge>
    <edge source="ITA" target="PHL">
      <data key="d0">2887150</data>
    </edge>
    <edge source="ITA" target="POL">
      <data key="d0">102009080</data>
    </edge>
    <edge source="ITA" target="PRT">
      <data key="d0">21499669</data>
    </edge>
    <edge source="ITA" target="ROU">
      <data key="d0">69722064</data>
    </edge>
    <edge source="ITA" target="RUS">
      <data key="d0">305000601</data>
    </edge>
    <edge source="ITA" target="SAU">
      <data key="d0">63750404</data>
    </edge>
    <edge source="ITA" target="SEN">
      <data key="d0">2068483</data>
    </edge>
    <edge source="ITA" target="SRB">
      <data key="d0">11095113</data>
    </edge>
    <edge source="ITA" target="IND">
      <data key="d0">15706350</data>
    </edge>
    <edge source="ITA" target="SGP">
      <data key="d0">17809072</data>
    </edge>
    <edge source="ITA" target="SVK">
      <data key="d0">28991390</data>
    </edge>
    <edge source="ITA" target="VNM">
      <data key="d0">3051740</data>
    </edge>
    <edge source="ITA" target="SVN">
      <data key="d0">28462590</data>
    </edge>
    <edge source="ITA" target="ZAF">
      <data key="d0">6224778</data>
    </edge>
    <edge source="ITA" target="ZWE">
      <data key="d0">74780</data>
    </edge>
    <edge source="ITA" target="ESP">
      <data key="d0">177553996</data>
    </edge>
    <edge source="ITA" target="SWE">
      <data key="d0">35623611</data>
    </edge>
    <edge source="ITA" target="CHE">
      <data key="d0">108811059</data>
    </edge>
    <edge source="ITA" target="THA">
      <data key="d0">2653096</data>
    </edge>
    <edge source="ITA" target="TGO">
      <data key="d0">521972</data>
    </edge>
    <edge source="ITA" target="ARE">
      <data key="d0">91675984</data>
    </edge>
    <edge source="ITA" target="TUN">
      <data key="d0">14765497</data>
    </edge>
    <edge source="ITA" target="TUR">
      <data key="d0">130541935</data>
    </edge>
    <edge source="ITA" target="UGA">
      <data key="d0">1817376</data>
    </edge>
    <edge source="ITA" target="UKR">
      <data key="d0">67190420</data>
    </edge>
    <edge source="ITA" target="MKD">
      <data key="d0">2064296</data>
    </edge>
    <edge source="ITA" target="EGY">
      <data key="d0">13516301</data>
    </edge>
    <edge source="ITA" target="GBR">
      <data key="d0">278528775</data>
    </edge>
    <edge source="ITA" target="TZA">
      <data key="d0">625206</data>
    </edge>
    <edge source="ITA" target="USA">
      <data key="d0">92514879</data>
    </edge>
    <edge source="ITA" target="BFA">
      <data key="d0">765166</data>
    </edge>
    <edge source="ITA" target="URY">
      <data key="d0">2002564</data>
    </edge>
    <edge source="SRB" target="ALB">
      <data key="d0">332578</data>
    </edge>
    <edge source="SRB" target="AUT">
      <data key="d0">3668153</data>
    </edge>
    <edge source="SRB" target="BEL">
      <data key="d0">1300221</data>
    </edge>
    <edge source="SRB" target="BGR">
      <data key="d0">490218</data>
    </edge>
    <edge source="SRB" target="BLR">
      <data key="d0">11927</data>
    </edge>
    <edge source="SRB" target="CHN">
      <data key="d0">82412</data>
    </edge>
    <edge source="SRB" target="HRV">
      <data key="d0">1390396</data>
    </edge>
    <edge source="SRB" target="CZE">
      <data key="d0">141682</data>
    </edge>
    <edge source="SRB" target="DNK">
      <data key="d0">82128</data>
    </edge>
    <edge source="SRB" target="EST">
      <data key="d0">46195</data>
    </edge>
    <edge source="SRB" target="FIN">
      <data key="d0">38625</data>
    </edge>
    <edge source="SRB" target="FRA">
      <data key="d0">1320734</data>
    </edge>
    <edge source="SRB" target="GEO">
      <data key="d0">18719</data>
    </edge>
    <edge source="SRB" target="DEU">
      <data key="d0">1740856</data>
    </edge>
    <edge source="SRB" target="GRC">
      <data key="d0">2578416</data>
    </edge>
    <edge source="SRB" target="HUN">
      <data key="d0">189952</data>
    </edge>
    <edge source="SRB" target="ITA">
      <data key="d0">2737289</data>
    </edge>
    <edge source="SRB" target="KAZ">
      <data key="d0">348222</data>
    </edge>
    <edge source="SRB" target="LTU">
      <data key="d0">10110</data>
    </edge>
    <edge source="SRB" target="MDA">
      <data key="d0">228045</data>
    </edge>
    <edge source="SRB" target="NLD">
      <data key="d0">109231</data>
    </edge>
    <edge source="SRB" target="NZL">
      <data key="d0">16892</data>
    </edge>
    <edge source="SRB" target="NOR">
      <data key="d0">124648</data>
    </edge>
    <edge source="SRB" target="POL">
      <data key="d0">212724</data>
    </edge>
    <edge source="SRB" target="ROU">
      <data key="d0">868188</data>
    </edge>
    <edge source="SRB" target="RUS">
      <data key="d0">6531053</data>
    </edge>
    <edge source="SRB" target="SVK">
      <data key="d0">217743</data>
    </edge>
    <edge source="SRB" target="SVN">
      <data key="d0">5153868</data>
    </edge>
    <edge source="SRB" target="ESP">
      <data key="d0">264903</data>
    </edge>
    <edge source="SRB" target="SWE">
      <data key="d0">1149198</data>
    </edge>
    <edge source="SRB" target="CHE">
      <data key="d0">280312</data>
    </edge>
    <edge source="SRB" target="ARE">
      <data key="d0">118713</data>
    </edge>
    <edge source="SRB" target="TUR">
      <data key="d0">29750</data>
    </edge>
    <edge source="SRB" target="UKR">
      <data key="d0">190308</data>
    </edge>
    <edge source="SRB" target="MKD">
      <data key="d0">2862486</data>
    </edge>
    <edge source="SRB" target="EGY">
      <data key="d0">35241</data>
    </edge>
    <edge source="SRB" target="GBR">
      <data key="d0">258928</data>
    </edge>
    <edge source="MKD" target="ALB">
      <data key="d0">188708</data>
    </edge>
    <edge source="MKD" target="AUT">
      <data key="d0">26273</data>
    </edge>
    <edge source="MKD" target="BGR">
      <data key="d0">127383</data>
    </edge>
    <edge source="MKD" target="DEU">
      <data key="d0">15096</data>
    </edge>
    <edge source="MKD" target="GRC">
      <data key="d0">247938</data>
    </edge>
    <edge source="MKD" target="ITA">
      <data key="d0">120110</data>
    </edge>
    <edge source="MKD" target="SRB">
      <data key="d0">650081</data>
    </edge>
    <edge source="MKD" target="SVN">
      <data key="d0">85006</data>
    </edge>
    <edge source="DZA" target="MAR">
      <data key="d0">43458</data>
    </edge>
    <edge source="DZA" target="TUN">
      <data key="d0">220665</data>
    </edge>
    <edge source="MAR" target="DZA">
      <data key="d0">1257050</data>
    </edge>
    <edge source="MAR" target="AUS">
      <data key="d0">43091</data>
    </edge>
    <edge source="MAR" target="BEL">
      <data key="d0">841123</data>
    </edge>
    <edge source="MAR" target="BRA">
      <data key="d0">340307</data>
    </edge>
    <edge source="MAR" target="CMR">
      <data key="d0">642504</data>
    </edge>
    <edge source="MAR" target="CAN">
      <data key="d0">251819</data>
    </edge>
    <edge source="MAR" target="BEN">
      <data key="d0">602021</data>
    </edge>
    <edge source="MAR" target="FRA">
      <data key="d0">10955722</data>
    </edge>
    <edge source="MAR" target="GMB">
      <data key="d0">73140</data>
    </edge>
    <edge source="MAR" target="DEU">
      <data key="d0">200856</data>
    </edge>
    <edge source="MAR" target="GHA">
      <data key="d0">89503</data>
    </edge>
    <edge source="MAR" target="ITA">
      <data key="d0">5335310</data>
    </edge>
    <edge source="MAR" target="CIV">
      <data key="d0">1057223</data>
    </edge>
    <edge source="MAR" target="JPN">
      <data key="d0">31898</data>
    </edge>
    <edge source="MAR" target="JOR">
      <data key="d0">84095</data>
    </edge>
    <edge source="MAR" target="LBN">
      <data key="d0">60594</data>
    </edge>
    <edge source="MAR" target="MDG">
      <data key="d0">120310</data>
    </edge>
    <edge source="MAR" target="MYS">
      <data key="d0">13801</data>
    </edge>
    <edge source="MAR" target="MRT">
      <data key="d0">1875336</data>
    </edge>
    <edge source="MAR" target="MUS">
      <data key="d0">17430</data>
    </edge>
    <edge source="MAR" target="MOZ">
      <data key="d0">15751</data>
    </edge>
    <edge source="MAR" target="NLD">
      <data key="d0">176581</data>
    </edge>
    <edge source="MAR" target="NZL">
      <data key="d0">16122</data>
    </edge>
    <edge source="MAR" target="NER">
      <data key="d0">85329</data>
    </edge>
    <edge source="MAR" target="PAN">
      <data key="d0">284079</data>
    </edge>
    <edge source="MAR" target="PRT">
      <data key="d0">29813</data>
    </edge>
    <edge source="MAR" target="RUS">
      <data key="d0">472729</data>
    </edge>
    <edge source="MAR" target="SAU">
      <data key="d0">216289</data>
    </edge>
    <edge source="MAR" target="SEN">
      <data key="d0">1174039</data>
    </edge>
    <edge source="MAR" target="ZAF">
      <data key="d0">21131</data>
    </edge>
    <edge source="MAR" target="ESP">
      <data key="d0">12034545</data>
    </edge>
    <edge source="MAR" target="SWE">
      <data key="d0">13347</data>
    </edge>
    <edge source="MAR" target="CHE">
      <data key="d0">42020</data>
    </edge>
    <edge source="MAR" target="TGO">
      <data key="d0">216659</data>
    </edge>
    <edge source="MAR" target="ARE">
      <data key="d0">58259</data>
    </edge>
    <edge source="MAR" target="TUN">
      <data key="d0">1035410</data>
    </edge>
    <edge source="MAR" target="TUR">
      <data key="d0">337483</data>
    </edge>
    <edge source="MAR" target="GBR">
      <data key="d0">4726533</data>
    </edge>
    <edge source="MAR" target="TZA">
      <data key="d0">33854</data>
    </edge>
    <edge source="MAR" target="USA">
      <data key="d0">504645</data>
    </edge>
    <edge source="MAR" target="BFA">
      <data key="d0">1390317</data>
    </edge>
    <edge source="TUN" target="DZA">
      <data key="d0">2167328</data>
    </edge>
    <edge source="TUN" target="AUS">
      <data key="d0">292526</data>
    </edge>
    <edge source="TUN" target="BRA">
      <data key="d0">196894</data>
    </edge>
    <edge source="TUN" target="CMR">
      <data key="d0">199548</data>
    </edge>
    <edge source="TUN" target="CAN">
      <data key="d0">16498</data>
    </edge>
    <edge source="TUN" target="BEN">
      <data key="d0">15242</data>
    </edge>
    <edge source="TUN" target="ETH">
      <data key="d0">1039882</data>
    </edge>
    <edge source="TUN" target="FRA">
      <data key="d0">9923387</data>
    </edge>
    <edge source="TUN" target="DEU">
      <data key="d0">3144160</data>
    </edge>
    <edge source="TUN" target="GHA">
      <data key="d0">17826</data>
    </edge>
    <edge source="TUN" target="ITA">
      <data key="d0">18502433</data>
    </edge>
    <edge source="TUN" target="CIV">
      <data key="d0">447745</data>
    </edge>
    <edge source="TUN" target="JOR">
      <data key="d0">89659</data>
    </edge>
    <edge source="TUN" target="LBN">
      <data key="d0">127057</data>
    </edge>
    <edge source="TUN" target="MRT">
      <data key="d0">352702</data>
    </edge>
    <edge source="TUN" target="MAR">
      <data key="d0">534603</data>
    </edge>
    <edge source="TUN" target="OMN">
      <data key="d0">12847</data>
    </edge>
    <edge source="TUN" target="NLD">
      <data key="d0">59811</data>
    </edge>
    <edge source="TUN" target="SEN">
      <data key="d0">413687</data>
    </edge>
    <edge source="TUN" target="ESP">
      <data key="d0">126374</data>
    </edge>
    <edge source="TUN" target="SWE">
      <data key="d0">214665</data>
    </edge>
    <edge source="TUN" target="TGO">
      <data key="d0">371406</data>
    </edge>
    <edge source="TUN" target="ARE">
      <data key="d0">30336</data>
    </edge>
    <edge source="TUN" target="EGY">
      <data key="d0">573171</data>
    </edge>
    <edge source="TUN" target="GBR">
      <data key="d0">1040726</data>
    </edge>
    <edge source="TUN" target="USA">
      <data key="d0">26640</data>
    </edge>
    <edge source="TUN" target="BFA">
      <data key="d0">38209</data>
    </edge>
    <edge source="ARG" target="AUS">
      <data key="d0">33710</data>
    </edge>
    <edge source="ARG" target="BEL">
      <data key="d0">11100</data>
    </edge>
    <edge source="ARG" target="BOL">
      <data key="d0">2794209</data>
    </edge>
    <edge source="ARG" target="BRA">
      <data key="d0">6077621</data>
    </edge>
    <edge source="ARG" target="BGR">
      <data key="d0">22695</data>
    </edge>
    <edge source="ARG" target="CHL">
      <data key="d0">3367531</data>
    </edge>
    <edge source="ARG" target="COL">
      <data key="d0">676718</data>
    </edge>
    <edge source="ARG" target="CRI">
      <data key="d0">448113</data>
    </edge>
    <edge source="ARG" target="CZE">
      <data key="d0">12924</data>
    </edge>
    <edge source="ARG" target="ECU">
      <data key="d0">597616</data>
    </edge>
    <edge source="ARG" target="FRA">
      <data key="d0">90541</data>
    </edge>
    <edge source="ARG" target="DEU">
      <data key="d0">228289</data>
    </edge>
    <edge source="ARG" target="ISR">
      <data key="d0">14005</data>
    </edge>
    <edge source="ARG" target="ITA">
      <data key="d0">291056</data>
    </edge>
    <edge source="ARG" target="KOR">
      <data key="d0">10128</data>
    </edge>
    <edge source="ARG" target="LBN">
      <data key="d0">88730</data>
    </edge>
    <edge source="ARG" target="LTU">
      <data key="d0">18128</data>
    </edge>
    <edge source="ARG" target="MEX">
      <data key="d0">201084</data>
    </edge>
    <edge source="ARG" target="NIC">
      <data key="d0">601844</data>
    </edge>
    <edge source="ARG" target="PAK">
      <data key="d0">31588</data>
    </edge>
    <edge source="ARG" target="PAN">
      <data key="d0">218723</data>
    </edge>
    <edge source="ARG" target="PRY">
      <data key="d0">3585032</data>
    </edge>
    <edge source="ARG" target="PER">
      <data key="d0">620881</data>
    </edge>
    <edge source="ARG" target="PHL">
      <data key="d0">159481</data>
    </edge>
    <edge source="ARG" target="POL">
      <data key="d0">87096</data>
    </edge>
    <edge source="ARG" target="RUS">
      <data key="d0">18060</data>
    </edge>
    <edge source="ARG" target="SAU">
      <data key="d0">42715</data>
    </edge>
    <edge source="ARG" target="SGP">
      <data key="d0">109859</data>
    </edge>
    <edge source="ARG" target="SVN">
      <data key="d0">204419</data>
    </edge>
    <edge source="ARG" target="ZAF">
      <data key="d0">102602</data>
    </edge>
    <edge source="ARG" target="ESP">
      <data key="d0">47808</data>
    </edge>
    <edge source="ARG" target="ARE">
      <data key="d0">595576</data>
    </edge>
    <edge source="ARG" target="TUR">
      <data key="d0">114327</data>
    </edge>
    <edge source="ARG" target="EGY">
      <data key="d0">50166</data>
    </edge>
    <edge source="ARG" target="GBR">
      <data key="d0">267497</data>
    </edge>
    <edge source="ARG" target="USA">
      <data key="d0">450676</data>
    </edge>
    <edge source="ARG" target="URY">
      <data key="d0">11688818</data>
    </edge>
    <edge source="AUS" target="AZE">
      <data key="d0">47714</data>
    </edge>
    <edge source="AUS" target="ARG">
      <data key="d0">128370</data>
    </edge>
    <edge source="AUS" target="AUT">
      <data key="d0">36542</data>
    </edge>
    <edge source="AUS" target="BEL">
      <data key="d0">907216</data>
    </edge>
    <edge source="AUS" target="BRA">
      <data key="d0">207196</data>
    </edge>
    <edge source="AUS" target="KHM">
      <data key="d0">34069</data>
    </edge>
    <edge source="AUS" target="CAN">
      <data key="d0">1714414</data>
    </edge>
    <edge source="AUS" target="LKA">
      <data key="d0">128978</data>
    </edge>
    <edge source="AUS" target="CHL">
      <data key="d0">201922</data>
    </edge>
    <edge source="AUS" target="CHN">
      <data key="d0">11196929</data>
    </edge>
    <edge source="AUS" target="COL">
      <data key="d0">18010</data>
    </edge>
    <edge source="AUS" target="HRV">
      <data key="d0">13106</data>
    </edge>
    <edge source="AUS" target="CZE">
      <data key="d0">150169</data>
    </edge>
    <edge source="AUS" target="DNK">
      <data key="d0">185083</data>
    </edge>
    <edge source="AUS" target="FRA">
      <data key="d0">254827</data>
    </edge>
    <edge source="AUS" target="GEO">
      <data key="d0">453152</data>
    </edge>
    <edge source="AUS" target="DEU">
      <data key="d0">1200398</data>
    </edge>
    <edge source="AUS" target="GHA">
      <data key="d0">1483546</data>
    </edge>
    <edge source="AUS" target="GRC">
      <data key="d0">31859</data>
    </edge>
    <edge source="AUS" target="HKG">
      <data key="d0">2234370</data>
    </edge>
    <edge source="AUS" target="IDN">
      <data key="d0">2583224</data>
    </edge>
    <edge source="AUS" target="IRL">
      <data key="d0">42840</data>
    </edge>
    <edge source="AUS" target="ISR">
      <data key="d0">120956</data>
    </edge>
    <edge source="AUS" target="ITA">
      <data key="d0">409992</data>
    </edge>
    <edge source="AUS" target="CIV">
      <data key="d0">54766</data>
    </edge>
    <edge source="AUS" target="JPN">
      <data key="d0">492967</data>
    </edge>
    <edge source="AUS" target="KAZ">
      <data key="d0">56000</data>
    </edge>
    <edge source="AUS" target="JOR">
      <data key="d0">37592</data>
    </edge>
    <edge source="AUS" target="KOR">
      <data key="d0">1646924</data>
    </edge>
    <edge source="AUS" target="LBN">
      <data key="d0">193672</data>
    </edge>
    <edge source="AUS" target="LVA">
      <data key="d0">63566</data>
    </edge>
    <edge source="AUS" target="MYS">
      <data key="d0">4501471</data>
    </edge>
    <edge source="AUS" target="MRT">
      <data key="d0">16691</data>
    </edge>
    <edge source="AUS" target="MUS">
      <data key="d0">43837</data>
    </edge>
    <edge source="AUS" target="MEX">
      <data key="d0">30317</data>
    </edge>
    <edge source="AUS" target="MOZ">
      <data key="d0">57489</data>
    </edge>
    <edge source="AUS" target="OMN">
      <data key="d0">632894</data>
    </edge>
    <edge source="AUS" target="NAM">
      <data key="d0">31931</data>
    </edge>
    <edge source="AUS" target="NLD">
      <data key="d0">208868</data>
    </edge>
    <edge source="AUS" target="NZL">
      <data key="d0">22293786</data>
    </edge>
    <edge source="AUS" target="NOR">
      <data key="d0">67713</data>
    </edge>
    <edge source="AUS" target="PAK">
      <data key="d0">69413</data>
    </edge>
    <edge source="AUS" target="PER">
      <data key="d0">188051</data>
    </edge>
    <edge source="AUS" target="PHL">
      <data key="d0">1229519</data>
    </edge>
    <edge source="AUS" target="RUS">
      <data key="d0">10074</data>
    </edge>
    <edge source="AUS" target="SAU">
      <data key="d0">1141033</data>
    </edge>
    <edge source="AUS" target="SEN">
      <data key="d0">1127308</data>
    </edge>
    <edge source="AUS" target="IND">
      <data key="d0">1529487</data>
    </edge>
    <edge source="AUS" target="SGP">
      <data key="d0">5154535</data>
    </edge>
    <edge source="AUS" target="SVK">
      <data key="d0">14243</data>
    </edge>
    <edge source="AUS" target="VNM">
      <data key="d0">767568</data>
    </edge>
    <edge source="AUS" target="ZAF">
      <data key="d0">6106361</data>
    </edge>
    <edge source="AUS" target="ESP">
      <data key="d0">601226</data>
    </edge>
    <edge source="AUS" target="SWE">
      <data key="d0">247352</data>
    </edge>
    <edge source="AUS" target="CHE">
      <data key="d0">43389</data>
    </edge>
    <edge source="AUS" target="THA">
      <data key="d0">1430305</data>
    </edge>
    <edge source="AUS" target="ARE">
      <data key="d0">2231412</data>
    </edge>
    <edge source="AUS" target="TUR">
      <data key="d0">236063</data>
    </edge>
    <edge source="AUS" target="EGY">
      <data key="d0">128028</data>
    </edge>
    <edge source="AUS" target="GBR">
      <data key="d0">2591366</data>
    </edge>
    <edge source="AUS" target="TZA">
      <data key="d0">27743</data>
    </edge>
    <edge source="AUS" target="USA">
      <data key="d0">6055748</data>
    </edge>
    <edge source="AUS" target="BFA">
      <data key="d0">203812</data>
    </edge>
    <edge source="BEL" target="ALB">
      <data key="d0">32455</data>
    </edge>
    <edge source="BEL" target="DZA">
      <data key="d0">1763913</data>
    </edge>
    <edge source="BEL" target="AZE">
      <data key="d0">842725</data>
    </edge>
    <edge source="BEL" target="ARG">
      <data key="d0">51302</data>
    </edge>
    <edge source="BEL" target="AUS">
      <data key="d0">7203658</data>
    </edge>
    <edge source="BEL" target="AUT">
      <data key="d0">4977577</data>
    </edge>
    <edge source="BEL" target="ARM">
      <data key="d0">422293</data>
    </edge>
    <edge source="BEL" target="BRA">
      <data key="d0">3549607</data>
    </edge>
    <edge source="BEL" target="BGR">
      <data key="d0">914287</data>
    </edge>
    <edge source="BEL" target="BDI">
      <data key="d0">113923</data>
    </edge>
    <edge source="BEL" target="BLR">
      <data key="d0">1742653</data>
    </edge>
    <edge source="BEL" target="CMR">
      <data key="d0">528426</data>
    </edge>
    <edge source="BEL" target="CAN">
      <data key="d0">2393550</data>
    </edge>
    <edge source="BEL" target="LKA">
      <data key="d0">23916</data>
    </edge>
    <edge source="BEL" target="CHL">
      <data key="d0">1434309</data>
    </edge>
    <edge source="BEL" target="CHN">
      <data key="d0">1500242</data>
    </edge>
    <edge source="BEL" target="COL">
      <data key="d0">1181219</data>
    </edge>
    <edge source="BEL" target="CRI">
      <data key="d0">19527</data>
    </edge>
    <edge source="BEL" target="HRV">
      <data key="d0">1965655</data>
    </edge>
    <edge source="BEL" target="CZE">
      <data key="d0">47537951</data>
    </edge>
    <edge source="BEL" target="BEN">
      <data key="d0">146337</data>
    </edge>
    <edge source="BEL" target="DNK">
      <data key="d0">8552825</data>
    </edge>
    <edge source="BEL" target="ECU">
      <data key="d0">32195</data>
    </edge>
    <edge source="BEL" target="SLV">
      <data key="d0">96617</data>
    </edge>
    <edge source="BEL" target="ETH">
      <data key="d0">1830508</data>
    </edge>
    <edge source="BEL" target="EST">
      <data key="d0">563805</data>
    </edge>
    <edge source="BEL" target="FIN">
      <data key="d0">5217927</data>
    </edge>
    <edge source="BEL" target="FRA">
      <data key="d0">451344218</data>
    </edge>
    <edge source="BEL" target="GEO">
      <data key="d0">1385398</data>
    </edge>
    <edge source="BEL" target="GMB">
      <data key="d0">34743</data>
    </edge>
    <edge source="BEL" target="DEU">
      <data key="d0">105500603</data>
    </edge>
    <edge source="BEL" target="GHA">
      <data key="d0">538606</data>
    </edge>
    <edge source="BEL" target="GRC">
      <data key="d0">2743802</data>
    </edge>
    <edge source="BEL" target="GTM">
      <data key="d0">181766</data>
    </edge>
    <edge source="BEL" target="HKG">
      <data key="d0">1423073</data>
    </edge>
    <edge source="BEL" target="HUN">
      <data key="d0">14210361</data>
    </edge>
    <edge source="BEL" target="IDN">
      <data key="d0">30110</data>
    </edge>
    <edge source="BEL" target="IRL">
      <data key="d0">1759026</data>
    </edge>
    <edge source="BEL" target="ISR">
      <data key="d0">2991192</data>
    </edge>
    <edge source="BEL" target="ITA">
      <data key="d0">29092076</data>
    </edge>
    <edge source="BEL" target="CIV">
      <data key="d0">357439</data>
    </edge>
    <edge source="BEL" target="JPN">
      <data key="d0">4125309</data>
    </edge>
    <edge source="BEL" target="KAZ">
      <data key="d0">407422</data>
    </edge>
    <edge source="BEL" target="JOR">
      <data key="d0">1207308</data>
    </edge>
    <edge source="BEL" target="KOR">
      <data key="d0">3198890</data>
    </edge>
    <edge source="BEL" target="KGZ">
      <data key="d0">214358</data>
    </edge>
    <edge source="BEL" target="LBN">
      <data key="d0">2304506</data>
    </edge>
    <edge source="BEL" target="LVA">
      <data key="d0">1946163</data>
    </edge>
    <edge source="BEL" target="LTU">
      <data key="d0">3833966</data>
    </edge>
    <edge source="BEL" target="MDG">
      <data key="d0">291063</data>
    </edge>
    <edge source="BEL" target="MYS">
      <data key="d0">565782</data>
    </edge>
    <edge source="BEL" target="MRT">
      <data key="d0">515637</data>
    </edge>
    <edge source="BEL" target="MUS">
      <data key="d0">681488</data>
    </edge>
    <edge source="BEL" target="MEX">
      <data key="d0">4612851</data>
    </edge>
    <edge source="BEL" target="MDA">
      <data key="d0">82103</data>
    </edge>
    <edge source="BEL" target="MAR">
      <data key="d0">2042836</data>
    </edge>
    <edge source="BEL" target="MOZ">
      <data key="d0">242502</data>
    </edge>
    <edge source="BEL" target="OMN">
      <data key="d0">434451</data>
    </edge>
    <edge source="BEL" target="NAM">
      <data key="d0">266021</data>
    </edge>
    <edge source="BEL" target="NLD">
      <data key="d0">304873213</data>
    </edge>
    <edge source="BEL" target="NZL">
      <data key="d0">1182978</data>
    </edge>
    <edge source="BEL" target="NER">
      <data key="d0">1263495</data>
    </edge>
    <edge source="BEL" target="NOR">
      <data key="d0">4830862</data>
    </edge>
    <edge source="BEL" target="PAK">
      <data key="d0">24083</data>
    </edge>
    <edge source="BEL" target="PAN">
      <data key="d0">283517</data>
    </edge>
    <edge source="BEL" target="PER">
      <data key="d0">49952</data>
    </edge>
    <edge source="BEL" target="PHL">
      <data key="d0">118595</data>
    </edge>
    <edge source="BEL" target="POL">
      <data key="d0">39759321</data>
    </edge>
    <edge source="BEL" target="PRT">
      <data key="d0">9056666</data>
    </edge>
    <edge source="BEL" target="ROU">
      <data key="d0">3477473</data>
    </edge>
    <edge source="BEL" target="RUS">
      <data key="d0">19279149</data>
    </edge>
    <edge source="BEL" target="SAU">
      <data key="d0">1901986</data>
    </edge>
    <edge source="BEL" target="SEN">
      <data key="d0">615659</data>
    </edge>
    <edge source="BEL" target="SRB">
      <data key="d0">2452012</data>
    </edge>
    <edge source="BEL" target="IND">
      <data key="d0">1124162</data>
    </edge>
    <edge source="BEL" target="SGP">
      <data key="d0">862414</data>
    </edge>
    <edge source="BEL" target="SVK">
      <data key="d0">2130248</data>
    </edge>
    <edge source="BEL" target="VNM">
      <data key="d0">38362</data>
    </edge>
    <edge source="BEL" target="SVN">
      <data key="d0">1200447</data>
    </edge>
    <edge source="BEL" target="ZAF">
      <data key="d0">1929009</data>
    </edge>
    <edge source="BEL" target="ESP">
      <data key="d0">30005637</data>
    </edge>
    <edge source="BEL" target="SWE">
      <data key="d0">14918939</data>
    </edge>
    <edge source="BEL" target="CHE">
      <data key="d0">13399097</data>
    </edge>
    <edge source="BEL" target="THA">
      <data key="d0">1030668</data>
    </edge>
    <edge source="BEL" target="TGO">
      <data key="d0">303234</data>
    </edge>
    <edge source="BEL" target="ARE">
      <data key="d0">3244931</data>
    </edge>
    <edge source="BEL" target="TUN">
      <data key="d0">754788</data>
    </edge>
    <edge source="BEL" target="TUR">
      <data key="d0">7741608</data>
    </edge>
    <edge source="BEL" target="UGA">
      <data key="d0">69458</data>
    </edge>
    <edge source="BEL" target="UKR">
      <data key="d0">5508938</data>
    </edge>
    <edge source="BEL" target="MKD">
      <data key="d0">44489</data>
    </edge>
    <edge source="BEL" target="EGY">
      <data key="d0">444065</data>
    </edge>
    <edge source="BEL" target="GBR">
      <data key="d0">42605232</data>
    </edge>
    <edge source="BEL" target="TZA">
      <data key="d0">137381</data>
    </edge>
    <edge source="BEL" target="USA">
      <data key="d0">47229038</data>
    </edge>
    <edge source="BEL" target="BFA">
      <data key="d0">131377</data>
    </edge>
    <edge source="BEL" target="URY">
      <data key="d0">1026685</data>
    </edge>
    <edge source="BOL" target="ARG">
      <data key="d0">18963</data>
    </edge>
    <edge source="BOL" target="CHL">
      <data key="d0">141468</data>
    </edge>
    <edge source="BOL" target="PER">
      <data key="d0">64520</data>
    </edge>
    <edge source="BOL" target="USA">
      <data key="d0">238074</data>
    </edge>
    <edge source="BRA" target="DZA">
      <data key="d0">11745</data>
    </edge>
    <edge source="BRA" target="ARG">
      <data key="d0">3061205</data>
    </edge>
    <edge source="BRA" target="BOL">
      <data key="d0">4574168</data>
    </edge>
    <edge source="BRA" target="CAN">
      <data key="d0">696453</data>
    </edge>
    <edge source="BRA" target="CHL">
      <data key="d0">3287183</data>
    </edge>
    <edge source="BRA" target="CHN">
      <data key="d0">67318</data>
    </edge>
    <edge source="BRA" target="COL">
      <data key="d0">290249</data>
    </edge>
    <edge source="BRA" target="CRI">
      <data key="d0">680380</data>
    </edge>
    <edge source="BRA" target="CZE">
      <data key="d0">33735</data>
    </edge>
    <edge source="BRA" target="ECU">
      <data key="d0">1218893</data>
    </edge>
    <edge source="BRA" target="SLV">
      <data key="d0">337577</data>
    </edge>
    <edge source="BRA" target="FRA">
      <data key="d0">1849355</data>
    </edge>
    <edge source="BRA" target="DEU">
      <data key="d0">581022</data>
    </edge>
    <edge source="BRA" target="GRC">
      <data key="d0">28198</data>
    </edge>
    <edge source="BRA" target="GTM">
      <data key="d0">20072</data>
    </edge>
    <edge source="BRA" target="HND">
      <data key="d0">369271</data>
    </edge>
    <edge source="BRA" target="HKG">
      <data key="d0">17272</data>
    </edge>
    <edge source="BRA" target="HUN">
      <data key="d0">35040</data>
    </edge>
    <edge source="BRA" target="ISR">
      <data key="d0">28515</data>
    </edge>
    <edge source="BRA" target="ITA">
      <data key="d0">15749</data>
    </edge>
    <edge source="BRA" target="KOR">
      <data key="d0">123408</data>
    </edge>
    <edge source="BRA" target="LBN">
      <data key="d0">12648</data>
    </edge>
    <edge source="BRA" target="MYS">
      <data key="d0">89507</data>
    </edge>
    <edge source="BRA" target="MEX">
      <data key="d0">452611</data>
    </edge>
    <edge source="BRA" target="MOZ">
      <data key="d0">5824193</data>
    </edge>
    <edge source="BRA" target="NAM">
      <data key="d0">140833</data>
    </edge>
    <edge source="BRA" target="NLD">
      <data key="d0">12440598</data>
    </edge>
    <edge source="BRA" target="PAN">
      <data key="d0">387237</data>
    </edge>
    <edge source="BRA" target="PRY">
      <data key="d0">13233795</data>
    </edge>
    <edge source="BRA" target="PER">
      <data key="d0">568572</data>
    </edge>
    <edge source="BRA" target="POL">
      <data key="d0">329875</data>
    </edge>
    <edge source="BRA" target="PRT">
      <data key="d0">261172</data>
    </edge>
    <edge source="BRA" target="ROU">
      <data key="d0">80881</data>
    </edge>
    <edge source="BRA" target="SEN">
      <data key="d0">12116</data>
    </edge>
    <edge source="BRA" target="IND">
      <data key="d0">23867</data>
    </edge>
    <edge source="BRA" target="SGP">
      <data key="d0">58811</data>
    </edge>
    <edge source="BRA" target="VNM">
      <data key="d0">12962</data>
    </edge>
    <edge source="BRA" target="ZAF">
      <data key="d0">250047</data>
    </edge>
    <edge source="BRA" target="ESP">
      <data key="d0">444770</data>
    </edge>
    <edge source="BRA" target="SWE">
      <data key="d0">11884</data>
    </edge>
    <edge source="BRA" target="CHE">
      <data key="d0">78813</data>
    </edge>
    <edge source="BRA" target="ARE">
      <data key="d0">50875</data>
    </edge>
    <edge source="BRA" target="UKR">
      <data key="d0">236539</data>
    </edge>
    <edge source="BRA" target="EGY">
      <data key="d0">25886</data>
    </edge>
    <edge source="BRA" target="GBR">
      <data key="d0">84765</data>
    </edge>
    <edge source="BRA" target="USA">
      <data key="d0">3628844</data>
    </edge>
    <edge source="BRA" target="URY">
      <data key="d0">7960747</data>
    </edge>
    <edge source="BGR" target="ALB">
      <data key="d0">794450</data>
    </edge>
    <edge source="BGR" target="DZA">
      <data key="d0">15947</data>
    </edge>
    <edge source="BGR" target="AZE">
      <data key="d0">318618</data>
    </edge>
    <edge source="BGR" target="AUS">
      <data key="d0">342055</data>
    </edge>
    <edge source="BGR" target="AUT">
      <data key="d0">1647759</data>
    </edge>
    <edge source="BGR" target="ARM">
      <data key="d0">241375</data>
    </edge>
    <edge source="BGR" target="BEL">
      <data key="d0">2490956</data>
    </edge>
    <edge source="BGR" target="BLR">
      <data key="d0">277543</data>
    </edge>
    <edge source="BGR" target="CAN">
      <data key="d0">20338</data>
    </edge>
    <edge source="BGR" target="CHL">
      <data key="d0">63517</data>
    </edge>
    <edge source="BGR" target="HRV">
      <data key="d0">725290</data>
    </edge>
    <edge source="BGR" target="CZE">
      <data key="d0">12631947</data>
    </edge>
    <edge source="BGR" target="DNK">
      <data key="d0">114071</data>
    </edge>
    <edge source="BGR" target="EST">
      <data key="d0">1085879</data>
    </edge>
    <edge source="BGR" target="FIN">
      <data key="d0">154700</data>
    </edge>
    <edge source="BGR" target="FRA">
      <data key="d0">42261461</data>
    </edge>
    <edge source="BGR" target="GEO">
      <data key="d0">91927</data>
    </edge>
    <edge source="BGR" target="PSE">
      <data key="d0">29718</data>
    </edge>
    <edge source="BGR" target="DEU">
      <data key="d0">15898974</data>
    </edge>
    <edge source="BGR" target="GHA">
      <data key="d0">38937</data>
    </edge>
    <edge source="BGR" target="GRC">
      <data key="d0">11500463</data>
    </edge>
    <edge source="BGR" target="HUN">
      <data key="d0">1458377</data>
    </edge>
    <edge source="BGR" target="IRL">
      <data key="d0">36920</data>
    </edge>
    <edge source="BGR" target="ISR">
      <data key="d0">284129</data>
    </edge>
    <edge source="BGR" target="ITA">
      <data key="d0">17163698</data>
    </edge>
    <edge source="BGR" target="JPN">
      <data key="d0">25323</data>
    </edge>
    <edge source="BGR" target="KAZ">
      <data key="d0">34001</data>
    </edge>
    <edge source="BGR" target="JOR">
      <data key="d0">493047</data>
    </edge>
    <edge source="BGR" target="LBN">
      <data key="d0">704544</data>
    </edge>
    <edge source="BGR" target="LVA">
      <data key="d0">519594</data>
    </edge>
    <edge source="BGR" target="LTU">
      <data key="d0">411987</data>
    </edge>
    <edge source="BGR" target="MYS">
      <data key="d0">14462</data>
    </edge>
    <edge source="BGR" target="MEX">
      <data key="d0">94112</data>
    </edge>
    <edge source="BGR" target="MDA">
      <data key="d0">188924</data>
    </edge>
    <edge source="BGR" target="MAR">
      <data key="d0">605761</data>
    </edge>
    <edge source="BGR" target="OMN">
      <data key="d0">773076</data>
    </edge>
    <edge source="BGR" target="NLD">
      <data key="d0">2102094</data>
    </edge>
    <edge source="BGR" target="NOR">
      <data key="d0">275989</data>
    </edge>
    <edge source="BGR" target="POL">
      <data key="d0">3109681</data>
    </edge>
    <edge source="BGR" target="PRT">
      <data key="d0">179660</data>
    </edge>
    <edge source="BGR" target="ROU">
      <data key="d0">6922644</data>
    </edge>
    <edge source="BGR" target="RUS">
      <data key="d0">10073715</data>
    </edge>
    <edge source="BGR" target="SAU">
      <data key="d0">406768</data>
    </edge>
    <edge source="BGR" target="SRB">
      <data key="d0">4879245</data>
    </edge>
    <edge source="BGR" target="IND">
      <data key="d0">26920</data>
    </edge>
    <edge source="BGR" target="SGP">
      <data key="d0">31828</data>
    </edge>
    <edge source="BGR" target="SVK">
      <data key="d0">308590</data>
    </edge>
    <edge source="BGR" target="SVN">
      <data key="d0">267869</data>
    </edge>
    <edge source="BGR" target="ZAF">
      <data key="d0">38399</data>
    </edge>
    <edge source="BGR" target="ESP">
      <data key="d0">782682</data>
    </edge>
    <edge source="BGR" target="SWE">
      <data key="d0">155409</data>
    </edge>
    <edge source="BGR" target="CHE">
      <data key="d0">555752</data>
    </edge>
    <edge source="BGR" target="TGO">
      <data key="d0">41808</data>
    </edge>
    <edge source="BGR" target="ARE">
      <data key="d0">1684872</data>
    </edge>
    <edge source="BGR" target="TUN">
      <data key="d0">39515</data>
    </edge>
    <edge source="BGR" target="TUR">
      <data key="d0">761371</data>
    </edge>
    <edge source="BGR" target="UKR">
      <data key="d0">1818012</data>
    </edge>
    <edge source="BGR" target="MKD">
      <data key="d0">2494907</data>
    </edge>
    <edge source="BGR" target="EGY">
      <data key="d0">30359</data>
    </edge>
    <edge source="BGR" target="GBR">
      <data key="d0">13187480</data>
    </edge>
    <edge source="BGR" target="USA">
      <data key="d0">248213</data>
    </edge>
    <edge source="CHL" target="ARG">
      <data key="d0">717519</data>
    </edge>
    <edge source="CHL" target="BOL">
      <data key="d0">6807958</data>
    </edge>
    <edge source="CHL" target="BRA">
      <data key="d0">481533</data>
    </edge>
    <edge source="CHL" target="CAN">
      <data key="d0">21130</data>
    </edge>
    <edge source="CHL" target="COL">
      <data key="d0">636636</data>
    </edge>
    <edge source="CHL" target="ECU">
      <data key="d0">878473</data>
    </edge>
    <edge source="CHL" target="SLV">
      <data key="d0">17026</data>
    </edge>
    <edge source="CHL" target="ITA">
      <data key="d0">13410</data>
    </edge>
    <edge source="CHL" target="MEX">
      <data key="d0">538824</data>
    </edge>
    <edge source="CHL" target="NIC">
      <data key="d0">40885</data>
    </edge>
    <edge source="CHL" target="PAN">
      <data key="d0">159682</data>
    </edge>
    <edge source="CHL" target="PRY">
      <data key="d0">2042970</data>
    </edge>
    <edge source="CHL" target="PER">
      <data key="d0">3284278</data>
    </edge>
    <edge source="CHL" target="PRT">
      <data key="d0">230965</data>
    </edge>
    <edge source="CHL" target="ZAF">
      <data key="d0">82958</data>
    </edge>
    <edge source="CHL" target="ESP">
      <data key="d0">19200</data>
    </edge>
    <edge source="CHL" target="ARE">
      <data key="d0">200439</data>
    </edge>
    <edge source="CHL" target="USA">
      <data key="d0">4134428</data>
    </edge>
    <edge source="CHL" target="URY">
      <data key="d0">738682</data>
    </edge>
    <edge source="COL" target="BOL">
      <data key="d0">1728207</data>
    </edge>
    <edge source="COL" target="BRA">
      <data key="d0">10700806</data>
    </edge>
    <edge source="COL" target="CAN">
      <data key="d0">166998</data>
    </edge>
    <edge source="COL" target="CHL">
      <data key="d0">6366349</data>
    </edge>
    <edge source="COL" target="CRI">
      <data key="d0">4329204</data>
    </edge>
    <edge source="COL" target="CZE">
      <data key="d0">16212</data>
    </edge>
    <edge source="COL" target="ECU">
      <data key="d0">8501747</data>
    </edge>
    <edge source="COL" target="SLV">
      <data key="d0">518683</data>
    </edge>
    <edge source="COL" target="FRA">
      <data key="d0">22549</data>
    </edge>
    <edge source="COL" target="GTM">
      <data key="d0">827845</data>
    </edge>
    <edge source="COL" target="HND">
      <data key="d0">2965435</data>
    </edge>
    <edge source="COL" target="JAM">
      <data key="d0">1477194</data>
    </edge>
    <edge source="COL" target="MEX">
      <data key="d0">4022187</data>
    </edge>
    <edge source="COL" target="PAN">
      <data key="d0">5828323</data>
    </edge>
    <edge source="COL" target="PER">
      <data key="d0">3791731</data>
    </edge>
    <edge source="COL" target="ESP">
      <data key="d0">60184</data>
    </edge>
    <edge source="COL" target="USA">
      <data key="d0">12353292</data>
    </edge>
    <edge source="COL" target="URY">
      <data key="d0">99520</data>
    </edge>
    <edge source="CRI" target="BEL">
      <data key="d0">64954</data>
    </edge>
    <edge source="CRI" target="CHL">
      <data key="d0">521507</data>
    </edge>
    <edge source="CRI" target="CHN">
      <data key="d0">766976</data>
    </edge>
    <edge source="CRI" target="COL">
      <data key="d0">74997</data>
    </edge>
    <edge source="CRI" target="ECU">
      <data key="d0">104939</data>
    </edge>
    <edge source="CRI" target="SLV">
      <data key="d0">1245598</data>
    </edge>
    <edge source="CRI" target="FRA">
      <data key="d0">482290</data>
    </edge>
    <edge source="CRI" target="DEU">
      <data key="d0">167702</data>
    </edge>
    <edge source="CRI" target="GTM">
      <data key="d0">2293402</data>
    </edge>
    <edge source="CRI" target="HND">
      <data key="d0">2444534</data>
    </edge>
    <edge source="CRI" target="JAM">
      <data key="d0">115205</data>
    </edge>
    <edge source="CRI" target="KOR">
      <data key="d0">23430</data>
    </edge>
    <edge source="CRI" target="MEX">
      <data key="d0">118670</data>
    </edge>
    <edge source="CRI" target="NLD">
      <data key="d0">764931</data>
    </edge>
    <edge source="CRI" target="NIC">
      <data key="d0">2468552</data>
    </edge>
    <edge source="CRI" target="PAN">
      <data key="d0">3338786</data>
    </edge>
    <edge source="CRI" target="PER">
      <data key="d0">403936</data>
    </edge>
    <edge source="CRI" target="SAU">
      <data key="d0">1163100</data>
    </edge>
    <edge source="CRI" target="IND">
      <data key="d0">10452</data>
    </edge>
    <edge source="CRI" target="ESP">
      <data key="d0">60047</data>
    </edge>
    <edge source="CRI" target="ARE">
      <data key="d0">112816</data>
    </edge>
    <edge source="CRI" target="GBR">
      <data key="d0">55763</data>
    </edge>
    <edge source="CRI" target="USA">
      <data key="d0">3614848</data>
    </edge>
    <edge source="CZE" target="ALB">
      <data key="d0">233404</data>
    </edge>
    <edge source="CZE" target="DZA">
      <data key="d0">2187908</data>
    </edge>
    <edge source="CZE" target="AZE">
      <data key="d0">5076108</data>
    </edge>
    <edge source="CZE" target="ARG">
      <data key="d0">1019356</data>
    </edge>
    <edge source="CZE" target="AUS">
      <data key="d0">5074431</data>
    </edge>
    <edge source="CZE" target="AUT">
      <data key="d0">51384090</data>
    </edge>
    <edge source="CZE" target="ARM">
      <data key="d0">166042</data>
    </edge>
    <edge source="CZE" target="BEL">
      <data key="d0">30109339</data>
    </edge>
    <edge source="CZE" target="BOL">
      <data key="d0">33633</data>
    </edge>
    <edge source="CZE" target="BRA">
      <data key="d0">4424234</data>
    </edge>
    <edge source="CZE" target="BGR">
      <data key="d0">7561739</data>
    </edge>
    <edge source="CZE" target="BLR">
      <data key="d0">5865206</data>
    </edge>
    <edge source="CZE" target="CAN">
      <data key="d0">715735</data>
    </edge>
    <edge source="CZE" target="CHL">
      <data key="d0">823236</data>
    </edge>
    <edge source="CZE" target="CHN">
      <data key="d0">5392041</data>
    </edge>
    <edge source="CZE" target="COL">
      <data key="d0">465363</data>
    </edge>
    <edge source="CZE" target="CRI">
      <data key="d0">14304</data>
    </edge>
    <edge source="CZE" target="HRV">
      <data key="d0">6383096</data>
    </edge>
    <edge source="CZE" target="DNK">
      <data key="d0">11262189</data>
    </edge>
    <edge source="CZE" target="ECU">
      <data key="d0">53565</data>
    </edge>
    <edge source="CZE" target="ETH">
      <data key="d0">223502</data>
    </edge>
    <edge source="CZE" target="EST">
      <data key="d0">7861827</data>
    </edge>
    <edge source="CZE" target="FIN">
      <data key="d0">9370945</data>
    </edge>
    <edge source="CZE" target="FRA">
      <data key="d0">25860610</data>
    </edge>
    <edge source="CZE" target="GEO">
      <data key="d0">1311191</data>
    </edge>
    <edge source="CZE" target="DEU">
      <data key="d0">344398282</data>
    </edge>
    <edge source="CZE" target="GHA">
      <data key="d0">20511</data>
    </edge>
    <edge source="CZE" target="GRC">
      <data key="d0">4500330</data>
    </edge>
    <edge source="CZE" target="HND">
      <data key="d0">56354</data>
    </edge>
    <edge source="CZE" target="HKG">
      <data key="d0">4351630</data>
    </edge>
    <edge source="CZE" target="HUN">
      <data key="d0">12796023</data>
    </edge>
    <edge source="CZE" target="IDN">
      <data key="d0">748130</data>
    </edge>
    <edge source="CZE" target="IRL">
      <data key="d0">1274878</data>
    </edge>
    <edge source="CZE" target="ISR">
      <data key="d0">3608191</data>
    </edge>
    <edge source="CZE" target="ITA">
      <data key="d0">30994129</data>
    </edge>
    <edge source="CZE" target="JPN">
      <data key="d0">1921213</data>
    </edge>
    <edge source="CZE" target="KAZ">
      <data key="d0">4901447</data>
    </edge>
    <edge source="CZE" target="JOR">
      <data key="d0">664639</data>
    </edge>
    <edge source="CZE" target="KOR">
      <data key="d0">2200636</data>
    </edge>
    <edge source="CZE" target="KGZ">
      <data key="d0">164811</data>
    </edge>
    <edge source="CZE" target="LBN">
      <data key="d0">568273</data>
    </edge>
    <edge source="CZE" target="LVA">
      <data key="d0">4172724</data>
    </edge>
    <edge source="CZE" target="LTU">
      <data key="d0">8509132</data>
    </edge>
    <edge source="CZE" target="MYS">
      <data key="d0">408768</data>
    </edge>
    <edge source="CZE" target="MUS">
      <data key="d0">89981</data>
    </edge>
    <edge source="CZE" target="MEX">
      <data key="d0">782746</data>
    </edge>
    <edge source="CZE" target="MDA">
      <data key="d0">2350806</data>
    </edge>
    <edge source="CZE" target="MAR">
      <data key="d0">573936</data>
    </edge>
    <edge source="CZE" target="OMN">
      <data key="d0">712437</data>
    </edge>
    <edge source="CZE" target="NAM">
      <data key="d0">12061</data>
    </edge>
    <edge source="CZE" target="NLD">
      <data key="d0">38017512</data>
    </edge>
    <edge source="CZE" target="NZL">
      <data key="d0">489691</data>
    </edge>
    <edge source="CZE" target="NOR">
      <data key="d0">11453144</data>
    </edge>
    <edge source="CZE" target="PAK">
      <data key="d0">30319</data>
    </edge>
    <edge source="CZE" target="PAN">
      <data key="d0">141123</data>
    </edge>
    <edge source="CZE" target="PER">
      <data key="d0">37048</data>
    </edge>
    <edge source="CZE" target="PHL">
      <data key="d0">500138</data>
    </edge>
    <edge source="CZE" target="POL">
      <data key="d0">51710854</data>
    </edge>
    <edge source="CZE" target="PRT">
      <data key="d0">1194379</data>
    </edge>
    <edge source="CZE" target="ROU">
      <data key="d0">25530918</data>
    </edge>
    <edge source="CZE" target="RUS">
      <data key="d0">64697491</data>
    </edge>
    <edge source="CZE" target="SAU">
      <data key="d0">3258800</data>
    </edge>
    <edge source="CZE" target="SRB">
      <data key="d0">2966437</data>
    </edge>
    <edge source="CZE" target="IND">
      <data key="d0">2777780</data>
    </edge>
    <edge source="CZE" target="SGP">
      <data key="d0">1624921</data>
    </edge>
    <edge source="CZE" target="SVK">
      <data key="d0">83883295</data>
    </edge>
    <edge source="CZE" target="VNM">
      <data key="d0">1649260</data>
    </edge>
    <edge source="CZE" target="SVN">
      <data key="d0">6641226</data>
    </edge>
    <edge source="CZE" target="ZAF">
      <data key="d0">2704924</data>
    </edge>
    <edge source="CZE" target="ESP">
      <data key="d0">6353044</data>
    </edge>
    <edge source="CZE" target="SWE">
      <data key="d0">9187845</data>
    </edge>
    <edge source="CZE" target="CHE">
      <data key="d0">45629574</data>
    </edge>
    <edge source="CZE" target="THA">
      <data key="d0">784543</data>
    </edge>
    <edge source="CZE" target="ARE">
      <data key="d0">12561061</data>
    </edge>
    <edge source="CZE" target="TUN">
      <data key="d0">1662793</data>
    </edge>
    <edge source="CZE" target="TUR">
      <data key="d0">7392657</data>
    </edge>
    <edge source="CZE" target="UKR">
      <data key="d0">26394489</data>
    </edge>
    <edge source="CZE" target="MKD">
      <data key="d0">274506</data>
    </edge>
    <edge source="CZE" target="EGY">
      <data key="d0">157010</data>
    </edge>
    <edge source="CZE" target="GBR">
      <data key="d0">31132561</data>
    </edge>
    <edge source="CZE" target="TZA">
      <data key="d0">193950</data>
    </edge>
    <edge source="CZE" target="USA">
      <data key="d0">17117695</data>
    </edge>
    <edge source="CZE" target="URY">
      <data key="d0">136489</data>
    </edge>
    <edge source="ECU" target="BOL">
      <data key="d0">491246</data>
    </edge>
    <edge source="ECU" target="BRA">
      <data key="d0">15848</data>
    </edge>
    <edge source="ECU" target="CHL">
      <data key="d0">563648</data>
    </edge>
    <edge source="ECU" target="COL">
      <data key="d0">6110089</data>
    </edge>
    <edge source="ECU" target="CRI">
      <data key="d0">248776</data>
    </edge>
    <edge source="ECU" target="SLV">
      <data key="d0">665054</data>
    </edge>
    <edge source="ECU" target="GTM">
      <data key="d0">449342</data>
    </edge>
    <edge source="ECU" target="HND">
      <data key="d0">90834</data>
    </edge>
    <edge source="ECU" target="JAM">
      <data key="d0">442577</data>
    </edge>
    <edge source="ECU" target="PAN">
      <data key="d0">581779</data>
    </edge>
    <edge source="ECU" target="PER">
      <data key="d0">2330195</data>
    </edge>
    <edge source="ECU" target="ESP">
      <data key="d0">40053</data>
    </edge>
    <edge source="ECU" target="USA">
      <data key="d0">2789454</data>
    </edge>
    <edge source="ECU" target="URY">
      <data key="d0">35346</data>
    </edge>
    <edge source="ISR" target="ALB">
      <data key="d0">116000</data>
    </edge>
    <edge source="ISR" target="AZE">
      <data key="d0">690000</data>
    </edge>
    <edge source="ISR" target="ARG">
      <data key="d0">298000</data>
    </edge>
    <edge source="ISR" target="AUS">
      <data key="d0">1996000</data>
    </edge>
    <edge source="ISR" target="AUT">
      <data key="d0">242000</data>
    </edge>
    <edge source="ISR" target="BEL">
      <data key="d0">3693000</data>
    </edge>
    <edge source="ISR" target="BRA">
      <data key="d0">484000</data>
    </edge>
    <edge source="ISR" target="BGR">
      <data key="d0">20000</data>
    </edge>
    <edge source="ISR" target="CAN">
      <data key="d0">13983000</data>
    </edge>
    <edge source="ISR" target="LKA">
      <data key="d0">194000</data>
    </edge>
    <edge source="ISR" target="CHL">
      <data key="d0">510000</data>
    </edge>
    <edge source="ISR" target="CHN">
      <data key="d0">842000</data>
    </edge>
    <edge source="ISR" target="COL">
      <data key="d0">66000</data>
    </edge>
    <edge source="ISR" target="CZE">
      <data key="d0">1062000</data>
    </edge>
    <edge source="ISR" target="BEN">
      <data key="d0">13000</data>
    </edge>
    <edge source="ISR" target="DNK">
      <data key="d0">1802000</data>
    </edge>
    <edge source="ISR" target="ETH">
      <data key="d0">471000</data>
    </edge>
    <edge source="ISR" target="EST">
      <data key="d0">230000</data>
    </edge>
    <edge source="ISR" target="FIN">
      <data key="d0">874000</data>
    </edge>
    <edge source="ISR" target="FRA">
      <data key="d0">8137000</data>
    </edge>
    <edge source="ISR" target="GEO">
      <data key="d0">49000</data>
    </edge>
    <edge source="ISR" target="DEU">
      <data key="d0">10047000</data>
    </edge>
    <edge source="ISR" target="GHA">
      <data key="d0">59000</data>
    </edge>
    <edge source="ISR" target="GRC">
      <data key="d0">101000</data>
    </edge>
    <edge source="ISR" target="GTM">
      <data key="d0">506000</data>
    </edge>
    <edge source="ISR" target="HKG">
      <data key="d0">1139000</data>
    </edge>
    <edge source="ISR" target="HUN">
      <data key="d0">82000</data>
    </edge>
    <edge source="ISR" target="IDN">
      <data key="d0">19000</data>
    </edge>
    <edge source="ISR" target="IRL">
      <data key="d0">65000</data>
    </edge>
    <edge source="ISR" target="ITA">
      <data key="d0">1217000</data>
    </edge>
    <edge source="ISR" target="JPN">
      <data key="d0">838000</data>
    </edge>
    <edge source="ISR" target="KAZ">
      <data key="d0">1538000</data>
    </edge>
    <edge source="ISR" target="JOR">
      <data key="d0">6764000</data>
    </edge>
    <edge source="ISR" target="KOR">
      <data key="d0">729000</data>
    </edge>
    <edge source="ISR" target="LVA">
      <data key="d0">32000</data>
    </edge>
    <edge source="ISR" target="LTU">
      <data key="d0">324000</data>
    </edge>
    <edge source="ISR" target="MYS">
      <data key="d0">205000</data>
    </edge>
    <edge source="ISR" target="MUS">
      <data key="d0">20000</data>
    </edge>
    <edge source="ISR" target="MEX">
      <data key="d0">6495000</data>
    </edge>
    <edge source="ISR" target="NLD">
      <data key="d0">3640000</data>
    </edge>
    <edge source="ISR" target="NZL">
      <data key="d0">224000</data>
    </edge>
    <edge source="ISR" target="NOR">
      <data key="d0">879000</data>
    </edge>
    <edge source="ISR" target="PER">
      <data key="d0">20000</data>
    </edge>
    <edge source="ISR" target="PHL">
      <data key="d0">42000</data>
    </edge>
    <edge source="ISR" target="POL">
      <data key="d0">485000</data>
    </edge>
    <edge source="ISR" target="PRT">
      <data key="d0">170000</data>
    </edge>
    <edge source="ISR" target="ROU">
      <data key="d0">84000</data>
    </edge>
    <edge source="ISR" target="RUS">
      <data key="d0">695000</data>
    </edge>
    <edge source="ISR" target="IND">
      <data key="d0">264000</data>
    </edge>
    <edge source="ISR" target="SGP">
      <data key="d0">313000</data>
    </edge>
    <edge source="ISR" target="VNM">
      <data key="d0">336000</data>
    </edge>
    <edge source="ISR" target="SVN">
      <data key="d0">285000</data>
    </edge>
    <edge source="ISR" target="ZAF">
      <data key="d0">1283000</data>
    </edge>
    <edge source="ISR" target="ESP">
      <data key="d0">5451000</data>
    </edge>
    <edge source="ISR" target="SWE">
      <data key="d0">652000</data>
    </edge>
    <edge source="ISR" target="CHE">
      <data key="d0">528000</data>
    </edge>
    <edge source="ISR" target="THA">
      <data key="d0">139000</data>
    </edge>
    <edge source="ISR" target="TGO">
      <data key="d0">11000</data>
    </edge>
    <edge source="ISR" target="TUR">
      <data key="d0">400000</data>
    </edge>
    <edge source="ISR" target="UKR">
      <data key="d0">1742000</data>
    </edge>
    <edge source="ISR" target="EGY">
      <data key="d0">60000</data>
    </edge>
    <edge source="ISR" target="GBR">
      <data key="d0">27520000</data>
    </edge>
    <edge source="ISR" target="USA">
      <data key="d0">32320000</data>
    </edge>
    <edge source="KOR" target="ALB">
      <data key="d0">36955</data>
    </edge>
    <edge source="KOR" target="DZA">
      <data key="d0">63848</data>
    </edge>
    <edge source="KOR" target="AZE">
      <data key="d0">1490777</data>
    </edge>
    <edge source="KOR" target="ARG">
      <data key="d0">413352</data>
    </edge>
    <edge source="KOR" target="AUS">
      <data key="d0">21127558</data>
    </edge>
    <edge source="KOR" target="AUT">
      <data key="d0">2666668</data>
    </edge>
    <edge source="KOR" target="ARM">
      <data key="d0">11565</data>
    </edge>
    <edge source="KOR" target="BEL">
      <data key="d0">437525</data>
    </edge>
    <edge source="KOR" target="BOL">
      <data key="d0">90373</data>
    </edge>
    <edge source="KOR" target="BRA">
      <data key="d0">57890787</data>
    </edge>
    <edge source="KOR" target="BGR">
      <data key="d0">104308</data>
    </edge>
    <edge source="KOR" target="BDI">
      <data key="d0">90141</data>
    </edge>
    <edge source="KOR" target="BLR">
      <data key="d0">1181865</data>
    </edge>
    <edge source="KOR" target="KHM">
      <data key="d0">353267</data>
    </edge>
    <edge source="KOR" target="CMR">
      <data key="d0">37183</data>
    </edge>
    <edge source="KOR" target="CAN">
      <data key="d0">3546486</data>
    </edge>
    <edge source="KOR" target="LKA">
      <data key="d0">593635</data>
    </edge>
    <edge source="KOR" target="CHL">
      <data key="d0">5394906</data>
    </edge>
    <edge source="KOR" target="CHN">
      <data key="d0">157675180</data>
    </edge>
    <edge source="KOR" target="COL">
      <data key="d0">657098</data>
    </edge>
    <edge source="KOR" target="CRI">
      <data key="d0">325615</data>
    </edge>
    <edge source="KOR" target="HRV">
      <data key="d0">32825</data>
    </edge>
    <edge source="KOR" target="CZE">
      <data key="d0">801088</data>
    </edge>
    <edge source="KOR" target="DNK">
      <data key="d0">659989</data>
    </edge>
    <edge source="KOR" target="ECU">
      <data key="d0">268409</data>
    </edge>
    <edge source="KOR" target="EST">
      <data key="d0">291451</data>
    </edge>
    <edge source="KOR" target="FIN">
      <data key="d0">4355568</data>
    </edge>
    <edge source="KOR" target="FRA">
      <data key="d0">3760574</data>
    </edge>
    <edge source="KOR" target="GEO">
      <data key="d0">16006</data>
    </edge>
    <edge source="KOR" target="DEU">
      <data key="d0">10439288</data>
    </edge>
    <edge source="KOR" target="GRC">
      <data key="d0">2625732</data>
    </edge>
    <edge source="KOR" target="GTM">
      <data key="d0">199027</data>
    </edge>
    <edge source="KOR" target="HKG">
      <data key="d0">7466055</data>
    </edge>
    <edge source="KOR" target="HUN">
      <data key="d0">754497</data>
    </edge>
    <edge source="KOR" target="IDN">
      <data key="d0">6275997</data>
    </edge>
    <edge source="KOR" target="IRL">
      <data key="d0">205831</data>
    </edge>
    <edge source="KOR" target="ISR">
      <data key="d0">1758268</data>
    </edge>
    <edge source="KOR" target="ITA">
      <data key="d0">1979550</data>
    </edge>
    <edge source="KOR" target="JAM">
      <data key="d0">60615</data>
    </edge>
    <edge source="KOR" target="JPN">
      <data key="d0">278867045</data>
    </edge>
    <edge source="KOR" target="KAZ">
      <data key="d0">12715113</data>
    </edge>
    <edge source="KOR" target="JOR">
      <data key="d0">476404</data>
    </edge>
    <edge source="KOR" target="KGZ">
      <data key="d0">776873</data>
    </edge>
    <edge source="KOR" target="LBN">
      <data key="d0">171960</data>
    </edge>
    <edge source="KOR" target="LVA">
      <data key="d0">498337</data>
    </edge>
    <edge source="KOR" target="LTU">
      <data key="d0">395960</data>
    </edge>
    <edge source="KOR" target="MDG">
      <data key="d0">24339</data>
    </edge>
    <edge source="KOR" target="MWI">
      <data key="d0">87019</data>
    </edge>
    <edge source="KOR" target="MYS">
      <data key="d0">6508400</data>
    </edge>
    <edge source="KOR" target="MUS">
      <data key="d0">97376</data>
    </edge>
    <edge source="KOR" target="MEX">
      <data key="d0">18443792</data>
    </edge>
    <edge source="KOR" target="MAR">
      <data key="d0">4667913</data>
    </edge>
    <edge source="KOR" target="OMN">
      <data key="d0">655625</data>
    </edge>
    <edge source="KOR" target="NLD">
      <data key="d0">3486762</data>
    </edge>
    <edge source="KOR" target="NZL">
      <data key="d0">1092833</data>
    </edge>
    <edge source="KOR" target="NIC">
      <data key="d0">68203</data>
    </edge>
    <edge source="KOR" target="NOR">
      <data key="d0">742848</data>
    </edge>
    <edge source="KOR" target="PAK">
      <data key="d0">952374</data>
    </edge>
    <edge source="KOR" target="PAN">
      <data key="d0">4078369</data>
    </edge>
    <edge source="KOR" target="PER">
      <data key="d0">219503</data>
    </edge>
    <edge source="KOR" target="PHL">
      <data key="d0">15673877</data>
    </edge>
    <edge source="KOR" target="POL">
      <data key="d0">90257425</data>
    </edge>
    <edge source="KOR" target="PRT">
      <data key="d0">197035</data>
    </edge>
    <edge source="KOR" target="ROU">
      <data key="d0">627028</data>
    </edge>
    <edge source="KOR" target="RUS">
      <data key="d0">86828063</data>
    </edge>
    <edge source="KOR" target="SAU">
      <data key="d0">8152586</data>
    </edge>
    <edge source="KOR" target="SEN">
      <data key="d0">27212</data>
    </edge>
    <edge source="KOR" target="SRB">
      <data key="d0">15289</data>
    </edge>
    <edge source="KOR" target="IND">
      <data key="d0">4993785</data>
    </edge>
    <edge source="KOR" target="SGP">
      <data key="d0">12622175</data>
    </edge>
    <edge source="KOR" target="SVK">
      <data key="d0">98395978</data>
    </edge>
    <edge source="KOR" target="VNM">
      <data key="d0">12087851</data>
    </edge>
    <edge source="KOR" target="SVN">
      <data key="d0">33934114</data>
    </edge>
    <edge source="KOR" target="ZAF">
      <data key="d0">1152649</data>
    </edge>
    <edge source="KOR" target="ESP">
      <data key="d0">1764277</data>
    </edge>
    <edge source="KOR" target="SWE">
      <data key="d0">2154917</data>
    </edge>
    <edge source="KOR" target="CHE">
      <data key="d0">915961</data>
    </edge>
    <edge source="KOR" target="THA">
      <data key="d0">3316415</data>
    </edge>
    <edge source="KOR" target="ARE">
      <data key="d0">16531063</data>
    </edge>
    <edge source="KOR" target="TUN">
      <data key="d0">43061</data>
    </edge>
    <edge source="KOR" target="TUR">
      <data key="d0">7278189</data>
    </edge>
    <edge source="KOR" target="UKR">
      <data key="d0">1582425</data>
    </edge>
    <edge source="KOR" target="EGY">
      <data key="d0">1684560</data>
    </edge>
    <edge source="KOR" target="GBR">
      <data key="d0">7097781</data>
    </edge>
    <edge source="KOR" target="USA">
      <data key="d0">68892111</data>
    </edge>
    <edge source="KOR" target="URY">
      <data key="d0">205827</data>
    </edge>
    <edge source="LBN" target="DZA">
      <data key="d0">81862</data>
    </edge>
    <edge source="LBN" target="AUS">
      <data key="d0">223540</data>
    </edge>
    <edge source="LBN" target="ARM">
      <data key="d0">23061</data>
    </edge>
    <edge source="LBN" target="BEL">
      <data key="d0">347354</data>
    </edge>
    <edge source="LBN" target="CMR">
      <data key="d0">369593</data>
    </edge>
    <edge source="LBN" target="CAF">
      <data key="d0">22153</data>
    </edge>
    <edge source="LBN" target="BEN">
      <data key="d0">57187</data>
    </edge>
    <edge source="LBN" target="ETH">
      <data key="d0">30713</data>
    </edge>
    <edge source="LBN" target="FIN">
      <data key="d0">37844</data>
    </edge>
    <edge source="LBN" target="FRA">
      <data key="d0">592096</data>
    </edge>
    <edge source="LBN" target="DEU">
      <data key="d0">292861</data>
    </edge>
    <edge source="LBN" target="GHA">
      <data key="d0">400222</data>
    </edge>
    <edge source="LBN" target="ITA">
      <data key="d0">323643</data>
    </edge>
    <edge source="LBN" target="CIV">
      <data key="d0">660579</data>
    </edge>
    <edge source="LBN" target="JOR">
      <data key="d0">890444</data>
    </edge>
    <edge source="LBN" target="MAR">
      <data key="d0">30516</data>
    </edge>
    <edge source="LBN" target="OMN">
      <data key="d0">11307</data>
    </edge>
    <edge source="LBN" target="RUS">
      <data key="d0">13382</data>
    </edge>
    <edge source="LBN" target="SAU">
      <data key="d0">1303304</data>
    </edge>
    <edge source="LBN" target="SEN">
      <data key="d0">16096</data>
    </edge>
    <edge source="LBN" target="IND">
      <data key="d0">11676</data>
    </edge>
    <edge source="LBN" target="ZAF">
      <data key="d0">100896</data>
    </edge>
    <edge source="LBN" target="SWE">
      <data key="d0">22488</data>
    </edge>
    <edge source="LBN" target="TGO">
      <data key="d0">947951</data>
    </edge>
    <edge source="LBN" target="ARE">
      <data key="d0">929689</data>
    </edge>
    <edge source="LBN" target="UGA">
      <data key="d0">13901</data>
    </edge>
    <edge source="LBN" target="EGY">
      <data key="d0">757604</data>
    </edge>
    <edge source="LBN" target="GBR">
      <data key="d0">235554</data>
    </edge>
    <edge source="LBN" target="TZA">
      <data key="d0">28397</data>
    </edge>
    <edge source="LBN" target="USA">
      <data key="d0">62261</data>
    </edge>
    <edge source="LTU" target="DZA">
      <data key="d0">73666</data>
    </edge>
    <edge source="LTU" target="AZE">
      <data key="d0">1455001</data>
    </edge>
    <edge source="LTU" target="AUS">
      <data key="d0">535111</data>
    </edge>
    <edge source="LTU" target="AUT">
      <data key="d0">732290</data>
    </edge>
    <edge source="LTU" target="BEL">
      <data key="d0">799825</data>
    </edge>
    <edge source="LTU" target="BGR">
      <data key="d0">249304</data>
    </edge>
    <edge source="LTU" target="BLR">
      <data key="d0">13168955</data>
    </edge>
    <edge source="LTU" target="CAN">
      <data key="d0">44941</data>
    </edge>
    <edge source="LTU" target="CHL">
      <data key="d0">38821</data>
    </edge>
    <edge source="LTU" target="CHN">
      <data key="d0">1266917</data>
    </edge>
    <edge source="LTU" target="CZE">
      <data key="d0">686461</data>
    </edge>
    <edge source="LTU" target="DNK">
      <data key="d0">4542662</data>
    </edge>
    <edge source="LTU" target="EST">
      <data key="d0">3899193</data>
    </edge>
    <edge source="LTU" target="FIN">
      <data key="d0">1235417</data>
    </edge>
    <edge source="LTU" target="FRA">
      <data key="d0">12161790</data>
    </edge>
    <edge source="LTU" target="GEO">
      <data key="d0">651597</data>
    </edge>
    <edge source="LTU" target="DEU">
      <data key="d0">11727785</data>
    </edge>
    <edge source="LTU" target="GRC">
      <data key="d0">1406538</data>
    </edge>
    <edge source="LTU" target="HKG">
      <data key="d0">53381</data>
    </edge>
    <edge source="LTU" target="HUN">
      <data key="d0">110821</data>
    </edge>
    <edge source="LTU" target="IDN">
      <data key="d0">12284</data>
    </edge>
    <edge source="LTU" target="IRL">
      <data key="d0">677993</data>
    </edge>
    <edge source="LTU" target="ISR">
      <data key="d0">201919</data>
    </edge>
    <edge source="LTU" target="ITA">
      <data key="d0">5962608</data>
    </edge>
    <edge source="LTU" target="JPN">
      <data key="d0">1217402</data>
    </edge>
    <edge source="LTU" target="KAZ">
      <data key="d0">5400521</data>
    </edge>
    <edge source="LTU" target="KOR">
      <data key="d0">245028</data>
    </edge>
    <edge source="LTU" target="LBN">
      <data key="d0">168860</data>
    </edge>
    <edge source="LTU" target="LVA">
      <data key="d0">6555710</data>
    </edge>
    <edge source="LTU" target="MDA">
      <data key="d0">138109</data>
    </edge>
    <edge source="LTU" target="MAR">
      <data key="d0">70819</data>
    </edge>
    <edge source="LTU" target="NLD">
      <data key="d0">7198054</data>
    </edge>
    <edge source="LTU" target="NZL">
      <data key="d0">58449</data>
    </edge>
    <edge source="LTU" target="NOR">
      <data key="d0">47595504</data>
    </edge>
    <edge source="LTU" target="POL">
      <data key="d0">2576513</data>
    </edge>
    <edge source="LTU" target="PRT">
      <data key="d0">578289</data>
    </edge>
    <edge source="LTU" target="ROU">
      <data key="d0">2084779</data>
    </edge>
    <edge source="LTU" target="RUS">
      <data key="d0">58613876</data>
    </edge>
    <edge source="LTU" target="SAU">
      <data key="d0">502755</data>
    </edge>
    <edge source="LTU" target="SGP">
      <data key="d0">288511</data>
    </edge>
    <edge source="LTU" target="SVK">
      <data key="d0">106363</data>
    </edge>
    <edge source="LTU" target="SVN">
      <data key="d0">120133</data>
    </edge>
    <edge source="LTU" target="ESP">
      <data key="d0">3593421</data>
    </edge>
    <edge source="LTU" target="SWE">
      <data key="d0">4994259</data>
    </edge>
    <edge source="LTU" target="CHE">
      <data key="d0">831536</data>
    </edge>
    <edge source="LTU" target="ARE">
      <data key="d0">647885</data>
    </edge>
    <edge source="LTU" target="TUR">
      <data key="d0">508342</data>
    </edge>
    <edge source="LTU" target="UKR">
      <data key="d0">3058697</data>
    </edge>
    <edge source="LTU" target="GBR">
      <data key="d0">9735779</data>
    </edge>
    <edge source="LTU" target="USA">
      <data key="d0">2405966</data>
    </edge>
    <edge source="MEX" target="ARG">
      <data key="d0">307094</data>
    </edge>
    <edge source="MEX" target="AUS">
      <data key="d0">102566</data>
    </edge>
    <edge source="MEX" target="BEL">
      <data key="d0">592927</data>
    </edge>
    <edge source="MEX" target="BOL">
      <data key="d0">113823</data>
    </edge>
    <edge source="MEX" target="BRA">
      <data key="d0">2710463</data>
    </edge>
    <edge source="MEX" target="CAN">
      <data key="d0">65718641</data>
    </edge>
    <edge source="MEX" target="CHL">
      <data key="d0">9935326</data>
    </edge>
    <edge source="MEX" target="CHN">
      <data key="d0">309189</data>
    </edge>
    <edge source="MEX" target="COL">
      <data key="d0">5156683</data>
    </edge>
    <edge source="MEX" target="CRI">
      <data key="d0">2369005</data>
    </edge>
    <edge source="MEX" target="ECU">
      <data key="d0">442347</data>
    </edge>
    <edge source="MEX" target="SLV">
      <data key="d0">850389</data>
    </edge>
    <edge source="MEX" target="FRA">
      <data key="d0">170483</data>
    </edge>
    <edge source="MEX" target="DEU">
      <data key="d0">3872000</data>
    </edge>
    <edge source="MEX" target="GRC">
      <data key="d0">18779</data>
    </edge>
    <edge source="MEX" target="GTM">
      <data key="d0">3420932</data>
    </edge>
    <edge source="MEX" target="HND">
      <data key="d0">1109172</data>
    </edge>
    <edge source="MEX" target="HKG">
      <data key="d0">95435</data>
    </edge>
    <edge source="MEX" target="HUN">
      <data key="d0">578924</data>
    </edge>
    <edge source="MEX" target="IDN">
      <data key="d0">28885</data>
    </edge>
    <edge source="MEX" target="ITA">
      <data key="d0">748991</data>
    </edge>
    <edge source="MEX" target="JAM">
      <data key="d0">32579</data>
    </edge>
    <edge source="MEX" target="JPN">
      <data key="d0">178456</data>
    </edge>
    <edge source="MEX" target="MYS">
      <data key="d0">64671</data>
    </edge>
    <edge source="MEX" target="NLD">
      <data key="d0">2903188</data>
    </edge>
    <edge source="MEX" target="NZL">
      <data key="d0">13332</data>
    </edge>
    <edge source="MEX" target="NIC">
      <data key="d0">1066147</data>
    </edge>
    <edge source="MEX" target="PAN">
      <data key="d0">1908265</data>
    </edge>
    <edge source="MEX" target="PER">
      <data key="d0">3495365</data>
    </edge>
    <edge source="MEX" target="ROU">
      <data key="d0">401518</data>
    </edge>
    <edge source="MEX" target="SAU">
      <data key="d0">239491</data>
    </edge>
    <edge source="MEX" target="IND">
      <data key="d0">27096</data>
    </edge>
    <edge source="MEX" target="SGP">
      <data key="d0">66278</data>
    </edge>
    <edge source="MEX" target="ESP">
      <data key="d0">215638</data>
    </edge>
    <edge source="MEX" target="SWE">
      <data key="d0">24914</data>
    </edge>
    <edge source="MEX" target="ARE">
      <data key="d0">308115</data>
    </edge>
    <edge source="MEX" target="TUN">
      <data key="d0">2612601</data>
    </edge>
    <edge source="MEX" target="TUR">
      <data key="d0">47158</data>
    </edge>
    <edge source="MEX" target="UKR">
      <data key="d0">36855</data>
    </edge>
    <edge source="MEX" target="GBR">
      <data key="d0">69078</data>
    </edge>
    <edge source="MEX" target="USA">
      <data key="d0">1726886618</data>
    </edge>
    <edge source="MEX" target="URY">
      <data key="d0">94770</data>
    </edge>
    <edge source="PAK" target="CMR">
      <data key="d0">23324</data>
    </edge>
    <edge source="PAK" target="DEU">
      <data key="d0">19069</data>
    </edge>
    <edge source="PAK" target="JOR">
      <data key="d0">76411</data>
    </edge>
    <edge source="PAK" target="LBN">
      <data key="d0">19638</data>
    </edge>
    <edge source="PAK" target="OMN">
      <data key="d0">1335621</data>
    </edge>
    <edge source="PAK" target="SAU">
      <data key="d0">3208463</data>
    </edge>
    <edge source="PAK" target="ZAF">
      <data key="d0">78158</data>
    </edge>
    <edge source="PAK" target="ARE">
      <data key="d0">1193232</data>
    </edge>
    <edge source="PAK" target="TUR">
      <data key="d0">43437</data>
    </edge>
    <edge source="PAK" target="GBR">
      <data key="d0">161813</data>
    </edge>
    <edge source="PAK" target="TZA">
      <data key="d0">15139</data>
    </edge>
    <edge source="PAK" target="USA">
      <data key="d0">166669</data>
    </edge>
    <edge source="PAN" target="BOL">
      <data key="d0">131264</data>
    </edge>
    <edge source="PAN" target="BRA">
      <data key="d0">1507989</data>
    </edge>
    <edge source="PAN" target="CHL">
      <data key="d0">1161972</data>
    </edge>
    <edge source="PAN" target="COL">
      <data key="d0">9732626</data>
    </edge>
    <edge source="PAN" target="CRI">
      <data key="d0">3740187</data>
    </edge>
    <edge source="PAN" target="ECU">
      <data key="d0">2398452</data>
    </edge>
    <edge source="PAN" target="SLV">
      <data key="d0">1148199</data>
    </edge>
    <edge source="PAN" target="FRA">
      <data key="d0">29477</data>
    </edge>
    <edge source="PAN" target="GTM">
      <data key="d0">2730365</data>
    </edge>
    <edge source="PAN" target="HND">
      <data key="d0">2922478</data>
    </edge>
    <edge source="PAN" target="JAM">
      <data key="d0">1228639</data>
    </edge>
    <edge source="PAN" target="MEX">
      <data key="d0">677496</data>
    </edge>
    <edge source="PAN" target="NLD">
      <data key="d0">18148</data>
    </edge>
    <edge source="PAN" target="NIC">
      <data key="d0">1449022</data>
    </edge>
    <edge source="PAN" target="PRY">
      <data key="d0">594304</data>
    </edge>
    <edge source="PAN" target="PER">
      <data key="d0">495443</data>
    </edge>
    <edge source="PAN" target="USA">
      <data key="d0">510762</data>
    </edge>
    <edge source="PAN" target="URY">
      <data key="d0">315315</data>
    </edge>
    <edge source="PRY" target="ARG">
      <data key="d0">174745</data>
    </edge>
    <edge source="PRY" target="BOL">
      <data key="d0">156110</data>
    </edge>
    <edge source="PRY" target="BRA">
      <data key="d0">519309</data>
    </edge>
    <edge source="PRY" target="URY">
      <data key="d0">149910</data>
    </edge>
    <edge source="PER" target="ARG">
      <data key="d0">2989000</data>
    </edge>
    <edge source="PER" target="BOL">
      <data key="d0">2489908</data>
    </edge>
    <edge source="PER" target="CAN">
      <data key="d0">10514</data>
    </edge>
    <edge source="PER" target="CHL">
      <data key="d0">4449200</data>
    </edge>
    <edge source="PER" target="COL">
      <data key="d0">2324077</data>
    </edge>
    <edge source="PER" target="CRI">
      <data key="d0">206320</data>
    </edge>
    <edge source="PER" target="ECU">
      <data key="d0">2008221</data>
    </edge>
    <edge source="PER" target="SLV">
      <data key="d0">33555</data>
    </edge>
    <edge source="PER" target="DEU">
      <data key="d0">11986</data>
    </edge>
    <edge source="PER" target="GTM">
      <data key="d0">45664</data>
    </edge>
    <edge source="PER" target="HKG">
      <data key="d0">11081</data>
    </edge>
    <edge source="PER" target="JAM">
      <data key="d0">36922</data>
    </edge>
    <edge source="PER" target="MEX">
      <data key="d0">17149</data>
    </edge>
    <edge source="PER" target="NIC">
      <data key="d0">128061</data>
    </edge>
    <edge source="PER" target="PAN">
      <data key="d0">79223</data>
    </edge>
    <edge source="PER" target="PRY">
      <data key="d0">161326</data>
    </edge>
    <edge source="PER" target="USA">
      <data key="d0">1073099</data>
    </edge>
    <edge source="PER" target="URY">
      <data key="d0">147383</data>
    </edge>
    <edge source="PHL" target="AUS">
      <data key="d0">483723</data>
    </edge>
    <edge source="PHL" target="BEL">
      <data key="d0">508761</data>
    </edge>
    <edge source="PHL" target="BRA">
      <data key="d0">324638</data>
    </edge>
    <edge source="PHL" target="CAN">
      <data key="d0">343377</data>
    </edge>
    <edge source="PHL" target="CHL">
      <data key="d0">15561</data>
    </edge>
    <edge source="PHL" target="CHN">
      <data key="d0">2006784</data>
    </edge>
    <edge source="PHL" target="COL">
      <data key="d0">14984</data>
    </edge>
    <edge source="PHL" target="DNK">
      <data key="d0">38638</data>
    </edge>
    <edge source="PHL" target="ECU">
      <data key="d0">53196</data>
    </edge>
    <edge source="PHL" target="SLV">
      <data key="d0">23049</data>
    </edge>
    <edge source="PHL" target="FRA">
      <data key="d0">692032</data>
    </edge>
    <edge source="PHL" target="DEU">
      <data key="d0">1771944</data>
    </edge>
    <edge source="PHL" target="HKG">
      <data key="d0">214695</data>
    </edge>
    <edge source="PHL" target="IDN">
      <data key="d0">1624343</data>
    </edge>
    <edge source="PHL" target="IRL">
      <data key="d0">159801</data>
    </edge>
    <edge source="PHL" target="ISR">
      <data key="d0">63958</data>
    </edge>
    <edge source="PHL" target="ITA">
      <data key="d0">232404</data>
    </edge>
    <edge source="PHL" target="JPN">
      <data key="d0">12807693</data>
    </edge>
    <edge source="PHL" target="JOR">
      <data key="d0">33823</data>
    </edge>
    <edge source="PHL" target="KOR">
      <data key="d0">649504</data>
    </edge>
    <edge source="PHL" target="LBN">
      <data key="d0">103424</data>
    </edge>
    <edge source="PHL" target="MYS">
      <data key="d0">435717</data>
    </edge>
    <edge source="PHL" target="MEX">
      <data key="d0">43790</data>
    </edge>
    <edge source="PHL" target="OMN">
      <data key="d0">65147</data>
    </edge>
    <edge source="PHL" target="NLD">
      <data key="d0">307230</data>
    </edge>
    <edge source="PHL" target="PAK">
      <data key="d0">96632</data>
    </edge>
    <edge source="PHL" target="POL">
      <data key="d0">304004</data>
    </edge>
    <edge source="PHL" target="PRT">
      <data key="d0">40480</data>
    </edge>
    <edge source="PHL" target="SAU">
      <data key="d0">533063</data>
    </edge>
    <edge source="PHL" target="IND">
      <data key="d0">479123</data>
    </edge>
    <edge source="PHL" target="SGP">
      <data key="d0">204671</data>
    </edge>
    <edge source="PHL" target="VNM">
      <data key="d0">136093</data>
    </edge>
    <edge source="PHL" target="ZAF">
      <data key="d0">483609</data>
    </edge>
    <edge source="PHL" target="ESP">
      <data key="d0">85100</data>
    </edge>
    <edge source="PHL" target="SWE">
      <data key="d0">22542</data>
    </edge>
    <edge source="PHL" target="CHE">
      <data key="d0">30730</data>
    </edge>
    <edge source="PHL" target="THA">
      <data key="d0">803267</data>
    </edge>
    <edge source="PHL" target="ARE">
      <data key="d0">570505</data>
    </edge>
    <edge source="PHL" target="TUR">
      <data key="d0">30477</data>
    </edge>
    <edge source="PHL" target="GBR">
      <data key="d0">1369868</data>
    </edge>
    <edge source="PHL" target="USA">
      <data key="d0">9571057</data>
    </edge>
    <edge source="POL" target="ALB">
      <data key="d0">24897</data>
    </edge>
    <edge source="POL" target="DZA">
      <data key="d0">1576352</data>
    </edge>
    <edge source="POL" target="AZE">
      <data key="d0">3597649</data>
    </edge>
    <edge source="POL" target="AUS">
      <data key="d0">805986</data>
    </edge>
    <edge source="POL" target="AUT">
      <data key="d0">17731288</data>
    </edge>
    <edge source="POL" target="ARM">
      <data key="d0">74449</data>
    </edge>
    <edge source="POL" target="BEL">
      <data key="d0">22983398</data>
    </edge>
    <edge source="POL" target="BRA">
      <data key="d0">202844</data>
    </edge>
    <edge source="POL" target="BGR">
      <data key="d0">2905371</data>
    </edge>
    <edge source="POL" target="BLR">
      <data key="d0">12678751</data>
    </edge>
    <edge source="POL" target="CAN">
      <data key="d0">812085</data>
    </edge>
    <edge source="POL" target="CHL">
      <data key="d0">278192</data>
    </edge>
    <edge source="POL" target="CHN">
      <data key="d0">15317597</data>
    </edge>
    <edge source="POL" target="COL">
      <data key="d0">22955</data>
    </edge>
    <edge source="POL" target="CRI">
      <data key="d0">12286</data>
    </edge>
    <edge source="POL" target="HRV">
      <data key="d0">4077244</data>
    </edge>
    <edge source="POL" target="CZE">
      <data key="d0">37888620</data>
    </edge>
    <edge source="POL" target="DNK">
      <data key="d0">9596186</data>
    </edge>
    <edge source="POL" target="ECU">
      <data key="d0">80423</data>
    </edge>
    <edge source="POL" target="ETH">
      <data key="d0">1588677</data>
    </edge>
    <edge source="POL" target="EST">
      <data key="d0">9105954</data>
    </edge>
    <edge source="POL" target="FIN">
      <data key="d0">12830991</data>
    </edge>
    <edge source="POL" target="FRA">
      <data key="d0">81816624</data>
    </edge>
    <edge source="POL" target="GEO">
      <data key="d0">1588771</data>
    </edge>
    <edge source="POL" target="PSE">
      <data key="d0">42858</data>
    </edge>
    <edge source="POL" target="DEU">
      <data key="d0">257200569</data>
    </edge>
    <edge source="POL" target="GRC">
      <data key="d0">3035197</data>
    </edge>
    <edge source="POL" target="HKG">
      <data key="d0">1705710</data>
    </edge>
    <edge source="POL" target="HUN">
      <data key="d0">22678658</data>
    </edge>
    <edge source="POL" target="IDN">
      <data key="d0">336972</data>
    </edge>
    <edge source="POL" target="IRL">
      <data key="d0">3566321</data>
    </edge>
    <edge source="POL" target="ISR">
      <data key="d0">915897</data>
    </edge>
    <edge source="POL" target="ITA">
      <data key="d0">124903885</data>
    </edge>
    <edge source="POL" target="JPN">
      <data key="d0">395230</data>
    </edge>
    <edge source="POL" target="KAZ">
      <data key="d0">4877342</data>
    </edge>
    <edge source="POL" target="JOR">
      <data key="d0">45262</data>
    </edge>
    <edge source="POL" target="KOR">
      <data key="d0">637200</data>
    </edge>
    <edge source="POL" target="KGZ">
      <data key="d0">383479</data>
    </edge>
    <edge source="POL" target="LBN">
      <data key="d0">252699</data>
    </edge>
    <edge source="POL" target="LVA">
      <data key="d0">11446644</data>
    </edge>
    <edge source="POL" target="LTU">
      <data key="d0">17719551</data>
    </edge>
    <edge source="POL" target="MDG">
      <data key="d0">27561</data>
    </edge>
    <edge source="POL" target="MYS">
      <data key="d0">526908</data>
    </edge>
    <edge source="POL" target="MUS">
      <data key="d0">224930</data>
    </edge>
    <edge source="POL" target="MEX">
      <data key="d0">141253</data>
    </edge>
    <edge source="POL" target="MDA">
      <data key="d0">1498765</data>
    </edge>
    <edge source="POL" target="MAR">
      <data key="d0">1140602</data>
    </edge>
    <edge source="POL" target="OMN">
      <data key="d0">186069</data>
    </edge>
    <edge source="POL" target="NAM">
      <data key="d0">23613</data>
    </edge>
    <edge source="POL" target="NLD">
      <data key="d0">39429620</data>
    </edge>
    <edge source="POL" target="NZL">
      <data key="d0">1089208</data>
    </edge>
    <edge source="POL" target="NOR">
      <data key="d0">24644689</data>
    </edge>
    <edge source="POL" target="PAK">
      <data key="d0">47790</data>
    </edge>
    <edge source="POL" target="PAN">
      <data key="d0">81224</data>
    </edge>
    <edge source="POL" target="PER">
      <data key="d0">39539</data>
    </edge>
    <edge source="POL" target="PHL">
      <data key="d0">291726</data>
    </edge>
    <edge source="POL" target="PRT">
      <data key="d0">1574430</data>
    </edge>
    <edge source="POL" target="ROU">
      <data key="d0">17571229</data>
    </edge>
    <edge source="POL" target="RUS">
      <data key="d0">123852549</data>
    </edge>
    <edge source="POL" target="SAU">
      <data key="d0">2038870</data>
    </edge>
    <edge source="POL" target="SRB">
      <data key="d0">975812</data>
    </edge>
    <edge source="POL" target="IND">
      <data key="d0">581519</data>
    </edge>
    <edge source="POL" target="SGP">
      <data key="d0">1449646</data>
    </edge>
    <edge source="POL" target="SVK">
      <data key="d0">22349986</data>
    </edge>
    <edge source="POL" target="VNM">
      <data key="d0">55012</data>
    </edge>
    <edge source="POL" target="SVN">
      <data key="d0">1764204</data>
    </edge>
    <edge source="POL" target="ZAF">
      <data key="d0">627345</data>
    </edge>
    <edge source="POL" target="ESP">
      <data key="d0">12070939</data>
    </edge>
    <edge source="POL" target="SWE">
      <data key="d0">31913868</data>
    </edge>
    <edge source="POL" target="CHE">
      <data key="d0">7499509</data>
    </edge>
    <edge source="POL" target="THA">
      <data key="d0">123931</data>
    </edge>
    <edge source="POL" target="TGO">
      <data key="d0">16316</data>
    </edge>
    <edge source="POL" target="ARE">
      <data key="d0">1736331</data>
    </edge>
    <edge source="POL" target="TUN">
      <data key="d0">922631</data>
    </edge>
    <edge source="POL" target="TUR">
      <data key="d0">3724625</data>
    </edge>
    <edge source="POL" target="UGA">
      <data key="d0">307654</data>
    </edge>
    <edge source="POL" target="UKR">
      <data key="d0">52537170</data>
    </edge>
    <edge source="POL" target="MKD">
      <data key="d0">363843</data>
    </edge>
    <edge source="POL" target="EGY">
      <data key="d0">269896</data>
    </edge>
    <edge source="POL" target="GBR">
      <data key="d0">72969318</data>
    </edge>
    <edge source="POL" target="USA">
      <data key="d0">4032772</data>
    </edge>
    <edge source="POL" target="URY">
      <data key="d0">77279</data>
    </edge>
    <edge source="RUS" target="DZA">
      <data key="d0">103478</data>
    </edge>
    <edge source="RUS" target="AZE">
      <data key="d0">1608524</data>
    </edge>
    <edge source="RUS" target="ARG">
      <data key="d0">146969</data>
    </edge>
    <edge source="RUS" target="AUS">
      <data key="d0">279775</data>
    </edge>
    <edge source="RUS" target="AUT">
      <data key="d0">85435</data>
    </edge>
    <edge source="RUS" target="ARM">
      <data key="d0">543012</data>
    </edge>
    <edge source="RUS" target="BEL">
      <data key="d0">76152</data>
    </edge>
    <edge source="RUS" target="BGR">
      <data key="d0">35190</data>
    </edge>
    <edge source="RUS" target="BLR">
      <data key="d0">40259140</data>
    </edge>
    <edge source="RUS" target="CAN">
      <data key="d0">20180</data>
    </edge>
    <edge source="RUS" target="CHN">
      <data key="d0">437012</data>
    </edge>
    <edge source="RUS" target="COL">
      <data key="d0">49793</data>
    </edge>
    <edge source="RUS" target="HRV">
      <data key="d0">20756</data>
    </edge>
    <edge source="RUS" target="CZE">
      <data key="d0">946129</data>
    </edge>
    <edge source="RUS" target="DNK">
      <data key="d0">38752</data>
    </edge>
    <edge source="RUS" target="EST">
      <data key="d0">2516789</data>
    </edge>
    <edge source="RUS" target="FIN">
      <data key="d0">1496617</data>
    </edge>
    <edge source="RUS" target="FRA">
      <data key="d0">547714</data>
    </edge>
    <edge source="RUS" target="GEO">
      <data key="d0">3156377</data>
    </edge>
    <edge source="RUS" target="DEU">
      <data key="d0">14095040</data>
    </edge>
    <edge source="RUS" target="GHA">
      <data key="d0">134625</data>
    </edge>
    <edge source="RUS" target="GRC">
      <data key="d0">122818</data>
    </edge>
    <edge source="RUS" target="HKG">
      <data key="d0">15123</data>
    </edge>
    <edge source="RUS" target="HUN">
      <data key="d0">583421</data>
    </edge>
    <edge source="RUS" target="IDN">
      <data key="d0">51017</data>
    </edge>
    <edge source="RUS" target="IRL">
      <data key="d0">10155</data>
    </edge>
    <edge source="RUS" target="ISR">
      <data key="d0">26719</data>
    </edge>
    <edge source="RUS" target="ITA">
      <data key="d0">1168076</data>
    </edge>
    <edge source="RUS" target="JPN">
      <data key="d0">186441</data>
    </edge>
    <edge source="RUS" target="KAZ">
      <data key="d0">74240270</data>
    </edge>
    <edge source="RUS" target="KOR">
      <data key="d0">678273</data>
    </edge>
    <edge source="RUS" target="KGZ">
      <data key="d0">1530164</data>
    </edge>
    <edge source="RUS" target="LBN">
      <data key="d0">67300</data>
    </edge>
    <edge source="RUS" target="LVA">
      <data key="d0">1605760</data>
    </edge>
    <edge source="RUS" target="LTU">
      <data key="d0">903693</data>
    </edge>
    <edge source="RUS" target="MYS">
      <data key="d0">48705</data>
    </edge>
    <edge source="RUS" target="MDA">
      <data key="d0">566559</data>
    </edge>
    <edge source="RUS" target="NLD">
      <data key="d0">350668</data>
    </edge>
    <edge source="RUS" target="NIC">
      <data key="d0">29344</data>
    </edge>
    <edge source="RUS" target="NOR">
      <data key="d0">7975281</data>
    </edge>
    <edge source="RUS" target="PER">
      <data key="d0">34814</data>
    </edge>
    <edge source="RUS" target="POL">
      <data key="d0">994737</data>
    </edge>
    <edge source="RUS" target="ROU">
      <data key="d0">31732</data>
    </edge>
    <edge source="RUS" target="SRB">
      <data key="d0">177446</data>
    </edge>
    <edge source="RUS" target="IND">
      <data key="d0">2430919</data>
    </edge>
    <edge source="RUS" target="SVK">
      <data key="d0">174323</data>
    </edge>
    <edge source="RUS" target="VNM">
      <data key="d0">125872</data>
    </edge>
    <edge source="RUS" target="ESP">
      <data key="d0">496784</data>
    </edge>
    <edge source="RUS" target="SWE">
      <data key="d0">196239</data>
    </edge>
    <edge source="RUS" target="THA">
      <data key="d0">35469</data>
    </edge>
    <edge source="RUS" target="ARE">
      <data key="d0">396408</data>
    </edge>
    <edge source="RUS" target="TUR">
      <data key="d0">53044</data>
    </edge>
    <edge source="RUS" target="UKR">
      <data key="d0">10688841</data>
    </edge>
    <edge source="RUS" target="GBR">
      <data key="d0">1358202</data>
    </edge>
    <edge source="RUS" target="USA">
      <data key="d0">450672</data>
    </edge>
    <edge source="SAU" target="AZE">
      <data key="d0">189600</data>
    </edge>
    <edge source="SAU" target="ARM">
      <data key="d0">97067</data>
    </edge>
    <edge source="SAU" target="LKA">
      <data key="d0">3520804</data>
    </edge>
    <edge source="SAU" target="CHN">
      <data key="d0">35467</data>
    </edge>
    <edge source="SAU" target="BEN">
      <data key="d0">67467</data>
    </edge>
    <edge source="SAU" target="ETH">
      <data key="d0">375734</data>
    </edge>
    <edge source="SAU" target="EST">
      <data key="d0">70133</data>
    </edge>
    <edge source="SAU" target="FRA">
      <data key="d0">33067</data>
    </edge>
    <edge source="SAU" target="GRC">
      <data key="d0">72000</data>
    </edge>
    <edge source="SAU" target="JPN">
      <data key="d0">74933</data>
    </edge>
    <edge source="SAU" target="JOR">
      <data key="d0">16302154</data>
    </edge>
    <edge source="SAU" target="KGZ">
      <data key="d0">298667</data>
    </edge>
    <edge source="SAU" target="LBN">
      <data key="d0">1086135</data>
    </edge>
    <edge source="SAU" target="MAR">
      <data key="d0">71733</data>
    </edge>
    <edge source="SAU" target="OMN">
      <data key="d0">1495202</data>
    </edge>
    <edge source="SAU" target="PAK">
      <data key="d0">3632538</data>
    </edge>
    <edge source="SAU" target="PHL">
      <data key="d0">120533</data>
    </edge>
    <edge source="SAU" target="RUS">
      <data key="d0">2852804</data>
    </edge>
    <edge source="SAU" target="SEN">
      <data key="d0">2414403</data>
    </edge>
    <edge source="SAU" target="IND">
      <data key="d0">27467</data>
    </edge>
    <edge source="SAU" target="ZAF">
      <data key="d0">66400</data>
    </edge>
    <edge source="SAU" target="CHE">
      <data key="d0">30133</data>
    </edge>
    <edge source="SAU" target="ARE">
      <data key="d0">43478188</data>
    </edge>
    <edge source="SAU" target="TUR">
      <data key="d0">1838669</data>
    </edge>
    <edge source="SAU" target="EGY">
      <data key="d0">134400</data>
    </edge>
    <edge source="SAU" target="GBR">
      <data key="d0">28000</data>
    </edge>
    <edge source="SAU" target="TZA">
      <data key="d0">1080268</data>
    </edge>
    <edge source="SGP" target="DZA">
      <data key="d0">105808</data>
    </edge>
    <edge source="SGP" target="AZE">
      <data key="d0">19414</data>
    </edge>
    <edge source="SGP" target="ARG">
      <data key="d0">17515</data>
    </edge>
    <edge source="SGP" target="AUS">
      <data key="d0">11786208</data>
    </edge>
    <edge source="SGP" target="AUT">
      <data key="d0">113562</data>
    </edge>
    <edge source="SGP" target="BEL">
      <data key="d0">155823</data>
    </edge>
    <edge source="SGP" target="BRA">
      <data key="d0">1139246</data>
    </edge>
    <edge source="SGP" target="KHM">
      <data key="d0">346121</data>
    </edge>
    <edge source="SGP" target="CAN">
      <data key="d0">124944</data>
    </edge>
    <edge source="SGP" target="LKA">
      <data key="d0">658314</data>
    </edge>
    <edge source="SGP" target="CHN">
      <data key="d0">18780010</data>
    </edge>
    <edge source="SGP" target="COL">
      <data key="d0">22325</data>
    </edge>
    <edge source="SGP" target="CZE">
      <data key="d0">51393</data>
    </edge>
    <edge source="SGP" target="DNK">
      <data key="d0">25843</data>
    </edge>
    <edge source="SGP" target="FRA">
      <data key="d0">278338</data>
    </edge>
    <edge source="SGP" target="GEO">
      <data key="d0">282622</data>
    </edge>
    <edge source="SGP" target="DEU">
      <data key="d0">4662527</data>
    </edge>
    <edge source="SGP" target="GTM">
      <data key="d0">77485</data>
    </edge>
    <edge source="SGP" target="HKG">
      <data key="d0">13293597</data>
    </edge>
    <edge source="SGP" target="HUN">
      <data key="d0">15925</data>
    </edge>
    <edge source="SGP" target="IDN">
      <data key="d0">78467592</data>
    </edge>
    <edge source="SGP" target="IRL">
      <data key="d0">26516</data>
    </edge>
    <edge source="SGP" target="ISR">
      <data key="d0">43734</data>
    </edge>
    <edge source="SGP" target="ITA">
      <data key="d0">79343</data>
    </edge>
    <edge source="SGP" target="CIV">
      <data key="d0">24239</data>
    </edge>
    <edge source="SGP" target="JPN">
      <data key="d0">8130220</data>
    </edge>
    <edge source="SGP" target="KAZ">
      <data key="d0">36559</data>
    </edge>
    <edge source="SGP" target="KOR">
      <data key="d0">7580054</data>
    </edge>
    <edge source="SGP" target="LBN">
      <data key="d0">59227</data>
    </edge>
    <edge source="SGP" target="MDG">
      <data key="d0">39749</data>
    </edge>
    <edge source="SGP" target="MYS">
      <data key="d0">30054022</data>
    </edge>
    <edge source="SGP" target="MRT">
      <data key="d0">18236</data>
    </edge>
    <edge source="SGP" target="MUS">
      <data key="d0">188337</data>
    </edge>
    <edge source="SGP" target="MEX">
      <data key="d0">96802</data>
    </edge>
    <edge source="SGP" target="MAR">
      <data key="d0">26204</data>
    </edge>
    <edge source="SGP" target="OMN">
      <data key="d0">324192</data>
    </edge>
    <edge source="SGP" target="NLD">
      <data key="d0">344773</data>
    </edge>
    <edge source="SGP" target="NZL">
      <data key="d0">1533733</data>
    </edge>
    <edge source="SGP" target="NOR">
      <data key="d0">51418</data>
    </edge>
    <edge source="SGP" target="PAK">
      <data key="d0">729711</data>
    </edge>
    <edge source="SGP" target="PAN">
      <data key="d0">34733</data>
    </edge>
    <edge source="SGP" target="PER">
      <data key="d0">150233</data>
    </edge>
    <edge source="SGP" target="PHL">
      <data key="d0">3149376</data>
    </edge>
    <edge source="SGP" target="POL">
      <data key="d0">28987</data>
    </edge>
    <edge source="SGP" target="PRT">
      <data key="d0">17559</data>
    </edge>
    <edge source="SGP" target="ROU">
      <data key="d0">18792</data>
    </edge>
    <edge source="SGP" target="RUS">
      <data key="d0">58272</data>
    </edge>
    <edge source="SGP" target="SAU">
      <data key="d0">503082</data>
    </edge>
    <edge source="SGP" target="SEN">
      <data key="d0">44410</data>
    </edge>
    <edge source="SGP" target="IND">
      <data key="d0">5435824</data>
    </edge>
    <edge source="SGP" target="SVK">
      <data key="d0">14390</data>
    </edge>
    <edge source="SGP" target="VNM">
      <data key="d0">8063132</data>
    </edge>
    <edge source="SGP" target="ZAF">
      <data key="d0">189677</data>
    </edge>
    <edge source="SGP" target="ESP">
      <data key="d0">601964</data>
    </edge>
    <edge source="SGP" target="SWE">
      <data key="d0">122497</data>
    </edge>
    <edge source="SGP" target="CHE">
      <data key="d0">540239</data>
    </edge>
    <edge source="SGP" target="THA">
      <data key="d0">11067676</data>
    </edge>
    <edge source="SGP" target="TGO">
      <data key="d0">36223</data>
    </edge>
    <edge source="SGP" target="ARE">
      <data key="d0">3579690</data>
    </edge>
    <edge source="SGP" target="TUR">
      <data key="d0">334381</data>
    </edge>
    <edge source="SGP" target="MKD">
      <data key="d0">42001</data>
    </edge>
    <edge source="SGP" target="EGY">
      <data key="d0">25895</data>
    </edge>
    <edge source="SGP" target="GBR">
      <data key="d0">5922111</data>
    </edge>
    <edge source="SGP" target="USA">
      <data key="d0">8679868</data>
    </edge>
    <edge source="SVN" target="ALB">
      <data key="d0">24602</data>
    </edge>
    <edge source="SVN" target="AZE">
      <data key="d0">162056</data>
    </edge>
    <edge source="SVN" target="AUS">
      <data key="d0">340391</data>
    </edge>
    <edge source="SVN" target="AUT">
      <data key="d0">46374457</data>
    </edge>
    <edge source="SVN" target="BEL">
      <data key="d0">2561724</data>
    </edge>
    <edge source="SVN" target="BRA">
      <data key="d0">38089</data>
    </edge>
    <edge source="SVN" target="BGR">
      <data key="d0">579300</data>
    </edge>
    <edge source="SVN" target="BLR">
      <data key="d0">291804</data>
    </edge>
    <edge source="SVN" target="CAN">
      <data key="d0">127156</data>
    </edge>
    <edge source="SVN" target="CHN">
      <data key="d0">274158</data>
    </edge>
    <edge source="SVN" target="HRV">
      <data key="d0">16146383</data>
    </edge>
    <edge source="SVN" target="CZE">
      <data key="d0">2005452</data>
    </edge>
    <edge source="SVN" target="DNK">
      <data key="d0">2195693</data>
    </edge>
    <edge source="SVN" target="EST">
      <data key="d0">1030328</data>
    </edge>
    <edge source="SVN" target="FIN">
      <data key="d0">5659180</data>
    </edge>
    <edge source="SVN" target="FRA">
      <data key="d0">13914665</data>
    </edge>
    <edge source="SVN" target="GEO">
      <data key="d0">217127</data>
    </edge>
    <edge source="SVN" target="DEU">
      <data key="d0">47661649</data>
    </edge>
    <edge source="SVN" target="GRC">
      <data key="d0">215380</data>
    </edge>
    <edge source="SVN" target="HKG">
      <data key="d0">19538</data>
    </edge>
    <edge source="SVN" target="HUN">
      <data key="d0">2075320</data>
    </edge>
    <edge source="SVN" target="IRL">
      <data key="d0">197042</data>
    </edge>
    <edge source="SVN" target="ISR">
      <data key="d0">511594</data>
    </edge>
    <edge source="SVN" target="ITA">
      <data key="d0">27265208</data>
    </edge>
    <edge source="SVN" target="JPN">
      <data key="d0">45150</data>
    </edge>
    <edge source="SVN" target="KAZ">
      <data key="d0">130379</data>
    </edge>
    <edge source="SVN" target="LBN">
      <data key="d0">15750</data>
    </edge>
    <edge source="SVN" target="LVA">
      <data key="d0">3647018</data>
    </edge>
    <edge source="SVN" target="LTU">
      <data key="d0">322233</data>
    </edge>
    <edge source="SVN" target="MDG">
      <data key="d0">24434</data>
    </edge>
    <edge source="SVN" target="MDA">
      <data key="d0">37081</data>
    </edge>
    <edge source="SVN" target="OMN">
      <data key="d0">11213</data>
    </edge>
    <edge source="SVN" target="NLD">
      <data key="d0">4333927</data>
    </edge>
    <edge source="SVN" target="NZL">
      <data key="d0">395806</data>
    </edge>
    <edge source="SVN" target="NER">
      <data key="d0">25684</data>
    </edge>
    <edge source="SVN" target="NOR">
      <data key="d0">3448591</data>
    </edge>
    <edge source="SVN" target="PAN">
      <data key="d0">181705</data>
    </edge>
    <edge source="SVN" target="PHL">
      <data key="d0">30334</data>
    </edge>
    <edge source="SVN" target="POL">
      <data key="d0">1371711</data>
    </edge>
    <edge source="SVN" target="PRT">
      <data key="d0">372737</data>
    </edge>
    <edge source="SVN" target="ROU">
      <data key="d0">2227428</data>
    </edge>
    <edge source="SVN" target="RUS">
      <data key="d0">7011264</data>
    </edge>
    <edge source="SVN" target="SRB">
      <data key="d0">5286860</data>
    </edge>
    <edge source="SVN" target="IND">
      <data key="d0">44160</data>
    </edge>
    <edge source="SVN" target="SGP">
      <data key="d0">54867</data>
    </edge>
    <edge source="SVN" target="SVK">
      <data key="d0">1215691</data>
    </edge>
    <edge source="SVN" target="ESP">
      <data key="d0">217675</data>
    </edge>
    <edge source="SVN" target="SWE">
      <data key="d0">6956481</data>
    </edge>
    <edge source="SVN" target="CHE">
      <data key="d0">24447551</data>
    </edge>
    <edge source="SVN" target="ARE">
      <data key="d0">991769</data>
    </edge>
    <edge source="SVN" target="TUN">
      <data key="d0">95537</data>
    </edge>
    <edge source="SVN" target="TUR">
      <data key="d0">120123</data>
    </edge>
    <edge source="SVN" target="UKR">
      <data key="d0">1414796</data>
    </edge>
    <edge source="SVN" target="MKD">
      <data key="d0">946710</data>
    </edge>
    <edge source="SVN" target="GBR">
      <data key="d0">8862003</data>
    </edge>
    <edge source="SVN" target="USA">
      <data key="d0">4309187</data>
    </edge>
    <edge source="ZAF" target="DZA">
      <data key="d0">52309</data>
    </edge>
    <edge source="ZAF" target="AUS">
      <data key="d0">669588</data>
    </edge>
    <edge source="ZAF" target="AUT">
      <data key="d0">12491</data>
    </edge>
    <edge source="ZAF" target="BEL">
      <data key="d0">55061</data>
    </edge>
    <edge source="ZAF" target="BWA">
      <data key="d0">19898371</data>
    </edge>
    <edge source="ZAF" target="BRA">
      <data key="d0">506351</data>
    </edge>
    <edge source="ZAF" target="CMR">
      <data key="d0">125619</data>
    </edge>
    <edge source="ZAF" target="CAN">
      <data key="d0">276253</data>
    </edge>
    <edge source="ZAF" target="CHL">
      <data key="d0">497231</data>
    </edge>
    <edge source="ZAF" target="CHN">
      <data key="d0">91781</data>
    </edge>
    <edge source="ZAF" target="COL">
      <data key="d0">12132</data>
    </edge>
    <edge source="ZAF" target="ECU">
      <data key="d0">11136</data>
    </edge>
    <edge source="ZAF" target="ETH">
      <data key="d0">33489</data>
    </edge>
    <edge source="ZAF" target="FIN">
      <data key="d0">11647</data>
    </edge>
    <edge source="ZAF" target="FRA">
      <data key="d0">367016</data>
    </edge>
    <edge source="ZAF" target="DEU">
      <data key="d0">277954</data>
    </edge>
    <edge source="ZAF" target="GHA">
      <data key="d0">2783392</data>
    </edge>
    <edge source="ZAF" target="GRC">
      <data key="d0">13486</data>
    </edge>
    <edge source="ZAF" target="GTM">
      <data key="d0">1329320</data>
    </edge>
    <edge source="ZAF" target="HUN">
      <data key="d0">284936</data>
    </edge>
    <edge source="ZAF" target="IDN">
      <data key="d0">3909132</data>
    </edge>
    <edge source="ZAF" target="IRL">
      <data key="d0">51053</data>
    </edge>
    <edge source="ZAF" target="ITA">
      <data key="d0">85966</data>
    </edge>
    <edge source="ZAF" target="CIV">
      <data key="d0">301418</data>
    </edge>
    <edge source="ZAF" target="MDG">
      <data key="d0">824319</data>
    </edge>
    <edge source="ZAF" target="MWI">
      <data key="d0">7699293</data>
    </edge>
    <edge source="ZAF" target="MYS">
      <data key="d0">25317</data>
    </edge>
    <edge source="ZAF" target="MRT">
      <data key="d0">99245</data>
    </edge>
    <edge source="ZAF" target="MUS">
      <data key="d0">2604804</data>
    </edge>
    <edge source="ZAF" target="MAR">
      <data key="d0">22944</data>
    </edge>
    <edge source="ZAF" target="MOZ">
      <data key="d0">14947199</data>
    </edge>
    <edge source="ZAF" target="NAM">
      <data key="d0">20988456</data>
    </edge>
    <edge source="ZAF" target="NLD">
      <data key="d0">115292</data>
    </edge>
    <edge source="ZAF" target="NZL">
      <data key="d0">23594</data>
    </edge>
    <edge source="ZAF" target="NER">
      <data key="d0">139863</data>
    </edge>
    <edge source="ZAF" target="NOR">
      <data key="d0">20418</data>
    </edge>
    <edge source="ZAF" target="PER">
      <data key="d0">68187</data>
    </edge>
    <edge source="ZAF" target="SAU">
      <data key="d0">192788</data>
    </edge>
    <edge source="ZAF" target="SEN">
      <data key="d0">605027</data>
    </edge>
    <edge source="ZAF" target="IND">
      <data key="d0">27222</data>
    </edge>
    <edge source="ZAF" target="SGP">
      <data key="d0">1752559</data>
    </edge>
    <edge source="ZAF" target="ZWE">
      <data key="d0">11685527</data>
    </edge>
    <edge source="ZAF" target="ESP">
      <data key="d0">919287</data>
    </edge>
    <edge source="ZAF" target="SWE">
      <data key="d0">180772</data>
    </edge>
    <edge source="ZAF" target="CHE">
      <data key="d0">58738</data>
    </edge>
    <edge source="ZAF" target="THA">
      <data key="d0">60345</data>
    </edge>
    <edge source="ZAF" target="ARE">
      <data key="d0">422992</data>
    </edge>
    <edge source="ZAF" target="TUR">
      <data key="d0">21726</data>
    </edge>
    <edge source="ZAF" target="UGA">
      <data key="d0">384978</data>
    </edge>
    <edge source="ZAF" target="EGY">
      <data key="d0">292950</data>
    </edge>
    <edge source="ZAF" target="GBR">
      <data key="d0">1807981</data>
    </edge>
    <edge source="ZAF" target="TZA">
      <data key="d0">3302253</data>
    </edge>
    <edge source="ZAF" target="USA">
      <data key="d0">326867</data>
    </edge>
    <edge source="ZAF" target="BFA">
      <data key="d0">747838</data>
    </edge>
    <edge source="ESP" target="ALB">
      <data key="d0">60192</data>
    </edge>
    <edge source="ESP" target="DZA">
      <data key="d0">6895530</data>
    </edge>
    <edge source="ESP" target="AZE">
      <data key="d0">3003207</data>
    </edge>
    <edge source="ESP" target="ARG">
      <data key="d0">7190186</data>
    </edge>
    <edge source="ESP" target="AUS">
      <data key="d0">7612616</data>
    </edge>
    <edge source="ESP" target="AUT">
      <data key="d0">8238190</data>
    </edge>
    <edge source="ESP" target="ARM">
      <data key="d0">1162519</data>
    </edge>
    <edge source="ESP" target="BEL">
      <data key="d0">26450600</data>
    </edge>
    <edge source="ESP" target="BOL">
      <data key="d0">677780</data>
    </edge>
    <edge source="ESP" target="BRA">
      <data key="d0">12368752</data>
    </edge>
    <edge source="ESP" target="BGR">
      <data key="d0">1329122</data>
    </edge>
    <edge source="ESP" target="BLR">
      <data key="d0">394040</data>
    </edge>
    <edge source="ESP" target="CMR">
      <data key="d0">247550</data>
    </edge>
    <edge source="ESP" target="CAN">
      <data key="d0">1375390</data>
    </edge>
    <edge source="ESP" target="LKA">
      <data key="d0">301197</data>
    </edge>
    <edge source="ESP" target="CHL">
      <data key="d0">18041932</data>
    </edge>
    <edge source="ESP" target="CHN">
      <data key="d0">16652162</data>
    </edge>
    <edge source="ESP" target="COL">
      <data key="d0">3789731</data>
    </edge>
    <edge source="ESP" target="CRI">
      <data key="d0">1536541</data>
    </edge>
    <edge source="ESP" target="HRV">
      <data key="d0">2487786</data>
    </edge>
    <edge source="ESP" target="CZE">
      <data key="d0">6953434</data>
    </edge>
    <edge source="ESP" target="BEN">
      <data key="d0">175117</data>
    </edge>
    <edge source="ESP" target="DNK">
      <data key="d0">15126081</data>
    </edge>
    <edge source="ESP" target="ECU">
      <data key="d0">1593040</data>
    </edge>
    <edge source="ESP" target="SLV">
      <data key="d0">194225</data>
    </edge>
    <edge source="ESP" target="ETH">
      <data key="d0">97300</data>
    </edge>
    <edge source="ESP" target="EST">
      <data key="d0">2107955</data>
    </edge>
    <edge source="ESP" target="FIN">
      <data key="d0">8815463</data>
    </edge>
    <edge source="ESP" target="FRA">
      <data key="d0">169340653</data>
    </edge>
    <edge source="ESP" target="GEO">
      <data key="d0">2777042</data>
    </edge>
    <edge source="ESP" target="PSE">
      <data key="d0">95476</data>
    </edge>
    <edge source="ESP" target="DEU">
      <data key="d0">72016386</data>
    </edge>
    <edge source="ESP" target="GHA">
      <data key="d0">165159</data>
    </edge>
    <edge source="ESP" target="GRC">
      <data key="d0">3896140</data>
    </edge>
    <edge source="ESP" target="GTM">
      <data key="d0">2893387</data>
    </edge>
    <edge source="ESP" target="HND">
      <data key="d0">1345573</data>
    </edge>
    <edge source="ESP" target="HKG">
      <data key="d0">3057634</data>
    </edge>
    <edge source="ESP" target="HUN">
      <data key="d0">1635000</data>
    </edge>
    <edge source="ESP" target="IDN">
      <data key="d0">869289</data>
    </edge>
    <edge source="ESP" target="IRL">
      <data key="d0">1377407</data>
    </edge>
    <edge source="ESP" target="ISR">
      <data key="d0">5520519</data>
    </edge>
    <edge source="ESP" target="ITA">
      <data key="d0">56704558</data>
    </edge>
    <edge source="ESP" target="CIV">
      <data key="d0">429136</data>
    </edge>
    <edge source="ESP" target="JAM">
      <data key="d0">181840</data>
    </edge>
    <edge source="ESP" target="JPN">
      <data key="d0">3541621</data>
    </edge>
    <edge source="ESP" target="KAZ">
      <data key="d0">8100099</data>
    </edge>
    <edge source="ESP" target="JOR">
      <data key="d0">2059716</data>
    </edge>
    <edge source="ESP" target="KOR">
      <data key="d0">2358168</data>
    </edge>
    <edge source="ESP" target="KGZ">
      <data key="d0">46811</data>
    </edge>
    <edge source="ESP" target="LBN">
      <data key="d0">3492918</data>
    </edge>
    <edge source="ESP" target="LVA">
      <data key="d0">1484956</data>
    </edge>
    <edge source="ESP" target="LTU">
      <data key="d0">1700140</data>
    </edge>
    <edge source="ESP" target="MDG">
      <data key="d0">152003</data>
    </edge>
    <edge source="ESP" target="MYS">
      <data key="d0">1070797</data>
    </edge>
    <edge source="ESP" target="MRT">
      <data key="d0">679483</data>
    </edge>
    <edge source="ESP" target="MUS">
      <data key="d0">632123</data>
    </edge>
    <edge source="ESP" target="MEX">
      <data key="d0">53199066</data>
    </edge>
    <edge source="ESP" target="MDA">
      <data key="d0">195407</data>
    </edge>
    <edge source="ESP" target="MAR">
      <data key="d0">20442475</data>
    </edge>
    <edge source="ESP" target="MOZ">
      <data key="d0">333981</data>
    </edge>
    <edge source="ESP" target="OMN">
      <data key="d0">2010438</data>
    </edge>
    <edge source="ESP" target="NAM">
      <data key="d0">128465</data>
    </edge>
    <edge source="ESP" target="NLD">
      <data key="d0">17918864</data>
    </edge>
    <edge source="ESP" target="NZL">
      <data key="d0">750684</data>
    </edge>
    <edge source="ESP" target="NIC">
      <data key="d0">597763</data>
    </edge>
    <edge source="ESP" target="NOR">
      <data key="d0">4004488</data>
    </edge>
    <edge source="ESP" target="PAK">
      <data key="d0">2205661</data>
    </edge>
    <edge source="ESP" target="PAN">
      <data key="d0">7136254</data>
    </edge>
    <edge source="ESP" target="PRY">
      <data key="d0">520030</data>
    </edge>
    <edge source="ESP" target="PER">
      <data key="d0">5092908</data>
    </edge>
    <edge source="ESP" target="PHL">
      <data key="d0">906391</data>
    </edge>
    <edge source="ESP" target="POL">
      <data key="d0">18459658</data>
    </edge>
    <edge source="ESP" target="PRT">
      <data key="d0">68617172</data>
    </edge>
    <edge source="ESP" target="ROU">
      <data key="d0">5091411</data>
    </edge>
    <edge source="ESP" target="RUS">
      <data key="d0">28505749</data>
    </edge>
    <edge source="ESP" target="SAU">
      <data key="d0">21937481</data>
    </edge>
    <edge source="ESP" target="SEN">
      <data key="d0">801116</data>
    </edge>
    <edge source="ESP" target="SRB">
      <data key="d0">395844</data>
    </edge>
    <edge source="ESP" target="IND">
      <data key="d0">5732338</data>
    </edge>
    <edge source="ESP" target="SGP">
      <data key="d0">4482976</data>
    </edge>
    <edge source="ESP" target="SVK">
      <data key="d0">832185</data>
    </edge>
    <edge source="ESP" target="VNM">
      <data key="d0">1462395</data>
    </edge>
    <edge source="ESP" target="SVN">
      <data key="d0">524340</data>
    </edge>
    <edge source="ESP" target="ZAF">
      <data key="d0">1356032</data>
    </edge>
    <edge source="ESP" target="SWE">
      <data key="d0">6351271</data>
    </edge>
    <edge source="ESP" target="CHE">
      <data key="d0">11765027</data>
    </edge>
    <edge source="ESP" target="THA">
      <data key="d0">1635915</data>
    </edge>
    <edge source="ESP" target="TGO">
      <data key="d0">12458</data>
    </edge>
    <edge source="ESP" target="ARE">
      <data key="d0">21296211</data>
    </edge>
    <edge source="ESP" target="TUN">
      <data key="d0">4395523</data>
    </edge>
    <edge source="ESP" target="TUR">
      <data key="d0">19285081</data>
    </edge>
    <edge source="ESP" target="UGA">
      <data key="d0">105098</data>
    </edge>
    <edge source="ESP" target="UKR">
      <data key="d0">3907756</data>
    </edge>
    <edge source="ESP" target="MKD">
      <data key="d0">2441332</data>
    </edge>
    <edge source="ESP" target="EGY">
      <data key="d0">2131001</data>
    </edge>
    <edge source="ESP" target="GBR">
      <data key="d0">48492390</data>
    </edge>
    <edge source="ESP" target="TZA">
      <data key="d0">543173</data>
    </edge>
    <edge source="ESP" target="USA">
      <data key="d0">14442410</data>
    </edge>
    <edge source="ESP" target="BFA">
      <data key="d0">28345</data>
    </edge>
    <edge source="ESP" target="URY">
      <data key="d0">1336673</data>
    </edge>
    <edge source="ARE" target="ALB">
      <data key="d0">149073</data>
    </edge>
    <edge source="ARE" target="DZA">
      <data key="d0">6161869</data>
    </edge>
    <edge source="ARE" target="AZE">
      <data key="d0">6269599</data>
    </edge>
    <edge source="ARE" target="ARG">
      <data key="d0">55277</data>
    </edge>
    <edge source="ARE" target="AUS">
      <data key="d0">1388417</data>
    </edge>
    <edge source="ARE" target="AUT">
      <data key="d0">21442</data>
    </edge>
    <edge source="ARE" target="ARM">
      <data key="d0">3952357</data>
    </edge>
    <edge source="ARE" target="BEL">
      <data key="d0">1373335</data>
    </edge>
    <edge source="ARE" target="BOL">
      <data key="d0">16422</data>
    </edge>
    <edge source="ARE" target="BRA">
      <data key="d0">847184</data>
    </edge>
    <edge source="ARE" target="BDI">
      <data key="d0">127615</data>
    </edge>
    <edge source="ARE" target="KHM">
      <data key="d0">11669</data>
    </edge>
    <edge source="ARE" target="CMR">
      <data key="d0">2301893</data>
    </edge>
    <edge source="ARE" target="LKA">
      <data key="d0">1030764</data>
    </edge>
    <edge source="ARE" target="CHL">
      <data key="d0">73737</data>
    </edge>
    <edge source="ARE" target="CHN">
      <data key="d0">593326</data>
    </edge>
    <edge source="ARE" target="CZE">
      <data key="d0">18269</data>
    </edge>
    <edge source="ARE" target="BEN">
      <data key="d0">210350</data>
    </edge>
    <edge source="ARE" target="DNK">
      <data key="d0">53033</data>
    </edge>
    <edge source="ARE" target="ETH">
      <data key="d0">11845952</data>
    </edge>
    <edge source="ARE" target="EST">
      <data key="d0">48760</data>
    </edge>
    <edge source="ARE" target="FIN">
      <data key="d0">94210</data>
    </edge>
    <edge source="ARE" target="FRA">
      <data key="d0">2072131</data>
    </edge>
    <edge source="ARE" target="GEO">
      <data key="d0">1511786</data>
    </edge>
    <edge source="ARE" target="GMB">
      <data key="d0">2504921</data>
    </edge>
    <edge source="ARE" target="DEU">
      <data key="d0">8171274</data>
    </edge>
    <edge source="ARE" target="GHA">
      <data key="d0">4079029</data>
    </edge>
    <edge source="ARE" target="GRC">
      <data key="d0">142481</data>
    </edge>
    <edge source="ARE" target="HKG">
      <data key="d0">61552</data>
    </edge>
    <edge source="ARE" target="HUN">
      <data key="d0">37853</data>
    </edge>
    <edge source="ARE" target="IDN">
      <data key="d0">764523</data>
    </edge>
    <edge source="ARE" target="IRL">
      <data key="d0">363846</data>
    </edge>
    <edge source="ARE" target="ITA">
      <data key="d0">5151015</data>
    </edge>
    <edge source="ARE" target="CIV">
      <data key="d0">1332239</data>
    </edge>
    <edge source="ARE" target="JPN">
      <data key="d0">37442</data>
    </edge>
    <edge source="ARE" target="KAZ">
      <data key="d0">16552831</data>
    </edge>
    <edge source="ARE" target="JOR">
      <data key="d0">2027281</data>
    </edge>
    <edge source="ARE" target="KOR">
      <data key="d0">323618</data>
    </edge>
    <edge source="ARE" target="LBN">
      <data key="d0">1272279</data>
    </edge>
    <edge source="ARE" target="LVA">
      <data key="d0">625731</data>
    </edge>
    <edge source="ARE" target="LTU">
      <data key="d0">22247</data>
    </edge>
    <edge source="ARE" target="MDG">
      <data key="d0">235085</data>
    </edge>
    <edge source="ARE" target="MWI">
      <data key="d0">645322</data>
    </edge>
    <edge source="ARE" target="MYS">
      <data key="d0">695762</data>
    </edge>
    <edge source="ARE" target="MRT">
      <data key="d0">125290</data>
    </edge>
    <edge source="ARE" target="MUS">
      <data key="d0">287086</data>
    </edge>
    <edge source="ARE" target="MEX">
      <data key="d0">782046</data>
    </edge>
    <edge source="ARE" target="MAR">
      <data key="d0">1176760</data>
    </edge>
    <edge source="ARE" target="MOZ">
      <data key="d0">5154827</data>
    </edge>
    <edge source="ARE" target="OMN">
      <data key="d0">36831338</data>
    </edge>
    <edge source="ARE" target="NAM">
      <data key="d0">491858</data>
    </edge>
    <edge source="ARE" target="NLD">
      <data key="d0">2800089</data>
    </edge>
    <edge source="ARE" target="NZL">
      <data key="d0">101619</data>
    </edge>
    <edge source="ARE" target="NIC">
      <data key="d0">16658</data>
    </edge>
    <edge source="ARE" target="NER">
      <data key="d0">87093</data>
    </edge>
    <edge source="ARE" target="NOR">
      <data key="d0">811890</data>
    </edge>
    <edge source="ARE" target="PAK">
      <data key="d0">9362722</data>
    </edge>
    <edge source="ARE" target="PAN">
      <data key="d0">255311</data>
    </edge>
    <edge source="ARE" target="PER">
      <data key="d0">24134</data>
    </edge>
    <edge source="ARE" target="PHL">
      <data key="d0">71442</data>
    </edge>
    <edge source="ARE" target="PRT">
      <data key="d0">14987</data>
    </edge>
    <edge source="ARE" target="ROU">
      <data key="d0">26359</data>
    </edge>
    <edge source="ARE" target="RUS">
      <data key="d0">676930</data>
    </edge>
    <edge source="ARE" target="SAU">
      <data key="d0">28410406</data>
    </edge>
    <edge source="ARE" target="SEN">
      <data key="d0">1002037</data>
    </edge>
    <edge source="ARE" target="IND">
      <data key="d0">12660353</data>
    </edge>
    <edge source="ARE" target="SGP">
      <data key="d0">6759855</data>
    </edge>
    <edge source="ARE" target="VNM">
      <data key="d0">200127</data>
    </edge>
    <edge source="ARE" target="ZAF">
      <data key="d0">1157790</data>
    </edge>
    <edge source="ARE" target="ZWE">
      <data key="d0">244057</data>
    </edge>
    <edge source="ARE" target="ESP">
      <data key="d0">999814</data>
    </edge>
    <edge source="ARE" target="SWE">
      <data key="d0">27155</data>
    </edge>
    <edge source="ARE" target="CHE">
      <data key="d0">34303</data>
    </edge>
    <edge source="ARE" target="THA">
      <data key="d0">331837</data>
    </edge>
    <edge source="ARE" target="TGO">
      <data key="d0">224675</data>
    </edge>
    <edge source="ARE" target="TUN">
      <data key="d0">662601</data>
    </edge>
    <edge source="ARE" target="TUR">
      <data key="d0">1523904</data>
    </edge>
    <edge source="ARE" target="UGA">
      <data key="d0">222605</data>
    </edge>
    <edge source="ARE" target="UKR">
      <data key="d0">334228</data>
    </edge>
    <edge source="ARE" target="EGY">
      <data key="d0">2105268</data>
    </edge>
    <edge source="ARE" target="GBR">
      <data key="d0">14093166</data>
    </edge>
    <edge source="ARE" target="TZA">
      <data key="d0">11476721</data>
    </edge>
    <edge source="ARE" target="USA">
      <data key="d0">7552578</data>
    </edge>
    <edge source="ARE" target="BFA">
      <data key="d0">295224</data>
    </edge>
    <edge source="ARE" target="URY">
      <data key="d0">336656</data>
    </edge>
    <edge source="TUR" target="ALB">
      <data key="d0">1531731</data>
    </edge>
    <edge source="TUR" target="DZA">
      <data key="d0">17237705</data>
    </edge>
    <edge source="TUR" target="AZE">
      <data key="d0">87611620</data>
    </edge>
    <edge source="TUR" target="ARG">
      <data key="d0">539865</data>
    </edge>
    <edge source="TUR" target="AUS">
      <data key="d0">3820204</data>
    </edge>
    <edge source="TUR" target="AUT">
      <data key="d0">15358049</data>
    </edge>
    <edge source="TUR" target="BEL">
      <data key="d0">26942153</data>
    </edge>
    <edge source="TUR" target="BRA">
      <data key="d0">492328</data>
    </edge>
    <edge source="TUR" target="BGR">
      <data key="d0">17181741</data>
    </edge>
    <edge source="TUR" target="BDI">
      <data key="d0">44947</data>
    </edge>
    <edge source="TUR" target="BLR">
      <data key="d0">5304985</data>
    </edge>
    <edge source="TUR" target="CMR">
      <data key="d0">751107</data>
    </edge>
    <edge source="TUR" target="CAN">
      <data key="d0">1950243</data>
    </edge>
    <edge source="TUR" target="LKA">
      <data key="d0">151090</data>
    </edge>
    <edge source="TUR" target="CHL">
      <data key="d0">3619626</data>
    </edge>
    <edge source="TUR" target="CHN">
      <data key="d0">34156676</data>
    </edge>
    <edge source="TUR" target="COL">
      <data key="d0">93918</data>
    </edge>
    <edge source="TUR" target="CRI">
      <data key="d0">22604</data>
    </edge>
    <edge source="TUR" target="HRV">
      <data key="d0">5467176</data>
    </edge>
    <edge source="TUR" target="CZE">
      <data key="d0">10511975</data>
    </edge>
    <edge source="TUR" target="BEN">
      <data key="d0">47391</data>
    </edge>
    <edge source="TUR" target="DNK">
      <data key="d0">7845639</data>
    </edge>
    <edge source="TUR" target="ECU">
      <data key="d0">28763</data>
    </edge>
    <edge source="TUR" target="ETH">
      <data key="d0">1722912</data>
    </edge>
    <edge source="TUR" target="EST">
      <data key="d0">1283305</data>
    </edge>
    <edge source="TUR" target="FIN">
      <data key="d0">581022</data>
    </edge>
    <edge source="TUR" target="FRA">
      <data key="d0">47831616</data>
    </edge>
    <edge source="TUR" target="GEO">
      <data key="d0">17728858</data>
    </edge>
    <edge source="TUR" target="PSE">
      <data key="d0">156359</data>
    </edge>
    <edge source="TUR" target="DEU">
      <data key="d0">170128185</data>
    </edge>
    <edge source="TUR" target="GHA">
      <data key="d0">842052</data>
    </edge>
    <edge source="TUR" target="GRC">
      <data key="d0">23070452</data>
    </edge>
    <edge source="TUR" target="HKG">
      <data key="d0">1143893</data>
    </edge>
    <edge source="TUR" target="HUN">
      <data key="d0">14452600</data>
    </edge>
    <edge source="TUR" target="IDN">
      <data key="d0">114974</data>
    </edge>
    <edge source="TUR" target="IRL">
      <data key="d0">4264287</data>
    </edge>
    <edge source="TUR" target="ISR">
      <data key="d0">10022223</data>
    </edge>
    <edge source="TUR" target="ITA">
      <data key="d0">54339425</data>
    </edge>
    <edge source="TUR" target="CIV">
      <data key="d0">631647</data>
    </edge>
    <edge source="TUR" target="JPN">
      <data key="d0">491608</data>
    </edge>
    <edge source="TUR" target="KAZ">
      <data key="d0">22771603</data>
    </edge>
    <edge source="TUR" target="JOR">
      <data key="d0">7865325</data>
    </edge>
    <edge source="TUR" target="KGZ">
      <data key="d0">1178086</data>
    </edge>
    <edge source="TUR" target="LBN">
      <data key="d0">2764456</data>
    </edge>
    <edge source="TUR" target="LVA">
      <data key="d0">5860457</data>
    </edge>
    <edge source="TUR" target="LTU">
      <data key="d0">1259367</data>
    </edge>
    <edge source="TUR" target="MDG">
      <data key="d0">10927</data>
    </edge>
    <edge source="TUR" target="MYS">
      <data key="d0">16086</data>
    </edge>
    <edge source="TUR" target="MRT">
      <data key="d0">7536633</data>
    </edge>
    <edge source="TUR" target="MUS">
      <data key="d0">65923</data>
    </edge>
    <edge source="TUR" target="MEX">
      <data key="d0">343287</data>
    </edge>
    <edge source="TUR" target="MDA">
      <data key="d0">6148799</data>
    </edge>
    <edge source="TUR" target="MAR">
      <data key="d0">6149718</data>
    </edge>
    <edge source="TUR" target="MOZ">
      <data key="d0">442146</data>
    </edge>
    <edge source="TUR" target="OMN">
      <data key="d0">1166355</data>
    </edge>
    <edge source="TUR" target="NAM">
      <data key="d0">32759</data>
    </edge>
    <edge source="TUR" target="NLD">
      <data key="d0">9993597</data>
    </edge>
    <edge source="TUR" target="NZL">
      <data key="d0">1060351</data>
    </edge>
    <edge source="TUR" target="NIC">
      <data key="d0">44000</data>
    </edge>
    <edge source="TUR" target="NER">
      <data key="d0">249413</data>
    </edge>
    <edge source="TUR" target="NOR">
      <data key="d0">5394707</data>
    </edge>
    <edge source="TUR" target="PAK">
      <data key="d0">365298</data>
    </edge>
    <edge source="TUR" target="PAN">
      <data key="d0">95358</data>
    </edge>
    <edge source="TUR" target="PER">
      <data key="d0">2029494</data>
    </edge>
    <edge source="TUR" target="PHL">
      <data key="d0">118556</data>
    </edge>
    <edge source="TUR" target="POL">
      <data key="d0">28297912</data>
    </edge>
    <edge source="TUR" target="PRT">
      <data key="d0">1080876</data>
    </edge>
    <edge source="TUR" target="ROU">
      <data key="d0">52050488</data>
    </edge>
    <edge source="TUR" target="RUS">
      <data key="d0">69549246</data>
    </edge>
    <edge source="TUR" target="SAU">
      <data key="d0">5671552</data>
    </edge>
    <edge source="TUR" target="SEN">
      <data key="d0">402729</data>
    </edge>
    <edge source="TUR" target="SRB">
      <data key="d0">9334366</data>
    </edge>
    <edge source="TUR" target="IND">
      <data key="d0">2485593</data>
    </edge>
    <edge source="TUR" target="SGP">
      <data key="d0">405753</data>
    </edge>
    <edge source="TUR" target="SVK">
      <data key="d0">10153359</data>
    </edge>
    <edge source="TUR" target="VNM">
      <data key="d0">15794</data>
    </edge>
    <edge source="TUR" target="SVN">
      <data key="d0">994850</data>
    </edge>
    <edge source="TUR" target="ZAF">
      <data key="d0">1197454</data>
    </edge>
    <edge source="TUR" target="ESP">
      <data key="d0">31900304</data>
    </edge>
    <edge source="TUR" target="SWE">
      <data key="d0">6949996</data>
    </edge>
    <edge source="TUR" target="CHE">
      <data key="d0">1337036</data>
    </edge>
    <edge source="TUR" target="THA">
      <data key="d0">154336</data>
    </edge>
    <edge source="TUR" target="TGO">
      <data key="d0">101731</data>
    </edge>
    <edge source="TUR" target="ARE">
      <data key="d0">8877479</data>
    </edge>
    <edge source="TUR" target="TUN">
      <data key="d0">2764622</data>
    </edge>
    <edge source="TUR" target="UGA">
      <data key="d0">175609</data>
    </edge>
    <edge source="TUR" target="UKR">
      <data key="d0">51083807</data>
    </edge>
    <edge source="TUR" target="MKD">
      <data key="d0">6057869</data>
    </edge>
    <edge source="TUR" target="EGY">
      <data key="d0">2871461</data>
    </edge>
    <edge source="TUR" target="GBR">
      <data key="d0">202346951</data>
    </edge>
    <edge source="TUR" target="TZA">
      <data key="d0">174658</data>
    </edge>
    <edge source="TUR" target="USA">
      <data key="d0">13781829</data>
    </edge>
    <edge source="TUR" target="BFA">
      <data key="d0">278302</data>
    </edge>
    <edge source="TUR" target="URY">
      <data key="d0">208082</data>
    </edge>
    <edge source="EGY" target="DZA">
      <data key="d0">3269713</data>
    </edge>
    <edge source="EGY" target="AUS">
      <data key="d0">110147</data>
    </edge>
    <edge source="EGY" target="AUT">
      <data key="d0">145327</data>
    </edge>
    <edge source="EGY" target="ARM">
      <data key="d0">10486</data>
    </edge>
    <edge source="EGY" target="BEL">
      <data key="d0">3481014</data>
    </edge>
    <edge source="EGY" target="CAN">
      <data key="d0">70881</data>
    </edge>
    <edge source="EGY" target="CHN">
      <data key="d0">6624016</data>
    </edge>
    <edge source="EGY" target="HRV">
      <data key="d0">249710</data>
    </edge>
    <edge source="EGY" target="CZE">
      <data key="d0">391993</data>
    </edge>
    <edge source="EGY" target="BEN">
      <data key="d0">13141</data>
    </edge>
    <edge source="EGY" target="FRA">
      <data key="d0">1195552</data>
    </edge>
    <edge source="EGY" target="GMB">
      <data key="d0">18193</data>
    </edge>
    <edge source="EGY" target="PSE">
      <data key="d0">164854</data>
    </edge>
    <edge source="EGY" target="DEU">
      <data key="d0">1737879</data>
    </edge>
    <edge source="EGY" target="GHA">
      <data key="d0">153369</data>
    </edge>
    <edge source="EGY" target="GRC">
      <data key="d0">585462</data>
    </edge>
    <edge source="EGY" target="HND">
      <data key="d0">40436</data>
    </edge>
    <edge source="EGY" target="HUN">
      <data key="d0">120410</data>
    </edge>
    <edge source="EGY" target="IRL">
      <data key="d0">284524</data>
    </edge>
    <edge source="EGY" target="ISR">
      <data key="d0">113003</data>
    </edge>
    <edge source="EGY" target="ITA">
      <data key="d0">1331950</data>
    </edge>
    <edge source="EGY" target="CIV">
      <data key="d0">90556</data>
    </edge>
    <edge source="EGY" target="JPN">
      <data key="d0">91988</data>
    </edge>
    <edge source="EGY" target="KAZ">
      <data key="d0">255355</data>
    </edge>
    <edge source="EGY" target="JOR">
      <data key="d0">3029897</data>
    </edge>
    <edge source="EGY" target="KOR">
      <data key="d0">35701</data>
    </edge>
    <edge source="EGY" target="LBN">
      <data key="d0">1810210</data>
    </edge>
    <edge source="EGY" target="LVA">
      <data key="d0">17728</data>
    </edge>
    <edge source="EGY" target="MUS">
      <data key="d0">73546</data>
    </edge>
    <edge source="EGY" target="MEX">
      <data key="d0">10708</data>
    </edge>
    <edge source="EGY" target="MDA">
      <data key="d0">12968</data>
    </edge>
    <edge source="EGY" target="MAR">
      <data key="d0">828316</data>
    </edge>
    <edge source="EGY" target="MOZ">
      <data key="d0">52416</data>
    </edge>
    <edge source="EGY" target="OMN">
      <data key="d0">484314</data>
    </edge>
    <edge source="EGY" target="NLD">
      <data key="d0">583606</data>
    </edge>
    <edge source="EGY" target="NZL">
      <data key="d0">48911</data>
    </edge>
    <edge source="EGY" target="NOR">
      <data key="d0">25558</data>
    </edge>
    <edge source="EGY" target="PAK">
      <data key="d0">52814</data>
    </edge>
    <edge source="EGY" target="POL">
      <data key="d0">696853</data>
    </edge>
    <edge source="EGY" target="PRT">
      <data key="d0">102492</data>
    </edge>
    <edge source="EGY" target="ROU">
      <data key="d0">1047664</data>
    </edge>
    <edge source="EGY" target="RUS">
      <data key="d0">637730</data>
    </edge>
    <edge source="EGY" target="SAU">
      <data key="d0">6858830</data>
    </edge>
    <edge source="EGY" target="SEN">
      <data key="d0">493334</data>
    </edge>
    <edge source="EGY" target="IND">
      <data key="d0">370950</data>
    </edge>
    <edge source="EGY" target="SGP">
      <data key="d0">294558</data>
    </edge>
    <edge source="EGY" target="VNM">
      <data key="d0">64273</data>
    </edge>
    <edge source="EGY" target="SVN">
      <data key="d0">53442</data>
    </edge>
    <edge source="EGY" target="ZAF">
      <data key="d0">1377741</data>
    </edge>
    <edge source="EGY" target="ESP">
      <data key="d0">517006</data>
    </edge>
    <edge source="EGY" target="SWE">
      <data key="d0">186134</data>
    </edge>
    <edge source="EGY" target="THA">
      <data key="d0">62599</data>
    </edge>
    <edge source="EGY" target="TGO">
      <data key="d0">31787</data>
    </edge>
    <edge source="EGY" target="ARE">
      <data key="d0">4179398</data>
    </edge>
    <edge source="EGY" target="TUN">
      <data key="d0">1958854</data>
    </edge>
    <edge source="EGY" target="TUR">
      <data key="d0">118155</data>
    </edge>
    <edge source="EGY" target="UKR">
      <data key="d0">111938</data>
    </edge>
    <edge source="EGY" target="GBR">
      <data key="d0">12514520</data>
    </edge>
    <edge source="EGY" target="TZA">
      <data key="d0">12890</data>
    </edge>
    <edge source="EGY" target="USA">
      <data key="d0">966426</data>
    </edge>
    <edge source="GBR" target="ALB">
      <data key="d0">65046</data>
    </edge>
    <edge source="GBR" target="DZA">
      <data key="d0">10502046</data>
    </edge>
    <edge source="GBR" target="AZE">
      <data key="d0">10642419</data>
    </edge>
    <edge source="GBR" target="ARG">
      <data key="d0">2486798</data>
    </edge>
    <edge source="GBR" target="AUS">
      <data key="d0">18345394</data>
    </edge>
    <edge source="GBR" target="AUT">
      <data key="d0">6781245</data>
    </edge>
    <edge source="GBR" target="ARM">
      <data key="d0">193085</data>
    </edge>
    <edge source="GBR" target="BEL">
      <data key="d0">40185035</data>
    </edge>
    <edge source="GBR" target="BWA">
      <data key="d0">165763</data>
    </edge>
    <edge source="GBR" target="BRA">
      <data key="d0">2050080</data>
    </edge>
    <edge source="GBR" target="BGR">
      <data key="d0">1540418</data>
    </edge>
    <edge source="GBR" target="BLR">
      <data key="d0">200098</data>
    </edge>
    <edge source="GBR" target="CMR">
      <data key="d0">244736</data>
    </edge>
    <edge source="GBR" target="CAN">
      <data key="d0">12779209</data>
    </edge>
    <edge source="GBR" target="LKA">
      <data key="d0">358755</data>
    </edge>
    <edge source="GBR" target="CHL">
      <data key="d0">429531</data>
    </edge>
    <edge source="GBR" target="CHN">
      <data key="d0">8141729</data>
    </edge>
    <edge source="GBR" target="COL">
      <data key="d0">381050</data>
    </edge>
    <edge source="GBR" target="CRI">
      <data key="d0">75819</data>
    </edge>
    <edge source="GBR" target="HRV">
      <data key="d0">807568</data>
    </edge>
    <edge source="GBR" target="CZE">
      <data key="d0">4366771</data>
    </edge>
    <edge source="GBR" target="BEN">
      <data key="d0">24645</data>
    </edge>
    <edge source="GBR" target="DNK">
      <data key="d0">16843269</data>
    </edge>
    <edge source="GBR" target="ECU">
      <data key="d0">117499</data>
    </edge>
    <edge source="GBR" target="ETH">
      <data key="d0">366614</data>
    </edge>
    <edge source="GBR" target="EST">
      <data key="d0">779833</data>
    </edge>
    <edge source="GBR" target="FIN">
      <data key="d0">6897516</data>
    </edge>
    <edge source="GBR" target="FRA">
      <data key="d0">103388915</data>
    </edge>
    <edge source="GBR" target="GEO">
      <data key="d0">769668</data>
    </edge>
    <edge source="GBR" target="GMB">
      <data key="d0">185627</data>
    </edge>
    <edge source="GBR" target="DEU">
      <data key="d0">73656318</data>
    </edge>
    <edge source="GBR" target="GHA">
      <data key="d0">4762966</data>
    </edge>
    <edge source="GBR" target="GRC">
      <data key="d0">3660864</data>
    </edge>
    <edge source="GBR" target="HKG">
      <data key="d0">8246907</data>
    </edge>
    <edge source="GBR" target="HUN">
      <data key="d0">3582223</data>
    </edge>
    <edge source="GBR" target="IDN">
      <data key="d0">999827</data>
    </edge>
    <edge source="GBR" target="IRL">
      <data key="d0">135527127</data>
    </edge>
    <edge source="GBR" target="ISR">
      <data key="d0">4224854</data>
    </edge>
    <edge source="GBR" target="ITA">
      <data key="d0">20216605</data>
    </edge>
    <edge source="GBR" target="CIV">
      <data key="d0">165289</data>
    </edge>
    <edge source="GBR" target="JAM">
      <data key="d0">244183</data>
    </edge>
    <edge source="GBR" target="JPN">
      <data key="d0">4272150</data>
    </edge>
    <edge source="GBR" target="KAZ">
      <data key="d0">8442292</data>
    </edge>
    <edge source="GBR" target="JOR">
      <data key="d0">2140322</data>
    </edge>
    <edge source="GBR" target="KOR">
      <data key="d0">17248438</data>
    </edge>
    <edge source="GBR" target="KGZ">
      <data key="d0">228547</data>
    </edge>
    <edge source="GBR" target="LBN">
      <data key="d0">2655351</data>
    </edge>
    <edge source="GBR" target="LVA">
      <data key="d0">837616</data>
    </edge>
    <edge source="GBR" target="LTU">
      <data key="d0">648813</data>
    </edge>
    <edge source="GBR" target="MDG">
      <data key="d0">50719</data>
    </edge>
    <edge source="GBR" target="MWI">
      <data key="d0">18104</data>
    </edge>
    <edge source="GBR" target="MYS">
      <data key="d0">6604793</data>
    </edge>
    <edge source="GBR" target="MRT">
      <data key="d0">390913</data>
    </edge>
    <edge source="GBR" target="MUS">
      <data key="d0">514346</data>
    </edge>
    <edge source="GBR" target="MEX">
      <data key="d0">554538</data>
    </edge>
    <edge source="GBR" target="MAR">
      <data key="d0">440386</data>
    </edge>
    <edge source="GBR" target="MOZ">
      <data key="d0">38328</data>
    </edge>
    <edge source="GBR" target="OMN">
      <data key="d0">8083195</data>
    </edge>
    <edge source="GBR" target="NAM">
      <data key="d0">16592</data>
    </edge>
    <edge source="GBR" target="NLD">
      <data key="d0">55544599</data>
    </edge>
    <edge source="GBR" target="NZL">
      <data key="d0">4873123</data>
    </edge>
    <edge source="GBR" target="NOR">
      <data key="d0">18622484</data>
    </edge>
    <edge source="GBR" target="PAK">
      <data key="d0">973529</data>
    </edge>
    <edge source="GBR" target="PAN">
      <data key="d0">70656</data>
    </edge>
    <edge source="GBR" target="PRY">
      <data key="d0">39024</data>
    </edge>
    <edge source="GBR" target="PER">
      <data key="d0">88372</data>
    </edge>
    <edge source="GBR" target="PHL">
      <data key="d0">1232513</data>
    </edge>
    <edge source="GBR" target="POL">
      <data key="d0">12851030</data>
    </edge>
    <edge source="GBR" target="PRT">
      <data key="d0">2674197</data>
    </edge>
    <edge source="GBR" target="ROU">
      <data key="d0">1880645</data>
    </edge>
    <edge source="GBR" target="RUS">
      <data key="d0">10395776</data>
    </edge>
    <edge source="GBR" target="SAU">
      <data key="d0">16532146</data>
    </edge>
    <edge source="GBR" target="SEN">
      <data key="d0">359810</data>
    </edge>
    <edge source="GBR" target="SRB">
      <data key="d0">418113</data>
    </edge>
    <edge source="GBR" target="IND">
      <data key="d0">7649866</data>
    </edge>
    <edge source="GBR" target="SGP">
      <data key="d0">20192172</data>
    </edge>
    <edge source="GBR" target="SVK">
      <data key="d0">1152983</data>
    </edge>
    <edge source="GBR" target="VNM">
      <data key="d0">551480</data>
    </edge>
    <edge source="GBR" target="SVN">
      <data key="d0">284632</data>
    </edge>
    <edge source="GBR" target="ZAF">
      <data key="d0">5346319</data>
    </edge>
    <edge source="GBR" target="ZWE">
      <data key="d0">34864</data>
    </edge>
    <edge source="GBR" target="ESP">
      <data key="d0">19949841</data>
    </edge>
    <edge source="GBR" target="SWE">
      <data key="d0">41537017</data>
    </edge>
    <edge source="GBR" target="CHE">
      <data key="d0">14701646</data>
    </edge>
    <edge source="GBR" target="THA">
      <data key="d0">3912976</data>
    </edge>
    <edge source="GBR" target="TGO">
      <data key="d0">130422</data>
    </edge>
    <edge source="GBR" target="ARE">
      <data key="d0">52636665</data>
    </edge>
    <edge source="GBR" target="TUN">
      <data key="d0">285507</data>
    </edge>
    <edge source="GBR" target="TUR">
      <data key="d0">8712334</data>
    </edge>
    <edge source="GBR" target="UGA">
      <data key="d0">237911</data>
    </edge>
    <edge source="GBR" target="UKR">
      <data key="d0">1540854</data>
    </edge>
    <edge source="GBR" target="MKD">
      <data key="d0">85419</data>
    </edge>
    <edge source="GBR" target="EGY">
      <data key="d0">2786885</data>
    </edge>
    <edge source="GBR" target="TZA">
      <data key="d0">866647</data>
    </edge>
    <edge source="GBR" target="USA">
      <data key="d0">58480254</data>
    </edge>
    <edge source="GBR" target="BFA">
      <data key="d0">53370</data>
    </edge>
    <edge source="USA" target="ALB">
      <data key="d0">12590</data>
    </edge>
    <edge source="USA" target="DZA">
      <data key="d0">3583900</data>
    </edge>
    <edge source="USA" target="AZE">
      <data key="d0">2582525</data>
    </edge>
    <edge source="USA" target="ARG">
      <data key="d0">11205373</data>
    </edge>
    <edge source="USA" target="AUS">
      <data key="d0">66946287</data>
    </edge>
    <edge source="USA" target="AUT">
      <data key="d0">5652958</data>
    </edge>
    <edge source="USA" target="ARM">
      <data key="d0">244079</data>
    </edge>
    <edge source="USA" target="BEL">
      <data key="d0">10712072</data>
    </edge>
    <edge source="USA" target="BOL">
      <data key="d0">1258134</data>
    </edge>
    <edge source="USA" target="BWA">
      <data key="d0">78119</data>
    </edge>
    <edge source="USA" target="BRA">
      <data key="d0">32021173</data>
    </edge>
    <edge source="USA" target="BGR">
      <data key="d0">4047795</data>
    </edge>
    <edge source="USA" target="BLR">
      <data key="d0">84878</data>
    </edge>
    <edge source="USA" target="KHM">
      <data key="d0">13508</data>
    </edge>
    <edge source="USA" target="CMR">
      <data key="d0">400240</data>
    </edge>
    <edge source="USA" target="CAN">
      <data key="d0">1942744637</data>
    </edge>
    <edge source="USA" target="CAF">
      <data key="d0">647911</data>
    </edge>
    <edge source="USA" target="LKA">
      <data key="d0">84604</data>
    </edge>
    <edge source="USA" target="CHL">
      <data key="d0">47480160</data>
    </edge>
    <edge source="USA" target="CHN">
      <data key="d0">57457090</data>
    </edge>
    <edge source="USA" target="COL">
      <data key="d0">24935833</data>
    </edge>
    <edge source="USA" target="CRI">
      <data key="d0">9049729</data>
    </edge>
    <edge source="USA" target="HRV">
      <data key="d0">105184</data>
    </edge>
    <edge source="USA" target="CZE">
      <data key="d0">2821728</data>
    </edge>
    <edge source="USA" target="BEN">
      <data key="d0">85550</data>
    </edge>
    <edge source="USA" target="DNK">
      <data key="d0">7856450</data>
    </edge>
    <edge source="USA" target="ECU">
      <data key="d0">8325964</data>
    </edge>
    <edge source="USA" target="SLV">
      <data key="d0">2377625</data>
    </edge>
    <edge source="USA" target="ETH">
      <data key="d0">505898</data>
    </edge>
    <edge source="USA" target="EST">
      <data key="d0">1307246</data>
    </edge>
    <edge source="USA" target="FIN">
      <data key="d0">5916641</data>
    </edge>
    <edge source="USA" target="FRA">
      <data key="d0">30411278</data>
    </edge>
    <edge source="USA" target="GEO">
      <data key="d0">1635494</data>
    </edge>
    <edge source="USA" target="DEU">
      <data key="d0">53146560</data>
    </edge>
    <edge source="USA" target="GHA">
      <data key="d0">5750209</data>
    </edge>
    <edge source="USA" target="GRC">
      <data key="d0">1273864</data>
    </edge>
    <edge source="USA" target="GTM">
      <data key="d0">8263229</data>
    </edge>
    <edge source="USA" target="HND">
      <data key="d0">6850445</data>
    </edge>
    <edge source="USA" target="HKG">
      <data key="d0">22638707</data>
    </edge>
    <edge source="USA" target="HUN">
      <data key="d0">3567885</data>
    </edge>
    <edge source="USA" target="IDN">
      <data key="d0">15872172</data>
    </edge>
    <edge source="USA" target="IRL">
      <data key="d0">3277222</data>
    </edge>
    <edge source="USA" target="ISR">
      <data key="d0">11167455</data>
    </edge>
    <edge source="USA" target="ITA">
      <data key="d0">18942335</data>
    </edge>
    <edge source="USA" target="CIV">
      <data key="d0">137027</data>
    </edge>
    <edge source="USA" target="JAM">
      <data key="d0">7201605</data>
    </edge>
    <edge source="USA" target="JPN">
      <data key="d0">45340850</data>
    </edge>
    <edge source="USA" target="KAZ">
      <data key="d0">1109535</data>
    </edge>
    <edge source="USA" target="JOR">
      <data key="d0">4614931</data>
    </edge>
    <edge source="USA" target="KOR">
      <data key="d0">24626880</data>
    </edge>
    <edge source="USA" target="KGZ">
      <data key="d0">119938</data>
    </edge>
    <edge source="USA" target="LBN">
      <data key="d0">1570062</data>
    </edge>
    <edge source="USA" target="LVA">
      <data key="d0">2432241</data>
    </edge>
    <edge source="USA" target="LTU">
      <data key="d0">1179521</data>
    </edge>
    <edge source="USA" target="MDG">
      <data key="d0">105561</data>
    </edge>
    <edge source="USA" target="MYS">
      <data key="d0">6935566</data>
    </edge>
    <edge source="USA" target="MRT">
      <data key="d0">4499597</data>
    </edge>
    <edge source="USA" target="MUS">
      <data key="d0">45790</data>
    </edge>
    <edge source="USA" target="MEX">
      <data key="d0">280380272</data>
    </edge>
    <edge source="USA" target="MDA">
      <data key="d0">177256</data>
    </edge>
    <edge source="USA" target="MAR">
      <data key="d0">407490</data>
    </edge>
    <edge source="USA" target="MOZ">
      <data key="d0">2592769</data>
    </edge>
    <edge source="USA" target="OMN">
      <data key="d0">1994200</data>
    </edge>
    <edge source="USA" target="NAM">
      <data key="d0">1892229</data>
    </edge>
    <edge source="USA" target="NLD">
      <data key="d0">38899005</data>
    </edge>
    <edge source="USA" target="NZL">
      <data key="d0">7422861</data>
    </edge>
    <edge source="USA" target="NIC">
      <data key="d0">3971520</data>
    </edge>
    <edge source="USA" target="NOR">
      <data key="d0">5956139</data>
    </edge>
    <edge source="USA" target="PAK">
      <data key="d0">3296303</data>
    </edge>
    <edge source="USA" target="PAN">
      <data key="d0">35093514</data>
    </edge>
    <edge source="USA" target="PRY">
      <data key="d0">609900</data>
    </edge>
    <edge source="USA" target="PER">
      <data key="d0">19015114</data>
    </edge>
    <edge source="USA" target="PHL">
      <data key="d0">15003984</data>
    </edge>
    <edge source="USA" target="POL">
      <data key="d0">4187575</data>
    </edge>
    <edge source="USA" target="PRT">
      <data key="d0">147587</data>
    </edge>
    <edge source="USA" target="ROU">
      <data key="d0">1520318</data>
    </edge>
    <edge source="USA" target="RUS">
      <data key="d0">19420242</data>
    </edge>
    <edge source="USA" target="SAU">
      <data key="d0">57043787</data>
    </edge>
    <edge source="USA" target="SEN">
      <data key="d0">287780</data>
    </edge>
    <edge source="USA" target="SRB">
      <data key="d0">113378</data>
    </edge>
    <edge source="USA" target="IND">
      <data key="d0">21364563</data>
    </edge>
    <edge source="USA" target="SGP">
      <data key="d0">29489219</data>
    </edge>
    <edge source="USA" target="SVK">
      <data key="d0">192000</data>
    </edge>
    <edge source="USA" target="VNM">
      <data key="d0">4916890</data>
    </edge>
    <edge source="USA" target="SVN">
      <data key="d0">954063</data>
    </edge>
    <edge source="USA" target="ZAF">
      <data key="d0">11909043</data>
    </edge>
    <edge source="USA" target="ESP">
      <data key="d0">6010646</data>
    </edge>
    <edge source="USA" target="SWE">
      <data key="d0">5882350</data>
    </edge>
    <edge source="USA" target="CHE">
      <data key="d0">5414638</data>
    </edge>
    <edge source="USA" target="THA">
      <data key="d0">13038395</data>
    </edge>
    <edge source="USA" target="TGO">
      <data key="d0">289193</data>
    </edge>
    <edge source="USA" target="ARE">
      <data key="d0">37212687</data>
    </edge>
    <edge source="USA" target="TUN">
      <data key="d0">100939</data>
    </edge>
    <edge source="USA" target="TUR">
      <data key="d0">11839921</data>
    </edge>
    <edge source="USA" target="UGA">
      <data key="d0">174202</data>
    </edge>
    <edge source="USA" target="UKR">
      <data key="d0">31974344</data>
    </edge>
    <edge source="USA" target="MKD">
      <data key="d0">19494</data>
    </edge>
    <edge source="USA" target="EGY">
      <data key="d0">4853825</data>
    </edge>
    <edge source="USA" target="GBR">
      <data key="d0">74953456</data>
    </edge>
    <edge source="USA" target="TZA">
      <data key="d0">309219</data>
    </edge>
    <edge source="USA" target="BFA">
      <data key="d0">303506</data>
    </edge>
    <edge source="USA" target="URY">
      <data key="d0">3092739</data>
    </edge>
    <edge source="URY" target="ARG">
      <data key="d0">199491</data>
    </edge>
    <edge source="URY" target="BRA">
      <data key="d0">42108</data>
    </edge>
    <edge source="URY" target="CHL">
      <data key="d0">129609</data>
    </edge>
    <edge source="URY" target="MOZ">
      <data key="d0">25148</data>
    </edge>
    <edge source="URY" target="PRY">
      <data key="d0">40901</data>
    </edge>
    <edge source="URY" target="USA">
      <data key="d0">11632</data>
    </edge>
    <edge source="ARM" target="GEO">
      <data key="d0">95834</data>
    </edge>
    <edge source="ARM" target="RUS">
      <data key="d0">657250</data>
    </edge>
    <edge source="ARM" target="ESP">
      <data key="d0">25699</data>
    </edge>
    <edge source="GEO" target="AZE">
      <data key="d0">132283</data>
    </edge>
    <edge source="GEO" target="ARM">
      <data key="d0">168071</data>
    </edge>
    <edge source="GEO" target="DEU">
      <data key="d0">12838</data>
    </edge>
    <edge source="GEO" target="ITA">
      <data key="d0">23127</data>
    </edge>
    <edge source="GEO" target="RUS">
      <data key="d0">17629</data>
    </edge>
    <edge source="GEO" target="TUR">
      <data key="d0">153741</data>
    </edge>
    <edge source="AZE" target="GEO">
      <data key="d0">491962</data>
    </edge>
    <edge source="AUT" target="ALB">
      <data key="d0">96006</data>
    </edge>
    <edge source="AUT" target="AZE">
      <data key="d0">5197953</data>
    </edge>
    <edge source="AUT" target="ARG">
      <data key="d0">42089</data>
    </edge>
    <edge source="AUT" target="AUS">
      <data key="d0">6003745</data>
    </edge>
    <edge source="AUT" target="ARM">
      <data key="d0">482895</data>
    </edge>
    <edge source="AUT" target="BEL">
      <data key="d0">25726307</data>
    </edge>
    <edge source="AUT" target="BRA">
      <data key="d0">352897</data>
    </edge>
    <edge source="AUT" target="BGR">
      <data key="d0">2454670</data>
    </edge>
    <edge source="AUT" target="BLR">
      <data key="d0">2389827</data>
    </edge>
    <edge source="AUT" target="CAN">
      <data key="d0">4008296</data>
    </edge>
    <edge source="AUT" target="LKA">
      <data key="d0">72451</data>
    </edge>
    <edge source="AUT" target="CHL">
      <data key="d0">936509</data>
    </edge>
    <edge source="AUT" target="CHN">
      <data key="d0">9972560</data>
    </edge>
    <edge source="AUT" target="COL">
      <data key="d0">130975</data>
    </edge>
    <edge source="AUT" target="HRV">
      <data key="d0">11287696</data>
    </edge>
    <edge source="AUT" target="CZE">
      <data key="d0">37435669</data>
    </edge>
    <edge source="AUT" target="BEN">
      <data key="d0">21551</data>
    </edge>
    <edge source="AUT" target="DNK">
      <data key="d0">4157378</data>
    </edge>
    <edge source="AUT" target="ECU">
      <data key="d0">159333</data>
    </edge>
    <edge source="AUT" target="ETH">
      <data key="d0">38272</data>
    </edge>
    <edge source="AUT" target="EST">
      <data key="d0">1000803</data>
    </edge>
    <edge source="AUT" target="FIN">
      <data key="d0">6252252</data>
    </edge>
    <edge source="AUT" target="FRA">
      <data key="d0">119899078</data>
    </edge>
    <edge source="AUT" target="GEO">
      <data key="d0">971241</data>
    </edge>
    <edge source="AUT" target="DEU">
      <data key="d0">649139096</data>
    </edge>
    <edge source="AUT" target="GHA">
      <data key="d0">619618</data>
    </edge>
    <edge source="AUT" target="GRC">
      <data key="d0">3640256</data>
    </edge>
    <edge source="AUT" target="GTM">
      <data key="d0">25183</data>
    </edge>
    <edge source="AUT" target="HKG">
      <data key="d0">7017534</data>
    </edge>
    <edge source="AUT" target="HUN">
      <data key="d0">17915055</data>
    </edge>
    <edge source="AUT" target="IDN">
      <data key="d0">267880</data>
    </edge>
    <edge source="AUT" target="IRL">
      <data key="d0">1451572</data>
    </edge>
    <edge source="AUT" target="ISR">
      <data key="d0">894496</data>
    </edge>
    <edge source="AUT" target="ITA">
      <data key="d0">111167343</data>
    </edge>
    <edge source="AUT" target="CIV">
      <data key="d0">117628</data>
    </edge>
    <edge source="AUT" target="JPN">
      <data key="d0">2318663</data>
    </edge>
    <edge source="AUT" target="KAZ">
      <data key="d0">1613645</data>
    </edge>
    <edge source="AUT" target="JOR">
      <data key="d0">253165</data>
    </edge>
    <edge source="AUT" target="KOR">
      <data key="d0">2973378</data>
    </edge>
    <edge source="AUT" target="LBN">
      <data key="d0">692375</data>
    </edge>
    <edge source="AUT" target="LVA">
      <data key="d0">10173763</data>
    </edge>
    <edge source="AUT" target="LTU">
      <data key="d0">2300642</data>
    </edge>
    <edge source="AUT" target="MDG">
      <data key="d0">87564</data>
    </edge>
    <edge source="AUT" target="MYS">
      <data key="d0">211017</data>
    </edge>
    <edge source="AUT" target="MRT">
      <data key="d0">531618</data>
    </edge>
    <edge source="AUT" target="MUS">
      <data key="d0">64721</data>
    </edge>
    <edge source="AUT" target="MEX">
      <data key="d0">2634474</data>
    </edge>
    <edge source="AUT" target="MDA">
      <data key="d0">1087525</data>
    </edge>
    <edge source="AUT" target="MAR">
      <data key="d0">213352</data>
    </edge>
    <edge source="AUT" target="MOZ">
      <data key="d0">711662</data>
    </edge>
    <edge source="AUT" target="OMN">
      <data key="d0">9020005</data>
    </edge>
    <edge source="AUT" target="NLD">
      <data key="d0">24871226</data>
    </edge>
    <edge source="AUT" target="NZL">
      <data key="d0">1042527</data>
    </edge>
    <edge source="AUT" target="NOR">
      <data key="d0">5146962</data>
    </edge>
    <edge source="AUT" target="PAK">
      <data key="d0">11673</data>
    </edge>
    <edge source="AUT" target="PAN">
      <data key="d0">52061</data>
    </edge>
    <edge source="AUT" target="PER">
      <data key="d0">545919</data>
    </edge>
    <edge source="AUT" target="PHL">
      <data key="d0">224336</data>
    </edge>
    <edge source="AUT" target="POL">
      <data key="d0">17426263</data>
    </edge>
    <edge source="AUT" target="PRT">
      <data key="d0">2233583</data>
    </edge>
    <edge source="AUT" target="ROU">
      <data key="d0">9316007</data>
    </edge>
    <edge source="AUT" target="RUS">
      <data key="d0">32429054</data>
    </edge>
    <edge source="AUT" target="SAU">
      <data key="d0">26449322</data>
    </edge>
    <edge source="AUT" target="SEN">
      <data key="d0">10710</data>
    </edge>
    <edge source="AUT" target="SRB">
      <data key="d0">3519204</data>
    </edge>
    <edge source="AUT" target="IND">
      <data key="d0">4924048</data>
    </edge>
    <edge source="AUT" target="SGP">
      <data key="d0">3464476</data>
    </edge>
    <edge source="AUT" target="SVK">
      <data key="d0">27076506</data>
    </edge>
    <edge source="AUT" target="VNM">
      <data key="d0">236871</data>
    </edge>
    <edge source="AUT" target="SVN">
      <data key="d0">19922422</data>
    </edge>
    <edge source="AUT" target="ZAF">
      <data key="d0">903058</data>
    </edge>
    <edge source="AUT" target="ESP">
      <data key="d0">25690857</data>
    </edge>
    <edge source="AUT" target="SWE">
      <data key="d0">21658088</data>
    </edge>
    <edge source="AUT" target="CHE">
      <data key="d0">171977317</data>
    </edge>
    <edge source="AUT" target="THA">
      <data key="d0">456086</data>
    </edge>
    <edge source="AUT" target="TGO">
      <data key="d0">29323</data>
    </edge>
    <edge source="AUT" target="ARE">
      <data key="d0">8383771</data>
    </edge>
    <edge source="AUT" target="TUN">
      <data key="d0">56680</data>
    </edge>
    <edge source="AUT" target="TUR">
      <data key="d0">4194859</data>
    </edge>
    <edge source="AUT" target="UGA">
      <data key="d0">208390</data>
    </edge>
    <edge source="AUT" target="UKR">
      <data key="d0">5322377</data>
    </edge>
    <edge source="AUT" target="MKD">
      <data key="d0">149352</data>
    </edge>
    <edge source="AUT" target="EGY">
      <data key="d0">690580</data>
    </edge>
    <edge source="AUT" target="GBR">
      <data key="d0">95851427</data>
    </edge>
    <edge source="AUT" target="TZA">
      <data key="d0">13619</data>
    </edge>
    <edge source="AUT" target="USA">
      <data key="d0">12913895</data>
    </edge>
    <edge source="AUT" target="URY">
      <data key="d0">32914</data>
    </edge>
    <edge source="CAN" target="ALB">
      <data key="d0">13945</data>
    </edge>
    <edge source="CAN" target="DZA">
      <data key="d0">765376</data>
    </edge>
    <edge source="CAN" target="AZE">
      <data key="d0">369188</data>
    </edge>
    <edge source="CAN" target="ARG">
      <data key="d0">181849</data>
    </edge>
    <edge source="CAN" target="AUS">
      <data key="d0">7167763</data>
    </edge>
    <edge source="CAN" target="AUT">
      <data key="d0">1283748</data>
    </edge>
    <edge source="CAN" target="ARM">
      <data key="d0">49923</data>
    </edge>
    <edge source="CAN" target="BEL">
      <data key="d0">875472</data>
    </edge>
    <edge source="CAN" target="BRA">
      <data key="d0">974178</data>
    </edge>
    <edge source="CAN" target="KHM">
      <data key="d0">14961</data>
    </edge>
    <edge source="CAN" target="CHL">
      <data key="d0">4885064</data>
    </edge>
    <edge source="CAN" target="CHN">
      <data key="d0">3060320</data>
    </edge>
    <edge source="CAN" target="COL">
      <data key="d0">501033</data>
    </edge>
    <edge source="CAN" target="CRI">
      <data key="d0">130997</data>
    </edge>
    <edge source="CAN" target="HRV">
      <data key="d0">54022</data>
    </edge>
    <edge source="CAN" target="DNK">
      <data key="d0">194618</data>
    </edge>
    <edge source="CAN" target="ECU">
      <data key="d0">40165</data>
    </edge>
    <edge source="CAN" target="SLV">
      <data key="d0">33502</data>
    </edge>
    <edge source="CAN" target="ETH">
      <data key="d0">471390</data>
    </edge>
    <edge source="CAN" target="EST">
      <data key="d0">718056</data>
    </edge>
    <edge source="CAN" target="FIN">
      <data key="d0">148309</data>
    </edge>
    <edge source="CAN" target="FRA">
      <data key="d0">3263646</data>
    </edge>
    <edge source="CAN" target="GEO">
      <data key="d0">30693</data>
    </edge>
    <edge source="CAN" target="DEU">
      <data key="d0">2928539</data>
    </edge>
    <edge source="CAN" target="GHA">
      <data key="d0">213276</data>
    </edge>
    <edge source="CAN" target="GRC">
      <data key="d0">26777</data>
    </edge>
    <edge source="CAN" target="GTM">
      <data key="d0">39405</data>
    </edge>
    <edge source="CAN" target="HND">
      <data key="d0">38334</data>
    </edge>
    <edge source="CAN" target="HKG">
      <data key="d0">812744</data>
    </edge>
    <edge source="CAN" target="IDN">
      <data key="d0">175201</data>
    </edge>
    <edge source="CAN" target="IRL">
      <data key="d0">184570</data>
    </edge>
    <edge source="CAN" target="ISR">
      <data key="d0">162953</data>
    </edge>
    <edge source="CAN" target="ITA">
      <data key="d0">1377828</data>
    </edge>
    <edge source="CAN" target="JAM">
      <data key="d0">583319</data>
    </edge>
    <edge source="CAN" target="JPN">
      <data key="d0">30723483</data>
    </edge>
    <edge source="CAN" target="KAZ">
      <data key="d0">141321</data>
    </edge>
    <edge source="CAN" target="JOR">
      <data key="d0">272710</data>
    </edge>
    <edge source="CAN" target="KOR">
      <data key="d0">441588</data>
    </edge>
    <edge source="CAN" target="LBN">
      <data key="d0">28298</data>
    </edge>
    <edge source="CAN" target="LVA">
      <data key="d0">359721</data>
    </edge>
    <edge source="CAN" target="LTU">
      <data key="d0">139974</data>
    </edge>
    <edge source="CAN" target="MYS">
      <data key="d0">154459</data>
    </edge>
    <edge source="CAN" target="MEX">
      <data key="d0">9538556</data>
    </edge>
    <edge source="CAN" target="MDA">
      <data key="d0">34667</data>
    </edge>
    <edge source="CAN" target="MAR">
      <data key="d0">243244</data>
    </edge>
    <edge source="CAN" target="OMN">
      <data key="d0">507497</data>
    </edge>
    <edge source="CAN" target="NLD">
      <data key="d0">1236315</data>
    </edge>
    <edge source="CAN" target="NZL">
      <data key="d0">234121</data>
    </edge>
    <edge source="CAN" target="NIC">
      <data key="d0">50382</data>
    </edge>
    <edge source="CAN" target="NER">
      <data key="d0">16769</data>
    </edge>
    <edge source="CAN" target="NOR">
      <data key="d0">1069156</data>
    </edge>
    <edge source="CAN" target="PAK">
      <data key="d0">18944</data>
    </edge>
    <edge source="CAN" target="PAN">
      <data key="d0">359662</data>
    </edge>
    <edge source="CAN" target="PRY">
      <data key="d0">16145</data>
    </edge>
    <edge source="CAN" target="PER">
      <data key="d0">1443727</data>
    </edge>
    <edge source="CAN" target="PHL">
      <data key="d0">183385</data>
    </edge>
    <edge source="CAN" target="POL">
      <data key="d0">1644479</data>
    </edge>
    <edge source="CAN" target="PRT">
      <data key="d0">132172</data>
    </edge>
    <edge source="CAN" target="ROU">
      <data key="d0">1020873</data>
    </edge>
    <edge source="CAN" target="RUS">
      <data key="d0">5791471</data>
    </edge>
    <edge source="CAN" target="SAU">
      <data key="d0">4631234</data>
    </edge>
    <edge source="CAN" target="IND">
      <data key="d0">712156</data>
    </edge>
    <edge source="CAN" target="SGP">
      <data key="d0">753985</data>
    </edge>
    <edge source="CAN" target="VNM">
      <data key="d0">30086</data>
    </edge>
    <edge source="CAN" target="ZAF">
      <data key="d0">58920</data>
    </edge>
    <edge source="CAN" target="ESP">
      <data key="d0">329323</data>
    </edge>
    <edge source="CAN" target="SWE">
      <data key="d0">338349</data>
    </edge>
    <edge source="CAN" target="CHE">
      <data key="d0">318098</data>
    </edge>
    <edge source="CAN" target="THA">
      <data key="d0">241623</data>
    </edge>
    <edge source="CAN" target="ARE">
      <data key="d0">3104038</data>
    </edge>
    <edge source="CAN" target="TUN">
      <data key="d0">10182</data>
    </edge>
    <edge source="CAN" target="TUR">
      <data key="d0">150841</data>
    </edge>
    <edge source="CAN" target="UKR">
      <data key="d0">615115</data>
    </edge>
    <edge source="CAN" target="EGY">
      <data key="d0">519097</data>
    </edge>
    <edge source="CAN" target="GBR">
      <data key="d0">6563409</data>
    </edge>
    <edge source="CAN" target="TZA">
      <data key="d0">26310</data>
    </edge>
    <edge source="CAN" target="USA">
      <data key="d0">805399544</data>
    </edge>
    <edge source="CAN" target="BFA">
      <data key="d0">105238</data>
    </edge>
    <edge source="CAN" target="URY">
      <data key="d0">45704</data>
    </edge>
    <edge source="LKA" target="NOR">
      <data key="d0">19692</data>
    </edge>
    <edge source="LKA" target="IND">
      <data key="d0">61566</data>
    </edge>
    <edge source="LKA" target="ZAF">
      <data key="d0">10588</data>
    </edge>
    <edge source="CHN" target="ALB">
      <data key="d0">12401311</data>
    </edge>
    <edge source="CHN" target="DZA">
      <data key="d0">39650499</data>
    </edge>
    <edge source="CHN" target="AZE">
      <data key="d0">6341505</data>
    </edge>
    <edge source="CHN" target="ARG">
      <data key="d0">103639540</data>
    </edge>
    <edge source="CHN" target="AUS">
      <data key="d0">799725497</data>
    </edge>
    <edge source="CHN" target="AUT">
      <data key="d0">78633487</data>
    </edge>
    <edge source="CHN" target="ARM">
      <data key="d0">3362826</data>
    </edge>
    <edge source="CHN" target="BEL">
      <data key="d0">327496371</data>
    </edge>
    <edge source="CHN" target="BOL">
      <data key="d0">3725100</data>
    </edge>
    <edge source="CHN" target="BWA">
      <data key="d0">1971125</data>
    </edge>
    <edge source="CHN" target="BRA">
      <data key="d0">296802028</data>
    </edge>
    <edge source="CHN" target="BGR">
      <data key="d0">16333004</data>
    </edge>
    <edge source="CHN" target="BDI">
      <data key="d0">1499691</data>
    </edge>
    <edge source="CHN" target="BLR">
      <data key="d0">6976859</data>
    </edge>
    <edge source="CHN" target="KHM">
      <data key="d0">11946943</data>
    </edge>
    <edge source="CHN" target="CMR">
      <data key="d0">14027925</data>
    </edge>
    <edge source="CHN" target="CAN">
      <data key="d0">735018359</data>
    </edge>
    <edge source="CHN" target="CAF">
      <data key="d0">44249</data>
    </edge>
    <edge source="CHN" target="LKA">
      <data key="d0">51448238</data>
    </edge>
    <edge source="CHN" target="CHL">
      <data key="d0">196503612</data>
    </edge>
    <edge source="CHN" target="COL">
      <data key="d0">57919143</data>
    </edge>
    <edge source="CHN" target="CRI">
      <data key="d0">9525065</data>
    </edge>
    <edge source="CHN" target="HRV">
      <data key="d0">16917805</data>
    </edge>
    <edge source="CHN" target="CZE">
      <data key="d0">38773391</data>
    </edge>
    <edge source="CHN" target="BEN">
      <data key="d0">47074237</data>
    </edge>
    <edge source="CHN" target="DNK">
      <data key="d0">85138236</data>
    </edge>
    <edge source="CHN" target="ECU">
      <data key="d0">29421140</data>
    </edge>
    <edge source="CHN" target="SLV">
      <data key="d0">5090546</data>
    </edge>
    <edge source="CHN" target="ETH">
      <data key="d0">11239720</data>
    </edge>
    <edge source="CHN" target="EST">
      <data key="d0">25991751</data>
    </edge>
    <edge source="CHN" target="FIN">
      <data key="d0">134462733</data>
    </edge>
    <edge source="CHN" target="FRA">
      <data key="d0">556413426</data>
    </edge>
    <edge source="CHN" target="GEO">
      <data key="d0">11298905</data>
    </edge>
    <edge source="CHN" target="GMB">
      <data key="d0">3848864</data>
    </edge>
    <edge source="CHN" target="PSE">
      <data key="d0">384389</data>
    </edge>
    <edge source="CHN" target="DEU">
      <data key="d0">1468079278</data>
    </edge>
    <edge source="CHN" target="GHA">
      <data key="d0">197801039</data>
    </edge>
    <edge source="CHN" target="GRC">
      <data key="d0">59491538</data>
    </edge>
    <edge source="CHN" target="GTM">
      <data key="d0">8976465</data>
    </edge>
    <edge source="CHN" target="HND">
      <data key="d0">26532364</data>
    </edge>
    <edge source="CHN" target="HKG">
      <data key="d0">655905571</data>
    </edge>
    <edge source="CHN" target="HUN">
      <data key="d0">56329237</data>
    </edge>
    <edge source="CHN" target="IDN">
      <data key="d0">367724050</data>
    </edge>
    <edge source="CHN" target="IRL">
      <data key="d0">35810822</data>
    </edge>
    <edge source="CHN" target="ISR">
      <data key="d0">99672004</data>
    </edge>
    <edge source="CHN" target="ITA">
      <data key="d0">353055308</data>
    </edge>
    <edge source="CHN" target="CIV">
      <data key="d0">13714833</data>
    </edge>
    <edge source="CHN" target="JAM">
      <data key="d0">27024559</data>
    </edge>
    <edge source="CHN" target="JPN">
      <data key="d0">1254083583</data>
    </edge>
    <edge source="CHN" target="KAZ">
      <data key="d0">153707640</data>
    </edge>
    <edge source="CHN" target="JOR">
      <data key="d0">51066250</data>
    </edge>
    <edge source="CHN" target="KOR">
      <data key="d0">293619460</data>
    </edge>
    <edge source="CHN" target="KGZ">
      <data key="d0">52309939</data>
    </edge>
    <edge source="CHN" target="LBN">
      <data key="d0">36320877</data>
    </edge>
    <edge source="CHN" target="LVA">
      <data key="d0">31896740</data>
    </edge>
    <edge source="CHN" target="LTU">
      <data key="d0">25361269</data>
    </edge>
    <edge source="CHN" target="MDG">
      <data key="d0">6236879</data>
    </edge>
    <edge source="CHN" target="MWI">
      <data key="d0">8639006</data>
    </edge>
    <edge source="CHN" target="MYS">
      <data key="d0">538003105</data>
    </edge>
    <edge source="CHN" target="MRT">
      <data key="d0">4259634</data>
    </edge>
    <edge source="CHN" target="MUS">
      <data key="d0">10556175</data>
    </edge>
    <edge source="CHN" target="MEX">
      <data key="d0">214509212</data>
    </edge>
    <edge source="CHN" target="MDA">
      <data key="d0">3243028</data>
    </edge>
    <edge source="CHN" target="MAR">
      <data key="d0">67595135</data>
    </edge>
    <edge source="CHN" target="MOZ">
      <data key="d0">18060296</data>
    </edge>
    <edge source="CHN" target="OMN">
      <data key="d0">48172065</data>
    </edge>
    <edge source="CHN" target="NAM">
      <data key="d0">5172104</data>
    </edge>
    <edge source="CHN" target="NLD">
      <data key="d0">848127705</data>
    </edge>
    <edge source="CHN" target="NZL">
      <data key="d0">62626383</data>
    </edge>
    <edge source="CHN" target="NIC">
      <data key="d0">1519787</data>
    </edge>
    <edge source="CHN" target="NER">
      <data key="d0">1932063</data>
    </edge>
    <edge source="CHN" target="NOR">
      <data key="d0">97665547</data>
    </edge>
    <edge source="CHN" target="PAK">
      <data key="d0">79970728</data>
    </edge>
    <edge source="CHN" target="PAN">
      <data key="d0">149847117</data>
    </edge>
    <edge source="CHN" target="PRY">
      <data key="d0">17605143</data>
    </edge>
    <edge source="CHN" target="PER">
      <data key="d0">59503950</data>
    </edge>
    <edge source="CHN" target="PHL">
      <data key="d0">169876315</data>
    </edge>
    <edge source="CHN" target="POL">
      <data key="d0">340841364</data>
    </edge>
    <edge source="CHN" target="PRT">
      <data key="d0">45234841</data>
    </edge>
    <edge source="CHN" target="ROU">
      <data key="d0">54142245</data>
    </edge>
    <edge source="CHN" target="RUS">
      <data key="d0">601501652</data>
    </edge>
    <edge source="CHN" target="SAU">
      <data key="d0">303477009</data>
    </edge>
    <edge source="CHN" target="SEN">
      <data key="d0">11285531</data>
    </edge>
    <edge source="CHN" target="SRB">
      <data key="d0">6238717</data>
    </edge>
    <edge source="CHN" target="IND">
      <data key="d0">437509258</data>
    </edge>
    <edge source="CHN" target="SGP">
      <data key="d0">397093856</data>
    </edge>
    <edge source="CHN" target="SVK">
      <data key="d0">14816580</data>
    </edge>
    <edge source="CHN" target="VNM">
      <data key="d0">182138788</data>
    </edge>
    <edge source="CHN" target="SVN">
      <data key="d0">28941454</data>
    </edge>
    <edge source="CHN" target="ZAF">
      <data key="d0">248770416</data>
    </edge>
    <edge source="CHN" target="ZWE">
      <data key="d0">6099637</data>
    </edge>
    <edge source="CHN" target="ESP">
      <data key="d0">370716124</data>
    </edge>
    <edge source="CHN" target="SWE">
      <data key="d0">202999803</data>
    </edge>
    <edge source="CHN" target="CHE">
      <data key="d0">31277758</data>
    </edge>
    <edge source="CHN" target="THA">
      <data key="d0">172097330</data>
    </edge>
    <edge source="CHN" target="TGO">
      <data key="d0">138658714</data>
    </edge>
    <edge source="CHN" target="ARE">
      <data key="d0">592598630</data>
    </edge>
    <edge source="CHN" target="TUN">
      <data key="d0">19034590</data>
    </edge>
    <edge source="CHN" target="TUR">
      <data key="d0">206567023</data>
    </edge>
    <edge source="CHN" target="UGA">
      <data key="d0">6072509</data>
    </edge>
    <edge source="CHN" target="UKR">
      <data key="d0">112761307</data>
    </edge>
    <edge source="CHN" target="MKD">
      <data key="d0">435747</data>
    </edge>
    <edge source="CHN" target="EGY">
      <data key="d0">60920659</data>
    </edge>
    <edge source="CHN" target="GBR">
      <data key="d0">1036544679</data>
    </edge>
    <edge source="CHN" target="TZA">
      <data key="d0">28773773</data>
    </edge>
    <edge source="CHN" target="USA">
      <data key="d0">5227002567</data>
    </edge>
    <edge source="CHN" target="BFA">
      <data key="d0">1370395</data>
    </edge>
    <edge source="CHN" target="URY">
      <data key="d0">43143819</data>
    </edge>
    <edge source="HRV" target="ALB">
      <data key="d0">60970</data>
    </edge>
    <edge source="HRV" target="AUS">
      <data key="d0">39392</data>
    </edge>
    <edge source="HRV" target="AUT">
      <data key="d0">7512035</data>
    </edge>
    <edge source="HRV" target="BEL">
      <data key="d0">704825</data>
    </edge>
    <edge source="HRV" target="BRA">
      <data key="d0">190080</data>
    </edge>
    <edge source="HRV" target="BGR">
      <data key="d0">346710</data>
    </edge>
    <edge source="HRV" target="CZE">
      <data key="d0">520336</data>
    </edge>
    <edge source="HRV" target="DNK">
      <data key="d0">160104</data>
    </edge>
    <edge source="HRV" target="EST">
      <data key="d0">16942</data>
    </edge>
    <edge source="HRV" target="FIN">
      <data key="d0">45705</data>
    </edge>
    <edge source="HRV" target="FRA">
      <data key="d0">1207018</data>
    </edge>
    <edge source="HRV" target="DEU">
      <data key="d0">18584947</data>
    </edge>
    <edge source="HRV" target="GRC">
      <data key="d0">256320</data>
    </edge>
    <edge source="HRV" target="HUN">
      <data key="d0">893215</data>
    </edge>
    <edge source="HRV" target="ISR">
      <data key="d0">13156</data>
    </edge>
    <edge source="HRV" target="ITA">
      <data key="d0">8684099</data>
    </edge>
    <edge source="HRV" target="KAZ">
      <data key="d0">102049</data>
    </edge>
    <edge source="HRV" target="JOR">
      <data key="d0">17548</data>
    </edge>
    <edge source="HRV" target="LTU">
      <data key="d0">22340</data>
    </edge>
    <edge source="HRV" target="NLD">
      <data key="d0">374038</data>
    </edge>
    <edge source="HRV" target="NOR">
      <data key="d0">596666</data>
    </edge>
    <edge source="HRV" target="POL">
      <data key="d0">589741</data>
    </edge>
    <edge source="HRV" target="PRT">
      <data key="d0">404015</data>
    </edge>
    <edge source="HRV" target="ROU">
      <data key="d0">605869</data>
    </edge>
    <edge source="HRV" target="RUS">
      <data key="d0">2413940</data>
    </edge>
    <edge source="HRV" target="SAU">
      <data key="d0">29032</data>
    </edge>
    <edge source="HRV" target="SRB">
      <data key="d0">6906734</data>
    </edge>
    <edge source="HRV" target="SGP">
      <data key="d0">22640</data>
    </edge>
    <edge source="HRV" target="SVN">
      <data key="d0">7982344</data>
    </edge>
    <edge source="HRV" target="ESP">
      <data key="d0">333619</data>
    </edge>
    <edge source="HRV" target="SWE">
      <data key="d0">239491</data>
    </edge>
    <edge source="HRV" target="CHE">
      <data key="d0">2419184</data>
    </edge>
    <edge source="HRV" target="ARE">
      <data key="d0">572495</data>
    </edge>
    <edge source="HRV" target="TUR">
      <data key="d0">28250</data>
    </edge>
    <edge source="HRV" target="MKD">
      <data key="d0">1357348</data>
    </edge>
    <edge source="HRV" target="EGY">
      <data key="d0">36875</data>
    </edge>
    <edge source="HRV" target="GBR">
      <data key="d0">621137</data>
    </edge>
    <edge source="HRV" target="TZA">
      <data key="d0">15859</data>
    </edge>
    <edge source="HRV" target="USA">
      <data key="d0">662533</data>
    </edge>
    <edge source="DNK" target="DZA">
      <data key="d0">113634</data>
    </edge>
    <edge source="DNK" target="AZE">
      <data key="d0">605359</data>
    </edge>
    <edge source="DNK" target="AUS">
      <data key="d0">3318644</data>
    </edge>
    <edge source="DNK" target="AUT">
      <data key="d0">2422250</data>
    </edge>
    <edge source="DNK" target="BEL">
      <data key="d0">4531474</data>
    </edge>
    <edge source="DNK" target="BRA">
      <data key="d0">302084</data>
    </edge>
    <edge source="DNK" target="BGR">
      <data key="d0">293786</data>
    </edge>
    <edge source="DNK" target="BLR">
      <data key="d0">3990951</data>
    </edge>
    <edge source="DNK" target="CAN">
      <data key="d0">3389603</data>
    </edge>
    <edge source="DNK" target="CHL">
      <data key="d0">402269</data>
    </edge>
    <edge source="DNK" target="CHN">
      <data key="d0">1611370</data>
    </edge>
    <edge source="DNK" target="COL">
      <data key="d0">190185</data>
    </edge>
    <edge source="DNK" target="CRI">
      <data key="d0">10902</data>
    </edge>
    <edge source="DNK" target="HRV">
      <data key="d0">103210</data>
    </edge>
    <edge source="DNK" target="CZE">
      <data key="d0">1359022</data>
    </edge>
    <edge source="DNK" target="EST">
      <data key="d0">1422019</data>
    </edge>
    <edge source="DNK" target="FIN">
      <data key="d0">23004340</data>
    </edge>
    <edge source="DNK" target="FRA">
      <data key="d0">21600840</data>
    </edge>
    <edge source="DNK" target="DEU">
      <data key="d0">49878291</data>
    </edge>
    <edge source="DNK" target="GRC">
      <data key="d0">601769</data>
    </edge>
    <edge source="DNK" target="HKG">
      <data key="d0">2025713</data>
    </edge>
    <edge source="DNK" target="HUN">
      <data key="d0">11309853</data>
    </edge>
    <edge source="DNK" target="IDN">
      <data key="d0">129780</data>
    </edge>
    <edge source="DNK" target="IRL">
      <data key="d0">2341080</data>
    </edge>
    <edge source="DNK" target="ISR">
      <data key="d0">337041</data>
    </edge>
    <edge source="DNK" target="ITA">
      <data key="d0">6142412</data>
    </edge>
    <edge source="DNK" target="JPN">
      <data key="d0">7126049</data>
    </edge>
    <edge source="DNK" target="KAZ">
      <data key="d0">121706</data>
    </edge>
    <edge source="DNK" target="JOR">
      <data key="d0">10167</data>
    </edge>
    <edge source="DNK" target="KOR">
      <data key="d0">936218</data>
    </edge>
    <edge source="DNK" target="LBN">
      <data key="d0">268513</data>
    </edge>
    <edge source="DNK" target="LVA">
      <data key="d0">469786</data>
    </edge>
    <edge source="DNK" target="LTU">
      <data key="d0">1540993</data>
    </edge>
    <edge source="DNK" target="MDG">
      <data key="d0">11611</data>
    </edge>
    <edge source="DNK" target="MYS">
      <data key="d0">50952</data>
    </edge>
    <edge source="DNK" target="MEX">
      <data key="d0">809470</data>
    </edge>
    <edge source="DNK" target="MAR">
      <data key="d0">12179</data>
    </edge>
    <edge source="DNK" target="OMN">
      <data key="d0">56540</data>
    </edge>
    <edge source="DNK" target="NLD">
      <data key="d0">117031304</data>
    </edge>
    <edge source="DNK" target="NZL">
      <data key="d0">381722</data>
    </edge>
    <edge source="DNK" target="NOR">
      <data key="d0">63201656</data>
    </edge>
    <edge source="DNK" target="PAN">
      <data key="d0">15834</data>
    </edge>
    <edge source="DNK" target="PER">
      <data key="d0">36824</data>
    </edge>
    <edge source="DNK" target="PHL">
      <data key="d0">22251</data>
    </edge>
    <edge source="DNK" target="POL">
      <data key="d0">3189387</data>
    </edge>
    <edge source="DNK" target="PRT">
      <data key="d0">907892</data>
    </edge>
    <edge source="DNK" target="ROU">
      <data key="d0">1380987</data>
    </edge>
    <edge source="DNK" target="RUS">
      <data key="d0">3460211</data>
    </edge>
    <edge source="DNK" target="SAU">
      <data key="d0">553562</data>
    </edge>
    <edge source="DNK" target="SRB">
      <data key="d0">27016</data>
    </edge>
    <edge source="DNK" target="IND">
      <data key="d0">1322732</data>
    </edge>
    <edge source="DNK" target="SGP">
      <data key="d0">2596366</data>
    </edge>
    <edge source="DNK" target="SVK">
      <data key="d0">389627</data>
    </edge>
    <edge source="DNK" target="VNM">
      <data key="d0">106452</data>
    </edge>
    <edge source="DNK" target="SVN">
      <data key="d0">173845</data>
    </edge>
    <edge source="DNK" target="ZAF">
      <data key="d0">4697921</data>
    </edge>
    <edge source="DNK" target="ESP">
      <data key="d0">3835201</data>
    </edge>
    <edge source="DNK" target="SWE">
      <data key="d0">82292520</data>
    </edge>
    <edge source="DNK" target="CHE">
      <data key="d0">6834683</data>
    </edge>
    <edge source="DNK" target="THA">
      <data key="d0">515079</data>
    </edge>
    <edge source="DNK" target="ARE">
      <data key="d0">1732018</data>
    </edge>
    <edge source="DNK" target="TUR">
      <data key="d0">624699</data>
    </edge>
    <edge source="DNK" target="UKR">
      <data key="d0">445743</data>
    </edge>
    <edge source="DNK" target="EGY">
      <data key="d0">47327</data>
    </edge>
    <edge source="DNK" target="GBR">
      <data key="d0">35707627</data>
    </edge>
    <edge source="DNK" target="TZA">
      <data key="d0">16511</data>
    </edge>
    <edge source="DNK" target="USA">
      <data key="d0">30304856</data>
    </edge>
    <edge source="GHA" target="CIV">
      <data key="d0">1840760</data>
    </edge>
    <edge source="GHA" target="NLD">
      <data key="d0">12186</data>
    </edge>
    <edge source="GHA" target="GBR">
      <data key="d0">27514</data>
    </edge>
    <edge source="GHA" target="USA">
      <data key="d0">128689</data>
    </edge>
    <edge source="GHA" target="BFA">
      <data key="d0">82528</data>
    </edge>
    <edge source="HKG" target="ALB">
      <data key="d0">431976</data>
    </edge>
    <edge source="HKG" target="DZA">
      <data key="d0">59495</data>
    </edge>
    <edge source="HKG" target="AZE">
      <data key="d0">241497</data>
    </edge>
    <edge source="HKG" target="ARG">
      <data key="d0">3903188</data>
    </edge>
    <edge source="HKG" target="AUS">
      <data key="d0">27284674</data>
    </edge>
    <edge source="HKG" target="AUT">
      <data key="d0">2956552</data>
    </edge>
    <edge source="HKG" target="ARM">
      <data key="d0">23084</data>
    </edge>
    <edge source="HKG" target="BEL">
      <data key="d0">12301568</data>
    </edge>
    <edge source="HKG" target="BOL">
      <data key="d0">215771</data>
    </edge>
    <edge source="HKG" target="BRA">
      <data key="d0">2943470</data>
    </edge>
    <edge source="HKG" target="BGR">
      <data key="d0">144665</data>
    </edge>
    <edge source="HKG" target="BDI">
      <data key="d0">30105</data>
    </edge>
    <edge source="HKG" target="BLR">
      <data key="d0">293488</data>
    </edge>
    <edge source="HKG" target="KHM">
      <data key="d0">175253</data>
    </edge>
    <edge source="HKG" target="CMR">
      <data key="d0">196738</data>
    </edge>
    <edge source="HKG" target="CAN">
      <data key="d0">26808618</data>
    </edge>
    <edge source="HKG" target="CAF">
      <data key="d0">15084</data>
    </edge>
    <edge source="HKG" target="LKA">
      <data key="d0">443765</data>
    </edge>
    <edge source="HKG" target="CHL">
      <data key="d0">3221416</data>
    </edge>
    <edge source="HKG" target="CHN">
      <data key="d0">85711386</data>
    </edge>
    <edge source="HKG" target="COL">
      <data key="d0">1870912</data>
    </edge>
    <edge source="HKG" target="CRI">
      <data key="d0">210470</data>
    </edge>
    <edge source="HKG" target="HRV">
      <data key="d0">450684</data>
    </edge>
    <edge source="HKG" target="CZE">
      <data key="d0">1539705</data>
    </edge>
    <edge source="HKG" target="BEN">
      <data key="d0">22526</data>
    </edge>
    <edge source="HKG" target="DNK">
      <data key="d0">6303249</data>
    </edge>
    <edge source="HKG" target="ECU">
      <data key="d0">943901</data>
    </edge>
    <edge source="HKG" target="SLV">
      <data key="d0">50538</data>
    </edge>
    <edge source="HKG" target="EST">
      <data key="d0">245883</data>
    </edge>
    <edge source="HKG" target="FIN">
      <data key="d0">3483895</data>
    </edge>
    <edge source="HKG" target="FRA">
      <data key="d0">47749593</data>
    </edge>
    <edge source="HKG" target="GEO">
      <data key="d0">144246</data>
    </edge>
    <edge source="HKG" target="DEU">
      <data key="d0">50586614</data>
    </edge>
    <edge source="HKG" target="GHA">
      <data key="d0">58481</data>
    </edge>
    <edge source="HKG" target="GRC">
      <data key="d0">634036</data>
    </edge>
    <edge source="HKG" target="GTM">
      <data key="d0">44813</data>
    </edge>
    <edge source="HKG" target="HND">
      <data key="d0">49610</data>
    </edge>
    <edge source="HKG" target="HUN">
      <data key="d0">320601</data>
    </edge>
    <edge source="HKG" target="IDN">
      <data key="d0">5832530</data>
    </edge>
    <edge source="HKG" target="IRL">
      <data key="d0">745023</data>
    </edge>
    <edge source="HKG" target="ISR">
      <data key="d0">865341</data>
    </edge>
    <edge source="HKG" target="ITA">
      <data key="d0">10526838</data>
    </edge>
    <edge source="HKG" target="JAM">
      <data key="d0">32825</data>
    </edge>
    <edge source="HKG" target="JPN">
      <data key="d0">93133185</data>
    </edge>
    <edge source="HKG" target="KAZ">
      <data key="d0">951983</data>
    </edge>
    <edge source="HKG" target="JOR">
      <data key="d0">191810</data>
    </edge>
    <edge source="HKG" target="KOR">
      <data key="d0">6467788</data>
    </edge>
    <edge source="HKG" target="LBN">
      <data key="d0">465661</data>
    </edge>
    <edge source="HKG" target="LVA">
      <data key="d0">398172</data>
    </edge>
    <edge source="HKG" target="LTU">
      <data key="d0">946577</data>
    </edge>
    <edge source="HKG" target="MDG">
      <data key="d0">220760</data>
    </edge>
    <edge source="HKG" target="MYS">
      <data key="d0">4198538</data>
    </edge>
    <edge source="HKG" target="MUS">
      <data key="d0">439737</data>
    </edge>
    <edge source="HKG" target="MEX">
      <data key="d0">6687188</data>
    </edge>
    <edge source="HKG" target="MDA">
      <data key="d0">36318</data>
    </edge>
    <edge source="HKG" target="MAR">
      <data key="d0">123470</data>
    </edge>
    <edge source="HKG" target="OMN">
      <data key="d0">180776</data>
    </edge>
    <edge source="HKG" target="NAM">
      <data key="d0">67226</data>
    </edge>
    <edge source="HKG" target="NLD">
      <data key="d0">16431164</data>
    </edge>
    <edge source="HKG" target="NZL">
      <data key="d0">4087907</data>
    </edge>
    <edge source="HKG" target="NIC">
      <data key="d0">91010</data>
    </edge>
    <edge source="HKG" target="NOR">
      <data key="d0">1312017</data>
    </edge>
    <edge source="HKG" target="PAK">
      <data key="d0">322401</data>
    </edge>
    <edge source="HKG" target="PAN">
      <data key="d0">473419</data>
    </edge>
    <edge source="HKG" target="PRY">
      <data key="d0">226531</data>
    </edge>
    <edge source="HKG" target="PER">
      <data key="d0">1461446</data>
    </edge>
    <edge source="HKG" target="PHL">
      <data key="d0">5242627</data>
    </edge>
    <edge source="HKG" target="POL">
      <data key="d0">3389655</data>
    </edge>
    <edge source="HKG" target="PRT">
      <data key="d0">1154542</data>
    </edge>
    <edge source="HKG" target="ROU">
      <data key="d0">400502</data>
    </edge>
    <edge source="HKG" target="RUS">
      <data key="d0">2893650</data>
    </edge>
    <edge source="HKG" target="SAU">
      <data key="d0">2224014</data>
    </edge>
    <edge source="HKG" target="SEN">
      <data key="d0">275554</data>
    </edge>
    <edge source="HKG" target="SRB">
      <data key="d0">92868</data>
    </edge>
    <edge source="HKG" target="IND">
      <data key="d0">8602167</data>
    </edge>
    <edge source="HKG" target="SGP">
      <data key="d0">13831737</data>
    </edge>
    <edge source="HKG" target="SVK">
      <data key="d0">460187</data>
    </edge>
    <edge source="HKG" target="VNM">
      <data key="d0">1886571</data>
    </edge>
    <edge source="HKG" target="SVN">
      <data key="d0">373170</data>
    </edge>
    <edge source="HKG" target="ZAF">
      <data key="d0">6059671</data>
    </edge>
    <edge source="HKG" target="ZWE">
      <data key="d0">122703</data>
    </edge>
    <edge source="HKG" target="ESP">
      <data key="d0">8662413</data>
    </edge>
    <edge source="HKG" target="SWE">
      <data key="d0">9034956</data>
    </edge>
    <edge source="HKG" target="CHE">
      <data key="d0">4128411</data>
    </edge>
    <edge source="HKG" target="THA">
      <data key="d0">5007152</data>
    </edge>
    <edge source="HKG" target="ARE">
      <data key="d0">7739210</data>
    </edge>
    <edge source="HKG" target="TUN">
      <data key="d0">65158</data>
    </edge>
    <edge source="HKG" target="TUR">
      <data key="d0">3233060</data>
    </edge>
    <edge source="HKG" target="UKR">
      <data key="d0">836336</data>
    </edge>
    <edge source="HKG" target="MKD">
      <data key="d0">54572</data>
    </edge>
    <edge source="HKG" target="EGY">
      <data key="d0">9555438</data>
    </edge>
    <edge source="HKG" target="GBR">
      <data key="d0">43888271</data>
    </edge>
    <edge source="HKG" target="TZA">
      <data key="d0">382548</data>
    </edge>
    <edge source="HKG" target="USA">
      <data key="d0">210880683</data>
    </edge>
    <edge source="HKG" target="BFA">
      <data key="d0">16413</data>
    </edge>
    <edge source="HKG" target="URY">
      <data key="d0">271842</data>
    </edge>
    <edge source="IDN" target="ARG">
      <data key="d0">44499</data>
    </edge>
    <edge source="IDN" target="AUS">
      <data key="d0">4132777</data>
    </edge>
    <edge source="IDN" target="BEL">
      <data key="d0">1141544</data>
    </edge>
    <edge source="IDN" target="BOL">
      <data key="d0">21967</data>
    </edge>
    <edge source="IDN" target="BRA">
      <data key="d0">388110</data>
    </edge>
    <edge source="IDN" target="BGR">
      <data key="d0">11206</data>
    </edge>
    <edge source="IDN" target="KHM">
      <data key="d0">10811</data>
    </edge>
    <edge source="IDN" target="CMR">
      <data key="d0">89621</data>
    </edge>
    <edge source="IDN" target="CAN">
      <data key="d0">26561</data>
    </edge>
    <edge source="IDN" target="LKA">
      <data key="d0">114748</data>
    </edge>
    <edge source="IDN" target="CHN">
      <data key="d0">738701</data>
    </edge>
    <edge source="IDN" target="COL">
      <data key="d0">16033</data>
    </edge>
    <edge source="IDN" target="CRI">
      <data key="d0">101768</data>
    </edge>
    <edge source="IDN" target="DNK">
      <data key="d0">46328</data>
    </edge>
    <edge source="IDN" target="FIN">
      <data key="d0">11400</data>
    </edge>
    <edge source="IDN" target="FRA">
      <data key="d0">1009875</data>
    </edge>
    <edge source="IDN" target="DEU">
      <data key="d0">1618371</data>
    </edge>
    <edge source="IDN" target="GRC">
      <data key="d0">51820</data>
    </edge>
    <edge source="IDN" target="HKG">
      <data key="d0">1769810</data>
    </edge>
    <edge source="IDN" target="IRL">
      <data key="d0">11621</data>
    </edge>
    <edge source="IDN" target="ISR">
      <data key="d0">46830</data>
    </edge>
    <edge source="IDN" target="ITA">
      <data key="d0">172495</data>
    </edge>
    <edge source="IDN" target="JPN">
      <data key="d0">33946168</data>
    </edge>
    <edge source="IDN" target="JOR">
      <data key="d0">58144</data>
    </edge>
    <edge source="IDN" target="KOR">
      <data key="d0">2191106</data>
    </edge>
    <edge source="IDN" target="LBN">
      <data key="d0">201528</data>
    </edge>
    <edge source="IDN" target="MYS">
      <data key="d0">4925764</data>
    </edge>
    <edge source="IDN" target="MUS">
      <data key="d0">33969</data>
    </edge>
    <edge source="IDN" target="MEX">
      <data key="d0">10483</data>
    </edge>
    <edge source="IDN" target="MAR">
      <data key="d0">1699001</data>
    </edge>
    <edge source="IDN" target="MOZ">
      <data key="d0">156876</data>
    </edge>
    <edge source="IDN" target="OMN">
      <data key="d0">84032</data>
    </edge>
    <edge source="IDN" target="NLD">
      <data key="d0">481449</data>
    </edge>
    <edge source="IDN" target="NZL">
      <data key="d0">264633</data>
    </edge>
    <edge source="IDN" target="PAK">
      <data key="d0">13524</data>
    </edge>
    <edge source="IDN" target="PAN">
      <data key="d0">125598</data>
    </edge>
    <edge source="IDN" target="PHL">
      <data key="d0">2515229</data>
    </edge>
    <edge source="IDN" target="RUS">
      <data key="d0">76816</data>
    </edge>
    <edge source="IDN" target="SAU">
      <data key="d0">1451492</data>
    </edge>
    <edge source="IDN" target="IND">
      <data key="d0">1344021</data>
    </edge>
    <edge source="IDN" target="SGP">
      <data key="d0">14066158</data>
    </edge>
    <edge source="IDN" target="VNM">
      <data key="d0">2069194</data>
    </edge>
    <edge source="IDN" target="ZAF">
      <data key="d0">113120</data>
    </edge>
    <edge source="IDN" target="ESP">
      <data key="d0">175621</data>
    </edge>
    <edge source="IDN" target="SWE">
      <data key="d0">19119</data>
    </edge>
    <edge source="IDN" target="CHE">
      <data key="d0">53922</data>
    </edge>
    <edge source="IDN" target="THA">
      <data key="d0">1912601</data>
    </edge>
    <edge source="IDN" target="ARE">
      <data key="d0">1081286</data>
    </edge>
    <edge source="IDN" target="TUR">
      <data key="d0">88664</data>
    </edge>
    <edge source="IDN" target="UGA">
      <data key="d0">892125</data>
    </edge>
    <edge source="IDN" target="EGY">
      <data key="d0">16402</data>
    </edge>
    <edge source="IDN" target="GBR">
      <data key="d0">208966</data>
    </edge>
    <edge source="IDN" target="TZA">
      <data key="d0">312370</data>
    </edge>
    <edge source="IDN" target="USA">
      <data key="d0">5941058</data>
    </edge>
    <edge source="IDN" target="URY">
      <data key="d0">12023</data>
    </edge>
    <edge source="IRL" target="AUS">
      <data key="d0">146684</data>
    </edge>
    <edge source="IRL" target="AUT">
      <data key="d0">43809</data>
    </edge>
    <edge source="IRL" target="BEL">
      <data key="d0">191333</data>
    </edge>
    <edge source="IRL" target="BRA">
      <data key="d0">12221</data>
    </edge>
    <edge source="IRL" target="CAN">
      <data key="d0">112830</data>
    </edge>
    <edge source="IRL" target="CHN">
      <data key="d0">306510</data>
    </edge>
    <edge source="IRL" target="CZE">
      <data key="d0">24250</data>
    </edge>
    <edge source="IRL" target="DNK">
      <data key="d0">76779</data>
    </edge>
    <edge source="IRL" target="FIN">
      <data key="d0">25638</data>
    </edge>
    <edge source="IRL" target="FRA">
      <data key="d0">500339</data>
    </edge>
    <edge source="IRL" target="DEU">
      <data key="d0">1090338</data>
    </edge>
    <edge source="IRL" target="HKG">
      <data key="d0">179049</data>
    </edge>
    <edge source="IRL" target="HUN">
      <data key="d0">76001</data>
    </edge>
    <edge source="IRL" target="ISR">
      <data key="d0">562249</data>
    </edge>
    <edge source="IRL" target="ITA">
      <data key="d0">189629</data>
    </edge>
    <edge source="IRL" target="JPN">
      <data key="d0">115345</data>
    </edge>
    <edge source="IRL" target="KOR">
      <data key="d0">54510</data>
    </edge>
    <edge source="IRL" target="LBN">
      <data key="d0">47131</data>
    </edge>
    <edge source="IRL" target="LVA">
      <data key="d0">83562</data>
    </edge>
    <edge source="IRL" target="MYS">
      <data key="d0">32797</data>
    </edge>
    <edge source="IRL" target="MUS">
      <data key="d0">18936</data>
    </edge>
    <edge source="IRL" target="OMN">
      <data key="d0">166138</data>
    </edge>
    <edge source="IRL" target="NLD">
      <data key="d0">3761143</data>
    </edge>
    <edge source="IRL" target="NZL">
      <data key="d0">266147</data>
    </edge>
    <edge source="IRL" target="NOR">
      <data key="d0">229610</data>
    </edge>
    <edge source="IRL" target="POL">
      <data key="d0">1005291</data>
    </edge>
    <edge source="IRL" target="PRT">
      <data key="d0">24671</data>
    </edge>
    <edge source="IRL" target="ROU">
      <data key="d0">48342</data>
    </edge>
    <edge source="IRL" target="RUS">
      <data key="d0">18918</data>
    </edge>
    <edge source="IRL" target="SAU">
      <data key="d0">1222359</data>
    </edge>
    <edge source="IRL" target="SRB">
      <data key="d0">19637</data>
    </edge>
    <edge source="IRL" target="IND">
      <data key="d0">71819</data>
    </edge>
    <edge source="IRL" target="SGP">
      <data key="d0">52439</data>
    </edge>
    <edge source="IRL" target="SVK">
      <data key="d0">29566</data>
    </edge>
    <edge source="IRL" target="SVN">
      <data key="d0">43066</data>
    </edge>
    <edge source="IRL" target="ZAF">
      <data key="d0">79466</data>
    </edge>
    <edge source="IRL" target="ESP">
      <data key="d0">83484</data>
    </edge>
    <edge source="IRL" target="SWE">
      <data key="d0">190061</data>
    </edge>
    <edge source="IRL" target="CHE">
      <data key="d0">108440</data>
    </edge>
    <edge source="IRL" target="ARE">
      <data key="d0">504087</data>
    </edge>
    <edge source="IRL" target="TUR">
      <data key="d0">73294</data>
    </edge>
    <edge source="IRL" target="GBR">
      <data key="d0">93262734</data>
    </edge>
    <edge source="IRL" target="USA">
      <data key="d0">1980533</data>
    </edge>
    <edge source="CIV" target="FRA">
      <data key="d0">671625</data>
    </edge>
    <edge source="CIV" target="GHA">
      <data key="d0">93301</data>
    </edge>
    <edge source="CIV" target="SEN">
      <data key="d0">28988</data>
    </edge>
    <edge source="CIV" target="BFA">
      <data key="d0">36591</data>
    </edge>
    <edge source="JPN" target="AZE">
      <data key="d0">105109</data>
    </edge>
    <edge source="JPN" target="ARG">
      <data key="d0">18190</data>
    </edge>
    <edge source="JPN" target="AUS">
      <data key="d0">1704639</data>
    </edge>
    <edge source="JPN" target="AUT">
      <data key="d0">334368</data>
    </edge>
    <edge source="JPN" target="BEL">
      <data key="d0">6298640</data>
    </edge>
    <edge source="JPN" target="BRA">
      <data key="d0">271240</data>
    </edge>
    <edge source="JPN" target="BDI">
      <data key="d0">86004</data>
    </edge>
    <edge source="JPN" target="KHM">
      <data key="d0">10097</data>
    </edge>
    <edge source="JPN" target="CAN">
      <data key="d0">1053003</data>
    </edge>
    <edge source="JPN" target="LKA">
      <data key="d0">208576</data>
    </edge>
    <edge source="JPN" target="CHL">
      <data key="d0">108992</data>
    </edge>
    <edge source="JPN" target="CHN">
      <data key="d0">35210951</data>
    </edge>
    <edge source="JPN" target="COL">
      <data key="d0">20633</data>
    </edge>
    <edge source="JPN" target="CRI">
      <data key="d0">93069</data>
    </edge>
    <edge source="JPN" target="CZE">
      <data key="d0">78049</data>
    </edge>
    <edge source="JPN" target="DNK">
      <data key="d0">160181</data>
    </edge>
    <edge source="JPN" target="ECU">
      <data key="d0">18190</data>
    </edge>
    <edge source="JPN" target="ETH">
      <data key="d0">41580</data>
    </edge>
    <edge source="JPN" target="EST">
      <data key="d0">52893</data>
    </edge>
    <edge source="JPN" target="FIN">
      <data key="d0">27536</data>
    </edge>
    <edge source="JPN" target="FRA">
      <data key="d0">1142427</data>
    </edge>
    <edge source="JPN" target="DEU">
      <data key="d0">5156977</data>
    </edge>
    <edge source="JPN" target="GHA">
      <data key="d0">219162</data>
    </edge>
    <edge source="JPN" target="HKG">
      <data key="d0">9275796</data>
    </edge>
    <edge source="JPN" target="IDN">
      <data key="d0">2573183</data>
    </edge>
    <edge source="JPN" target="IRL">
      <data key="d0">136842</data>
    </edge>
    <edge source="JPN" target="ISR">
      <data key="d0">24943</data>
    </edge>
    <edge source="JPN" target="ITA">
      <data key="d0">718247</data>
    </edge>
    <edge source="JPN" target="KAZ">
      <data key="d0">22976</data>
    </edge>
    <edge source="JPN" target="KOR">
      <data key="d0">11618391</data>
    </edge>
    <edge source="JPN" target="KGZ">
      <data key="d0">18867</data>
    </edge>
    <edge source="JPN" target="LBN">
      <data key="d0">29027</data>
    </edge>
    <edge source="JPN" target="LTU">
      <data key="d0">18917</data>
    </edge>
    <edge source="JPN" target="MWI">
      <data key="d0">80729</data>
    </edge>
    <edge source="JPN" target="MYS">
      <data key="d0">8517535</data>
    </edge>
    <edge source="JPN" target="MEX">
      <data key="d0">273270</data>
    </edge>
    <edge source="JPN" target="NLD">
      <data key="d0">2112020</data>
    </edge>
    <edge source="JPN" target="NZL">
      <data key="d0">34239</data>
    </edge>
    <edge source="JPN" target="NOR">
      <data key="d0">203051</data>
    </edge>
    <edge source="JPN" target="PAN">
      <data key="d0">41467</data>
    </edge>
    <edge source="JPN" target="PER">
      <data key="d0">47606</data>
    </edge>
    <edge source="JPN" target="PHL">
      <data key="d0">4805996</data>
    </edge>
    <edge source="JPN" target="POL">
      <data key="d0">44073</data>
    </edge>
    <edge source="JPN" target="RUS">
      <data key="d0">391370</data>
    </edge>
    <edge source="JPN" target="SAU">
      <data key="d0">3907674</data>
    </edge>
    <edge source="JPN" target="IND">
      <data key="d0">502655</data>
    </edge>
    <edge source="JPN" target="SGP">
      <data key="d0">8846140</data>
    </edge>
    <edge source="JPN" target="VNM">
      <data key="d0">4630406</data>
    </edge>
    <edge source="JPN" target="ZAF">
      <data key="d0">132194</data>
    </edge>
    <edge source="JPN" target="ESP">
      <data key="d0">106963</data>
    </edge>
    <edge source="JPN" target="SWE">
      <data key="d0">1218860</data>
    </edge>
    <edge source="JPN" target="CHE">
      <data key="d0">144985</data>
    </edge>
    <edge source="JPN" target="THA">
      <data key="d0">10626035</data>
    </edge>
    <edge source="JPN" target="ARE">
      <data key="d0">1154078</data>
    </edge>
    <edge source="JPN" target="TUR">
      <data key="d0">181842</data>
    </edge>
    <edge source="JPN" target="EGY">
      <data key="d0">303800</data>
    </edge>
    <edge source="JPN" target="GBR">
      <data key="d0">2016671</data>
    </edge>
    <edge source="JPN" target="TZA">
      <data key="d0">45288</data>
    </edge>
    <edge source="JPN" target="USA">
      <data key="d0">32298839</data>
    </edge>
    <edge source="KAZ" target="AZE">
      <data key="d0">219600</data>
    </edge>
    <edge source="KAZ" target="BRA">
      <data key="d0">125400</data>
    </edge>
    <edge source="KAZ" target="DEU">
      <data key="d0">239500</data>
    </edge>
    <edge source="KAZ" target="ITA">
      <data key="d0">239500</data>
    </edge>
    <edge source="KAZ" target="KOR">
      <data key="d0">23200</data>
    </edge>
    <edge source="KAZ" target="KGZ">
      <data key="d0">210000</data>
    </edge>
    <edge source="KAZ" target="NLD">
      <data key="d0">194700</data>
    </edge>
    <edge source="KAZ" target="NOR">
      <data key="d0">1849800</data>
    </edge>
    <edge source="KAZ" target="RUS">
      <data key="d0">7092040</data>
    </edge>
    <edge source="KAZ" target="ARE">
      <data key="d0">64100</data>
    </edge>
    <edge source="KAZ" target="TUR">
      <data key="d0">19600</data>
    </edge>
    <edge source="KAZ" target="GBR">
      <data key="d0">412200</data>
    </edge>
    <edge source="KAZ" target="USA">
      <data key="d0">20700</data>
    </edge>
    <edge source="JOR" target="AUS">
      <data key="d0">15894</data>
    </edge>
    <edge source="JOR" target="ETH">
      <data key="d0">24965</data>
    </edge>
    <edge source="JOR" target="PSE">
      <data key="d0">10139</data>
    </edge>
    <edge source="JOR" target="DEU">
      <data key="d0">205418</data>
    </edge>
    <edge source="JOR" target="HKG">
      <data key="d0">20794</data>
    </edge>
    <edge source="JOR" target="LBN">
      <data key="d0">32261</data>
    </edge>
    <edge source="JOR" target="OMN">
      <data key="d0">77734</data>
    </edge>
    <edge source="JOR" target="SAU">
      <data key="d0">2389457</data>
    </edge>
    <edge source="JOR" target="ARE">
      <data key="d0">600337</data>
    </edge>
    <edge source="LVA" target="AZE">
      <data key="d0">87773</data>
    </edge>
    <edge source="LVA" target="AUT">
      <data key="d0">118505</data>
    </edge>
    <edge source="LVA" target="BEL">
      <data key="d0">706086</data>
    </edge>
    <edge source="LVA" target="BGR">
      <data key="d0">74038</data>
    </edge>
    <edge source="LVA" target="BLR">
      <data key="d0">3537051</data>
    </edge>
    <edge source="LVA" target="CAN">
      <data key="d0">31220</data>
    </edge>
    <edge source="LVA" target="CZE">
      <data key="d0">231817</data>
    </edge>
    <edge source="LVA" target="DNK">
      <data key="d0">2572935</data>
    </edge>
    <edge source="LVA" target="EST">
      <data key="d0">5759200</data>
    </edge>
    <edge source="LVA" target="FIN">
      <data key="d0">934852</data>
    </edge>
    <edge source="LVA" target="FRA">
      <data key="d0">5683177</data>
    </edge>
    <edge source="LVA" target="GEO">
      <data key="d0">84316</data>
    </edge>
    <edge source="LVA" target="DEU">
      <data key="d0">458473</data>
    </edge>
    <edge source="LVA" target="GRC">
      <data key="d0">158760</data>
    </edge>
    <edge source="LVA" target="IRL">
      <data key="d0">45884</data>
    </edge>
    <edge source="LVA" target="ISR">
      <data key="d0">42648</data>
    </edge>
    <edge source="LVA" target="ITA">
      <data key="d0">326542</data>
    </edge>
    <edge source="LVA" target="KOR">
      <data key="d0">34814</data>
    </edge>
    <edge source="LVA" target="LTU">
      <data key="d0">12906957</data>
    </edge>
    <edge source="LVA" target="OMN">
      <data key="d0">12011</data>
    </edge>
    <edge source="LVA" target="NLD">
      <data key="d0">1426438</data>
    </edge>
    <edge source="LVA" target="NOR">
      <data key="d0">33756155</data>
    </edge>
    <edge source="LVA" target="POL">
      <data key="d0">218014</data>
    </edge>
    <edge source="LVA" target="PRT">
      <data key="d0">13358</data>
    </edge>
    <edge source="LVA" target="ROU">
      <data key="d0">266836</data>
    </edge>
    <edge source="LVA" target="RUS">
      <data key="d0">6416395</data>
    </edge>
    <edge source="LVA" target="SVK">
      <data key="d0">47805</data>
    </edge>
    <edge source="LVA" target="ESP">
      <data key="d0">281362</data>
    </edge>
    <edge source="LVA" target="SWE">
      <data key="d0">10899154</data>
    </edge>
    <edge source="LVA" target="CHE">
      <data key="d0">663144</data>
    </edge>
    <edge source="LVA" target="UKR">
      <data key="d0">683366</data>
    </edge>
    <edge source="LVA" target="GBR">
      <data key="d0">3416884</data>
    </edge>
    <edge source="LVA" target="USA">
      <data key="d0">355355</data>
    </edge>
    <edge source="MYS" target="DZA">
      <data key="d0">219026</data>
    </edge>
    <edge source="MYS" target="ARG">
      <data key="d0">381086</data>
    </edge>
    <edge source="MYS" target="AUS">
      <data key="d0">60709132</data>
    </edge>
    <edge source="MYS" target="AUT">
      <data key="d0">237075</data>
    </edge>
    <edge source="MYS" target="BEL">
      <data key="d0">117100</data>
    </edge>
    <edge source="MYS" target="BWA">
      <data key="d0">23143</data>
    </edge>
    <edge source="MYS" target="BRA">
      <data key="d0">530940</data>
    </edge>
    <edge source="MYS" target="KHM">
      <data key="d0">737390</data>
    </edge>
    <edge source="MYS" target="CAN">
      <data key="d0">2111061</data>
    </edge>
    <edge source="MYS" target="LKA">
      <data key="d0">1714796</data>
    </edge>
    <edge source="MYS" target="CHL">
      <data key="d0">1501176</data>
    </edge>
    <edge source="MYS" target="CHN">
      <data key="d0">24357927</data>
    </edge>
    <edge source="MYS" target="COL">
      <data key="d0">139813</data>
    </edge>
    <edge source="MYS" target="CZE">
      <data key="d0">58699</data>
    </edge>
    <edge source="MYS" target="DNK">
      <data key="d0">781916</data>
    </edge>
    <edge source="MYS" target="ECU">
      <data key="d0">54010</data>
    </edge>
    <edge source="MYS" target="ETH">
      <data key="d0">10745</data>
    </edge>
    <edge source="MYS" target="FIN">
      <data key="d0">196915</data>
    </edge>
    <edge source="MYS" target="FRA">
      <data key="d0">17538097</data>
    </edge>
    <edge source="MYS" target="DEU">
      <data key="d0">79056959</data>
    </edge>
    <edge source="MYS" target="GHA">
      <data key="d0">399045</data>
    </edge>
    <edge source="MYS" target="HKG">
      <data key="d0">85573384</data>
    </edge>
    <edge source="MYS" target="HUN">
      <data key="d0">2841970</data>
    </edge>
    <edge source="MYS" target="IDN">
      <data key="d0">25448604</data>
    </edge>
    <edge source="MYS" target="ITA">
      <data key="d0">1515271</data>
    </edge>
    <edge source="MYS" target="CIV">
      <data key="d0">214267</data>
    </edge>
    <edge source="MYS" target="JPN">
      <data key="d0">30478809</data>
    </edge>
    <edge source="MYS" target="JOR">
      <data key="d0">59816</data>
    </edge>
    <edge source="MYS" target="KOR">
      <data key="d0">3590904</data>
    </edge>
    <edge source="MYS" target="LBN">
      <data key="d0">12663</data>
    </edge>
    <edge source="MYS" target="LVA">
      <data key="d0">120560</data>
    </edge>
    <edge source="MYS" target="MDG">
      <data key="d0">27087</data>
    </edge>
    <edge source="MYS" target="MUS">
      <data key="d0">270142</data>
    </edge>
    <edge source="MYS" target="MEX">
      <data key="d0">191193</data>
    </edge>
    <edge source="MYS" target="MOZ">
      <data key="d0">286417</data>
    </edge>
    <edge source="MYS" target="OMN">
      <data key="d0">1310536</data>
    </edge>
    <edge source="MYS" target="NLD">
      <data key="d0">12736451</data>
    </edge>
    <edge source="MYS" target="NZL">
      <data key="d0">3952979</data>
    </edge>
    <edge source="MYS" target="NOR">
      <data key="d0">915394</data>
    </edge>
    <edge source="MYS" target="PAK">
      <data key="d0">216436</data>
    </edge>
    <edge source="MYS" target="PHL">
      <data key="d0">6531086</data>
    </edge>
    <edge source="MYS" target="POL">
      <data key="d0">355590</data>
    </edge>
    <edge source="MYS" target="ROU">
      <data key="d0">74688</data>
    </edge>
    <edge source="MYS" target="RUS">
      <data key="d0">28259</data>
    </edge>
    <edge source="MYS" target="SAU">
      <data key="d0">3946910</data>
    </edge>
    <edge source="MYS" target="SEN">
      <data key="d0">46486</data>
    </edge>
    <edge source="MYS" target="SRB">
      <data key="d0">23267</data>
    </edge>
    <edge source="MYS" target="IND">
      <data key="d0">1490179</data>
    </edge>
    <edge source="MYS" target="SGP">
      <data key="d0">69162581</data>
    </edge>
    <edge source="MYS" target="VNM">
      <data key="d0">5385880</data>
    </edge>
    <edge source="MYS" target="ZAF">
      <data key="d0">1994817</data>
    </edge>
    <edge source="MYS" target="ZWE">
      <data key="d0">670346</data>
    </edge>
    <edge source="MYS" target="ESP">
      <data key="d0">871529</data>
    </edge>
    <edge source="MYS" target="SWE">
      <data key="d0">356935</data>
    </edge>
    <edge source="MYS" target="CHE">
      <data key="d0">86671</data>
    </edge>
    <edge source="MYS" target="THA">
      <data key="d0">9965765</data>
    </edge>
    <edge source="MYS" target="ARE">
      <data key="d0">3770338</data>
    </edge>
    <edge source="MYS" target="TUR">
      <data key="d0">201927</data>
    </edge>
    <edge source="MYS" target="UGA">
      <data key="d0">76709</data>
    </edge>
    <edge source="MYS" target="EGY">
      <data key="d0">1620947</data>
    </edge>
    <edge source="MYS" target="GBR">
      <data key="d0">10369932</data>
    </edge>
    <edge source="MYS" target="USA">
      <data key="d0">16941047</data>
    </edge>
    <edge source="MYS" target="URY">
      <data key="d0">112940</data>
    </edge>
    <edge source="MUS" target="CHN">
      <data key="d0">11027</data>
    </edge>
    <edge source="MUS" target="FRA">
      <data key="d0">101697</data>
    </edge>
    <edge source="MUS" target="MDG">
      <data key="d0">76158</data>
    </edge>
    <edge source="MUS" target="ZAF">
      <data key="d0">184023</data>
    </edge>
    <edge source="MUS" target="ESP">
      <data key="d0">71933</data>
    </edge>
    <edge source="MUS" target="GBR">
      <data key="d0">28234</data>
    </edge>
    <edge source="MOZ" target="GHA">
      <data key="d0">157270</data>
    </edge>
    <edge source="MOZ" target="ZAF">
      <data key="d0">35790</data>
    </edge>
    <edge source="OMN" target="DZA">
      <data key="d0">739417</data>
    </edge>
    <edge source="OMN" target="DEU">
      <data key="d0">28414</data>
    </edge>
    <edge source="OMN" target="IRL">
      <data key="d0">16603</data>
    </edge>
    <edge source="OMN" target="JOR">
      <data key="d0">559209</data>
    </edge>
    <edge source="OMN" target="LBN">
      <data key="d0">12710</data>
    </edge>
    <edge source="OMN" target="PAK">
      <data key="d0">25446</data>
    </edge>
    <edge source="OMN" target="SAU">
      <data key="d0">825662</data>
    </edge>
    <edge source="OMN" target="IND">
      <data key="d0">471964</data>
    </edge>
    <edge source="OMN" target="ZAF">
      <data key="d0">15971</data>
    </edge>
    <edge source="OMN" target="ARE">
      <data key="d0">1388307</data>
    </edge>
    <edge source="OMN" target="GBR">
      <data key="d0">954239</data>
    </edge>
    <edge source="OMN" target="USA">
      <data key="d0">15485</data>
    </edge>
    <edge source="NAM" target="BWA">
      <data key="d0">47843</data>
    </edge>
    <edge source="NAM" target="ZAF">
      <data key="d0">355074</data>
    </edge>
    <edge source="NAM" target="GBR">
      <data key="d0">39676</data>
    </edge>
    <edge source="NAM" target="TZA">
      <data key="d0">182685</data>
    </edge>
    <edge source="NLD" target="ALB">
      <data key="d0">113153</data>
    </edge>
    <edge source="NLD" target="DZA">
      <data key="d0">937255</data>
    </edge>
    <edge source="NLD" target="AZE">
      <data key="d0">2236076</data>
    </edge>
    <edge source="NLD" target="ARG">
      <data key="d0">481677</data>
    </edge>
    <edge source="NLD" target="AUS">
      <data key="d0">16270046</data>
    </edge>
    <edge source="NLD" target="AUT">
      <data key="d0">43291582</data>
    </edge>
    <edge source="NLD" target="ARM">
      <data key="d0">3751404</data>
    </edge>
    <edge source="NLD" target="BEL">
      <data key="d0">209981643</data>
    </edge>
    <edge source="NLD" target="BOL">
      <data key="d0">32486</data>
    </edge>
    <edge source="NLD" target="BRA">
      <data key="d0">1626699</data>
    </edge>
    <edge source="NLD" target="BGR">
      <data key="d0">809165</data>
    </edge>
    <edge source="NLD" target="BDI">
      <data key="d0">12525</data>
    </edge>
    <edge source="NLD" target="BLR">
      <data key="d0">3385429</data>
    </edge>
    <edge source="NLD" target="CMR">
      <data key="d0">61685</data>
    </edge>
    <edge source="NLD" target="CAN">
      <data key="d0">13690596</data>
    </edge>
    <edge source="NLD" target="LKA">
      <data key="d0">37219</data>
    </edge>
    <edge source="NLD" target="CHL">
      <data key="d0">908959</data>
    </edge>
    <edge source="NLD" target="CHN">
      <data key="d0">7493201</data>
    </edge>
    <edge source="NLD" target="COL">
      <data key="d0">5495932</data>
    </edge>
    <edge source="NLD" target="CRI">
      <data key="d0">42642</data>
    </edge>
    <edge source="NLD" target="HRV">
      <data key="d0">4969045</data>
    </edge>
    <edge source="NLD" target="CZE">
      <data key="d0">17492629</data>
    </edge>
    <edge source="NLD" target="BEN">
      <data key="d0">165393</data>
    </edge>
    <edge source="NLD" target="DNK">
      <data key="d0">24578268</data>
    </edge>
    <edge source="NLD" target="ECU">
      <data key="d0">335177</data>
    </edge>
    <edge source="NLD" target="SLV">
      <data key="d0">117794</data>
    </edge>
    <edge source="NLD" target="ETH">
      <data key="d0">3636431</data>
    </edge>
    <edge source="NLD" target="EST">
      <data key="d0">1282506</data>
    </edge>
    <edge source="NLD" target="FIN">
      <data key="d0">13275492</data>
    </edge>
    <edge source="NLD" target="FRA">
      <data key="d0">241056541</data>
    </edge>
    <edge source="NLD" target="GEO">
      <data key="d0">706181</data>
    </edge>
    <edge source="NLD" target="GMB">
      <data key="d0">10000</data>
    </edge>
    <edge source="NLD" target="DEU">
      <data key="d0">462902381</data>
    </edge>
    <edge source="NLD" target="GHA">
      <data key="d0">1100798</data>
    </edge>
    <edge source="NLD" target="GRC">
      <data key="d0">2081517</data>
    </edge>
    <edge source="NLD" target="GTM">
      <data key="d0">136966</data>
    </edge>
    <edge source="NLD" target="HND">
      <data key="d0">11314</data>
    </edge>
    <edge source="NLD" target="HKG">
      <data key="d0">3462248</data>
    </edge>
    <edge source="NLD" target="HUN">
      <data key="d0">16764835</data>
    </edge>
    <edge source="NLD" target="IDN">
      <data key="d0">482305</data>
    </edge>
    <edge source="NLD" target="IRL">
      <data key="d0">8652950</data>
    </edge>
    <edge source="NLD" target="ISR">
      <data key="d0">2342810</data>
    </edge>
    <edge source="NLD" target="ITA">
      <data key="d0">59624119</data>
    </edge>
    <edge source="NLD" target="CIV">
      <data key="d0">769633</data>
    </edge>
    <edge source="NLD" target="JPN">
      <data key="d0">9336600</data>
    </edge>
    <edge source="NLD" target="KAZ">
      <data key="d0">9598385</data>
    </edge>
    <edge source="NLD" target="JOR">
      <data key="d0">544229</data>
    </edge>
    <edge source="NLD" target="KOR">
      <data key="d0">11186396</data>
    </edge>
    <edge source="NLD" target="LBN">
      <data key="d0">1824794</data>
    </edge>
    <edge source="NLD" target="LVA">
      <data key="d0">1604485</data>
    </edge>
    <edge source="NLD" target="LTU">
      <data key="d0">1238241</data>
    </edge>
    <edge source="NLD" target="MDG">
      <data key="d0">21504</data>
    </edge>
    <edge source="NLD" target="MWI">
      <data key="d0">63627</data>
    </edge>
    <edge source="NLD" target="MYS">
      <data key="d0">1398114</data>
    </edge>
    <edge source="NLD" target="MRT">
      <data key="d0">27823</data>
    </edge>
    <edge source="NLD" target="MUS">
      <data key="d0">88416</data>
    </edge>
    <edge source="NLD" target="MEX">
      <data key="d0">24029139</data>
    </edge>
    <edge source="NLD" target="MDA">
      <data key="d0">71799</data>
    </edge>
    <edge source="NLD" target="MAR">
      <data key="d0">1707756</data>
    </edge>
    <edge source="NLD" target="MOZ">
      <data key="d0">124209</data>
    </edge>
    <edge source="NLD" target="OMN">
      <data key="d0">1564955</data>
    </edge>
    <edge source="NLD" target="NZL">
      <data key="d0">1871662</data>
    </edge>
    <edge source="NLD" target="NIC">
      <data key="d0">29023</data>
    </edge>
    <edge source="NLD" target="NOR">
      <data key="d0">23471595</data>
    </edge>
    <edge source="NLD" target="PAK">
      <data key="d0">51351</data>
    </edge>
    <edge source="NLD" target="PAN">
      <data key="d0">1593779</data>
    </edge>
    <edge source="NLD" target="PER">
      <data key="d0">351023</data>
    </edge>
    <edge source="NLD" target="PHL">
      <data key="d0">298241</data>
    </edge>
    <edge source="NLD" target="POL">
      <data key="d0">69109173</data>
    </edge>
    <edge source="NLD" target="PRT">
      <data key="d0">5675070</data>
    </edge>
    <edge source="NLD" target="ROU">
      <data key="d0">6683432</data>
    </edge>
    <edge source="NLD" target="RUS">
      <data key="d0">29782093</data>
    </edge>
    <edge source="NLD" target="SAU">
      <data key="d0">14019240</data>
    </edge>
    <edge source="NLD" target="SEN">
      <data key="d0">141809</data>
    </edge>
    <edge source="NLD" target="SRB">
      <data key="d0">1099619</data>
    </edge>
    <edge source="NLD" target="IND">
      <data key="d0">1448249</data>
    </edge>
    <edge source="NLD" target="SGP">
      <data key="d0">5501195</data>
    </edge>
    <edge source="NLD" target="SVK">
      <data key="d0">8841540</data>
    </edge>
    <edge source="NLD" target="VNM">
      <data key="d0">283390</data>
    </edge>
    <edge source="NLD" target="SVN">
      <data key="d0">2131010</data>
    </edge>
    <edge source="NLD" target="ZAF">
      <data key="d0">5974840</data>
    </edge>
    <edge source="NLD" target="ESP">
      <data key="d0">22570996</data>
    </edge>
    <edge source="NLD" target="SWE">
      <data key="d0">21496168</data>
    </edge>
    <edge source="NLD" target="CHE">
      <data key="d0">41118110</data>
    </edge>
    <edge source="NLD" target="THA">
      <data key="d0">1123748</data>
    </edge>
    <edge source="NLD" target="TGO">
      <data key="d0">44382</data>
    </edge>
    <edge source="NLD" target="ARE">
      <data key="d0">8652322</data>
    </edge>
    <edge source="NLD" target="TUN">
      <data key="d0">3041266</data>
    </edge>
    <edge source="NLD" target="TUR">
      <data key="d0">34143099</data>
    </edge>
    <edge source="NLD" target="UGA">
      <data key="d0">411188</data>
    </edge>
    <edge source="NLD" target="UKR">
      <data key="d0">13868763</data>
    </edge>
    <edge source="NLD" target="MKD">
      <data key="d0">181567</data>
    </edge>
    <edge source="NLD" target="EGY">
      <data key="d0">2115127</data>
    </edge>
    <edge source="NLD" target="GBR">
      <data key="d0">178900129</data>
    </edge>
    <edge source="NLD" target="TZA">
      <data key="d0">195227</data>
    </edge>
    <edge source="NLD" target="USA">
      <data key="d0">83450032</data>
    </edge>
    <edge source="NLD" target="BFA">
      <data key="d0">22985</data>
    </edge>
    <edge source="NLD" target="URY">
      <data key="d0">124696</data>
    </edge>
    <edge source="NZL" target="ARG">
      <data key="d0">150249</data>
    </edge>
    <edge source="NZL" target="AUS">
      <data key="d0">24506216</data>
    </edge>
    <edge source="NZL" target="AUT">
      <data key="d0">776461</data>
    </edge>
    <edge source="NZL" target="CAN">
      <data key="d0">476154</data>
    </edge>
    <edge source="NZL" target="LKA">
      <data key="d0">20467</data>
    </edge>
    <edge source="NZL" target="CHN">
      <data key="d0">481851</data>
    </edge>
    <edge source="NZL" target="DNK">
      <data key="d0">195933</data>
    </edge>
    <edge source="NZL" target="FIN">
      <data key="d0">28643</data>
    </edge>
    <edge source="NZL" target="FRA">
      <data key="d0">472130</data>
    </edge>
    <edge source="NZL" target="DEU">
      <data key="d0">465406</data>
    </edge>
    <edge source="NZL" target="HKG">
      <data key="d0">369930</data>
    </edge>
    <edge source="NZL" target="IDN">
      <data key="d0">42619</data>
    </edge>
    <edge source="NZL" target="IRL">
      <data key="d0">11425</data>
    </edge>
    <edge source="NZL" target="ITA">
      <data key="d0">278474</data>
    </edge>
    <edge source="NZL" target="JPN">
      <data key="d0">37372</data>
    </edge>
    <edge source="NZL" target="JOR">
      <data key="d0">11877</data>
    </edge>
    <edge source="NZL" target="KOR">
      <data key="d0">105492</data>
    </edge>
    <edge source="NZL" target="MYS">
      <data key="d0">146227</data>
    </edge>
    <edge source="NZL" target="MEX">
      <data key="d0">42650</data>
    </edge>
    <edge source="NZL" target="MOZ">
      <data key="d0">35535</data>
    </edge>
    <edge source="NZL" target="NLD">
      <data key="d0">4144570</data>
    </edge>
    <edge source="NZL" target="NOR">
      <data key="d0">169847</data>
    </edge>
    <edge source="NZL" target="PHL">
      <data key="d0">58525</data>
    </edge>
    <edge source="NZL" target="RUS">
      <data key="d0">159544</data>
    </edge>
    <edge source="NZL" target="SAU">
      <data key="d0">178931</data>
    </edge>
    <edge source="NZL" target="IND">
      <data key="d0">103610</data>
    </edge>
    <edge source="NZL" target="SGP">
      <data key="d0">564267</data>
    </edge>
    <edge source="NZL" target="SVK">
      <data key="d0">20924</data>
    </edge>
    <edge source="NZL" target="ZAF">
      <data key="d0">322057</data>
    </edge>
    <edge source="NZL" target="ESP">
      <data key="d0">38218</data>
    </edge>
    <edge source="NZL" target="SWE">
      <data key="d0">172691</data>
    </edge>
    <edge source="NZL" target="CHE">
      <data key="d0">99619</data>
    </edge>
    <edge source="NZL" target="THA">
      <data key="d0">183356</data>
    </edge>
    <edge source="NZL" target="ARE">
      <data key="d0">1045066</data>
    </edge>
    <edge source="NZL" target="TUR">
      <data key="d0">35715</data>
    </edge>
    <edge source="NZL" target="EGY">
      <data key="d0">47684</data>
    </edge>
    <edge source="NZL" target="GBR">
      <data key="d0">2511043</data>
    </edge>
    <edge source="NZL" target="USA">
      <data key="d0">4067242</data>
    </edge>
    <edge source="NOR" target="AZE">
      <data key="d0">71871</data>
    </edge>
    <edge source="NOR" target="ARG">
      <data key="d0">169263</data>
    </edge>
    <edge source="NOR" target="AUS">
      <data key="d0">2095897</data>
    </edge>
    <edge source="NOR" target="AUT">
      <data key="d0">238182</data>
    </edge>
    <edge source="NOR" target="BEL">
      <data key="d0">3315145</data>
    </edge>
    <edge source="NOR" target="BRA">
      <data key="d0">757517</data>
    </edge>
    <edge source="NOR" target="CMR">
      <data key="d0">72675</data>
    </edge>
    <edge source="NOR" target="CAN">
      <data key="d0">8702858</data>
    </edge>
    <edge source="NOR" target="CHL">
      <data key="d0">34804</data>
    </edge>
    <edge source="NOR" target="CHN">
      <data key="d0">2474983</data>
    </edge>
    <edge source="NOR" target="HRV">
      <data key="d0">105427</data>
    </edge>
    <edge source="NOR" target="CZE">
      <data key="d0">623915</data>
    </edge>
    <edge source="NOR" target="DNK">
      <data key="d0">13438492</data>
    </edge>
    <edge source="NOR" target="EST">
      <data key="d0">3358262</data>
    </edge>
    <edge source="NOR" target="FIN">
      <data key="d0">11105984</data>
    </edge>
    <edge source="NOR" target="FRA">
      <data key="d0">852162</data>
    </edge>
    <edge source="NOR" target="GEO">
      <data key="d0">24483</data>
    </edge>
    <edge source="NOR" target="DEU">
      <data key="d0">14001579</data>
    </edge>
    <edge source="NOR" target="GHA">
      <data key="d0">621819</data>
    </edge>
    <edge source="NOR" target="HKG">
      <data key="d0">263963</data>
    </edge>
    <edge source="NOR" target="HUN">
      <data key="d0">38839</data>
    </edge>
    <edge source="NOR" target="IDN">
      <data key="d0">10250</data>
    </edge>
    <edge source="NOR" target="IRL">
      <data key="d0">582830</data>
    </edge>
    <edge source="NOR" target="ISR">
      <data key="d0">165789</data>
    </edge>
    <edge source="NOR" target="ITA">
      <data key="d0">800711</data>
    </edge>
    <edge source="NOR" target="CIV">
      <data key="d0">100452</data>
    </edge>
    <edge source="NOR" target="JPN">
      <data key="d0">950091</data>
    </edge>
    <edge source="NOR" target="KAZ">
      <data key="d0">3728907</data>
    </edge>
    <edge source="NOR" target="JOR">
      <data key="d0">249507</data>
    </edge>
    <edge source="NOR" target="KOR">
      <data key="d0">22670975</data>
    </edge>
    <edge source="NOR" target="LVA">
      <data key="d0">1423236</data>
    </edge>
    <edge source="NOR" target="LTU">
      <data key="d0">652256</data>
    </edge>
    <edge source="NOR" target="MDG">
      <data key="d0">27947</data>
    </edge>
    <edge source="NOR" target="MYS">
      <data key="d0">764528</data>
    </edge>
    <edge source="NOR" target="MEX">
      <data key="d0">26351</data>
    </edge>
    <edge source="NOR" target="MAR">
      <data key="d0">168408</data>
    </edge>
    <edge source="NOR" target="NAM">
      <data key="d0">228668</data>
    </edge>
    <edge source="NOR" target="NLD">
      <data key="d0">4788552</data>
    </edge>
    <edge source="NOR" target="NZL">
      <data key="d0">26632</data>
    </edge>
    <edge source="NOR" target="NER">
      <data key="d0">53519</data>
    </edge>
    <edge source="NOR" target="PAK">
      <data key="d0">845618</data>
    </edge>
    <edge source="NOR" target="PAN">
      <data key="d0">54700</data>
    </edge>
    <edge source="NOR" target="PHL">
      <data key="d0">20926</data>
    </edge>
    <edge source="NOR" target="POL">
      <data key="d0">1078016</data>
    </edge>
    <edge source="NOR" target="PRT">
      <data key="d0">50005</data>
    </edge>
    <edge source="NOR" target="ROU">
      <data key="d0">1098291</data>
    </edge>
    <edge source="NOR" target="RUS">
      <data key="d0">4566807</data>
    </edge>
    <edge source="NOR" target="SAU">
      <data key="d0">73010</data>
    </edge>
    <edge source="NOR" target="IND">
      <data key="d0">984861</data>
    </edge>
    <edge source="NOR" target="SGP">
      <data key="d0">5972146</data>
    </edge>
    <edge source="NOR" target="SVK">
      <data key="d0">46398</data>
    </edge>
    <edge source="NOR" target="VNM">
      <data key="d0">90411</data>
    </edge>
    <edge source="NOR" target="ZAF">
      <data key="d0">185172</data>
    </edge>
    <edge source="NOR" target="ESP">
      <data key="d0">1362998</data>
    </edge>
    <edge source="NOR" target="SWE">
      <data key="d0">27261138</data>
    </edge>
    <edge source="NOR" target="CHE">
      <data key="d0">119185</data>
    </edge>
    <edge source="NOR" target="THA">
      <data key="d0">237713</data>
    </edge>
    <edge source="NOR" target="ARE">
      <data key="d0">4161751</data>
    </edge>
    <edge source="NOR" target="TUR">
      <data key="d0">1273984</data>
    </edge>
    <edge source="NOR" target="UKR">
      <data key="d0">491458</data>
    </edge>
    <edge source="NOR" target="EGY">
      <data key="d0">280463</data>
    </edge>
    <edge source="NOR" target="GBR">
      <data key="d0">11514135</data>
    </edge>
    <edge source="NOR" target="TZA">
      <data key="d0">157016</data>
    </edge>
    <edge source="NOR" target="USA">
      <data key="d0">3556068</data>
    </edge>
    <edge source="NOR" target="BFA">
      <data key="d0">49879</data>
    </edge>
    <edge source="SEN" target="CIV">
      <data key="d0">80223</data>
    </edge>
    <edge source="SEN" target="MRT">
      <data key="d0">79796</data>
    </edge>
    <edge source="SEN" target="TGO">
      <data key="d0">114255</data>
    </edge>
    <edge source="SEN" target="GBR">
      <data key="d0">41523</data>
    </edge>
    <edge source="SEN" target="USA">
      <data key="d0">329559</data>
    </edge>
    <edge source="IND" target="DZA">
      <data key="d0">184067</data>
    </edge>
    <edge source="IND" target="AUS">
      <data key="d0">2819546</data>
    </edge>
    <edge source="IND" target="AUT">
      <data key="d0">1299345</data>
    </edge>
    <edge source="IND" target="BEL">
      <data key="d0">3307022</data>
    </edge>
    <edge source="IND" target="BOL">
      <data key="d0">57384</data>
    </edge>
    <edge source="IND" target="BWA">
      <data key="d0">121298</data>
    </edge>
    <edge source="IND" target="BRA">
      <data key="d0">799516</data>
    </edge>
    <edge source="IND" target="BGR">
      <data key="d0">274802</data>
    </edge>
    <edge source="IND" target="BDI">
      <data key="d0">62447</data>
    </edge>
    <edge source="IND" target="CMR">
      <data key="d0">1913852</data>
    </edge>
    <edge source="IND" target="CAN">
      <data key="d0">736036</data>
    </edge>
    <edge source="IND" target="CAF">
      <data key="d0">25770</data>
    </edge>
    <edge source="IND" target="LKA">
      <data key="d0">2873129</data>
    </edge>
    <edge source="IND" target="CHL">
      <data key="d0">443633</data>
    </edge>
    <edge source="IND" target="CHN">
      <data key="d0">2940567</data>
    </edge>
    <edge source="IND" target="COL">
      <data key="d0">93510</data>
    </edge>
    <edge source="IND" target="HRV">
      <data key="d0">196416</data>
    </edge>
    <edge source="IND" target="CZE">
      <data key="d0">44581</data>
    </edge>
    <edge source="IND" target="BEN">
      <data key="d0">368919</data>
    </edge>
    <edge source="IND" target="DNK">
      <data key="d0">1617195</data>
    </edge>
    <edge source="IND" target="ETH">
      <data key="d0">3464777</data>
    </edge>
    <edge source="IND" target="FIN">
      <data key="d0">442971</data>
    </edge>
    <edge source="IND" target="FRA">
      <data key="d0">10149767</data>
    </edge>
    <edge source="IND" target="GMB">
      <data key="d0">160532</data>
    </edge>
    <edge source="IND" target="DEU">
      <data key="d0">52706309</data>
    </edge>
    <edge source="IND" target="GHA">
      <data key="d0">2614360</data>
    </edge>
    <edge source="IND" target="GRC">
      <data key="d0">422365</data>
    </edge>
    <edge source="IND" target="GTM">
      <data key="d0">819725</data>
    </edge>
    <edge source="IND" target="HKG">
      <data key="d0">487358</data>
    </edge>
    <edge source="IND" target="HUN">
      <data key="d0">17523</data>
    </edge>
    <edge source="IND" target="IDN">
      <data key="d0">734818</data>
    </edge>
    <edge source="IND" target="IRL">
      <data key="d0">105291</data>
    </edge>
    <edge source="IND" target="ISR">
      <data key="d0">2681373</data>
    </edge>
    <edge source="IND" target="ITA">
      <data key="d0">2510882</data>
    </edge>
    <edge source="IND" target="CIV">
      <data key="d0">2522601</data>
    </edge>
    <edge source="IND" target="JAM">
      <data key="d0">63238</data>
    </edge>
    <edge source="IND" target="JPN">
      <data key="d0">357154</data>
    </edge>
    <edge source="IND" target="JOR">
      <data key="d0">2700193</data>
    </edge>
    <edge source="IND" target="KOR">
      <data key="d0">252743</data>
    </edge>
    <edge source="IND" target="LBN">
      <data key="d0">440891</data>
    </edge>
    <edge source="IND" target="LTU">
      <data key="d0">10600</data>
    </edge>
    <edge source="IND" target="MDG">
      <data key="d0">134158</data>
    </edge>
    <edge source="IND" target="MWI">
      <data key="d0">629053</data>
    </edge>
    <edge source="IND" target="MYS">
      <data key="d0">332599</data>
    </edge>
    <edge source="IND" target="MRT">
      <data key="d0">180968</data>
    </edge>
    <edge source="IND" target="MUS">
      <data key="d0">467870</data>
    </edge>
    <edge source="IND" target="MEX">
      <data key="d0">605380</data>
    </edge>
    <edge source="IND" target="MDA">
      <data key="d0">14964</data>
    </edge>
    <edge source="IND" target="MAR">
      <data key="d0">39689</data>
    </edge>
    <edge source="IND" target="MOZ">
      <data key="d0">2158278</data>
    </edge>
    <edge source="IND" target="OMN">
      <data key="d0">1449302</data>
    </edge>
    <edge source="IND" target="NLD">
      <data key="d0">4431552</data>
    </edge>
    <edge source="IND" target="NZL">
      <data key="d0">190161</data>
    </edge>
    <edge source="IND" target="NER">
      <data key="d0">60744</data>
    </edge>
    <edge source="IND" target="NOR">
      <data key="d0">1692562</data>
    </edge>
    <edge source="IND" target="PAK">
      <data key="d0">11128</data>
    </edge>
    <edge source="IND" target="PRY">
      <data key="d0">13491</data>
    </edge>
    <edge source="IND" target="PER">
      <data key="d0">654371</data>
    </edge>
    <edge source="IND" target="PHL">
      <data key="d0">50768</data>
    </edge>
    <edge source="IND" target="POL">
      <data key="d0">880068</data>
    </edge>
    <edge source="IND" target="PRT">
      <data key="d0">452155</data>
    </edge>
    <edge source="IND" target="ROU">
      <data key="d0">360981</data>
    </edge>
    <edge source="IND" target="RUS">
      <data key="d0">1009817</data>
    </edge>
    <edge source="IND" target="SAU">
      <data key="d0">14830616</data>
    </edge>
    <edge source="IND" target="SEN">
      <data key="d0">1663728</data>
    </edge>
    <edge source="IND" target="SRB">
      <data key="d0">151808</data>
    </edge>
    <edge source="IND" target="SGP">
      <data key="d0">569704</data>
    </edge>
    <edge source="IND" target="VNM">
      <data key="d0">67392</data>
    </edge>
    <edge source="IND" target="SVN">
      <data key="d0">327960</data>
    </edge>
    <edge source="IND" target="ZAF">
      <data key="d0">3791919</data>
    </edge>
    <edge source="IND" target="ZWE">
      <data key="d0">218795</data>
    </edge>
    <edge source="IND" target="ESP">
      <data key="d0">2746847</data>
    </edge>
    <edge source="IND" target="SWE">
      <data key="d0">2904379</data>
    </edge>
    <edge source="IND" target="CHE">
      <data key="d0">594592</data>
    </edge>
    <edge source="IND" target="THA">
      <data key="d0">684303</data>
    </edge>
    <edge source="IND" target="TGO">
      <data key="d0">293918</data>
    </edge>
    <edge source="IND" target="ARE">
      <data key="d0">12794945</data>
    </edge>
    <edge source="IND" target="TUN">
      <data key="d0">74053</data>
    </edge>
    <edge source="IND" target="TUR">
      <data key="d0">70839</data>
    </edge>
    <edge source="IND" target="UGA">
      <data key="d0">1445542</data>
    </edge>
    <edge source="IND" target="UKR">
      <data key="d0">183579</data>
    </edge>
    <edge source="IND" target="EGY">
      <data key="d0">1600047</data>
    </edge>
    <edge source="IND" target="GBR">
      <data key="d0">13252488</data>
    </edge>
    <edge source="IND" target="TZA">
      <data key="d0">6254882</data>
    </edge>
    <edge source="IND" target="USA">
      <data key="d0">25899728</data>
    </edge>
    <edge source="IND" target="BFA">
      <data key="d0">307623</data>
    </edge>
    <edge source="IND" target="URY">
      <data key="d0">37231</data>
    </edge>
    <edge source="SVK" target="DZA">
      <data key="d0">1762994</data>
    </edge>
    <edge source="SVK" target="AZE">
      <data key="d0">2666302</data>
    </edge>
    <edge source="SVK" target="ARG">
      <data key="d0">427303</data>
    </edge>
    <edge source="SVK" target="AUS">
      <data key="d0">1920873</data>
    </edge>
    <edge source="SVK" target="AUT">
      <data key="d0">42352087</data>
    </edge>
    <edge source="SVK" target="ARM">
      <data key="d0">183274</data>
    </edge>
    <edge source="SVK" target="BEL">
      <data key="d0">9143458</data>
    </edge>
    <edge source="SVK" target="BRA">
      <data key="d0">162464</data>
    </edge>
    <edge source="SVK" target="BGR">
      <data key="d0">5380448</data>
    </edge>
    <edge source="SVK" target="BLR">
      <data key="d0">3490530</data>
    </edge>
    <edge source="SVK" target="CAN">
      <data key="d0">455302</data>
    </edge>
    <edge source="SVK" target="CHL">
      <data key="d0">269210</data>
    </edge>
    <edge source="SVK" target="CHN">
      <data key="d0">3542343</data>
    </edge>
    <edge source="SVK" target="HRV">
      <data key="d0">3211649</data>
    </edge>
    <edge source="SVK" target="CZE">
      <data key="d0">60710167</data>
    </edge>
    <edge source="SVK" target="BEN">
      <data key="d0">30936</data>
    </edge>
    <edge source="SVK" target="DNK">
      <data key="d0">2889097</data>
    </edge>
    <edge source="SVK" target="EST">
      <data key="d0">2337557</data>
    </edge>
    <edge source="SVK" target="FIN">
      <data key="d0">2359381</data>
    </edge>
    <edge source="SVK" target="FRA">
      <data key="d0">83483433</data>
    </edge>
    <edge source="SVK" target="GEO">
      <data key="d0">839773</data>
    </edge>
    <edge source="SVK" target="DEU">
      <data key="d0">258265853</data>
    </edge>
    <edge source="SVK" target="GHA">
      <data key="d0">29444</data>
    </edge>
    <edge source="SVK" target="GRC">
      <data key="d0">1292793</data>
    </edge>
    <edge source="SVK" target="HKG">
      <data key="d0">34967</data>
    </edge>
    <edge source="SVK" target="HUN">
      <data key="d0">16910259</data>
    </edge>
    <edge source="SVK" target="IRL">
      <data key="d0">1613020</data>
    </edge>
    <edge source="SVK" target="ISR">
      <data key="d0">281490</data>
    </edge>
    <edge source="SVK" target="ITA">
      <data key="d0">33989997</data>
    </edge>
    <edge source="SVK" target="CIV">
      <data key="d0">96441</data>
    </edge>
    <edge source="SVK" target="JAM">
      <data key="d0">31524</data>
    </edge>
    <edge source="SVK" target="JPN">
      <data key="d0">36628</data>
    </edge>
    <edge source="SVK" target="KAZ">
      <data key="d0">1986667</data>
    </edge>
    <edge source="SVK" target="JOR">
      <data key="d0">43881</data>
    </edge>
    <edge source="SVK" target="KGZ">
      <data key="d0">431845</data>
    </edge>
    <edge source="SVK" target="LBN">
      <data key="d0">53682</data>
    </edge>
    <edge source="SVK" target="LVA">
      <data key="d0">3569096</data>
    </edge>
    <edge source="SVK" target="LTU">
      <data key="d0">7158335</data>
    </edge>
    <edge source="SVK" target="MYS">
      <data key="d0">12120</data>
    </edge>
    <edge source="SVK" target="MUS">
      <data key="d0">202639</data>
    </edge>
    <edge source="SVK" target="MDA">
      <data key="d0">420926</data>
    </edge>
    <edge source="SVK" target="MAR">
      <data key="d0">305534</data>
    </edge>
    <edge source="SVK" target="OMN">
      <data key="d0">274890</data>
    </edge>
    <edge source="SVK" target="NLD">
      <data key="d0">26959285</data>
    </edge>
    <edge source="SVK" target="NZL">
      <data key="d0">140236</data>
    </edge>
    <edge source="SVK" target="NOR">
      <data key="d0">2582023</data>
    </edge>
    <edge source="SVK" target="POL">
      <data key="d0">23725041</data>
    </edge>
    <edge source="SVK" target="PRT">
      <data key="d0">1543067</data>
    </edge>
    <edge source="SVK" target="ROU">
      <data key="d0">17950482</data>
    </edge>
    <edge source="SVK" target="RUS">
      <data key="d0">64546614</data>
    </edge>
    <edge source="SVK" target="SAU">
      <data key="d0">525380</data>
    </edge>
    <edge source="SVK" target="SRB">
      <data key="d0">1919559</data>
    </edge>
    <edge source="SVK" target="IND">
      <data key="d0">93360</data>
    </edge>
    <edge source="SVK" target="SGP">
      <data key="d0">17587</data>
    </edge>
    <edge source="SVK" target="SVN">
      <data key="d0">2441522</data>
    </edge>
    <edge source="SVK" target="ZAF">
      <data key="d0">61487</data>
    </edge>
    <edge source="SVK" target="ESP">
      <data key="d0">11196994</data>
    </edge>
    <edge source="SVK" target="SWE">
      <data key="d0">3558103</data>
    </edge>
    <edge source="SVK" target="CHE">
      <data key="d0">6917382</data>
    </edge>
    <edge source="SVK" target="ARE">
      <data key="d0">612525</data>
    </edge>
    <edge source="SVK" target="TUN">
      <data key="d0">93050</data>
    </edge>
    <edge source="SVK" target="TUR">
      <data key="d0">15379936</data>
    </edge>
    <edge source="SVK" target="UKR">
      <data key="d0">18241419</data>
    </edge>
    <edge source="SVK" target="MKD">
      <data key="d0">338023</data>
    </edge>
    <edge source="SVK" target="EGY">
      <data key="d0">173509</data>
    </edge>
    <edge source="SVK" target="GBR">
      <data key="d0">122060156</data>
    </edge>
    <edge source="SVK" target="TZA">
      <data key="d0">43342</data>
    </edge>
    <edge source="SVK" target="USA">
      <data key="d0">844660</data>
    </edge>
    <edge source="SVK" target="URY">
      <data key="d0">62418</data>
    </edge>
    <edge source="VNM" target="AUS">
      <data key="d0">5307665</data>
    </edge>
    <edge source="VNM" target="AUT">
      <data key="d0">418160</data>
    </edge>
    <edge source="VNM" target="BEL">
      <data key="d0">1205228</data>
    </edge>
    <edge source="VNM" target="BRA">
      <data key="d0">30811</data>
    </edge>
    <edge source="VNM" target="BLR">
      <data key="d0">32211</data>
    </edge>
    <edge source="VNM" target="KHM">
      <data key="d0">13420334</data>
    </edge>
    <edge source="VNM" target="CAN">
      <data key="d0">675473</data>
    </edge>
    <edge source="VNM" target="LKA">
      <data key="d0">273254</data>
    </edge>
    <edge source="VNM" target="CHL">
      <data key="d0">18846</data>
    </edge>
    <edge source="VNM" target="CHN">
      <data key="d0">5895171</data>
    </edge>
    <edge source="VNM" target="CZE">
      <data key="d0">56131</data>
    </edge>
    <edge source="VNM" target="DNK">
      <data key="d0">1105574</data>
    </edge>
    <edge source="VNM" target="ECU">
      <data key="d0">41739</data>
    </edge>
    <edge source="VNM" target="FIN">
      <data key="d0">123168</data>
    </edge>
    <edge source="VNM" target="FRA">
      <data key="d0">2945990</data>
    </edge>
    <edge source="VNM" target="DEU">
      <data key="d0">5239078</data>
    </edge>
    <edge source="VNM" target="GHA">
      <data key="d0">21565</data>
    </edge>
    <edge source="VNM" target="HKG">
      <data key="d0">560177</data>
    </edge>
    <edge source="VNM" target="IDN">
      <data key="d0">17244537</data>
    </edge>
    <edge source="VNM" target="ITA">
      <data key="d0">1797093</data>
    </edge>
    <edge source="VNM" target="JPN">
      <data key="d0">57643952</data>
    </edge>
    <edge source="VNM" target="KOR">
      <data key="d0">2788232</data>
    </edge>
    <edge source="VNM" target="LBN">
      <data key="d0">13078</data>
    </edge>
    <edge source="VNM" target="LVA">
      <data key="d0">11808</data>
    </edge>
    <edge source="VNM" target="LTU">
      <data key="d0">150391</data>
    </edge>
    <edge source="VNM" target="MYS">
      <data key="d0">1508637</data>
    </edge>
    <edge source="VNM" target="MEX">
      <data key="d0">81480</data>
    </edge>
    <edge source="VNM" target="MAR">
      <data key="d0">12108</data>
    </edge>
    <edge source="VNM" target="MOZ">
      <data key="d0">1151524</data>
    </edge>
    <edge source="VNM" target="NLD">
      <data key="d0">469489</data>
    </edge>
    <edge source="VNM" target="NZL">
      <data key="d0">30319</data>
    </edge>
    <edge source="VNM" target="NOR">
      <data key="d0">40859</data>
    </edge>
    <edge source="VNM" target="PAK">
      <data key="d0">578539</data>
    </edge>
    <edge source="VNM" target="PER">
      <data key="d0">2906490</data>
    </edge>
    <edge source="VNM" target="PHL">
      <data key="d0">7240864</data>
    </edge>
    <edge source="VNM" target="POL">
      <data key="d0">460487</data>
    </edge>
    <edge source="VNM" target="PRT">
      <data key="d0">47022</data>
    </edge>
    <edge source="VNM" target="ROU">
      <data key="d0">115621</data>
    </edge>
    <edge source="VNM" target="RUS">
      <data key="d0">3135796</data>
    </edge>
    <edge source="VNM" target="SAU">
      <data key="d0">506272</data>
    </edge>
    <edge source="VNM" target="IND">
      <data key="d0">266100</data>
    </edge>
    <edge source="VNM" target="SGP">
      <data key="d0">9721706</data>
    </edge>
    <edge source="VNM" target="SVN">
      <data key="d0">20518</data>
    </edge>
    <edge source="VNM" target="ZAF">
      <data key="d0">27106</data>
    </edge>
    <edge source="VNM" target="ESP">
      <data key="d0">692093</data>
    </edge>
    <edge source="VNM" target="SWE">
      <data key="d0">697890</data>
    </edge>
    <edge source="VNM" target="CHE">
      <data key="d0">529639</data>
    </edge>
    <edge source="VNM" target="THA">
      <data key="d0">18651809</data>
    </edge>
    <edge source="VNM" target="ARE">
      <data key="d0">848817</data>
    </edge>
    <edge source="VNM" target="TUR">
      <data key="d0">84301</data>
    </edge>
    <edge source="VNM" target="UKR">
      <data key="d0">274631</data>
    </edge>
    <edge source="VNM" target="EGY">
      <data key="d0">10870</data>
    </edge>
    <edge source="VNM" target="GBR">
      <data key="d0">1232139</data>
    </edge>
    <edge source="VNM" target="USA">
      <data key="d0">14746789</data>
    </edge>
    <edge source="SWE" target="DZA">
      <data key="d0">33359</data>
    </edge>
    <edge source="SWE" target="AZE">
      <data key="d0">222735</data>
    </edge>
    <edge source="SWE" target="ARG">
      <data key="d0">50776</data>
    </edge>
    <edge source="SWE" target="AUS">
      <data key="d0">6486471</data>
    </edge>
    <edge source="SWE" target="AUT">
      <data key="d0">3036663</data>
    </edge>
    <edge source="SWE" target="BEL">
      <data key="d0">10043143</data>
    </edge>
    <edge source="SWE" target="BRA">
      <data key="d0">348641</data>
    </edge>
    <edge source="SWE" target="BGR">
      <data key="d0">814480</data>
    </edge>
    <edge source="SWE" target="BLR">
      <data key="d0">58599</data>
    </edge>
    <edge source="SWE" target="CAN">
      <data key="d0">450341</data>
    </edge>
    <edge source="SWE" target="LKA">
      <data key="d0">29668</data>
    </edge>
    <edge source="SWE" target="CHL">
      <data key="d0">161922</data>
    </edge>
    <edge source="SWE" target="CHN">
      <data key="d0">3517115</data>
    </edge>
    <edge source="SWE" target="COL">
      <data key="d0">61256</data>
    </edge>
    <edge source="SWE" target="HRV">
      <data key="d0">626875</data>
    </edge>
    <edge source="SWE" target="CZE">
      <data key="d0">8940539</data>
    </edge>
    <edge source="SWE" target="DNK">
      <data key="d0">104914177</data>
    </edge>
    <edge source="SWE" target="ECU">
      <data key="d0">18598</data>
    </edge>
    <edge source="SWE" target="ETH">
      <data key="d0">492998</data>
    </edge>
    <edge source="SWE" target="EST">
      <data key="d0">4022365</data>
    </edge>
    <edge source="SWE" target="FIN">
      <data key="d0">107654746</data>
    </edge>
    <edge source="SWE" target="FRA">
      <data key="d0">17267783</data>
    </edge>
    <edge source="SWE" target="DEU">
      <data key="d0">52109923</data>
    </edge>
    <edge source="SWE" target="GHA">
      <data key="d0">315726</data>
    </edge>
    <edge source="SWE" target="GRC">
      <data key="d0">805477</data>
    </edge>
    <edge source="SWE" target="HKG">
      <data key="d0">820532</data>
    </edge>
    <edge source="SWE" target="HUN">
      <data key="d0">921494</data>
    </edge>
    <edge source="SWE" target="IDN">
      <data key="d0">45462</data>
    </edge>
    <edge source="SWE" target="IRL">
      <data key="d0">1844168</data>
    </edge>
    <edge source="SWE" target="ISR">
      <data key="d0">788797</data>
    </edge>
    <edge source="SWE" target="ITA">
      <data key="d0">6062846</data>
    </edge>
    <edge source="SWE" target="JPN">
      <data key="d0">28520691</data>
    </edge>
    <edge source="SWE" target="KAZ">
      <data key="d0">69817</data>
    </edge>
    <edge source="SWE" target="JOR">
      <data key="d0">109080</data>
    </edge>
    <edge source="SWE" target="KOR">
      <data key="d0">3163898</data>
    </edge>
    <edge source="SWE" target="LBN">
      <data key="d0">253732</data>
    </edge>
    <edge source="SWE" target="LVA">
      <data key="d0">2394289</data>
    </edge>
    <edge source="SWE" target="LTU">
      <data key="d0">2097752</data>
    </edge>
    <edge source="SWE" target="MYS">
      <data key="d0">246794</data>
    </edge>
    <edge source="SWE" target="MUS">
      <data key="d0">25536</data>
    </edge>
    <edge source="SWE" target="MEX">
      <data key="d0">273658</data>
    </edge>
    <edge source="SWE" target="MAR">
      <data key="d0">136977</data>
    </edge>
    <edge source="SWE" target="MOZ">
      <data key="d0">15794</data>
    </edge>
    <edge source="SWE" target="OMN">
      <data key="d0">237643</data>
    </edge>
    <edge source="SWE" target="NLD">
      <data key="d0">19308855</data>
    </edge>
    <edge source="SWE" target="NZL">
      <data key="d0">364287</data>
    </edge>
    <edge source="SWE" target="NOR">
      <data key="d0">319037669</data>
    </edge>
    <edge source="SWE" target="PAN">
      <data key="d0">40296</data>
    </edge>
    <edge source="SWE" target="PER">
      <data key="d0">148490</data>
    </edge>
    <edge source="SWE" target="PHL">
      <data key="d0">246056</data>
    </edge>
    <edge source="SWE" target="POL">
      <data key="d0">27018080</data>
    </edge>
    <edge source="SWE" target="PRT">
      <data key="d0">771970</data>
    </edge>
    <edge source="SWE" target="ROU">
      <data key="d0">1136553</data>
    </edge>
    <edge source="SWE" target="RUS">
      <data key="d0">16207099</data>
    </edge>
    <edge source="SWE" target="SAU">
      <data key="d0">1230282</data>
    </edge>
    <edge source="SWE" target="SEN">
      <data key="d0">87087</data>
    </edge>
    <edge source="SWE" target="SRB">
      <data key="d0">415211</data>
    </edge>
    <edge source="SWE" target="IND">
      <data key="d0">192919</data>
    </edge>
    <edge source="SWE" target="SGP">
      <data key="d0">746140</data>
    </edge>
    <edge source="SWE" target="SVK">
      <data key="d0">2149561</data>
    </edge>
    <edge source="SWE" target="VNM">
      <data key="d0">33506</data>
    </edge>
    <edge source="SWE" target="SVN">
      <data key="d0">2232367</data>
    </edge>
    <edge source="SWE" target="ZAF">
      <data key="d0">550712</data>
    </edge>
    <edge source="SWE" target="ESP">
      <data key="d0">13766462</data>
    </edge>
    <edge source="SWE" target="CHE">
      <data key="d0">7084416</data>
    </edge>
    <edge source="SWE" target="THA">
      <data key="d0">248418</data>
    </edge>
    <edge source="SWE" target="ARE">
      <data key="d0">2130816</data>
    </edge>
    <edge source="SWE" target="TUN">
      <data key="d0">11956</data>
    </edge>
    <edge source="SWE" target="TUR">
      <data key="d0">1586451</data>
    </edge>
    <edge source="SWE" target="UGA">
      <data key="d0">14760</data>
    </edge>
    <edge source="SWE" target="UKR">
      <data key="d0">278677</data>
    </edge>
    <edge source="SWE" target="EGY">
      <data key="d0">214617</data>
    </edge>
    <edge source="SWE" target="GBR">
      <data key="d0">36492651</data>
    </edge>
    <edge source="SWE" target="USA">
      <data key="d0">7830703</data>
    </edge>
    <edge source="SWE" target="BFA">
      <data key="d0">51514</data>
    </edge>
    <edge source="CHE" target="DZA">
      <data key="d0">27561</data>
    </edge>
    <edge source="CHE" target="AZE">
      <data key="d0">30231</data>
    </edge>
    <edge source="CHE" target="ARG">
      <data key="d0">14943</data>
    </edge>
    <edge source="CHE" target="AUS">
      <data key="d0">1130796</data>
    </edge>
    <edge source="CHE" target="AUT">
      <data key="d0">36785153</data>
    </edge>
    <edge source="CHE" target="ARM">
      <data key="d0">37369</data>
    </edge>
    <edge source="CHE" target="BEL">
      <data key="d0">7403748</data>
    </edge>
    <edge source="CHE" target="BRA">
      <data key="d0">55124</data>
    </edge>
    <edge source="CHE" target="BGR">
      <data key="d0">257930</data>
    </edge>
    <edge source="CHE" target="BLR">
      <data key="d0">47679</data>
    </edge>
    <edge source="CHE" target="CAN">
      <data key="d0">5995950</data>
    </edge>
    <edge source="CHE" target="CHL">
      <data key="d0">95893</data>
    </edge>
    <edge source="CHE" target="CHN">
      <data key="d0">1702748</data>
    </edge>
    <edge source="CHE" target="HRV">
      <data key="d0">303125</data>
    </edge>
    <edge source="CHE" target="CZE">
      <data key="d0">8486744</data>
    </edge>
    <edge source="CHE" target="DNK">
      <data key="d0">4019730</data>
    </edge>
    <edge source="CHE" target="EST">
      <data key="d0">170799</data>
    </edge>
    <edge source="CHE" target="FIN">
      <data key="d0">845640</data>
    </edge>
    <edge source="CHE" target="FRA">
      <data key="d0">30683926</data>
    </edge>
    <edge source="CHE" target="DEU">
      <data key="d0">127376703</data>
    </edge>
    <edge source="CHE" target="GHA">
      <data key="d0">19831</data>
    </edge>
    <edge source="CHE" target="GRC">
      <data key="d0">249211</data>
    </edge>
    <edge source="CHE" target="HKG">
      <data key="d0">711307</data>
    </edge>
    <edge source="CHE" target="HUN">
      <data key="d0">291213</data>
    </edge>
    <edge source="CHE" target="IDN">
      <data key="d0">22458</data>
    </edge>
    <edge source="CHE" target="IRL">
      <data key="d0">1910672</data>
    </edge>
    <edge source="CHE" target="ISR">
      <data key="d0">3683411</data>
    </edge>
    <edge source="CHE" target="ITA">
      <data key="d0">13901663</data>
    </edge>
    <edge source="CHE" target="CIV">
      <data key="d0">10260</data>
    </edge>
    <edge source="CHE" target="JPN">
      <data key="d0">2912594</data>
    </edge>
    <edge source="CHE" target="KAZ">
      <data key="d0">128013</data>
    </edge>
    <edge source="CHE" target="KOR">
      <data key="d0">325679</data>
    </edge>
    <edge source="CHE" target="LBN">
      <data key="d0">246086</data>
    </edge>
    <edge source="CHE" target="LVA">
      <data key="d0">405974</data>
    </edge>
    <edge source="CHE" target="LTU">
      <data key="d0">114792</data>
    </edge>
    <edge source="CHE" target="MYS">
      <data key="d0">295982</data>
    </edge>
    <edge source="CHE" target="MRT">
      <data key="d0">10469</data>
    </edge>
    <edge source="CHE" target="MEX">
      <data key="d0">70823</data>
    </edge>
    <edge source="CHE" target="MAR">
      <data key="d0">740201</data>
    </edge>
    <edge source="CHE" target="OMN">
      <data key="d0">267481</data>
    </edge>
    <edge source="CHE" target="NLD">
      <data key="d0">4245153</data>
    </edge>
    <edge source="CHE" target="NZL">
      <data key="d0">143090</data>
    </edge>
    <edge source="CHE" target="NOR">
      <data key="d0">1726805</data>
    </edge>
    <edge source="CHE" target="PAK">
      <data key="d0">28482</data>
    </edge>
    <edge source="CHE" target="PAN">
      <data key="d0">12752</data>
    </edge>
    <edge source="CHE" target="POL">
      <data key="d0">1465432</data>
    </edge>
    <edge source="CHE" target="PRT">
      <data key="d0">337748</data>
    </edge>
    <edge source="CHE" target="ROU">
      <data key="d0">1968752</data>
    </edge>
    <edge source="CHE" target="RUS">
      <data key="d0">2530682</data>
    </edge>
    <edge source="CHE" target="SAU">
      <data key="d0">497029</data>
    </edge>
    <edge source="CHE" target="SRB">
      <data key="d0">555955</data>
    </edge>
    <edge source="CHE" target="IND">
      <data key="d0">884668</data>
    </edge>
    <edge source="CHE" target="SGP">
      <data key="d0">1048644</data>
    </edge>
    <edge source="CHE" target="SVK">
      <data key="d0">569392</data>
    </edge>
    <edge source="CHE" target="VNM">
      <data key="d0">25408</data>
    </edge>
    <edge source="CHE" target="SVN">
      <data key="d0">298367</data>
    </edge>
    <edge source="CHE" target="ZAF">
      <data key="d0">58143</data>
    </edge>
    <edge source="CHE" target="ESP">
      <data key="d0">3182139</data>
    </edge>
    <edge source="CHE" target="SWE">
      <data key="d0">1747529</data>
    </edge>
    <edge source="CHE" target="THA">
      <data key="d0">143206</data>
    </edge>
    <edge source="CHE" target="TGO">
      <data key="d0">54137</data>
    </edge>
    <edge source="CHE" target="ARE">
      <data key="d0">1087244</data>
    </edge>
    <edge source="CHE" target="TUN">
      <data key="d0">23731</data>
    </edge>
    <edge source="CHE" target="TUR">
      <data key="d0">603337</data>
    </edge>
    <edge source="CHE" target="MKD">
      <data key="d0">36260</data>
    </edge>
    <edge source="CHE" target="EGY">
      <data key="d0">75403</data>
    </edge>
    <edge source="CHE" target="GBR">
      <data key="d0">13265362</data>
    </edge>
    <edge source="CHE" target="USA">
      <data key="d0">3779015</data>
    </edge>
    <edge source="THA" target="DZA">
      <data key="d0">27164</data>
    </edge>
    <edge source="THA" target="AZE">
      <data key="d0">196797</data>
    </edge>
    <edge source="THA" target="AUS">
      <data key="d0">84525519</data>
    </edge>
    <edge source="THA" target="AUT">
      <data key="d0">52588</data>
    </edge>
    <edge source="THA" target="ARM">
      <data key="d0">101977</data>
    </edge>
    <edge source="THA" target="BEL">
      <data key="d0">924357</data>
    </edge>
    <edge source="THA" target="BRA">
      <data key="d0">155197</data>
    </edge>
    <edge source="THA" target="BGR">
      <data key="d0">137857</data>
    </edge>
    <edge source="THA" target="BDI">
      <data key="d0">43639</data>
    </edge>
    <edge source="THA" target="KHM">
      <data key="d0">10937198</data>
    </edge>
    <edge source="THA" target="CMR">
      <data key="d0">49192</data>
    </edge>
    <edge source="THA" target="CAN">
      <data key="d0">1369407</data>
    </edge>
    <edge source="THA" target="LKA">
      <data key="d0">996998</data>
    </edge>
    <edge source="THA" target="CHL">
      <data key="d0">55780</data>
    </edge>
    <edge source="THA" target="CHN">
      <data key="d0">11319581</data>
    </edge>
    <edge source="THA" target="COL">
      <data key="d0">13026</data>
    </edge>
    <edge source="THA" target="CRI">
      <data key="d0">77728</data>
    </edge>
    <edge source="THA" target="CZE">
      <data key="d0">186997</data>
    </edge>
    <edge source="THA" target="DNK">
      <data key="d0">2219451</data>
    </edge>
    <edge source="THA" target="ECU">
      <data key="d0">11961</data>
    </edge>
    <edge source="THA" target="ETH">
      <data key="d0">231743</data>
    </edge>
    <edge source="THA" target="EST">
      <data key="d0">19991</data>
    </edge>
    <edge source="THA" target="FIN">
      <data key="d0">234088</data>
    </edge>
    <edge source="THA" target="FRA">
      <data key="d0">3551939</data>
    </edge>
    <edge source="THA" target="GEO">
      <data key="d0">130805</data>
    </edge>
    <edge source="THA" target="DEU">
      <data key="d0">7887451</data>
    </edge>
    <edge source="THA" target="GHA">
      <data key="d0">58484</data>
    </edge>
    <edge source="THA" target="GRC">
      <data key="d0">21284</data>
    </edge>
    <edge source="THA" target="GTM">
      <data key="d0">16556</data>
    </edge>
    <edge source="THA" target="HKG">
      <data key="d0">7216240</data>
    </edge>
    <edge source="THA" target="IDN">
      <data key="d0">3931767</data>
    </edge>
    <edge source="THA" target="IRL">
      <data key="d0">148511</data>
    </edge>
    <edge source="THA" target="ISR">
      <data key="d0">627338</data>
    </edge>
    <edge source="THA" target="ITA">
      <data key="d0">1755566</data>
    </edge>
    <edge source="THA" target="JPN">
      <data key="d0">65148377</data>
    </edge>
    <edge source="THA" target="JOR">
      <data key="d0">223195</data>
    </edge>
    <edge source="THA" target="KOR">
      <data key="d0">902797</data>
    </edge>
    <edge source="THA" target="LBN">
      <data key="d0">228156</data>
    </edge>
    <edge source="THA" target="LVA">
      <data key="d0">248170</data>
    </edge>
    <edge source="THA" target="LTU">
      <data key="d0">11076</data>
    </edge>
    <edge source="THA" target="MWI">
      <data key="d0">46258</data>
    </edge>
    <edge source="THA" target="MYS">
      <data key="d0">12597839</data>
    </edge>
    <edge source="THA" target="MRT">
      <data key="d0">10529</data>
    </edge>
    <edge source="THA" target="MUS">
      <data key="d0">401682</data>
    </edge>
    <edge source="THA" target="MEX">
      <data key="d0">106498</data>
    </edge>
    <edge source="THA" target="MAR">
      <data key="d0">25757</data>
    </edge>
    <edge source="THA" target="MOZ">
      <data key="d0">152621</data>
    </edge>
    <edge source="THA" target="OMN">
      <data key="d0">1905094</data>
    </edge>
    <edge source="THA" target="NLD">
      <data key="d0">4551411</data>
    </edge>
    <edge source="THA" target="NZL">
      <data key="d0">1462404</data>
    </edge>
    <edge source="THA" target="NOR">
      <data key="d0">1185566</data>
    </edge>
    <edge source="THA" target="PAK">
      <data key="d0">276099</data>
    </edge>
    <edge source="THA" target="PER">
      <data key="d0">11675</data>
    </edge>
    <edge source="THA" target="PHL">
      <data key="d0">5298924</data>
    </edge>
    <edge source="THA" target="POL">
      <data key="d0">886738</data>
    </edge>
    <edge source="THA" target="PRT">
      <data key="d0">40177</data>
    </edge>
    <edge source="THA" target="ROU">
      <data key="d0">49209</data>
    </edge>
    <edge source="THA" target="RUS">
      <data key="d0">3963520</data>
    </edge>
    <edge source="THA" target="SAU">
      <data key="d0">5309779</data>
    </edge>
    <edge source="THA" target="IND">
      <data key="d0">4638865</data>
    </edge>
    <edge source="THA" target="SGP">
      <data key="d0">8655616</data>
    </edge>
    <edge source="THA" target="VNM">
      <data key="d0">8417213</data>
    </edge>
    <edge source="THA" target="SVN">
      <data key="d0">13502</data>
    </edge>
    <edge source="THA" target="ZAF">
      <data key="d0">440015</data>
    </edge>
    <edge source="THA" target="ESP">
      <data key="d0">552102</data>
    </edge>
    <edge source="THA" target="SWE">
      <data key="d0">2807491</data>
    </edge>
    <edge source="THA" target="CHE">
      <data key="d0">720841</data>
    </edge>
    <edge source="THA" target="ARE">
      <data key="d0">7813028</data>
    </edge>
    <edge source="THA" target="TUR">
      <data key="d0">540789</data>
    </edge>
    <edge source="THA" target="UGA">
      <data key="d0">91341</data>
    </edge>
    <edge source="THA" target="UKR">
      <data key="d0">19976</data>
    </edge>
    <edge source="THA" target="EGY">
      <data key="d0">491975</data>
    </edge>
    <edge source="THA" target="GBR">
      <data key="d0">4417556</data>
    </edge>
    <edge source="THA" target="TZA">
      <data key="d0">45263</data>
    </edge>
    <edge source="THA" target="USA">
      <data key="d0">51254068</data>
    </edge>
    <edge source="THA" target="URY">
      <data key="d0">274251</data>
    </edge>
    <edge source="TZA" target="MYS">
      <data key="d0">132760</data>
    </edge>
    <edge source="TZA" target="MOZ">
      <data key="d0">186434</data>
    </edge>
    <edge source="TZA" target="NAM">
      <data key="d0">201440</data>
    </edge>
    <edge source="TZA" target="SGP">
      <data key="d0">157673</data>
    </edge>
    <edge source="TZA" target="ZAF">
      <data key="d0">36308</data>
    </edge>
    <edge source="TZA" target="UGA">
      <data key="d0">24246</data>
    </edge>
    <edge source="TZA" target="USA">
      <data key="d0">14877</data>
    </edge>
    <edge source="BFA" target="CIV">
      <data key="d0">52998</data>
    </edge>
    <edge source="BFA" target="NER">
      <data key="d0">99438</data>
    </edge>
    <edge source="BFA" target="USA">
      <data key="d0">15958</data>
    </edge>
    <edge source="BLR" target="AZE">
      <data key="d0">217700</data>
    </edge>
    <edge source="BLR" target="ARM">
      <data key="d0">42900</data>
    </edge>
    <edge source="BLR" target="BEL">
      <data key="d0">576000</data>
    </edge>
    <edge source="BLR" target="BGR">
      <data key="d0">73500</data>
    </edge>
    <edge source="BLR" target="CZE">
      <data key="d0">533900</data>
    </edge>
    <edge source="BLR" target="DNK">
      <data key="d0">54700</data>
    </edge>
    <edge source="BLR" target="EST">
      <data key="d0">50400</data>
    </edge>
    <edge source="BLR" target="FIN">
      <data key="d0">24400</data>
    </edge>
    <edge source="BLR" target="FRA">
      <data key="d0">1424700</data>
    </edge>
    <edge source="BLR" target="GEO">
      <data key="d0">360100</data>
    </edge>
    <edge source="BLR" target="DEU">
      <data key="d0">1568500</data>
    </edge>
    <edge source="BLR" target="ITA">
      <data key="d0">353900</data>
    </edge>
    <edge source="BLR" target="KAZ">
      <data key="d0">11155700</data>
    </edge>
    <edge source="BLR" target="KGZ">
      <data key="d0">658600</data>
    </edge>
    <edge source="BLR" target="LVA">
      <data key="d0">109900</data>
    </edge>
    <edge source="BLR" target="LTU">
      <data key="d0">1518500</data>
    </edge>
    <edge source="BLR" target="MDA">
      <data key="d0">354600</data>
    </edge>
    <edge source="BLR" target="NLD">
      <data key="d0">75500</data>
    </edge>
    <edge source="BLR" target="NOR">
      <data key="d0">68300</data>
    </edge>
    <edge source="BLR" target="POL">
      <data key="d0">224800</data>
    </edge>
    <edge source="BLR" target="PRT">
      <data key="d0">10400</data>
    </edge>
    <edge source="BLR" target="ROU">
      <data key="d0">72000</data>
    </edge>
    <edge source="BLR" target="RUS">
      <data key="d0">88689900</data>
    </edge>
    <edge source="BLR" target="SRB">
      <data key="d0">16500</data>
    </edge>
    <edge source="BLR" target="IND">
      <data key="d0">29000</data>
    </edge>
    <edge source="BLR" target="ESP">
      <data key="d0">140300</data>
    </edge>
    <edge source="BLR" target="TUR">
      <data key="d0">39400</data>
    </edge>
    <edge source="BLR" target="UKR">
      <data key="d0">8101900</data>
    </edge>
    <edge source="BLR" target="GBR">
      <data key="d0">27400</data>
    </edge>
    <edge source="BLR" target="USA">
      <data key="d0">67600</data>
    </edge>
    <edge source="BEN" target="BFA">
      <data key="d0">74622</data>
    </edge>
    <edge source="ETH" target="AUS">
      <data key="d0">12810</data>
    </edge>
    <edge source="ETH" target="CHN">
      <data key="d0">13184</data>
    </edge>
    <edge source="ETH" target="CHE">
      <data key="d0">168491</data>
    </edge>
    <edge source="EST" target="AZE">
      <data key="d0">414892</data>
    </edge>
    <edge source="EST" target="AUS">
      <data key="d0">337399</data>
    </edge>
    <edge source="EST" target="AUT">
      <data key="d0">519776</data>
    </edge>
    <edge source="EST" target="BEL">
      <data key="d0">1768025</data>
    </edge>
    <edge source="EST" target="BRA">
      <data key="d0">69856</data>
    </edge>
    <edge source="EST" target="BLR">
      <data key="d0">468247</data>
    </edge>
    <edge source="EST" target="CAN">
      <data key="d0">861358</data>
    </edge>
    <edge source="EST" target="CHN">
      <data key="d0">145135</data>
    </edge>
    <edge source="EST" target="HRV">
      <data key="d0">42743</data>
    </edge>
    <edge source="EST" target="CZE">
      <data key="d0">2575198</data>
    </edge>
    <edge source="EST" target="DNK">
      <data key="d0">3601726</data>
    </edge>
    <edge source="EST" target="FIN">
      <data key="d0">64100942</data>
    </edge>
    <edge source="EST" target="FRA">
      <data key="d0">16018763</data>
    </edge>
    <edge source="EST" target="GEO">
      <data key="d0">20110</data>
    </edge>
    <edge source="EST" target="DEU">
      <data key="d0">56155685</data>
    </edge>
    <edge source="EST" target="GRC">
      <data key="d0">128730</data>
    </edge>
    <edge source="EST" target="HUN">
      <data key="d0">1232342</data>
    </edge>
    <edge source="EST" target="IRL">
      <data key="d0">483265</data>
    </edge>
    <edge source="EST" target="ISR">
      <data key="d0">12486</data>
    </edge>
    <edge source="EST" target="ITA">
      <data key="d0">3125735</data>
    </edge>
    <edge source="EST" target="JPN">
      <data key="d0">4078952</data>
    </edge>
    <edge source="EST" target="KAZ">
      <data key="d0">31983</data>
    </edge>
    <edge source="EST" target="KOR">
      <data key="d0">28031</data>
    </edge>
    <edge source="EST" target="LBN">
      <data key="d0">107751</data>
    </edge>
    <edge source="EST" target="LVA">
      <data key="d0">3037034</data>
    </edge>
    <edge source="EST" target="LTU">
      <data key="d0">1575761</data>
    </edge>
    <edge source="EST" target="NLD">
      <data key="d0">8386291</data>
    </edge>
    <edge source="EST" target="NZL">
      <data key="d0">56769</data>
    </edge>
    <edge source="EST" target="NOR">
      <data key="d0">107342182</data>
    </edge>
    <edge source="EST" target="POL">
      <data key="d0">936018</data>
    </edge>
    <edge source="EST" target="PRT">
      <data key="d0">73098</data>
    </edge>
    <edge source="EST" target="RUS">
      <data key="d0">20749323</data>
    </edge>
    <edge source="EST" target="SVK">
      <data key="d0">276666</data>
    </edge>
    <edge source="EST" target="SVN">
      <data key="d0">46494</data>
    </edge>
    <edge source="EST" target="ESP">
      <data key="d0">3681998</data>
    </edge>
    <edge source="EST" target="SWE">
      <data key="d0">30999304</data>
    </edge>
    <edge source="EST" target="CHE">
      <data key="d0">1874938</data>
    </edge>
    <edge source="EST" target="ARE">
      <data key="d0">72806</data>
    </edge>
    <edge source="EST" target="TUR">
      <data key="d0">16359</data>
    </edge>
    <edge source="EST" target="UKR">
      <data key="d0">925456</data>
    </edge>
    <edge source="EST" target="GBR">
      <data key="d0">20246362</data>
    </edge>
    <edge source="EST" target="USA">
      <data key="d0">161805</data>
    </edge>
    <edge source="FIN" target="DZA">
      <data key="d0">545251</data>
    </edge>
    <edge source="FIN" target="AZE">
      <data key="d0">1376831</data>
    </edge>
    <edge source="FIN" target="ARG">
      <data key="d0">12891</data>
    </edge>
    <edge source="FIN" target="AUS">
      <data key="d0">879149</data>
    </edge>
    <edge source="FIN" target="AUT">
      <data key="d0">12180462</data>
    </edge>
    <edge source="FIN" target="BEL">
      <data key="d0">5787864</data>
    </edge>
    <edge source="FIN" target="BRA">
      <data key="d0">619667</data>
    </edge>
    <edge source="FIN" target="BGR">
      <data key="d0">384130</data>
    </edge>
    <edge source="FIN" target="BLR">
      <data key="d0">185407</data>
    </edge>
    <edge source="FIN" target="CAN">
      <data key="d0">3952075</data>
    </edge>
    <edge source="FIN" target="CHL">
      <data key="d0">15407</data>
    </edge>
    <edge source="FIN" target="CHN">
      <data key="d0">2031608</data>
    </edge>
    <edge source="FIN" target="COL">
      <data key="d0">62600</data>
    </edge>
    <edge source="FIN" target="HRV">
      <data key="d0">190597</data>
    </edge>
    <edge source="FIN" target="CZE">
      <data key="d0">2150596</data>
    </edge>
    <edge source="FIN" target="DNK">
      <data key="d0">16878133</data>
    </edge>
    <edge source="FIN" target="SLV">
      <data key="d0">18973</data>
    </edge>
    <edge source="FIN" target="EST">
      <data key="d0">43880498</data>
    </edge>
    <edge source="FIN" target="FRA">
      <data key="d0">55011074</data>
    </edge>
    <edge source="FIN" target="DEU">
      <data key="d0">35431940</data>
    </edge>
    <edge source="FIN" target="GRC">
      <data key="d0">121135</data>
    </edge>
    <edge source="FIN" target="HKG">
      <data key="d0">114940</data>
    </edge>
    <edge source="FIN" target="HUN">
      <data key="d0">994569</data>
    </edge>
    <edge source="FIN" target="IDN">
      <data key="d0">132499</data>
    </edge>
    <edge source="FIN" target="IRL">
      <data key="d0">367107</data>
    </edge>
    <edge source="FIN" target="ISR">
      <data key="d0">649006</data>
    </edge>
    <edge source="FIN" target="ITA">
      <data key="d0">2990866</data>
    </edge>
    <edge source="FIN" target="CIV">
      <data key="d0">12891</data>
    </edge>
    <edge source="FIN" target="JPN">
      <data key="d0">20606289</data>
    </edge>
    <edge source="FIN" target="KAZ">
      <data key="d0">987963</data>
    </edge>
    <edge source="FIN" target="JOR">
      <data key="d0">14866</data>
    </edge>
    <edge source="FIN" target="KOR">
      <data key="d0">620645</data>
    </edge>
    <edge source="FIN" target="LBN">
      <data key="d0">78190</data>
    </edge>
    <edge source="FIN" target="LVA">
      <data key="d0">2235604</data>
    </edge>
    <edge source="FIN" target="LTU">
      <data key="d0">880893</data>
    </edge>
    <edge source="FIN" target="MYS">
      <data key="d0">81458</data>
    </edge>
    <edge source="FIN" target="MEX">
      <data key="d0">27477</data>
    </edge>
    <edge source="FIN" target="MDA">
      <data key="d0">121243</data>
    </edge>
    <edge source="FIN" target="MAR">
      <data key="d0">194381</data>
    </edge>
    <edge source="FIN" target="OMN">
      <data key="d0">25137</data>
    </edge>
    <edge source="FIN" target="NLD">
      <data key="d0">7589408</data>
    </edge>
    <edge source="FIN" target="NZL">
      <data key="d0">101837</data>
    </edge>
    <edge source="FIN" target="NOR">
      <data key="d0">40037657</data>
    </edge>
    <edge source="FIN" target="PAK">
      <data key="d0">93314</data>
    </edge>
    <edge source="FIN" target="PER">
      <data key="d0">121478</data>
    </edge>
    <edge source="FIN" target="POL">
      <data key="d0">6391586</data>
    </edge>
    <edge source="FIN" target="PRT">
      <data key="d0">128158</data>
    </edge>
    <edge source="FIN" target="ROU">
      <data key="d0">1588120</data>
    </edge>
    <edge source="FIN" target="RUS">
      <data key="d0">88727930</data>
    </edge>
    <edge source="FIN" target="SAU">
      <data key="d0">135490</data>
    </edge>
    <edge source="FIN" target="SEN">
      <data key="d0">12891</data>
    </edge>
    <edge source="FIN" target="SRB">
      <data key="d0">87222</data>
    </edge>
    <edge source="FIN" target="IND">
      <data key="d0">485662</data>
    </edge>
    <edge source="FIN" target="SGP">
      <data key="d0">315137</data>
    </edge>
    <edge source="FIN" target="SVK">
      <data key="d0">1812227</data>
    </edge>
    <edge source="FIN" target="VNM">
      <data key="d0">140670</data>
    </edge>
    <edge source="FIN" target="SVN">
      <data key="d0">614822</data>
    </edge>
    <edge source="FIN" target="ZAF">
      <data key="d0">1096192</data>
    </edge>
    <edge source="FIN" target="ESP">
      <data key="d0">5075090</data>
    </edge>
    <edge source="FIN" target="SWE">
      <data key="d0">71868529</data>
    </edge>
    <edge source="FIN" target="CHE">
      <data key="d0">6223256</data>
    </edge>
    <edge source="FIN" target="THA">
      <data key="d0">62586</data>
    </edge>
    <edge source="FIN" target="ARE">
      <data key="d0">1942556</data>
    </edge>
    <edge source="FIN" target="TUR">
      <data key="d0">2167163</data>
    </edge>
    <edge source="FIN" target="UKR">
      <data key="d0">4945646</data>
    </edge>
    <edge source="FIN" target="EGY">
      <data key="d0">109535</data>
    </edge>
    <edge source="FIN" target="GBR">
      <data key="d0">12397935</data>
    </edge>
    <edge source="FIN" target="USA">
      <data key="d0">4759184</data>
    </edge>
    <edge source="FIN" target="URY">
      <data key="d0">602601</data>
    </edge>
    <edge source="GTM" target="CRI">
      <data key="d0">495467</data>
    </edge>
    <edge source="GTM" target="SLV">
      <data key="d0">983146</data>
    </edge>
    <edge source="GTM" target="HND">
      <data key="d0">541172</data>
    </edge>
    <edge source="GTM" target="JAM">
      <data key="d0">44402</data>
    </edge>
    <edge source="GTM" target="MEX">
      <data key="d0">70195</data>
    </edge>
    <edge source="GTM" target="NIC">
      <data key="d0">512824</data>
    </edge>
    <edge source="GTM" target="PAN">
      <data key="d0">109996</data>
    </edge>
    <edge source="HUN" target="ALB">
      <data key="d0">242644</data>
    </edge>
    <edge source="HUN" target="DZA">
      <data key="d0">10387</data>
    </edge>
    <edge source="HUN" target="AUS">
      <data key="d0">401947</data>
    </edge>
    <edge source="HUN" target="AUT">
      <data key="d0">100144013</data>
    </edge>
    <edge source="HUN" target="ARM">
      <data key="d0">104332</data>
    </edge>
    <edge source="HUN" target="BEL">
      <data key="d0">13101329</data>
    </edge>
    <edge source="HUN" target="BRA">
      <data key="d0">1283176</data>
    </edge>
    <edge source="HUN" target="BGR">
      <data key="d0">1296194</data>
    </edge>
    <edge source="HUN" target="BLR">
      <data key="d0">1443891</data>
    </edge>
    <edge source="HUN" target="CAN">
      <data key="d0">52614</data>
    </edge>
    <edge source="HUN" target="LKA">
      <data key="d0">47846</data>
    </edge>
    <edge source="HUN" target="CHL">
      <data key="d0">1652152</data>
    </edge>
    <edge source="HUN" target="CHN">
      <data key="d0">118957</data>
    </edge>
    <edge source="HUN" target="HRV">
      <data key="d0">8880250</data>
    </edge>
    <edge source="HUN" target="CZE">
      <data key="d0">23384060</data>
    </edge>
    <edge source="HUN" target="DNK">
      <data key="d0">3075683</data>
    </edge>
    <edge source="HUN" target="EST">
      <data key="d0">673840</data>
    </edge>
    <edge source="HUN" target="FIN">
      <data key="d0">2457187</data>
    </edge>
    <edge source="HUN" target="FRA">
      <data key="d0">31065647</data>
    </edge>
    <edge source="HUN" target="GEO">
      <data key="d0">124616</data>
    </edge>
    <edge source="HUN" target="DEU">
      <data key="d0">119700477</data>
    </edge>
    <edge source="HUN" target="GHA">
      <data key="d0">31227</data>
    </edge>
    <edge source="HUN" target="GRC">
      <data key="d0">1217302</data>
    </edge>
    <edge source="HUN" target="HKG">
      <data key="d0">200819</data>
    </edge>
    <edge source="HUN" target="IDN">
      <data key="d0">39456</data>
    </edge>
    <edge source="HUN" target="IRL">
      <data key="d0">280306</data>
    </edge>
    <edge source="HUN" target="ISR">
      <data key="d0">117707</data>
    </edge>
    <edge source="HUN" target="ITA">
      <data key="d0">33033325</data>
    </edge>
    <edge source="HUN" target="JPN">
      <data key="d0">11267</data>
    </edge>
    <edge source="HUN" target="KAZ">
      <data key="d0">84054</data>
    </edge>
    <edge source="HUN" target="KOR">
      <data key="d0">40880</data>
    </edge>
    <edge source="HUN" target="LBN">
      <data key="d0">60472</data>
    </edge>
    <edge source="HUN" target="LVA">
      <data key="d0">422118</data>
    </edge>
    <edge source="HUN" target="LTU">
      <data key="d0">556806</data>
    </edge>
    <edge source="HUN" target="MDG">
      <data key="d0">28862</data>
    </edge>
    <edge source="HUN" target="MYS">
      <data key="d0">32466</data>
    </edge>
    <edge source="HUN" target="MRT">
      <data key="d0">235951</data>
    </edge>
    <edge source="HUN" target="MEX">
      <data key="d0">123513</data>
    </edge>
    <edge source="HUN" target="MDA">
      <data key="d0">87613</data>
    </edge>
    <edge source="HUN" target="MAR">
      <data key="d0">55609</data>
    </edge>
    <edge source="HUN" target="OMN">
      <data key="d0">124621</data>
    </edge>
    <edge source="HUN" target="NLD">
      <data key="d0">17946552</data>
    </edge>
    <edge source="HUN" target="NZL">
      <data key="d0">397940</data>
    </edge>
    <edge source="HUN" target="NOR">
      <data key="d0">2019198</data>
    </edge>
    <edge source="HUN" target="PER">
      <data key="d0">57446</data>
    </edge>
    <edge source="HUN" target="PHL">
      <data key="d0">13702</data>
    </edge>
    <edge source="HUN" target="POL">
      <data key="d0">15960169</data>
    </edge>
    <edge source="HUN" target="PRT">
      <data key="d0">923367</data>
    </edge>
    <edge source="HUN" target="ROU">
      <data key="d0">30191320</data>
    </edge>
    <edge source="HUN" target="RUS">
      <data key="d0">3915015</data>
    </edge>
    <edge source="HUN" target="SAU">
      <data key="d0">3566330</data>
    </edge>
    <edge source="HUN" target="SRB">
      <data key="d0">8982538</data>
    </edge>
    <edge source="HUN" target="IND">
      <data key="d0">281595</data>
    </edge>
    <edge source="HUN" target="SGP">
      <data key="d0">238193</data>
    </edge>
    <edge source="HUN" target="SVK">
      <data key="d0">27711867</data>
    </edge>
    <edge source="HUN" target="VNM">
      <data key="d0">17548</data>
    </edge>
    <edge source="HUN" target="SVN">
      <data key="d0">4254433</data>
    </edge>
    <edge source="HUN" target="ZAF">
      <data key="d0">110527</data>
    </edge>
    <edge source="HUN" target="ESP">
      <data key="d0">7310022</data>
    </edge>
    <edge source="HUN" target="SWE">
      <data key="d0">21391869</data>
    </edge>
    <edge source="HUN" target="CHE">
      <data key="d0">4922723</data>
    </edge>
    <edge source="HUN" target="ARE">
      <data key="d0">1155169</data>
    </edge>
    <edge source="HUN" target="TUN">
      <data key="d0">10877</data>
    </edge>
    <edge source="HUN" target="TUR">
      <data key="d0">3049490</data>
    </edge>
    <edge source="HUN" target="UKR">
      <data key="d0">9299431</data>
    </edge>
    <edge source="HUN" target="MKD">
      <data key="d0">852836</data>
    </edge>
    <edge source="HUN" target="EGY">
      <data key="d0">98004</data>
    </edge>
    <edge source="HUN" target="GBR">
      <data key="d0">10701899</data>
    </edge>
    <edge source="HUN" target="USA">
      <data key="d0">1814460</data>
    </edge>
    <edge source="MDG" target="FRA">
      <data key="d0">22442</data>
    </edge>
    <edge source="MDG" target="MUS">
      <data key="d0">179442</data>
    </edge>
    <edge source="MDG" target="ZAF">
      <data key="d0">25024</data>
    </edge>
    <edge source="MDG" target="THA">
      <data key="d0">31673</data>
    </edge>
    <edge source="MDA" target="AZE">
      <data key="d0">21334</data>
    </edge>
    <edge source="MDA" target="BEL">
      <data key="d0">1693802</data>
    </edge>
    <edge source="MDA" target="BGR">
      <data key="d0">18286</data>
    </edge>
    <edge source="MDA" target="KAZ">
      <data key="d0">518573</data>
    </edge>
    <edge source="MDA" target="PRT">
      <data key="d0">14763</data>
    </edge>
    <edge source="MDA" target="ROU">
      <data key="d0">124244</data>
    </edge>
    <edge source="MDA" target="RUS">
      <data key="d0">5673846</data>
    </edge>
    <edge source="MDA" target="UKR">
      <data key="d0">156686</data>
    </edge>
    <edge source="MDA" target="USA">
      <data key="d0">453762</data>
    </edge>
    <edge source="PRT" target="ALB">
      <data key="d0">163419</data>
    </edge>
    <edge source="PRT" target="DZA">
      <data key="d0">2622930</data>
    </edge>
    <edge source="PRT" target="AUS">
      <data key="d0">391986</data>
    </edge>
    <edge source="PRT" target="AUT">
      <data key="d0">288076</data>
    </edge>
    <edge source="PRT" target="ARM">
      <data key="d0">32563</data>
    </edge>
    <edge source="PRT" target="BEL">
      <data key="d0">6236537</data>
    </edge>
    <edge source="PRT" target="BRA">
      <data key="d0">2665828</data>
    </edge>
    <edge source="PRT" target="BGR">
      <data key="d0">160567</data>
    </edge>
    <edge source="PRT" target="CMR">
      <data key="d0">69675</data>
    </edge>
    <edge source="PRT" target="CAN">
      <data key="d0">39900</data>
    </edge>
    <edge source="PRT" target="CHL">
      <data key="d0">194717</data>
    </edge>
    <edge source="PRT" target="CHN">
      <data key="d0">155068</data>
    </edge>
    <edge source="PRT" target="COL">
      <data key="d0">217020</data>
    </edge>
    <edge source="PRT" target="HRV">
      <data key="d0">609669</data>
    </edge>
    <edge source="PRT" target="CZE">
      <data key="d0">2721334</data>
    </edge>
    <edge source="PRT" target="BEN">
      <data key="d0">10102</data>
    </edge>
    <edge source="PRT" target="DNK">
      <data key="d0">2691136</data>
    </edge>
    <edge source="PRT" target="ECU">
      <data key="d0">61775</data>
    </edge>
    <edge source="PRT" target="EST">
      <data key="d0">269398</data>
    </edge>
    <edge source="PRT" target="FIN">
      <data key="d0">171463</data>
    </edge>
    <edge source="PRT" target="FRA">
      <data key="d0">68188217</data>
    </edge>
    <edge source="PRT" target="GEO">
      <data key="d0">240039</data>
    </edge>
    <edge source="PRT" target="GMB">
      <data key="d0">17476</data>
    </edge>
    <edge source="PRT" target="DEU">
      <data key="d0">21197629</data>
    </edge>
    <edge source="PRT" target="GHA">
      <data key="d0">364143</data>
    </edge>
    <edge source="PRT" target="GRC">
      <data key="d0">671076</data>
    </edge>
    <edge source="PRT" target="HKG">
      <data key="d0">109043</data>
    </edge>
    <edge source="PRT" target="HUN">
      <data key="d0">326304</data>
    </edge>
    <edge source="PRT" target="IDN">
      <data key="d0">122016</data>
    </edge>
    <edge source="PRT" target="IRL">
      <data key="d0">750298</data>
    </edge>
    <edge source="PRT" target="ISR">
      <data key="d0">1269125</data>
    </edge>
    <edge source="PRT" target="ITA">
      <data key="d0">10839089</data>
    </edge>
    <edge source="PRT" target="CIV">
      <data key="d0">55734</data>
    </edge>
    <edge source="PRT" target="JPN">
      <data key="d0">30773</data>
    </edge>
    <edge source="PRT" target="KAZ">
      <data key="d0">21525</data>
    </edge>
    <edge source="PRT" target="JOR">
      <data key="d0">690105</data>
    </edge>
    <edge source="PRT" target="KOR">
      <data key="d0">34775</data>
    </edge>
    <edge source="PRT" target="LBN">
      <data key="d0">418055</data>
    </edge>
    <edge source="PRT" target="LVA">
      <data key="d0">1766124</data>
    </edge>
    <edge source="PRT" target="MYS">
      <data key="d0">90221</data>
    </edge>
    <edge source="PRT" target="MRT">
      <data key="d0">3153302</data>
    </edge>
    <edge source="PRT" target="MEX">
      <data key="d0">624596</data>
    </edge>
    <edge source="PRT" target="MAR">
      <data key="d0">1149319</data>
    </edge>
    <edge source="PRT" target="MOZ">
      <data key="d0">7589160</data>
    </edge>
    <edge source="PRT" target="OMN">
      <data key="d0">74682</data>
    </edge>
    <edge source="PRT" target="NLD">
      <data key="d0">6430772</data>
    </edge>
    <edge source="PRT" target="NZL">
      <data key="d0">38076</data>
    </edge>
    <edge source="PRT" target="NOR">
      <data key="d0">435693</data>
    </edge>
    <edge source="PRT" target="PAN">
      <data key="d0">73989</data>
    </edge>
    <edge source="PRT" target="PER">
      <data key="d0">348385</data>
    </edge>
    <edge source="PRT" target="PHL">
      <data key="d0">17549</data>
    </edge>
    <edge source="PRT" target="POL">
      <data key="d0">1639942</data>
    </edge>
    <edge source="PRT" target="ROU">
      <data key="d0">2033566</data>
    </edge>
    <edge source="PRT" target="RUS">
      <data key="d0">2137161</data>
    </edge>
    <edge source="PRT" target="SAU">
      <data key="d0">5499709</data>
    </edge>
    <edge source="PRT" target="SEN">
      <data key="d0">331586</data>
    </edge>
    <edge source="PRT" target="SRB">
      <data key="d0">18346</data>
    </edge>
    <edge source="PRT" target="IND">
      <data key="d0">268104</data>
    </edge>
    <edge source="PRT" target="SGP">
      <data key="d0">421952</data>
    </edge>
    <edge source="PRT" target="SVK">
      <data key="d0">64408</data>
    </edge>
    <edge source="PRT" target="VNM">
      <data key="d0">17108</data>
    </edge>
    <edge source="PRT" target="SVN">
      <data key="d0">100601</data>
    </edge>
    <edge source="PRT" target="ZAF">
      <data key="d0">366236</data>
    </edge>
    <edge source="PRT" target="ESP">
      <data key="d0">79976297</data>
    </edge>
    <edge source="PRT" target="SWE">
      <data key="d0">1075503</data>
    </edge>
    <edge source="PRT" target="CHE">
      <data key="d0">1495301</data>
    </edge>
    <edge source="PRT" target="THA">
      <data key="d0">10320</data>
    </edge>
    <edge source="PRT" target="TGO">
      <data key="d0">133178</data>
    </edge>
    <edge source="PRT" target="ARE">
      <data key="d0">1909528</data>
    </edge>
    <edge source="PRT" target="TUN">
      <data key="d0">1230446</data>
    </edge>
    <edge source="PRT" target="TUR">
      <data key="d0">97431</data>
    </edge>
    <edge source="PRT" target="UKR">
      <data key="d0">253696</data>
    </edge>
    <edge source="PRT" target="MKD">
      <data key="d0">42973</data>
    </edge>
    <edge source="PRT" target="EGY">
      <data key="d0">130475</data>
    </edge>
    <edge source="PRT" target="GBR">
      <data key="d0">12330883</data>
    </edge>
    <edge source="PRT" target="TZA">
      <data key="d0">26132</data>
    </edge>
    <edge source="PRT" target="USA">
      <data key="d0">1620054</data>
    </edge>
    <edge source="PRT" target="URY">
      <data key="d0">59136</data>
    </edge>
    <edge source="ROU" target="ALB">
      <data key="d0">40350</data>
    </edge>
    <edge source="ROU" target="AZE">
      <data key="d0">353291</data>
    </edge>
    <edge source="ROU" target="AUT">
      <data key="d0">6129260</data>
    </edge>
    <edge source="ROU" target="ARM">
      <data key="d0">156747</data>
    </edge>
    <edge source="ROU" target="BEL">
      <data key="d0">1886428</data>
    </edge>
    <edge source="ROU" target="BRA">
      <data key="d0">11460</data>
    </edge>
    <edge source="ROU" target="BGR">
      <data key="d0">3030980</data>
    </edge>
    <edge source="ROU" target="BLR">
      <data key="d0">175971</data>
    </edge>
    <edge source="ROU" target="CHL">
      <data key="d0">12014</data>
    </edge>
    <edge source="ROU" target="CHN">
      <data key="d0">61932</data>
    </edge>
    <edge source="ROU" target="COL">
      <data key="d0">82090</data>
    </edge>
    <edge source="ROU" target="HRV">
      <data key="d0">651066</data>
    </edge>
    <edge source="ROU" target="CZE">
      <data key="d0">1208966</data>
    </edge>
    <edge source="ROU" target="DNK">
      <data key="d0">2999911</data>
    </edge>
    <edge source="ROU" target="EST">
      <data key="d0">239169</data>
    </edge>
    <edge source="ROU" target="FIN">
      <data key="d0">1395173</data>
    </edge>
    <edge source="ROU" target="FRA">
      <data key="d0">52875871</data>
    </edge>
    <edge source="ROU" target="GEO">
      <data key="d0">44475</data>
    </edge>
    <edge source="ROU" target="DEU">
      <data key="d0">79421579</data>
    </edge>
    <edge source="ROU" target="GHA">
      <data key="d0">11496</data>
    </edge>
    <edge source="ROU" target="GRC">
      <data key="d0">3234838</data>
    </edge>
    <edge source="ROU" target="GTM">
      <data key="d0">30378</data>
    </edge>
    <edge source="ROU" target="HKG">
      <data key="d0">13382</data>
    </edge>
    <edge source="ROU" target="HUN">
      <data key="d0">20007895</data>
    </edge>
    <edge source="ROU" target="IRL">
      <data key="d0">61041</data>
    </edge>
    <edge source="ROU" target="ISR">
      <data key="d0">440776</data>
    </edge>
    <edge source="ROU" target="ITA">
      <data key="d0">20233227</data>
    </edge>
    <edge source="ROU" target="JPN">
      <data key="d0">135505</data>
    </edge>
    <edge source="ROU" target="KAZ">
      <data key="d0">43670</data>
    </edge>
    <edge source="ROU" target="LBN">
      <data key="d0">105430</data>
    </edge>
    <edge source="ROU" target="LVA">
      <data key="d0">43848</data>
    </edge>
    <edge source="ROU" target="LTU">
      <data key="d0">704173</data>
    </edge>
    <edge source="ROU" target="MDA">
      <data key="d0">6010734</data>
    </edge>
    <edge source="ROU" target="MAR">
      <data key="d0">52594</data>
    </edge>
    <edge source="ROU" target="MOZ">
      <data key="d0">481610</data>
    </edge>
    <edge source="ROU" target="NLD">
      <data key="d0">6480182</data>
    </edge>
    <edge source="ROU" target="NOR">
      <data key="d0">474813</data>
    </edge>
    <edge source="ROU" target="PAK">
      <data key="d0">82805</data>
    </edge>
    <edge source="ROU" target="PER">
      <data key="d0">31528</data>
    </edge>
    <edge source="ROU" target="POL">
      <data key="d0">3671064</data>
    </edge>
    <edge source="ROU" target="PRT">
      <data key="d0">42359</data>
    </edge>
    <edge source="ROU" target="RUS">
      <data key="d0">1200759</data>
    </edge>
    <edge source="ROU" target="SRB">
      <data key="d0">1919491</data>
    </edge>
    <edge source="ROU" target="SVK">
      <data key="d0">5410240</data>
    </edge>
    <edge source="ROU" target="VNM">
      <data key="d0">204168</data>
    </edge>
    <edge source="ROU" target="SVN">
      <data key="d0">2318826</data>
    </edge>
    <edge source="ROU" target="ESP">
      <data key="d0">21219694</data>
    </edge>
    <edge source="ROU" target="SWE">
      <data key="d0">725059</data>
    </edge>
    <edge source="ROU" target="CHE">
      <data key="d0">3399930</data>
    </edge>
    <edge source="ROU" target="ARE">
      <data key="d0">19573</data>
    </edge>
    <edge source="ROU" target="TUR">
      <data key="d0">916670</data>
    </edge>
    <edge source="ROU" target="UKR">
      <data key="d0">1271561</data>
    </edge>
    <edge source="ROU" target="MKD">
      <data key="d0">43596</data>
    </edge>
    <edge source="ROU" target="EGY">
      <data key="d0">277090</data>
    </edge>
    <edge source="ROU" target="GBR">
      <data key="d0">8164916</data>
    </edge>
    <edge source="ROU" target="USA">
      <data key="d0">158746</data>
    </edge>
    <edge source="UGA" target="AUT">
      <data key="d0">21449</data>
    </edge>
    <edge source="UGA" target="BDI">
      <data key="d0">13615</data>
    </edge>
    <edge source="UGA" target="ZAF">
      <data key="d0">12000</data>
    </edge>
    <edge source="UKR" target="DZA">
      <data key="d0">11292</data>
    </edge>
    <edge source="UKR" target="AZE">
      <data key="d0">1420142</data>
    </edge>
    <edge source="UKR" target="AUS">
      <data key="d0">17027</data>
    </edge>
    <edge source="UKR" target="AUT">
      <data key="d0">56279</data>
    </edge>
    <edge source="UKR" target="ARM">
      <data key="d0">490904</data>
    </edge>
    <edge source="UKR" target="BEL">
      <data key="d0">90028</data>
    </edge>
    <edge source="UKR" target="BGR">
      <data key="d0">66405</data>
    </edge>
    <edge source="UKR" target="BLR">
      <data key="d0">10240562</data>
    </edge>
    <edge source="UKR" target="CAN">
      <data key="d0">113994</data>
    </edge>
    <edge source="UKR" target="CHL">
      <data key="d0">13275</data>
    </edge>
    <edge source="UKR" target="CZE">
      <data key="d0">204994</data>
    </edge>
    <edge source="UKR" target="DNK">
      <data key="d0">159320</data>
    </edge>
    <edge source="UKR" target="EST">
      <data key="d0">55384</data>
    </edge>
    <edge source="UKR" target="FRA">
      <data key="d0">2321180</data>
    </edge>
    <edge source="UKR" target="GEO">
      <data key="d0">1659082</data>
    </edge>
    <edge source="UKR" target="DEU">
      <data key="d0">2373483</data>
    </edge>
    <edge source="UKR" target="HUN">
      <data key="d0">266884</data>
    </edge>
    <edge source="UKR" target="ISR">
      <data key="d0">10553</data>
    </edge>
    <edge source="UKR" target="ITA">
      <data key="d0">595427</data>
    </edge>
    <edge source="UKR" target="KAZ">
      <data key="d0">17688340</data>
    </edge>
    <edge source="UKR" target="KGZ">
      <data key="d0">430605</data>
    </edge>
    <edge source="UKR" target="LVA">
      <data key="d0">352080</data>
    </edge>
    <edge source="UKR" target="LTU">
      <data key="d0">724026</data>
    </edge>
    <edge source="UKR" target="MDA">
      <data key="d0">4929339</data>
    </edge>
    <edge source="UKR" target="MAR">
      <data key="d0">74866</data>
    </edge>
    <edge source="UKR" target="NLD">
      <data key="d0">28932</data>
    </edge>
    <edge source="UKR" target="NZL">
      <data key="d0">15607</data>
    </edge>
    <edge source="UKR" target="NOR">
      <data key="d0">73113</data>
    </edge>
    <edge source="UKR" target="PAN">
      <data key="d0">11113</data>
    </edge>
    <edge source="UKR" target="PER">
      <data key="d0">15240</data>
    </edge>
    <edge source="UKR" target="POL">
      <data key="d0">3287982</data>
    </edge>
    <edge source="UKR" target="ROU">
      <data key="d0">266966</data>
    </edge>
    <edge source="UKR" target="RUS">
      <data key="d0">131376110</data>
    </edge>
    <edge source="UKR" target="SRB">
      <data key="d0">263078</data>
    </edge>
    <edge source="UKR" target="IND">
      <data key="d0">386192</data>
    </edge>
    <edge source="UKR" target="SVK">
      <data key="d0">72528</data>
    </edge>
    <edge source="UKR" target="ESP">
      <data key="d0">109210</data>
    </edge>
    <edge source="UKR" target="SWE">
      <data key="d0">173994</data>
    </edge>
    <edge source="UKR" target="CHE">
      <data key="d0">30422</data>
    </edge>
    <edge source="UKR" target="ARE">
      <data key="d0">189651</data>
    </edge>
    <edge source="UKR" target="TUN">
      <data key="d0">64525</data>
    </edge>
    <edge source="UKR" target="TUR">
      <data key="d0">75099</data>
    </edge>
    <edge source="UKR" target="GBR">
      <data key="d0">186411</data>
    </edge>
    <edge source="UKR" target="USA">
      <data key="d0">137811</data>
    </edge>
    <edge source="KGZ" target="KAZ">
      <data key="d0">511778</data>
    </edge>
    <edge source="KGZ" target="RUS">
      <data key="d0">53886</data>
    </edge>
    <edge source="KGZ" target="CHE">
      <data key="d0">14524</data>
    </edge>
    <edge source="KGZ" target="TUR">
      <data key="d0">20290</data>
    </edge>
    <edge source="CMR" target="BEL">
      <data key="d0">241663</data>
    </edge>
    <edge source="CMR" target="CAF">
      <data key="d0">102044</data>
    </edge>
    <edge source="CMR" target="CHN">
      <data key="d0">10913</data>
    </edge>
    <edge source="CMR" target="FRA">
      <data key="d0">37716</data>
    </edge>
    <edge source="CMR" target="CIV">
      <data key="d0">18807</data>
    </edge>
    <edge source="CMR" target="TZA">
      <data key="d0">44045</data>
    </edge>
    <edge source="SLV" target="CRI">
      <data key="d0">375492</data>
    </edge>
    <edge source="SLV" target="GTM">
      <data key="d0">1470479</data>
    </edge>
    <edge source="SLV" target="HND">
      <data key="d0">1223524</data>
    </edge>
    <edge source="SLV" target="JAM">
      <data key="d0">24300</data>
    </edge>
    <edge source="SLV" target="KOR">
      <data key="d0">22443</data>
    </edge>
    <edge source="SLV" target="MEX">
      <data key="d0">17371</data>
    </edge>
    <edge source="SLV" target="NIC">
      <data key="d0">556609</data>
    </edge>
    <edge source="SLV" target="PAN">
      <data key="d0">252890</data>
    </edge>
    <edge source="SLV" target="USA">
      <data key="d0">585731</data>
    </edge>
    <edge source="GMB" target="SEN">
      <data key="d0">55176</data>
    </edge>
    <edge source="NER" target="FRA">
      <data key="d0">19379</data>
    </edge>
    <edge source="BWA" target="ZAF">
      <data key="d0">1344072</data>
    </edge>
    <edge source="BWA" target="ZWE">
      <data key="d0">20688</data>
    </edge>
    <edge source="ZWE" target="MOZ">
      <data key="d0">67303</data>
    </edge>
    <edge source="ZWE" target="ZAF">
      <data key="d0">27068</data>
    </edge>
    <edge source="HND" target="GTM">
      <data key="d0">14633</data>
    </edge>
    <edge source="HND" target="NIC">
      <data key="d0">11091</data>
    </edge>
    <edge source="HND" target="USA">
      <data key="d0">21636</data>
    </edge>
    <edge source="PSE" target="ISR">
      <data key="d0">4183597</data>
    </edge>
    <edge source="PSE" target="SAU">
      <data key="d0">14300</data>
    </edge>
    <edge source="JAM" target="CAN">
      <data key="d0">164353</data>
    </edge>
    <edge source="JAM" target="MEX">
      <data key="d0">21242</data>
    </edge>
    <edge source="JAM" target="USA">
      <data key="d0">490735</data>
    </edge>
    <edge source="MWI" target="ZAF">
      <data key="d0">15480</data>
    </edge>
  </graph>
</graphml>
