# Supplementary material for: Core-periphery structure in sectoral international trade networks: A new approach to an old theory
Source: PLoS One. 2020 Apr 2;15(4):e0229547. doi: 10.1371/journal.pone.0229547 (PMC7117750; doi:10.1371/journal.pone.0229547)
Supplement: S8 File — (ZIP) [file pone.0229547.s008.zip › S8_File/Networks 2012/82-FURNITURE,BEDDING,ETC..graphml]

<?xml version='1.0' encoding='utf-8'?>
<graphml xmlns="http://graphml.graphdrawing.org/xmlns" xmlns:xsi="http://www.w3.org/2001/XMLSchema-instance" xsi:schemaLocation="http://graphml.graphdrawing.org/xmlns http://graphml.graphdrawing.org/xmlns/1.0/graphml.xsd">
  <key attr.name="weight" attr.type="long" for="edge" id="d0" />
  <graph edgedefault="directed">
    <node id="ALB" />
    <node id="DZA" />
    <node id="BEL" />
    <node id="BGR" />
    <node id="HRV" />
    <node id="FRA" />
    <node id="DEU" />
    <node id="GRC" />
    <node id="ITA" />
    <node id="PAK" />
    <node id="ROU" />
    <node id="RUS" />
    <node id="SEN" />
    <node id="SRB" />
    <node id="SVN" />
    <node id="ARE" />
    <node id="TUR" />
    <node id="MKD" />
    <node id="GBR" />
    <node id="USA" />
    <node id="LBN" />
    <node id="NER" />
    <node id="ARG" />
    <node id="BOL" />
    <node id="BRA" />
    <node id="CHL" />
    <node id="COL" />
    <node id="CRI" />
    <node id="DNK" />
    <node id="ECU" />
    <node id="SLV" />
    <node id="GTM" />
    <node id="HND" />
    <node id="MRT" />
    <node id="MEX" />
    <node id="NIC" />
    <node id="NOR" />
    <node id="PAN" />
    <node id="PRY" />
    <node id="PER" />
    <node id="PRT" />
    <node id="SAU" />
    <node id="SGP" />
    <node id="ZAF" />
    <node id="ESP" />
    <node id="SWE" />
    <node id="CHE" />
    <node id="EGY" />
    <node id="URY" />
    <node id="ARM" />
    <node id="GEO" />
    <node id="AUS" />
    <node id="KHM" />
    <node id="CAN" />
    <node id="CHN" />
    <node id="GHA" />
    <node id="HKG" />
    <node id="IDN" />
    <node id="IRL" />
    <node id="ISR" />
    <node id="JPN" />
    <node id="KOR" />
    <node id="LVA" />
    <node id="MYS" />
    <node id="MUS" />
    <node id="OMN" />
    <node id="NLD" />
    <node id="NZL" />
    <node id="PHL" />
    <node id="POL" />
    <node id="IND" />
    <node id="VNM" />
    <node id="THA" />
    <node id="TGO" />
    <node id="AUT" />
    <node id="AZE" />
    <node id="BLR" />
    <node id="CZE" />
    <node id="EST" />
    <node id="FIN" />
    <node id="GMB" />
    <node id="HUN" />
    <node id="KAZ" />
    <node id="JOR" />
    <node id="KGZ" />
    <node id="LTU" />
    <node id="MWI" />
    <node id="MDA" />
    <node id="MAR" />
    <node id="SVK" />
    <node id="TUN" />
    <node id="UKR" />
    <node id="BDI" />
    <node id="CMR" />
    <node id="BEN" />
    <node id="ETH" />
    <node id="CIV" />
    <node id="MDG" />
    <node id="MOZ" />
    <node id="UGA" />
    <node id="TZA" />
    <node id="BFA" />
    <node id="BWA" />
    <node id="NAM" />
    <node id="ZWE" />
    <node id="JAM" />
    <node id="LKA" />
    <node id="CAF" />
    <node id="PSE" />
    <edge source="ALB" target="DZA">
      <data key="d0">118342</data>
    </edge>
    <edge source="ALB" target="BEL">
      <data key="d0">98229</data>
    </edge>
    <edge source="ALB" target="BGR">
      <data key="d0">981009</data>
    </edge>
    <edge source="ALB" target="HRV">
      <data key="d0">124828</data>
    </edge>
    <edge source="ALB" target="FRA">
      <data key="d0">59097</data>
    </edge>
    <edge source="ALB" target="DEU">
      <data key="d0">48714</data>
    </edge>
    <edge source="ALB" target="GRC">
      <data key="d0">1688869</data>
    </edge>
    <edge source="ALB" target="ITA">
      <data key="d0">7382428</data>
    </edge>
    <edge source="ALB" target="PAK">
      <data key="d0">15379</data>
    </edge>
    <edge source="ALB" target="ROU">
      <data key="d0">1081937</data>
    </edge>
    <edge source="ALB" target="RUS">
      <data key="d0">31059</data>
    </edge>
    <edge source="ALB" target="SEN">
      <data key="d0">28593</data>
    </edge>
    <edge source="ALB" target="SRB">
      <data key="d0">3042229</data>
    </edge>
    <edge source="ALB" target="SVN">
      <data key="d0">20022</data>
    </edge>
    <edge source="ALB" target="ARE">
      <data key="d0">197180</data>
    </edge>
    <edge source="ALB" target="TUR">
      <data key="d0">97055</data>
    </edge>
    <edge source="ALB" target="MKD">
      <data key="d0">409604</data>
    </edge>
    <edge source="ALB" target="GBR">
      <data key="d0">34797</data>
    </edge>
    <edge source="ALB" target="USA">
      <data key="d0">14848</data>
    </edge>
    <edge source="DZA" target="LBN">
      <data key="d0">18238</data>
    </edge>
    <edge source="DZA" target="NER">
      <data key="d0">46089</data>
    </edge>
    <edge source="DZA" target="TUR">
      <data key="d0">22979</data>
    </edge>
    <edge source="BEL" target="DZA">
      <data key="d0">1410960</data>
    </edge>
    <edge source="BEL" target="AZE">
      <data key="d0">338227</data>
    </edge>
    <edge source="BEL" target="ARG">
      <data key="d0">24244</data>
    </edge>
    <edge source="BEL" target="AUS">
      <data key="d0">6059271</data>
    </edge>
    <edge source="BEL" target="AUT">
      <data key="d0">9397674</data>
    </edge>
    <edge source="BEL" target="ARM">
      <data key="d0">35064</data>
    </edge>
    <edge source="BEL" target="BRA">
      <data key="d0">2820874</data>
    </edge>
    <edge source="BEL" target="BGR">
      <data key="d0">917018</data>
    </edge>
    <edge source="BEL" target="BDI">
      <data key="d0">690276</data>
    </edge>
    <edge source="BEL" target="BLR">
      <data key="d0">134733</data>
    </edge>
    <edge source="BEL" target="KHM">
      <data key="d0">16881</data>
    </edge>
    <edge source="BEL" target="CMR">
      <data key="d0">1340883</data>
    </edge>
    <edge source="BEL" target="CAN">
      <data key="d0">3387712</data>
    </edge>
    <edge source="BEL" target="CHL">
      <data key="d0">101814</data>
    </edge>
    <edge source="BEL" target="CHN">
      <data key="d0">10995263</data>
    </edge>
    <edge source="BEL" target="COL">
      <data key="d0">113950</data>
    </edge>
    <edge source="BEL" target="CRI">
      <data key="d0">132368</data>
    </edge>
    <edge source="BEL" target="HRV">
      <data key="d0">552283</data>
    </edge>
    <edge source="BEL" target="CZE">
      <data key="d0">4312773</data>
    </edge>
    <edge source="BEL" target="BEN">
      <data key="d0">130240</data>
    </edge>
    <edge source="BEL" target="DNK">
      <data key="d0">3874921</data>
    </edge>
    <edge source="BEL" target="ECU">
      <data key="d0">173288</data>
    </edge>
    <edge source="BEL" target="ETH">
      <data key="d0">57810</data>
    </edge>
    <edge source="BEL" target="EST">
      <data key="d0">2496622</data>
    </edge>
    <edge source="BEL" target="FIN">
      <data key="d0">3054585</data>
    </edge>
    <edge source="BEL" target="FRA">
      <data key="d0">760714795</data>
    </edge>
    <edge source="BEL" target="GEO">
      <data key="d0">697188</data>
    </edge>
    <edge source="BEL" target="GMB">
      <data key="d0">18340</data>
    </edge>
    <edge source="BEL" target="DEU">
      <data key="d0">169653412</data>
    </edge>
    <edge source="BEL" target="GHA">
      <data key="d0">841528</data>
    </edge>
    <edge source="BEL" target="GRC">
      <data key="d0">1392904</data>
    </edge>
    <edge source="BEL" target="GTM">
      <data key="d0">44553</data>
    </edge>
    <edge source="BEL" target="HKG">
      <data key="d0">661005</data>
    </edge>
    <edge source="BEL" target="HUN">
      <data key="d0">3452591</data>
    </edge>
    <edge source="BEL" target="IDN">
      <data key="d0">1240665</data>
    </edge>
    <edge source="BEL" target="IRL">
      <data key="d0">2662108</data>
    </edge>
    <edge source="BEL" target="ISR">
      <data key="d0">2510662</data>
    </edge>
    <edge source="BEL" target="ITA">
      <data key="d0">19990657</data>
    </edge>
    <edge source="BEL" target="CIV">
      <data key="d0">441615</data>
    </edge>
    <edge source="BEL" target="JPN">
      <data key="d0">3515262</data>
    </edge>
    <edge source="BEL" target="KAZ">
      <data key="d0">134851</data>
    </edge>
    <edge source="BEL" target="JOR">
      <data key="d0">162234</data>
    </edge>
    <edge source="BEL" target="KOR">
      <data key="d0">10549223</data>
    </edge>
    <edge source="BEL" target="LBN">
      <data key="d0">990747</data>
    </edge>
    <edge source="BEL" target="LVA">
      <data key="d0">551286</data>
    </edge>
    <edge source="BEL" target="LTU">
      <data key="d0">532771</data>
    </edge>
    <edge source="BEL" target="MDG">
      <data key="d0">65510</data>
    </edge>
    <edge source="BEL" target="MYS">
      <data key="d0">179136</data>
    </edge>
    <edge source="BEL" target="MRT">
      <data key="d0">144106</data>
    </edge>
    <edge source="BEL" target="MUS">
      <data key="d0">141604</data>
    </edge>
    <edge source="BEL" target="MEX">
      <data key="d0">377024</data>
    </edge>
    <edge source="BEL" target="MDA">
      <data key="d0">39197</data>
    </edge>
    <edge source="BEL" target="MAR">
      <data key="d0">2231055</data>
    </edge>
    <edge source="BEL" target="MOZ">
      <data key="d0">79549</data>
    </edge>
    <edge source="BEL" target="OMN">
      <data key="d0">59342</data>
    </edge>
    <edge source="BEL" target="NLD">
      <data key="d0">525837763</data>
    </edge>
    <edge source="BEL" target="NZL">
      <data key="d0">486494</data>
    </edge>
    <edge source="BEL" target="NER">
      <data key="d0">53452</data>
    </edge>
    <edge source="BEL" target="NOR">
      <data key="d0">3902479</data>
    </edge>
    <edge source="BEL" target="PAK">
      <data key="d0">45258</data>
    </edge>
    <edge source="BEL" target="PAN">
      <data key="d0">20795</data>
    </edge>
    <edge source="BEL" target="PER">
      <data key="d0">153999</data>
    </edge>
    <edge source="BEL" target="PHL">
      <data key="d0">21358</data>
    </edge>
    <edge source="BEL" target="POL">
      <data key="d0">14143135</data>
    </edge>
    <edge source="BEL" target="PRT">
      <data key="d0">9414266</data>
    </edge>
    <edge source="BEL" target="ROU">
      <data key="d0">2592896</data>
    </edge>
    <edge source="BEL" target="RUS">
      <data key="d0">8452282</data>
    </edge>
    <edge source="BEL" target="SAU">
      <data key="d0">1152139</data>
    </edge>
    <edge source="BEL" target="SEN">
      <data key="d0">599309</data>
    </edge>
    <edge source="BEL" target="SRB">
      <data key="d0">599989</data>
    </edge>
    <edge source="BEL" target="IND">
      <data key="d0">919419</data>
    </edge>
    <edge source="BEL" target="SGP">
      <data key="d0">1958556</data>
    </edge>
    <edge source="BEL" target="SVK">
      <data key="d0">2831506</data>
    </edge>
    <edge source="BEL" target="VNM">
      <data key="d0">129638</data>
    </edge>
    <edge source="BEL" target="SVN">
      <data key="d0">760141</data>
    </edge>
    <edge source="BEL" target="ZAF">
      <data key="d0">1631382</data>
    </edge>
    <edge source="BEL" target="ESP">
      <data key="d0">24431950</data>
    </edge>
    <edge source="BEL" target="SWE">
      <data key="d0">16247576</data>
    </edge>
    <edge source="BEL" target="CHE">
      <data key="d0">23457219</data>
    </edge>
    <edge source="BEL" target="THA">
      <data key="d0">848348</data>
    </edge>
    <edge source="BEL" target="TGO">
      <data key="d0">77441</data>
    </edge>
    <edge source="BEL" target="ARE">
      <data key="d0">2723723</data>
    </edge>
    <edge source="BEL" target="TUN">
      <data key="d0">212764</data>
    </edge>
    <edge source="BEL" target="TUR">
      <data key="d0">1951571</data>
    </edge>
    <edge source="BEL" target="UGA">
      <data key="d0">79416</data>
    </edge>
    <edge source="BEL" target="UKR">
      <data key="d0">1173202</data>
    </edge>
    <edge source="BEL" target="MKD">
      <data key="d0">91043</data>
    </edge>
    <edge source="BEL" target="EGY">
      <data key="d0">846646</data>
    </edge>
    <edge source="BEL" target="GBR">
      <data key="d0">57027050</data>
    </edge>
    <edge source="BEL" target="TZA">
      <data key="d0">103206</data>
    </edge>
    <edge source="BEL" target="USA">
      <data key="d0">25403220</data>
    </edge>
    <edge source="BEL" target="BFA">
      <data key="d0">270545</data>
    </edge>
    <edge source="BEL" target="URY">
      <data key="d0">35644</data>
    </edge>
    <edge source="BGR" target="ALB">
      <data key="d0">340993</data>
    </edge>
    <edge source="BGR" target="DZA">
      <data key="d0">74444</data>
    </edge>
    <edge source="BGR" target="AZE">
      <data key="d0">101643</data>
    </edge>
    <edge source="BGR" target="AUS">
      <data key="d0">440575</data>
    </edge>
    <edge source="BGR" target="AUT">
      <data key="d0">13455579</data>
    </edge>
    <edge source="BGR" target="ARM">
      <data key="d0">1792400</data>
    </edge>
    <edge source="BGR" target="BEL">
      <data key="d0">12343611</data>
    </edge>
    <edge source="BGR" target="BLR">
      <data key="d0">74830</data>
    </edge>
    <edge source="BGR" target="CAN">
      <data key="d0">1531705</data>
    </edge>
    <edge source="BGR" target="CHN">
      <data key="d0">2701514</data>
    </edge>
    <edge source="BGR" target="HRV">
      <data key="d0">636825</data>
    </edge>
    <edge source="BGR" target="CZE">
      <data key="d0">23680418</data>
    </edge>
    <edge source="BGR" target="DNK">
      <data key="d0">11827711</data>
    </edge>
    <edge source="BGR" target="EST">
      <data key="d0">275834</data>
    </edge>
    <edge source="BGR" target="FIN">
      <data key="d0">1300839</data>
    </edge>
    <edge source="BGR" target="FRA">
      <data key="d0">35094821</data>
    </edge>
    <edge source="BGR" target="GEO">
      <data key="d0">347087</data>
    </edge>
    <edge source="BGR" target="DEU">
      <data key="d0">85626147</data>
    </edge>
    <edge source="BGR" target="GRC">
      <data key="d0">14243488</data>
    </edge>
    <edge source="BGR" target="HUN">
      <data key="d0">1477618</data>
    </edge>
    <edge source="BGR" target="IRL">
      <data key="d0">386815</data>
    </edge>
    <edge source="BGR" target="ISR">
      <data key="d0">5497316</data>
    </edge>
    <edge source="BGR" target="ITA">
      <data key="d0">44655032</data>
    </edge>
    <edge source="BGR" target="CIV">
      <data key="d0">52462</data>
    </edge>
    <edge source="BGR" target="JPN">
      <data key="d0">521885</data>
    </edge>
    <edge source="BGR" target="KAZ">
      <data key="d0">149509</data>
    </edge>
    <edge source="BGR" target="KOR">
      <data key="d0">2369937</data>
    </edge>
    <edge source="BGR" target="LVA">
      <data key="d0">451016</data>
    </edge>
    <edge source="BGR" target="LTU">
      <data key="d0">211798</data>
    </edge>
    <edge source="BGR" target="MEX">
      <data key="d0">29165</data>
    </edge>
    <edge source="BGR" target="MDA">
      <data key="d0">255167</data>
    </edge>
    <edge source="BGR" target="MAR">
      <data key="d0">260184</data>
    </edge>
    <edge source="BGR" target="NLD">
      <data key="d0">17410733</data>
    </edge>
    <edge source="BGR" target="NOR">
      <data key="d0">1670327</data>
    </edge>
    <edge source="BGR" target="POL">
      <data key="d0">11850923</data>
    </edge>
    <edge source="BGR" target="PRT">
      <data key="d0">227674</data>
    </edge>
    <edge source="BGR" target="ROU">
      <data key="d0">6743161</data>
    </edge>
    <edge source="BGR" target="RUS">
      <data key="d0">12248132</data>
    </edge>
    <edge source="BGR" target="SAU">
      <data key="d0">1785162</data>
    </edge>
    <edge source="BGR" target="SEN">
      <data key="d0">19481</data>
    </edge>
    <edge source="BGR" target="SRB">
      <data key="d0">2580314</data>
    </edge>
    <edge source="BGR" target="IND">
      <data key="d0">78927</data>
    </edge>
    <edge source="BGR" target="SVK">
      <data key="d0">1320751</data>
    </edge>
    <edge source="BGR" target="SVN">
      <data key="d0">199644</data>
    </edge>
    <edge source="BGR" target="ZAF">
      <data key="d0">88788</data>
    </edge>
    <edge source="BGR" target="ESP">
      <data key="d0">12512241</data>
    </edge>
    <edge source="BGR" target="SWE">
      <data key="d0">13860175</data>
    </edge>
    <edge source="BGR" target="CHE">
      <data key="d0">6090405</data>
    </edge>
    <edge source="BGR" target="ARE">
      <data key="d0">1577483</data>
    </edge>
    <edge source="BGR" target="TUR">
      <data key="d0">2604665</data>
    </edge>
    <edge source="BGR" target="UKR">
      <data key="d0">358043</data>
    </edge>
    <edge source="BGR" target="MKD">
      <data key="d0">1754579</data>
    </edge>
    <edge source="BGR" target="GBR">
      <data key="d0">24002121</data>
    </edge>
    <edge source="BGR" target="USA">
      <data key="d0">18976975</data>
    </edge>
    <edge source="HRV" target="ALB">
      <data key="d0">50851</data>
    </edge>
    <edge source="HRV" target="AZE">
      <data key="d0">441963</data>
    </edge>
    <edge source="HRV" target="AUT">
      <data key="d0">12807093</data>
    </edge>
    <edge source="HRV" target="BEL">
      <data key="d0">6693186</data>
    </edge>
    <edge source="HRV" target="BGR">
      <data key="d0">218779</data>
    </edge>
    <edge source="HRV" target="CAN">
      <data key="d0">989721</data>
    </edge>
    <edge source="HRV" target="CHN">
      <data key="d0">4374208</data>
    </edge>
    <edge source="HRV" target="CZE">
      <data key="d0">1344951</data>
    </edge>
    <edge source="HRV" target="DNK">
      <data key="d0">2053293</data>
    </edge>
    <edge source="HRV" target="EST">
      <data key="d0">361628</data>
    </edge>
    <edge source="HRV" target="FRA">
      <data key="d0">9692545</data>
    </edge>
    <edge source="HRV" target="GEO">
      <data key="d0">23552</data>
    </edge>
    <edge source="HRV" target="DEU">
      <data key="d0">121206495</data>
    </edge>
    <edge source="HRV" target="GRC">
      <data key="d0">136907</data>
    </edge>
    <edge source="HRV" target="HUN">
      <data key="d0">1100747</data>
    </edge>
    <edge source="HRV" target="ISR">
      <data key="d0">13953</data>
    </edge>
    <edge source="HRV" target="ITA">
      <data key="d0">29488222</data>
    </edge>
    <edge source="HRV" target="KAZ">
      <data key="d0">368119</data>
    </edge>
    <edge source="HRV" target="KOR">
      <data key="d0">35175</data>
    </edge>
    <edge source="HRV" target="LBN">
      <data key="d0">28593</data>
    </edge>
    <edge source="HRV" target="LVA">
      <data key="d0">63773</data>
    </edge>
    <edge source="HRV" target="LTU">
      <data key="d0">105227</data>
    </edge>
    <edge source="HRV" target="MDA">
      <data key="d0">18725</data>
    </edge>
    <edge source="HRV" target="MAR">
      <data key="d0">14521</data>
    </edge>
    <edge source="HRV" target="NLD">
      <data key="d0">6256520</data>
    </edge>
    <edge source="HRV" target="NOR">
      <data key="d0">25971</data>
    </edge>
    <edge source="HRV" target="POL">
      <data key="d0">7559501</data>
    </edge>
    <edge source="HRV" target="ROU">
      <data key="d0">1731733</data>
    </edge>
    <edge source="HRV" target="RUS">
      <data key="d0">581004</data>
    </edge>
    <edge source="HRV" target="SAU">
      <data key="d0">30447</data>
    </edge>
    <edge source="HRV" target="SRB">
      <data key="d0">6294545</data>
    </edge>
    <edge source="HRV" target="SVK">
      <data key="d0">49178629</data>
    </edge>
    <edge source="HRV" target="SVN">
      <data key="d0">19059374</data>
    </edge>
    <edge source="HRV" target="ZAF">
      <data key="d0">151538</data>
    </edge>
    <edge source="HRV" target="ESP">
      <data key="d0">5902959</data>
    </edge>
    <edge source="HRV" target="SWE">
      <data key="d0">4315640</data>
    </edge>
    <edge source="HRV" target="CHE">
      <data key="d0">8328847</data>
    </edge>
    <edge source="HRV" target="ARE">
      <data key="d0">13553</data>
    </edge>
    <edge source="HRV" target="UKR">
      <data key="d0">33930</data>
    </edge>
    <edge source="HRV" target="MKD">
      <data key="d0">1234873</data>
    </edge>
    <edge source="HRV" target="EGY">
      <data key="d0">452030</data>
    </edge>
    <edge source="HRV" target="GBR">
      <data key="d0">5995870</data>
    </edge>
    <edge source="HRV" target="USA">
      <data key="d0">2126996</data>
    </edge>
    <edge source="FRA" target="ALB">
      <data key="d0">296734</data>
    </edge>
    <edge source="FRA" target="DZA">
      <data key="d0">12520325</data>
    </edge>
    <edge source="FRA" target="AZE">
      <data key="d0">2747384</data>
    </edge>
    <edge source="FRA" target="ARG">
      <data key="d0">6285567</data>
    </edge>
    <edge source="FRA" target="AUS">
      <data key="d0">11271282</data>
    </edge>
    <edge source="FRA" target="AUT">
      <data key="d0">26436928</data>
    </edge>
    <edge source="FRA" target="ARM">
      <data key="d0">116912</data>
    </edge>
    <edge source="FRA" target="BEL">
      <data key="d0">231208719</data>
    </edge>
    <edge source="FRA" target="BWA">
      <data key="d0">605814</data>
    </edge>
    <edge source="FRA" target="BRA">
      <data key="d0">25543751</data>
    </edge>
    <edge source="FRA" target="BGR">
      <data key="d0">2826894</data>
    </edge>
    <edge source="FRA" target="BDI">
      <data key="d0">24369</data>
    </edge>
    <edge source="FRA" target="BLR">
      <data key="d0">1017440</data>
    </edge>
    <edge source="FRA" target="KHM">
      <data key="d0">485791</data>
    </edge>
    <edge source="FRA" target="CMR">
      <data key="d0">3152355</data>
    </edge>
    <edge source="FRA" target="CAN">
      <data key="d0">17807750</data>
    </edge>
    <edge source="FRA" target="CAF">
      <data key="d0">440405</data>
    </edge>
    <edge source="FRA" target="LKA">
      <data key="d0">902784</data>
    </edge>
    <edge source="FRA" target="CHL">
      <data key="d0">4905580</data>
    </edge>
    <edge source="FRA" target="CHN">
      <data key="d0">68048929</data>
    </edge>
    <edge source="FRA" target="COL">
      <data key="d0">1863426</data>
    </edge>
    <edge source="FRA" target="CRI">
      <data key="d0">57803</data>
    </edge>
    <edge source="FRA" target="HRV">
      <data key="d0">2431375</data>
    </edge>
    <edge source="FRA" target="CZE">
      <data key="d0">24501528</data>
    </edge>
    <edge source="FRA" target="BEN">
      <data key="d0">1405264</data>
    </edge>
    <edge source="FRA" target="DNK">
      <data key="d0">9855515</data>
    </edge>
    <edge source="FRA" target="ECU">
      <data key="d0">56192</data>
    </edge>
    <edge source="FRA" target="ETH">
      <data key="d0">259560</data>
    </edge>
    <edge source="FRA" target="EST">
      <data key="d0">1363182</data>
    </edge>
    <edge source="FRA" target="FIN">
      <data key="d0">6950276</data>
    </edge>
    <edge source="FRA" target="GEO">
      <data key="d0">864710</data>
    </edge>
    <edge source="FRA" target="GMB">
      <data key="d0">88709</data>
    </edge>
    <edge source="FRA" target="DEU">
      <data key="d0">499858986</data>
    </edge>
    <edge source="FRA" target="GHA">
      <data key="d0">2379395</data>
    </edge>
    <edge source="FRA" target="GRC">
      <data key="d0">4741055</data>
    </edge>
    <edge source="FRA" target="GTM">
      <data key="d0">97695</data>
    </edge>
    <edge source="FRA" target="HKG">
      <data key="d0">25174430</data>
    </edge>
    <edge source="FRA" target="HUN">
      <data key="d0">10181424</data>
    </edge>
    <edge source="FRA" target="IDN">
      <data key="d0">2064099</data>
    </edge>
    <edge source="FRA" target="IRL">
      <data key="d0">4798339</data>
    </edge>
    <edge source="FRA" target="ISR">
      <data key="d0">12168333</data>
    </edge>
    <edge source="FRA" target="ITA">
      <data key="d0">123538484</data>
    </edge>
    <edge source="FRA" target="CIV">
      <data key="d0">8485069</data>
    </edge>
    <edge source="FRA" target="JPN">
      <data key="d0">38590823</data>
    </edge>
    <edge source="FRA" target="KAZ">
      <data key="d0">4137498</data>
    </edge>
    <edge source="FRA" target="JOR">
      <data key="d0">895683</data>
    </edge>
    <edge source="FRA" target="KOR">
      <data key="d0">16484523</data>
    </edge>
    <edge source="FRA" target="LBN">
      <data key="d0">9811124</data>
    </edge>
    <edge source="FRA" target="LVA">
      <data key="d0">1815414</data>
    </edge>
    <edge source="FRA" target="LTU">
      <data key="d0">1753481</data>
    </edge>
    <edge source="FRA" target="MDG">
      <data key="d0">1307994</data>
    </edge>
    <edge source="FRA" target="MYS">
      <data key="d0">2566293</data>
    </edge>
    <edge source="FRA" target="MRT">
      <data key="d0">1346808</data>
    </edge>
    <edge source="FRA" target="MUS">
      <data key="d0">5566979</data>
    </edge>
    <edge source="FRA" target="MEX">
      <data key="d0">4569682</data>
    </edge>
    <edge source="FRA" target="MDA">
      <data key="d0">146470</data>
    </edge>
    <edge source="FRA" target="MAR">
      <data key="d0">33169503</data>
    </edge>
    <edge source="FRA" target="MOZ">
      <data key="d0">67688</data>
    </edge>
    <edge source="FRA" target="OMN">
      <data key="d0">1824762</data>
    </edge>
    <edge source="FRA" target="NLD">
      <data key="d0">49255339</data>
    </edge>
    <edge source="FRA" target="NZL">
      <data key="d0">1469221</data>
    </edge>
    <edge source="FRA" target="NER">
      <data key="d0">379410</data>
    </edge>
    <edge source="FRA" target="NOR">
      <data key="d0">8877903</data>
    </edge>
    <edge source="FRA" target="PAK">
      <data key="d0">221624</data>
    </edge>
    <edge source="FRA" target="PAN">
      <data key="d0">827020</data>
    </edge>
    <edge source="FRA" target="PRY">
      <data key="d0">62513</data>
    </edge>
    <edge source="FRA" target="PER">
      <data key="d0">250968</data>
    </edge>
    <edge source="FRA" target="PHL">
      <data key="d0">2969393</data>
    </edge>
    <edge source="FRA" target="POL">
      <data key="d0">86747317</data>
    </edge>
    <edge source="FRA" target="PRT">
      <data key="d0">43955757</data>
    </edge>
    <edge source="FRA" target="ROU">
      <data key="d0">19574473</data>
    </edge>
    <edge source="FRA" target="RUS">
      <data key="d0">34667380</data>
    </edge>
    <edge source="FRA" target="SAU">
      <data key="d0">17856598</data>
    </edge>
    <edge source="FRA" target="SEN">
      <data key="d0">6871066</data>
    </edge>
    <edge source="FRA" target="SRB">
      <data key="d0">1191415</data>
    </edge>
    <edge source="FRA" target="IND">
      <data key="d0">3039923</data>
    </edge>
    <edge source="FRA" target="SGP">
      <data key="d0">13816864</data>
    </edge>
    <edge source="FRA" target="SVK">
      <data key="d0">11606848</data>
    </edge>
    <edge source="FRA" target="VNM">
      <data key="d0">1139625</data>
    </edge>
    <edge source="FRA" target="SVN">
      <data key="d0">8095961</data>
    </edge>
    <edge source="FRA" target="ZAF">
      <data key="d0">8223836</data>
    </edge>
    <edge source="FRA" target="ZWE">
      <data key="d0">16086</data>
    </edge>
    <edge source="FRA" target="ESP">
      <data key="d0">187236267</data>
    </edge>
    <edge source="FRA" target="SWE">
      <data key="d0">17252530</data>
    </edge>
    <edge source="FRA" target="CHE">
      <data key="d0">241606619</data>
    </edge>
    <edge source="FRA" target="THA">
      <data key="d0">6524005</data>
    </edge>
    <edge source="FRA" target="TGO">
      <data key="d0">1359039</data>
    </edge>
    <edge source="FRA" target="ARE">
      <data key="d0">41094246</data>
    </edge>
    <edge source="FRA" target="TUN">
      <data key="d0">19288942</data>
    </edge>
    <edge source="FRA" target="TUR">
      <data key="d0">25990287</data>
    </edge>
    <edge source="FRA" target="UGA">
      <data key="d0">231785</data>
    </edge>
    <edge source="FRA" target="UKR">
      <data key="d0">3998616</data>
    </edge>
    <edge source="FRA" target="MKD">
      <data key="d0">132865</data>
    </edge>
    <edge source="FRA" target="EGY">
      <data key="d0">4457172</data>
    </edge>
    <edge source="FRA" target="GBR">
      <data key="d0">201990547</data>
    </edge>
    <edge source="FRA" target="TZA">
      <data key="d0">23159</data>
    </edge>
    <edge source="FRA" target="USA">
      <data key="d0">195281748</data>
    </edge>
    <edge source="FRA" target="BFA">
      <data key="d0">815121</data>
    </edge>
    <edge source="FRA" target="URY">
      <data key="d0">643439</data>
    </edge>
    <edge source="DEU" target="ALB">
      <data key="d0">410730</data>
    </edge>
    <edge source="DEU" target="DZA">
      <data key="d0">4064324</data>
    </edge>
    <edge source="DEU" target="AZE">
      <data key="d0">5418168</data>
    </edge>
    <edge source="DEU" target="ARG">
      <data key="d0">13916867</data>
    </edge>
    <edge source="DEU" target="AUS">
      <data key="d0">62282295</data>
    </edge>
    <edge source="DEU" target="AUT">
      <data key="d0">1290359935</data>
    </edge>
    <edge source="DEU" target="ARM">
      <data key="d0">2394739</data>
    </edge>
    <edge source="DEU" target="BEL">
      <data key="d0">694824001</data>
    </edge>
    <edge source="DEU" target="BOL">
      <data key="d0">559221</data>
    </edge>
    <edge source="DEU" target="BRA">
      <data key="d0">37251572</data>
    </edge>
    <edge source="DEU" target="BGR">
      <data key="d0">24073076</data>
    </edge>
    <edge source="DEU" target="BLR">
      <data key="d0">3989224</data>
    </edge>
    <edge source="DEU" target="CMR">
      <data key="d0">358617</data>
    </edge>
    <edge source="DEU" target="CAN">
      <data key="d0">45012900</data>
    </edge>
    <edge source="DEU" target="CAF">
      <data key="d0">14594</data>
    </edge>
    <edge source="DEU" target="LKA">
      <data key="d0">936118</data>
    </edge>
    <edge source="DEU" target="CHL">
      <data key="d0">11100681</data>
    </edge>
    <edge source="DEU" target="CHN">
      <data key="d0">369204410</data>
    </edge>
    <edge source="DEU" target="COL">
      <data key="d0">5299284</data>
    </edge>
    <edge source="DEU" target="CRI">
      <data key="d0">597685</data>
    </edge>
    <edge source="DEU" target="HRV">
      <data key="d0">41683191</data>
    </edge>
    <edge source="DEU" target="CZE">
      <data key="d0">354595709</data>
    </edge>
    <edge source="DEU" target="BEN">
      <data key="d0">445835</data>
    </edge>
    <edge source="DEU" target="DNK">
      <data key="d0">146279231</data>
    </edge>
    <edge source="DEU" target="ECU">
      <data key="d0">918300</data>
    </edge>
    <edge source="DEU" target="SLV">
      <data key="d0">71456</data>
    </edge>
    <edge source="DEU" target="ETH">
      <data key="d0">485503</data>
    </edge>
    <edge source="DEU" target="EST">
      <data key="d0">9347058</data>
    </edge>
    <edge source="DEU" target="FIN">
      <data key="d0">71034331</data>
    </edge>
    <edge source="DEU" target="FRA">
      <data key="d0">1831806786</data>
    </edge>
    <edge source="DEU" target="GEO">
      <data key="d0">1879396</data>
    </edge>
    <edge source="DEU" target="GMB">
      <data key="d0">117061</data>
    </edge>
    <edge source="DEU" target="PSE">
      <data key="d0">84067</data>
    </edge>
    <edge source="DEU" target="GHA">
      <data key="d0">2732804</data>
    </edge>
    <edge source="DEU" target="GRC">
      <data key="d0">27797077</data>
    </edge>
    <edge source="DEU" target="GTM">
      <data key="d0">336449</data>
    </edge>
    <edge source="DEU" target="HND">
      <data key="d0">68277</data>
    </edge>
    <edge source="DEU" target="HKG">
      <data key="d0">63288113</data>
    </edge>
    <edge source="DEU" target="HUN">
      <data key="d0">157116632</data>
    </edge>
    <edge source="DEU" target="IDN">
      <data key="d0">14245250</data>
    </edge>
    <edge source="DEU" target="IRL">
      <data key="d0">31928767</data>
    </edge>
    <edge source="DEU" target="ISR">
      <data key="d0">25137808</data>
    </edge>
    <edge source="DEU" target="ITA">
      <data key="d0">388936751</data>
    </edge>
    <edge source="DEU" target="CIV">
      <data key="d0">221191</data>
    </edge>
    <edge source="DEU" target="JAM">
      <data key="d0">311214</data>
    </edge>
    <edge source="DEU" target="JPN">
      <data key="d0">91628597</data>
    </edge>
    <edge source="DEU" target="KAZ">
      <data key="d0">9655909</data>
    </edge>
    <edge source="DEU" target="JOR">
      <data key="d0">5214360</data>
    </edge>
    <edge source="DEU" target="KOR">
      <data key="d0">39997645</data>
    </edge>
    <edge source="DEU" target="KGZ">
      <data key="d0">177620</data>
    </edge>
    <edge source="DEU" target="LBN">
      <data key="d0">10962771</data>
    </edge>
    <edge source="DEU" target="LVA">
      <data key="d0">8929248</data>
    </edge>
    <edge source="DEU" target="LTU">
      <data key="d0">38240019</data>
    </edge>
    <edge source="DEU" target="MDG">
      <data key="d0">47930</data>
    </edge>
    <edge source="DEU" target="MWI">
      <data key="d0">136567</data>
    </edge>
    <edge source="DEU" target="MYS">
      <data key="d0">12110451</data>
    </edge>
    <edge source="DEU" target="MRT">
      <data key="d0">145430</data>
    </edge>
    <edge source="DEU" target="MUS">
      <data key="d0">1018125</data>
    </edge>
    <edge source="DEU" target="MEX">
      <data key="d0">41304392</data>
    </edge>
    <edge source="DEU" target="MDA">
      <data key="d0">1562762</data>
    </edge>
    <edge source="DEU" target="MAR">
      <data key="d0">8831767</data>
    </edge>
    <edge source="DEU" target="MOZ">
      <data key="d0">134322</data>
    </edge>
    <edge source="DEU" target="OMN">
      <data key="d0">3643083</data>
    </edge>
    <edge source="DEU" target="NAM">
      <data key="d0">303249</data>
    </edge>
    <edge source="DEU" target="NLD">
      <data key="d0">967728566</data>
    </edge>
    <edge source="DEU" target="NZL">
      <data key="d0">7201624</data>
    </edge>
    <edge source="DEU" target="NIC">
      <data key="d0">69372</data>
    </edge>
    <edge source="DEU" target="NER">
      <data key="d0">137793</data>
    </edge>
    <edge source="DEU" target="NOR">
      <data key="d0">106590189</data>
    </edge>
    <edge source="DEU" target="PAK">
      <data key="d0">787537</data>
    </edge>
    <edge source="DEU" target="PAN">
      <data key="d0">2415226</data>
    </edge>
    <edge source="DEU" target="PRY">
      <data key="d0">272707</data>
    </edge>
    <edge source="DEU" target="PER">
      <data key="d0">3837327</data>
    </edge>
    <edge source="DEU" target="PHL">
      <data key="d0">9940931</data>
    </edge>
    <edge source="DEU" target="POL">
      <data key="d0">426926944</data>
    </edge>
    <edge source="DEU" target="PRT">
      <data key="d0">69922590</data>
    </edge>
    <edge source="DEU" target="ROU">
      <data key="d0">54342722</data>
    </edge>
    <edge source="DEU" target="RUS">
      <data key="d0">358289890</data>
    </edge>
    <edge source="DEU" target="SAU">
      <data key="d0">49281795</data>
    </edge>
    <edge source="DEU" target="SEN">
      <data key="d0">593200</data>
    </edge>
    <edge source="DEU" target="SRB">
      <data key="d0">14688557</data>
    </edge>
    <edge source="DEU" target="IND">
      <data key="d0">75943451</data>
    </edge>
    <edge source="DEU" target="SGP">
      <data key="d0">31598674</data>
    </edge>
    <edge source="DEU" target="SVK">
      <data key="d0">220570625</data>
    </edge>
    <edge source="DEU" target="VNM">
      <data key="d0">3809811</data>
    </edge>
    <edge source="DEU" target="SVN">
      <data key="d0">72996366</data>
    </edge>
    <edge source="DEU" target="ZAF">
      <data key="d0">36514011</data>
    </edge>
    <edge source="DEU" target="ZWE">
      <data key="d0">26039</data>
    </edge>
    <edge source="DEU" target="ESP">
      <data key="d0">344437822</data>
    </edge>
    <edge source="DEU" target="SWE">
      <data key="d0">295627875</data>
    </edge>
    <edge source="DEU" target="CHE">
      <data key="d0">1403453136</data>
    </edge>
    <edge source="DEU" target="THA">
      <data key="d0">13094668</data>
    </edge>
    <edge source="DEU" target="TGO">
      <data key="d0">128558</data>
    </edge>
    <edge source="DEU" target="ARE">
      <data key="d0">93561586</data>
    </edge>
    <edge source="DEU" target="TUN">
      <data key="d0">3963051</data>
    </edge>
    <edge source="DEU" target="TUR">
      <data key="d0">77506840</data>
    </edge>
    <edge source="DEU" target="UGA">
      <data key="d0">273895</data>
    </edge>
    <edge source="DEU" target="UKR">
      <data key="d0">35677438</data>
    </edge>
    <edge source="DEU" target="MKD">
      <data key="d0">1433800</data>
    </edge>
    <edge source="DEU" target="EGY">
      <data key="d0">14810253</data>
    </edge>
    <edge source="DEU" target="GBR">
      <data key="d0">755313934</data>
    </edge>
    <edge source="DEU" target="TZA">
      <data key="d0">243659</data>
    </edge>
    <edge source="DEU" target="USA">
      <data key="d0">393633934</data>
    </edge>
    <edge source="DEU" target="BFA">
      <data key="d0">132759</data>
    </edge>
    <edge source="DEU" target="URY">
      <data key="d0">928539</data>
    </edge>
    <edge source="GRC" target="ALB">
      <data key="d0">2149265</data>
    </edge>
    <edge source="GRC" target="DZA">
      <data key="d0">64279</data>
    </edge>
    <edge source="GRC" target="AUS">
      <data key="d0">377342</data>
    </edge>
    <edge source="GRC" target="AUT">
      <data key="d0">141432</data>
    </edge>
    <edge source="GRC" target="BEL">
      <data key="d0">326339</data>
    </edge>
    <edge source="GRC" target="BRA">
      <data key="d0">22278</data>
    </edge>
    <edge source="GRC" target="BGR">
      <data key="d0">5510305</data>
    </edge>
    <edge source="GRC" target="CAN">
      <data key="d0">121743</data>
    </edge>
    <edge source="GRC" target="CHL">
      <data key="d0">125618</data>
    </edge>
    <edge source="GRC" target="CHN">
      <data key="d0">285244</data>
    </edge>
    <edge source="GRC" target="COL">
      <data key="d0">327939</data>
    </edge>
    <edge source="GRC" target="HRV">
      <data key="d0">30905</data>
    </edge>
    <edge source="GRC" target="CZE">
      <data key="d0">98533</data>
    </edge>
    <edge source="GRC" target="DNK">
      <data key="d0">83620</data>
    </edge>
    <edge source="GRC" target="ECU">
      <data key="d0">39635</data>
    </edge>
    <edge source="GRC" target="ETH">
      <data key="d0">334858</data>
    </edge>
    <edge source="GRC" target="EST">
      <data key="d0">20075</data>
    </edge>
    <edge source="GRC" target="FIN">
      <data key="d0">10106</data>
    </edge>
    <edge source="GRC" target="FRA">
      <data key="d0">912666</data>
    </edge>
    <edge source="GRC" target="DEU">
      <data key="d0">9613081</data>
    </edge>
    <edge source="GRC" target="GHA">
      <data key="d0">73587</data>
    </edge>
    <edge source="GRC" target="HKG">
      <data key="d0">32045</data>
    </edge>
    <edge source="GRC" target="HUN">
      <data key="d0">71182</data>
    </edge>
    <edge source="GRC" target="IDN">
      <data key="d0">17351</data>
    </edge>
    <edge source="GRC" target="ISR">
      <data key="d0">155130</data>
    </edge>
    <edge source="GRC" target="ITA">
      <data key="d0">1012805</data>
    </edge>
    <edge source="GRC" target="KOR">
      <data key="d0">160698</data>
    </edge>
    <edge source="GRC" target="LBN">
      <data key="d0">100067</data>
    </edge>
    <edge source="GRC" target="LVA">
      <data key="d0">60458</data>
    </edge>
    <edge source="GRC" target="MYS">
      <data key="d0">35828</data>
    </edge>
    <edge source="GRC" target="MAR">
      <data key="d0">20569</data>
    </edge>
    <edge source="GRC" target="OMN">
      <data key="d0">323613</data>
    </edge>
    <edge source="GRC" target="NLD">
      <data key="d0">2140193</data>
    </edge>
    <edge source="GRC" target="NOR">
      <data key="d0">18240</data>
    </edge>
    <edge source="GRC" target="PAN">
      <data key="d0">407740</data>
    </edge>
    <edge source="GRC" target="POL">
      <data key="d0">229369</data>
    </edge>
    <edge source="GRC" target="ROU">
      <data key="d0">1898390</data>
    </edge>
    <edge source="GRC" target="RUS">
      <data key="d0">459361</data>
    </edge>
    <edge source="GRC" target="SAU">
      <data key="d0">501258</data>
    </edge>
    <edge source="GRC" target="SRB">
      <data key="d0">1679389</data>
    </edge>
    <edge source="GRC" target="IND">
      <data key="d0">103122</data>
    </edge>
    <edge source="GRC" target="SVK">
      <data key="d0">19466</data>
    </edge>
    <edge source="GRC" target="SVN">
      <data key="d0">74494</data>
    </edge>
    <edge source="GRC" target="ZAF">
      <data key="d0">30909</data>
    </edge>
    <edge source="GRC" target="ESP">
      <data key="d0">938173</data>
    </edge>
    <edge source="GRC" target="SWE">
      <data key="d0">66765</data>
    </edge>
    <edge source="GRC" target="CHE">
      <data key="d0">816877</data>
    </edge>
    <edge source="GRC" target="ARE">
      <data key="d0">1200323</data>
    </edge>
    <edge source="GRC" target="TUR">
      <data key="d0">1045794</data>
    </edge>
    <edge source="GRC" target="MKD">
      <data key="d0">1120058</data>
    </edge>
    <edge source="GRC" target="EGY">
      <data key="d0">89544</data>
    </edge>
    <edge source="GRC" target="GBR">
      <data key="d0">768025</data>
    </edge>
    <edge source="GRC" target="USA">
      <data key="d0">1424877</data>
    </edge>
    <edge source="ITA" target="ALB">
      <data key="d0">14372143</data>
    </edge>
    <edge source="ITA" target="DZA">
      <data key="d0">22100496</data>
    </edge>
    <edge source="ITA" target="AZE">
      <data key="d0">51804479</data>
    </edge>
    <edge source="ITA" target="ARG">
      <data key="d0">6232397</data>
    </edge>
    <edge source="ITA" target="AUS">
      <data key="d0">100032572</data>
    </edge>
    <edge source="ITA" target="AUT">
      <data key="d0">190631492</data>
    </edge>
    <edge source="ITA" target="ARM">
      <data key="d0">8014761</data>
    </edge>
    <edge source="ITA" target="BEL">
      <data key="d0">307870133</data>
    </edge>
    <edge source="ITA" target="BOL">
      <data key="d0">195646</data>
    </edge>
    <edge source="ITA" target="BWA">
      <data key="d0">39256</data>
    </edge>
    <edge source="ITA" target="BRA">
      <data key="d0">36402408</data>
    </edge>
    <edge source="ITA" target="BGR">
      <data key="d0">28098162</data>
    </edge>
    <edge source="ITA" target="BDI">
      <data key="d0">87606</data>
    </edge>
    <edge source="ITA" target="BLR">
      <data key="d0">4762198</data>
    </edge>
    <edge source="ITA" target="KHM">
      <data key="d0">128803</data>
    </edge>
    <edge source="ITA" target="CMR">
      <data key="d0">2062362</data>
    </edge>
    <edge source="ITA" target="CAN">
      <data key="d0">102713539</data>
    </edge>
    <edge source="ITA" target="CAF">
      <data key="d0">56449</data>
    </edge>
    <edge source="ITA" target="LKA">
      <data key="d0">3686609</data>
    </edge>
    <edge source="ITA" target="CHL">
      <data key="d0">14715785</data>
    </edge>
    <edge source="ITA" target="CHN">
      <data key="d0">188753781</data>
    </edge>
    <edge source="ITA" target="COL">
      <data key="d0">13528691</data>
    </edge>
    <edge source="ITA" target="CRI">
      <data key="d0">2449322</data>
    </edge>
    <edge source="ITA" target="HRV">
      <data key="d0">56530237</data>
    </edge>
    <edge source="ITA" target="CZE">
      <data key="d0">67361681</data>
    </edge>
    <edge source="ITA" target="BEN">
      <data key="d0">1972749</data>
    </edge>
    <edge source="ITA" target="DNK">
      <data key="d0">67470907</data>
    </edge>
    <edge source="ITA" target="ECU">
      <data key="d0">1374336</data>
    </edge>
    <edge source="ITA" target="SLV">
      <data key="d0">375553</data>
    </edge>
    <edge source="ITA" target="ETH">
      <data key="d0">3269497</data>
    </edge>
    <edge source="ITA" target="EST">
      <data key="d0">13329515</data>
    </edge>
    <edge source="ITA" target="FIN">
      <data key="d0">34134164</data>
    </edge>
    <edge source="ITA" target="FRA">
      <data key="d0">1770187792</data>
    </edge>
    <edge source="ITA" target="GEO">
      <data key="d0">15938206</data>
    </edge>
    <edge source="ITA" target="GMB">
      <data key="d0">69701</data>
    </edge>
    <edge source="ITA" target="DEU">
      <data key="d0">1298833463</data>
    </edge>
    <edge source="ITA" target="GHA">
      <data key="d0">4212349</data>
    </edge>
    <edge source="ITA" target="GRC">
      <data key="d0">111078081</data>
    </edge>
    <edge source="ITA" target="GTM">
      <data key="d0">1853996</data>
    </edge>
    <edge source="ITA" target="HND">
      <data key="d0">205945</data>
    </edge>
    <edge source="ITA" target="HKG">
      <data key="d0">65982728</data>
    </edge>
    <edge source="ITA" target="HUN">
      <data key="d0">36967531</data>
    </edge>
    <edge source="ITA" target="IDN">
      <data key="d0">7958315</data>
    </edge>
    <edge source="ITA" target="IRL">
      <data key="d0">28306465</data>
    </edge>
    <edge source="ITA" target="ISR">
      <data key="d0">97558547</data>
    </edge>
    <edge source="ITA" target="CIV">
      <data key="d0">7715459</data>
    </edge>
    <edge source="ITA" target="JAM">
      <data key="d0">92970</data>
    </edge>
    <edge source="ITA" target="JPN">
      <data key="d0">121957723</data>
    </edge>
    <edge source="ITA" target="KAZ">
      <data key="d0">48425915</data>
    </edge>
    <edge source="ITA" target="JOR">
      <data key="d0">8352247</data>
    </edge>
    <edge source="ITA" target="KOR">
      <data key="d0">69835693</data>
    </edge>
    <edge source="ITA" target="KGZ">
      <data key="d0">1805399</data>
    </edge>
    <edge source="ITA" target="LBN">
      <data key="d0">35934918</data>
    </edge>
    <edge source="ITA" target="LVA">
      <data key="d0">32897900</data>
    </edge>
    <edge source="ITA" target="LTU">
      <data key="d0">21252530</data>
    </edge>
    <edge source="ITA" target="MDG">
      <data key="d0">1163830</data>
    </edge>
    <edge source="ITA" target="MWI">
      <data key="d0">82416</data>
    </edge>
    <edge source="ITA" target="MYS">
      <data key="d0">6490507</data>
    </edge>
    <edge source="ITA" target="MRT">
      <data key="d0">780848</data>
    </edge>
    <edge source="ITA" target="MUS">
      <data key="d0">1518690</data>
    </edge>
    <edge source="ITA" target="MEX">
      <data key="d0">49991280</data>
    </edge>
    <edge source="ITA" target="MDA">
      <data key="d0">10184912</data>
    </edge>
    <edge source="ITA" target="MAR">
      <data key="d0">42787178</data>
    </edge>
    <edge source="ITA" target="MOZ">
      <data key="d0">1273514</data>
    </edge>
    <edge source="ITA" target="OMN">
      <data key="d0">9159093</data>
    </edge>
    <edge source="ITA" target="NAM">
      <data key="d0">1818414</data>
    </edge>
    <edge source="ITA" target="NLD">
      <data key="d0">176714633</data>
    </edge>
    <edge source="ITA" target="NZL">
      <data key="d0">10040097</data>
    </edge>
    <edge source="ITA" target="NIC">
      <data key="d0">217860</data>
    </edge>
    <edge source="ITA" target="NER">
      <data key="d0">187175</data>
    </edge>
    <edge source="ITA" target="NOR">
      <data key="d0">50961224</data>
    </edge>
    <edge source="ITA" target="PAK">
      <data key="d0">5195414</data>
    </edge>
    <edge source="ITA" target="PAN">
      <data key="d0">15933078</data>
    </edge>
    <edge source="ITA" target="PRY">
      <data key="d0">733059</data>
    </edge>
    <edge source="ITA" target="PER">
      <data key="d0">6247423</data>
    </edge>
    <edge source="ITA" target="PHL">
      <data key="d0">8973522</data>
    </edge>
    <edge source="ITA" target="POL">
      <data key="d0">127806777</data>
    </edge>
    <edge source="ITA" target="PRT">
      <data key="d0">56035002</data>
    </edge>
    <edge source="ITA" target="ROU">
      <data key="d0">79069308</data>
    </edge>
    <edge source="ITA" target="RUS">
      <data key="d0">837302507</data>
    </edge>
    <edge source="ITA" target="SAU">
      <data key="d0">162853622</data>
    </edge>
    <edge source="ITA" target="SEN">
      <data key="d0">7087912</data>
    </edge>
    <edge source="ITA" target="SRB">
      <data key="d0">22394842</data>
    </edge>
    <edge source="ITA" target="IND">
      <data key="d0">71469618</data>
    </edge>
    <edge source="ITA" target="SGP">
      <data key="d0">58759087</data>
    </edge>
    <edge source="ITA" target="SVK">
      <data key="d0">23251751</data>
    </edge>
    <edge source="ITA" target="VNM">
      <data key="d0">3696341</data>
    </edge>
    <edge source="ITA" target="SVN">
      <data key="d0">81046561</data>
    </edge>
    <edge source="ITA" target="ZAF">
      <data key="d0">20152404</data>
    </edge>
    <edge source="ITA" target="ZWE">
      <data key="d0">389432</data>
    </edge>
    <edge source="ITA" target="ESP">
      <data key="d0">339020813</data>
    </edge>
    <edge source="ITA" target="SWE">
      <data key="d0">109169752</data>
    </edge>
    <edge source="ITA" target="CHE">
      <data key="d0">552301883</data>
    </edge>
    <edge source="ITA" target="THA">
      <data key="d0">12881217</data>
    </edge>
    <edge source="ITA" target="TGO">
      <data key="d0">1143850</data>
    </edge>
    <edge source="ITA" target="ARE">
      <data key="d0">180456485</data>
    </edge>
    <edge source="ITA" target="TUN">
      <data key="d0">17834876</data>
    </edge>
    <edge source="ITA" target="TUR">
      <data key="d0">91079749</data>
    </edge>
    <edge source="ITA" target="UGA">
      <data key="d0">1350996</data>
    </edge>
    <edge source="ITA" target="UKR">
      <data key="d0">173545581</data>
    </edge>
    <edge source="ITA" target="MKD">
      <data key="d0">5931522</data>
    </edge>
    <edge source="ITA" target="EGY">
      <data key="d0">17688361</data>
    </edge>
    <edge source="ITA" target="GBR">
      <data key="d0">907789551</data>
    </edge>
    <edge source="ITA" target="TZA">
      <data key="d0">864288</data>
    </edge>
    <edge source="ITA" target="USA">
      <data key="d0">705382584</data>
    </edge>
    <edge source="ITA" target="BFA">
      <data key="d0">811214</data>
    </edge>
    <edge source="ITA" target="URY">
      <data key="d0">2538976</data>
    </edge>
    <edge source="PAK" target="ARG">
      <data key="d0">533273</data>
    </edge>
    <edge source="PAK" target="AUS">
      <data key="d0">2495014</data>
    </edge>
    <edge source="PAK" target="BEL">
      <data key="d0">1599887</data>
    </edge>
    <edge source="PAK" target="BRA">
      <data key="d0">508032</data>
    </edge>
    <edge source="PAK" target="CAN">
      <data key="d0">4015590</data>
    </edge>
    <edge source="PAK" target="CHL">
      <data key="d0">595558</data>
    </edge>
    <edge source="PAK" target="CHN">
      <data key="d0">297881</data>
    </edge>
    <edge source="PAK" target="COL">
      <data key="d0">1201393</data>
    </edge>
    <edge source="PAK" target="CRI">
      <data key="d0">27358</data>
    </edge>
    <edge source="PAK" target="CZE">
      <data key="d0">277345</data>
    </edge>
    <edge source="PAK" target="BEN">
      <data key="d0">14295</data>
    </edge>
    <edge source="PAK" target="DNK">
      <data key="d0">187718</data>
    </edge>
    <edge source="PAK" target="SLV">
      <data key="d0">69475</data>
    </edge>
    <edge source="PAK" target="FIN">
      <data key="d0">77424</data>
    </edge>
    <edge source="PAK" target="FRA">
      <data key="d0">571312</data>
    </edge>
    <edge source="PAK" target="DEU">
      <data key="d0">1995646</data>
    </edge>
    <edge source="PAK" target="GHA">
      <data key="d0">15713</data>
    </edge>
    <edge source="PAK" target="GRC">
      <data key="d0">450331</data>
    </edge>
    <edge source="PAK" target="IDN">
      <data key="d0">24827</data>
    </edge>
    <edge source="PAK" target="IRL">
      <data key="d0">250428</data>
    </edge>
    <edge source="PAK" target="ITA">
      <data key="d0">742908</data>
    </edge>
    <edge source="PAK" target="CIV">
      <data key="d0">14906</data>
    </edge>
    <edge source="PAK" target="JPN">
      <data key="d0">103229</data>
    </edge>
    <edge source="PAK" target="KAZ">
      <data key="d0">22104</data>
    </edge>
    <edge source="PAK" target="JOR">
      <data key="d0">49200</data>
    </edge>
    <edge source="PAK" target="KOR">
      <data key="d0">56944</data>
    </edge>
    <edge source="PAK" target="LVA">
      <data key="d0">213595</data>
    </edge>
    <edge source="PAK" target="MDG">
      <data key="d0">29259</data>
    </edge>
    <edge source="PAK" target="MWI">
      <data key="d0">146887</data>
    </edge>
    <edge source="PAK" target="MYS">
      <data key="d0">486679</data>
    </edge>
    <edge source="PAK" target="MUS">
      <data key="d0">53103</data>
    </edge>
    <edge source="PAK" target="MEX">
      <data key="d0">281594</data>
    </edge>
    <edge source="PAK" target="MAR">
      <data key="d0">38826</data>
    </edge>
    <edge source="PAK" target="MOZ">
      <data key="d0">22584</data>
    </edge>
    <edge source="PAK" target="OMN">
      <data key="d0">81523</data>
    </edge>
    <edge source="PAK" target="NLD">
      <data key="d0">1558367</data>
    </edge>
    <edge source="PAK" target="NZL">
      <data key="d0">253643</data>
    </edge>
    <edge source="PAK" target="NOR">
      <data key="d0">40884</data>
    </edge>
    <edge source="PAK" target="PAN">
      <data key="d0">34429</data>
    </edge>
    <edge source="PAK" target="PER">
      <data key="d0">780511</data>
    </edge>
    <edge source="PAK" target="PHL">
      <data key="d0">32520</data>
    </edge>
    <edge source="PAK" target="POL">
      <data key="d0">53860</data>
    </edge>
    <edge source="PAK" target="PRT">
      <data key="d0">724306</data>
    </edge>
    <edge source="PAK" target="SAU">
      <data key="d0">853392</data>
    </edge>
    <edge source="PAK" target="SEN">
      <data key="d0">20220</data>
    </edge>
    <edge source="PAK" target="IND">
      <data key="d0">82902</data>
    </edge>
    <edge source="PAK" target="SGP">
      <data key="d0">95153</data>
    </edge>
    <edge source="PAK" target="SVK">
      <data key="d0">344455</data>
    </edge>
    <edge source="PAK" target="VNM">
      <data key="d0">13299</data>
    </edge>
    <edge source="PAK" target="ZAF">
      <data key="d0">4107233</data>
    </edge>
    <edge source="PAK" target="ZWE">
      <data key="d0">38740</data>
    </edge>
    <edge source="PAK" target="ESP">
      <data key="d0">1929060</data>
    </edge>
    <edge source="PAK" target="SWE">
      <data key="d0">304462</data>
    </edge>
    <edge source="PAK" target="THA">
      <data key="d0">51917</data>
    </edge>
    <edge source="PAK" target="ARE">
      <data key="d0">3003018</data>
    </edge>
    <edge source="PAK" target="TUR">
      <data key="d0">42798</data>
    </edge>
    <edge source="PAK" target="EGY">
      <data key="d0">184579</data>
    </edge>
    <edge source="PAK" target="GBR">
      <data key="d0">12626644</data>
    </edge>
    <edge source="PAK" target="TZA">
      <data key="d0">45965</data>
    </edge>
    <edge source="PAK" target="USA">
      <data key="d0">44402647</data>
    </edge>
    <edge source="PAK" target="URY">
      <data key="d0">188419</data>
    </edge>
    <edge source="ROU" target="ALB">
      <data key="d0">172235</data>
    </edge>
    <edge source="ROU" target="DZA">
      <data key="d0">84529</data>
    </edge>
    <edge source="ROU" target="AZE">
      <data key="d0">2102547</data>
    </edge>
    <edge source="ROU" target="AUS">
      <data key="d0">1087388</data>
    </edge>
    <edge source="ROU" target="AUT">
      <data key="d0">62688130</data>
    </edge>
    <edge source="ROU" target="ARM">
      <data key="d0">297661</data>
    </edge>
    <edge source="ROU" target="BEL">
      <data key="d0">67448200</data>
    </edge>
    <edge source="ROU" target="BRA">
      <data key="d0">330733</data>
    </edge>
    <edge source="ROU" target="BGR">
      <data key="d0">7028442</data>
    </edge>
    <edge source="ROU" target="BLR">
      <data key="d0">1048517</data>
    </edge>
    <edge source="ROU" target="CMR">
      <data key="d0">40663</data>
    </edge>
    <edge source="ROU" target="CAN">
      <data key="d0">3514570</data>
    </edge>
    <edge source="ROU" target="CHN">
      <data key="d0">6131042</data>
    </edge>
    <edge source="ROU" target="COL">
      <data key="d0">4322243</data>
    </edge>
    <edge source="ROU" target="CRI">
      <data key="d0">19426</data>
    </edge>
    <edge source="ROU" target="HRV">
      <data key="d0">3113387</data>
    </edge>
    <edge source="ROU" target="CZE">
      <data key="d0">63483321</data>
    </edge>
    <edge source="ROU" target="DNK">
      <data key="d0">4941051</data>
    </edge>
    <edge source="ROU" target="EST">
      <data key="d0">5089162</data>
    </edge>
    <edge source="ROU" target="FIN">
      <data key="d0">2389947</data>
    </edge>
    <edge source="ROU" target="FRA">
      <data key="d0">238605933</data>
    </edge>
    <edge source="ROU" target="GEO">
      <data key="d0">955889</data>
    </edge>
    <edge source="ROU" target="DEU">
      <data key="d0">414864838</data>
    </edge>
    <edge source="ROU" target="GRC">
      <data key="d0">11490152</data>
    </edge>
    <edge source="ROU" target="HUN">
      <data key="d0">49421634</data>
    </edge>
    <edge source="ROU" target="IRL">
      <data key="d0">3940014</data>
    </edge>
    <edge source="ROU" target="ISR">
      <data key="d0">5272527</data>
    </edge>
    <edge source="ROU" target="ITA">
      <data key="d0">183480930</data>
    </edge>
    <edge source="ROU" target="CIV">
      <data key="d0">54463</data>
    </edge>
    <edge source="ROU" target="JPN">
      <data key="d0">1875886</data>
    </edge>
    <edge source="ROU" target="KAZ">
      <data key="d0">790264</data>
    </edge>
    <edge source="ROU" target="JOR">
      <data key="d0">22451</data>
    </edge>
    <edge source="ROU" target="KOR">
      <data key="d0">215341</data>
    </edge>
    <edge source="ROU" target="LBN">
      <data key="d0">85510</data>
    </edge>
    <edge source="ROU" target="LVA">
      <data key="d0">348927</data>
    </edge>
    <edge source="ROU" target="LTU">
      <data key="d0">418462</data>
    </edge>
    <edge source="ROU" target="MEX">
      <data key="d0">32779</data>
    </edge>
    <edge source="ROU" target="MDA">
      <data key="d0">20927511</data>
    </edge>
    <edge source="ROU" target="MAR">
      <data key="d0">7215668</data>
    </edge>
    <edge source="ROU" target="NLD">
      <data key="d0">98521532</data>
    </edge>
    <edge source="ROU" target="NOR">
      <data key="d0">3825867</data>
    </edge>
    <edge source="ROU" target="PHL">
      <data key="d0">14993</data>
    </edge>
    <edge source="ROU" target="POL">
      <data key="d0">27845955</data>
    </edge>
    <edge source="ROU" target="PRT">
      <data key="d0">27647196</data>
    </edge>
    <edge source="ROU" target="RUS">
      <data key="d0">52381984</data>
    </edge>
    <edge source="ROU" target="SAU">
      <data key="d0">9395241</data>
    </edge>
    <edge source="ROU" target="SRB">
      <data key="d0">3120490</data>
    </edge>
    <edge source="ROU" target="IND">
      <data key="d0">252949</data>
    </edge>
    <edge source="ROU" target="SVK">
      <data key="d0">37241445</data>
    </edge>
    <edge source="ROU" target="SVN">
      <data key="d0">13211264</data>
    </edge>
    <edge source="ROU" target="ZAF">
      <data key="d0">10620</data>
    </edge>
    <edge source="ROU" target="ZWE">
      <data key="d0">54795</data>
    </edge>
    <edge source="ROU" target="ESP">
      <data key="d0">45688422</data>
    </edge>
    <edge source="ROU" target="SWE">
      <data key="d0">42029260</data>
    </edge>
    <edge source="ROU" target="CHE">
      <data key="d0">29012593</data>
    </edge>
    <edge source="ROU" target="ARE">
      <data key="d0">10551710</data>
    </edge>
    <edge source="ROU" target="TUN">
      <data key="d0">22940</data>
    </edge>
    <edge source="ROU" target="TUR">
      <data key="d0">10246580</data>
    </edge>
    <edge source="ROU" target="UKR">
      <data key="d0">9228498</data>
    </edge>
    <edge source="ROU" target="MKD">
      <data key="d0">245419</data>
    </edge>
    <edge source="ROU" target="EGY">
      <data key="d0">74269</data>
    </edge>
    <edge source="ROU" target="GBR">
      <data key="d0">137815599</data>
    </edge>
    <edge source="ROU" target="USA">
      <data key="d0">29662529</data>
    </edge>
    <edge source="RUS" target="DZA">
      <data key="d0">341161</data>
    </edge>
    <edge source="RUS" target="AZE">
      <data key="d0">2973796</data>
    </edge>
    <edge source="RUS" target="AUS">
      <data key="d0">574508</data>
    </edge>
    <edge source="RUS" target="AUT">
      <data key="d0">3212148</data>
    </edge>
    <edge source="RUS" target="ARM">
      <data key="d0">828702</data>
    </edge>
    <edge source="RUS" target="BEL">
      <data key="d0">207727</data>
    </edge>
    <edge source="RUS" target="BGR">
      <data key="d0">100891</data>
    </edge>
    <edge source="RUS" target="BLR">
      <data key="d0">17175915</data>
    </edge>
    <edge source="RUS" target="CAN">
      <data key="d0">2852558</data>
    </edge>
    <edge source="RUS" target="CHN">
      <data key="d0">3654133</data>
    </edge>
    <edge source="RUS" target="HRV">
      <data key="d0">458159</data>
    </edge>
    <edge source="RUS" target="CZE">
      <data key="d0">1337030</data>
    </edge>
    <edge source="RUS" target="DNK">
      <data key="d0">2473346</data>
    </edge>
    <edge source="RUS" target="EST">
      <data key="d0">1815842</data>
    </edge>
    <edge source="RUS" target="FIN">
      <data key="d0">127369</data>
    </edge>
    <edge source="RUS" target="FRA">
      <data key="d0">6838113</data>
    </edge>
    <edge source="RUS" target="GEO">
      <data key="d0">2190273</data>
    </edge>
    <edge source="RUS" target="DEU">
      <data key="d0">34713725</data>
    </edge>
    <edge source="RUS" target="HUN">
      <data key="d0">2920549</data>
    </edge>
    <edge source="RUS" target="IDN">
      <data key="d0">206810</data>
    </edge>
    <edge source="RUS" target="IRL">
      <data key="d0">49504</data>
    </edge>
    <edge source="RUS" target="ISR">
      <data key="d0">43552</data>
    </edge>
    <edge source="RUS" target="ITA">
      <data key="d0">4139053</data>
    </edge>
    <edge source="RUS" target="JPN">
      <data key="d0">884538</data>
    </edge>
    <edge source="RUS" target="KAZ">
      <data key="d0">119382009</data>
    </edge>
    <edge source="RUS" target="JOR">
      <data key="d0">543014</data>
    </edge>
    <edge source="RUS" target="KOR">
      <data key="d0">187524</data>
    </edge>
    <edge source="RUS" target="KGZ">
      <data key="d0">1763072</data>
    </edge>
    <edge source="RUS" target="LVA">
      <data key="d0">567243</data>
    </edge>
    <edge source="RUS" target="LTU">
      <data key="d0">2825669</data>
    </edge>
    <edge source="RUS" target="MDA">
      <data key="d0">626997</data>
    </edge>
    <edge source="RUS" target="NLD">
      <data key="d0">3170761</data>
    </edge>
    <edge source="RUS" target="NIC">
      <data key="d0">209951</data>
    </edge>
    <edge source="RUS" target="PHL">
      <data key="d0">14005</data>
    </edge>
    <edge source="RUS" target="POL">
      <data key="d0">5986711</data>
    </edge>
    <edge source="RUS" target="PRT">
      <data key="d0">1695540</data>
    </edge>
    <edge source="RUS" target="ROU">
      <data key="d0">217758</data>
    </edge>
    <edge source="RUS" target="SRB">
      <data key="d0">25695</data>
    </edge>
    <edge source="RUS" target="IND">
      <data key="d0">651591</data>
    </edge>
    <edge source="RUS" target="SVK">
      <data key="d0">438286</data>
    </edge>
    <edge source="RUS" target="VNM">
      <data key="d0">77241</data>
    </edge>
    <edge source="RUS" target="SVN">
      <data key="d0">1046090</data>
    </edge>
    <edge source="RUS" target="ESP">
      <data key="d0">3297388</data>
    </edge>
    <edge source="RUS" target="SWE">
      <data key="d0">2944983</data>
    </edge>
    <edge source="RUS" target="ARE">
      <data key="d0">193880</data>
    </edge>
    <edge source="RUS" target="TUN">
      <data key="d0">46540</data>
    </edge>
    <edge source="RUS" target="TUR">
      <data key="d0">191194</data>
    </edge>
    <edge source="RUS" target="UKR">
      <data key="d0">20322579</data>
    </edge>
    <edge source="RUS" target="EGY">
      <data key="d0">64732</data>
    </edge>
    <edge source="RUS" target="GBR">
      <data key="d0">4794841</data>
    </edge>
    <edge source="RUS" target="TZA">
      <data key="d0">20819</data>
    </edge>
    <edge source="RUS" target="USA">
      <data key="d0">10886082</data>
    </edge>
    <edge source="SEN" target="BRA">
      <data key="d0">24801</data>
    </edge>
    <edge source="SEN" target="CMR">
      <data key="d0">182402</data>
    </edge>
    <edge source="SEN" target="BEN">
      <data key="d0">10913</data>
    </edge>
    <edge source="SEN" target="FRA">
      <data key="d0">66711</data>
    </edge>
    <edge source="SEN" target="GMB">
      <data key="d0">25049</data>
    </edge>
    <edge source="SEN" target="ITA">
      <data key="d0">80927</data>
    </edge>
    <edge source="SEN" target="CIV">
      <data key="d0">49343</data>
    </edge>
    <edge source="SEN" target="MRT">
      <data key="d0">32594</data>
    </edge>
    <edge source="SEN" target="ESP">
      <data key="d0">52177</data>
    </edge>
    <edge source="SEN" target="GBR">
      <data key="d0">53579</data>
    </edge>
    <edge source="SRB" target="ALB">
      <data key="d0">311997</data>
    </edge>
    <edge source="SRB" target="AUT">
      <data key="d0">3570488</data>
    </edge>
    <edge source="SRB" target="ARM">
      <data key="d0">12134</data>
    </edge>
    <edge source="SRB" target="BEL">
      <data key="d0">4636687</data>
    </edge>
    <edge source="SRB" target="BGR">
      <data key="d0">1776946</data>
    </edge>
    <edge source="SRB" target="BLR">
      <data key="d0">2871483</data>
    </edge>
    <edge source="SRB" target="CAN">
      <data key="d0">34478</data>
    </edge>
    <edge source="SRB" target="CHN">
      <data key="d0">122388</data>
    </edge>
    <edge source="SRB" target="HRV">
      <data key="d0">12576732</data>
    </edge>
    <edge source="SRB" target="CZE">
      <data key="d0">6001969</data>
    </edge>
    <edge source="SRB" target="DNK">
      <data key="d0">2934201</data>
    </edge>
    <edge source="SRB" target="EST">
      <data key="d0">193746</data>
    </edge>
    <edge source="SRB" target="FRA">
      <data key="d0">24465842</data>
    </edge>
    <edge source="SRB" target="DEU">
      <data key="d0">24748889</data>
    </edge>
    <edge source="SRB" target="GRC">
      <data key="d0">2857041</data>
    </edge>
    <edge source="SRB" target="HUN">
      <data key="d0">1011262</data>
    </edge>
    <edge source="SRB" target="ISR">
      <data key="d0">278735</data>
    </edge>
    <edge source="SRB" target="ITA">
      <data key="d0">7894792</data>
    </edge>
    <edge source="SRB" target="JPN">
      <data key="d0">31842</data>
    </edge>
    <edge source="SRB" target="KAZ">
      <data key="d0">396052</data>
    </edge>
    <edge source="SRB" target="LTU">
      <data key="d0">127915</data>
    </edge>
    <edge source="SRB" target="MDA">
      <data key="d0">587831</data>
    </edge>
    <edge source="SRB" target="NLD">
      <data key="d0">7210005</data>
    </edge>
    <edge source="SRB" target="NZL">
      <data key="d0">11914</data>
    </edge>
    <edge source="SRB" target="NOR">
      <data key="d0">85370</data>
    </edge>
    <edge source="SRB" target="POL">
      <data key="d0">36069</data>
    </edge>
    <edge source="SRB" target="ROU">
      <data key="d0">9240471</data>
    </edge>
    <edge source="SRB" target="RUS">
      <data key="d0">26628028</data>
    </edge>
    <edge source="SRB" target="IND">
      <data key="d0">56607</data>
    </edge>
    <edge source="SRB" target="SVK">
      <data key="d0">682212</data>
    </edge>
    <edge source="SRB" target="SVN">
      <data key="d0">15338903</data>
    </edge>
    <edge source="SRB" target="ESP">
      <data key="d0">1639142</data>
    </edge>
    <edge source="SRB" target="SWE">
      <data key="d0">641139</data>
    </edge>
    <edge source="SRB" target="CHE">
      <data key="d0">5145561</data>
    </edge>
    <edge source="SRB" target="ARE">
      <data key="d0">148370</data>
    </edge>
    <edge source="SRB" target="UKR">
      <data key="d0">53648</data>
    </edge>
    <edge source="SRB" target="MKD">
      <data key="d0">7925271</data>
    </edge>
    <edge source="SRB" target="GBR">
      <data key="d0">2953742</data>
    </edge>
    <edge source="SRB" target="USA">
      <data key="d0">133821</data>
    </edge>
    <edge source="SVN" target="ALB">
      <data key="d0">434988</data>
    </edge>
    <edge source="SVN" target="DZA">
      <data key="d0">46566</data>
    </edge>
    <edge source="SVN" target="AZE">
      <data key="d0">206370</data>
    </edge>
    <edge source="SVN" target="AUS">
      <data key="d0">798743</data>
    </edge>
    <edge source="SVN" target="AUT">
      <data key="d0">63479586</data>
    </edge>
    <edge source="SVN" target="BEL">
      <data key="d0">8712132</data>
    </edge>
    <edge source="SVN" target="BGR">
      <data key="d0">3360475</data>
    </edge>
    <edge source="SVN" target="CAN">
      <data key="d0">1902700</data>
    </edge>
    <edge source="SVN" target="CHN">
      <data key="d0">3665531</data>
    </edge>
    <edge source="SVN" target="HRV">
      <data key="d0">32067117</data>
    </edge>
    <edge source="SVN" target="CZE">
      <data key="d0">26198878</data>
    </edge>
    <edge source="SVN" target="DNK">
      <data key="d0">4320123</data>
    </edge>
    <edge source="SVN" target="EST">
      <data key="d0">2473737</data>
    </edge>
    <edge source="SVN" target="FIN">
      <data key="d0">249739</data>
    </edge>
    <edge source="SVN" target="FRA">
      <data key="d0">33383534</data>
    </edge>
    <edge source="SVN" target="GEO">
      <data key="d0">127695</data>
    </edge>
    <edge source="SVN" target="DEU">
      <data key="d0">224581396</data>
    </edge>
    <edge source="SVN" target="GRC">
      <data key="d0">293060</data>
    </edge>
    <edge source="SVN" target="HKG">
      <data key="d0">37373</data>
    </edge>
    <edge source="SVN" target="HUN">
      <data key="d0">14586002</data>
    </edge>
    <edge source="SVN" target="IDN">
      <data key="d0">25506</data>
    </edge>
    <edge source="SVN" target="IRL">
      <data key="d0">353798</data>
    </edge>
    <edge source="SVN" target="ISR">
      <data key="d0">756158</data>
    </edge>
    <edge source="SVN" target="ITA">
      <data key="d0">36177357</data>
    </edge>
    <edge source="SVN" target="CIV">
      <data key="d0">40614</data>
    </edge>
    <edge source="SVN" target="JPN">
      <data key="d0">1854907</data>
    </edge>
    <edge source="SVN" target="KAZ">
      <data key="d0">1243612</data>
    </edge>
    <edge source="SVN" target="JOR">
      <data key="d0">34454</data>
    </edge>
    <edge source="SVN" target="KOR">
      <data key="d0">147319</data>
    </edge>
    <edge source="SVN" target="LVA">
      <data key="d0">5010202</data>
    </edge>
    <edge source="SVN" target="LTU">
      <data key="d0">2667244</data>
    </edge>
    <edge source="SVN" target="MEX">
      <data key="d0">72726</data>
    </edge>
    <edge source="SVN" target="MDA">
      <data key="d0">48055</data>
    </edge>
    <edge source="SVN" target="MAR">
      <data key="d0">79489</data>
    </edge>
    <edge source="SVN" target="NLD">
      <data key="d0">9271687</data>
    </edge>
    <edge source="SVN" target="NOR">
      <data key="d0">4216887</data>
    </edge>
    <edge source="SVN" target="POL">
      <data key="d0">15645697</data>
    </edge>
    <edge source="SVN" target="PRT">
      <data key="d0">1614487</data>
    </edge>
    <edge source="SVN" target="ROU">
      <data key="d0">4359331</data>
    </edge>
    <edge source="SVN" target="RUS">
      <data key="d0">12910106</data>
    </edge>
    <edge source="SVN" target="SAU">
      <data key="d0">22253</data>
    </edge>
    <edge source="SVN" target="SRB">
      <data key="d0">9469050</data>
    </edge>
    <edge source="SVN" target="SGP">
      <data key="d0">29441</data>
    </edge>
    <edge source="SVN" target="SVK">
      <data key="d0">26565445</data>
    </edge>
    <edge source="SVN" target="VNM">
      <data key="d0">17901</data>
    </edge>
    <edge source="SVN" target="ZAF">
      <data key="d0">173096</data>
    </edge>
    <edge source="SVN" target="ESP">
      <data key="d0">9174081</data>
    </edge>
    <edge source="SVN" target="SWE">
      <data key="d0">12284198</data>
    </edge>
    <edge source="SVN" target="CHE">
      <data key="d0">7295116</data>
    </edge>
    <edge source="SVN" target="THA">
      <data key="d0">13429</data>
    </edge>
    <edge source="SVN" target="ARE">
      <data key="d0">233186</data>
    </edge>
    <edge source="SVN" target="TUR">
      <data key="d0">2172608</data>
    </edge>
    <edge source="SVN" target="UKR">
      <data key="d0">1717393</data>
    </edge>
    <edge source="SVN" target="MKD">
      <data key="d0">2802108</data>
    </edge>
    <edge source="SVN" target="GBR">
      <data key="d0">54072876</data>
    </edge>
    <edge source="SVN" target="USA">
      <data key="d0">11502822</data>
    </edge>
    <edge source="ARE" target="DZA">
      <data key="d0">1391371</data>
    </edge>
    <edge source="ARE" target="AZE">
      <data key="d0">6619215</data>
    </edge>
    <edge source="ARE" target="ARG">
      <data key="d0">35018</data>
    </edge>
    <edge source="ARE" target="AUS">
      <data key="d0">1144247</data>
    </edge>
    <edge source="ARE" target="AUT">
      <data key="d0">93397</data>
    </edge>
    <edge source="ARE" target="ARM">
      <data key="d0">6992798</data>
    </edge>
    <edge source="ARE" target="BEL">
      <data key="d0">439716</data>
    </edge>
    <edge source="ARE" target="BOL">
      <data key="d0">22976</data>
    </edge>
    <edge source="ARE" target="BRA">
      <data key="d0">216543</data>
    </edge>
    <edge source="ARE" target="BDI">
      <data key="d0">108026</data>
    </edge>
    <edge source="ARE" target="CMR">
      <data key="d0">2627129</data>
    </edge>
    <edge source="ARE" target="CAN">
      <data key="d0">343529</data>
    </edge>
    <edge source="ARE" target="LKA">
      <data key="d0">425934</data>
    </edge>
    <edge source="ARE" target="CHL">
      <data key="d0">57252</data>
    </edge>
    <edge source="ARE" target="CHN">
      <data key="d0">1242223</data>
    </edge>
    <edge source="ARE" target="COL">
      <data key="d0">16194</data>
    </edge>
    <edge source="ARE" target="CZE">
      <data key="d0">149910</data>
    </edge>
    <edge source="ARE" target="BEN">
      <data key="d0">5827077</data>
    </edge>
    <edge source="ARE" target="DNK">
      <data key="d0">531696</data>
    </edge>
    <edge source="ARE" target="ETH">
      <data key="d0">3571259</data>
    </edge>
    <edge source="ARE" target="EST">
      <data key="d0">20540</data>
    </edge>
    <edge source="ARE" target="FIN">
      <data key="d0">126432</data>
    </edge>
    <edge source="ARE" target="FRA">
      <data key="d0">1216013</data>
    </edge>
    <edge source="ARE" target="GEO">
      <data key="d0">914723</data>
    </edge>
    <edge source="ARE" target="GMB">
      <data key="d0">306269</data>
    </edge>
    <edge source="ARE" target="DEU">
      <data key="d0">1155441</data>
    </edge>
    <edge source="ARE" target="GHA">
      <data key="d0">2138185</data>
    </edge>
    <edge source="ARE" target="GRC">
      <data key="d0">550529</data>
    </edge>
    <edge source="ARE" target="HKG">
      <data key="d0">419621</data>
    </edge>
    <edge source="ARE" target="HUN">
      <data key="d0">18317</data>
    </edge>
    <edge source="ARE" target="IDN">
      <data key="d0">60510</data>
    </edge>
    <edge source="ARE" target="IRL">
      <data key="d0">796116</data>
    </edge>
    <edge source="ARE" target="ITA">
      <data key="d0">1262347</data>
    </edge>
    <edge source="ARE" target="CIV">
      <data key="d0">677385</data>
    </edge>
    <edge source="ARE" target="JPN">
      <data key="d0">807833</data>
    </edge>
    <edge source="ARE" target="KAZ">
      <data key="d0">1248940</data>
    </edge>
    <edge source="ARE" target="JOR">
      <data key="d0">7202618</data>
    </edge>
    <edge source="ARE" target="KOR">
      <data key="d0">220591</data>
    </edge>
    <edge source="ARE" target="KGZ">
      <data key="d0">162741</data>
    </edge>
    <edge source="ARE" target="LBN">
      <data key="d0">3257159</data>
    </edge>
    <edge source="ARE" target="LVA">
      <data key="d0">186804</data>
    </edge>
    <edge source="ARE" target="LTU">
      <data key="d0">89445</data>
    </edge>
    <edge source="ARE" target="MDG">
      <data key="d0">222957</data>
    </edge>
    <edge source="ARE" target="MWI">
      <data key="d0">244279</data>
    </edge>
    <edge source="ARE" target="MYS">
      <data key="d0">204615</data>
    </edge>
    <edge source="ARE" target="MRT">
      <data key="d0">1743871</data>
    </edge>
    <edge source="ARE" target="MUS">
      <data key="d0">281951</data>
    </edge>
    <edge source="ARE" target="MEX">
      <data key="d0">62110</data>
    </edge>
    <edge source="ARE" target="MAR">
      <data key="d0">1287141</data>
    </edge>
    <edge source="ARE" target="MOZ">
      <data key="d0">4002159</data>
    </edge>
    <edge source="ARE" target="OMN">
      <data key="d0">35196384</data>
    </edge>
    <edge source="ARE" target="NAM">
      <data key="d0">316173</data>
    </edge>
    <edge source="ARE" target="NLD">
      <data key="d0">705476</data>
    </edge>
    <edge source="ARE" target="NZL">
      <data key="d0">46701</data>
    </edge>
    <edge source="ARE" target="NIC">
      <data key="d0">17155</data>
    </edge>
    <edge source="ARE" target="NER">
      <data key="d0">273274</data>
    </edge>
    <edge source="ARE" target="NOR">
      <data key="d0">103924</data>
    </edge>
    <edge source="ARE" target="PAK">
      <data key="d0">2453070</data>
    </edge>
    <edge source="ARE" target="PAN">
      <data key="d0">22536</data>
    </edge>
    <edge source="ARE" target="PHL">
      <data key="d0">611481</data>
    </edge>
    <edge source="ARE" target="POL">
      <data key="d0">45806</data>
    </edge>
    <edge source="ARE" target="PRT">
      <data key="d0">164428</data>
    </edge>
    <edge source="ARE" target="ROU">
      <data key="d0">239807</data>
    </edge>
    <edge source="ARE" target="RUS">
      <data key="d0">1996210</data>
    </edge>
    <edge source="ARE" target="SAU">
      <data key="d0">31607570</data>
    </edge>
    <edge source="ARE" target="SEN">
      <data key="d0">1968689</data>
    </edge>
    <edge source="ARE" target="SRB">
      <data key="d0">13947</data>
    </edge>
    <edge source="ARE" target="IND">
      <data key="d0">15803612</data>
    </edge>
    <edge source="ARE" target="SGP">
      <data key="d0">507518</data>
    </edge>
    <edge source="ARE" target="VNM">
      <data key="d0">43321</data>
    </edge>
    <edge source="ARE" target="SVN">
      <data key="d0">27873</data>
    </edge>
    <edge source="ARE" target="ZAF">
      <data key="d0">2045776</data>
    </edge>
    <edge source="ARE" target="ZWE">
      <data key="d0">425557</data>
    </edge>
    <edge source="ARE" target="ESP">
      <data key="d0">196564</data>
    </edge>
    <edge source="ARE" target="SWE">
      <data key="d0">91206</data>
    </edge>
    <edge source="ARE" target="CHE">
      <data key="d0">229037</data>
    </edge>
    <edge source="ARE" target="THA">
      <data key="d0">656572</data>
    </edge>
    <edge source="ARE" target="TGO">
      <data key="d0">1173578</data>
    </edge>
    <edge source="ARE" target="TUN">
      <data key="d0">755365</data>
    </edge>
    <edge source="ARE" target="TUR">
      <data key="d0">572133</data>
    </edge>
    <edge source="ARE" target="UGA">
      <data key="d0">473292</data>
    </edge>
    <edge source="ARE" target="UKR">
      <data key="d0">122595</data>
    </edge>
    <edge source="ARE" target="EGY">
      <data key="d0">6826411</data>
    </edge>
    <edge source="ARE" target="GBR">
      <data key="d0">4243729</data>
    </edge>
    <edge source="ARE" target="TZA">
      <data key="d0">11221517</data>
    </edge>
    <edge source="ARE" target="USA">
      <data key="d0">1706335</data>
    </edge>
    <edge source="ARE" target="BFA">
      <data key="d0">15907</data>
    </edge>
    <edge source="ARE" target="URY">
      <data key="d0">124467</data>
    </edge>
    <edge source="TUR" target="ALB">
      <data key="d0">2659329</data>
    </edge>
    <edge source="TUR" target="DZA">
      <data key="d0">13331131</data>
    </edge>
    <edge source="TUR" target="AZE">
      <data key="d0">129908345</data>
    </edge>
    <edge source="TUR" target="ARG">
      <data key="d0">604727</data>
    </edge>
    <edge source="TUR" target="AUS">
      <data key="d0">4424198</data>
    </edge>
    <edge source="TUR" target="AUT">
      <data key="d0">22460859</data>
    </edge>
    <edge source="TUR" target="BEL">
      <data key="d0">24595111</data>
    </edge>
    <edge source="TUR" target="BOL">
      <data key="d0">13093</data>
    </edge>
    <edge source="TUR" target="BRA">
      <data key="d0">6919657</data>
    </edge>
    <edge source="TUR" target="BGR">
      <data key="d0">10851886</data>
    </edge>
    <edge source="TUR" target="BLR">
      <data key="d0">2924870</data>
    </edge>
    <edge source="TUR" target="KHM">
      <data key="d0">112692</data>
    </edge>
    <edge source="TUR" target="CMR">
      <data key="d0">531766</data>
    </edge>
    <edge source="TUR" target="CAN">
      <data key="d0">1793847</data>
    </edge>
    <edge source="TUR" target="LKA">
      <data key="d0">123419</data>
    </edge>
    <edge source="TUR" target="CHL">
      <data key="d0">761748</data>
    </edge>
    <edge source="TUR" target="CHN">
      <data key="d0">626798</data>
    </edge>
    <edge source="TUR" target="COL">
      <data key="d0">984230</data>
    </edge>
    <edge source="TUR" target="CRI">
      <data key="d0">136584</data>
    </edge>
    <edge source="TUR" target="HRV">
      <data key="d0">5761688</data>
    </edge>
    <edge source="TUR" target="CZE">
      <data key="d0">4568892</data>
    </edge>
    <edge source="TUR" target="BEN">
      <data key="d0">238443</data>
    </edge>
    <edge source="TUR" target="DNK">
      <data key="d0">5905680</data>
    </edge>
    <edge source="TUR" target="ECU">
      <data key="d0">223259</data>
    </edge>
    <edge source="TUR" target="SLV">
      <data key="d0">83896</data>
    </edge>
    <edge source="TUR" target="ETH">
      <data key="d0">723829</data>
    </edge>
    <edge source="TUR" target="EST">
      <data key="d0">878026</data>
    </edge>
    <edge source="TUR" target="FIN">
      <data key="d0">1360411</data>
    </edge>
    <edge source="TUR" target="FRA">
      <data key="d0">85245301</data>
    </edge>
    <edge source="TUR" target="GEO">
      <data key="d0">31446634</data>
    </edge>
    <edge source="TUR" target="GMB">
      <data key="d0">157969</data>
    </edge>
    <edge source="TUR" target="PSE">
      <data key="d0">437205</data>
    </edge>
    <edge source="TUR" target="DEU">
      <data key="d0">150256925</data>
    </edge>
    <edge source="TUR" target="GHA">
      <data key="d0">1356802</data>
    </edge>
    <edge source="TUR" target="GRC">
      <data key="d0">19394862</data>
    </edge>
    <edge source="TUR" target="GTM">
      <data key="d0">161289</data>
    </edge>
    <edge source="TUR" target="HND">
      <data key="d0">65516</data>
    </edge>
    <edge source="TUR" target="HKG">
      <data key="d0">170776</data>
    </edge>
    <edge source="TUR" target="HUN">
      <data key="d0">2586543</data>
    </edge>
    <edge source="TUR" target="IDN">
      <data key="d0">53944</data>
    </edge>
    <edge source="TUR" target="IRL">
      <data key="d0">1071189</data>
    </edge>
    <edge source="TUR" target="ISR">
      <data key="d0">23141222</data>
    </edge>
    <edge source="TUR" target="ITA">
      <data key="d0">30025603</data>
    </edge>
    <edge source="TUR" target="CIV">
      <data key="d0">1118140</data>
    </edge>
    <edge source="TUR" target="JPN">
      <data key="d0">7485732</data>
    </edge>
    <edge source="TUR" target="KAZ">
      <data key="d0">24176269</data>
    </edge>
    <edge source="TUR" target="JOR">
      <data key="d0">7573045</data>
    </edge>
    <edge source="TUR" target="KOR">
      <data key="d0">518207</data>
    </edge>
    <edge source="TUR" target="KGZ">
      <data key="d0">2768808</data>
    </edge>
    <edge source="TUR" target="LBN">
      <data key="d0">11686347</data>
    </edge>
    <edge source="TUR" target="LVA">
      <data key="d0">1219923</data>
    </edge>
    <edge source="TUR" target="LTU">
      <data key="d0">926303</data>
    </edge>
    <edge source="TUR" target="MDG">
      <data key="d0">134584</data>
    </edge>
    <edge source="TUR" target="MYS">
      <data key="d0">221059</data>
    </edge>
    <edge source="TUR" target="MRT">
      <data key="d0">3484661</data>
    </edge>
    <edge source="TUR" target="MUS">
      <data key="d0">256546</data>
    </edge>
    <edge source="TUR" target="MEX">
      <data key="d0">1925324</data>
    </edge>
    <edge source="TUR" target="MDA">
      <data key="d0">3085558</data>
    </edge>
    <edge source="TUR" target="MAR">
      <data key="d0">9196073</data>
    </edge>
    <edge source="TUR" target="MOZ">
      <data key="d0">471907</data>
    </edge>
    <edge source="TUR" target="OMN">
      <data key="d0">2043357</data>
    </edge>
    <edge source="TUR" target="NLD">
      <data key="d0">52904230</data>
    </edge>
    <edge source="TUR" target="NZL">
      <data key="d0">773144</data>
    </edge>
    <edge source="TUR" target="NIC">
      <data key="d0">60099</data>
    </edge>
    <edge source="TUR" target="NER">
      <data key="d0">379606</data>
    </edge>
    <edge source="TUR" target="NOR">
      <data key="d0">2390525</data>
    </edge>
    <edge source="TUR" target="PAK">
      <data key="d0">1585710</data>
    </edge>
    <edge source="TUR" target="PAN">
      <data key="d0">659076</data>
    </edge>
    <edge source="TUR" target="PRY">
      <data key="d0">11945</data>
    </edge>
    <edge source="TUR" target="PER">
      <data key="d0">175339</data>
    </edge>
    <edge source="TUR" target="PHL">
      <data key="d0">65171</data>
    </edge>
    <edge source="TUR" target="POL">
      <data key="d0">7389623</data>
    </edge>
    <edge source="TUR" target="PRT">
      <data key="d0">1320542</data>
    </edge>
    <edge source="TUR" target="ROU">
      <data key="d0">17659556</data>
    </edge>
    <edge source="TUR" target="RUS">
      <data key="d0">57686714</data>
    </edge>
    <edge source="TUR" target="SAU">
      <data key="d0">65117209</data>
    </edge>
    <edge source="TUR" target="SEN">
      <data key="d0">469831</data>
    </edge>
    <edge source="TUR" target="SRB">
      <data key="d0">8334822</data>
    </edge>
    <edge source="TUR" target="IND">
      <data key="d0">3903579</data>
    </edge>
    <edge source="TUR" target="SGP">
      <data key="d0">393635</data>
    </edge>
    <edge source="TUR" target="SVK">
      <data key="d0">2906846</data>
    </edge>
    <edge source="TUR" target="SVN">
      <data key="d0">1031136</data>
    </edge>
    <edge source="TUR" target="ZAF">
      <data key="d0">6439408</data>
    </edge>
    <edge source="TUR" target="ZWE">
      <data key="d0">169550</data>
    </edge>
    <edge source="TUR" target="ESP">
      <data key="d0">11892102</data>
    </edge>
    <edge source="TUR" target="SWE">
      <data key="d0">6722418</data>
    </edge>
    <edge source="TUR" target="CHE">
      <data key="d0">9686724</data>
    </edge>
    <edge source="TUR" target="THA">
      <data key="d0">403222</data>
    </edge>
    <edge source="TUR" target="TGO">
      <data key="d0">212450</data>
    </edge>
    <edge source="TUR" target="ARE">
      <data key="d0">20557412</data>
    </edge>
    <edge source="TUR" target="TUN">
      <data key="d0">2460134</data>
    </edge>
    <edge source="TUR" target="UGA">
      <data key="d0">368622</data>
    </edge>
    <edge source="TUR" target="UKR">
      <data key="d0">14449561</data>
    </edge>
    <edge source="TUR" target="MKD">
      <data key="d0">8572276</data>
    </edge>
    <edge source="TUR" target="EGY">
      <data key="d0">19119857</data>
    </edge>
    <edge source="TUR" target="GBR">
      <data key="d0">48684270</data>
    </edge>
    <edge source="TUR" target="TZA">
      <data key="d0">686968</data>
    </edge>
    <edge source="TUR" target="USA">
      <data key="d0">30164947</data>
    </edge>
    <edge source="TUR" target="BFA">
      <data key="d0">155978</data>
    </edge>
    <edge source="TUR" target="URY">
      <data key="d0">296570</data>
    </edge>
    <edge source="MKD" target="ALB">
      <data key="d0">636337</data>
    </edge>
    <edge source="MKD" target="DZA">
      <data key="d0">26499</data>
    </edge>
    <edge source="MKD" target="AUS">
      <data key="d0">57927</data>
    </edge>
    <edge source="MKD" target="AUT">
      <data key="d0">64157</data>
    </edge>
    <edge source="MKD" target="BEL">
      <data key="d0">167521</data>
    </edge>
    <edge source="MKD" target="BGR">
      <data key="d0">2265835</data>
    </edge>
    <edge source="MKD" target="HRV">
      <data key="d0">3853907</data>
    </edge>
    <edge source="MKD" target="CZE">
      <data key="d0">5893049</data>
    </edge>
    <edge source="MKD" target="DNK">
      <data key="d0">77180</data>
    </edge>
    <edge source="MKD" target="FRA">
      <data key="d0">422360</data>
    </edge>
    <edge source="MKD" target="DEU">
      <data key="d0">8959946</data>
    </edge>
    <edge source="MKD" target="GRC">
      <data key="d0">958534</data>
    </edge>
    <edge source="MKD" target="HKG">
      <data key="d0">41171</data>
    </edge>
    <edge source="MKD" target="HUN">
      <data key="d0">37122</data>
    </edge>
    <edge source="MKD" target="ISR">
      <data key="d0">110468</data>
    </edge>
    <edge source="MKD" target="ITA">
      <data key="d0">524655</data>
    </edge>
    <edge source="MKD" target="NLD">
      <data key="d0">2037099</data>
    </edge>
    <edge source="MKD" target="ROU">
      <data key="d0">17592</data>
    </edge>
    <edge source="MKD" target="SRB">
      <data key="d0">8252805</data>
    </edge>
    <edge source="MKD" target="SVK">
      <data key="d0">2427571</data>
    </edge>
    <edge source="MKD" target="SVN">
      <data key="d0">3220633</data>
    </edge>
    <edge source="MKD" target="SWE">
      <data key="d0">221644</data>
    </edge>
    <edge source="MKD" target="CHE">
      <data key="d0">1011120</data>
    </edge>
    <edge source="MKD" target="GBR">
      <data key="d0">11301225</data>
    </edge>
    <edge source="GBR" target="ALB">
      <data key="d0">72081</data>
    </edge>
    <edge source="GBR" target="DZA">
      <data key="d0">530052</data>
    </edge>
    <edge source="GBR" target="AZE">
      <data key="d0">3517000</data>
    </edge>
    <edge source="GBR" target="ARG">
      <data key="d0">124782</data>
    </edge>
    <edge source="GBR" target="AUS">
      <data key="d0">25472695</data>
    </edge>
    <edge source="GBR" target="AUT">
      <data key="d0">10694934</data>
    </edge>
    <edge source="GBR" target="ARM">
      <data key="d0">676838</data>
    </edge>
    <edge source="GBR" target="BEL">
      <data key="d0">43007119</data>
    </edge>
    <edge source="GBR" target="BWA">
      <data key="d0">53685</data>
    </edge>
    <edge source="GBR" target="BRA">
      <data key="d0">3143084</data>
    </edge>
    <edge source="GBR" target="BGR">
      <data key="d0">738622</data>
    </edge>
    <edge source="GBR" target="BDI">
      <data key="d0">86107</data>
    </edge>
    <edge source="GBR" target="BLR">
      <data key="d0">363778</data>
    </edge>
    <edge source="GBR" target="KHM">
      <data key="d0">33620</data>
    </edge>
    <edge source="GBR" target="CMR">
      <data key="d0">1422551</data>
    </edge>
    <edge source="GBR" target="CAN">
      <data key="d0">19478726</data>
    </edge>
    <edge source="GBR" target="LKA">
      <data key="d0">239166</data>
    </edge>
    <edge source="GBR" target="CHL">
      <data key="d0">3699312</data>
    </edge>
    <edge source="GBR" target="CHN">
      <data key="d0">58262380</data>
    </edge>
    <edge source="GBR" target="COL">
      <data key="d0">936520</data>
    </edge>
    <edge source="GBR" target="CRI">
      <data key="d0">2815612</data>
    </edge>
    <edge source="GBR" target="HRV">
      <data key="d0">751774</data>
    </edge>
    <edge source="GBR" target="CZE">
      <data key="d0">18338505</data>
    </edge>
    <edge source="GBR" target="BEN">
      <data key="d0">152635</data>
    </edge>
    <edge source="GBR" target="DNK">
      <data key="d0">22837113</data>
    </edge>
    <edge source="GBR" target="ECU">
      <data key="d0">71368</data>
    </edge>
    <edge source="GBR" target="SLV">
      <data key="d0">176271</data>
    </edge>
    <edge source="GBR" target="ETH">
      <data key="d0">1989756</data>
    </edge>
    <edge source="GBR" target="EST">
      <data key="d0">551033</data>
    </edge>
    <edge source="GBR" target="FIN">
      <data key="d0">13245025</data>
    </edge>
    <edge source="GBR" target="FRA">
      <data key="d0">150940930</data>
    </edge>
    <edge source="GBR" target="GEO">
      <data key="d0">2231466</data>
    </edge>
    <edge source="GBR" target="GMB">
      <data key="d0">474228</data>
    </edge>
    <edge source="GBR" target="DEU">
      <data key="d0">190023473</data>
    </edge>
    <edge source="GBR" target="GHA">
      <data key="d0">2507782</data>
    </edge>
    <edge source="GBR" target="GRC">
      <data key="d0">4278274</data>
    </edge>
    <edge source="GBR" target="GTM">
      <data key="d0">78100</data>
    </edge>
    <edge source="GBR" target="HKG">
      <data key="d0">70757279</data>
    </edge>
    <edge source="GBR" target="HUN">
      <data key="d0">4938964</data>
    </edge>
    <edge source="GBR" target="IDN">
      <data key="d0">2558316</data>
    </edge>
    <edge source="GBR" target="IRL">
      <data key="d0">239933369</data>
    </edge>
    <edge source="GBR" target="ISR">
      <data key="d0">6011498</data>
    </edge>
    <edge source="GBR" target="ITA">
      <data key="d0">46712708</data>
    </edge>
    <edge source="GBR" target="CIV">
      <data key="d0">450022</data>
    </edge>
    <edge source="GBR" target="JAM">
      <data key="d0">1373119</data>
    </edge>
    <edge source="GBR" target="JPN">
      <data key="d0">37832336</data>
    </edge>
    <edge source="GBR" target="KAZ">
      <data key="d0">2013820</data>
    </edge>
    <edge source="GBR" target="JOR">
      <data key="d0">2358619</data>
    </edge>
    <edge source="GBR" target="KOR">
      <data key="d0">7340651</data>
    </edge>
    <edge source="GBR" target="KGZ">
      <data key="d0">113410</data>
    </edge>
    <edge source="GBR" target="LBN">
      <data key="d0">3928057</data>
    </edge>
    <edge source="GBR" target="LVA">
      <data key="d0">618726</data>
    </edge>
    <edge source="GBR" target="LTU">
      <data key="d0">1116667</data>
    </edge>
    <edge source="GBR" target="MDG">
      <data key="d0">16251</data>
    </edge>
    <edge source="GBR" target="MWI">
      <data key="d0">60481</data>
    </edge>
    <edge source="GBR" target="MYS">
      <data key="d0">3866044</data>
    </edge>
    <edge source="GBR" target="MRT">
      <data key="d0">39349</data>
    </edge>
    <edge source="GBR" target="MUS">
      <data key="d0">293094</data>
    </edge>
    <edge source="GBR" target="MEX">
      <data key="d0">1264654</data>
    </edge>
    <edge source="GBR" target="MDA">
      <data key="d0">40154</data>
    </edge>
    <edge source="GBR" target="MAR">
      <data key="d0">2735299</data>
    </edge>
    <edge source="GBR" target="MOZ">
      <data key="d0">208122</data>
    </edge>
    <edge source="GBR" target="OMN">
      <data key="d0">2763824</data>
    </edge>
    <edge source="GBR" target="NAM">
      <data key="d0">209148</data>
    </edge>
    <edge source="GBR" target="NLD">
      <data key="d0">70604731</data>
    </edge>
    <edge source="GBR" target="NZL">
      <data key="d0">3311377</data>
    </edge>
    <edge source="GBR" target="NER">
      <data key="d0">27485</data>
    </edge>
    <edge source="GBR" target="NOR">
      <data key="d0">20133114</data>
    </edge>
    <edge source="GBR" target="PAK">
      <data key="d0">1448700</data>
    </edge>
    <edge source="GBR" target="PAN">
      <data key="d0">3161398</data>
    </edge>
    <edge source="GBR" target="PRY">
      <data key="d0">249631</data>
    </edge>
    <edge source="GBR" target="PER">
      <data key="d0">230048</data>
    </edge>
    <edge source="GBR" target="PHL">
      <data key="d0">1938317</data>
    </edge>
    <edge source="GBR" target="POL">
      <data key="d0">25416571</data>
    </edge>
    <edge source="GBR" target="PRT">
      <data key="d0">6594637</data>
    </edge>
    <edge source="GBR" target="ROU">
      <data key="d0">1213239</data>
    </edge>
    <edge source="GBR" target="RUS">
      <data key="d0">34364699</data>
    </edge>
    <edge source="GBR" target="SAU">
      <data key="d0">28730526</data>
    </edge>
    <edge source="GBR" target="SEN">
      <data key="d0">224950</data>
    </edge>
    <edge source="GBR" target="SRB">
      <data key="d0">495048</data>
    </edge>
    <edge source="GBR" target="IND">
      <data key="d0">15339337</data>
    </edge>
    <edge source="GBR" target="SGP">
      <data key="d0">11573153</data>
    </edge>
    <edge source="GBR" target="SVK">
      <data key="d0">13123142</data>
    </edge>
    <edge source="GBR" target="VNM">
      <data key="d0">448349</data>
    </edge>
    <edge source="GBR" target="SVN">
      <data key="d0">1754074</data>
    </edge>
    <edge source="GBR" target="ZAF">
      <data key="d0">8621503</data>
    </edge>
    <edge source="GBR" target="ZWE">
      <data key="d0">30267</data>
    </edge>
    <edge source="GBR" target="ESP">
      <data key="d0">55741334</data>
    </edge>
    <edge source="GBR" target="SWE">
      <data key="d0">26147841</data>
    </edge>
    <edge source="GBR" target="CHE">
      <data key="d0">39721638</data>
    </edge>
    <edge source="GBR" target="THA">
      <data key="d0">4308779</data>
    </edge>
    <edge source="GBR" target="TGO">
      <data key="d0">94601</data>
    </edge>
    <edge source="GBR" target="ARE">
      <data key="d0">62048180</data>
    </edge>
    <edge source="GBR" target="TUN">
      <data key="d0">564130</data>
    </edge>
    <edge source="GBR" target="TUR">
      <data key="d0">16244905</data>
    </edge>
    <edge source="GBR" target="UGA">
      <data key="d0">270889</data>
    </edge>
    <edge source="GBR" target="UKR">
      <data key="d0">3860014</data>
    </edge>
    <edge source="GBR" target="MKD">
      <data key="d0">114093</data>
    </edge>
    <edge source="GBR" target="EGY">
      <data key="d0">2014860</data>
    </edge>
    <edge source="GBR" target="TZA">
      <data key="d0">2252278</data>
    </edge>
    <edge source="GBR" target="USA">
      <data key="d0">485190690</data>
    </edge>
    <edge source="GBR" target="URY">
      <data key="d0">103320</data>
    </edge>
    <edge source="USA" target="ALB">
      <data key="d0">88753</data>
    </edge>
    <edge source="USA" target="DZA">
      <data key="d0">107244</data>
    </edge>
    <edge source="USA" target="AZE">
      <data key="d0">890588</data>
    </edge>
    <edge source="USA" target="ARG">
      <data key="d0">5553722</data>
    </edge>
    <edge source="USA" target="AUS">
      <data key="d0">73066691</data>
    </edge>
    <edge source="USA" target="AUT">
      <data key="d0">1883490</data>
    </edge>
    <edge source="USA" target="ARM">
      <data key="d0">822212</data>
    </edge>
    <edge source="USA" target="BEL">
      <data key="d0">15920232</data>
    </edge>
    <edge source="USA" target="BOL">
      <data key="d0">1457894</data>
    </edge>
    <edge source="USA" target="BWA">
      <data key="d0">22187</data>
    </edge>
    <edge source="USA" target="BRA">
      <data key="d0">48557085</data>
    </edge>
    <edge source="USA" target="BGR">
      <data key="d0">537031</data>
    </edge>
    <edge source="USA" target="BDI">
      <data key="d0">135115</data>
    </edge>
    <edge source="USA" target="BLR">
      <data key="d0">48456</data>
    </edge>
    <edge source="USA" target="KHM">
      <data key="d0">323343</data>
    </edge>
    <edge source="USA" target="CMR">
      <data key="d0">858592</data>
    </edge>
    <edge source="USA" target="CAN">
      <data key="d0">3851311742</data>
    </edge>
    <edge source="USA" target="CAF">
      <data key="d0">44987</data>
    </edge>
    <edge source="USA" target="LKA">
      <data key="d0">328106</data>
    </edge>
    <edge source="USA" target="CHL">
      <data key="d0">25666145</data>
    </edge>
    <edge source="USA" target="CHN">
      <data key="d0">155867651</data>
    </edge>
    <edge source="USA" target="COL">
      <data key="d0">24272889</data>
    </edge>
    <edge source="USA" target="CRI">
      <data key="d0">23142512</data>
    </edge>
    <edge source="USA" target="HRV">
      <data key="d0">433251</data>
    </edge>
    <edge source="USA" target="CZE">
      <data key="d0">6392799</data>
    </edge>
    <edge source="USA" target="BEN">
      <data key="d0">249015</data>
    </edge>
    <edge source="USA" target="DNK">
      <data key="d0">4936039</data>
    </edge>
    <edge source="USA" target="ECU">
      <data key="d0">15756184</data>
    </edge>
    <edge source="USA" target="SLV">
      <data key="d0">8907552</data>
    </edge>
    <edge source="USA" target="ETH">
      <data key="d0">690624</data>
    </edge>
    <edge source="USA" target="EST">
      <data key="d0">1485260</data>
    </edge>
    <edge source="USA" target="FIN">
      <data key="d0">6426348</data>
    </edge>
    <edge source="USA" target="FRA">
      <data key="d0">57742445</data>
    </edge>
    <edge source="USA" target="GEO">
      <data key="d0">1122747</data>
    </edge>
    <edge source="USA" target="GMB">
      <data key="d0">457878</data>
    </edge>
    <edge source="USA" target="PSE">
      <data key="d0">166456</data>
    </edge>
    <edge source="USA" target="DEU">
      <data key="d0">81494398</data>
    </edge>
    <edge source="USA" target="GHA">
      <data key="d0">8178942</data>
    </edge>
    <edge source="USA" target="GRC">
      <data key="d0">2443703</data>
    </edge>
    <edge source="USA" target="GTM">
      <data key="d0">12452029</data>
    </edge>
    <edge source="USA" target="HND">
      <data key="d0">15298199</data>
    </edge>
    <edge source="USA" target="HKG">
      <data key="d0">38687970</data>
    </edge>
    <edge source="USA" target="HUN">
      <data key="d0">1857613</data>
    </edge>
    <edge source="USA" target="IDN">
      <data key="d0">13396243</data>
    </edge>
    <edge source="USA" target="IRL">
      <data key="d0">9365084</data>
    </edge>
    <edge source="USA" target="ISR">
      <data key="d0">15338290</data>
    </edge>
    <edge source="USA" target="ITA">
      <data key="d0">25740155</data>
    </edge>
    <edge source="USA" target="CIV">
      <data key="d0">848250</data>
    </edge>
    <edge source="USA" target="JAM">
      <data key="d0">14287740</data>
    </edge>
    <edge source="USA" target="JPN">
      <data key="d0">264672532</data>
    </edge>
    <edge source="USA" target="KAZ">
      <data key="d0">1289247</data>
    </edge>
    <edge source="USA" target="JOR">
      <data key="d0">11486879</data>
    </edge>
    <edge source="USA" target="KOR">
      <data key="d0">38852041</data>
    </edge>
    <edge source="USA" target="KGZ">
      <data key="d0">27912</data>
    </edge>
    <edge source="USA" target="LBN">
      <data key="d0">7702815</data>
    </edge>
    <edge source="USA" target="LVA">
      <data key="d0">3412826</data>
    </edge>
    <edge source="USA" target="LTU">
      <data key="d0">2535389</data>
    </edge>
    <edge source="USA" target="MDG">
      <data key="d0">57710</data>
    </edge>
    <edge source="USA" target="MWI">
      <data key="d0">18541</data>
    </edge>
    <edge source="USA" target="MYS">
      <data key="d0">8527796</data>
    </edge>
    <edge source="USA" target="MRT">
      <data key="d0">302945</data>
    </edge>
    <edge source="USA" target="MUS">
      <data key="d0">158500</data>
    </edge>
    <edge source="USA" target="MEX">
      <data key="d0">1306379703</data>
    </edge>
    <edge source="USA" target="MDA">
      <data key="d0">11164</data>
    </edge>
    <edge source="USA" target="MAR">
      <data key="d0">1249164</data>
    </edge>
    <edge source="USA" target="MOZ">
      <data key="d0">250242</data>
    </edge>
    <edge source="USA" target="OMN">
      <data key="d0">7021552</data>
    </edge>
    <edge source="USA" target="NAM">
      <data key="d0">271214</data>
    </edge>
    <edge source="USA" target="NLD">
      <data key="d0">28625331</data>
    </edge>
    <edge source="USA" target="NZL">
      <data key="d0">11439245</data>
    </edge>
    <edge source="USA" target="NIC">
      <data key="d0">4940498</data>
    </edge>
    <edge source="USA" target="NOR">
      <data key="d0">4146862</data>
    </edge>
    <edge source="USA" target="PAK">
      <data key="d0">1033729</data>
    </edge>
    <edge source="USA" target="PAN">
      <data key="d0">37591701</data>
    </edge>
    <edge source="USA" target="PRY">
      <data key="d0">1196264</data>
    </edge>
    <edge source="USA" target="PER">
      <data key="d0">10299413</data>
    </edge>
    <edge source="USA" target="PHL">
      <data key="d0">10188681</data>
    </edge>
    <edge source="USA" target="POL">
      <data key="d0">5239329</data>
    </edge>
    <edge source="USA" target="PRT">
      <data key="d0">2220031</data>
    </edge>
    <edge source="USA" target="ROU">
      <data key="d0">1049165</data>
    </edge>
    <edge source="USA" target="RUS">
      <data key="d0">27655148</data>
    </edge>
    <edge source="USA" target="SAU">
      <data key="d0">82644228</data>
    </edge>
    <edge source="USA" target="SEN">
      <data key="d0">1176109</data>
    </edge>
    <edge source="USA" target="SRB">
      <data key="d0">1716068</data>
    </edge>
    <edge source="USA" target="IND">
      <data key="d0">23337475</data>
    </edge>
    <edge source="USA" target="SGP">
      <data key="d0">25728206</data>
    </edge>
    <edge source="USA" target="SVK">
      <data key="d0">469615</data>
    </edge>
    <edge source="USA" target="VNM">
      <data key="d0">4180585</data>
    </edge>
    <edge source="USA" target="SVN">
      <data key="d0">176657</data>
    </edge>
    <edge source="USA" target="ZAF">
      <data key="d0">11991671</data>
    </edge>
    <edge source="USA" target="ESP">
      <data key="d0">30363883</data>
    </edge>
    <edge source="USA" target="SWE">
      <data key="d0">4751145</data>
    </edge>
    <edge source="USA" target="CHE">
      <data key="d0">10719532</data>
    </edge>
    <edge source="USA" target="THA">
      <data key="d0">13943213</data>
    </edge>
    <edge source="USA" target="TGO">
      <data key="d0">178166</data>
    </edge>
    <edge source="USA" target="ARE">
      <data key="d0">76850890</data>
    </edge>
    <edge source="USA" target="TUN">
      <data key="d0">109029</data>
    </edge>
    <edge source="USA" target="TUR">
      <data key="d0">16224929</data>
    </edge>
    <edge source="USA" target="UGA">
      <data key="d0">232552</data>
    </edge>
    <edge source="USA" target="UKR">
      <data key="d0">1485179</data>
    </edge>
    <edge source="USA" target="MKD">
      <data key="d0">30193</data>
    </edge>
    <edge source="USA" target="EGY">
      <data key="d0">9310839</data>
    </edge>
    <edge source="USA" target="GBR">
      <data key="d0">155134603</data>
    </edge>
    <edge source="USA" target="TZA">
      <data key="d0">307725</data>
    </edge>
    <edge source="USA" target="BFA">
      <data key="d0">105229</data>
    </edge>
    <edge source="USA" target="URY">
      <data key="d0">2918561</data>
    </edge>
    <edge source="LBN" target="DZA">
      <data key="d0">1244663</data>
    </edge>
    <edge source="LBN" target="AZE">
      <data key="d0">155522</data>
    </edge>
    <edge source="LBN" target="AUS">
      <data key="d0">31599</data>
    </edge>
    <edge source="LBN" target="AUT">
      <data key="d0">12072</data>
    </edge>
    <edge source="LBN" target="ARM">
      <data key="d0">15544</data>
    </edge>
    <edge source="LBN" target="BEL">
      <data key="d0">13527</data>
    </edge>
    <edge source="LBN" target="BLR">
      <data key="d0">42641</data>
    </edge>
    <edge source="LBN" target="CMR">
      <data key="d0">28535</data>
    </edge>
    <edge source="LBN" target="CAN">
      <data key="d0">34873</data>
    </edge>
    <edge source="LBN" target="CAF">
      <data key="d0">21284</data>
    </edge>
    <edge source="LBN" target="CHN">
      <data key="d0">70708</data>
    </edge>
    <edge source="LBN" target="BEN">
      <data key="d0">52995</data>
    </edge>
    <edge source="LBN" target="FRA">
      <data key="d0">864534</data>
    </edge>
    <edge source="LBN" target="GEO">
      <data key="d0">44180</data>
    </edge>
    <edge source="LBN" target="GMB">
      <data key="d0">92203</data>
    </edge>
    <edge source="LBN" target="DEU">
      <data key="d0">180751</data>
    </edge>
    <edge source="LBN" target="GHA">
      <data key="d0">636577</data>
    </edge>
    <edge source="LBN" target="HKG">
      <data key="d0">198462</data>
    </edge>
    <edge source="LBN" target="IDN">
      <data key="d0">25008</data>
    </edge>
    <edge source="LBN" target="ITA">
      <data key="d0">19245</data>
    </edge>
    <edge source="LBN" target="CIV">
      <data key="d0">623852</data>
    </edge>
    <edge source="LBN" target="JPN">
      <data key="d0">39629</data>
    </edge>
    <edge source="LBN" target="KAZ">
      <data key="d0">81862</data>
    </edge>
    <edge source="LBN" target="JOR">
      <data key="d0">7811452</data>
    </edge>
    <edge source="LBN" target="MYS">
      <data key="d0">11747</data>
    </edge>
    <edge source="LBN" target="MAR">
      <data key="d0">180637</data>
    </edge>
    <edge source="LBN" target="OMN">
      <data key="d0">241801</data>
    </edge>
    <edge source="LBN" target="NLD">
      <data key="d0">13911</data>
    </edge>
    <edge source="LBN" target="NER">
      <data key="d0">21107</data>
    </edge>
    <edge source="LBN" target="PAN">
      <data key="d0">58330</data>
    </edge>
    <edge source="LBN" target="ROU">
      <data key="d0">221071</data>
    </edge>
    <edge source="LBN" target="RUS">
      <data key="d0">15033</data>
    </edge>
    <edge source="LBN" target="SAU">
      <data key="d0">17172883</data>
    </edge>
    <edge source="LBN" target="SEN">
      <data key="d0">103405</data>
    </edge>
    <edge source="LBN" target="IND">
      <data key="d0">34262</data>
    </edge>
    <edge source="LBN" target="ZAF">
      <data key="d0">120082</data>
    </edge>
    <edge source="LBN" target="ESP">
      <data key="d0">21659</data>
    </edge>
    <edge source="LBN" target="SWE">
      <data key="d0">54001</data>
    </edge>
    <edge source="LBN" target="CHE">
      <data key="d0">138403</data>
    </edge>
    <edge source="LBN" target="TGO">
      <data key="d0">89045</data>
    </edge>
    <edge source="LBN" target="ARE">
      <data key="d0">3790709</data>
    </edge>
    <edge source="LBN" target="TUR">
      <data key="d0">52003</data>
    </edge>
    <edge source="LBN" target="UGA">
      <data key="d0">14842</data>
    </edge>
    <edge source="LBN" target="UKR">
      <data key="d0">10083</data>
    </edge>
    <edge source="LBN" target="EGY">
      <data key="d0">457086</data>
    </edge>
    <edge source="LBN" target="GBR">
      <data key="d0">926967</data>
    </edge>
    <edge source="LBN" target="TZA">
      <data key="d0">97006</data>
    </edge>
    <edge source="LBN" target="USA">
      <data key="d0">982015</data>
    </edge>
    <edge source="LBN" target="BFA">
      <data key="d0">50998</data>
    </edge>
    <edge source="NER" target="CAN">
      <data key="d0">38649</data>
    </edge>
    <edge source="NER" target="BEN">
      <data key="d0">10867</data>
    </edge>
    <edge source="NER" target="FRA">
      <data key="d0">15952</data>
    </edge>
    <edge source="NER" target="DEU">
      <data key="d0">11784</data>
    </edge>
    <edge source="NER" target="ARE">
      <data key="d0">27575</data>
    </edge>
    <edge source="NER" target="USA">
      <data key="d0">74526</data>
    </edge>
    <edge source="NER" target="BFA">
      <data key="d0">16711</data>
    </edge>
    <edge source="ARG" target="BEL">
      <data key="d0">120963</data>
    </edge>
    <edge source="ARG" target="BOL">
      <data key="d0">1810233</data>
    </edge>
    <edge source="ARG" target="BRA">
      <data key="d0">10558779</data>
    </edge>
    <edge source="ARG" target="CHL">
      <data key="d0">13126365</data>
    </edge>
    <edge source="ARG" target="COL">
      <data key="d0">2714412</data>
    </edge>
    <edge source="ARG" target="CRI">
      <data key="d0">725577</data>
    </edge>
    <edge source="ARG" target="DNK">
      <data key="d0">120248</data>
    </edge>
    <edge source="ARG" target="ECU">
      <data key="d0">960443</data>
    </edge>
    <edge source="ARG" target="SLV">
      <data key="d0">85470</data>
    </edge>
    <edge source="ARG" target="FRA">
      <data key="d0">64166</data>
    </edge>
    <edge source="ARG" target="DEU">
      <data key="d0">171911</data>
    </edge>
    <edge source="ARG" target="GTM">
      <data key="d0">20565</data>
    </edge>
    <edge source="ARG" target="HND">
      <data key="d0">244176</data>
    </edge>
    <edge source="ARG" target="ITA">
      <data key="d0">35134</data>
    </edge>
    <edge source="ARG" target="MRT">
      <data key="d0">244580</data>
    </edge>
    <edge source="ARG" target="MEX">
      <data key="d0">527277</data>
    </edge>
    <edge source="ARG" target="NIC">
      <data key="d0">70411</data>
    </edge>
    <edge source="ARG" target="NOR">
      <data key="d0">53621</data>
    </edge>
    <edge source="ARG" target="PAN">
      <data key="d0">2035154</data>
    </edge>
    <edge source="ARG" target="PRY">
      <data key="d0">4598883</data>
    </edge>
    <edge source="ARG" target="PER">
      <data key="d0">2534659</data>
    </edge>
    <edge source="ARG" target="PRT">
      <data key="d0">12024</data>
    </edge>
    <edge source="ARG" target="RUS">
      <data key="d0">10321</data>
    </edge>
    <edge source="ARG" target="SAU">
      <data key="d0">14619</data>
    </edge>
    <edge source="ARG" target="SGP">
      <data key="d0">14309</data>
    </edge>
    <edge source="ARG" target="ZAF">
      <data key="d0">344873</data>
    </edge>
    <edge source="ARG" target="ESP">
      <data key="d0">89624</data>
    </edge>
    <edge source="ARG" target="SWE">
      <data key="d0">38880</data>
    </edge>
    <edge source="ARG" target="CHE">
      <data key="d0">405505</data>
    </edge>
    <edge source="ARG" target="ARE">
      <data key="d0">51080</data>
    </edge>
    <edge source="ARG" target="EGY">
      <data key="d0">42193</data>
    </edge>
    <edge source="ARG" target="GBR">
      <data key="d0">70264</data>
    </edge>
    <edge source="ARG" target="USA">
      <data key="d0">9686157</data>
    </edge>
    <edge source="ARG" target="URY">
      <data key="d0">17439050</data>
    </edge>
    <edge source="BOL" target="ARG">
      <data key="d0">113139</data>
    </edge>
    <edge source="BOL" target="CAN">
      <data key="d0">83693</data>
    </edge>
    <edge source="BOL" target="CHL">
      <data key="d0">555502</data>
    </edge>
    <edge source="BOL" target="COL">
      <data key="d0">34680</data>
    </edge>
    <edge source="BOL" target="ECU">
      <data key="d0">28500</data>
    </edge>
    <edge source="BOL" target="ITA">
      <data key="d0">152945</data>
    </edge>
    <edge source="BOL" target="MEX">
      <data key="d0">10834</data>
    </edge>
    <edge source="BOL" target="PRY">
      <data key="d0">17715</data>
    </edge>
    <edge source="BOL" target="PER">
      <data key="d0">29013</data>
    </edge>
    <edge source="BOL" target="SWE">
      <data key="d0">123532</data>
    </edge>
    <edge source="BOL" target="GBR">
      <data key="d0">888315</data>
    </edge>
    <edge source="BOL" target="USA">
      <data key="d0">5496771</data>
    </edge>
    <edge source="BRA" target="DZA">
      <data key="d0">128935</data>
    </edge>
    <edge source="BRA" target="ARG">
      <data key="d0">131596805</data>
    </edge>
    <edge source="BRA" target="AUS">
      <data key="d0">611579</data>
    </edge>
    <edge source="BRA" target="AUT">
      <data key="d0">137691</data>
    </edge>
    <edge source="BRA" target="BEL">
      <data key="d0">2119123</data>
    </edge>
    <edge source="BRA" target="BOL">
      <data key="d0">28743300</data>
    </edge>
    <edge source="BRA" target="BWA">
      <data key="d0">71132</data>
    </edge>
    <edge source="BRA" target="CAN">
      <data key="d0">7290175</data>
    </edge>
    <edge source="BRA" target="CHL">
      <data key="d0">33328570</data>
    </edge>
    <edge source="BRA" target="CHN">
      <data key="d0">1018213</data>
    </edge>
    <edge source="BRA" target="COL">
      <data key="d0">14135184</data>
    </edge>
    <edge source="BRA" target="CRI">
      <data key="d0">2595823</data>
    </edge>
    <edge source="BRA" target="CZE">
      <data key="d0">830072</data>
    </edge>
    <edge source="BRA" target="BEN">
      <data key="d0">26465</data>
    </edge>
    <edge source="BRA" target="DNK">
      <data key="d0">853830</data>
    </edge>
    <edge source="BRA" target="ECU">
      <data key="d0">3937704</data>
    </edge>
    <edge source="BRA" target="SLV">
      <data key="d0">1402445</data>
    </edge>
    <edge source="BRA" target="ETH">
      <data key="d0">53378</data>
    </edge>
    <edge source="BRA" target="EST">
      <data key="d0">76190</data>
    </edge>
    <edge source="BRA" target="FIN">
      <data key="d0">243385</data>
    </edge>
    <edge source="BRA" target="FRA">
      <data key="d0">31371520</data>
    </edge>
    <edge source="BRA" target="GEO">
      <data key="d0">55798</data>
    </edge>
    <edge source="BRA" target="GMB">
      <data key="d0">40733</data>
    </edge>
    <edge source="BRA" target="DEU">
      <data key="d0">15496555</data>
    </edge>
    <edge source="BRA" target="GHA">
      <data key="d0">349182</data>
    </edge>
    <edge source="BRA" target="GRC">
      <data key="d0">87962</data>
    </edge>
    <edge source="BRA" target="GTM">
      <data key="d0">1380331</data>
    </edge>
    <edge source="BRA" target="HND">
      <data key="d0">1108651</data>
    </edge>
    <edge source="BRA" target="HKG">
      <data key="d0">160735</data>
    </edge>
    <edge source="BRA" target="HUN">
      <data key="d0">10408</data>
    </edge>
    <edge source="BRA" target="IRL">
      <data key="d0">1582908</data>
    </edge>
    <edge source="BRA" target="ISR">
      <data key="d0">333323</data>
    </edge>
    <edge source="BRA" target="ITA">
      <data key="d0">1209173</data>
    </edge>
    <edge source="BRA" target="CIV">
      <data key="d0">39040</data>
    </edge>
    <edge source="BRA" target="JAM">
      <data key="d0">610678</data>
    </edge>
    <edge source="BRA" target="JPN">
      <data key="d0">1649641</data>
    </edge>
    <edge source="BRA" target="JOR">
      <data key="d0">48994</data>
    </edge>
    <edge source="BRA" target="KOR">
      <data key="d0">287791</data>
    </edge>
    <edge source="BRA" target="LBN">
      <data key="d0">74501</data>
    </edge>
    <edge source="BRA" target="MDG">
      <data key="d0">45968</data>
    </edge>
    <edge source="BRA" target="MRT">
      <data key="d0">31429</data>
    </edge>
    <edge source="BRA" target="MUS">
      <data key="d0">29790</data>
    </edge>
    <edge source="BRA" target="MEX">
      <data key="d0">7348499</data>
    </edge>
    <edge source="BRA" target="MAR">
      <data key="d0">45826</data>
    </edge>
    <edge source="BRA" target="MOZ">
      <data key="d0">2322707</data>
    </edge>
    <edge source="BRA" target="NAM">
      <data key="d0">9980710</data>
    </edge>
    <edge source="BRA" target="NLD">
      <data key="d0">15573422</data>
    </edge>
    <edge source="BRA" target="NZL">
      <data key="d0">47654</data>
    </edge>
    <edge source="BRA" target="NIC">
      <data key="d0">510912</data>
    </edge>
    <edge source="BRA" target="PAK">
      <data key="d0">24627</data>
    </edge>
    <edge source="BRA" target="PAN">
      <data key="d0">8573577</data>
    </edge>
    <edge source="BRA" target="PRY">
      <data key="d0">29354084</data>
    </edge>
    <edge source="BRA" target="PER">
      <data key="d0">28864800</data>
    </edge>
    <edge source="BRA" target="POL">
      <data key="d0">1402956</data>
    </edge>
    <edge source="BRA" target="PRT">
      <data key="d0">1331699</data>
    </edge>
    <edge source="BRA" target="RUS">
      <data key="d0">114354</data>
    </edge>
    <edge source="BRA" target="SAU">
      <data key="d0">1023684</data>
    </edge>
    <edge source="BRA" target="SEN">
      <data key="d0">428755</data>
    </edge>
    <edge source="BRA" target="IND">
      <data key="d0">357956</data>
    </edge>
    <edge source="BRA" target="SGP">
      <data key="d0">171248</data>
    </edge>
    <edge source="BRA" target="SVK">
      <data key="d0">33358</data>
    </edge>
    <edge source="BRA" target="ZAF">
      <data key="d0">6175757</data>
    </edge>
    <edge source="BRA" target="ZWE">
      <data key="d0">173543</data>
    </edge>
    <edge source="BRA" target="ESP">
      <data key="d0">9184994</data>
    </edge>
    <edge source="BRA" target="SWE">
      <data key="d0">592800</data>
    </edge>
    <edge source="BRA" target="CHE">
      <data key="d0">613222</data>
    </edge>
    <edge source="BRA" target="THA">
      <data key="d0">382909</data>
    </edge>
    <edge source="BRA" target="ARE">
      <data key="d0">3048031</data>
    </edge>
    <edge source="BRA" target="TUR">
      <data key="d0">29369</data>
    </edge>
    <edge source="BRA" target="UKR">
      <data key="d0">11654</data>
    </edge>
    <edge source="BRA" target="EGY">
      <data key="d0">263072</data>
    </edge>
    <edge source="BRA" target="GBR">
      <data key="d0">75400496</data>
    </edge>
    <edge source="BRA" target="TZA">
      <data key="d0">339070</data>
    </edge>
    <edge source="BRA" target="USA">
      <data key="d0">96472008</data>
    </edge>
    <edge source="BRA" target="BFA">
      <data key="d0">16401</data>
    </edge>
    <edge source="BRA" target="URY">
      <data key="d0">40207554</data>
    </edge>
    <edge source="CHL" target="ARG">
      <data key="d0">2840820</data>
    </edge>
    <edge source="CHL" target="AUS">
      <data key="d0">38771</data>
    </edge>
    <edge source="CHL" target="BOL">
      <data key="d0">8498880</data>
    </edge>
    <edge source="CHL" target="BRA">
      <data key="d0">50584</data>
    </edge>
    <edge source="CHL" target="CAN">
      <data key="d0">34677</data>
    </edge>
    <edge source="CHL" target="COL">
      <data key="d0">2786668</data>
    </edge>
    <edge source="CHL" target="CRI">
      <data key="d0">261332</data>
    </edge>
    <edge source="CHL" target="ECU">
      <data key="d0">1541662</data>
    </edge>
    <edge source="CHL" target="SLV">
      <data key="d0">336718</data>
    </edge>
    <edge source="CHL" target="FRA">
      <data key="d0">54133</data>
    </edge>
    <edge source="CHL" target="DEU">
      <data key="d0">41137</data>
    </edge>
    <edge source="CHL" target="JAM">
      <data key="d0">94318</data>
    </edge>
    <edge source="CHL" target="MEX">
      <data key="d0">48693</data>
    </edge>
    <edge source="CHL" target="NIC">
      <data key="d0">178748</data>
    </edge>
    <edge source="CHL" target="PAN">
      <data key="d0">69572</data>
    </edge>
    <edge source="CHL" target="PRY">
      <data key="d0">4174931</data>
    </edge>
    <edge source="CHL" target="PER">
      <data key="d0">11979988</data>
    </edge>
    <edge source="CHL" target="ESP">
      <data key="d0">68408</data>
    </edge>
    <edge source="CHL" target="GBR">
      <data key="d0">23435</data>
    </edge>
    <edge source="CHL" target="USA">
      <data key="d0">9035723</data>
    </edge>
    <edge source="CHL" target="URY">
      <data key="d0">650663</data>
    </edge>
    <edge source="COL" target="ARG">
      <data key="d0">586798</data>
    </edge>
    <edge source="COL" target="AUS">
      <data key="d0">833900</data>
    </edge>
    <edge source="COL" target="BEL">
      <data key="d0">154641</data>
    </edge>
    <edge source="COL" target="BOL">
      <data key="d0">792383</data>
    </edge>
    <edge source="COL" target="BRA">
      <data key="d0">2346677</data>
    </edge>
    <edge source="COL" target="CAN">
      <data key="d0">636513</data>
    </edge>
    <edge source="COL" target="CHL">
      <data key="d0">3923077</data>
    </edge>
    <edge source="COL" target="CRI">
      <data key="d0">4106017</data>
    </edge>
    <edge source="COL" target="DNK">
      <data key="d0">58625</data>
    </edge>
    <edge source="COL" target="ECU">
      <data key="d0">8626710</data>
    </edge>
    <edge source="COL" target="SLV">
      <data key="d0">870461</data>
    </edge>
    <edge source="COL" target="FRA">
      <data key="d0">264987</data>
    </edge>
    <edge source="COL" target="DEU">
      <data key="d0">150838</data>
    </edge>
    <edge source="COL" target="GRC">
      <data key="d0">42265</data>
    </edge>
    <edge source="COL" target="GTM">
      <data key="d0">2855441</data>
    </edge>
    <edge source="COL" target="HND">
      <data key="d0">2240488</data>
    </edge>
    <edge source="COL" target="ISR">
      <data key="d0">10821</data>
    </edge>
    <edge source="COL" target="ITA">
      <data key="d0">67962</data>
    </edge>
    <edge source="COL" target="JAM">
      <data key="d0">111166</data>
    </edge>
    <edge source="COL" target="MEX">
      <data key="d0">4012269</data>
    </edge>
    <edge source="COL" target="NLD">
      <data key="d0">158647</data>
    </edge>
    <edge source="COL" target="NIC">
      <data key="d0">185653</data>
    </edge>
    <edge source="COL" target="PAN">
      <data key="d0">32735399</data>
    </edge>
    <edge source="COL" target="PRY">
      <data key="d0">129222</data>
    </edge>
    <edge source="COL" target="PER">
      <data key="d0">6929193</data>
    </edge>
    <edge source="COL" target="RUS">
      <data key="d0">100577</data>
    </edge>
    <edge source="COL" target="ESP">
      <data key="d0">68610</data>
    </edge>
    <edge source="COL" target="SWE">
      <data key="d0">24180</data>
    </edge>
    <edge source="COL" target="ARE">
      <data key="d0">18094</data>
    </edge>
    <edge source="COL" target="GBR">
      <data key="d0">36610</data>
    </edge>
    <edge source="COL" target="USA">
      <data key="d0">19095290</data>
    </edge>
    <edge source="COL" target="URY">
      <data key="d0">87023</data>
    </edge>
    <edge source="CRI" target="ARG">
      <data key="d0">25954</data>
    </edge>
    <edge source="CRI" target="BEL">
      <data key="d0">10135</data>
    </edge>
    <edge source="CRI" target="BRA">
      <data key="d0">26346</data>
    </edge>
    <edge source="CRI" target="CAN">
      <data key="d0">28011</data>
    </edge>
    <edge source="CRI" target="CHL">
      <data key="d0">59150</data>
    </edge>
    <edge source="CRI" target="CHN">
      <data key="d0">769136</data>
    </edge>
    <edge source="CRI" target="COL">
      <data key="d0">302456</data>
    </edge>
    <edge source="CRI" target="ECU">
      <data key="d0">13728</data>
    </edge>
    <edge source="CRI" target="SLV">
      <data key="d0">605507</data>
    </edge>
    <edge source="CRI" target="FRA">
      <data key="d0">15064</data>
    </edge>
    <edge source="CRI" target="DEU">
      <data key="d0">48170</data>
    </edge>
    <edge source="CRI" target="GTM">
      <data key="d0">1135035</data>
    </edge>
    <edge source="CRI" target="HND">
      <data key="d0">900577</data>
    </edge>
    <edge source="CRI" target="ITA">
      <data key="d0">12258</data>
    </edge>
    <edge source="CRI" target="JAM">
      <data key="d0">160302</data>
    </edge>
    <edge source="CRI" target="MEX">
      <data key="d0">1496779</data>
    </edge>
    <edge source="CRI" target="NLD">
      <data key="d0">263117</data>
    </edge>
    <edge source="CRI" target="NIC">
      <data key="d0">2026376</data>
    </edge>
    <edge source="CRI" target="PAN">
      <data key="d0">3188213</data>
    </edge>
    <edge source="CRI" target="PER">
      <data key="d0">10671</data>
    </edge>
    <edge source="CRI" target="ZAF">
      <data key="d0">47908</data>
    </edge>
    <edge source="CRI" target="ESP">
      <data key="d0">230957</data>
    </edge>
    <edge source="CRI" target="ARE">
      <data key="d0">21121</data>
    </edge>
    <edge source="CRI" target="GBR">
      <data key="d0">49591</data>
    </edge>
    <edge source="CRI" target="USA">
      <data key="d0">13843282</data>
    </edge>
    <edge source="DNK" target="ALB">
      <data key="d0">12478</data>
    </edge>
    <edge source="DNK" target="DZA">
      <data key="d0">80602</data>
    </edge>
    <edge source="DNK" target="AZE">
      <data key="d0">166538</data>
    </edge>
    <edge source="DNK" target="ARG">
      <data key="d0">356648</data>
    </edge>
    <edge source="DNK" target="AUS">
      <data key="d0">22071878</data>
    </edge>
    <edge source="DNK" target="AUT">
      <data key="d0">30393450</data>
    </edge>
    <edge source="DNK" target="BEL">
      <data key="d0">45362759</data>
    </edge>
    <edge source="DNK" target="BRA">
      <data key="d0">680723</data>
    </edge>
    <edge source="DNK" target="BGR">
      <data key="d0">1997876</data>
    </edge>
    <edge source="DNK" target="BLR">
      <data key="d0">123796</data>
    </edge>
    <edge source="DNK" target="CMR">
      <data key="d0">51994</data>
    </edge>
    <edge source="DNK" target="CAN">
      <data key="d0">11287634</data>
    </edge>
    <edge source="DNK" target="LKA">
      <data key="d0">34280</data>
    </edge>
    <edge source="DNK" target="CHL">
      <data key="d0">11488402</data>
    </edge>
    <edge source="DNK" target="CHN">
      <data key="d0">13895562</data>
    </edge>
    <edge source="DNK" target="COL">
      <data key="d0">2890972</data>
    </edge>
    <edge source="DNK" target="CRI">
      <data key="d0">187819</data>
    </edge>
    <edge source="DNK" target="HRV">
      <data key="d0">2553972</data>
    </edge>
    <edge source="DNK" target="CZE">
      <data key="d0">6144951</data>
    </edge>
    <edge source="DNK" target="ECU">
      <data key="d0">1576746</data>
    </edge>
    <edge source="DNK" target="SLV">
      <data key="d0">40217</data>
    </edge>
    <edge source="DNK" target="ETH">
      <data key="d0">12723</data>
    </edge>
    <edge source="DNK" target="EST">
      <data key="d0">4065138</data>
    </edge>
    <edge source="DNK" target="FIN">
      <data key="d0">39441761</data>
    </edge>
    <edge source="DNK" target="FRA">
      <data key="d0">164604742</data>
    </edge>
    <edge source="DNK" target="GEO">
      <data key="d0">115144</data>
    </edge>
    <edge source="DNK" target="GMB">
      <data key="d0">45719</data>
    </edge>
    <edge source="DNK" target="DEU">
      <data key="d0">389196340</data>
    </edge>
    <edge source="DNK" target="GHA">
      <data key="d0">145751</data>
    </edge>
    <edge source="DNK" target="GRC">
      <data key="d0">5007566</data>
    </edge>
    <edge source="DNK" target="GTM">
      <data key="d0">579109</data>
    </edge>
    <edge source="DNK" target="HND">
      <data key="d0">18918</data>
    </edge>
    <edge source="DNK" target="HKG">
      <data key="d0">5284403</data>
    </edge>
    <edge source="DNK" target="HUN">
      <data key="d0">2669819</data>
    </edge>
    <edge source="DNK" target="IDN">
      <data key="d0">2515147</data>
    </edge>
    <edge source="DNK" target="IRL">
      <data key="d0">4189997</data>
    </edge>
    <edge source="DNK" target="ISR">
      <data key="d0">3986534</data>
    </edge>
    <edge source="DNK" target="ITA">
      <data key="d0">25685258</data>
    </edge>
    <edge source="DNK" target="CIV">
      <data key="d0">42594</data>
    </edge>
    <edge source="DNK" target="JPN">
      <data key="d0">48674323</data>
    </edge>
    <edge source="DNK" target="KAZ">
      <data key="d0">441073</data>
    </edge>
    <edge source="DNK" target="JOR">
      <data key="d0">175548</data>
    </edge>
    <edge source="DNK" target="KOR">
      <data key="d0">8874281</data>
    </edge>
    <edge source="DNK" target="LBN">
      <data key="d0">1998266</data>
    </edge>
    <edge source="DNK" target="LVA">
      <data key="d0">5589127</data>
    </edge>
    <edge source="DNK" target="LTU">
      <data key="d0">6788591</data>
    </edge>
    <edge source="DNK" target="MYS">
      <data key="d0">939476</data>
    </edge>
    <edge source="DNK" target="MRT">
      <data key="d0">19398</data>
    </edge>
    <edge source="DNK" target="MUS">
      <data key="d0">127555</data>
    </edge>
    <edge source="DNK" target="MEX">
      <data key="d0">1122181</data>
    </edge>
    <edge source="DNK" target="MAR">
      <data key="d0">1952080</data>
    </edge>
    <edge source="DNK" target="MOZ">
      <data key="d0">21254</data>
    </edge>
    <edge source="DNK" target="OMN">
      <data key="d0">285911</data>
    </edge>
    <edge source="DNK" target="NLD">
      <data key="d0">111277700</data>
    </edge>
    <edge source="DNK" target="NZL">
      <data key="d0">2255651</data>
    </edge>
    <edge source="DNK" target="NOR">
      <data key="d0">458277082</data>
    </edge>
    <edge source="DNK" target="PAN">
      <data key="d0">1205983</data>
    </edge>
    <edge source="DNK" target="PER">
      <data key="d0">1267614</data>
    </edge>
    <edge source="DNK" target="PHL">
      <data key="d0">1226814</data>
    </edge>
    <edge source="DNK" target="POL">
      <data key="d0">37957862</data>
    </edge>
    <edge source="DNK" target="PRT">
      <data key="d0">5597726</data>
    </edge>
    <edge source="DNK" target="ROU">
      <data key="d0">2506356</data>
    </edge>
    <edge source="DNK" target="RUS">
      <data key="d0">7034159</data>
    </edge>
    <edge source="DNK" target="SAU">
      <data key="d0">4697577</data>
    </edge>
    <edge source="DNK" target="SEN">
      <data key="d0">203996</data>
    </edge>
    <edge source="DNK" target="SRB">
      <data key="d0">1359456</data>
    </edge>
    <edge source="DNK" target="IND">
      <data key="d0">2004697</data>
    </edge>
    <edge source="DNK" target="SGP">
      <data key="d0">4116444</data>
    </edge>
    <edge source="DNK" target="SVK">
      <data key="d0">11868284</data>
    </edge>
    <edge source="DNK" target="VNM">
      <data key="d0">126685</data>
    </edge>
    <edge source="DNK" target="SVN">
      <data key="d0">1946413</data>
    </edge>
    <edge source="DNK" target="ZAF">
      <data key="d0">1939977</data>
    </edge>
    <edge source="DNK" target="ESP">
      <data key="d0">32567749</data>
    </edge>
    <edge source="DNK" target="SWE">
      <data key="d0">240552887</data>
    </edge>
    <edge source="DNK" target="CHE">
      <data key="d0">51639196</data>
    </edge>
    <edge source="DNK" target="THA">
      <data key="d0">2808421</data>
    </edge>
    <edge source="DNK" target="ARE">
      <data key="d0">5436969</data>
    </edge>
    <edge source="DNK" target="TUN">
      <data key="d0">96682</data>
    </edge>
    <edge source="DNK" target="TUR">
      <data key="d0">4552369</data>
    </edge>
    <edge source="DNK" target="UKR">
      <data key="d0">3310153</data>
    </edge>
    <edge source="DNK" target="MKD">
      <data key="d0">481088</data>
    </edge>
    <edge source="DNK" target="EGY">
      <data key="d0">650254</data>
    </edge>
    <edge source="DNK" target="GBR">
      <data key="d0">151437374</data>
    </edge>
    <edge source="DNK" target="TZA">
      <data key="d0">23747</data>
    </edge>
    <edge source="DNK" target="USA">
      <data key="d0">101626725</data>
    </edge>
    <edge source="DNK" target="URY">
      <data key="d0">135847</data>
    </edge>
    <edge source="ECU" target="BOL">
      <data key="d0">309175</data>
    </edge>
    <edge source="ECU" target="CAN">
      <data key="d0">85036</data>
    </edge>
    <edge source="ECU" target="CHL">
      <data key="d0">161806</data>
    </edge>
    <edge source="ECU" target="COL">
      <data key="d0">2516445</data>
    </edge>
    <edge source="ECU" target="CRI">
      <data key="d0">52697</data>
    </edge>
    <edge source="ECU" target="FRA">
      <data key="d0">374330</data>
    </edge>
    <edge source="ECU" target="DEU">
      <data key="d0">13696</data>
    </edge>
    <edge source="ECU" target="GTM">
      <data key="d0">42497</data>
    </edge>
    <edge source="ECU" target="JAM">
      <data key="d0">86424</data>
    </edge>
    <edge source="ECU" target="JOR">
      <data key="d0">115791</data>
    </edge>
    <edge source="ECU" target="MEX">
      <data key="d0">238857</data>
    </edge>
    <edge source="ECU" target="NZL">
      <data key="d0">57778</data>
    </edge>
    <edge source="ECU" target="PAN">
      <data key="d0">1968018</data>
    </edge>
    <edge source="ECU" target="PER">
      <data key="d0">1565477</data>
    </edge>
    <edge source="ECU" target="GBR">
      <data key="d0">149890</data>
    </edge>
    <edge source="ECU" target="USA">
      <data key="d0">1924656</data>
    </edge>
    <edge source="SLV" target="AUT">
      <data key="d0">40461</data>
    </edge>
    <edge source="SLV" target="BOL">
      <data key="d0">78657</data>
    </edge>
    <edge source="SLV" target="CHL">
      <data key="d0">1268977</data>
    </edge>
    <edge source="SLV" target="CRI">
      <data key="d0">4633625</data>
    </edge>
    <edge source="SLV" target="DNK">
      <data key="d0">19742</data>
    </edge>
    <edge source="SLV" target="ECU">
      <data key="d0">18210</data>
    </edge>
    <edge source="SLV" target="FRA">
      <data key="d0">227682</data>
    </edge>
    <edge source="SLV" target="DEU">
      <data key="d0">260520</data>
    </edge>
    <edge source="SLV" target="GTM">
      <data key="d0">5654474</data>
    </edge>
    <edge source="SLV" target="HND">
      <data key="d0">10713931</data>
    </edge>
    <edge source="SLV" target="ITA">
      <data key="d0">10175</data>
    </edge>
    <edge source="SLV" target="JAM">
      <data key="d0">21251</data>
    </edge>
    <edge source="SLV" target="MEX">
      <data key="d0">24977</data>
    </edge>
    <edge source="SLV" target="NLD">
      <data key="d0">26282</data>
    </edge>
    <edge source="SLV" target="NIC">
      <data key="d0">11867034</data>
    </edge>
    <edge source="SLV" target="NOR">
      <data key="d0">26240</data>
    </edge>
    <edge source="SLV" target="PAN">
      <data key="d0">1001163</data>
    </edge>
    <edge source="SLV" target="SEN">
      <data key="d0">22000</data>
    </edge>
    <edge source="SLV" target="SVN">
      <data key="d0">14595</data>
    </edge>
    <edge source="SLV" target="SWE">
      <data key="d0">31982</data>
    </edge>
    <edge source="SLV" target="CHE">
      <data key="d0">15652</data>
    </edge>
    <edge source="SLV" target="USA">
      <data key="d0">817119</data>
    </edge>
    <edge source="GTM" target="ARG">
      <data key="d0">13354</data>
    </edge>
    <edge source="GTM" target="AUT">
      <data key="d0">10756</data>
    </edge>
    <edge source="GTM" target="BEL">
      <data key="d0">732512</data>
    </edge>
    <edge source="GTM" target="COL">
      <data key="d0">100547</data>
    </edge>
    <edge source="GTM" target="CRI">
      <data key="d0">4337897</data>
    </edge>
    <edge source="GTM" target="DNK">
      <data key="d0">31477</data>
    </edge>
    <edge source="GTM" target="SLV">
      <data key="d0">13939089</data>
    </edge>
    <edge source="GTM" target="DEU">
      <data key="d0">19619</data>
    </edge>
    <edge source="GTM" target="HND">
      <data key="d0">18247375</data>
    </edge>
    <edge source="GTM" target="HKG">
      <data key="d0">37255</data>
    </edge>
    <edge source="GTM" target="MEX">
      <data key="d0">129717</data>
    </edge>
    <edge source="GTM" target="NLD">
      <data key="d0">10248</data>
    </edge>
    <edge source="GTM" target="NIC">
      <data key="d0">9309517</data>
    </edge>
    <edge source="GTM" target="PAN">
      <data key="d0">2001048</data>
    </edge>
    <edge source="GTM" target="PRY">
      <data key="d0">189558</data>
    </edge>
    <edge source="GTM" target="ESP">
      <data key="d0">11245</data>
    </edge>
    <edge source="GTM" target="USA">
      <data key="d0">1296706</data>
    </edge>
    <edge source="HND" target="CAN">
      <data key="d0">29303</data>
    </edge>
    <edge source="HND" target="CHN">
      <data key="d0">40921</data>
    </edge>
    <edge source="HND" target="CRI">
      <data key="d0">1765847</data>
    </edge>
    <edge source="HND" target="SLV">
      <data key="d0">789616</data>
    </edge>
    <edge source="HND" target="GTM">
      <data key="d0">241877</data>
    </edge>
    <edge source="HND" target="MEX">
      <data key="d0">156025</data>
    </edge>
    <edge source="HND" target="NLD">
      <data key="d0">19755</data>
    </edge>
    <edge source="HND" target="NIC">
      <data key="d0">3835945</data>
    </edge>
    <edge source="HND" target="PAN">
      <data key="d0">432565</data>
    </edge>
    <edge source="HND" target="ESP">
      <data key="d0">11314</data>
    </edge>
    <edge source="HND" target="TUR">
      <data key="d0">10353</data>
    </edge>
    <edge source="HND" target="USA">
      <data key="d0">13936795</data>
    </edge>
    <edge source="MEX" target="ARG">
      <data key="d0">1169205</data>
    </edge>
    <edge source="MEX" target="AUS">
      <data key="d0">2559346</data>
    </edge>
    <edge source="MEX" target="AUT">
      <data key="d0">71599</data>
    </edge>
    <edge source="MEX" target="BEL">
      <data key="d0">85143</data>
    </edge>
    <edge source="MEX" target="BOL">
      <data key="d0">939679</data>
    </edge>
    <edge source="MEX" target="BRA">
      <data key="d0">11778551</data>
    </edge>
    <edge source="MEX" target="BGR">
      <data key="d0">87684</data>
    </edge>
    <edge source="MEX" target="CAN">
      <data key="d0">277436891</data>
    </edge>
    <edge source="MEX" target="CHL">
      <data key="d0">2836765</data>
    </edge>
    <edge source="MEX" target="CHN">
      <data key="d0">2456156</data>
    </edge>
    <edge source="MEX" target="COL">
      <data key="d0">13720061</data>
    </edge>
    <edge source="MEX" target="CRI">
      <data key="d0">6154527</data>
    </edge>
    <edge source="MEX" target="CZE">
      <data key="d0">804242</data>
    </edge>
    <edge source="MEX" target="DNK">
      <data key="d0">1024277</data>
    </edge>
    <edge source="MEX" target="ECU">
      <data key="d0">1935096</data>
    </edge>
    <edge source="MEX" target="SLV">
      <data key="d0">3437442</data>
    </edge>
    <edge source="MEX" target="FRA">
      <data key="d0">311887</data>
    </edge>
    <edge source="MEX" target="DEU">
      <data key="d0">9290729</data>
    </edge>
    <edge source="MEX" target="GRC">
      <data key="d0">155054</data>
    </edge>
    <edge source="MEX" target="GTM">
      <data key="d0">7536075</data>
    </edge>
    <edge source="MEX" target="HND">
      <data key="d0">4296230</data>
    </edge>
    <edge source="MEX" target="HKG">
      <data key="d0">114340</data>
    </edge>
    <edge source="MEX" target="IRL">
      <data key="d0">769909</data>
    </edge>
    <edge source="MEX" target="ISR">
      <data key="d0">87796</data>
    </edge>
    <edge source="MEX" target="ITA">
      <data key="d0">415833</data>
    </edge>
    <edge source="MEX" target="JAM">
      <data key="d0">242016</data>
    </edge>
    <edge source="MEX" target="JPN">
      <data key="d0">2151670</data>
    </edge>
    <edge source="MEX" target="KAZ">
      <data key="d0">198852</data>
    </edge>
    <edge source="MEX" target="KOR">
      <data key="d0">3712266</data>
    </edge>
    <edge source="MEX" target="LBN">
      <data key="d0">31294</data>
    </edge>
    <edge source="MEX" target="MYS">
      <data key="d0">45101</data>
    </edge>
    <edge source="MEX" target="NLD">
      <data key="d0">733069</data>
    </edge>
    <edge source="MEX" target="NZL">
      <data key="d0">22878</data>
    </edge>
    <edge source="MEX" target="NIC">
      <data key="d0">2470642</data>
    </edge>
    <edge source="MEX" target="PAN">
      <data key="d0">6889302</data>
    </edge>
    <edge source="MEX" target="PRY">
      <data key="d0">244406</data>
    </edge>
    <edge source="MEX" target="PER">
      <data key="d0">2894454</data>
    </edge>
    <edge source="MEX" target="POL">
      <data key="d0">11860</data>
    </edge>
    <edge source="MEX" target="PRT">
      <data key="d0">151466</data>
    </edge>
    <edge source="MEX" target="RUS">
      <data key="d0">646008</data>
    </edge>
    <edge source="MEX" target="SAU">
      <data key="d0">280747</data>
    </edge>
    <edge source="MEX" target="IND">
      <data key="d0">3237138</data>
    </edge>
    <edge source="MEX" target="SGP">
      <data key="d0">229557</data>
    </edge>
    <edge source="MEX" target="SVK">
      <data key="d0">36028</data>
    </edge>
    <edge source="MEX" target="VNM">
      <data key="d0">18704</data>
    </edge>
    <edge source="MEX" target="SVN">
      <data key="d0">140895</data>
    </edge>
    <edge source="MEX" target="ZAF">
      <data key="d0">201775</data>
    </edge>
    <edge source="MEX" target="ESP">
      <data key="d0">1060368</data>
    </edge>
    <edge source="MEX" target="SWE">
      <data key="d0">50579</data>
    </edge>
    <edge source="MEX" target="CHE">
      <data key="d0">574131</data>
    </edge>
    <edge source="MEX" target="THA">
      <data key="d0">5809901</data>
    </edge>
    <edge source="MEX" target="ARE">
      <data key="d0">110953</data>
    </edge>
    <edge source="MEX" target="TUR">
      <data key="d0">48398</data>
    </edge>
    <edge source="MEX" target="UKR">
      <data key="d0">302363</data>
    </edge>
    <edge source="MEX" target="EGY">
      <data key="d0">112998</data>
    </edge>
    <edge source="MEX" target="GBR">
      <data key="d0">11017773</data>
    </edge>
    <edge source="MEX" target="TZA">
      <data key="d0">17169</data>
    </edge>
    <edge source="MEX" target="USA">
      <data key="d0">5400353865</data>
    </edge>
    <edge source="MEX" target="URY">
      <data key="d0">196733</data>
    </edge>
    <edge source="NOR" target="AZE">
      <data key="d0">10571</data>
    </edge>
    <edge source="NOR" target="AUS">
      <data key="d0">5389269</data>
    </edge>
    <edge source="NOR" target="AUT">
      <data key="d0">7926171</data>
    </edge>
    <edge source="NOR" target="BEL">
      <data key="d0">7966871</data>
    </edge>
    <edge source="NOR" target="BRA">
      <data key="d0">1907251</data>
    </edge>
    <edge source="NOR" target="BGR">
      <data key="d0">12312</data>
    </edge>
    <edge source="NOR" target="CAN">
      <data key="d0">2131888</data>
    </edge>
    <edge source="NOR" target="LKA">
      <data key="d0">29633</data>
    </edge>
    <edge source="NOR" target="CHL">
      <data key="d0">16126</data>
    </edge>
    <edge source="NOR" target="CHN">
      <data key="d0">3477614</data>
    </edge>
    <edge source="NOR" target="HRV">
      <data key="d0">459134</data>
    </edge>
    <edge source="NOR" target="CZE">
      <data key="d0">699427</data>
    </edge>
    <edge source="NOR" target="DNK">
      <data key="d0">50543180</data>
    </edge>
    <edge source="NOR" target="EST">
      <data key="d0">545677</data>
    </edge>
    <edge source="NOR" target="FIN">
      <data key="d0">12364263</data>
    </edge>
    <edge source="NOR" target="FRA">
      <data key="d0">29836984</data>
    </edge>
    <edge source="NOR" target="GEO">
      <data key="d0">35437</data>
    </edge>
    <edge source="NOR" target="DEU">
      <data key="d0">82078870</data>
    </edge>
    <edge source="NOR" target="GHA">
      <data key="d0">29206</data>
    </edge>
    <edge source="NOR" target="GRC">
      <data key="d0">239325</data>
    </edge>
    <edge source="NOR" target="HKG">
      <data key="d0">361699</data>
    </edge>
    <edge source="NOR" target="HUN">
      <data key="d0">133250</data>
    </edge>
    <edge source="NOR" target="IDN">
      <data key="d0">78777</data>
    </edge>
    <edge source="NOR" target="IRL">
      <data key="d0">54696</data>
    </edge>
    <edge source="NOR" target="ISR">
      <data key="d0">30618</data>
    </edge>
    <edge source="NOR" target="ITA">
      <data key="d0">2590540</data>
    </edge>
    <edge source="NOR" target="JPN">
      <data key="d0">17503523</data>
    </edge>
    <edge source="NOR" target="KOR">
      <data key="d0">7052993</data>
    </edge>
    <edge source="NOR" target="LVA">
      <data key="d0">632851</data>
    </edge>
    <edge source="NOR" target="LTU">
      <data key="d0">4112514</data>
    </edge>
    <edge source="NOR" target="MDG">
      <data key="d0">70771</data>
    </edge>
    <edge source="NOR" target="MYS">
      <data key="d0">106171</data>
    </edge>
    <edge source="NOR" target="MUS">
      <data key="d0">18767</data>
    </edge>
    <edge source="NOR" target="MEX">
      <data key="d0">831885</data>
    </edge>
    <edge source="NOR" target="OMN">
      <data key="d0">82091</data>
    </edge>
    <edge source="NOR" target="NLD">
      <data key="d0">17342560</data>
    </edge>
    <edge source="NOR" target="NZL">
      <data key="d0">1057536</data>
    </edge>
    <edge source="NOR" target="PAK">
      <data key="d0">122271</data>
    </edge>
    <edge source="NOR" target="PAN">
      <data key="d0">37901</data>
    </edge>
    <edge source="NOR" target="PER">
      <data key="d0">146834</data>
    </edge>
    <edge source="NOR" target="POL">
      <data key="d0">3469878</data>
    </edge>
    <edge source="NOR" target="PRT">
      <data key="d0">238070</data>
    </edge>
    <edge source="NOR" target="ROU">
      <data key="d0">668905</data>
    </edge>
    <edge source="NOR" target="RUS">
      <data key="d0">1521533</data>
    </edge>
    <edge source="NOR" target="SAU">
      <data key="d0">201592</data>
    </edge>
    <edge source="NOR" target="SRB">
      <data key="d0">51180</data>
    </edge>
    <edge source="NOR" target="IND">
      <data key="d0">1387747</data>
    </edge>
    <edge source="NOR" target="SGP">
      <data key="d0">3740853</data>
    </edge>
    <edge source="NOR" target="SVK">
      <data key="d0">163492</data>
    </edge>
    <edge source="NOR" target="VNM">
      <data key="d0">568621</data>
    </edge>
    <edge source="NOR" target="SVN">
      <data key="d0">203544</data>
    </edge>
    <edge source="NOR" target="ZAF">
      <data key="d0">47494</data>
    </edge>
    <edge source="NOR" target="ESP">
      <data key="d0">3939829</data>
    </edge>
    <edge source="NOR" target="SWE">
      <data key="d0">82977845</data>
    </edge>
    <edge source="NOR" target="CHE">
      <data key="d0">16142911</data>
    </edge>
    <edge source="NOR" target="THA">
      <data key="d0">246019</data>
    </edge>
    <edge source="NOR" target="ARE">
      <data key="d0">885296</data>
    </edge>
    <edge source="NOR" target="TUR">
      <data key="d0">852206</data>
    </edge>
    <edge source="NOR" target="UKR">
      <data key="d0">101680</data>
    </edge>
    <edge source="NOR" target="MKD">
      <data key="d0">13767</data>
    </edge>
    <edge source="NOR" target="EGY">
      <data key="d0">47681</data>
    </edge>
    <edge source="NOR" target="GBR">
      <data key="d0">29022008</data>
    </edge>
    <edge source="NOR" target="TZA">
      <data key="d0">80927</data>
    </edge>
    <edge source="NOR" target="USA">
      <data key="d0">64354024</data>
    </edge>
    <edge source="NOR" target="URY">
      <data key="d0">1454733</data>
    </edge>
    <edge source="PAN" target="ARG">
      <data key="d0">108741</data>
    </edge>
    <edge source="PAN" target="BOL">
      <data key="d0">356426</data>
    </edge>
    <edge source="PAN" target="BRA">
      <data key="d0">2136228</data>
    </edge>
    <edge source="PAN" target="CHL">
      <data key="d0">2263171</data>
    </edge>
    <edge source="PAN" target="CHN">
      <data key="d0">50352</data>
    </edge>
    <edge source="PAN" target="COL">
      <data key="d0">8633481</data>
    </edge>
    <edge source="PAN" target="CRI">
      <data key="d0">2785958</data>
    </edge>
    <edge source="PAN" target="ECU">
      <data key="d0">1648594</data>
    </edge>
    <edge source="PAN" target="SLV">
      <data key="d0">1189826</data>
    </edge>
    <edge source="PAN" target="FRA">
      <data key="d0">257569</data>
    </edge>
    <edge source="PAN" target="GRC">
      <data key="d0">69096</data>
    </edge>
    <edge source="PAN" target="GTM">
      <data key="d0">948454</data>
    </edge>
    <edge source="PAN" target="HND">
      <data key="d0">2678207</data>
    </edge>
    <edge source="PAN" target="JAM">
      <data key="d0">782613</data>
    </edge>
    <edge source="PAN" target="LBN">
      <data key="d0">15328</data>
    </edge>
    <edge source="PAN" target="MEX">
      <data key="d0">292195</data>
    </edge>
    <edge source="PAN" target="MOZ">
      <data key="d0">20067</data>
    </edge>
    <edge source="PAN" target="NIC">
      <data key="d0">1427692</data>
    </edge>
    <edge source="PAN" target="PRY">
      <data key="d0">728555</data>
    </edge>
    <edge source="PAN" target="PER">
      <data key="d0">486546</data>
    </edge>
    <edge source="PAN" target="USA">
      <data key="d0">545758</data>
    </edge>
    <edge source="PAN" target="URY">
      <data key="d0">150136</data>
    </edge>
    <edge source="PRY" target="ARG">
      <data key="d0">7066633</data>
    </edge>
    <edge source="PRY" target="BOL">
      <data key="d0">219776</data>
    </edge>
    <edge source="PRY" target="BRA">
      <data key="d0">3385901</data>
    </edge>
    <edge source="PRY" target="CHL">
      <data key="d0">29448</data>
    </edge>
    <edge source="PRY" target="FRA">
      <data key="d0">367130</data>
    </edge>
    <edge source="PRY" target="GTM">
      <data key="d0">10911</data>
    </edge>
    <edge source="PRY" target="MEX">
      <data key="d0">19425</data>
    </edge>
    <edge source="PRY" target="NLD">
      <data key="d0">27719</data>
    </edge>
    <edge source="PRY" target="ESP">
      <data key="d0">419698</data>
    </edge>
    <edge source="PRY" target="GBR">
      <data key="d0">52678</data>
    </edge>
    <edge source="PRY" target="USA">
      <data key="d0">190310</data>
    </edge>
    <edge source="PRY" target="URY">
      <data key="d0">2231461</data>
    </edge>
    <edge source="PER" target="ARG">
      <data key="d0">193793</data>
    </edge>
    <edge source="PER" target="AUS">
      <data key="d0">97526</data>
    </edge>
    <edge source="PER" target="BOL">
      <data key="d0">9403435</data>
    </edge>
    <edge source="PER" target="BRA">
      <data key="d0">74335</data>
    </edge>
    <edge source="PER" target="CAN">
      <data key="d0">109181</data>
    </edge>
    <edge source="PER" target="CHL">
      <data key="d0">1734365</data>
    </edge>
    <edge source="PER" target="COL">
      <data key="d0">2480325</data>
    </edge>
    <edge source="PER" target="CRI">
      <data key="d0">80123</data>
    </edge>
    <edge source="PER" target="ECU">
      <data key="d0">3604747</data>
    </edge>
    <edge source="PER" target="EST">
      <data key="d0">15745</data>
    </edge>
    <edge source="PER" target="FRA">
      <data key="d0">12780</data>
    </edge>
    <edge source="PER" target="DEU">
      <data key="d0">22244</data>
    </edge>
    <edge source="PER" target="HND">
      <data key="d0">37195</data>
    </edge>
    <edge source="PER" target="HKG">
      <data key="d0">60322</data>
    </edge>
    <edge source="PER" target="ITA">
      <data key="d0">1552821</data>
    </edge>
    <edge source="PER" target="JPN">
      <data key="d0">11358</data>
    </edge>
    <edge source="PER" target="KAZ">
      <data key="d0">30233</data>
    </edge>
    <edge source="PER" target="KOR">
      <data key="d0">28915</data>
    </edge>
    <edge source="PER" target="MEX">
      <data key="d0">32340</data>
    </edge>
    <edge source="PER" target="NLD">
      <data key="d0">24181</data>
    </edge>
    <edge source="PER" target="NZL">
      <data key="d0">57023</data>
    </edge>
    <edge source="PER" target="NIC">
      <data key="d0">10328</data>
    </edge>
    <edge source="PER" target="PAN">
      <data key="d0">615465</data>
    </edge>
    <edge source="PER" target="PRY">
      <data key="d0">20619</data>
    </edge>
    <edge source="PER" target="SAU">
      <data key="d0">39466</data>
    </edge>
    <edge source="PER" target="ESP">
      <data key="d0">34943</data>
    </edge>
    <edge source="PER" target="EGY">
      <data key="d0">193709</data>
    </edge>
    <edge source="PER" target="USA">
      <data key="d0">5080147</data>
    </edge>
    <edge source="PRT" target="DZA">
      <data key="d0">3707899</data>
    </edge>
    <edge source="PRT" target="AZE">
      <data key="d0">92279</data>
    </edge>
    <edge source="PRT" target="ARG">
      <data key="d0">426121</data>
    </edge>
    <edge source="PRT" target="AUS">
      <data key="d0">4868943</data>
    </edge>
    <edge source="PRT" target="AUT">
      <data key="d0">1530025</data>
    </edge>
    <edge source="PRT" target="BEL">
      <data key="d0">19942983</data>
    </edge>
    <edge source="PRT" target="BRA">
      <data key="d0">1815119</data>
    </edge>
    <edge source="PRT" target="BGR">
      <data key="d0">38579</data>
    </edge>
    <edge source="PRT" target="CMR">
      <data key="d0">17716</data>
    </edge>
    <edge source="PRT" target="CAN">
      <data key="d0">4060611</data>
    </edge>
    <edge source="PRT" target="CHL">
      <data key="d0">436736</data>
    </edge>
    <edge source="PRT" target="CHN">
      <data key="d0">8551828</data>
    </edge>
    <edge source="PRT" target="COL">
      <data key="d0">714169</data>
    </edge>
    <edge source="PRT" target="CRI">
      <data key="d0">13477</data>
    </edge>
    <edge source="PRT" target="HRV">
      <data key="d0">110967</data>
    </edge>
    <edge source="PRT" target="CZE">
      <data key="d0">10187881</data>
    </edge>
    <edge source="PRT" target="BEN">
      <data key="d0">25359</data>
    </edge>
    <edge source="PRT" target="DNK">
      <data key="d0">1859647</data>
    </edge>
    <edge source="PRT" target="EST">
      <data key="d0">94646</data>
    </edge>
    <edge source="PRT" target="FIN">
      <data key="d0">499005</data>
    </edge>
    <edge source="PRT" target="FRA">
      <data key="d0">426538890</data>
    </edge>
    <edge source="PRT" target="GEO">
      <data key="d0">48810</data>
    </edge>
    <edge source="PRT" target="DEU">
      <data key="d0">105326229</data>
    </edge>
    <edge source="PRT" target="GHA">
      <data key="d0">35691</data>
    </edge>
    <edge source="PRT" target="GRC">
      <data key="d0">1292628</data>
    </edge>
    <edge source="PRT" target="GTM">
      <data key="d0">39074</data>
    </edge>
    <edge source="PRT" target="HKG">
      <data key="d0">2047696</data>
    </edge>
    <edge source="PRT" target="HUN">
      <data key="d0">3617489</data>
    </edge>
    <edge source="PRT" target="IDN">
      <data key="d0">14770</data>
    </edge>
    <edge source="PRT" target="IRL">
      <data key="d0">1171405</data>
    </edge>
    <edge source="PRT" target="ISR">
      <data key="d0">2623982</data>
    </edge>
    <edge source="PRT" target="ITA">
      <data key="d0">14456341</data>
    </edge>
    <edge source="PRT" target="JPN">
      <data key="d0">3475143</data>
    </edge>
    <edge source="PRT" target="KAZ">
      <data key="d0">43827</data>
    </edge>
    <edge source="PRT" target="JOR">
      <data key="d0">380177</data>
    </edge>
    <edge source="PRT" target="KOR">
      <data key="d0">2186993</data>
    </edge>
    <edge source="PRT" target="LBN">
      <data key="d0">932805</data>
    </edge>
    <edge source="PRT" target="LVA">
      <data key="d0">116116</data>
    </edge>
    <edge source="PRT" target="LTU">
      <data key="d0">95750</data>
    </edge>
    <edge source="PRT" target="MDG">
      <data key="d0">17252</data>
    </edge>
    <edge source="PRT" target="MWI">
      <data key="d0">159947</data>
    </edge>
    <edge source="PRT" target="MYS">
      <data key="d0">642344</data>
    </edge>
    <edge source="PRT" target="MRT">
      <data key="d0">24173</data>
    </edge>
    <edge source="PRT" target="MEX">
      <data key="d0">848027</data>
    </edge>
    <edge source="PRT" target="MAR">
      <data key="d0">2012083</data>
    </edge>
    <edge source="PRT" target="MOZ">
      <data key="d0">13741956</data>
    </edge>
    <edge source="PRT" target="OMN">
      <data key="d0">62419</data>
    </edge>
    <edge source="PRT" target="NAM">
      <data key="d0">123466</data>
    </edge>
    <edge source="PRT" target="NLD">
      <data key="d0">34468214</data>
    </edge>
    <edge source="PRT" target="NZL">
      <data key="d0">172059</data>
    </edge>
    <edge source="PRT" target="NOR">
      <data key="d0">3193303</data>
    </edge>
    <edge source="PRT" target="PAN">
      <data key="d0">241665</data>
    </edge>
    <edge source="PRT" target="PER">
      <data key="d0">47977</data>
    </edge>
    <edge source="PRT" target="PHL">
      <data key="d0">13329</data>
    </edge>
    <edge source="PRT" target="POL">
      <data key="d0">7250813</data>
    </edge>
    <edge source="PRT" target="ROU">
      <data key="d0">4685398</data>
    </edge>
    <edge source="PRT" target="RUS">
      <data key="d0">1757793</data>
    </edge>
    <edge source="PRT" target="SAU">
      <data key="d0">967761</data>
    </edge>
    <edge source="PRT" target="SEN">
      <data key="d0">611732</data>
    </edge>
    <edge source="PRT" target="SRB">
      <data key="d0">19941</data>
    </edge>
    <edge source="PRT" target="IND">
      <data key="d0">112105</data>
    </edge>
    <edge source="PRT" target="SGP">
      <data key="d0">1708402</data>
    </edge>
    <edge source="PRT" target="SVK">
      <data key="d0">500176</data>
    </edge>
    <edge source="PRT" target="SVN">
      <data key="d0">308185</data>
    </edge>
    <edge source="PRT" target="ZAF">
      <data key="d0">2654283</data>
    </edge>
    <edge source="PRT" target="ESP">
      <data key="d0">426893395</data>
    </edge>
    <edge source="PRT" target="SWE">
      <data key="d0">55913917</data>
    </edge>
    <edge source="PRT" target="CHE">
      <data key="d0">15500109</data>
    </edge>
    <edge source="PRT" target="THA">
      <data key="d0">283101</data>
    </edge>
    <edge source="PRT" target="TGO">
      <data key="d0">39035</data>
    </edge>
    <edge source="PRT" target="ARE">
      <data key="d0">5167334</data>
    </edge>
    <edge source="PRT" target="TUN">
      <data key="d0">568956</data>
    </edge>
    <edge source="PRT" target="TUR">
      <data key="d0">660166</data>
    </edge>
    <edge source="PRT" target="UKR">
      <data key="d0">270694</data>
    </edge>
    <edge source="PRT" target="MKD">
      <data key="d0">35687</data>
    </edge>
    <edge source="PRT" target="EGY">
      <data key="d0">123153</data>
    </edge>
    <edge source="PRT" target="GBR">
      <data key="d0">22767391</data>
    </edge>
    <edge source="PRT" target="TZA">
      <data key="d0">10984</data>
    </edge>
    <edge source="PRT" target="USA">
      <data key="d0">20933949</data>
    </edge>
    <edge source="PRT" target="URY">
      <data key="d0">10010</data>
    </edge>
    <edge source="SAU" target="DZA">
      <data key="d0">48267</data>
    </edge>
    <edge source="SAU" target="AUS">
      <data key="d0">33600</data>
    </edge>
    <edge source="SAU" target="BLR">
      <data key="d0">76000</data>
    </edge>
    <edge source="SAU" target="CAN">
      <data key="d0">27200</data>
    </edge>
    <edge source="SAU" target="LKA">
      <data key="d0">362134</data>
    </edge>
    <edge source="SAU" target="CHN">
      <data key="d0">161600</data>
    </edge>
    <edge source="SAU" target="COL">
      <data key="d0">549334</data>
    </edge>
    <edge source="SAU" target="BEN">
      <data key="d0">1591469</data>
    </edge>
    <edge source="SAU" target="ETH">
      <data key="d0">41333</data>
    </edge>
    <edge source="SAU" target="FRA">
      <data key="d0">27733</data>
    </edge>
    <edge source="SAU" target="GHA">
      <data key="d0">51733</data>
    </edge>
    <edge source="SAU" target="KAZ">
      <data key="d0">50933</data>
    </edge>
    <edge source="SAU" target="JOR">
      <data key="d0">1030135</data>
    </edge>
    <edge source="SAU" target="LBN">
      <data key="d0">287200</data>
    </edge>
    <edge source="SAU" target="MRT">
      <data key="d0">126667</data>
    </edge>
    <edge source="SAU" target="MEX">
      <data key="d0">34933</data>
    </edge>
    <edge source="SAU" target="MAR">
      <data key="d0">446134</data>
    </edge>
    <edge source="SAU" target="OMN">
      <data key="d0">185600</data>
    </edge>
    <edge source="SAU" target="PAK">
      <data key="d0">2804270</data>
    </edge>
    <edge source="SAU" target="PHL">
      <data key="d0">1157068</data>
    </edge>
    <edge source="SAU" target="RUS">
      <data key="d0">29333</data>
    </edge>
    <edge source="SAU" target="SEN">
      <data key="d0">35467</data>
    </edge>
    <edge source="SAU" target="SGP">
      <data key="d0">116000</data>
    </edge>
    <edge source="SAU" target="VNM">
      <data key="d0">32267</data>
    </edge>
    <edge source="SAU" target="ESP">
      <data key="d0">103733</data>
    </edge>
    <edge source="SAU" target="THA">
      <data key="d0">136000</data>
    </edge>
    <edge source="SAU" target="ARE">
      <data key="d0">3485071</data>
    </edge>
    <edge source="SAU" target="TUN">
      <data key="d0">147467</data>
    </edge>
    <edge source="SAU" target="TUR">
      <data key="d0">56000</data>
    </edge>
    <edge source="SAU" target="EGY">
      <data key="d0">6986409</data>
    </edge>
    <edge source="SAU" target="GBR">
      <data key="d0">193867</data>
    </edge>
    <edge source="SAU" target="USA">
      <data key="d0">1047468</data>
    </edge>
    <edge source="SGP" target="AZE">
      <data key="d0">120048</data>
    </edge>
    <edge source="SGP" target="ARG">
      <data key="d0">36522</data>
    </edge>
    <edge source="SGP" target="AUS">
      <data key="d0">7073552</data>
    </edge>
    <edge source="SGP" target="AUT">
      <data key="d0">111146</data>
    </edge>
    <edge source="SGP" target="BEL">
      <data key="d0">1167231</data>
    </edge>
    <edge source="SGP" target="BRA">
      <data key="d0">438184</data>
    </edge>
    <edge source="SGP" target="KHM">
      <data key="d0">248331</data>
    </edge>
    <edge source="SGP" target="CAN">
      <data key="d0">973010</data>
    </edge>
    <edge source="SGP" target="LKA">
      <data key="d0">274392</data>
    </edge>
    <edge source="SGP" target="CHL">
      <data key="d0">38216</data>
    </edge>
    <edge source="SGP" target="CHN">
      <data key="d0">8837494</data>
    </edge>
    <edge source="SGP" target="COL">
      <data key="d0">89970</data>
    </edge>
    <edge source="SGP" target="DNK">
      <data key="d0">76122</data>
    </edge>
    <edge source="SGP" target="ECU">
      <data key="d0">103150</data>
    </edge>
    <edge source="SGP" target="EST">
      <data key="d0">723102</data>
    </edge>
    <edge source="SGP" target="FIN">
      <data key="d0">294334</data>
    </edge>
    <edge source="SGP" target="FRA">
      <data key="d0">2967071</data>
    </edge>
    <edge source="SGP" target="GEO">
      <data key="d0">125561</data>
    </edge>
    <edge source="SGP" target="DEU">
      <data key="d0">1098478</data>
    </edge>
    <edge source="SGP" target="HKG">
      <data key="d0">5562894</data>
    </edge>
    <edge source="SGP" target="HUN">
      <data key="d0">24416</data>
    </edge>
    <edge source="SGP" target="IDN">
      <data key="d0">42546488</data>
    </edge>
    <edge source="SGP" target="IRL">
      <data key="d0">84386</data>
    </edge>
    <edge source="SGP" target="ISR">
      <data key="d0">800795</data>
    </edge>
    <edge source="SGP" target="ITA">
      <data key="d0">400309</data>
    </edge>
    <edge source="SGP" target="CIV">
      <data key="d0">12085</data>
    </edge>
    <edge source="SGP" target="JPN">
      <data key="d0">5863220</data>
    </edge>
    <edge source="SGP" target="KAZ">
      <data key="d0">106632</data>
    </edge>
    <edge source="SGP" target="JOR">
      <data key="d0">246325</data>
    </edge>
    <edge source="SGP" target="KOR">
      <data key="d0">2721513</data>
    </edge>
    <edge source="SGP" target="LBN">
      <data key="d0">272935</data>
    </edge>
    <edge source="SGP" target="MDG">
      <data key="d0">82729</data>
    </edge>
    <edge source="SGP" target="MYS">
      <data key="d0">33234724</data>
    </edge>
    <edge source="SGP" target="MUS">
      <data key="d0">120415</data>
    </edge>
    <edge source="SGP" target="MEX">
      <data key="d0">479220</data>
    </edge>
    <edge source="SGP" target="MAR">
      <data key="d0">208383</data>
    </edge>
    <edge source="SGP" target="OMN">
      <data key="d0">226736</data>
    </edge>
    <edge source="SGP" target="NAM">
      <data key="d0">43771</data>
    </edge>
    <edge source="SGP" target="NLD">
      <data key="d0">760852</data>
    </edge>
    <edge source="SGP" target="NZL">
      <data key="d0">1068927</data>
    </edge>
    <edge source="SGP" target="NOR">
      <data key="d0">69995</data>
    </edge>
    <edge source="SGP" target="PAK">
      <data key="d0">357084</data>
    </edge>
    <edge source="SGP" target="PAN">
      <data key="d0">10296</data>
    </edge>
    <edge source="SGP" target="PHL">
      <data key="d0">5356779</data>
    </edge>
    <edge source="SGP" target="PRT">
      <data key="d0">38219</data>
    </edge>
    <edge source="SGP" target="ROU">
      <data key="d0">11524</data>
    </edge>
    <edge source="SGP" target="RUS">
      <data key="d0">89444</data>
    </edge>
    <edge source="SGP" target="SAU">
      <data key="d0">3806016</data>
    </edge>
    <edge source="SGP" target="IND">
      <data key="d0">11650258</data>
    </edge>
    <edge source="SGP" target="VNM">
      <data key="d0">4642585</data>
    </edge>
    <edge source="SGP" target="ZAF">
      <data key="d0">54312</data>
    </edge>
    <edge source="SGP" target="ESP">
      <data key="d0">124139</data>
    </edge>
    <edge source="SGP" target="CHE">
      <data key="d0">106591</data>
    </edge>
    <edge source="SGP" target="THA">
      <data key="d0">8117233</data>
    </edge>
    <edge source="SGP" target="ARE">
      <data key="d0">3312618</data>
    </edge>
    <edge source="SGP" target="TUR">
      <data key="d0">73251</data>
    </edge>
    <edge source="SGP" target="EGY">
      <data key="d0">24161</data>
    </edge>
    <edge source="SGP" target="GBR">
      <data key="d0">2687453</data>
    </edge>
    <edge source="SGP" target="TZA">
      <data key="d0">36253</data>
    </edge>
    <edge source="SGP" target="USA">
      <data key="d0">17476299</data>
    </edge>
    <edge source="ZAF" target="DZA">
      <data key="d0">116260</data>
    </edge>
    <edge source="ZAF" target="ARG">
      <data key="d0">134207</data>
    </edge>
    <edge source="ZAF" target="AUS">
      <data key="d0">1674250</data>
    </edge>
    <edge source="ZAF" target="AUT">
      <data key="d0">109928</data>
    </edge>
    <edge source="ZAF" target="BEL">
      <data key="d0">741855</data>
    </edge>
    <edge source="ZAF" target="BWA">
      <data key="d0">49633444</data>
    </edge>
    <edge source="ZAF" target="BRA">
      <data key="d0">56203</data>
    </edge>
    <edge source="ZAF" target="BGR">
      <data key="d0">21170695</data>
    </edge>
    <edge source="ZAF" target="CMR">
      <data key="d0">223004</data>
    </edge>
    <edge source="ZAF" target="CAN">
      <data key="d0">1354978</data>
    </edge>
    <edge source="ZAF" target="CAF">
      <data key="d0">123989</data>
    </edge>
    <edge source="ZAF" target="CHN">
      <data key="d0">77863</data>
    </edge>
    <edge source="ZAF" target="CZE">
      <data key="d0">9281584</data>
    </edge>
    <edge source="ZAF" target="BEN">
      <data key="d0">101608</data>
    </edge>
    <edge source="ZAF" target="DNK">
      <data key="d0">11862</data>
    </edge>
    <edge source="ZAF" target="ECU">
      <data key="d0">601682</data>
    </edge>
    <edge source="ZAF" target="ETH">
      <data key="d0">26375</data>
    </edge>
    <edge source="ZAF" target="FIN">
      <data key="d0">23019</data>
    </edge>
    <edge source="ZAF" target="FRA">
      <data key="d0">1499844</data>
    </edge>
    <edge source="ZAF" target="DEU">
      <data key="d0">163845340</data>
    </edge>
    <edge source="ZAF" target="GHA">
      <data key="d0">3958414</data>
    </edge>
    <edge source="ZAF" target="HKG">
      <data key="d0">133027</data>
    </edge>
    <edge source="ZAF" target="HUN">
      <data key="d0">2185263</data>
    </edge>
    <edge source="ZAF" target="IDN">
      <data key="d0">11098</data>
    </edge>
    <edge source="ZAF" target="ISR">
      <data key="d0">131840</data>
    </edge>
    <edge source="ZAF" target="ITA">
      <data key="d0">506013</data>
    </edge>
    <edge source="ZAF" target="CIV">
      <data key="d0">231783</data>
    </edge>
    <edge source="ZAF" target="JAM">
      <data key="d0">12314</data>
    </edge>
    <edge source="ZAF" target="JPN">
      <data key="d0">2865094</data>
    </edge>
    <edge source="ZAF" target="JOR">
      <data key="d0">13480</data>
    </edge>
    <edge source="ZAF" target="KOR">
      <data key="d0">785493</data>
    </edge>
    <edge source="ZAF" target="LBN">
      <data key="d0">22888</data>
    </edge>
    <edge source="ZAF" target="MDG">
      <data key="d0">384957</data>
    </edge>
    <edge source="ZAF" target="MWI">
      <data key="d0">3336819</data>
    </edge>
    <edge source="ZAF" target="MYS">
      <data key="d0">88883</data>
    </edge>
    <edge source="ZAF" target="MRT">
      <data key="d0">84632</data>
    </edge>
    <edge source="ZAF" target="MUS">
      <data key="d0">2103806</data>
    </edge>
    <edge source="ZAF" target="MAR">
      <data key="d0">51658</data>
    </edge>
    <edge source="ZAF" target="MOZ">
      <data key="d0">16563749</data>
    </edge>
    <edge source="ZAF" target="OMN">
      <data key="d0">26883</data>
    </edge>
    <edge source="ZAF" target="NAM">
      <data key="d0">57790085</data>
    </edge>
    <edge source="ZAF" target="NLD">
      <data key="d0">1618360</data>
    </edge>
    <edge source="ZAF" target="NZL">
      <data key="d0">20580</data>
    </edge>
    <edge source="ZAF" target="NER">
      <data key="d0">51332</data>
    </edge>
    <edge source="ZAF" target="NOR">
      <data key="d0">156709</data>
    </edge>
    <edge source="ZAF" target="PAN">
      <data key="d0">84421</data>
    </edge>
    <edge source="ZAF" target="POL">
      <data key="d0">2551756</data>
    </edge>
    <edge source="ZAF" target="RUS">
      <data key="d0">21626</data>
    </edge>
    <edge source="ZAF" target="SEN">
      <data key="d0">146000</data>
    </edge>
    <edge source="ZAF" target="IND">
      <data key="d0">183987</data>
    </edge>
    <edge source="ZAF" target="SGP">
      <data key="d0">1047286</data>
    </edge>
    <edge source="ZAF" target="SVN">
      <data key="d0">18798</data>
    </edge>
    <edge source="ZAF" target="ZWE">
      <data key="d0">16031980</data>
    </edge>
    <edge source="ZAF" target="ESP">
      <data key="d0">15276604</data>
    </edge>
    <edge source="ZAF" target="SWE">
      <data key="d0">371235</data>
    </edge>
    <edge source="ZAF" target="CHE">
      <data key="d0">119630</data>
    </edge>
    <edge source="ZAF" target="THA">
      <data key="d0">144425</data>
    </edge>
    <edge source="ZAF" target="ARE">
      <data key="d0">1730703</data>
    </edge>
    <edge source="ZAF" target="TUR">
      <data key="d0">32425</data>
    </edge>
    <edge source="ZAF" target="UGA">
      <data key="d0">878647</data>
    </edge>
    <edge source="ZAF" target="EGY">
      <data key="d0">23711</data>
    </edge>
    <edge source="ZAF" target="GBR">
      <data key="d0">7981823</data>
    </edge>
    <edge source="ZAF" target="TZA">
      <data key="d0">2918854</data>
    </edge>
    <edge source="ZAF" target="USA">
      <data key="d0">11932519</data>
    </edge>
    <edge source="ZAF" target="BFA">
      <data key="d0">38869</data>
    </edge>
    <edge source="ESP" target="ALB">
      <data key="d0">285673</data>
    </edge>
    <edge source="ESP" target="DZA">
      <data key="d0">9702311</data>
    </edge>
    <edge source="ESP" target="AZE">
      <data key="d0">6855468</data>
    </edge>
    <edge source="ESP" target="ARG">
      <data key="d0">2508588</data>
    </edge>
    <edge source="ESP" target="AUS">
      <data key="d0">9313100</data>
    </edge>
    <edge source="ESP" target="AUT">
      <data key="d0">9138973</data>
    </edge>
    <edge source="ESP" target="ARM">
      <data key="d0">2308191</data>
    </edge>
    <edge source="ESP" target="BEL">
      <data key="d0">32944042</data>
    </edge>
    <edge source="ESP" target="BOL">
      <data key="d0">282551</data>
    </edge>
    <edge source="ESP" target="BRA">
      <data key="d0">12788315</data>
    </edge>
    <edge source="ESP" target="BGR">
      <data key="d0">2783635</data>
    </edge>
    <edge source="ESP" target="BLR">
      <data key="d0">165935</data>
    </edge>
    <edge source="ESP" target="CMR">
      <data key="d0">365682</data>
    </edge>
    <edge source="ESP" target="CAN">
      <data key="d0">3100210</data>
    </edge>
    <edge source="ESP" target="LKA">
      <data key="d0">66268</data>
    </edge>
    <edge source="ESP" target="CHL">
      <data key="d0">7974922</data>
    </edge>
    <edge source="ESP" target="CHN">
      <data key="d0">9718530</data>
    </edge>
    <edge source="ESP" target="COL">
      <data key="d0">9265604</data>
    </edge>
    <edge source="ESP" target="CRI">
      <data key="d0">4169472</data>
    </edge>
    <edge source="ESP" target="HRV">
      <data key="d0">2811327</data>
    </edge>
    <edge source="ESP" target="CZE">
      <data key="d0">6560949</data>
    </edge>
    <edge source="ESP" target="BEN">
      <data key="d0">265905</data>
    </edge>
    <edge source="ESP" target="DNK">
      <data key="d0">8954403</data>
    </edge>
    <edge source="ESP" target="ECU">
      <data key="d0">2907391</data>
    </edge>
    <edge source="ESP" target="SLV">
      <data key="d0">380761</data>
    </edge>
    <edge source="ESP" target="ETH">
      <data key="d0">29861</data>
    </edge>
    <edge source="ESP" target="EST">
      <data key="d0">1537268</data>
    </edge>
    <edge source="ESP" target="FIN">
      <data key="d0">4628126</data>
    </edge>
    <edge source="ESP" target="FRA">
      <data key="d0">490219997</data>
    </edge>
    <edge source="ESP" target="GEO">
      <data key="d0">2544396</data>
    </edge>
    <edge source="ESP" target="GMB">
      <data key="d0">82415</data>
    </edge>
    <edge source="ESP" target="DEU">
      <data key="d0">123841708</data>
    </edge>
    <edge source="ESP" target="GHA">
      <data key="d0">1108132</data>
    </edge>
    <edge source="ESP" target="GRC">
      <data key="d0">5383532</data>
    </edge>
    <edge source="ESP" target="GTM">
      <data key="d0">1083203</data>
    </edge>
    <edge source="ESP" target="HND">
      <data key="d0">876758</data>
    </edge>
    <edge source="ESP" target="HKG">
      <data key="d0">2845450</data>
    </edge>
    <edge source="ESP" target="HUN">
      <data key="d0">2621996</data>
    </edge>
    <edge source="ESP" target="IDN">
      <data key="d0">2290221</data>
    </edge>
    <edge source="ESP" target="IRL">
      <data key="d0">6911363</data>
    </edge>
    <edge source="ESP" target="ISR">
      <data key="d0">6584602</data>
    </edge>
    <edge source="ESP" target="ITA">
      <data key="d0">75347771</data>
    </edge>
    <edge source="ESP" target="CIV">
      <data key="d0">890420</data>
    </edge>
    <edge source="ESP" target="JAM">
      <data key="d0">553075</data>
    </edge>
    <edge source="ESP" target="JPN">
      <data key="d0">7343341</data>
    </edge>
    <edge source="ESP" target="KAZ">
      <data key="d0">2371028</data>
    </edge>
    <edge source="ESP" target="JOR">
      <data key="d0">3320562</data>
    </edge>
    <edge source="ESP" target="KOR">
      <data key="d0">1983703</data>
    </edge>
    <edge source="ESP" target="KGZ">
      <data key="d0">64787</data>
    </edge>
    <edge source="ESP" target="LBN">
      <data key="d0">6011880</data>
    </edge>
    <edge source="ESP" target="LVA">
      <data key="d0">1193778</data>
    </edge>
    <edge source="ESP" target="LTU">
      <data key="d0">838052</data>
    </edge>
    <edge source="ESP" target="MDG">
      <data key="d0">60444</data>
    </edge>
    <edge source="ESP" target="MYS">
      <data key="d0">3411905</data>
    </edge>
    <edge source="ESP" target="MRT">
      <data key="d0">2400155</data>
    </edge>
    <edge source="ESP" target="MUS">
      <data key="d0">174796</data>
    </edge>
    <edge source="ESP" target="MEX">
      <data key="d0">37864341</data>
    </edge>
    <edge source="ESP" target="MDA">
      <data key="d0">209979</data>
    </edge>
    <edge source="ESP" target="MAR">
      <data key="d0">58297521</data>
    </edge>
    <edge source="ESP" target="MOZ">
      <data key="d0">70564</data>
    </edge>
    <edge source="ESP" target="OMN">
      <data key="d0">2283284</data>
    </edge>
    <edge source="ESP" target="NLD">
      <data key="d0">37361967</data>
    </edge>
    <edge source="ESP" target="NZL">
      <data key="d0">556470</data>
    </edge>
    <edge source="ESP" target="NIC">
      <data key="d0">529766</data>
    </edge>
    <edge source="ESP" target="NOR">
      <data key="d0">6676501</data>
    </edge>
    <edge source="ESP" target="PAK">
      <data key="d0">76450</data>
    </edge>
    <edge source="ESP" target="PAN">
      <data key="d0">9160840</data>
    </edge>
    <edge source="ESP" target="PRY">
      <data key="d0">431828</data>
    </edge>
    <edge source="ESP" target="PER">
      <data key="d0">7311016</data>
    </edge>
    <edge source="ESP" target="PHL">
      <data key="d0">1620327</data>
    </edge>
    <edge source="ESP" target="POL">
      <data key="d0">25271352</data>
    </edge>
    <edge source="ESP" target="PRT">
      <data key="d0">210122611</data>
    </edge>
    <edge source="ESP" target="ROU">
      <data key="d0">5688350</data>
    </edge>
    <edge source="ESP" target="RUS">
      <data key="d0">57822598</data>
    </edge>
    <edge source="ESP" target="SAU">
      <data key="d0">39442800</data>
    </edge>
    <edge source="ESP" target="SEN">
      <data key="d0">1926741</data>
    </edge>
    <edge source="ESP" target="SRB">
      <data key="d0">1173518</data>
    </edge>
    <edge source="ESP" target="IND">
      <data key="d0">5961573</data>
    </edge>
    <edge source="ESP" target="SGP">
      <data key="d0">4715593</data>
    </edge>
    <edge source="ESP" target="SVK">
      <data key="d0">6591817</data>
    </edge>
    <edge source="ESP" target="VNM">
      <data key="d0">322327</data>
    </edge>
    <edge source="ESP" target="SVN">
      <data key="d0">861084</data>
    </edge>
    <edge source="ESP" target="ZAF">
      <data key="d0">6961185</data>
    </edge>
    <edge source="ESP" target="SWE">
      <data key="d0">10488047</data>
    </edge>
    <edge source="ESP" target="CHE">
      <data key="d0">21313682</data>
    </edge>
    <edge source="ESP" target="THA">
      <data key="d0">3410669</data>
    </edge>
    <edge source="ESP" target="TGO">
      <data key="d0">139950</data>
    </edge>
    <edge source="ESP" target="ARE">
      <data key="d0">21370739</data>
    </edge>
    <edge source="ESP" target="TUN">
      <data key="d0">2603022</data>
    </edge>
    <edge source="ESP" target="TUR">
      <data key="d0">15964113</data>
    </edge>
    <edge source="ESP" target="UGA">
      <data key="d0">33445</data>
    </edge>
    <edge source="ESP" target="UKR">
      <data key="d0">5274620</data>
    </edge>
    <edge source="ESP" target="MKD">
      <data key="d0">1823334</data>
    </edge>
    <edge source="ESP" target="EGY">
      <data key="d0">3256912</data>
    </edge>
    <edge source="ESP" target="GBR">
      <data key="d0">74005788</data>
    </edge>
    <edge source="ESP" target="TZA">
      <data key="d0">793429</data>
    </edge>
    <edge source="ESP" target="USA">
      <data key="d0">51909856</data>
    </edge>
    <edge source="ESP" target="BFA">
      <data key="d0">78947</data>
    </edge>
    <edge source="ESP" target="URY">
      <data key="d0">896867</data>
    </edge>
    <edge source="SWE" target="DZA">
      <data key="d0">896401</data>
    </edge>
    <edge source="SWE" target="AZE">
      <data key="d0">21550</data>
    </edge>
    <edge source="SWE" target="AUS">
      <data key="d0">11904138</data>
    </edge>
    <edge source="SWE" target="AUT">
      <data key="d0">8360159</data>
    </edge>
    <edge source="SWE" target="ARM">
      <data key="d0">12842</data>
    </edge>
    <edge source="SWE" target="BEL">
      <data key="d0">45205585</data>
    </edge>
    <edge source="SWE" target="BRA">
      <data key="d0">2616286</data>
    </edge>
    <edge source="SWE" target="BGR">
      <data key="d0">394694</data>
    </edge>
    <edge source="SWE" target="BLR">
      <data key="d0">191000</data>
    </edge>
    <edge source="SWE" target="KHM">
      <data key="d0">175502</data>
    </edge>
    <edge source="SWE" target="CAN">
      <data key="d0">11613948</data>
    </edge>
    <edge source="SWE" target="LKA">
      <data key="d0">58599</data>
    </edge>
    <edge source="SWE" target="CHL">
      <data key="d0">790569</data>
    </edge>
    <edge source="SWE" target="CHN">
      <data key="d0">27420597</data>
    </edge>
    <edge source="SWE" target="COL">
      <data key="d0">111146</data>
    </edge>
    <edge source="SWE" target="HRV">
      <data key="d0">580675</data>
    </edge>
    <edge source="SWE" target="CZE">
      <data key="d0">12089972</data>
    </edge>
    <edge source="SWE" target="DNK">
      <data key="d0">274327001</data>
    </edge>
    <edge source="SWE" target="ECU">
      <data key="d0">44576</data>
    </edge>
    <edge source="SWE" target="ETH">
      <data key="d0">198971</data>
    </edge>
    <edge source="SWE" target="EST">
      <data key="d0">3618076</data>
    </edge>
    <edge source="SWE" target="FIN">
      <data key="d0">232269520</data>
    </edge>
    <edge source="SWE" target="FRA">
      <data key="d0">91592447</data>
    </edge>
    <edge source="SWE" target="GEO">
      <data key="d0">73802</data>
    </edge>
    <edge source="SWE" target="GMB">
      <data key="d0">159265</data>
    </edge>
    <edge source="SWE" target="DEU">
      <data key="d0">228799639</data>
    </edge>
    <edge source="SWE" target="GHA">
      <data key="d0">279710</data>
    </edge>
    <edge source="SWE" target="GRC">
      <data key="d0">1839592</data>
    </edge>
    <edge source="SWE" target="HKG">
      <data key="d0">2491118</data>
    </edge>
    <edge source="SWE" target="HUN">
      <data key="d0">4130854</data>
    </edge>
    <edge source="SWE" target="IDN">
      <data key="d0">186572</data>
    </edge>
    <edge source="SWE" target="IRL">
      <data key="d0">4327315</data>
    </edge>
    <edge source="SWE" target="ISR">
      <data key="d0">1419806</data>
    </edge>
    <edge source="SWE" target="ITA">
      <data key="d0">34870480</data>
    </edge>
    <edge source="SWE" target="JPN">
      <data key="d0">12123626</data>
    </edge>
    <edge source="SWE" target="KAZ">
      <data key="d0">192771</data>
    </edge>
    <edge source="SWE" target="JOR">
      <data key="d0">264359</data>
    </edge>
    <edge source="SWE" target="KOR">
      <data key="d0">1576266</data>
    </edge>
    <edge source="SWE" target="LBN">
      <data key="d0">479862</data>
    </edge>
    <edge source="SWE" target="LVA">
      <data key="d0">2950610</data>
    </edge>
    <edge source="SWE" target="LTU">
      <data key="d0">16510278</data>
    </edge>
    <edge source="SWE" target="MYS">
      <data key="d0">1738926</data>
    </edge>
    <edge source="SWE" target="MEX">
      <data key="d0">610934</data>
    </edge>
    <edge source="SWE" target="MAR">
      <data key="d0">223620</data>
    </edge>
    <edge source="SWE" target="OMN">
      <data key="d0">234986</data>
    </edge>
    <edge source="SWE" target="NLD">
      <data key="d0">62680752</data>
    </edge>
    <edge source="SWE" target="NZL">
      <data key="d0">542298</data>
    </edge>
    <edge source="SWE" target="NOR">
      <data key="d0">849275379</data>
    </edge>
    <edge source="SWE" target="PAK">
      <data key="d0">138158</data>
    </edge>
    <edge source="SWE" target="POL">
      <data key="d0">60201443</data>
    </edge>
    <edge source="SWE" target="PRT">
      <data key="d0">1524457</data>
    </edge>
    <edge source="SWE" target="ROU">
      <data key="d0">962970</data>
    </edge>
    <edge source="SWE" target="RUS">
      <data key="d0">36573243</data>
    </edge>
    <edge source="SWE" target="SAU">
      <data key="d0">5126887</data>
    </edge>
    <edge source="SWE" target="SEN">
      <data key="d0">24207</data>
    </edge>
    <edge source="SWE" target="SRB">
      <data key="d0">846806</data>
    </edge>
    <edge source="SWE" target="IND">
      <data key="d0">361040</data>
    </edge>
    <edge source="SWE" target="SGP">
      <data key="d0">5572800</data>
    </edge>
    <edge source="SWE" target="SVK">
      <data key="d0">3361835</data>
    </edge>
    <edge source="SWE" target="VNM">
      <data key="d0">228049</data>
    </edge>
    <edge source="SWE" target="SVN">
      <data key="d0">359712</data>
    </edge>
    <edge source="SWE" target="ZAF">
      <data key="d0">837359</data>
    </edge>
    <edge source="SWE" target="ZWE">
      <data key="d0">34687</data>
    </edge>
    <edge source="SWE" target="ESP">
      <data key="d0">32922989</data>
    </edge>
    <edge source="SWE" target="CHE">
      <data key="d0">34573353</data>
    </edge>
    <edge source="SWE" target="THA">
      <data key="d0">864518</data>
    </edge>
    <edge source="SWE" target="ARE">
      <data key="d0">4329529</data>
    </edge>
    <edge source="SWE" target="TUN">
      <data key="d0">166645</data>
    </edge>
    <edge source="SWE" target="TUR">
      <data key="d0">2649054</data>
    </edge>
    <edge source="SWE" target="UKR">
      <data key="d0">1101276</data>
    </edge>
    <edge source="SWE" target="EGY">
      <data key="d0">477057</data>
    </edge>
    <edge source="SWE" target="GBR">
      <data key="d0">132130932</data>
    </edge>
    <edge source="SWE" target="TZA">
      <data key="d0">87087</data>
    </edge>
    <edge source="SWE" target="USA">
      <data key="d0">110955030</data>
    </edge>
    <edge source="SWE" target="BFA">
      <data key="d0">21698</data>
    </edge>
    <edge source="CHE" target="ALB">
      <data key="d0">23419</data>
    </edge>
    <edge source="CHE" target="DZA">
      <data key="d0">39548</data>
    </edge>
    <edge source="CHE" target="AZE">
      <data key="d0">1236487</data>
    </edge>
    <edge source="CHE" target="ARG">
      <data key="d0">36787</data>
    </edge>
    <edge source="CHE" target="AUS">
      <data key="d0">2669388</data>
    </edge>
    <edge source="CHE" target="AUT">
      <data key="d0">69620216</data>
    </edge>
    <edge source="CHE" target="ARM">
      <data key="d0">23899</data>
    </edge>
    <edge source="CHE" target="BEL">
      <data key="d0">18137043</data>
    </edge>
    <edge source="CHE" target="BRA">
      <data key="d0">818909</data>
    </edge>
    <edge source="CHE" target="BGR">
      <data key="d0">502878</data>
    </edge>
    <edge source="CHE" target="BLR">
      <data key="d0">49843</data>
    </edge>
    <edge source="CHE" target="KHM">
      <data key="d0">78963</data>
    </edge>
    <edge source="CHE" target="CMR">
      <data key="d0">199267</data>
    </edge>
    <edge source="CHE" target="CAN">
      <data key="d0">1713727</data>
    </edge>
    <edge source="CHE" target="LKA">
      <data key="d0">92023</data>
    </edge>
    <edge source="CHE" target="CHL">
      <data key="d0">384679</data>
    </edge>
    <edge source="CHE" target="CHN">
      <data key="d0">5559498</data>
    </edge>
    <edge source="CHE" target="COL">
      <data key="d0">404393</data>
    </edge>
    <edge source="CHE" target="CRI">
      <data key="d0">131272</data>
    </edge>
    <edge source="CHE" target="HRV">
      <data key="d0">468444</data>
    </edge>
    <edge source="CHE" target="CZE">
      <data key="d0">1618388</data>
    </edge>
    <edge source="CHE" target="DNK">
      <data key="d0">3320162</data>
    </edge>
    <edge source="CHE" target="ECU">
      <data key="d0">129261</data>
    </edge>
    <edge source="CHE" target="ETH">
      <data key="d0">72805</data>
    </edge>
    <edge source="CHE" target="EST">
      <data key="d0">284427</data>
    </edge>
    <edge source="CHE" target="FIN">
      <data key="d0">715389</data>
    </edge>
    <edge source="CHE" target="FRA">
      <data key="d0">82028897</data>
    </edge>
    <edge source="CHE" target="GEO">
      <data key="d0">664815</data>
    </edge>
    <edge source="CHE" target="DEU">
      <data key="d0">361094497</data>
    </edge>
    <edge source="CHE" target="GHA">
      <data key="d0">47532</data>
    </edge>
    <edge source="CHE" target="GRC">
      <data key="d0">576073</data>
    </edge>
    <edge source="CHE" target="GTM">
      <data key="d0">56269</data>
    </edge>
    <edge source="CHE" target="HKG">
      <data key="d0">2420323</data>
    </edge>
    <edge source="CHE" target="HUN">
      <data key="d0">5278906</data>
    </edge>
    <edge source="CHE" target="IDN">
      <data key="d0">299266</data>
    </edge>
    <edge source="CHE" target="IRL">
      <data key="d0">1019391</data>
    </edge>
    <edge source="CHE" target="ISR">
      <data key="d0">879651</data>
    </edge>
    <edge source="CHE" target="ITA">
      <data key="d0">18667724</data>
    </edge>
    <edge source="CHE" target="CIV">
      <data key="d0">42390</data>
    </edge>
    <edge source="CHE" target="JPN">
      <data key="d0">8284495</data>
    </edge>
    <edge source="CHE" target="KAZ">
      <data key="d0">939926</data>
    </edge>
    <edge source="CHE" target="JOR">
      <data key="d0">179765</data>
    </edge>
    <edge source="CHE" target="KOR">
      <data key="d0">605855</data>
    </edge>
    <edge source="CHE" target="LBN">
      <data key="d0">704698</data>
    </edge>
    <edge source="CHE" target="LVA">
      <data key="d0">177684</data>
    </edge>
    <edge source="CHE" target="LTU">
      <data key="d0">242880</data>
    </edge>
    <edge source="CHE" target="MDG">
      <data key="d0">20050</data>
    </edge>
    <edge source="CHE" target="MYS">
      <data key="d0">291013</data>
    </edge>
    <edge source="CHE" target="MUS">
      <data key="d0">49801</data>
    </edge>
    <edge source="CHE" target="MEX">
      <data key="d0">874443</data>
    </edge>
    <edge source="CHE" target="MAR">
      <data key="d0">1219322</data>
    </edge>
    <edge source="CHE" target="MOZ">
      <data key="d0">409622</data>
    </edge>
    <edge source="CHE" target="OMN">
      <data key="d0">2330396</data>
    </edge>
    <edge source="CHE" target="NLD">
      <data key="d0">19936840</data>
    </edge>
    <edge source="CHE" target="NZL">
      <data key="d0">228256</data>
    </edge>
    <edge source="CHE" target="NOR">
      <data key="d0">6305395</data>
    </edge>
    <edge source="CHE" target="PAK">
      <data key="d0">164797</data>
    </edge>
    <edge source="CHE" target="PAN">
      <data key="d0">328352</data>
    </edge>
    <edge source="CHE" target="PRY">
      <data key="d0">103315</data>
    </edge>
    <edge source="CHE" target="PER">
      <data key="d0">225584</data>
    </edge>
    <edge source="CHE" target="PHL">
      <data key="d0">232838</data>
    </edge>
    <edge source="CHE" target="POL">
      <data key="d0">7872256</data>
    </edge>
    <edge source="CHE" target="PRT">
      <data key="d0">882089</data>
    </edge>
    <edge source="CHE" target="ROU">
      <data key="d0">713876</data>
    </edge>
    <edge source="CHE" target="RUS">
      <data key="d0">6369144</data>
    </edge>
    <edge source="CHE" target="SAU">
      <data key="d0">1527047</data>
    </edge>
    <edge source="CHE" target="SEN">
      <data key="d0">102478</data>
    </edge>
    <edge source="CHE" target="SRB">
      <data key="d0">1122046</data>
    </edge>
    <edge source="CHE" target="IND">
      <data key="d0">1426340</data>
    </edge>
    <edge source="CHE" target="SGP">
      <data key="d0">2918582</data>
    </edge>
    <edge source="CHE" target="SVK">
      <data key="d0">282787</data>
    </edge>
    <edge source="CHE" target="VNM">
      <data key="d0">125730</data>
    </edge>
    <edge source="CHE" target="SVN">
      <data key="d0">650301</data>
    </edge>
    <edge source="CHE" target="ZAF">
      <data key="d0">222114</data>
    </edge>
    <edge source="CHE" target="ZWE">
      <data key="d0">10779</data>
    </edge>
    <edge source="CHE" target="ESP">
      <data key="d0">5796985</data>
    </edge>
    <edge source="CHE" target="SWE">
      <data key="d0">2058328</data>
    </edge>
    <edge source="CHE" target="THA">
      <data key="d0">469696</data>
    </edge>
    <edge source="CHE" target="TGO">
      <data key="d0">64661</data>
    </edge>
    <edge source="CHE" target="ARE">
      <data key="d0">6905797</data>
    </edge>
    <edge source="CHE" target="TUN">
      <data key="d0">92697</data>
    </edge>
    <edge source="CHE" target="TUR">
      <data key="d0">1121383</data>
    </edge>
    <edge source="CHE" target="UKR">
      <data key="d0">462272</data>
    </edge>
    <edge source="CHE" target="MKD">
      <data key="d0">392504</data>
    </edge>
    <edge source="CHE" target="EGY">
      <data key="d0">248931</data>
    </edge>
    <edge source="CHE" target="GBR">
      <data key="d0">15366155</data>
    </edge>
    <edge source="CHE" target="TZA">
      <data key="d0">37996</data>
    </edge>
    <edge source="CHE" target="USA">
      <data key="d0">35843489</data>
    </edge>
    <edge source="CHE" target="URY">
      <data key="d0">62149</data>
    </edge>
    <edge source="EGY" target="ALB">
      <data key="d0">71781</data>
    </edge>
    <edge source="EGY" target="DZA">
      <data key="d0">6047918</data>
    </edge>
    <edge source="EGY" target="AUS">
      <data key="d0">722973</data>
    </edge>
    <edge source="EGY" target="AUT">
      <data key="d0">367515</data>
    </edge>
    <edge source="EGY" target="BEL">
      <data key="d0">4440584</data>
    </edge>
    <edge source="EGY" target="BRA">
      <data key="d0">1723218</data>
    </edge>
    <edge source="EGY" target="BGR">
      <data key="d0">12427</data>
    </edge>
    <edge source="EGY" target="CMR">
      <data key="d0">423481</data>
    </edge>
    <edge source="EGY" target="CAN">
      <data key="d0">415743</data>
    </edge>
    <edge source="EGY" target="CHN">
      <data key="d0">380684</data>
    </edge>
    <edge source="EGY" target="HRV">
      <data key="d0">52290</data>
    </edge>
    <edge source="EGY" target="BEN">
      <data key="d0">156162</data>
    </edge>
    <edge source="EGY" target="DNK">
      <data key="d0">155593</data>
    </edge>
    <edge source="EGY" target="FIN">
      <data key="d0">85782</data>
    </edge>
    <edge source="EGY" target="FRA">
      <data key="d0">1670599</data>
    </edge>
    <edge source="EGY" target="GEO">
      <data key="d0">1102925</data>
    </edge>
    <edge source="EGY" target="PSE">
      <data key="d0">784509</data>
    </edge>
    <edge source="EGY" target="DEU">
      <data key="d0">1759238</data>
    </edge>
    <edge source="EGY" target="GHA">
      <data key="d0">159319</data>
    </edge>
    <edge source="EGY" target="GRC">
      <data key="d0">1252835</data>
    </edge>
    <edge source="EGY" target="HUN">
      <data key="d0">119408</data>
    </edge>
    <edge source="EGY" target="IRL">
      <data key="d0">1037908</data>
    </edge>
    <edge source="EGY" target="ISR">
      <data key="d0">1025178</data>
    </edge>
    <edge source="EGY" target="ITA">
      <data key="d0">10183061</data>
    </edge>
    <edge source="EGY" target="CIV">
      <data key="d0">539414</data>
    </edge>
    <edge source="EGY" target="JPN">
      <data key="d0">15664</data>
    </edge>
    <edge source="EGY" target="JOR">
      <data key="d0">16333636</data>
    </edge>
    <edge source="EGY" target="KOR">
      <data key="d0">51736</data>
    </edge>
    <edge source="EGY" target="LBN">
      <data key="d0">13145918</data>
    </edge>
    <edge source="EGY" target="LVA">
      <data key="d0">265931</data>
    </edge>
    <edge source="EGY" target="LTU">
      <data key="d0">279903</data>
    </edge>
    <edge source="EGY" target="MWI">
      <data key="d0">69769</data>
    </edge>
    <edge source="EGY" target="MRT">
      <data key="d0">36734</data>
    </edge>
    <edge source="EGY" target="MUS">
      <data key="d0">139692</data>
    </edge>
    <edge source="EGY" target="MAR">
      <data key="d0">5784098</data>
    </edge>
    <edge source="EGY" target="OMN">
      <data key="d0">8060290</data>
    </edge>
    <edge source="EGY" target="NLD">
      <data key="d0">6741274</data>
    </edge>
    <edge source="EGY" target="NZL">
      <data key="d0">77273</data>
    </edge>
    <edge source="EGY" target="PAK">
      <data key="d0">17892</data>
    </edge>
    <edge source="EGY" target="PHL">
      <data key="d0">26299</data>
    </edge>
    <edge source="EGY" target="POL">
      <data key="d0">282577</data>
    </edge>
    <edge source="EGY" target="ROU">
      <data key="d0">165062</data>
    </edge>
    <edge source="EGY" target="RUS">
      <data key="d0">459690</data>
    </edge>
    <edge source="EGY" target="SAU">
      <data key="d0">84291648</data>
    </edge>
    <edge source="EGY" target="SEN">
      <data key="d0">165114</data>
    </edge>
    <edge source="EGY" target="ZAF">
      <data key="d0">468698</data>
    </edge>
    <edge source="EGY" target="ESP">
      <data key="d0">1128648</data>
    </edge>
    <edge source="EGY" target="SWE">
      <data key="d0">2272368</data>
    </edge>
    <edge source="EGY" target="CHE">
      <data key="d0">47849</data>
    </edge>
    <edge source="EGY" target="THA">
      <data key="d0">92340</data>
    </edge>
    <edge source="EGY" target="ARE">
      <data key="d0">33810549</data>
    </edge>
    <edge source="EGY" target="TUN">
      <data key="d0">6407706</data>
    </edge>
    <edge source="EGY" target="TUR">
      <data key="d0">1840055</data>
    </edge>
    <edge source="EGY" target="UGA">
      <data key="d0">12216</data>
    </edge>
    <edge source="EGY" target="GBR">
      <data key="d0">3317068</data>
    </edge>
    <edge source="EGY" target="TZA">
      <data key="d0">227662</data>
    </edge>
    <edge source="EGY" target="USA">
      <data key="d0">5656104</data>
    </edge>
    <edge source="EGY" target="BFA">
      <data key="d0">63719</data>
    </edge>
    <edge source="URY" target="ARG">
      <data key="d0">33721727</data>
    </edge>
    <edge source="URY" target="BOL">
      <data key="d0">115807</data>
    </edge>
    <edge source="URY" target="BRA">
      <data key="d0">19974182</data>
    </edge>
    <edge source="URY" target="CHL">
      <data key="d0">200306</data>
    </edge>
    <edge source="URY" target="COL">
      <data key="d0">276206</data>
    </edge>
    <edge source="URY" target="CZE">
      <data key="d0">5046349</data>
    </edge>
    <edge source="URY" target="DEU">
      <data key="d0">33373958</data>
    </edge>
    <edge source="URY" target="HUN">
      <data key="d0">18011457</data>
    </edge>
    <edge source="URY" target="MEX">
      <data key="d0">2458372</data>
    </edge>
    <edge source="URY" target="MAR">
      <data key="d0">37254</data>
    </edge>
    <edge source="URY" target="MOZ">
      <data key="d0">73627</data>
    </edge>
    <edge source="URY" target="NZL">
      <data key="d0">13891</data>
    </edge>
    <edge source="URY" target="PAN">
      <data key="d0">61002</data>
    </edge>
    <edge source="URY" target="PRY">
      <data key="d0">1342588</data>
    </edge>
    <edge source="URY" target="PER">
      <data key="d0">11231</data>
    </edge>
    <edge source="URY" target="POL">
      <data key="d0">369929</data>
    </edge>
    <edge source="URY" target="PRT">
      <data key="d0">680891</data>
    </edge>
    <edge source="URY" target="SVN">
      <data key="d0">167979</data>
    </edge>
    <edge source="URY" target="USA">
      <data key="d0">137322</data>
    </edge>
    <edge source="ARM" target="GEO">
      <data key="d0">900829</data>
    </edge>
    <edge source="ARM" target="DEU">
      <data key="d0">11663</data>
    </edge>
    <edge source="ARM" target="RUS">
      <data key="d0">149400</data>
    </edge>
    <edge source="GEO" target="AZE">
      <data key="d0">1008921</data>
    </edge>
    <edge source="GEO" target="ARM">
      <data key="d0">344631</data>
    </edge>
    <edge source="GEO" target="BLR">
      <data key="d0">69253</data>
    </edge>
    <edge source="GEO" target="GRC">
      <data key="d0">22109</data>
    </edge>
    <edge source="GEO" target="KAZ">
      <data key="d0">8283674</data>
    </edge>
    <edge source="GEO" target="RUS">
      <data key="d0">107052</data>
    </edge>
    <edge source="GEO" target="TUR">
      <data key="d0">19086</data>
    </edge>
    <edge source="GEO" target="USA">
      <data key="d0">12484</data>
    </edge>
    <edge source="AUS" target="DZA">
      <data key="d0">24212</data>
    </edge>
    <edge source="AUS" target="BEL">
      <data key="d0">87391</data>
    </edge>
    <edge source="AUS" target="BRA">
      <data key="d0">289383</data>
    </edge>
    <edge source="AUS" target="KHM">
      <data key="d0">39103</data>
    </edge>
    <edge source="AUS" target="CAN">
      <data key="d0">543898</data>
    </edge>
    <edge source="AUS" target="CHL">
      <data key="d0">135980</data>
    </edge>
    <edge source="AUS" target="CHN">
      <data key="d0">5934443</data>
    </edge>
    <edge source="AUS" target="HRV">
      <data key="d0">20408</data>
    </edge>
    <edge source="AUS" target="DNK">
      <data key="d0">34774</data>
    </edge>
    <edge source="AUS" target="ECU">
      <data key="d0">22477</data>
    </edge>
    <edge source="AUS" target="FRA">
      <data key="d0">174197</data>
    </edge>
    <edge source="AUS" target="DEU">
      <data key="d0">1046642</data>
    </edge>
    <edge source="AUS" target="GHA">
      <data key="d0">101791</data>
    </edge>
    <edge source="AUS" target="GRC">
      <data key="d0">23156</data>
    </edge>
    <edge source="AUS" target="GTM">
      <data key="d0">32823</data>
    </edge>
    <edge source="AUS" target="HKG">
      <data key="d0">4565132</data>
    </edge>
    <edge source="AUS" target="IDN">
      <data key="d0">943047</data>
    </edge>
    <edge source="AUS" target="IRL">
      <data key="d0">160448</data>
    </edge>
    <edge source="AUS" target="ISR">
      <data key="d0">37899</data>
    </edge>
    <edge source="AUS" target="ITA">
      <data key="d0">555725</data>
    </edge>
    <edge source="AUS" target="JPN">
      <data key="d0">1081463</data>
    </edge>
    <edge source="AUS" target="KOR">
      <data key="d0">4477148</data>
    </edge>
    <edge source="AUS" target="LBN">
      <data key="d0">75593</data>
    </edge>
    <edge source="AUS" target="LVA">
      <data key="d0">40275</data>
    </edge>
    <edge source="AUS" target="MYS">
      <data key="d0">884468</data>
    </edge>
    <edge source="AUS" target="MRT">
      <data key="d0">15472</data>
    </edge>
    <edge source="AUS" target="MUS">
      <data key="d0">38720</data>
    </edge>
    <edge source="AUS" target="MEX">
      <data key="d0">61640</data>
    </edge>
    <edge source="AUS" target="OMN">
      <data key="d0">14716</data>
    </edge>
    <edge source="AUS" target="NLD">
      <data key="d0">469117</data>
    </edge>
    <edge source="AUS" target="NZL">
      <data key="d0">28919411</data>
    </edge>
    <edge source="AUS" target="PAK">
      <data key="d0">19663</data>
    </edge>
    <edge source="AUS" target="PAN">
      <data key="d0">23069</data>
    </edge>
    <edge source="AUS" target="PER">
      <data key="d0">62680</data>
    </edge>
    <edge source="AUS" target="PHL">
      <data key="d0">119937</data>
    </edge>
    <edge source="AUS" target="POL">
      <data key="d0">200063</data>
    </edge>
    <edge source="AUS" target="PRT">
      <data key="d0">83544</data>
    </edge>
    <edge source="AUS" target="ROU">
      <data key="d0">1453158</data>
    </edge>
    <edge source="AUS" target="RUS">
      <data key="d0">714586</data>
    </edge>
    <edge source="AUS" target="SAU">
      <data key="d0">420664</data>
    </edge>
    <edge source="AUS" target="SEN">
      <data key="d0">14662</data>
    </edge>
    <edge source="AUS" target="IND">
      <data key="d0">599432</data>
    </edge>
    <edge source="AUS" target="SGP">
      <data key="d0">5452374</data>
    </edge>
    <edge source="AUS" target="VNM">
      <data key="d0">362613</data>
    </edge>
    <edge source="AUS" target="ZAF">
      <data key="d0">656777</data>
    </edge>
    <edge source="AUS" target="ESP">
      <data key="d0">346508</data>
    </edge>
    <edge source="AUS" target="SWE">
      <data key="d0">203919</data>
    </edge>
    <edge source="AUS" target="CHE">
      <data key="d0">59815</data>
    </edge>
    <edge source="AUS" target="THA">
      <data key="d0">981876</data>
    </edge>
    <edge source="AUS" target="TGO">
      <data key="d0">78424</data>
    </edge>
    <edge source="AUS" target="ARE">
      <data key="d0">951262</data>
    </edge>
    <edge source="AUS" target="TUR">
      <data key="d0">76472</data>
    </edge>
    <edge source="AUS" target="EGY">
      <data key="d0">127337</data>
    </edge>
    <edge source="AUS" target="GBR">
      <data key="d0">1896853</data>
    </edge>
    <edge source="AUS" target="USA">
      <data key="d0">10768445</data>
    </edge>
    <edge source="AUS" target="URY">
      <data key="d0">18790</data>
    </edge>
    <edge source="KHM" target="AUS">
      <data key="d0">962024</data>
    </edge>
    <edge source="KHM" target="CAN">
      <data key="d0">783108</data>
    </edge>
    <edge source="KHM" target="CRI">
      <data key="d0">14081</data>
    </edge>
    <edge source="KHM" target="DNK">
      <data key="d0">27792</data>
    </edge>
    <edge source="KHM" target="FRA">
      <data key="d0">190083</data>
    </edge>
    <edge source="KHM" target="DEU">
      <data key="d0">65488</data>
    </edge>
    <edge source="KHM" target="HKG">
      <data key="d0">36416</data>
    </edge>
    <edge source="KHM" target="ITA">
      <data key="d0">12628</data>
    </edge>
    <edge source="KHM" target="JPN">
      <data key="d0">15693</data>
    </edge>
    <edge source="KHM" target="NLD">
      <data key="d0">224370</data>
    </edge>
    <edge source="KHM" target="NZL">
      <data key="d0">106398</data>
    </edge>
    <edge source="KHM" target="ZAF">
      <data key="d0">76769</data>
    </edge>
    <edge source="KHM" target="THA">
      <data key="d0">18674</data>
    </edge>
    <edge source="KHM" target="USA">
      <data key="d0">13285455</data>
    </edge>
    <edge source="CAN" target="DZA">
      <data key="d0">470265</data>
    </edge>
    <edge source="CAN" target="AZE">
      <data key="d0">4010321</data>
    </edge>
    <edge source="CAN" target="ARG">
      <data key="d0">28973</data>
    </edge>
    <edge source="CAN" target="AUS">
      <data key="d0">4316156</data>
    </edge>
    <edge source="CAN" target="AUT">
      <data key="d0">1088088</data>
    </edge>
    <edge source="CAN" target="ARM">
      <data key="d0">111228</data>
    </edge>
    <edge source="CAN" target="BEL">
      <data key="d0">2432884</data>
    </edge>
    <edge source="CAN" target="BOL">
      <data key="d0">70489</data>
    </edge>
    <edge source="CAN" target="BRA">
      <data key="d0">2267485</data>
    </edge>
    <edge source="CAN" target="BGR">
      <data key="d0">43729</data>
    </edge>
    <edge source="CAN" target="KHM">
      <data key="d0">37773</data>
    </edge>
    <edge source="CAN" target="CMR">
      <data key="d0">55563</data>
    </edge>
    <edge source="CAN" target="CHL">
      <data key="d0">1451885</data>
    </edge>
    <edge source="CAN" target="CHN">
      <data key="d0">13657771</data>
    </edge>
    <edge source="CAN" target="COL">
      <data key="d0">2159849</data>
    </edge>
    <edge source="CAN" target="CRI">
      <data key="d0">2738160</data>
    </edge>
    <edge source="CAN" target="HRV">
      <data key="d0">85676</data>
    </edge>
    <edge source="CAN" target="CZE">
      <data key="d0">136609</data>
    </edge>
    <edge source="CAN" target="DNK">
      <data key="d0">319926</data>
    </edge>
    <edge source="CAN" target="ECU">
      <data key="d0">967658</data>
    </edge>
    <edge source="CAN" target="SLV">
      <data key="d0">55008</data>
    </edge>
    <edge source="CAN" target="ETH">
      <data key="d0">16058</data>
    </edge>
    <edge source="CAN" target="EST">
      <data key="d0">169703</data>
    </edge>
    <edge source="CAN" target="FIN">
      <data key="d0">3400308</data>
    </edge>
    <edge source="CAN" target="FRA">
      <data key="d0">3736861</data>
    </edge>
    <edge source="CAN" target="GEO">
      <data key="d0">88767</data>
    </edge>
    <edge source="CAN" target="DEU">
      <data key="d0">3740871</data>
    </edge>
    <edge source="CAN" target="GHA">
      <data key="d0">383179</data>
    </edge>
    <edge source="CAN" target="GRC">
      <data key="d0">75329</data>
    </edge>
    <edge source="CAN" target="GTM">
      <data key="d0">111436</data>
    </edge>
    <edge source="CAN" target="HND">
      <data key="d0">305484</data>
    </edge>
    <edge source="CAN" target="HKG">
      <data key="d0">1863208</data>
    </edge>
    <edge source="CAN" target="HUN">
      <data key="d0">689144</data>
    </edge>
    <edge source="CAN" target="IDN">
      <data key="d0">271646</data>
    </edge>
    <edge source="CAN" target="IRL">
      <data key="d0">338241</data>
    </edge>
    <edge source="CAN" target="ISR">
      <data key="d0">2706340</data>
    </edge>
    <edge source="CAN" target="ITA">
      <data key="d0">1900236</data>
    </edge>
    <edge source="CAN" target="CIV">
      <data key="d0">102660</data>
    </edge>
    <edge source="CAN" target="JAM">
      <data key="d0">1783148</data>
    </edge>
    <edge source="CAN" target="JPN">
      <data key="d0">27307162</data>
    </edge>
    <edge source="CAN" target="KAZ">
      <data key="d0">119022</data>
    </edge>
    <edge source="CAN" target="JOR">
      <data key="d0">2596968</data>
    </edge>
    <edge source="CAN" target="KOR">
      <data key="d0">1244776</data>
    </edge>
    <edge source="CAN" target="KGZ">
      <data key="d0">38918</data>
    </edge>
    <edge source="CAN" target="LBN">
      <data key="d0">2004348</data>
    </edge>
    <edge source="CAN" target="LVA">
      <data key="d0">121183</data>
    </edge>
    <edge source="CAN" target="LTU">
      <data key="d0">109903</data>
    </edge>
    <edge source="CAN" target="MDG">
      <data key="d0">35842</data>
    </edge>
    <edge source="CAN" target="MYS">
      <data key="d0">1599202</data>
    </edge>
    <edge source="CAN" target="MEX">
      <data key="d0">44778359</data>
    </edge>
    <edge source="CAN" target="MAR">
      <data key="d0">86848</data>
    </edge>
    <edge source="CAN" target="OMN">
      <data key="d0">1180953</data>
    </edge>
    <edge source="CAN" target="NLD">
      <data key="d0">2966488</data>
    </edge>
    <edge source="CAN" target="NZL">
      <data key="d0">610571</data>
    </edge>
    <edge source="CAN" target="NIC">
      <data key="d0">60129</data>
    </edge>
    <edge source="CAN" target="NOR">
      <data key="d0">229517</data>
    </edge>
    <edge source="CAN" target="PAN">
      <data key="d0">3361293</data>
    </edge>
    <edge source="CAN" target="PRY">
      <data key="d0">26094</data>
    </edge>
    <edge source="CAN" target="PER">
      <data key="d0">1786269</data>
    </edge>
    <edge source="CAN" target="PHL">
      <data key="d0">451773</data>
    </edge>
    <edge source="CAN" target="POL">
      <data key="d0">571315</data>
    </edge>
    <edge source="CAN" target="PRT">
      <data key="d0">73520</data>
    </edge>
    <edge source="CAN" target="ROU">
      <data key="d0">2222034</data>
    </edge>
    <edge source="CAN" target="RUS">
      <data key="d0">3395599</data>
    </edge>
    <edge source="CAN" target="SAU">
      <data key="d0">14327815</data>
    </edge>
    <edge source="CAN" target="SEN">
      <data key="d0">28083</data>
    </edge>
    <edge source="CAN" target="SRB">
      <data key="d0">13565</data>
    </edge>
    <edge source="CAN" target="IND">
      <data key="d0">1911356</data>
    </edge>
    <edge source="CAN" target="SGP">
      <data key="d0">2426452</data>
    </edge>
    <edge source="CAN" target="SVK">
      <data key="d0">15855</data>
    </edge>
    <edge source="CAN" target="VNM">
      <data key="d0">308751</data>
    </edge>
    <edge source="CAN" target="SVN">
      <data key="d0">719387</data>
    </edge>
    <edge source="CAN" target="ZAF">
      <data key="d0">333513</data>
    </edge>
    <edge source="CAN" target="ESP">
      <data key="d0">2676062</data>
    </edge>
    <edge source="CAN" target="SWE">
      <data key="d0">2242775</data>
    </edge>
    <edge source="CAN" target="CHE">
      <data key="d0">720573</data>
    </edge>
    <edge source="CAN" target="THA">
      <data key="d0">421293</data>
    </edge>
    <edge source="CAN" target="ARE">
      <data key="d0">14138731</data>
    </edge>
    <edge source="CAN" target="TUN">
      <data key="d0">16595</data>
    </edge>
    <edge source="CAN" target="TUR">
      <data key="d0">473456</data>
    </edge>
    <edge source="CAN" target="UKR">
      <data key="d0">26620</data>
    </edge>
    <edge source="CAN" target="EGY">
      <data key="d0">565318</data>
    </edge>
    <edge source="CAN" target="GBR">
      <data key="d0">14926254</data>
    </edge>
    <edge source="CAN" target="USA">
      <data key="d0">3605310149</data>
    </edge>
    <edge source="CAN" target="BFA">
      <data key="d0">217658</data>
    </edge>
    <edge source="CHN" target="ALB">
      <data key="d0">22892843</data>
    </edge>
    <edge source="CHN" target="DZA">
      <data key="d0">102740412</data>
    </edge>
    <edge source="CHN" target="AZE">
      <data key="d0">17376801</data>
    </edge>
    <edge source="CHN" target="ARG">
      <data key="d0">111387616</data>
    </edge>
    <edge source="CHN" target="AUS">
      <data key="d0">2166626799</data>
    </edge>
    <edge source="CHN" target="AUT">
      <data key="d0">52430443</data>
    </edge>
    <edge source="CHN" target="ARM">
      <data key="d0">6143059</data>
    </edge>
    <edge source="CHN" target="BEL">
      <data key="d0">570709317</data>
    </edge>
    <edge source="CHN" target="BOL">
      <data key="d0">2697015</data>
    </edge>
    <edge source="CHN" target="BWA">
      <data key="d0">6390413</data>
    </edge>
    <edge source="CHN" target="BRA">
      <data key="d0">575104575</data>
    </edge>
    <edge source="CHN" target="BGR">
      <data key="d0">32886485</data>
    </edge>
    <edge source="CHN" target="BDI">
      <data key="d0">3066933</data>
    </edge>
    <edge source="CHN" target="BLR">
      <data key="d0">1674796</data>
    </edge>
    <edge source="CHN" target="KHM">
      <data key="d0">51099105</data>
    </edge>
    <edge source="CHN" target="CMR">
      <data key="d0">17231895</data>
    </edge>
    <edge source="CHN" target="CAN">
      <data key="d0">1927575160</data>
    </edge>
    <edge source="CHN" target="CAF">
      <data key="d0">348832</data>
    </edge>
    <edge source="CHN" target="LKA">
      <data key="d0">38035924</data>
    </edge>
    <edge source="CHN" target="CHL">
      <data key="d0">365755553</data>
    </edge>
    <edge source="CHN" target="COL">
      <data key="d0">126142580</data>
    </edge>
    <edge source="CHN" target="CRI">
      <data key="d0">22938321</data>
    </edge>
    <edge source="CHN" target="HRV">
      <data key="d0">32214650</data>
    </edge>
    <edge source="CHN" target="CZE">
      <data key="d0">84264610</data>
    </edge>
    <edge source="CHN" target="BEN">
      <data key="d0">73396579</data>
    </edge>
    <edge source="CHN" target="DNK">
      <data key="d0">311517438</data>
    </edge>
    <edge source="CHN" target="ECU">
      <data key="d0">34652403</data>
    </edge>
    <edge source="CHN" target="SLV">
      <data key="d0">13096251</data>
    </edge>
    <edge source="CHN" target="ETH">
      <data key="d0">3329538</data>
    </edge>
    <edge source="CHN" target="EST">
      <data key="d0">43602116</data>
    </edge>
    <edge source="CHN" target="FIN">
      <data key="d0">121597905</data>
    </edge>
    <edge source="CHN" target="FRA">
      <data key="d0">1449231286</data>
    </edge>
    <edge source="CHN" target="GEO">
      <data key="d0">32977513</data>
    </edge>
    <edge source="CHN" target="GMB">
      <data key="d0">3040865</data>
    </edge>
    <edge source="CHN" target="PSE">
      <data key="d0">1244853</data>
    </edge>
    <edge source="CHN" target="DEU">
      <data key="d0">2246563905</data>
    </edge>
    <edge source="CHN" target="GHA">
      <data key="d0">269006747</data>
    </edge>
    <edge source="CHN" target="GRC">
      <data key="d0">144692186</data>
    </edge>
    <edge source="CHN" target="GTM">
      <data key="d0">15606616</data>
    </edge>
    <edge source="CHN" target="HND">
      <data key="d0">89685664</data>
    </edge>
    <edge source="CHN" target="HKG">
      <data key="d0">979160487</data>
    </edge>
    <edge source="CHN" target="HUN">
      <data key="d0">12382421</data>
    </edge>
    <edge source="CHN" target="IDN">
      <data key="d0">547399438</data>
    </edge>
    <edge source="CHN" target="IRL">
      <data key="d0">79782868</data>
    </edge>
    <edge source="CHN" target="ISR">
      <data key="d0">271758978</data>
    </edge>
    <edge source="CHN" target="ITA">
      <data key="d0">584848760</data>
    </edge>
    <edge source="CHN" target="CIV">
      <data key="d0">10116091</data>
    </edge>
    <edge source="CHN" target="JAM">
      <data key="d0">88836372</data>
    </edge>
    <edge source="CHN" target="JPN">
      <data key="d0">3863374233</data>
    </edge>
    <edge source="CHN" target="KAZ">
      <data key="d0">104120361</data>
    </edge>
    <edge source="CHN" target="JOR">
      <data key="d0">115930706</data>
    </edge>
    <edge source="CHN" target="KOR">
      <data key="d0">981950390</data>
    </edge>
    <edge source="CHN" target="KGZ">
      <data key="d0">52642820</data>
    </edge>
    <edge source="CHN" target="LBN">
      <data key="d0">90253681</data>
    </edge>
    <edge source="CHN" target="LVA">
      <data key="d0">46587166</data>
    </edge>
    <edge source="CHN" target="LTU">
      <data key="d0">49005218</data>
    </edge>
    <edge source="CHN" target="MDG">
      <data key="d0">4084386</data>
    </edge>
    <edge source="CHN" target="MWI">
      <data key="d0">39685579</data>
    </edge>
    <edge source="CHN" target="MYS">
      <data key="d0">1794488507</data>
    </edge>
    <edge source="CHN" target="MRT">
      <data key="d0">6263819</data>
    </edge>
    <edge source="CHN" target="MUS">
      <data key="d0">34693128</data>
    </edge>
    <edge source="CHN" target="MEX">
      <data key="d0">451619283</data>
    </edge>
    <edge source="CHN" target="MDA">
      <data key="d0">3886851</data>
    </edge>
    <edge source="CHN" target="MAR">
      <data key="d0">186627030</data>
    </edge>
    <edge source="CHN" target="MOZ">
      <data key="d0">28170010</data>
    </edge>
    <edge source="CHN" target="OMN">
      <data key="d0">219904642</data>
    </edge>
    <edge source="CHN" target="NAM">
      <data key="d0">46867095</data>
    </edge>
    <edge source="CHN" target="NLD">
      <data key="d0">1149001775</data>
    </edge>
    <edge source="CHN" target="NZL">
      <data key="d0">230122391</data>
    </edge>
    <edge source="CHN" target="NIC">
      <data key="d0">5137935</data>
    </edge>
    <edge source="CHN" target="NER">
      <data key="d0">1024327</data>
    </edge>
    <edge source="CHN" target="NOR">
      <data key="d0">158490591</data>
    </edge>
    <edge source="CHN" target="PAK">
      <data key="d0">27336828</data>
    </edge>
    <edge source="CHN" target="PAN">
      <data key="d0">972723373</data>
    </edge>
    <edge source="CHN" target="PRY">
      <data key="d0">28697857</data>
    </edge>
    <edge source="CHN" target="PER">
      <data key="d0">90475824</data>
    </edge>
    <edge source="CHN" target="PHL">
      <data key="d0">181785026</data>
    </edge>
    <edge source="CHN" target="POL">
      <data key="d0">500729049</data>
    </edge>
    <edge source="CHN" target="PRT">
      <data key="d0">75687091</data>
    </edge>
    <edge source="CHN" target="ROU">
      <data key="d0">75863537</data>
    </edge>
    <edge source="CHN" target="RUS">
      <data key="d0">440202449</data>
    </edge>
    <edge source="CHN" target="SAU">
      <data key="d0">1362713200</data>
    </edge>
    <edge source="CHN" target="SEN">
      <data key="d0">28047848</data>
    </edge>
    <edge source="CHN" target="SRB">
      <data key="d0">7835526</data>
    </edge>
    <edge source="CHN" target="IND">
      <data key="d0">650783356</data>
    </edge>
    <edge source="CHN" target="SGP">
      <data key="d0">1257119233</data>
    </edge>
    <edge source="CHN" target="SVK">
      <data key="d0">16506058</data>
    </edge>
    <edge source="CHN" target="VNM">
      <data key="d0">267592816</data>
    </edge>
    <edge source="CHN" target="SVN">
      <data key="d0">46302467</data>
    </edge>
    <edge source="CHN" target="ZAF">
      <data key="d0">840675336</data>
    </edge>
    <edge source="CHN" target="ZWE">
      <data key="d0">4048446</data>
    </edge>
    <edge source="CHN" target="ESP">
      <data key="d0">709812793</data>
    </edge>
    <edge source="CHN" target="SWE">
      <data key="d0">368629241</data>
    </edge>
    <edge source="CHN" target="CHE">
      <data key="d0">79728197</data>
    </edge>
    <edge source="CHN" target="THA">
      <data key="d0">478823132</data>
    </edge>
    <edge source="CHN" target="TGO">
      <data key="d0">267095457</data>
    </edge>
    <edge source="CHN" target="ARE">
      <data key="d0">1363304134</data>
    </edge>
    <edge source="CHN" target="TUN">
      <data key="d0">45856550</data>
    </edge>
    <edge source="CHN" target="TUR">
      <data key="d0">237846023</data>
    </edge>
    <edge source="CHN" target="UGA">
      <data key="d0">22163048</data>
    </edge>
    <edge source="CHN" target="UKR">
      <data key="d0">105242218</data>
    </edge>
    <edge source="CHN" target="MKD">
      <data key="d0">217300</data>
    </edge>
    <edge source="CHN" target="EGY">
      <data key="d0">164990266</data>
    </edge>
    <edge source="CHN" target="GBR">
      <data key="d0">2625269941</data>
    </edge>
    <edge source="CHN" target="TZA">
      <data key="d0">31007054</data>
    </edge>
    <edge source="CHN" target="USA">
      <data key="d0">16011524927</data>
    </edge>
    <edge source="CHN" target="BFA">
      <data key="d0">514764</data>
    </edge>
    <edge source="CHN" target="URY">
      <data key="d0">95183075</data>
    </edge>
    <edge source="GHA" target="AUS">
      <data key="d0">26829</data>
    </edge>
    <edge source="GHA" target="BEL">
      <data key="d0">20341</data>
    </edge>
    <edge source="GHA" target="CMR">
      <data key="d0">12698</data>
    </edge>
    <edge source="GHA" target="CHN">
      <data key="d0">282597</data>
    </edge>
    <edge source="GHA" target="DNK">
      <data key="d0">36497</data>
    </edge>
    <edge source="GHA" target="ETH">
      <data key="d0">10750</data>
    </edge>
    <edge source="GHA" target="DEU">
      <data key="d0">10217</data>
    </edge>
    <edge source="GHA" target="CIV">
      <data key="d0">135101</data>
    </edge>
    <edge source="GHA" target="JPN">
      <data key="d0">10981</data>
    </edge>
    <edge source="GHA" target="KOR">
      <data key="d0">16207</data>
    </edge>
    <edge source="GHA" target="LBN">
      <data key="d0">27618</data>
    </edge>
    <edge source="GHA" target="SEN">
      <data key="d0">17575</data>
    </edge>
    <edge source="GHA" target="IND">
      <data key="d0">153717</data>
    </edge>
    <edge source="GHA" target="VNM">
      <data key="d0">13815</data>
    </edge>
    <edge source="GHA" target="ZAF">
      <data key="d0">97681</data>
    </edge>
    <edge source="GHA" target="ZWE">
      <data key="d0">10641</data>
    </edge>
    <edge source="GHA" target="THA">
      <data key="d0">184568</data>
    </edge>
    <edge source="GHA" target="TGO">
      <data key="d0">2276228</data>
    </edge>
    <edge source="GHA" target="ARE">
      <data key="d0">12754</data>
    </edge>
    <edge source="GHA" target="UGA">
      <data key="d0">13950</data>
    </edge>
    <edge source="GHA" target="EGY">
      <data key="d0">29143</data>
    </edge>
    <edge source="GHA" target="GBR">
      <data key="d0">131240</data>
    </edge>
    <edge source="GHA" target="USA">
      <data key="d0">179430</data>
    </edge>
    <edge source="GHA" target="BFA">
      <data key="d0">78911</data>
    </edge>
    <edge source="HKG" target="ALB">
      <data key="d0">26814</data>
    </edge>
    <edge source="HKG" target="DZA">
      <data key="d0">473990</data>
    </edge>
    <edge source="HKG" target="AZE">
      <data key="d0">59110</data>
    </edge>
    <edge source="HKG" target="ARG">
      <data key="d0">63318</data>
    </edge>
    <edge source="HKG" target="AUS">
      <data key="d0">15730570</data>
    </edge>
    <edge source="HKG" target="AUT">
      <data key="d0">501733</data>
    </edge>
    <edge source="HKG" target="ARM">
      <data key="d0">44531</data>
    </edge>
    <edge source="HKG" target="BEL">
      <data key="d0">985672</data>
    </edge>
    <edge source="HKG" target="BOL">
      <data key="d0">43208</data>
    </edge>
    <edge source="HKG" target="BRA">
      <data key="d0">1007869</data>
    </edge>
    <edge source="HKG" target="BGR">
      <data key="d0">106412</data>
    </edge>
    <edge source="HKG" target="KHM">
      <data key="d0">227982</data>
    </edge>
    <edge source="HKG" target="CMR">
      <data key="d0">17112</data>
    </edge>
    <edge source="HKG" target="CAN">
      <data key="d0">6128050</data>
    </edge>
    <edge source="HKG" target="CHL">
      <data key="d0">196641</data>
    </edge>
    <edge source="HKG" target="CHN">
      <data key="d0">61620486</data>
    </edge>
    <edge source="HKG" target="COL">
      <data key="d0">154877</data>
    </edge>
    <edge source="HKG" target="CRI">
      <data key="d0">40281</data>
    </edge>
    <edge source="HKG" target="HRV">
      <data key="d0">53472</data>
    </edge>
    <edge source="HKG" target="CZE">
      <data key="d0">265575</data>
    </edge>
    <edge source="HKG" target="BEN">
      <data key="d0">11423</data>
    </edge>
    <edge source="HKG" target="DNK">
      <data key="d0">1022646</data>
    </edge>
    <edge source="HKG" target="ECU">
      <data key="d0">155656</data>
    </edge>
    <edge source="HKG" target="SLV">
      <data key="d0">17761</data>
    </edge>
    <edge source="HKG" target="EST">
      <data key="d0">93280</data>
    </edge>
    <edge source="HKG" target="FIN">
      <data key="d0">834917</data>
    </edge>
    <edge source="HKG" target="FRA">
      <data key="d0">4764389</data>
    </edge>
    <edge source="HKG" target="GEO">
      <data key="d0">34205</data>
    </edge>
    <edge source="HKG" target="DEU">
      <data key="d0">5547361</data>
    </edge>
    <edge source="HKG" target="GHA">
      <data key="d0">78140</data>
    </edge>
    <edge source="HKG" target="GRC">
      <data key="d0">1269185</data>
    </edge>
    <edge source="HKG" target="GTM">
      <data key="d0">21785</data>
    </edge>
    <edge source="HKG" target="HND">
      <data key="d0">20599</data>
    </edge>
    <edge source="HKG" target="HUN">
      <data key="d0">185487</data>
    </edge>
    <edge source="HKG" target="IDN">
      <data key="d0">1443023</data>
    </edge>
    <edge source="HKG" target="IRL">
      <data key="d0">339480</data>
    </edge>
    <edge source="HKG" target="ISR">
      <data key="d0">870634</data>
    </edge>
    <edge source="HKG" target="ITA">
      <data key="d0">4037394</data>
    </edge>
    <edge source="HKG" target="CIV">
      <data key="d0">41766</data>
    </edge>
    <edge source="HKG" target="JPN">
      <data key="d0">46509143</data>
    </edge>
    <edge source="HKG" target="KAZ">
      <data key="d0">707633</data>
    </edge>
    <edge source="HKG" target="JOR">
      <data key="d0">253468</data>
    </edge>
    <edge source="HKG" target="KOR">
      <data key="d0">7951357</data>
    </edge>
    <edge source="HKG" target="LBN">
      <data key="d0">543201</data>
    </edge>
    <edge source="HKG" target="LVA">
      <data key="d0">968238</data>
    </edge>
    <edge source="HKG" target="LTU">
      <data key="d0">438552</data>
    </edge>
    <edge source="HKG" target="MDG">
      <data key="d0">18759</data>
    </edge>
    <edge source="HKG" target="MYS">
      <data key="d0">2430677</data>
    </edge>
    <edge source="HKG" target="MUS">
      <data key="d0">20272</data>
    </edge>
    <edge source="HKG" target="MEX">
      <data key="d0">723056</data>
    </edge>
    <edge source="HKG" target="MAR">
      <data key="d0">131063</data>
    </edge>
    <edge source="HKG" target="OMN">
      <data key="d0">48236</data>
    </edge>
    <edge source="HKG" target="NLD">
      <data key="d0">4296948</data>
    </edge>
    <edge source="HKG" target="NZL">
      <data key="d0">1059581</data>
    </edge>
    <edge source="HKG" target="NIC">
      <data key="d0">27530</data>
    </edge>
    <edge source="HKG" target="NOR">
      <data key="d0">1961531</data>
    </edge>
    <edge source="HKG" target="PAK">
      <data key="d0">154114</data>
    </edge>
    <edge source="HKG" target="PAN">
      <data key="d0">213588</data>
    </edge>
    <edge source="HKG" target="PRY">
      <data key="d0">68477</data>
    </edge>
    <edge source="HKG" target="PER">
      <data key="d0">269401</data>
    </edge>
    <edge source="HKG" target="PHL">
      <data key="d0">3568712</data>
    </edge>
    <edge source="HKG" target="POL">
      <data key="d0">289941</data>
    </edge>
    <edge source="HKG" target="PRT">
      <data key="d0">1556029</data>
    </edge>
    <edge source="HKG" target="ROU">
      <data key="d0">241333</data>
    </edge>
    <edge source="HKG" target="RUS">
      <data key="d0">2456769</data>
    </edge>
    <edge source="HKG" target="SAU">
      <data key="d0">1841151</data>
    </edge>
    <edge source="HKG" target="SRB">
      <data key="d0">187377</data>
    </edge>
    <edge source="HKG" target="IND">
      <data key="d0">2669538</data>
    </edge>
    <edge source="HKG" target="SGP">
      <data key="d0">10894981</data>
    </edge>
    <edge source="HKG" target="SVK">
      <data key="d0">31132</data>
    </edge>
    <edge source="HKG" target="VNM">
      <data key="d0">1064795</data>
    </edge>
    <edge source="HKG" target="ZAF">
      <data key="d0">649410</data>
    </edge>
    <edge source="HKG" target="ZWE">
      <data key="d0">211394</data>
    </edge>
    <edge source="HKG" target="ESP">
      <data key="d0">1104221</data>
    </edge>
    <edge source="HKG" target="SWE">
      <data key="d0">364195</data>
    </edge>
    <edge source="HKG" target="CHE">
      <data key="d0">3444626</data>
    </edge>
    <edge source="HKG" target="THA">
      <data key="d0">4172397</data>
    </edge>
    <edge source="HKG" target="ARE">
      <data key="d0">4795591</data>
    </edge>
    <edge source="HKG" target="TUN">
      <data key="d0">33147</data>
    </edge>
    <edge source="HKG" target="TUR">
      <data key="d0">417460</data>
    </edge>
    <edge source="HKG" target="UKR">
      <data key="d0">2365535</data>
    </edge>
    <edge source="HKG" target="EGY">
      <data key="d0">2243197</data>
    </edge>
    <edge source="HKG" target="GBR">
      <data key="d0">6726932</data>
    </edge>
    <edge source="HKG" target="USA">
      <data key="d0">97196595</data>
    </edge>
    <edge source="HKG" target="URY">
      <data key="d0">172424</data>
    </edge>
    <edge source="IDN" target="ALB">
      <data key="d0">25199</data>
    </edge>
    <edge source="IDN" target="DZA">
      <data key="d0">1388310</data>
    </edge>
    <edge source="IDN" target="AZE">
      <data key="d0">88067</data>
    </edge>
    <edge source="IDN" target="ARG">
      <data key="d0">601200</data>
    </edge>
    <edge source="IDN" target="AUS">
      <data key="d0">67533040</data>
    </edge>
    <edge source="IDN" target="AUT">
      <data key="d0">1967913</data>
    </edge>
    <edge source="IDN" target="ARM">
      <data key="d0">27022</data>
    </edge>
    <edge source="IDN" target="BEL">
      <data key="d0">58937867</data>
    </edge>
    <edge source="IDN" target="BRA">
      <data key="d0">3015564</data>
    </edge>
    <edge source="IDN" target="BGR">
      <data key="d0">568222</data>
    </edge>
    <edge source="IDN" target="BLR">
      <data key="d0">416748</data>
    </edge>
    <edge source="IDN" target="KHM">
      <data key="d0">762397</data>
    </edge>
    <edge source="IDN" target="CMR">
      <data key="d0">73325</data>
    </edge>
    <edge source="IDN" target="CAN">
      <data key="d0">28626268</data>
    </edge>
    <edge source="IDN" target="LKA">
      <data key="d0">885332</data>
    </edge>
    <edge source="IDN" target="CHL">
      <data key="d0">2160956</data>
    </edge>
    <edge source="IDN" target="CHN">
      <data key="d0">22183886</data>
    </edge>
    <edge source="IDN" target="COL">
      <data key="d0">1025320</data>
    </edge>
    <edge source="IDN" target="CRI">
      <data key="d0">233997</data>
    </edge>
    <edge source="IDN" target="HRV">
      <data key="d0">930433</data>
    </edge>
    <edge source="IDN" target="CZE">
      <data key="d0">3026881</data>
    </edge>
    <edge source="IDN" target="BEN">
      <data key="d0">197318</data>
    </edge>
    <edge source="IDN" target="DNK">
      <data key="d0">13343806</data>
    </edge>
    <edge source="IDN" target="ECU">
      <data key="d0">98908</data>
    </edge>
    <edge source="IDN" target="SLV">
      <data key="d0">13914</data>
    </edge>
    <edge source="IDN" target="ETH">
      <data key="d0">222138</data>
    </edge>
    <edge source="IDN" target="EST">
      <data key="d0">1663928</data>
    </edge>
    <edge source="IDN" target="FIN">
      <data key="d0">5454409</data>
    </edge>
    <edge source="IDN" target="FRA">
      <data key="d0">84880053</data>
    </edge>
    <edge source="IDN" target="GEO">
      <data key="d0">297048</data>
    </edge>
    <edge source="IDN" target="DEU">
      <data key="d0">84207623</data>
    </edge>
    <edge source="IDN" target="GHA">
      <data key="d0">126787</data>
    </edge>
    <edge source="IDN" target="GRC">
      <data key="d0">2403591</data>
    </edge>
    <edge source="IDN" target="GTM">
      <data key="d0">534905</data>
    </edge>
    <edge source="IDN" target="HND">
      <data key="d0">29695</data>
    </edge>
    <edge source="IDN" target="HKG">
      <data key="d0">2922107</data>
    </edge>
    <edge source="IDN" target="HUN">
      <data key="d0">302139</data>
    </edge>
    <edge source="IDN" target="IRL">
      <data key="d0">2418622</data>
    </edge>
    <edge source="IDN" target="ISR">
      <data key="d0">3506169</data>
    </edge>
    <edge source="IDN" target="ITA">
      <data key="d0">29270939</data>
    </edge>
    <edge source="IDN" target="CIV">
      <data key="d0">252922</data>
    </edge>
    <edge source="IDN" target="JAM">
      <data key="d0">465610</data>
    </edge>
    <edge source="IDN" target="JPN">
      <data key="d0">262881908</data>
    </edge>
    <edge source="IDN" target="KAZ">
      <data key="d0">195060</data>
    </edge>
    <edge source="IDN" target="JOR">
      <data key="d0">355077</data>
    </edge>
    <edge source="IDN" target="KOR">
      <data key="d0">40901951</data>
    </edge>
    <edge source="IDN" target="LBN">
      <data key="d0">2199921</data>
    </edge>
    <edge source="IDN" target="LVA">
      <data key="d0">1592503</data>
    </edge>
    <edge source="IDN" target="LTU">
      <data key="d0">1839067</data>
    </edge>
    <edge source="IDN" target="MDG">
      <data key="d0">71971</data>
    </edge>
    <edge source="IDN" target="MYS">
      <data key="d0">44531465</data>
    </edge>
    <edge source="IDN" target="MUS">
      <data key="d0">3194209</data>
    </edge>
    <edge source="IDN" target="MEX">
      <data key="d0">3474338</data>
    </edge>
    <edge source="IDN" target="MDA">
      <data key="d0">12068</data>
    </edge>
    <edge source="IDN" target="MAR">
      <data key="d0">1305158</data>
    </edge>
    <edge source="IDN" target="MOZ">
      <data key="d0">140856</data>
    </edge>
    <edge source="IDN" target="OMN">
      <data key="d0">664356</data>
    </edge>
    <edge source="IDN" target="NAM">
      <data key="d0">777011</data>
    </edge>
    <edge source="IDN" target="NLD">
      <data key="d0">85838473</data>
    </edge>
    <edge source="IDN" target="NZL">
      <data key="d0">6780548</data>
    </edge>
    <edge source="IDN" target="NOR">
      <data key="d0">4948681</data>
    </edge>
    <edge source="IDN" target="PAK">
      <data key="d0">34477</data>
    </edge>
    <edge source="IDN" target="PAN">
      <data key="d0">954199</data>
    </edge>
    <edge source="IDN" target="PRY">
      <data key="d0">105134</data>
    </edge>
    <edge source="IDN" target="PER">
      <data key="d0">1490063</data>
    </edge>
    <edge source="IDN" target="PHL">
      <data key="d0">2533714</data>
    </edge>
    <edge source="IDN" target="POL">
      <data key="d0">4357685</data>
    </edge>
    <edge source="IDN" target="PRT">
      <data key="d0">1945095</data>
    </edge>
    <edge source="IDN" target="ROU">
      <data key="d0">857814</data>
    </edge>
    <edge source="IDN" target="RUS">
      <data key="d0">12084196</data>
    </edge>
    <edge source="IDN" target="SAU">
      <data key="d0">6835607</data>
    </edge>
    <edge source="IDN" target="SEN">
      <data key="d0">67930</data>
    </edge>
    <edge source="IDN" target="IND">
      <data key="d0">7467309</data>
    </edge>
    <edge source="IDN" target="SGP">
      <data key="d0">36189325</data>
    </edge>
    <edge source="IDN" target="SVK">
      <data key="d0">278633</data>
    </edge>
    <edge source="IDN" target="VNM">
      <data key="d0">6047959</data>
    </edge>
    <edge source="IDN" target="SVN">
      <data key="d0">765065</data>
    </edge>
    <edge source="IDN" target="ZAF">
      <data key="d0">13219008</data>
    </edge>
    <edge source="IDN" target="ZWE">
      <data key="d0">26775</data>
    </edge>
    <edge source="IDN" target="ESP">
      <data key="d0">25274598</data>
    </edge>
    <edge source="IDN" target="SWE">
      <data key="d0">13770158</data>
    </edge>
    <edge source="IDN" target="CHE">
      <data key="d0">3502098</data>
    </edge>
    <edge source="IDN" target="THA">
      <data key="d0">5053769</data>
    </edge>
    <edge source="IDN" target="TGO">
      <data key="d0">37300</data>
    </edge>
    <edge source="IDN" target="ARE">
      <data key="d0">27711748</data>
    </edge>
    <edge source="IDN" target="TUN">
      <data key="d0">309001</data>
    </edge>
    <edge source="IDN" target="TUR">
      <data key="d0">7292791</data>
    </edge>
    <edge source="IDN" target="UGA">
      <data key="d0">47432</data>
    </edge>
    <edge source="IDN" target="UKR">
      <data key="d0">1241093</data>
    </edge>
    <edge source="IDN" target="EGY">
      <data key="d0">934384</data>
    </edge>
    <edge source="IDN" target="GBR">
      <data key="d0">83888870</data>
    </edge>
    <edge source="IDN" target="TZA">
      <data key="d0">1974137</data>
    </edge>
    <edge source="IDN" target="USA">
      <data key="d0">566493380</data>
    </edge>
    <edge source="IDN" target="URY">
      <data key="d0">571148</data>
    </edge>
    <edge source="IRL" target="DZA">
      <data key="d0">115469</data>
    </edge>
    <edge source="IRL" target="AUS">
      <data key="d0">3233600</data>
    </edge>
    <edge source="IRL" target="AUT">
      <data key="d0">196093</data>
    </edge>
    <edge source="IRL" target="BEL">
      <data key="d0">909630</data>
    </edge>
    <edge source="IRL" target="BRA">
      <data key="d0">42313</data>
    </edge>
    <edge source="IRL" target="BGR">
      <data key="d0">56772</data>
    </edge>
    <edge source="IRL" target="BLR">
      <data key="d0">77235</data>
    </edge>
    <edge source="IRL" target="CMR">
      <data key="d0">62230</data>
    </edge>
    <edge source="IRL" target="CAN">
      <data key="d0">375610</data>
    </edge>
    <edge source="IRL" target="LKA">
      <data key="d0">109443</data>
    </edge>
    <edge source="IRL" target="CHL">
      <data key="d0">153306</data>
    </edge>
    <edge source="IRL" target="CHN">
      <data key="d0">1294643</data>
    </edge>
    <edge source="IRL" target="CZE">
      <data key="d0">349770</data>
    </edge>
    <edge source="IRL" target="BEN">
      <data key="d0">66993</data>
    </edge>
    <edge source="IRL" target="DNK">
      <data key="d0">502418</data>
    </edge>
    <edge source="IRL" target="FIN">
      <data key="d0">51111</data>
    </edge>
    <edge source="IRL" target="FRA">
      <data key="d0">3381891</data>
    </edge>
    <edge source="IRL" target="DEU">
      <data key="d0">4136081</data>
    </edge>
    <edge source="IRL" target="GHA">
      <data key="d0">206357</data>
    </edge>
    <edge source="IRL" target="HKG">
      <data key="d0">719236</data>
    </edge>
    <edge source="IRL" target="HUN">
      <data key="d0">221058</data>
    </edge>
    <edge source="IRL" target="ISR">
      <data key="d0">455991</data>
    </edge>
    <edge source="IRL" target="ITA">
      <data key="d0">767009</data>
    </edge>
    <edge source="IRL" target="CIV">
      <data key="d0">63324</data>
    </edge>
    <edge source="IRL" target="JAM">
      <data key="d0">491358</data>
    </edge>
    <edge source="IRL" target="JPN">
      <data key="d0">99933</data>
    </edge>
    <edge source="IRL" target="KOR">
      <data key="d0">720270</data>
    </edge>
    <edge source="IRL" target="LTU">
      <data key="d0">51255</data>
    </edge>
    <edge source="IRL" target="MYS">
      <data key="d0">132405</data>
    </edge>
    <edge source="IRL" target="MUS">
      <data key="d0">13196</data>
    </edge>
    <edge source="IRL" target="MEX">
      <data key="d0">11025</data>
    </edge>
    <edge source="IRL" target="MAR">
      <data key="d0">35869</data>
    </edge>
    <edge source="IRL" target="NLD">
      <data key="d0">526159</data>
    </edge>
    <edge source="IRL" target="NZL">
      <data key="d0">101419</data>
    </edge>
    <edge source="IRL" target="NOR">
      <data key="d0">41490</data>
    </edge>
    <edge source="IRL" target="PAK">
      <data key="d0">19289</data>
    </edge>
    <edge source="IRL" target="PHL">
      <data key="d0">107876</data>
    </edge>
    <edge source="IRL" target="POL">
      <data key="d0">213564</data>
    </edge>
    <edge source="IRL" target="PRT">
      <data key="d0">47272</data>
    </edge>
    <edge source="IRL" target="ROU">
      <data key="d0">92864</data>
    </edge>
    <edge source="IRL" target="RUS">
      <data key="d0">1172641</data>
    </edge>
    <edge source="IRL" target="SAU">
      <data key="d0">162462</data>
    </edge>
    <edge source="IRL" target="IND">
      <data key="d0">1714132</data>
    </edge>
    <edge source="IRL" target="SGP">
      <data key="d0">444465</data>
    </edge>
    <edge source="IRL" target="ZAF">
      <data key="d0">1162630</data>
    </edge>
    <edge source="IRL" target="ESP">
      <data key="d0">2123221</data>
    </edge>
    <edge source="IRL" target="SWE">
      <data key="d0">29462</data>
    </edge>
    <edge source="IRL" target="CHE">
      <data key="d0">1829207</data>
    </edge>
    <edge source="IRL" target="THA">
      <data key="d0">58898</data>
    </edge>
    <edge source="IRL" target="ARE">
      <data key="d0">877562</data>
    </edge>
    <edge source="IRL" target="TUR">
      <data key="d0">320464</data>
    </edge>
    <edge source="IRL" target="EGY">
      <data key="d0">32908</data>
    </edge>
    <edge source="IRL" target="GBR">
      <data key="d0">66197318</data>
    </edge>
    <edge source="IRL" target="USA">
      <data key="d0">6037359</data>
    </edge>
    <edge source="ISR" target="ALB">
      <data key="d0">29000</data>
    </edge>
    <edge source="ISR" target="AZE">
      <data key="d0">480000</data>
    </edge>
    <edge source="ISR" target="ARG">
      <data key="d0">194000</data>
    </edge>
    <edge source="ISR" target="AUS">
      <data key="d0">2530000</data>
    </edge>
    <edge source="ISR" target="AUT">
      <data key="d0">92000</data>
    </edge>
    <edge source="ISR" target="BEL">
      <data key="d0">4737000</data>
    </edge>
    <edge source="ISR" target="BRA">
      <data key="d0">1314000</data>
    </edge>
    <edge source="ISR" target="BGR">
      <data key="d0">241000</data>
    </edge>
    <edge source="ISR" target="BLR">
      <data key="d0">38000</data>
    </edge>
    <edge source="ISR" target="CMR">
      <data key="d0">494000</data>
    </edge>
    <edge source="ISR" target="CAN">
      <data key="d0">4809000</data>
    </edge>
    <edge source="ISR" target="CHL">
      <data key="d0">565000</data>
    </edge>
    <edge source="ISR" target="CHN">
      <data key="d0">442000</data>
    </edge>
    <edge source="ISR" target="COL">
      <data key="d0">457000</data>
    </edge>
    <edge source="ISR" target="CRI">
      <data key="d0">62000</data>
    </edge>
    <edge source="ISR" target="HRV">
      <data key="d0">40000</data>
    </edge>
    <edge source="ISR" target="CZE">
      <data key="d0">334000</data>
    </edge>
    <edge source="ISR" target="DNK">
      <data key="d0">610000</data>
    </edge>
    <edge source="ISR" target="FIN">
      <data key="d0">619000</data>
    </edge>
    <edge source="ISR" target="FRA">
      <data key="d0">9499000</data>
    </edge>
    <edge source="ISR" target="GEO">
      <data key="d0">144000</data>
    </edge>
    <edge source="ISR" target="DEU">
      <data key="d0">10188000</data>
    </edge>
    <edge source="ISR" target="GHA">
      <data key="d0">329000</data>
    </edge>
    <edge source="ISR" target="GRC">
      <data key="d0">950000</data>
    </edge>
    <edge source="ISR" target="GTM">
      <data key="d0">12000</data>
    </edge>
    <edge source="ISR" target="HKG">
      <data key="d0">200000</data>
    </edge>
    <edge source="ISR" target="HUN">
      <data key="d0">481000</data>
    </edge>
    <edge source="ISR" target="IRL">
      <data key="d0">589000</data>
    </edge>
    <edge source="ISR" target="ITA">
      <data key="d0">7029000</data>
    </edge>
    <edge source="ISR" target="JAM">
      <data key="d0">26000</data>
    </edge>
    <edge source="ISR" target="JPN">
      <data key="d0">646000</data>
    </edge>
    <edge source="ISR" target="KAZ">
      <data key="d0">840000</data>
    </edge>
    <edge source="ISR" target="KOR">
      <data key="d0">399000</data>
    </edge>
    <edge source="ISR" target="LVA">
      <data key="d0">324000</data>
    </edge>
    <edge source="ISR" target="LTU">
      <data key="d0">437000</data>
    </edge>
    <edge source="ISR" target="MWI">
      <data key="d0">77000</data>
    </edge>
    <edge source="ISR" target="MYS">
      <data key="d0">19000</data>
    </edge>
    <edge source="ISR" target="MUS">
      <data key="d0">18000</data>
    </edge>
    <edge source="ISR" target="MEX">
      <data key="d0">2502000</data>
    </edge>
    <edge source="ISR" target="MDA">
      <data key="d0">122000</data>
    </edge>
    <edge source="ISR" target="MAR">
      <data key="d0">23000</data>
    </edge>
    <edge source="ISR" target="MOZ">
      <data key="d0">112000</data>
    </edge>
    <edge source="ISR" target="NLD">
      <data key="d0">1828000</data>
    </edge>
    <edge source="ISR" target="NZL">
      <data key="d0">318000</data>
    </edge>
    <edge source="ISR" target="NOR">
      <data key="d0">835000</data>
    </edge>
    <edge source="ISR" target="PAN">
      <data key="d0">138000</data>
    </edge>
    <edge source="ISR" target="PER">
      <data key="d0">89000</data>
    </edge>
    <edge source="ISR" target="PHL">
      <data key="d0">660000</data>
    </edge>
    <edge source="ISR" target="POL">
      <data key="d0">105000</data>
    </edge>
    <edge source="ISR" target="PRT">
      <data key="d0">818000</data>
    </edge>
    <edge source="ISR" target="ROU">
      <data key="d0">2809000</data>
    </edge>
    <edge source="ISR" target="RUS">
      <data key="d0">14508000</data>
    </edge>
    <edge source="ISR" target="SRB">
      <data key="d0">106000</data>
    </edge>
    <edge source="ISR" target="IND">
      <data key="d0">584000</data>
    </edge>
    <edge source="ISR" target="SGP">
      <data key="d0">228000</data>
    </edge>
    <edge source="ISR" target="VNM">
      <data key="d0">28000</data>
    </edge>
    <edge source="ISR" target="SVN">
      <data key="d0">886000</data>
    </edge>
    <edge source="ISR" target="ZAF">
      <data key="d0">912000</data>
    </edge>
    <edge source="ISR" target="ESP">
      <data key="d0">7171000</data>
    </edge>
    <edge source="ISR" target="SWE">
      <data key="d0">766000</data>
    </edge>
    <edge source="ISR" target="CHE">
      <data key="d0">462000</data>
    </edge>
    <edge source="ISR" target="THA">
      <data key="d0">35000</data>
    </edge>
    <edge source="ISR" target="TUR">
      <data key="d0">686000</data>
    </edge>
    <edge source="ISR" target="UKR">
      <data key="d0">2086000</data>
    </edge>
    <edge source="ISR" target="EGY">
      <data key="d0">253000</data>
    </edge>
    <edge source="ISR" target="GBR">
      <data key="d0">9862000</data>
    </edge>
    <edge source="ISR" target="TZA">
      <data key="d0">138000</data>
    </edge>
    <edge source="ISR" target="USA">
      <data key="d0">7985000</data>
    </edge>
    <edge source="ISR" target="URY">
      <data key="d0">21000</data>
    </edge>
    <edge source="JPN" target="AZE">
      <data key="d0">379920</data>
    </edge>
    <edge source="JPN" target="ARG">
      <data key="d0">2314220</data>
    </edge>
    <edge source="JPN" target="AUS">
      <data key="d0">6584788</data>
    </edge>
    <edge source="JPN" target="AUT">
      <data key="d0">136741</data>
    </edge>
    <edge source="JPN" target="BEL">
      <data key="d0">6093020</data>
    </edge>
    <edge source="JPN" target="BOL">
      <data key="d0">10348</data>
    </edge>
    <edge source="JPN" target="BRA">
      <data key="d0">18555550</data>
    </edge>
    <edge source="JPN" target="KHM">
      <data key="d0">117411</data>
    </edge>
    <edge source="JPN" target="CMR">
      <data key="d0">12302</data>
    </edge>
    <edge source="JPN" target="CAN">
      <data key="d0">38059270</data>
    </edge>
    <edge source="JPN" target="LKA">
      <data key="d0">754790</data>
    </edge>
    <edge source="JPN" target="CHL">
      <data key="d0">62163</data>
    </edge>
    <edge source="JPN" target="CHN">
      <data key="d0">325281930</data>
    </edge>
    <edge source="JPN" target="COL">
      <data key="d0">4235992</data>
    </edge>
    <edge source="JPN" target="CRI">
      <data key="d0">17288</data>
    </edge>
    <edge source="JPN" target="HRV">
      <data key="d0">41217</data>
    </edge>
    <edge source="JPN" target="CZE">
      <data key="d0">191639</data>
    </edge>
    <edge source="JPN" target="DNK">
      <data key="d0">575793</data>
    </edge>
    <edge source="JPN" target="EST">
      <data key="d0">49397</data>
    </edge>
    <edge source="JPN" target="FIN">
      <data key="d0">37007</data>
    </edge>
    <edge source="JPN" target="FRA">
      <data key="d0">1902955</data>
    </edge>
    <edge source="JPN" target="GEO">
      <data key="d0">221981</data>
    </edge>
    <edge source="JPN" target="GMB">
      <data key="d0">10586</data>
    </edge>
    <edge source="JPN" target="DEU">
      <data key="d0">6008996</data>
    </edge>
    <edge source="JPN" target="GRC">
      <data key="d0">17865</data>
    </edge>
    <edge source="JPN" target="HKG">
      <data key="d0">11301098</data>
    </edge>
    <edge source="JPN" target="HUN">
      <data key="d0">5420237</data>
    </edge>
    <edge source="JPN" target="IDN">
      <data key="d0">99464113</data>
    </edge>
    <edge source="JPN" target="ISR">
      <data key="d0">2007187</data>
    </edge>
    <edge source="JPN" target="ITA">
      <data key="d0">412404</data>
    </edge>
    <edge source="JPN" target="JOR">
      <data key="d0">34740</data>
    </edge>
    <edge source="JPN" target="KOR">
      <data key="d0">20040050</data>
    </edge>
    <edge source="JPN" target="LBN">
      <data key="d0">45401</data>
    </edge>
    <edge source="JPN" target="LTU">
      <data key="d0">24717</data>
    </edge>
    <edge source="JPN" target="MWI">
      <data key="d0">13430</data>
    </edge>
    <edge source="JPN" target="MYS">
      <data key="d0">29643261</data>
    </edge>
    <edge source="JPN" target="MUS">
      <data key="d0">83661</data>
    </edge>
    <edge source="JPN" target="MEX">
      <data key="d0">37662626</data>
    </edge>
    <edge source="JPN" target="MAR">
      <data key="d0">147340</data>
    </edge>
    <edge source="JPN" target="OMN">
      <data key="d0">860250</data>
    </edge>
    <edge source="JPN" target="NLD">
      <data key="d0">8155442</data>
    </edge>
    <edge source="JPN" target="NZL">
      <data key="d0">189509</data>
    </edge>
    <edge source="JPN" target="NOR">
      <data key="d0">215943</data>
    </edge>
    <edge source="JPN" target="PAK">
      <data key="d0">2507499</data>
    </edge>
    <edge source="JPN" target="PAN">
      <data key="d0">128210</data>
    </edge>
    <edge source="JPN" target="PER">
      <data key="d0">215905</data>
    </edge>
    <edge source="JPN" target="PHL">
      <data key="d0">13074014</data>
    </edge>
    <edge source="JPN" target="POL">
      <data key="d0">7676190</data>
    </edge>
    <edge source="JPN" target="PRT">
      <data key="d0">61524</data>
    </edge>
    <edge source="JPN" target="RUS">
      <data key="d0">52321037</data>
    </edge>
    <edge source="JPN" target="SAU">
      <data key="d0">1632166</data>
    </edge>
    <edge source="JPN" target="SEN">
      <data key="d0">18178</data>
    </edge>
    <edge source="JPN" target="IND">
      <data key="d0">14225624</data>
    </edge>
    <edge source="JPN" target="SGP">
      <data key="d0">17255911</data>
    </edge>
    <edge source="JPN" target="VNM">
      <data key="d0">7560269</data>
    </edge>
    <edge source="JPN" target="ZAF">
      <data key="d0">4394244</data>
    </edge>
    <edge source="JPN" target="ESP">
      <data key="d0">2946200</data>
    </edge>
    <edge source="JPN" target="SWE">
      <data key="d0">43635</data>
    </edge>
    <edge source="JPN" target="CHE">
      <data key="d0">205782</data>
    </edge>
    <edge source="JPN" target="THA">
      <data key="d0">142344451</data>
    </edge>
    <edge source="JPN" target="ARE">
      <data key="d0">1875331</data>
    </edge>
    <edge source="JPN" target="TUN">
      <data key="d0">25532</data>
    </edge>
    <edge source="JPN" target="TUR">
      <data key="d0">18571523</data>
    </edge>
    <edge source="JPN" target="UKR">
      <data key="d0">108266</data>
    </edge>
    <edge source="JPN" target="EGY">
      <data key="d0">2174735</data>
    </edge>
    <edge source="JPN" target="GBR">
      <data key="d0">68007409</data>
    </edge>
    <edge source="JPN" target="TZA">
      <data key="d0">13242</data>
    </edge>
    <edge source="JPN" target="USA">
      <data key="d0">267287530</data>
    </edge>
    <edge source="JPN" target="BFA">
      <data key="d0">17752</data>
    </edge>
    <edge source="KOR" target="DZA">
      <data key="d0">787785</data>
    </edge>
    <edge source="KOR" target="AZE">
      <data key="d0">511020</data>
    </edge>
    <edge source="KOR" target="ARG">
      <data key="d0">760375</data>
    </edge>
    <edge source="KOR" target="AUS">
      <data key="d0">20345311</data>
    </edge>
    <edge source="KOR" target="AUT">
      <data key="d0">30138</data>
    </edge>
    <edge source="KOR" target="BEL">
      <data key="d0">28171</data>
    </edge>
    <edge source="KOR" target="BRA">
      <data key="d0">40835427</data>
    </edge>
    <edge source="KOR" target="BGR">
      <data key="d0">11530</data>
    </edge>
    <edge source="KOR" target="BLR">
      <data key="d0">25085</data>
    </edge>
    <edge source="KOR" target="KHM">
      <data key="d0">450075</data>
    </edge>
    <edge source="KOR" target="CMR">
      <data key="d0">14551</data>
    </edge>
    <edge source="KOR" target="CAN">
      <data key="d0">19539587</data>
    </edge>
    <edge source="KOR" target="LKA">
      <data key="d0">252930</data>
    </edge>
    <edge source="KOR" target="CHL">
      <data key="d0">1037509</data>
    </edge>
    <edge source="KOR" target="CHN">
      <data key="d0">329469581</data>
    </edge>
    <edge source="KOR" target="COL">
      <data key="d0">6098549</data>
    </edge>
    <edge source="KOR" target="CRI">
      <data key="d0">395701</data>
    </edge>
    <edge source="KOR" target="HRV">
      <data key="d0">32875</data>
    </edge>
    <edge source="KOR" target="CZE">
      <data key="d0">32526291</data>
    </edge>
    <edge source="KOR" target="DNK">
      <data key="d0">19911</data>
    </edge>
    <edge source="KOR" target="ECU">
      <data key="d0">3612256</data>
    </edge>
    <edge source="KOR" target="SLV">
      <data key="d0">21073</data>
    </edge>
    <edge source="KOR" target="ETH">
      <data key="d0">27208</data>
    </edge>
    <edge source="KOR" target="EST">
      <data key="d0">18420</data>
    </edge>
    <edge source="KOR" target="FIN">
      <data key="d0">26963</data>
    </edge>
    <edge source="KOR" target="FRA">
      <data key="d0">2104325</data>
    </edge>
    <edge source="KOR" target="GEO">
      <data key="d0">486082</data>
    </edge>
    <edge source="KOR" target="DEU">
      <data key="d0">2414753</data>
    </edge>
    <edge source="KOR" target="GHA">
      <data key="d0">920782</data>
    </edge>
    <edge source="KOR" target="GRC">
      <data key="d0">37168</data>
    </edge>
    <edge source="KOR" target="GTM">
      <data key="d0">338866</data>
    </edge>
    <edge source="KOR" target="HND">
      <data key="d0">127081</data>
    </edge>
    <edge source="KOR" target="HKG">
      <data key="d0">1755380</data>
    </edge>
    <edge source="KOR" target="HUN">
      <data key="d0">17169</data>
    </edge>
    <edge source="KOR" target="IDN">
      <data key="d0">2403203</data>
    </edge>
    <edge source="KOR" target="ISR">
      <data key="d0">295147</data>
    </edge>
    <edge source="KOR" target="ITA">
      <data key="d0">1265601</data>
    </edge>
    <edge source="KOR" target="CIV">
      <data key="d0">13733</data>
    </edge>
    <edge source="KOR" target="JAM">
      <data key="d0">320332</data>
    </edge>
    <edge source="KOR" target="JPN">
      <data key="d0">48444819</data>
    </edge>
    <edge source="KOR" target="KAZ">
      <data key="d0">1844777</data>
    </edge>
    <edge source="KOR" target="JOR">
      <data key="d0">60457</data>
    </edge>
    <edge source="KOR" target="KGZ">
      <data key="d0">296884</data>
    </edge>
    <edge source="KOR" target="LBN">
      <data key="d0">273307</data>
    </edge>
    <edge source="KOR" target="LVA">
      <data key="d0">121396</data>
    </edge>
    <edge source="KOR" target="LTU">
      <data key="d0">86303</data>
    </edge>
    <edge source="KOR" target="MDG">
      <data key="d0">20828</data>
    </edge>
    <edge source="KOR" target="MWI">
      <data key="d0">169442</data>
    </edge>
    <edge source="KOR" target="MYS">
      <data key="d0">8806293</data>
    </edge>
    <edge source="KOR" target="MUS">
      <data key="d0">45912</data>
    </edge>
    <edge source="KOR" target="MEX">
      <data key="d0">15843005</data>
    </edge>
    <edge source="KOR" target="MDA">
      <data key="d0">221193</data>
    </edge>
    <edge source="KOR" target="MAR">
      <data key="d0">141455</data>
    </edge>
    <edge source="KOR" target="MOZ">
      <data key="d0">237393</data>
    </edge>
    <edge source="KOR" target="OMN">
      <data key="d0">3197113</data>
    </edge>
    <edge source="KOR" target="NLD">
      <data key="d0">553866</data>
    </edge>
    <edge source="KOR" target="NZL">
      <data key="d0">1353196</data>
    </edge>
    <edge source="KOR" target="NIC">
      <data key="d0">699798</data>
    </edge>
    <edge source="KOR" target="NOR">
      <data key="d0">14404</data>
    </edge>
    <edge source="KOR" target="PAK">
      <data key="d0">1351743</data>
    </edge>
    <edge source="KOR" target="PAN">
      <data key="d0">6064228</data>
    </edge>
    <edge source="KOR" target="PRY">
      <data key="d0">254481</data>
    </edge>
    <edge source="KOR" target="PER">
      <data key="d0">2285238</data>
    </edge>
    <edge source="KOR" target="PHL">
      <data key="d0">9291727</data>
    </edge>
    <edge source="KOR" target="POL">
      <data key="d0">537591</data>
    </edge>
    <edge source="KOR" target="PRT">
      <data key="d0">468803</data>
    </edge>
    <edge source="KOR" target="ROU">
      <data key="d0">1254366</data>
    </edge>
    <edge source="KOR" target="RUS">
      <data key="d0">92304599</data>
    </edge>
    <edge source="KOR" target="SAU">
      <data key="d0">10011902</data>
    </edge>
    <edge source="KOR" target="SRB">
      <data key="d0">58927</data>
    </edge>
    <edge source="KOR" target="IND">
      <data key="d0">31395839</data>
    </edge>
    <edge source="KOR" target="SGP">
      <data key="d0">7238214</data>
    </edge>
    <edge source="KOR" target="SVK">
      <data key="d0">1736817</data>
    </edge>
    <edge source="KOR" target="VNM">
      <data key="d0">42109617</data>
    </edge>
    <edge source="KOR" target="SVN">
      <data key="d0">1817614</data>
    </edge>
    <edge source="KOR" target="ZAF">
      <data key="d0">1598880</data>
    </edge>
    <edge source="KOR" target="ESP">
      <data key="d0">203744</data>
    </edge>
    <edge source="KOR" target="SWE">
      <data key="d0">49895</data>
    </edge>
    <edge source="KOR" target="CHE">
      <data key="d0">27800</data>
    </edge>
    <edge source="KOR" target="THA">
      <data key="d0">14270800</data>
    </edge>
    <edge source="KOR" target="ARE">
      <data key="d0">12710410</data>
    </edge>
    <edge source="KOR" target="TUN">
      <data key="d0">260694</data>
    </edge>
    <edge source="KOR" target="TUR">
      <data key="d0">1314694</data>
    </edge>
    <edge source="KOR" target="UGA">
      <data key="d0">432003</data>
    </edge>
    <edge source="KOR" target="UKR">
      <data key="d0">2171752</data>
    </edge>
    <edge source="KOR" target="EGY">
      <data key="d0">2443264</data>
    </edge>
    <edge source="KOR" target="GBR">
      <data key="d0">7018370</data>
    </edge>
    <edge source="KOR" target="TZA">
      <data key="d0">82257</data>
    </edge>
    <edge source="KOR" target="USA">
      <data key="d0">186010526</data>
    </edge>
    <edge source="LVA" target="DZA">
      <data key="d0">11808</data>
    </edge>
    <edge source="LVA" target="AZE">
      <data key="d0">175983</data>
    </edge>
    <edge source="LVA" target="AUS">
      <data key="d0">419108</data>
    </edge>
    <edge source="LVA" target="AUT">
      <data key="d0">1554296</data>
    </edge>
    <edge source="LVA" target="BEL">
      <data key="d0">1592235</data>
    </edge>
    <edge source="LVA" target="BGR">
      <data key="d0">1610282</data>
    </edge>
    <edge source="LVA" target="BLR">
      <data key="d0">228195</data>
    </edge>
    <edge source="LVA" target="CAN">
      <data key="d0">628472</data>
    </edge>
    <edge source="LVA" target="LKA">
      <data key="d0">65137</data>
    </edge>
    <edge source="LVA" target="CHN">
      <data key="d0">2712186</data>
    </edge>
    <edge source="LVA" target="HRV">
      <data key="d0">25211</data>
    </edge>
    <edge source="LVA" target="CZE">
      <data key="d0">111195</data>
    </edge>
    <edge source="LVA" target="DNK">
      <data key="d0">18522854</data>
    </edge>
    <edge source="LVA" target="EST">
      <data key="d0">16312756</data>
    </edge>
    <edge source="LVA" target="FIN">
      <data key="d0">4112281</data>
    </edge>
    <edge source="LVA" target="FRA">
      <data key="d0">8661036</data>
    </edge>
    <edge source="LVA" target="GEO">
      <data key="d0">342662</data>
    </edge>
    <edge source="LVA" target="DEU">
      <data key="d0">36943331</data>
    </edge>
    <edge source="LVA" target="GRC">
      <data key="d0">408328</data>
    </edge>
    <edge source="LVA" target="HKG">
      <data key="d0">238261</data>
    </edge>
    <edge source="LVA" target="HUN">
      <data key="d0">71331</data>
    </edge>
    <edge source="LVA" target="IRL">
      <data key="d0">358952</data>
    </edge>
    <edge source="LVA" target="ISR">
      <data key="d0">306060</data>
    </edge>
    <edge source="LVA" target="ITA">
      <data key="d0">2205738</data>
    </edge>
    <edge source="LVA" target="JPN">
      <data key="d0">1469090</data>
    </edge>
    <edge source="LVA" target="KAZ">
      <data key="d0">498819</data>
    </edge>
    <edge source="LVA" target="JOR">
      <data key="d0">11669</data>
    </edge>
    <edge source="LVA" target="KOR">
      <data key="d0">99975</data>
    </edge>
    <edge source="LVA" target="LTU">
      <data key="d0">14481911</data>
    </edge>
    <edge source="LVA" target="MAR">
      <data key="d0">29100</data>
    </edge>
    <edge source="LVA" target="OMN">
      <data key="d0">11709</data>
    </edge>
    <edge source="LVA" target="NLD">
      <data key="d0">3848411</data>
    </edge>
    <edge source="LVA" target="NOR">
      <data key="d0">6234259</data>
    </edge>
    <edge source="LVA" target="POL">
      <data key="d0">3556974</data>
    </edge>
    <edge source="LVA" target="PRT">
      <data key="d0">70049</data>
    </edge>
    <edge source="LVA" target="ROU">
      <data key="d0">7585309</data>
    </edge>
    <edge source="LVA" target="RUS">
      <data key="d0">9014019</data>
    </edge>
    <edge source="LVA" target="SAU">
      <data key="d0">212962</data>
    </edge>
    <edge source="LVA" target="SVK">
      <data key="d0">170465</data>
    </edge>
    <edge source="LVA" target="SVN">
      <data key="d0">153822</data>
    </edge>
    <edge source="LVA" target="ESP">
      <data key="d0">1638411</data>
    </edge>
    <edge source="LVA" target="SWE">
      <data key="d0">11087986</data>
    </edge>
    <edge source="LVA" target="CHE">
      <data key="d0">1992588</data>
    </edge>
    <edge source="LVA" target="ARE">
      <data key="d0">389562</data>
    </edge>
    <edge source="LVA" target="TUN">
      <data key="d0">11846</data>
    </edge>
    <edge source="LVA" target="TUR">
      <data key="d0">434122</data>
    </edge>
    <edge source="LVA" target="UKR">
      <data key="d0">33410</data>
    </edge>
    <edge source="LVA" target="EGY">
      <data key="d0">61373</data>
    </edge>
    <edge source="LVA" target="GBR">
      <data key="d0">11970272</data>
    </edge>
    <edge source="LVA" target="USA">
      <data key="d0">9592655</data>
    </edge>
    <edge source="MYS" target="ALB">
      <data key="d0">431761</data>
    </edge>
    <edge source="MYS" target="DZA">
      <data key="d0">31740867</data>
    </edge>
    <edge source="MYS" target="AZE">
      <data key="d0">59747</data>
    </edge>
    <edge source="MYS" target="ARG">
      <data key="d0">1251454</data>
    </edge>
    <edge source="MYS" target="AUS">
      <data key="d0">174479849</data>
    </edge>
    <edge source="MYS" target="AUT">
      <data key="d0">481734</data>
    </edge>
    <edge source="MYS" target="ARM">
      <data key="d0">24867</data>
    </edge>
    <edge source="MYS" target="BEL">
      <data key="d0">15583249</data>
    </edge>
    <edge source="MYS" target="BWA">
      <data key="d0">219401</data>
    </edge>
    <edge source="MYS" target="BRA">
      <data key="d0">1131162</data>
    </edge>
    <edge source="MYS" target="BGR">
      <data key="d0">98791</data>
    </edge>
    <edge source="MYS" target="BLR">
      <data key="d0">519360</data>
    </edge>
    <edge source="MYS" target="KHM">
      <data key="d0">1380654</data>
    </edge>
    <edge source="MYS" target="CMR">
      <data key="d0">103001</data>
    </edge>
    <edge source="MYS" target="CAN">
      <data key="d0">94789064</data>
    </edge>
    <edge source="MYS" target="CAF">
      <data key="d0">60856</data>
    </edge>
    <edge source="MYS" target="LKA">
      <data key="d0">3686211</data>
    </edge>
    <edge source="MYS" target="CHL">
      <data key="d0">24801614</data>
    </edge>
    <edge source="MYS" target="CHN">
      <data key="d0">21515103</data>
    </edge>
    <edge source="MYS" target="COL">
      <data key="d0">2268805</data>
    </edge>
    <edge source="MYS" target="CRI">
      <data key="d0">724204</data>
    </edge>
    <edge source="MYS" target="HRV">
      <data key="d0">1885659</data>
    </edge>
    <edge source="MYS" target="CZE">
      <data key="d0">2645284</data>
    </edge>
    <edge source="MYS" target="BEN">
      <data key="d0">1267966</data>
    </edge>
    <edge source="MYS" target="DNK">
      <data key="d0">5908732</data>
    </edge>
    <edge source="MYS" target="ECU">
      <data key="d0">1366703</data>
    </edge>
    <edge source="MYS" target="SLV">
      <data key="d0">3868412</data>
    </edge>
    <edge source="MYS" target="ETH">
      <data key="d0">1420622</data>
    </edge>
    <edge source="MYS" target="EST">
      <data key="d0">1423498</data>
    </edge>
    <edge source="MYS" target="FIN">
      <data key="d0">6302057</data>
    </edge>
    <edge source="MYS" target="FRA">
      <data key="d0">33520415</data>
    </edge>
    <edge source="MYS" target="GEO">
      <data key="d0">1132529</data>
    </edge>
    <edge source="MYS" target="GMB">
      <data key="d0">172979</data>
    </edge>
    <edge source="MYS" target="PSE">
      <data key="d0">96267</data>
    </edge>
    <edge source="MYS" target="DEU">
      <data key="d0">32192545</data>
    </edge>
    <edge source="MYS" target="GHA">
      <data key="d0">4299204</data>
    </edge>
    <edge source="MYS" target="GRC">
      <data key="d0">3622252</data>
    </edge>
    <edge source="MYS" target="GTM">
      <data key="d0">1180294</data>
    </edge>
    <edge source="MYS" target="HND">
      <data key="d0">1393494</data>
    </edge>
    <edge source="MYS" target="HKG">
      <data key="d0">15322447</data>
    </edge>
    <edge source="MYS" target="HUN">
      <data key="d0">955458</data>
    </edge>
    <edge source="MYS" target="IDN">
      <data key="d0">33291346</data>
    </edge>
    <edge source="MYS" target="IRL">
      <data key="d0">7086707</data>
    </edge>
    <edge source="MYS" target="ITA">
      <data key="d0">9526721</data>
    </edge>
    <edge source="MYS" target="CIV">
      <data key="d0">2060367</data>
    </edge>
    <edge source="MYS" target="JAM">
      <data key="d0">1247247</data>
    </edge>
    <edge source="MYS" target="JPN">
      <data key="d0">285890991</data>
    </edge>
    <edge source="MYS" target="KAZ">
      <data key="d0">10055994</data>
    </edge>
    <edge source="MYS" target="JOR">
      <data key="d0">5790993</data>
    </edge>
    <edge source="MYS" target="KOR">
      <data key="d0">30751468</data>
    </edge>
    <edge source="MYS" target="KGZ">
      <data key="d0">86050</data>
    </edge>
    <edge source="MYS" target="LBN">
      <data key="d0">7399920</data>
    </edge>
    <edge source="MYS" target="LVA">
      <data key="d0">7930166</data>
    </edge>
    <edge source="MYS" target="LTU">
      <data key="d0">4999080</data>
    </edge>
    <edge source="MYS" target="MDG">
      <data key="d0">1091238</data>
    </edge>
    <edge source="MYS" target="MWI">
      <data key="d0">200152</data>
    </edge>
    <edge source="MYS" target="MRT">
      <data key="d0">30462</data>
    </edge>
    <edge source="MYS" target="MUS">
      <data key="d0">4882704</data>
    </edge>
    <edge source="MYS" target="MEX">
      <data key="d0">5375442</data>
    </edge>
    <edge source="MYS" target="MDA">
      <data key="d0">26116</data>
    </edge>
    <edge source="MYS" target="MAR">
      <data key="d0">5449040</data>
    </edge>
    <edge source="MYS" target="MOZ">
      <data key="d0">4453623</data>
    </edge>
    <edge source="MYS" target="OMN">
      <data key="d0">11330570</data>
    </edge>
    <edge source="MYS" target="NAM">
      <data key="d0">1371224</data>
    </edge>
    <edge source="MYS" target="NLD">
      <data key="d0">23266047</data>
    </edge>
    <edge source="MYS" target="NZL">
      <data key="d0">13887915</data>
    </edge>
    <edge source="MYS" target="NIC">
      <data key="d0">713547</data>
    </edge>
    <edge source="MYS" target="NER">
      <data key="d0">149401</data>
    </edge>
    <edge source="MYS" target="NOR">
      <data key="d0">7466518</data>
    </edge>
    <edge source="MYS" target="PAK">
      <data key="d0">655509</data>
    </edge>
    <edge source="MYS" target="PAN">
      <data key="d0">5788053</data>
    </edge>
    <edge source="MYS" target="PRY">
      <data key="d0">14582</data>
    </edge>
    <edge source="MYS" target="PER">
      <data key="d0">6203005</data>
    </edge>
    <edge source="MYS" target="PHL">
      <data key="d0">33206358</data>
    </edge>
    <edge source="MYS" target="POL">
      <data key="d0">13292934</data>
    </edge>
    <edge source="MYS" target="PRT">
      <data key="d0">2919020</data>
    </edge>
    <edge source="MYS" target="ROU">
      <data key="d0">902656</data>
    </edge>
    <edge source="MYS" target="RUS">
      <data key="d0">47506243</data>
    </edge>
    <edge source="MYS" target="SAU">
      <data key="d0">51618537</data>
    </edge>
    <edge source="MYS" target="SEN">
      <data key="d0">844434</data>
    </edge>
    <edge source="MYS" target="SRB">
      <data key="d0">629991</data>
    </edge>
    <edge source="MYS" target="IND">
      <data key="d0">81288974</data>
    </edge>
    <edge source="MYS" target="SGP">
      <data key="d0">218361919</data>
    </edge>
    <edge source="MYS" target="SVK">
      <data key="d0">228129</data>
    </edge>
    <edge source="MYS" target="VNM">
      <data key="d0">17479003</data>
    </edge>
    <edge source="MYS" target="SVN">
      <data key="d0">1413676</data>
    </edge>
    <edge source="MYS" target="ZAF">
      <data key="d0">24935771</data>
    </edge>
    <edge source="MYS" target="ZWE">
      <data key="d0">629657</data>
    </edge>
    <edge source="MYS" target="ESP">
      <data key="d0">9394239</data>
    </edge>
    <edge source="MYS" target="SWE">
      <data key="d0">9328872</data>
    </edge>
    <edge source="MYS" target="CHE">
      <data key="d0">1859024</data>
    </edge>
    <edge source="MYS" target="THA">
      <data key="d0">30380948</data>
    </edge>
    <edge source="MYS" target="TGO">
      <data key="d0">293684</data>
    </edge>
    <edge source="MYS" target="ARE">
      <data key="d0">86713360</data>
    </edge>
    <edge source="MYS" target="TUN">
      <data key="d0">1282340</data>
    </edge>
    <edge source="MYS" target="TUR">
      <data key="d0">2144220</data>
    </edge>
    <edge source="MYS" target="UGA">
      <data key="d0">1766751</data>
    </edge>
    <edge source="MYS" target="UKR">
      <data key="d0">7563022</data>
    </edge>
    <edge source="MYS" target="MKD">
      <data key="d0">49303</data>
    </edge>
    <edge source="MYS" target="EGY">
      <data key="d0">5497480</data>
    </edge>
    <edge source="MYS" target="GBR">
      <data key="d0">135679776</data>
    </edge>
    <edge source="MYS" target="TZA">
      <data key="d0">5599268</data>
    </edge>
    <edge source="MYS" target="USA">
      <data key="d0">732991005</data>
    </edge>
    <edge source="MYS" target="URY">
      <data key="d0">3014502</data>
    </edge>
    <edge source="MUS" target="AUS">
      <data key="d0">38992</data>
    </edge>
    <edge source="MUS" target="CHN">
      <data key="d0">25725</data>
    </edge>
    <edge source="MUS" target="DNK">
      <data key="d0">11000</data>
    </edge>
    <edge source="MUS" target="FRA">
      <data key="d0">1205442</data>
    </edge>
    <edge source="MUS" target="MDG">
      <data key="d0">245018</data>
    </edge>
    <edge source="MUS" target="SEN">
      <data key="d0">37687</data>
    </edge>
    <edge source="MUS" target="ZAF">
      <data key="d0">19432</data>
    </edge>
    <edge source="MUS" target="CHE">
      <data key="d0">16564</data>
    </edge>
    <edge source="MUS" target="GBR">
      <data key="d0">389746</data>
    </edge>
    <edge source="MUS" target="USA">
      <data key="d0">12214</data>
    </edge>
    <edge source="OMN" target="AUS">
      <data key="d0">276164</data>
    </edge>
    <edge source="OMN" target="CHN">
      <data key="d0">41332</data>
    </edge>
    <edge source="OMN" target="DEU">
      <data key="d0">45909</data>
    </edge>
    <edge source="OMN" target="IRL">
      <data key="d0">642382</data>
    </edge>
    <edge source="OMN" target="KAZ">
      <data key="d0">67103</data>
    </edge>
    <edge source="OMN" target="JOR">
      <data key="d0">372276</data>
    </edge>
    <edge source="OMN" target="MAR">
      <data key="d0">31389</data>
    </edge>
    <edge source="OMN" target="PAK">
      <data key="d0">11217</data>
    </edge>
    <edge source="OMN" target="SAU">
      <data key="d0">8151162</data>
    </edge>
    <edge source="OMN" target="IND">
      <data key="d0">849592</data>
    </edge>
    <edge source="OMN" target="SVN">
      <data key="d0">34057</data>
    </edge>
    <edge source="OMN" target="CHE">
      <data key="d0">16242</data>
    </edge>
    <edge source="OMN" target="ARE">
      <data key="d0">16963197</data>
    </edge>
    <edge source="OMN" target="UGA">
      <data key="d0">22663</data>
    </edge>
    <edge source="OMN" target="EGY">
      <data key="d0">24710</data>
    </edge>
    <edge source="OMN" target="GBR">
      <data key="d0">871589</data>
    </edge>
    <edge source="OMN" target="TZA">
      <data key="d0">292216</data>
    </edge>
    <edge source="OMN" target="USA">
      <data key="d0">88411</data>
    </edge>
    <edge source="NLD" target="ALB">
      <data key="d0">11683</data>
    </edge>
    <edge source="NLD" target="DZA">
      <data key="d0">280610</data>
    </edge>
    <edge source="NLD" target="AZE">
      <data key="d0">203873</data>
    </edge>
    <edge source="NLD" target="ARG">
      <data key="d0">37142</data>
    </edge>
    <edge source="NLD" target="AUS">
      <data key="d0">6340755</data>
    </edge>
    <edge source="NLD" target="AUT">
      <data key="d0">37915997</data>
    </edge>
    <edge source="NLD" target="ARM">
      <data key="d0">89614</data>
    </edge>
    <edge source="NLD" target="BEL">
      <data key="d0">651225649</data>
    </edge>
    <edge source="NLD" target="BWA">
      <data key="d0">24214</data>
    </edge>
    <edge source="NLD" target="BRA">
      <data key="d0">2493060</data>
    </edge>
    <edge source="NLD" target="BGR">
      <data key="d0">2237677</data>
    </edge>
    <edge source="NLD" target="BLR">
      <data key="d0">301827</data>
    </edge>
    <edge source="NLD" target="KHM">
      <data key="d0">64536</data>
    </edge>
    <edge source="NLD" target="CMR">
      <data key="d0">107397</data>
    </edge>
    <edge source="NLD" target="CAN">
      <data key="d0">2994032</data>
    </edge>
    <edge source="NLD" target="LKA">
      <data key="d0">282477</data>
    </edge>
    <edge source="NLD" target="CHL">
      <data key="d0">387240</data>
    </edge>
    <edge source="NLD" target="CHN">
      <data key="d0">6647468</data>
    </edge>
    <edge source="NLD" target="COL">
      <data key="d0">154929</data>
    </edge>
    <edge source="NLD" target="CRI">
      <data key="d0">17410</data>
    </edge>
    <edge source="NLD" target="HRV">
      <data key="d0">2313009</data>
    </edge>
    <edge source="NLD" target="CZE">
      <data key="d0">12551738</data>
    </edge>
    <edge source="NLD" target="BEN">
      <data key="d0">35056</data>
    </edge>
    <edge source="NLD" target="DNK">
      <data key="d0">32115173</data>
    </edge>
    <edge source="NLD" target="ECU">
      <data key="d0">100934</data>
    </edge>
    <edge source="NLD" target="SLV">
      <data key="d0">26572</data>
    </edge>
    <edge source="NLD" target="ETH">
      <data key="d0">57042</data>
    </edge>
    <edge source="NLD" target="EST">
      <data key="d0">1331989</data>
    </edge>
    <edge source="NLD" target="FIN">
      <data key="d0">12888748</data>
    </edge>
    <edge source="NLD" target="FRA">
      <data key="d0">192965662</data>
    </edge>
    <edge source="NLD" target="GEO">
      <data key="d0">257152</data>
    </edge>
    <edge source="NLD" target="GMB">
      <data key="d0">79951</data>
    </edge>
    <edge source="NLD" target="DEU">
      <data key="d0">561569994</data>
    </edge>
    <edge source="NLD" target="GHA">
      <data key="d0">1471508</data>
    </edge>
    <edge source="NLD" target="GRC">
      <data key="d0">2620841</data>
    </edge>
    <edge source="NLD" target="GTM">
      <data key="d0">71435</data>
    </edge>
    <edge source="NLD" target="HKG">
      <data key="d0">2497930</data>
    </edge>
    <edge source="NLD" target="HUN">
      <data key="d0">5508983</data>
    </edge>
    <edge source="NLD" target="IDN">
      <data key="d0">389695</data>
    </edge>
    <edge source="NLD" target="IRL">
      <data key="d0">8728986</data>
    </edge>
    <edge source="NLD" target="ISR">
      <data key="d0">5104908</data>
    </edge>
    <edge source="NLD" target="ITA">
      <data key="d0">29949675</data>
    </edge>
    <edge source="NLD" target="CIV">
      <data key="d0">300628</data>
    </edge>
    <edge source="NLD" target="JAM">
      <data key="d0">14049</data>
    </edge>
    <edge source="NLD" target="JPN">
      <data key="d0">6134129</data>
    </edge>
    <edge source="NLD" target="KAZ">
      <data key="d0">1813612</data>
    </edge>
    <edge source="NLD" target="JOR">
      <data key="d0">1973705</data>
    </edge>
    <edge source="NLD" target="KOR">
      <data key="d0">2727291</data>
    </edge>
    <edge source="NLD" target="LBN">
      <data key="d0">1268189</data>
    </edge>
    <edge source="NLD" target="LVA">
      <data key="d0">661424</data>
    </edge>
    <edge source="NLD" target="LTU">
      <data key="d0">1234399</data>
    </edge>
    <edge source="NLD" target="MDG">
      <data key="d0">18670</data>
    </edge>
    <edge source="NLD" target="MYS">
      <data key="d0">997297</data>
    </edge>
    <edge source="NLD" target="MUS">
      <data key="d0">118622</data>
    </edge>
    <edge source="NLD" target="MEX">
      <data key="d0">848230</data>
    </edge>
    <edge source="NLD" target="MDA">
      <data key="d0">3872297</data>
    </edge>
    <edge source="NLD" target="MAR">
      <data key="d0">1574556</data>
    </edge>
    <edge source="NLD" target="MOZ">
      <data key="d0">10905</data>
    </edge>
    <edge source="NLD" target="OMN">
      <data key="d0">822184</data>
    </edge>
    <edge source="NLD" target="NAM">
      <data key="d0">39852</data>
    </edge>
    <edge source="NLD" target="NZL">
      <data key="d0">586248</data>
    </edge>
    <edge source="NLD" target="NOR">
      <data key="d0">30780087</data>
    </edge>
    <edge source="NLD" target="PAK">
      <data key="d0">77773</data>
    </edge>
    <edge source="NLD" target="PAN">
      <data key="d0">260529</data>
    </edge>
    <edge source="NLD" target="PRY">
      <data key="d0">39852</data>
    </edge>
    <edge source="NLD" target="PER">
      <data key="d0">107470</data>
    </edge>
    <edge source="NLD" target="PHL">
      <data key="d0">741073</data>
    </edge>
    <edge source="NLD" target="POL">
      <data key="d0">25237023</data>
    </edge>
    <edge source="NLD" target="PRT">
      <data key="d0">10331642</data>
    </edge>
    <edge source="NLD" target="ROU">
      <data key="d0">9664308</data>
    </edge>
    <edge source="NLD" target="RUS">
      <data key="d0">17129210</data>
    </edge>
    <edge source="NLD" target="SAU">
      <data key="d0">3477915</data>
    </edge>
    <edge source="NLD" target="SEN">
      <data key="d0">172321</data>
    </edge>
    <edge source="NLD" target="SRB">
      <data key="d0">801959</data>
    </edge>
    <edge source="NLD" target="IND">
      <data key="d0">813666</data>
    </edge>
    <edge source="NLD" target="SGP">
      <data key="d0">7431249</data>
    </edge>
    <edge source="NLD" target="SVK">
      <data key="d0">2137843</data>
    </edge>
    <edge source="NLD" target="VNM">
      <data key="d0">405958</data>
    </edge>
    <edge source="NLD" target="SVN">
      <data key="d0">2098950</data>
    </edge>
    <edge source="NLD" target="ZAF">
      <data key="d0">3520894</data>
    </edge>
    <edge source="NLD" target="ZWE">
      <data key="d0">65613</data>
    </edge>
    <edge source="NLD" target="ESP">
      <data key="d0">33383594</data>
    </edge>
    <edge source="NLD" target="SWE">
      <data key="d0">38056147</data>
    </edge>
    <edge source="NLD" target="CHE">
      <data key="d0">59740208</data>
    </edge>
    <edge source="NLD" target="THA">
      <data key="d0">3149468</data>
    </edge>
    <edge source="NLD" target="TGO">
      <data key="d0">108172</data>
    </edge>
    <edge source="NLD" target="ARE">
      <data key="d0">16423171</data>
    </edge>
    <edge source="NLD" target="TUN">
      <data key="d0">732873</data>
    </edge>
    <edge source="NLD" target="TUR">
      <data key="d0">6924178</data>
    </edge>
    <edge source="NLD" target="UGA">
      <data key="d0">30962</data>
    </edge>
    <edge source="NLD" target="UKR">
      <data key="d0">2403492</data>
    </edge>
    <edge source="NLD" target="MKD">
      <data key="d0">120449</data>
    </edge>
    <edge source="NLD" target="EGY">
      <data key="d0">944960</data>
    </edge>
    <edge source="NLD" target="GBR">
      <data key="d0">114218505</data>
    </edge>
    <edge source="NLD" target="TZA">
      <data key="d0">54112</data>
    </edge>
    <edge source="NLD" target="USA">
      <data key="d0">24601502</data>
    </edge>
    <edge source="NLD" target="BFA">
      <data key="d0">868731</data>
    </edge>
    <edge source="NLD" target="URY">
      <data key="d0">197564</data>
    </edge>
    <edge source="NZL" target="AUS">
      <data key="d0">41281698</data>
    </edge>
    <edge source="NZL" target="CAN">
      <data key="d0">685972</data>
    </edge>
    <edge source="NZL" target="CHN">
      <data key="d0">2151113</data>
    </edge>
    <edge source="NZL" target="HRV">
      <data key="d0">80581</data>
    </edge>
    <edge source="NZL" target="DNK">
      <data key="d0">152889</data>
    </edge>
    <edge source="NZL" target="FRA">
      <data key="d0">36873</data>
    </edge>
    <edge source="NZL" target="DEU">
      <data key="d0">62735</data>
    </edge>
    <edge source="NZL" target="HKG">
      <data key="d0">720526</data>
    </edge>
    <edge source="NZL" target="IDN">
      <data key="d0">38541</data>
    </edge>
    <edge source="NZL" target="JPN">
      <data key="d0">84559</data>
    </edge>
    <edge source="NZL" target="KOR">
      <data key="d0">888692</data>
    </edge>
    <edge source="NZL" target="MYS">
      <data key="d0">99114</data>
    </edge>
    <edge source="NZL" target="MEX">
      <data key="d0">118913</data>
    </edge>
    <edge source="NZL" target="NLD">
      <data key="d0">120451</data>
    </edge>
    <edge source="NZL" target="PHL">
      <data key="d0">14652</data>
    </edge>
    <edge source="NZL" target="SAU">
      <data key="d0">279347</data>
    </edge>
    <edge source="NZL" target="IND">
      <data key="d0">35958</data>
    </edge>
    <edge source="NZL" target="SGP">
      <data key="d0">711249</data>
    </edge>
    <edge source="NZL" target="VNM">
      <data key="d0">27874</data>
    </edge>
    <edge source="NZL" target="ZAF">
      <data key="d0">416489</data>
    </edge>
    <edge source="NZL" target="SWE">
      <data key="d0">60781</data>
    </edge>
    <edge source="NZL" target="CHE">
      <data key="d0">12888</data>
    </edge>
    <edge source="NZL" target="THA">
      <data key="d0">21046</data>
    </edge>
    <edge source="NZL" target="ARE">
      <data key="d0">321724</data>
    </edge>
    <edge source="NZL" target="EGY">
      <data key="d0">60141</data>
    </edge>
    <edge source="NZL" target="GBR">
      <data key="d0">2062173</data>
    </edge>
    <edge source="NZL" target="USA">
      <data key="d0">5974713</data>
    </edge>
    <edge source="PHL" target="AUS">
      <data key="d0">2675660</data>
    </edge>
    <edge source="PHL" target="AUT">
      <data key="d0">51065</data>
    </edge>
    <edge source="PHL" target="BEL">
      <data key="d0">596721</data>
    </edge>
    <edge source="PHL" target="BOL">
      <data key="d0">53239</data>
    </edge>
    <edge source="PHL" target="BRA">
      <data key="d0">309662</data>
    </edge>
    <edge source="PHL" target="CAN">
      <data key="d0">920462</data>
    </edge>
    <edge source="PHL" target="LKA">
      <data key="d0">94694</data>
    </edge>
    <edge source="PHL" target="CHL">
      <data key="d0">236943</data>
    </edge>
    <edge source="PHL" target="CHN">
      <data key="d0">2700669</data>
    </edge>
    <edge source="PHL" target="COL">
      <data key="d0">298264</data>
    </edge>
    <edge source="PHL" target="CRI">
      <data key="d0">231636</data>
    </edge>
    <edge source="PHL" target="CZE">
      <data key="d0">27693</data>
    </edge>
    <edge source="PHL" target="DNK">
      <data key="d0">125132</data>
    </edge>
    <edge source="PHL" target="ECU">
      <data key="d0">211875</data>
    </edge>
    <edge source="PHL" target="SLV">
      <data key="d0">120176</data>
    </edge>
    <edge source="PHL" target="FIN">
      <data key="d0">345690</data>
    </edge>
    <edge source="PHL" target="FRA">
      <data key="d0">1063274</data>
    </edge>
    <edge source="PHL" target="DEU">
      <data key="d0">5456687</data>
    </edge>
    <edge source="PHL" target="GRC">
      <data key="d0">61144</data>
    </edge>
    <edge source="PHL" target="GTM">
      <data key="d0">103919</data>
    </edge>
    <edge source="PHL" target="HKG">
      <data key="d0">1374141</data>
    </edge>
    <edge source="PHL" target="IDN">
      <data key="d0">21480372</data>
    </edge>
    <edge source="PHL" target="IRL">
      <data key="d0">233541</data>
    </edge>
    <edge source="PHL" target="ISR">
      <data key="d0">256118</data>
    </edge>
    <edge source="PHL" target="ITA">
      <data key="d0">1536917</data>
    </edge>
    <edge source="PHL" target="JPN">
      <data key="d0">19641812</data>
    </edge>
    <edge source="PHL" target="JOR">
      <data key="d0">18115</data>
    </edge>
    <edge source="PHL" target="KOR">
      <data key="d0">1144765</data>
    </edge>
    <edge source="PHL" target="LBN">
      <data key="d0">174901</data>
    </edge>
    <edge source="PHL" target="MYS">
      <data key="d0">1338884</data>
    </edge>
    <edge source="PHL" target="MEX">
      <data key="d0">119228</data>
    </edge>
    <edge source="PHL" target="OMN">
      <data key="d0">136101</data>
    </edge>
    <edge source="PHL" target="NLD">
      <data key="d0">5494252</data>
    </edge>
    <edge source="PHL" target="NZL">
      <data key="d0">369410</data>
    </edge>
    <edge source="PHL" target="NIC">
      <data key="d0">15000</data>
    </edge>
    <edge source="PHL" target="NOR">
      <data key="d0">170411</data>
    </edge>
    <edge source="PHL" target="PAN">
      <data key="d0">258818</data>
    </edge>
    <edge source="PHL" target="PER">
      <data key="d0">90764</data>
    </edge>
    <edge source="PHL" target="POL">
      <data key="d0">52002</data>
    </edge>
    <edge source="PHL" target="PRT">
      <data key="d0">77711</data>
    </edge>
    <edge source="PHL" target="RUS">
      <data key="d0">213475</data>
    </edge>
    <edge source="PHL" target="SAU">
      <data key="d0">1805831</data>
    </edge>
    <edge source="PHL" target="IND">
      <data key="d0">1013836</data>
    </edge>
    <edge source="PHL" target="SGP">
      <data key="d0">2129413</data>
    </edge>
    <edge source="PHL" target="SVK">
      <data key="d0">16610</data>
    </edge>
    <edge source="PHL" target="VNM">
      <data key="d0">75600</data>
    </edge>
    <edge source="PHL" target="ZAF">
      <data key="d0">805172</data>
    </edge>
    <edge source="PHL" target="ESP">
      <data key="d0">1404808</data>
    </edge>
    <edge source="PHL" target="SWE">
      <data key="d0">175776</data>
    </edge>
    <edge source="PHL" target="CHE">
      <data key="d0">162975</data>
    </edge>
    <edge source="PHL" target="THA">
      <data key="d0">3098864</data>
    </edge>
    <edge source="PHL" target="ARE">
      <data key="d0">4826440</data>
    </edge>
    <edge source="PHL" target="TUR">
      <data key="d0">204723</data>
    </edge>
    <edge source="PHL" target="UKR">
      <data key="d0">107990</data>
    </edge>
    <edge source="PHL" target="EGY">
      <data key="d0">111218</data>
    </edge>
    <edge source="PHL" target="GBR">
      <data key="d0">10035791</data>
    </edge>
    <edge source="PHL" target="USA">
      <data key="d0">78321373</data>
    </edge>
    <edge source="PHL" target="URY">
      <data key="d0">35751</data>
    </edge>
    <edge source="POL" target="ALB">
      <data key="d0">1248512</data>
    </edge>
    <edge source="POL" target="DZA">
      <data key="d0">1109788</data>
    </edge>
    <edge source="POL" target="AZE">
      <data key="d0">2345204</data>
    </edge>
    <edge source="POL" target="ARG">
      <data key="d0">4258171</data>
    </edge>
    <edge source="POL" target="AUS">
      <data key="d0">22350266</data>
    </edge>
    <edge source="POL" target="AUT">
      <data key="d0">193018834</data>
    </edge>
    <edge source="POL" target="ARM">
      <data key="d0">259337</data>
    </edge>
    <edge source="POL" target="BEL">
      <data key="d0">279594914</data>
    </edge>
    <edge source="POL" target="BRA">
      <data key="d0">7326336</data>
    </edge>
    <edge source="POL" target="BGR">
      <data key="d0">16134323</data>
    </edge>
    <edge source="POL" target="BLR">
      <data key="d0">16109863</data>
    </edge>
    <edge source="POL" target="CAN">
      <data key="d0">50265475</data>
    </edge>
    <edge source="POL" target="CHL">
      <data key="d0">346695</data>
    </edge>
    <edge source="POL" target="CHN">
      <data key="d0">71849551</data>
    </edge>
    <edge source="POL" target="COL">
      <data key="d0">125589</data>
    </edge>
    <edge source="POL" target="CRI">
      <data key="d0">38150</data>
    </edge>
    <edge source="POL" target="HRV">
      <data key="d0">28431863</data>
    </edge>
    <edge source="POL" target="CZE">
      <data key="d0">488747084</data>
    </edge>
    <edge source="POL" target="DNK">
      <data key="d0">139423481</data>
    </edge>
    <edge source="POL" target="EST">
      <data key="d0">11409591</data>
    </edge>
    <edge source="POL" target="FIN">
      <data key="d0">32969737</data>
    </edge>
    <edge source="POL" target="FRA">
      <data key="d0">672732502</data>
    </edge>
    <edge source="POL" target="GEO">
      <data key="d0">2226102</data>
    </edge>
    <edge source="POL" target="DEU">
      <data key="d0">3338436114</data>
    </edge>
    <edge source="POL" target="GHA">
      <data key="d0">415788</data>
    </edge>
    <edge source="POL" target="GRC">
      <data key="d0">15624961</data>
    </edge>
    <edge source="POL" target="HKG">
      <data key="d0">3394507</data>
    </edge>
    <edge source="POL" target="HUN">
      <data key="d0">107005699</data>
    </edge>
    <edge source="POL" target="IRL">
      <data key="d0">18120409</data>
    </edge>
    <edge source="POL" target="ISR">
      <data key="d0">13934866</data>
    </edge>
    <edge source="POL" target="ITA">
      <data key="d0">204535120</data>
    </edge>
    <edge source="POL" target="CIV">
      <data key="d0">26909</data>
    </edge>
    <edge source="POL" target="JPN">
      <data key="d0">32370729</data>
    </edge>
    <edge source="POL" target="KAZ">
      <data key="d0">6874702</data>
    </edge>
    <edge source="POL" target="JOR">
      <data key="d0">216812</data>
    </edge>
    <edge source="POL" target="KOR">
      <data key="d0">451152</data>
    </edge>
    <edge source="POL" target="KGZ">
      <data key="d0">1463292</data>
    </edge>
    <edge source="POL" target="LBN">
      <data key="d0">346517</data>
    </edge>
    <edge source="POL" target="LVA">
      <data key="d0">23528288</data>
    </edge>
    <edge source="POL" target="LTU">
      <data key="d0">37351111</data>
    </edge>
    <edge source="POL" target="MYS">
      <data key="d0">1541556</data>
    </edge>
    <edge source="POL" target="MEX">
      <data key="d0">26281448</data>
    </edge>
    <edge source="POL" target="MDA">
      <data key="d0">2671198</data>
    </edge>
    <edge source="POL" target="MAR">
      <data key="d0">2732406</data>
    </edge>
    <edge source="POL" target="OMN">
      <data key="d0">459816</data>
    </edge>
    <edge source="POL" target="NAM">
      <data key="d0">21906</data>
    </edge>
    <edge source="POL" target="NLD">
      <data key="d0">362775774</data>
    </edge>
    <edge source="POL" target="NZL">
      <data key="d0">511994</data>
    </edge>
    <edge source="POL" target="NOR">
      <data key="d0">109967531</data>
    </edge>
    <edge source="POL" target="PAK">
      <data key="d0">535976</data>
    </edge>
    <edge source="POL" target="PAN">
      <data key="d0">207951</data>
    </edge>
    <edge source="POL" target="PER">
      <data key="d0">24717</data>
    </edge>
    <edge source="POL" target="PRT">
      <data key="d0">70459159</data>
    </edge>
    <edge source="POL" target="ROU">
      <data key="d0">63976073</data>
    </edge>
    <edge source="POL" target="RUS">
      <data key="d0">221472201</data>
    </edge>
    <edge source="POL" target="SAU">
      <data key="d0">23248375</data>
    </edge>
    <edge source="POL" target="SRB">
      <data key="d0">15862892</data>
    </edge>
    <edge source="POL" target="IND">
      <data key="d0">1965893</data>
    </edge>
    <edge source="POL" target="SGP">
      <data key="d0">3727784</data>
    </edge>
    <edge source="POL" target="SVK">
      <data key="d0">183673583</data>
    </edge>
    <edge source="POL" target="VNM">
      <data key="d0">85223</data>
    </edge>
    <edge source="POL" target="SVN">
      <data key="d0">35839919</data>
    </edge>
    <edge source="POL" target="ZAF">
      <data key="d0">9136991</data>
    </edge>
    <edge source="POL" target="ESP">
      <data key="d0">149712486</data>
    </edge>
    <edge source="POL" target="SWE">
      <data key="d0">327435699</data>
    </edge>
    <edge source="POL" target="CHE">
      <data key="d0">151106688</data>
    </edge>
    <edge source="POL" target="THA">
      <data key="d0">798318</data>
    </edge>
    <edge source="POL" target="TGO">
      <data key="d0">19035</data>
    </edge>
    <edge source="POL" target="ARE">
      <data key="d0">19472064</data>
    </edge>
    <edge source="POL" target="TUN">
      <data key="d0">815717</data>
    </edge>
    <edge source="POL" target="TUR">
      <data key="d0">29672913</data>
    </edge>
    <edge source="POL" target="UKR">
      <data key="d0">46936008</data>
    </edge>
    <edge source="POL" target="MKD">
      <data key="d0">1453751</data>
    </edge>
    <edge source="POL" target="EGY">
      <data key="d0">120005</data>
    </edge>
    <edge source="POL" target="GBR">
      <data key="d0">533869018</data>
    </edge>
    <edge source="POL" target="TZA">
      <data key="d0">13307</data>
    </edge>
    <edge source="POL" target="USA">
      <data key="d0">285408620</data>
    </edge>
    <edge source="POL" target="URY">
      <data key="d0">20716</data>
    </edge>
    <edge source="IND" target="DZA">
      <data key="d0">426594</data>
    </edge>
    <edge source="IND" target="ARG">
      <data key="d0">861407</data>
    </edge>
    <edge source="IND" target="AUS">
      <data key="d0">28755059</data>
    </edge>
    <edge source="IND" target="AUT">
      <data key="d0">1392614</data>
    </edge>
    <edge source="IND" target="BEL">
      <data key="d0">14775549</data>
    </edge>
    <edge source="IND" target="BOL">
      <data key="d0">10382</data>
    </edge>
    <edge source="IND" target="BWA">
      <data key="d0">176062</data>
    </edge>
    <edge source="IND" target="BRA">
      <data key="d0">9148449</data>
    </edge>
    <edge source="IND" target="BGR">
      <data key="d0">14077</data>
    </edge>
    <edge source="IND" target="BLR">
      <data key="d0">808503</data>
    </edge>
    <edge source="IND" target="KHM">
      <data key="d0">43144</data>
    </edge>
    <edge source="IND" target="CMR">
      <data key="d0">71544</data>
    </edge>
    <edge source="IND" target="CAN">
      <data key="d0">13782300</data>
    </edge>
    <edge source="IND" target="CAF">
      <data key="d0">14296</data>
    </edge>
    <edge source="IND" target="LKA">
      <data key="d0">483423</data>
    </edge>
    <edge source="IND" target="CHL">
      <data key="d0">1969115</data>
    </edge>
    <edge source="IND" target="CHN">
      <data key="d0">9095026</data>
    </edge>
    <edge source="IND" target="COL">
      <data key="d0">973516</data>
    </edge>
    <edge source="IND" target="CRI">
      <data key="d0">103455</data>
    </edge>
    <edge source="IND" target="HRV">
      <data key="d0">443288</data>
    </edge>
    <edge source="IND" target="CZE">
      <data key="d0">790591</data>
    </edge>
    <edge source="IND" target="BEN">
      <data key="d0">20770</data>
    </edge>
    <edge source="IND" target="DNK">
      <data key="d0">9572320</data>
    </edge>
    <edge source="IND" target="ECU">
      <data key="d0">269495</data>
    </edge>
    <edge source="IND" target="SLV">
      <data key="d0">33770</data>
    </edge>
    <edge source="IND" target="ETH">
      <data key="d0">601906</data>
    </edge>
    <edge source="IND" target="EST">
      <data key="d0">345043</data>
    </edge>
    <edge source="IND" target="FIN">
      <data key="d0">4994010</data>
    </edge>
    <edge source="IND" target="FRA">
      <data key="d0">67562568</data>
    </edge>
    <edge source="IND" target="GEO">
      <data key="d0">41369</data>
    </edge>
    <edge source="IND" target="GMB">
      <data key="d0">65674</data>
    </edge>
    <edge source="IND" target="DEU">
      <data key="d0">65093246</data>
    </edge>
    <edge source="IND" target="GHA">
      <data key="d0">125352</data>
    </edge>
    <edge source="IND" target="GRC">
      <data key="d0">1748168</data>
    </edge>
    <edge source="IND" target="GTM">
      <data key="d0">193078</data>
    </edge>
    <edge source="IND" target="HND">
      <data key="d0">414186</data>
    </edge>
    <edge source="IND" target="HKG">
      <data key="d0">1812880</data>
    </edge>
    <edge source="IND" target="HUN">
      <data key="d0">191214</data>
    </edge>
    <edge source="IND" target="IDN">
      <data key="d0">205802</data>
    </edge>
    <edge source="IND" target="IRL">
      <data key="d0">1266106</data>
    </edge>
    <edge source="IND" target="ISR">
      <data key="d0">1563709</data>
    </edge>
    <edge source="IND" target="ITA">
      <data key="d0">11888994</data>
    </edge>
    <edge source="IND" target="CIV">
      <data key="d0">31989</data>
    </edge>
    <edge source="IND" target="JAM">
      <data key="d0">325100</data>
    </edge>
    <edge source="IND" target="JPN">
      <data key="d0">8669928</data>
    </edge>
    <edge source="IND" target="KAZ">
      <data key="d0">473860</data>
    </edge>
    <edge source="IND" target="JOR">
      <data key="d0">171073</data>
    </edge>
    <edge source="IND" target="KOR">
      <data key="d0">2928045</data>
    </edge>
    <edge source="IND" target="KGZ">
      <data key="d0">44385</data>
    </edge>
    <edge source="IND" target="LBN">
      <data key="d0">1049824</data>
    </edge>
    <edge source="IND" target="LVA">
      <data key="d0">317213</data>
    </edge>
    <edge source="IND" target="LTU">
      <data key="d0">199127</data>
    </edge>
    <edge source="IND" target="MDG">
      <data key="d0">774327</data>
    </edge>
    <edge source="IND" target="MWI">
      <data key="d0">39038</data>
    </edge>
    <edge source="IND" target="MYS">
      <data key="d0">4305286</data>
    </edge>
    <edge source="IND" target="MUS">
      <data key="d0">639036</data>
    </edge>
    <edge source="IND" target="MEX">
      <data key="d0">2363701</data>
    </edge>
    <edge source="IND" target="MAR">
      <data key="d0">164004</data>
    </edge>
    <edge source="IND" target="MOZ">
      <data key="d0">435375</data>
    </edge>
    <edge source="IND" target="OMN">
      <data key="d0">1576213</data>
    </edge>
    <edge source="IND" target="NAM">
      <data key="d0">269847</data>
    </edge>
    <edge source="IND" target="NLD">
      <data key="d0">25147517</data>
    </edge>
    <edge source="IND" target="NZL">
      <data key="d0">3171781</data>
    </edge>
    <edge source="IND" target="NIC">
      <data key="d0">18261</data>
    </edge>
    <edge source="IND" target="NER">
      <data key="d0">31395</data>
    </edge>
    <edge source="IND" target="NOR">
      <data key="d0">6925440</data>
    </edge>
    <edge source="IND" target="PAK">
      <data key="d0">22157</data>
    </edge>
    <edge source="IND" target="PAN">
      <data key="d0">2239320</data>
    </edge>
    <edge source="IND" target="PER">
      <data key="d0">614249</data>
    </edge>
    <edge source="IND" target="PHL">
      <data key="d0">552667</data>
    </edge>
    <edge source="IND" target="POL">
      <data key="d0">12229480</data>
    </edge>
    <edge source="IND" target="PRT">
      <data key="d0">3769173</data>
    </edge>
    <edge source="IND" target="ROU">
      <data key="d0">223265</data>
    </edge>
    <edge source="IND" target="RUS">
      <data key="d0">1806638</data>
    </edge>
    <edge source="IND" target="SAU">
      <data key="d0">5981368</data>
    </edge>
    <edge source="IND" target="SEN">
      <data key="d0">99886</data>
    </edge>
    <edge source="IND" target="SRB">
      <data key="d0">89445</data>
    </edge>
    <edge source="IND" target="SGP">
      <data key="d0">2481479</data>
    </edge>
    <edge source="IND" target="SVK">
      <data key="d0">703972</data>
    </edge>
    <edge source="IND" target="SVN">
      <data key="d0">412646</data>
    </edge>
    <edge source="IND" target="ZAF">
      <data key="d0">9358439</data>
    </edge>
    <edge source="IND" target="ESP">
      <data key="d0">9728692</data>
    </edge>
    <edge source="IND" target="SWE">
      <data key="d0">10581966</data>
    </edge>
    <edge source="IND" target="CHE">
      <data key="d0">3516366</data>
    </edge>
    <edge source="IND" target="THA">
      <data key="d0">11671415</data>
    </edge>
    <edge source="IND" target="TGO">
      <data key="d0">83571</data>
    </edge>
    <edge source="IND" target="ARE">
      <data key="d0">25921601</data>
    </edge>
    <edge source="IND" target="TUR">
      <data key="d0">2216833</data>
    </edge>
    <edge source="IND" target="UGA">
      <data key="d0">242660</data>
    </edge>
    <edge source="IND" target="UKR">
      <data key="d0">178767</data>
    </edge>
    <edge source="IND" target="EGY">
      <data key="d0">1042454</data>
    </edge>
    <edge source="IND" target="GBR">
      <data key="d0">67241049</data>
    </edge>
    <edge source="IND" target="TZA">
      <data key="d0">788528</data>
    </edge>
    <edge source="IND" target="USA">
      <data key="d0">311405645</data>
    </edge>
    <edge source="IND" target="BFA">
      <data key="d0">24444</data>
    </edge>
    <edge source="IND" target="URY">
      <data key="d0">551997</data>
    </edge>
    <edge source="VNM" target="DZA">
      <data key="d0">165103</data>
    </edge>
    <edge source="VNM" target="ARG">
      <data key="d0">691035</data>
    </edge>
    <edge source="VNM" target="AUS">
      <data key="d0">130947159</data>
    </edge>
    <edge source="VNM" target="AUT">
      <data key="d0">8842978</data>
    </edge>
    <edge source="VNM" target="ARM">
      <data key="d0">301877</data>
    </edge>
    <edge source="VNM" target="BEL">
      <data key="d0">39201923</data>
    </edge>
    <edge source="VNM" target="BRA">
      <data key="d0">1026495</data>
    </edge>
    <edge source="VNM" target="BGR">
      <data key="d0">233269</data>
    </edge>
    <edge source="VNM" target="BLR">
      <data key="d0">581360</data>
    </edge>
    <edge source="VNM" target="KHM">
      <data key="d0">6713053</data>
    </edge>
    <edge source="VNM" target="CAN">
      <data key="d0">111720706</data>
    </edge>
    <edge source="VNM" target="LKA">
      <data key="d0">17080</data>
    </edge>
    <edge source="VNM" target="CHL">
      <data key="d0">2101464</data>
    </edge>
    <edge source="VNM" target="CHN">
      <data key="d0">57369013</data>
    </edge>
    <edge source="VNM" target="COL">
      <data key="d0">1123614</data>
    </edge>
    <edge source="VNM" target="CRI">
      <data key="d0">557760</data>
    </edge>
    <edge source="VNM" target="HRV">
      <data key="d0">1508411</data>
    </edge>
    <edge source="VNM" target="CZE">
      <data key="d0">3773004</data>
    </edge>
    <edge source="VNM" target="DNK">
      <data key="d0">27305420</data>
    </edge>
    <edge source="VNM" target="ECU">
      <data key="d0">242663</data>
    </edge>
    <edge source="VNM" target="SLV">
      <data key="d0">132396</data>
    </edge>
    <edge source="VNM" target="EST">
      <data key="d0">325093</data>
    </edge>
    <edge source="VNM" target="FIN">
      <data key="d0">6388367</data>
    </edge>
    <edge source="VNM" target="FRA">
      <data key="d0">105823192</data>
    </edge>
    <edge source="VNM" target="GEO">
      <data key="d0">138693</data>
    </edge>
    <edge source="VNM" target="DEU">
      <data key="d0">147486733</data>
    </edge>
    <edge source="VNM" target="GHA">
      <data key="d0">92529</data>
    </edge>
    <edge source="VNM" target="GRC">
      <data key="d0">4342475</data>
    </edge>
    <edge source="VNM" target="GTM">
      <data key="d0">829142</data>
    </edge>
    <edge source="VNM" target="HND">
      <data key="d0">201283</data>
    </edge>
    <edge source="VNM" target="HKG">
      <data key="d0">15075052</data>
    </edge>
    <edge source="VNM" target="HUN">
      <data key="d0">1615491</data>
    </edge>
    <edge source="VNM" target="IDN">
      <data key="d0">1083741</data>
    </edge>
    <edge source="VNM" target="IRL">
      <data key="d0">13938244</data>
    </edge>
    <edge source="VNM" target="ISR">
      <data key="d0">1650504</data>
    </edge>
    <edge source="VNM" target="ITA">
      <data key="d0">34037470</data>
    </edge>
    <edge source="VNM" target="CIV">
      <data key="d0">34884</data>
    </edge>
    <edge source="VNM" target="JPN">
      <data key="d0">447051263</data>
    </edge>
    <edge source="VNM" target="KAZ">
      <data key="d0">114653</data>
    </edge>
    <edge source="VNM" target="JOR">
      <data key="d0">1031953</data>
    </edge>
    <edge source="VNM" target="KOR">
      <data key="d0">132752601</data>
    </edge>
    <edge source="VNM" target="LBN">
      <data key="d0">512876</data>
    </edge>
    <edge source="VNM" target="LVA">
      <data key="d0">369078</data>
    </edge>
    <edge source="VNM" target="LTU">
      <data key="d0">360096</data>
    </edge>
    <edge source="VNM" target="MYS">
      <data key="d0">15455413</data>
    </edge>
    <edge source="VNM" target="MUS">
      <data key="d0">2091508</data>
    </edge>
    <edge source="VNM" target="MEX">
      <data key="d0">3019847</data>
    </edge>
    <edge source="VNM" target="MAR">
      <data key="d0">226285</data>
    </edge>
    <edge source="VNM" target="MOZ">
      <data key="d0">466390</data>
    </edge>
    <edge source="VNM" target="OMN">
      <data key="d0">794335</data>
    </edge>
    <edge source="VNM" target="NLD">
      <data key="d0">74756142</data>
    </edge>
    <edge source="VNM" target="NZL">
      <data key="d0">18023114</data>
    </edge>
    <edge source="VNM" target="NIC">
      <data key="d0">23495</data>
    </edge>
    <edge source="VNM" target="NOR">
      <data key="d0">13986244</data>
    </edge>
    <edge source="VNM" target="PAK">
      <data key="d0">91753</data>
    </edge>
    <edge source="VNM" target="PAN">
      <data key="d0">1158467</data>
    </edge>
    <edge source="VNM" target="PRY">
      <data key="d0">23637</data>
    </edge>
    <edge source="VNM" target="PER">
      <data key="d0">861005</data>
    </edge>
    <edge source="VNM" target="PHL">
      <data key="d0">559024</data>
    </edge>
    <edge source="VNM" target="POL">
      <data key="d0">12995067</data>
    </edge>
    <edge source="VNM" target="PRT">
      <data key="d0">1851278</data>
    </edge>
    <edge source="VNM" target="ROU">
      <data key="d0">1182581</data>
    </edge>
    <edge source="VNM" target="RUS">
      <data key="d0">10062279</data>
    </edge>
    <edge source="VNM" target="SAU">
      <data key="d0">6525408</data>
    </edge>
    <edge source="VNM" target="SEN">
      <data key="d0">67436</data>
    </edge>
    <edge source="VNM" target="IND">
      <data key="d0">1850200</data>
    </edge>
    <edge source="VNM" target="SGP">
      <data key="d0">15700921</data>
    </edge>
    <edge source="VNM" target="SVK">
      <data key="d0">2049886</data>
    </edge>
    <edge source="VNM" target="SVN">
      <data key="d0">1466508</data>
    </edge>
    <edge source="VNM" target="ZAF">
      <data key="d0">7115372</data>
    </edge>
    <edge source="VNM" target="ZWE">
      <data key="d0">21303</data>
    </edge>
    <edge source="VNM" target="ESP">
      <data key="d0">22486426</data>
    </edge>
    <edge source="VNM" target="SWE">
      <data key="d0">36007698</data>
    </edge>
    <edge source="VNM" target="CHE">
      <data key="d0">6545964</data>
    </edge>
    <edge source="VNM" target="THA">
      <data key="d0">6789075</data>
    </edge>
    <edge source="VNM" target="ARE">
      <data key="d0">13177211</data>
    </edge>
    <edge source="VNM" target="TUN">
      <data key="d0">173861</data>
    </edge>
    <edge source="VNM" target="TUR">
      <data key="d0">5528816</data>
    </edge>
    <edge source="VNM" target="UGA">
      <data key="d0">47671</data>
    </edge>
    <edge source="VNM" target="UKR">
      <data key="d0">1342894</data>
    </edge>
    <edge source="VNM" target="EGY">
      <data key="d0">485449</data>
    </edge>
    <edge source="VNM" target="GBR">
      <data key="d0">186888695</data>
    </edge>
    <edge source="VNM" target="TZA">
      <data key="d0">211771</data>
    </edge>
    <edge source="VNM" target="USA">
      <data key="d0">1804227303</data>
    </edge>
    <edge source="VNM" target="URY">
      <data key="d0">152991</data>
    </edge>
    <edge source="THA" target="ALB">
      <data key="d0">16714</data>
    </edge>
    <edge source="THA" target="DZA">
      <data key="d0">76487</data>
    </edge>
    <edge source="THA" target="AZE">
      <data key="d0">31950</data>
    </edge>
    <edge source="THA" target="ARG">
      <data key="d0">1272587</data>
    </edge>
    <edge source="THA" target="AUS">
      <data key="d0">66014512</data>
    </edge>
    <edge source="THA" target="AUT">
      <data key="d0">1992306</data>
    </edge>
    <edge source="THA" target="ARM">
      <data key="d0">11471</data>
    </edge>
    <edge source="THA" target="BEL">
      <data key="d0">13120503</data>
    </edge>
    <edge source="THA" target="BRA">
      <data key="d0">39785676</data>
    </edge>
    <edge source="THA" target="BGR">
      <data key="d0">43753</data>
    </edge>
    <edge source="THA" target="KHM">
      <data key="d0">5629910</data>
    </edge>
    <edge source="THA" target="CAN">
      <data key="d0">13433520</data>
    </edge>
    <edge source="THA" target="LKA">
      <data key="d0">854934</data>
    </edge>
    <edge source="THA" target="CHL">
      <data key="d0">378291</data>
    </edge>
    <edge source="THA" target="CHN">
      <data key="d0">29118537</data>
    </edge>
    <edge source="THA" target="COL">
      <data key="d0">2359959</data>
    </edge>
    <edge source="THA" target="CRI">
      <data key="d0">23463</data>
    </edge>
    <edge source="THA" target="HRV">
      <data key="d0">131843</data>
    </edge>
    <edge source="THA" target="CZE">
      <data key="d0">4761815</data>
    </edge>
    <edge source="THA" target="DNK">
      <data key="d0">3850077</data>
    </edge>
    <edge source="THA" target="ECU">
      <data key="d0">7117255</data>
    </edge>
    <edge source="THA" target="SLV">
      <data key="d0">90424</data>
    </edge>
    <edge source="THA" target="ETH">
      <data key="d0">15218</data>
    </edge>
    <edge source="THA" target="EST">
      <data key="d0">26664</data>
    </edge>
    <edge source="THA" target="FIN">
      <data key="d0">548161</data>
    </edge>
    <edge source="THA" target="FRA">
      <data key="d0">12579051</data>
    </edge>
    <edge source="THA" target="GEO">
      <data key="d0">106687</data>
    </edge>
    <edge source="THA" target="DEU">
      <data key="d0">28861426</data>
    </edge>
    <edge source="THA" target="GHA">
      <data key="d0">1039492</data>
    </edge>
    <edge source="THA" target="GRC">
      <data key="d0">595066</data>
    </edge>
    <edge source="THA" target="GTM">
      <data key="d0">13420</data>
    </edge>
    <edge source="THA" target="HKG">
      <data key="d0">10211536</data>
    </edge>
    <edge source="THA" target="HUN">
      <data key="d0">99303</data>
    </edge>
    <edge source="THA" target="IDN">
      <data key="d0">28044892</data>
    </edge>
    <edge source="THA" target="IRL">
      <data key="d0">306229</data>
    </edge>
    <edge source="THA" target="ISR">
      <data key="d0">1430202</data>
    </edge>
    <edge source="THA" target="ITA">
      <data key="d0">12577279</data>
    </edge>
    <edge source="THA" target="CIV">
      <data key="d0">68356</data>
    </edge>
    <edge source="THA" target="JAM">
      <data key="d0">44930</data>
    </edge>
    <edge source="THA" target="JPN">
      <data key="d0">249023735</data>
    </edge>
    <edge source="THA" target="KAZ">
      <data key="d0">382265</data>
    </edge>
    <edge source="THA" target="JOR">
      <data key="d0">344062</data>
    </edge>
    <edge source="THA" target="KOR">
      <data key="d0">20521643</data>
    </edge>
    <edge source="THA" target="LBN">
      <data key="d0">1072235</data>
    </edge>
    <edge source="THA" target="LTU">
      <data key="d0">146657</data>
    </edge>
    <edge source="THA" target="MDG">
      <data key="d0">82168</data>
    </edge>
    <edge source="THA" target="MYS">
      <data key="d0">41342191</data>
    </edge>
    <edge source="THA" target="MRT">
      <data key="d0">41964</data>
    </edge>
    <edge source="THA" target="MUS">
      <data key="d0">474163</data>
    </edge>
    <edge source="THA" target="MEX">
      <data key="d0">4835970</data>
    </edge>
    <edge source="THA" target="MAR">
      <data key="d0">318286</data>
    </edge>
    <edge source="THA" target="MOZ">
      <data key="d0">81141</data>
    </edge>
    <edge source="THA" target="OMN">
      <data key="d0">3064000</data>
    </edge>
    <edge source="THA" target="NAM">
      <data key="d0">28105</data>
    </edge>
    <edge source="THA" target="NLD">
      <data key="d0">26845914</data>
    </edge>
    <edge source="THA" target="NZL">
      <data key="d0">5649794</data>
    </edge>
    <edge source="THA" target="NOR">
      <data key="d0">6377837</data>
    </edge>
    <edge source="THA" target="PAK">
      <data key="d0">4003163</data>
    </edge>
    <edge source="THA" target="PAN">
      <data key="d0">315501</data>
    </edge>
    <edge source="THA" target="PER">
      <data key="d0">22117</data>
    </edge>
    <edge source="THA" target="PHL">
      <data key="d0">15017267</data>
    </edge>
    <edge source="THA" target="POL">
      <data key="d0">6133548</data>
    </edge>
    <edge source="THA" target="PRT">
      <data key="d0">174185</data>
    </edge>
    <edge source="THA" target="ROU">
      <data key="d0">28066</data>
    </edge>
    <edge source="THA" target="RUS">
      <data key="d0">4091265</data>
    </edge>
    <edge source="THA" target="SAU">
      <data key="d0">3014303</data>
    </edge>
    <edge source="THA" target="IND">
      <data key="d0">24295610</data>
    </edge>
    <edge source="THA" target="SGP">
      <data key="d0">11751775</data>
    </edge>
    <edge source="THA" target="SVK">
      <data key="d0">45438</data>
    </edge>
    <edge source="THA" target="VNM">
      <data key="d0">17324008</data>
    </edge>
    <edge source="THA" target="SVN">
      <data key="d0">76868</data>
    </edge>
    <edge source="THA" target="ZAF">
      <data key="d0">23322775</data>
    </edge>
    <edge source="THA" target="ZWE">
      <data key="d0">73480</data>
    </edge>
    <edge source="THA" target="ESP">
      <data key="d0">5442377</data>
    </edge>
    <edge source="THA" target="SWE">
      <data key="d0">9660042</data>
    </edge>
    <edge source="THA" target="CHE">
      <data key="d0">1591477</data>
    </edge>
    <edge source="THA" target="ARE">
      <data key="d0">17150914</data>
    </edge>
    <edge source="THA" target="TUN">
      <data key="d0">216442</data>
    </edge>
    <edge source="THA" target="TUR">
      <data key="d0">2848308</data>
    </edge>
    <edge source="THA" target="UGA">
      <data key="d0">249276</data>
    </edge>
    <edge source="THA" target="UKR">
      <data key="d0">139423</data>
    </edge>
    <edge source="THA" target="MKD">
      <data key="d0">12215</data>
    </edge>
    <edge source="THA" target="EGY">
      <data key="d0">2631362</data>
    </edge>
    <edge source="THA" target="GBR">
      <data key="d0">82690135</data>
    </edge>
    <edge source="THA" target="TZA">
      <data key="d0">218826</data>
    </edge>
    <edge source="THA" target="USA">
      <data key="d0">208896677</data>
    </edge>
    <edge source="THA" target="URY">
      <data key="d0">29355</data>
    </edge>
    <edge source="TGO" target="AUT">
      <data key="d0">13679</data>
    </edge>
    <edge source="TGO" target="BEL">
      <data key="d0">25783</data>
    </edge>
    <edge source="TGO" target="CMR">
      <data key="d0">32011</data>
    </edge>
    <edge source="TGO" target="BEN">
      <data key="d0">93685</data>
    </edge>
    <edge source="TGO" target="FRA">
      <data key="d0">145821</data>
    </edge>
    <edge source="TGO" target="ITA">
      <data key="d0">13093</data>
    </edge>
    <edge source="TGO" target="CIV">
      <data key="d0">218606</data>
    </edge>
    <edge source="TGO" target="NER">
      <data key="d0">119858</data>
    </edge>
    <edge source="TGO" target="SEN">
      <data key="d0">22098</data>
    </edge>
    <edge source="TGO" target="TUN">
      <data key="d0">13679</data>
    </edge>
    <edge source="TGO" target="BFA">
      <data key="d0">258218</data>
    </edge>
    <edge source="AUT" target="ALB">
      <data key="d0">280145</data>
    </edge>
    <edge source="AUT" target="DZA">
      <data key="d0">12301</data>
    </edge>
    <edge source="AUT" target="AZE">
      <data key="d0">472730</data>
    </edge>
    <edge source="AUT" target="ARG">
      <data key="d0">44197</data>
    </edge>
    <edge source="AUT" target="AUS">
      <data key="d0">11215333</data>
    </edge>
    <edge source="AUT" target="ARM">
      <data key="d0">28872</data>
    </edge>
    <edge source="AUT" target="BEL">
      <data key="d0">18293407</data>
    </edge>
    <edge source="AUT" target="BRA">
      <data key="d0">338392</data>
    </edge>
    <edge source="AUT" target="BGR">
      <data key="d0">3466260</data>
    </edge>
    <edge source="AUT" target="BLR">
      <data key="d0">299716</data>
    </edge>
    <edge source="AUT" target="CAN">
      <data key="d0">6473065</data>
    </edge>
    <edge source="AUT" target="CHL">
      <data key="d0">315879</data>
    </edge>
    <edge source="AUT" target="CHN">
      <data key="d0">22406995</data>
    </edge>
    <edge source="AUT" target="COL">
      <data key="d0">50473</data>
    </edge>
    <edge source="AUT" target="CRI">
      <data key="d0">17399</data>
    </edge>
    <edge source="AUT" target="HRV">
      <data key="d0">17977476</data>
    </edge>
    <edge source="AUT" target="CZE">
      <data key="d0">46766529</data>
    </edge>
    <edge source="AUT" target="DNK">
      <data key="d0">5418045</data>
    </edge>
    <edge source="AUT" target="ECU">
      <data key="d0">45323</data>
    </edge>
    <edge source="AUT" target="EST">
      <data key="d0">246532</data>
    </edge>
    <edge source="AUT" target="FIN">
      <data key="d0">4433597</data>
    </edge>
    <edge source="AUT" target="FRA">
      <data key="d0">30947939</data>
    </edge>
    <edge source="AUT" target="GEO">
      <data key="d0">1913036</data>
    </edge>
    <edge source="AUT" target="GMB">
      <data key="d0">52503</data>
    </edge>
    <edge source="AUT" target="DEU">
      <data key="d0">627775207</data>
    </edge>
    <edge source="AUT" target="GHA">
      <data key="d0">44675</data>
    </edge>
    <edge source="AUT" target="GRC">
      <data key="d0">1820235</data>
    </edge>
    <edge source="AUT" target="GTM">
      <data key="d0">41746</data>
    </edge>
    <edge source="AUT" target="HND">
      <data key="d0">16999</data>
    </edge>
    <edge source="AUT" target="HKG">
      <data key="d0">460368</data>
    </edge>
    <edge source="AUT" target="HUN">
      <data key="d0">32868329</data>
    </edge>
    <edge source="AUT" target="IDN">
      <data key="d0">438947</data>
    </edge>
    <edge source="AUT" target="IRL">
      <data key="d0">3384478</data>
    </edge>
    <edge source="AUT" target="ISR">
      <data key="d0">3388433</data>
    </edge>
    <edge source="AUT" target="ITA">
      <data key="d0">70619604</data>
    </edge>
    <edge source="AUT" target="JPN">
      <data key="d0">21129770</data>
    </edge>
    <edge source="AUT" target="KAZ">
      <data key="d0">5857950</data>
    </edge>
    <edge source="AUT" target="JOR">
      <data key="d0">140109</data>
    </edge>
    <edge source="AUT" target="KOR">
      <data key="d0">2496663</data>
    </edge>
    <edge source="AUT" target="KGZ">
      <data key="d0">62979</data>
    </edge>
    <edge source="AUT" target="LBN">
      <data key="d0">968288</data>
    </edge>
    <edge source="AUT" target="LVA">
      <data key="d0">659032</data>
    </edge>
    <edge source="AUT" target="LTU">
      <data key="d0">641171</data>
    </edge>
    <edge source="AUT" target="MWI">
      <data key="d0">37532</data>
    </edge>
    <edge source="AUT" target="MYS">
      <data key="d0">488743</data>
    </edge>
    <edge source="AUT" target="MUS">
      <data key="d0">100872</data>
    </edge>
    <edge source="AUT" target="MEX">
      <data key="d0">842881</data>
    </edge>
    <edge source="AUT" target="MDA">
      <data key="d0">42458</data>
    </edge>
    <edge source="AUT" target="MAR">
      <data key="d0">307859</data>
    </edge>
    <edge source="AUT" target="OMN">
      <data key="d0">211377</data>
    </edge>
    <edge source="AUT" target="NLD">
      <data key="d0">16701083</data>
    </edge>
    <edge source="AUT" target="NZL">
      <data key="d0">653495</data>
    </edge>
    <edge source="AUT" target="NOR">
      <data key="d0">7354853</data>
    </edge>
    <edge source="AUT" target="PAK">
      <data key="d0">17073</data>
    </edge>
    <edge source="AUT" target="PAN">
      <data key="d0">418673</data>
    </edge>
    <edge source="AUT" target="PER">
      <data key="d0">33387</data>
    </edge>
    <edge source="AUT" target="PHL">
      <data key="d0">538113</data>
    </edge>
    <edge source="AUT" target="POL">
      <data key="d0">103427981</data>
    </edge>
    <edge source="AUT" target="PRT">
      <data key="d0">963156</data>
    </edge>
    <edge source="AUT" target="ROU">
      <data key="d0">12137585</data>
    </edge>
    <edge source="AUT" target="RUS">
      <data key="d0">27494976</data>
    </edge>
    <edge source="AUT" target="SAU">
      <data key="d0">4331425</data>
    </edge>
    <edge source="AUT" target="SEN">
      <data key="d0">23924</data>
    </edge>
    <edge source="AUT" target="SRB">
      <data key="d0">5127938</data>
    </edge>
    <edge source="AUT" target="IND">
      <data key="d0">1383068</data>
    </edge>
    <edge source="AUT" target="SGP">
      <data key="d0">1337280</data>
    </edge>
    <edge source="AUT" target="SVK">
      <data key="d0">34817619</data>
    </edge>
    <edge source="AUT" target="SVN">
      <data key="d0">21355459</data>
    </edge>
    <edge source="AUT" target="ZAF">
      <data key="d0">556212</data>
    </edge>
    <edge source="AUT" target="ESP">
      <data key="d0">5079360</data>
    </edge>
    <edge source="AUT" target="SWE">
      <data key="d0">5331767</data>
    </edge>
    <edge source="AUT" target="CHE">
      <data key="d0">230285660</data>
    </edge>
    <edge source="AUT" target="THA">
      <data key="d0">604035</data>
    </edge>
    <edge source="AUT" target="ARE">
      <data key="d0">9658597</data>
    </edge>
    <edge source="AUT" target="TUN">
      <data key="d0">532545</data>
    </edge>
    <edge source="AUT" target="TUR">
      <data key="d0">5059801</data>
    </edge>
    <edge source="AUT" target="UKR">
      <data key="d0">5107872</data>
    </edge>
    <edge source="AUT" target="MKD">
      <data key="d0">402868</data>
    </edge>
    <edge source="AUT" target="EGY">
      <data key="d0">360881</data>
    </edge>
    <edge source="AUT" target="GBR">
      <data key="d0">31729077</data>
    </edge>
    <edge source="AUT" target="USA">
      <data key="d0">16095826</data>
    </edge>
    <edge source="AZE" target="GEO">
      <data key="d0">180630</data>
    </edge>
    <edge source="AZE" target="DEU">
      <data key="d0">37617</data>
    </edge>
    <edge source="AZE" target="ISR">
      <data key="d0">17300</data>
    </edge>
    <edge source="AZE" target="KAZ">
      <data key="d0">347355</data>
    </edge>
    <edge source="AZE" target="RUS">
      <data key="d0">87657</data>
    </edge>
    <edge source="AZE" target="ARE">
      <data key="d0">22945</data>
    </edge>
    <edge source="BLR" target="AZE">
      <data key="d0">64700</data>
    </edge>
    <edge source="BLR" target="AUT">
      <data key="d0">2017900</data>
    </edge>
    <edge source="BLR" target="ARM">
      <data key="d0">577300</data>
    </edge>
    <edge source="BLR" target="BEL">
      <data key="d0">1092600</data>
    </edge>
    <edge source="BLR" target="BGR">
      <data key="d0">29000</data>
    </edge>
    <edge source="BLR" target="HRV">
      <data key="d0">144500</data>
    </edge>
    <edge source="BLR" target="CZE">
      <data key="d0">1012700</data>
    </edge>
    <edge source="BLR" target="DNK">
      <data key="d0">629800</data>
    </edge>
    <edge source="BLR" target="EST">
      <data key="d0">338400</data>
    </edge>
    <edge source="BLR" target="FIN">
      <data key="d0">14500</data>
    </edge>
    <edge source="BLR" target="FRA">
      <data key="d0">8586400</data>
    </edge>
    <edge source="BLR" target="GEO">
      <data key="d0">1410700</data>
    </edge>
    <edge source="BLR" target="DEU">
      <data key="d0">22053500</data>
    </edge>
    <edge source="BLR" target="HUN">
      <data key="d0">255700</data>
    </edge>
    <edge source="BLR" target="ISR">
      <data key="d0">67400</data>
    </edge>
    <edge source="BLR" target="ITA">
      <data key="d0">130500</data>
    </edge>
    <edge source="BLR" target="KAZ">
      <data key="d0">48420000</data>
    </edge>
    <edge source="BLR" target="KGZ">
      <data key="d0">340200</data>
    </edge>
    <edge source="BLR" target="LVA">
      <data key="d0">415200</data>
    </edge>
    <edge source="BLR" target="LTU">
      <data key="d0">2464000</data>
    </edge>
    <edge source="BLR" target="MDA">
      <data key="d0">1066600</data>
    </edge>
    <edge source="BLR" target="NLD">
      <data key="d0">149900</data>
    </edge>
    <edge source="BLR" target="POL">
      <data key="d0">4291700</data>
    </edge>
    <edge source="BLR" target="RUS">
      <data key="d0">350686300</data>
    </edge>
    <edge source="BLR" target="SVK">
      <data key="d0">2175400</data>
    </edge>
    <edge source="BLR" target="SVN">
      <data key="d0">157800</data>
    </edge>
    <edge source="BLR" target="ESP">
      <data key="d0">17400</data>
    </edge>
    <edge source="BLR" target="TUR">
      <data key="d0">27900</data>
    </edge>
    <edge source="BLR" target="UKR">
      <data key="d0">5631900</data>
    </edge>
    <edge source="BLR" target="GBR">
      <data key="d0">52900</data>
    </edge>
    <edge source="BLR" target="USA">
      <data key="d0">43500</data>
    </edge>
    <edge source="CZE" target="ALB">
      <data key="d0">108247</data>
    </edge>
    <edge source="CZE" target="DZA">
      <data key="d0">228388</data>
    </edge>
    <edge source="CZE" target="AZE">
      <data key="d0">2772713</data>
    </edge>
    <edge source="CZE" target="ARG">
      <data key="d0">123589</data>
    </edge>
    <edge source="CZE" target="AUS">
      <data key="d0">1762110</data>
    </edge>
    <edge source="CZE" target="AUT">
      <data key="d0">86448667</data>
    </edge>
    <edge source="CZE" target="ARM">
      <data key="d0">62708</data>
    </edge>
    <edge source="CZE" target="BEL">
      <data key="d0">198161834</data>
    </edge>
    <edge source="CZE" target="BRA">
      <data key="d0">824724</data>
    </edge>
    <edge source="CZE" target="BGR">
      <data key="d0">1614398</data>
    </edge>
    <edge source="CZE" target="BLR">
      <data key="d0">309911</data>
    </edge>
    <edge source="CZE" target="CAN">
      <data key="d0">2084387</data>
    </edge>
    <edge source="CZE" target="CHL">
      <data key="d0">810630</data>
    </edge>
    <edge source="CZE" target="CHN">
      <data key="d0">35037495</data>
    </edge>
    <edge source="CZE" target="COL">
      <data key="d0">405212</data>
    </edge>
    <edge source="CZE" target="CRI">
      <data key="d0">74426</data>
    </edge>
    <edge source="CZE" target="HRV">
      <data key="d0">2357539</data>
    </edge>
    <edge source="CZE" target="DNK">
      <data key="d0">12245735</data>
    </edge>
    <edge source="CZE" target="ECU">
      <data key="d0">85439</data>
    </edge>
    <edge source="CZE" target="EST">
      <data key="d0">1307334</data>
    </edge>
    <edge source="CZE" target="FIN">
      <data key="d0">2353533</data>
    </edge>
    <edge source="CZE" target="FRA">
      <data key="d0">101337658</data>
    </edge>
    <edge source="CZE" target="GEO">
      <data key="d0">1330103</data>
    </edge>
    <edge source="CZE" target="DEU">
      <data key="d0">1102056231</data>
    </edge>
    <edge source="CZE" target="GHA">
      <data key="d0">32349</data>
    </edge>
    <edge source="CZE" target="GRC">
      <data key="d0">1370110</data>
    </edge>
    <edge source="CZE" target="GTM">
      <data key="d0">15578</data>
    </edge>
    <edge source="CZE" target="HND">
      <data key="d0">29020</data>
    </edge>
    <edge source="CZE" target="HKG">
      <data key="d0">336167</data>
    </edge>
    <edge source="CZE" target="HUN">
      <data key="d0">35931485</data>
    </edge>
    <edge source="CZE" target="IRL">
      <data key="d0">1548147</data>
    </edge>
    <edge source="CZE" target="ISR">
      <data key="d0">960210</data>
    </edge>
    <edge source="CZE" target="ITA">
      <data key="d0">20082593</data>
    </edge>
    <edge source="CZE" target="JPN">
      <data key="d0">4224334</data>
    </edge>
    <edge source="CZE" target="KAZ">
      <data key="d0">1713581</data>
    </edge>
    <edge source="CZE" target="JOR">
      <data key="d0">129364</data>
    </edge>
    <edge source="CZE" target="KOR">
      <data key="d0">3275445</data>
    </edge>
    <edge source="CZE" target="KGZ">
      <data key="d0">202861</data>
    </edge>
    <edge source="CZE" target="LBN">
      <data key="d0">122715</data>
    </edge>
    <edge source="CZE" target="LVA">
      <data key="d0">414090</data>
    </edge>
    <edge source="CZE" target="LTU">
      <data key="d0">3751008</data>
    </edge>
    <edge source="CZE" target="MYS">
      <data key="d0">496566</data>
    </edge>
    <edge source="CZE" target="MRT">
      <data key="d0">235279</data>
    </edge>
    <edge source="CZE" target="MUS">
      <data key="d0">38732</data>
    </edge>
    <edge source="CZE" target="MEX">
      <data key="d0">2422487</data>
    </edge>
    <edge source="CZE" target="MDA">
      <data key="d0">256499</data>
    </edge>
    <edge source="CZE" target="MAR">
      <data key="d0">11471</data>
    </edge>
    <edge source="CZE" target="OMN">
      <data key="d0">119537</data>
    </edge>
    <edge source="CZE" target="NLD">
      <data key="d0">29291590</data>
    </edge>
    <edge source="CZE" target="NZL">
      <data key="d0">238498</data>
    </edge>
    <edge source="CZE" target="NOR">
      <data key="d0">4796079</data>
    </edge>
    <edge source="CZE" target="PAK">
      <data key="d0">42913</data>
    </edge>
    <edge source="CZE" target="PAN">
      <data key="d0">125755</data>
    </edge>
    <edge source="CZE" target="PER">
      <data key="d0">175710</data>
    </edge>
    <edge source="CZE" target="PHL">
      <data key="d0">19807</data>
    </edge>
    <edge source="CZE" target="POL">
      <data key="d0">114503217</data>
    </edge>
    <edge source="CZE" target="PRT">
      <data key="d0">6620262</data>
    </edge>
    <edge source="CZE" target="ROU">
      <data key="d0">9744052</data>
    </edge>
    <edge source="CZE" target="RUS">
      <data key="d0">36368699</data>
    </edge>
    <edge source="CZE" target="SAU">
      <data key="d0">2342954</data>
    </edge>
    <edge source="CZE" target="SRB">
      <data key="d0">1291690</data>
    </edge>
    <edge source="CZE" target="IND">
      <data key="d0">8093534</data>
    </edge>
    <edge source="CZE" target="SGP">
      <data key="d0">358796</data>
    </edge>
    <edge source="CZE" target="SVK">
      <data key="d0">239555377</data>
    </edge>
    <edge source="CZE" target="VNM">
      <data key="d0">17178</data>
    </edge>
    <edge source="CZE" target="SVN">
      <data key="d0">15159606</data>
    </edge>
    <edge source="CZE" target="ZAF">
      <data key="d0">7015834</data>
    </edge>
    <edge source="CZE" target="ESP">
      <data key="d0">64780463</data>
    </edge>
    <edge source="CZE" target="SWE">
      <data key="d0">108057932</data>
    </edge>
    <edge source="CZE" target="CHE">
      <data key="d0">19699137</data>
    </edge>
    <edge source="CZE" target="THA">
      <data key="d0">386988</data>
    </edge>
    <edge source="CZE" target="ARE">
      <data key="d0">2670218</data>
    </edge>
    <edge source="CZE" target="TUN">
      <data key="d0">166698</data>
    </edge>
    <edge source="CZE" target="TUR">
      <data key="d0">4851988</data>
    </edge>
    <edge source="CZE" target="UKR">
      <data key="d0">3207113</data>
    </edge>
    <edge source="CZE" target="MKD">
      <data key="d0">215147</data>
    </edge>
    <edge source="CZE" target="EGY">
      <data key="d0">555607</data>
    </edge>
    <edge source="CZE" target="GBR">
      <data key="d0">136538389</data>
    </edge>
    <edge source="CZE" target="TZA">
      <data key="d0">33249</data>
    </edge>
    <edge source="CZE" target="USA">
      <data key="d0">30502847</data>
    </edge>
    <edge source="EST" target="AZE">
      <data key="d0">11065</data>
    </edge>
    <edge source="EST" target="AUS">
      <data key="d0">267274</data>
    </edge>
    <edge source="EST" target="AUT">
      <data key="d0">5092783</data>
    </edge>
    <edge source="EST" target="ARM">
      <data key="d0">28074</data>
    </edge>
    <edge source="EST" target="BEL">
      <data key="d0">10211927</data>
    </edge>
    <edge source="EST" target="BRA">
      <data key="d0">99561</data>
    </edge>
    <edge source="EST" target="BLR">
      <data key="d0">668016</data>
    </edge>
    <edge source="EST" target="CAN">
      <data key="d0">1493030</data>
    </edge>
    <edge source="EST" target="CHN">
      <data key="d0">3375263</data>
    </edge>
    <edge source="EST" target="COL">
      <data key="d0">54878</data>
    </edge>
    <edge source="EST" target="HRV">
      <data key="d0">111939</data>
    </edge>
    <edge source="EST" target="CZE">
      <data key="d0">1808818</data>
    </edge>
    <edge source="EST" target="DNK">
      <data key="d0">41262302</data>
    </edge>
    <edge source="EST" target="FIN">
      <data key="d0">171634001</data>
    </edge>
    <edge source="EST" target="FRA">
      <data key="d0">25984921</data>
    </edge>
    <edge source="EST" target="GEO">
      <data key="d0">43391</data>
    </edge>
    <edge source="EST" target="DEU">
      <data key="d0">26014229</data>
    </edge>
    <edge source="EST" target="GRC">
      <data key="d0">209750</data>
    </edge>
    <edge source="EST" target="HKG">
      <data key="d0">143182</data>
    </edge>
    <edge source="EST" target="HUN">
      <data key="d0">35938</data>
    </edge>
    <edge source="EST" target="IRL">
      <data key="d0">244152</data>
    </edge>
    <edge source="EST" target="ISR">
      <data key="d0">703358</data>
    </edge>
    <edge source="EST" target="ITA">
      <data key="d0">2762362</data>
    </edge>
    <edge source="EST" target="JPN">
      <data key="d0">1329454</data>
    </edge>
    <edge source="EST" target="KAZ">
      <data key="d0">248911</data>
    </edge>
    <edge source="EST" target="KOR">
      <data key="d0">108124</data>
    </edge>
    <edge source="EST" target="LVA">
      <data key="d0">8005913</data>
    </edge>
    <edge source="EST" target="LTU">
      <data key="d0">5186201</data>
    </edge>
    <edge source="EST" target="MAR">
      <data key="d0">79243</data>
    </edge>
    <edge source="EST" target="NLD">
      <data key="d0">11560842</data>
    </edge>
    <edge source="EST" target="NZL">
      <data key="d0">19310</data>
    </edge>
    <edge source="EST" target="NOR">
      <data key="d0">37740949</data>
    </edge>
    <edge source="EST" target="POL">
      <data key="d0">6574628</data>
    </edge>
    <edge source="EST" target="PRT">
      <data key="d0">2493276</data>
    </edge>
    <edge source="EST" target="ROU">
      <data key="d0">361928</data>
    </edge>
    <edge source="EST" target="RUS">
      <data key="d0">49290048</data>
    </edge>
    <edge source="EST" target="SAU">
      <data key="d0">484558</data>
    </edge>
    <edge source="EST" target="SGP">
      <data key="d0">1966319</data>
    </edge>
    <edge source="EST" target="SVK">
      <data key="d0">664205</data>
    </edge>
    <edge source="EST" target="SVN">
      <data key="d0">116221</data>
    </edge>
    <edge source="EST" target="ESP">
      <data key="d0">12941053</data>
    </edge>
    <edge source="EST" target="SWE">
      <data key="d0">94029086</data>
    </edge>
    <edge source="EST" target="CHE">
      <data key="d0">3172687</data>
    </edge>
    <edge source="EST" target="ARE">
      <data key="d0">1024487</data>
    </edge>
    <edge source="EST" target="TUR">
      <data key="d0">250247</data>
    </edge>
    <edge source="EST" target="UKR">
      <data key="d0">5513187</data>
    </edge>
    <edge source="EST" target="GBR">
      <data key="d0">31563563</data>
    </edge>
    <edge source="EST" target="USA">
      <data key="d0">8928880</data>
    </edge>
    <edge source="FIN" target="DZA">
      <data key="d0">13188</data>
    </edge>
    <edge source="FIN" target="AUS">
      <data key="d0">550264</data>
    </edge>
    <edge source="FIN" target="AUT">
      <data key="d0">603735</data>
    </edge>
    <edge source="FIN" target="BEL">
      <data key="d0">1686853</data>
    </edge>
    <edge source="FIN" target="BRA">
      <data key="d0">19330</data>
    </edge>
    <edge source="FIN" target="BGR">
      <data key="d0">118744</data>
    </edge>
    <edge source="FIN" target="BLR">
      <data key="d0">40222</data>
    </edge>
    <edge source="FIN" target="CAN">
      <data key="d0">495502</data>
    </edge>
    <edge source="FIN" target="LKA">
      <data key="d0">16315</data>
    </edge>
    <edge source="FIN" target="CHL">
      <data key="d0">107799</data>
    </edge>
    <edge source="FIN" target="CHN">
      <data key="d0">688276</data>
    </edge>
    <edge source="FIN" target="COL">
      <data key="d0">13930</data>
    </edge>
    <edge source="FIN" target="HRV">
      <data key="d0">59345</data>
    </edge>
    <edge source="FIN" target="CZE">
      <data key="d0">281165</data>
    </edge>
    <edge source="FIN" target="DNK">
      <data key="d0">2548810</data>
    </edge>
    <edge source="FIN" target="ECU">
      <data key="d0">17725</data>
    </edge>
    <edge source="FIN" target="EST">
      <data key="d0">8601544</data>
    </edge>
    <edge source="FIN" target="FRA">
      <data key="d0">4973291</data>
    </edge>
    <edge source="FIN" target="GEO">
      <data key="d0">20774</data>
    </edge>
    <edge source="FIN" target="GMB">
      <data key="d0">52113</data>
    </edge>
    <edge source="FIN" target="DEU">
      <data key="d0">10511485</data>
    </edge>
    <edge source="FIN" target="GHA">
      <data key="d0">66831</data>
    </edge>
    <edge source="FIN" target="GRC">
      <data key="d0">101732</data>
    </edge>
    <edge source="FIN" target="HKG">
      <data key="d0">200750</data>
    </edge>
    <edge source="FIN" target="HUN">
      <data key="d0">188177</data>
    </edge>
    <edge source="FIN" target="IDN">
      <data key="d0">103291</data>
    </edge>
    <edge source="FIN" target="IRL">
      <data key="d0">29610</data>
    </edge>
    <edge source="FIN" target="ISR">
      <data key="d0">61724</data>
    </edge>
    <edge source="FIN" target="ITA">
      <data key="d0">1330472</data>
    </edge>
    <edge source="FIN" target="JPN">
      <data key="d0">2344665</data>
    </edge>
    <edge source="FIN" target="KAZ">
      <data key="d0">186551</data>
    </edge>
    <edge source="FIN" target="KOR">
      <data key="d0">644225</data>
    </edge>
    <edge source="FIN" target="LBN">
      <data key="d0">23851</data>
    </edge>
    <edge source="FIN" target="LVA">
      <data key="d0">1060195</data>
    </edge>
    <edge source="FIN" target="LTU">
      <data key="d0">839390</data>
    </edge>
    <edge source="FIN" target="MYS">
      <data key="d0">58800</data>
    </edge>
    <edge source="FIN" target="MEX">
      <data key="d0">23383</data>
    </edge>
    <edge source="FIN" target="OMN">
      <data key="d0">45719</data>
    </edge>
    <edge source="FIN" target="NLD">
      <data key="d0">1406406</data>
    </edge>
    <edge source="FIN" target="NZL">
      <data key="d0">46521</data>
    </edge>
    <edge source="FIN" target="NOR">
      <data key="d0">13743662</data>
    </edge>
    <edge source="FIN" target="PAK">
      <data key="d0">47388</data>
    </edge>
    <edge source="FIN" target="PHL">
      <data key="d0">10844</data>
    </edge>
    <edge source="FIN" target="POL">
      <data key="d0">2547810</data>
    </edge>
    <edge source="FIN" target="PRT">
      <data key="d0">57439</data>
    </edge>
    <edge source="FIN" target="ROU">
      <data key="d0">122885</data>
    </edge>
    <edge source="FIN" target="RUS">
      <data key="d0">31249696</data>
    </edge>
    <edge source="FIN" target="SAU">
      <data key="d0">270404</data>
    </edge>
    <edge source="FIN" target="SRB">
      <data key="d0">37059</data>
    </edge>
    <edge source="FIN" target="IND">
      <data key="d0">179122</data>
    </edge>
    <edge source="FIN" target="SGP">
      <data key="d0">818715</data>
    </edge>
    <edge source="FIN" target="SVK">
      <data key="d0">170412</data>
    </edge>
    <edge source="FIN" target="VNM">
      <data key="d0">19649</data>
    </edge>
    <edge source="FIN" target="ZAF">
      <data key="d0">107297</data>
    </edge>
    <edge source="FIN" target="ESP">
      <data key="d0">1067496</data>
    </edge>
    <edge source="FIN" target="SWE">
      <data key="d0">42977867</data>
    </edge>
    <edge source="FIN" target="CHE">
      <data key="d0">1549871</data>
    </edge>
    <edge source="FIN" target="THA">
      <data key="d0">30885</data>
    </edge>
    <edge source="FIN" target="ARE">
      <data key="d0">376421</data>
    </edge>
    <edge source="FIN" target="TUR">
      <data key="d0">65088</data>
    </edge>
    <edge source="FIN" target="UKR">
      <data key="d0">83696</data>
    </edge>
    <edge source="FIN" target="EGY">
      <data key="d0">50692</data>
    </edge>
    <edge source="FIN" target="GBR">
      <data key="d0">2932141</data>
    </edge>
    <edge source="FIN" target="USA">
      <data key="d0">6227717</data>
    </edge>
    <edge source="FIN" target="URY">
      <data key="d0">20851</data>
    </edge>
    <edge source="HUN" target="ALB">
      <data key="d0">24263</data>
    </edge>
    <edge source="HUN" target="DZA">
      <data key="d0">90418</data>
    </edge>
    <edge source="HUN" target="AUS">
      <data key="d0">500849</data>
    </edge>
    <edge source="HUN" target="AUT">
      <data key="d0">64348414</data>
    </edge>
    <edge source="HUN" target="BEL">
      <data key="d0">17733049</data>
    </edge>
    <edge source="HUN" target="BRA">
      <data key="d0">250836</data>
    </edge>
    <edge source="HUN" target="BGR">
      <data key="d0">2872462</data>
    </edge>
    <edge source="HUN" target="BLR">
      <data key="d0">14578</data>
    </edge>
    <edge source="HUN" target="CAN">
      <data key="d0">111326</data>
    </edge>
    <edge source="HUN" target="CHN">
      <data key="d0">20685548</data>
    </edge>
    <edge source="HUN" target="HRV">
      <data key="d0">4637849</data>
    </edge>
    <edge source="HUN" target="CZE">
      <data key="d0">24587873</data>
    </edge>
    <edge source="HUN" target="DNK">
      <data key="d0">527860</data>
    </edge>
    <edge source="HUN" target="EST">
      <data key="d0">235630</data>
    </edge>
    <edge source="HUN" target="FIN">
      <data key="d0">177365</data>
    </edge>
    <edge source="HUN" target="FRA">
      <data key="d0">10530669</data>
    </edge>
    <edge source="HUN" target="DEU">
      <data key="d0">758334918</data>
    </edge>
    <edge source="HUN" target="GRC">
      <data key="d0">1145314</data>
    </edge>
    <edge source="HUN" target="HKG">
      <data key="d0">336152</data>
    </edge>
    <edge source="HUN" target="IRL">
      <data key="d0">247092</data>
    </edge>
    <edge source="HUN" target="ISR">
      <data key="d0">1260578</data>
    </edge>
    <edge source="HUN" target="ITA">
      <data key="d0">40921068</data>
    </edge>
    <edge source="HUN" target="JPN">
      <data key="d0">3911376</data>
    </edge>
    <edge source="HUN" target="KAZ">
      <data key="d0">102478</data>
    </edge>
    <edge source="HUN" target="JOR">
      <data key="d0">79854</data>
    </edge>
    <edge source="HUN" target="KOR">
      <data key="d0">5536501</data>
    </edge>
    <edge source="HUN" target="LBN">
      <data key="d0">119830</data>
    </edge>
    <edge source="HUN" target="LVA">
      <data key="d0">178221</data>
    </edge>
    <edge source="HUN" target="LTU">
      <data key="d0">249393</data>
    </edge>
    <edge source="HUN" target="MYS">
      <data key="d0">19740</data>
    </edge>
    <edge source="HUN" target="MEX">
      <data key="d0">11620250</data>
    </edge>
    <edge source="HUN" target="MDA">
      <data key="d0">12269633</data>
    </edge>
    <edge source="HUN" target="MAR">
      <data key="d0">137314</data>
    </edge>
    <edge source="HUN" target="OMN">
      <data key="d0">11304</data>
    </edge>
    <edge source="HUN" target="NLD">
      <data key="d0">15058405</data>
    </edge>
    <edge source="HUN" target="NOR">
      <data key="d0">1034523</data>
    </edge>
    <edge source="HUN" target="PAK">
      <data key="d0">145101</data>
    </edge>
    <edge source="HUN" target="POL">
      <data key="d0">34304209</data>
    </edge>
    <edge source="HUN" target="PRT">
      <data key="d0">252879</data>
    </edge>
    <edge source="HUN" target="ROU">
      <data key="d0">24860881</data>
    </edge>
    <edge source="HUN" target="RUS">
      <data key="d0">4714532</data>
    </edge>
    <edge source="HUN" target="SAU">
      <data key="d0">624006</data>
    </edge>
    <edge source="HUN" target="SRB">
      <data key="d0">2679822</data>
    </edge>
    <edge source="HUN" target="IND">
      <data key="d0">3069614</data>
    </edge>
    <edge source="HUN" target="SVK">
      <data key="d0">44295870</data>
    </edge>
    <edge source="HUN" target="SVN">
      <data key="d0">2788675</data>
    </edge>
    <edge source="HUN" target="ZAF">
      <data key="d0">8217898</data>
    </edge>
    <edge source="HUN" target="ESP">
      <data key="d0">11575627</data>
    </edge>
    <edge source="HUN" target="SWE">
      <data key="d0">9311307</data>
    </edge>
    <edge source="HUN" target="CHE">
      <data key="d0">23467776</data>
    </edge>
    <edge source="HUN" target="THA">
      <data key="d0">1404498</data>
    </edge>
    <edge source="HUN" target="ARE">
      <data key="d0">675615</data>
    </edge>
    <edge source="HUN" target="TUR">
      <data key="d0">3881872</data>
    </edge>
    <edge source="HUN" target="UKR">
      <data key="d0">2304672</data>
    </edge>
    <edge source="HUN" target="MKD">
      <data key="d0">61900</data>
    </edge>
    <edge source="HUN" target="EGY">
      <data key="d0">323679</data>
    </edge>
    <edge source="HUN" target="GBR">
      <data key="d0">17899756</data>
    </edge>
    <edge source="HUN" target="USA">
      <data key="d0">39132902</data>
    </edge>
    <edge source="HUN" target="URY">
      <data key="d0">26809</data>
    </edge>
    <edge source="KAZ" target="AZE">
      <data key="d0">115600</data>
    </edge>
    <edge source="KAZ" target="CHN">
      <data key="d0">10200</data>
    </edge>
    <edge source="KAZ" target="FRA">
      <data key="d0">45900</data>
    </edge>
    <edge source="KAZ" target="DEU">
      <data key="d0">51800</data>
    </edge>
    <edge source="KAZ" target="KGZ">
      <data key="d0">618800</data>
    </edge>
    <edge source="KAZ" target="NLD">
      <data key="d0">13200</data>
    </edge>
    <edge source="KAZ" target="RUS">
      <data key="d0">1501100</data>
    </edge>
    <edge source="KAZ" target="TUR">
      <data key="d0">14800</data>
    </edge>
    <edge source="KAZ" target="GBR">
      <data key="d0">131400</data>
    </edge>
    <edge source="KAZ" target="USA">
      <data key="d0">18900</data>
    </edge>
    <edge source="JOR" target="DZA">
      <data key="d0">64544</data>
    </edge>
    <edge source="JOR" target="AUS">
      <data key="d0">32666</data>
    </edge>
    <edge source="JOR" target="BEL">
      <data key="d0">50063</data>
    </edge>
    <edge source="JOR" target="CAN">
      <data key="d0">66918</data>
    </edge>
    <edge source="JOR" target="LKA">
      <data key="d0">242958</data>
    </edge>
    <edge source="JOR" target="CHN">
      <data key="d0">182870</data>
    </edge>
    <edge source="JOR" target="COL">
      <data key="d0">16172</data>
    </edge>
    <edge source="JOR" target="FIN">
      <data key="d0">13380</data>
    </edge>
    <edge source="JOR" target="FRA">
      <data key="d0">47172</data>
    </edge>
    <edge source="JOR" target="PSE">
      <data key="d0">2294369</data>
    </edge>
    <edge source="JOR" target="DEU">
      <data key="d0">55224</data>
    </edge>
    <edge source="JOR" target="IDN">
      <data key="d0">38118</data>
    </edge>
    <edge source="JOR" target="ISR">
      <data key="d0">318528</data>
    </edge>
    <edge source="JOR" target="ITA">
      <data key="d0">20896</data>
    </edge>
    <edge source="JOR" target="JPN">
      <data key="d0">18069</data>
    </edge>
    <edge source="JOR" target="KOR">
      <data key="d0">33099</data>
    </edge>
    <edge source="JOR" target="LBN">
      <data key="d0">1401603</data>
    </edge>
    <edge source="JOR" target="MYS">
      <data key="d0">23944</data>
    </edge>
    <edge source="JOR" target="MAR">
      <data key="d0">279537</data>
    </edge>
    <edge source="JOR" target="OMN">
      <data key="d0">15211</data>
    </edge>
    <edge source="JOR" target="NLD">
      <data key="d0">28182</data>
    </edge>
    <edge source="JOR" target="PHL">
      <data key="d0">191183</data>
    </edge>
    <edge source="JOR" target="RUS">
      <data key="d0">164462</data>
    </edge>
    <edge source="JOR" target="SAU">
      <data key="d0">20442707</data>
    </edge>
    <edge source="JOR" target="SGP">
      <data key="d0">21937</data>
    </edge>
    <edge source="JOR" target="ZAF">
      <data key="d0">21972</data>
    </edge>
    <edge source="JOR" target="SWE">
      <data key="d0">16597</data>
    </edge>
    <edge source="JOR" target="CHE">
      <data key="d0">45965</data>
    </edge>
    <edge source="JOR" target="THA">
      <data key="d0">25645</data>
    </edge>
    <edge source="JOR" target="ARE">
      <data key="d0">2997254</data>
    </edge>
    <edge source="JOR" target="TUN">
      <data key="d0">26772</data>
    </edge>
    <edge source="JOR" target="TUR">
      <data key="d0">21197</data>
    </edge>
    <edge source="JOR" target="EGY">
      <data key="d0">505328</data>
    </edge>
    <edge source="JOR" target="GBR">
      <data key="d0">146616</data>
    </edge>
    <edge source="JOR" target="USA">
      <data key="d0">458289</data>
    </edge>
    <edge source="KGZ" target="KAZ">
      <data key="d0">2714614</data>
    </edge>
    <edge source="KGZ" target="RUS">
      <data key="d0">962417</data>
    </edge>
    <edge source="KGZ" target="UKR">
      <data key="d0">47235</data>
    </edge>
    <edge source="KGZ" target="USA">
      <data key="d0">79375</data>
    </edge>
    <edge source="LTU" target="ALB">
      <data key="d0">29566</data>
    </edge>
    <edge source="LTU" target="AZE">
      <data key="d0">106849</data>
    </edge>
    <edge source="LTU" target="AUS">
      <data key="d0">3833239</data>
    </edge>
    <edge source="LTU" target="AUT">
      <data key="d0">4355656</data>
    </edge>
    <edge source="LTU" target="ARM">
      <data key="d0">102893</data>
    </edge>
    <edge source="LTU" target="BEL">
      <data key="d0">5551008</data>
    </edge>
    <edge source="LTU" target="BRA">
      <data key="d0">225213</data>
    </edge>
    <edge source="LTU" target="BGR">
      <data key="d0">569802</data>
    </edge>
    <edge source="LTU" target="BLR">
      <data key="d0">6211449</data>
    </edge>
    <edge source="LTU" target="CAN">
      <data key="d0">14231808</data>
    </edge>
    <edge source="LTU" target="CHN">
      <data key="d0">16116684</data>
    </edge>
    <edge source="LTU" target="HRV">
      <data key="d0">1431195</data>
    </edge>
    <edge source="LTU" target="CZE">
      <data key="d0">6465597</data>
    </edge>
    <edge source="LTU" target="DNK">
      <data key="d0">81187355</data>
    </edge>
    <edge source="LTU" target="EST">
      <data key="d0">11538824</data>
    </edge>
    <edge source="LTU" target="FIN">
      <data key="d0">21268217</data>
    </edge>
    <edge source="LTU" target="FRA">
      <data key="d0">73932042</data>
    </edge>
    <edge source="LTU" target="GEO">
      <data key="d0">186769</data>
    </edge>
    <edge source="LTU" target="DEU">
      <data key="d0">207419877</data>
    </edge>
    <edge source="LTU" target="GHA">
      <data key="d0">10556</data>
    </edge>
    <edge source="LTU" target="GRC">
      <data key="d0">3185642</data>
    </edge>
    <edge source="LTU" target="HKG">
      <data key="d0">1414569</data>
    </edge>
    <edge source="LTU" target="HUN">
      <data key="d0">2293411</data>
    </edge>
    <edge source="LTU" target="IRL">
      <data key="d0">2791674</data>
    </edge>
    <edge source="LTU" target="ISR">
      <data key="d0">3761277</data>
    </edge>
    <edge source="LTU" target="ITA">
      <data key="d0">37420416</data>
    </edge>
    <edge source="LTU" target="JPN">
      <data key="d0">4832364</data>
    </edge>
    <edge source="LTU" target="KAZ">
      <data key="d0">7015361</data>
    </edge>
    <edge source="LTU" target="KOR">
      <data key="d0">219154</data>
    </edge>
    <edge source="LTU" target="KGZ">
      <data key="d0">1081720</data>
    </edge>
    <edge source="LTU" target="LBN">
      <data key="d0">102001</data>
    </edge>
    <edge source="LTU" target="LVA">
      <data key="d0">27164774</data>
    </edge>
    <edge source="LTU" target="MEX">
      <data key="d0">41510</data>
    </edge>
    <edge source="LTU" target="OMN">
      <data key="d0">20446</data>
    </edge>
    <edge source="LTU" target="NLD">
      <data key="d0">61090693</data>
    </edge>
    <edge source="LTU" target="NZL">
      <data key="d0">15689</data>
    </edge>
    <edge source="LTU" target="NOR">
      <data key="d0">108008560</data>
    </edge>
    <edge source="LTU" target="POL">
      <data key="d0">48097408</data>
    </edge>
    <edge source="LTU" target="PRT">
      <data key="d0">728929</data>
    </edge>
    <edge source="LTU" target="ROU">
      <data key="d0">3976583</data>
    </edge>
    <edge source="LTU" target="RUS">
      <data key="d0">135646482</data>
    </edge>
    <edge source="LTU" target="SAU">
      <data key="d0">3823860</data>
    </edge>
    <edge source="LTU" target="SRB">
      <data key="d0">72656</data>
    </edge>
    <edge source="LTU" target="IND">
      <data key="d0">44624</data>
    </edge>
    <edge source="LTU" target="SGP">
      <data key="d0">70891</data>
    </edge>
    <edge source="LTU" target="SVK">
      <data key="d0">1128450</data>
    </edge>
    <edge source="LTU" target="VNM">
      <data key="d0">46601</data>
    </edge>
    <edge source="LTU" target="SVN">
      <data key="d0">146904</data>
    </edge>
    <edge source="LTU" target="ESP">
      <data key="d0">36747926</data>
    </edge>
    <edge source="LTU" target="SWE">
      <data key="d0">224150852</data>
    </edge>
    <edge source="LTU" target="CHE">
      <data key="d0">12751067</data>
    </edge>
    <edge source="LTU" target="ARE">
      <data key="d0">3510469</data>
    </edge>
    <edge source="LTU" target="TUN">
      <data key="d0">13635</data>
    </edge>
    <edge source="LTU" target="TUR">
      <data key="d0">4038047</data>
    </edge>
    <edge source="LTU" target="UKR">
      <data key="d0">2782183</data>
    </edge>
    <edge source="LTU" target="MKD">
      <data key="d0">150670</data>
    </edge>
    <edge source="LTU" target="GBR">
      <data key="d0">107191479</data>
    </edge>
    <edge source="LTU" target="USA">
      <data key="d0">71348721</data>
    </edge>
    <edge source="MWI" target="BEL">
      <data key="d0">25748</data>
    </edge>
    <edge source="MWI" target="BWA">
      <data key="d0">18288</data>
    </edge>
    <edge source="MWI" target="DEU">
      <data key="d0">36472</data>
    </edge>
    <edge source="MWI" target="JAM">
      <data key="d0">10003</data>
    </edge>
    <edge source="MWI" target="MOZ">
      <data key="d0">818221</data>
    </edge>
    <edge source="MWI" target="NLD">
      <data key="d0">1348459</data>
    </edge>
    <edge source="MWI" target="ZAF">
      <data key="d0">171580</data>
    </edge>
    <edge source="MWI" target="ZWE">
      <data key="d0">315716</data>
    </edge>
    <edge source="MWI" target="UGA">
      <data key="d0">59200</data>
    </edge>
    <edge source="MWI" target="GBR">
      <data key="d0">23324</data>
    </edge>
    <edge source="MWI" target="TZA">
      <data key="d0">20825</data>
    </edge>
    <edge source="MWI" target="USA">
      <data key="d0">36972</data>
    </edge>
    <edge source="MDA" target="AZE">
      <data key="d0">1325899</data>
    </edge>
    <edge source="MDA" target="BEL">
      <data key="d0">29956</data>
    </edge>
    <edge source="MDA" target="BGR">
      <data key="d0">157838</data>
    </edge>
    <edge source="MDA" target="CZE">
      <data key="d0">9168081</data>
    </edge>
    <edge source="MDA" target="FRA">
      <data key="d0">17406</data>
    </edge>
    <edge source="MDA" target="GEO">
      <data key="d0">176893</data>
    </edge>
    <edge source="MDA" target="DEU">
      <data key="d0">34412</data>
    </edge>
    <edge source="MDA" target="GRC">
      <data key="d0">14006</data>
    </edge>
    <edge source="MDA" target="HUN">
      <data key="d0">24275602</data>
    </edge>
    <edge source="MDA" target="IRL">
      <data key="d0">16598</data>
    </edge>
    <edge source="MDA" target="ITA">
      <data key="d0">1025385</data>
    </edge>
    <edge source="MDA" target="KAZ">
      <data key="d0">616338</data>
    </edge>
    <edge source="MDA" target="NLD">
      <data key="d0">5844254</data>
    </edge>
    <edge source="MDA" target="POL">
      <data key="d0">12169547</data>
    </edge>
    <edge source="MDA" target="ROU">
      <data key="d0">7265042</data>
    </edge>
    <edge source="MDA" target="RUS">
      <data key="d0">25252335</data>
    </edge>
    <edge source="MDA" target="SVK">
      <data key="d0">2670860</data>
    </edge>
    <edge source="MDA" target="UKR">
      <data key="d0">1309075</data>
    </edge>
    <edge source="MDA" target="GBR">
      <data key="d0">48596</data>
    </edge>
    <edge source="MAR" target="DZA">
      <data key="d0">227929</data>
    </edge>
    <edge source="MAR" target="AUS">
      <data key="d0">128392</data>
    </edge>
    <edge source="MAR" target="AUT">
      <data key="d0">121558</data>
    </edge>
    <edge source="MAR" target="BEL">
      <data key="d0">844879</data>
    </edge>
    <edge source="MAR" target="BRA">
      <data key="d0">33959</data>
    </edge>
    <edge source="MAR" target="CMR">
      <data key="d0">43321</data>
    </edge>
    <edge source="MAR" target="CAN">
      <data key="d0">301244</data>
    </edge>
    <edge source="MAR" target="CHL">
      <data key="d0">17852</data>
    </edge>
    <edge source="MAR" target="CHN">
      <data key="d0">27451</data>
    </edge>
    <edge source="MAR" target="DNK">
      <data key="d0">125450</data>
    </edge>
    <edge source="MAR" target="FRA">
      <data key="d0">81288723</data>
    </edge>
    <edge source="MAR" target="GMB">
      <data key="d0">15774</data>
    </edge>
    <edge source="MAR" target="DEU">
      <data key="d0">458482</data>
    </edge>
    <edge source="MAR" target="GHA">
      <data key="d0">184012</data>
    </edge>
    <edge source="MAR" target="HKG">
      <data key="d0">13704</data>
    </edge>
    <edge source="MAR" target="ITA">
      <data key="d0">186173</data>
    </edge>
    <edge source="MAR" target="CIV">
      <data key="d0">125176</data>
    </edge>
    <edge source="MAR" target="JPN">
      <data key="d0">57755</data>
    </edge>
    <edge source="MAR" target="JOR">
      <data key="d0">10145</data>
    </edge>
    <edge source="MAR" target="KOR">
      <data key="d0">32226</data>
    </edge>
    <edge source="MAR" target="LBN">
      <data key="d0">40725</data>
    </edge>
    <edge source="MAR" target="MRT">
      <data key="d0">387219</data>
    </edge>
    <edge source="MAR" target="MEX">
      <data key="d0">21547</data>
    </edge>
    <edge source="MAR" target="NLD">
      <data key="d0">72728</data>
    </edge>
    <edge source="MAR" target="NZL">
      <data key="d0">36016</data>
    </edge>
    <edge source="MAR" target="NOR">
      <data key="d0">27745</data>
    </edge>
    <edge source="MAR" target="PAN">
      <data key="d0">24502</data>
    </edge>
    <edge source="MAR" target="PRT">
      <data key="d0">1536007</data>
    </edge>
    <edge source="MAR" target="RUS">
      <data key="d0">45921</data>
    </edge>
    <edge source="MAR" target="SAU">
      <data key="d0">453270</data>
    </edge>
    <edge source="MAR" target="SEN">
      <data key="d0">71695</data>
    </edge>
    <edge source="MAR" target="SRB">
      <data key="d0">25594</data>
    </edge>
    <edge source="MAR" target="SVK">
      <data key="d0">104528</data>
    </edge>
    <edge source="MAR" target="ZAF">
      <data key="d0">35204</data>
    </edge>
    <edge source="MAR" target="ESP">
      <data key="d0">1710794</data>
    </edge>
    <edge source="MAR" target="SWE">
      <data key="d0">111561</data>
    </edge>
    <edge source="MAR" target="CHE">
      <data key="d0">79609</data>
    </edge>
    <edge source="MAR" target="ARE">
      <data key="d0">258837</data>
    </edge>
    <edge source="MAR" target="TUN">
      <data key="d0">41790</data>
    </edge>
    <edge source="MAR" target="TUR">
      <data key="d0">28098</data>
    </edge>
    <edge source="MAR" target="GBR">
      <data key="d0">3757411</data>
    </edge>
    <edge source="MAR" target="USA">
      <data key="d0">1766790</data>
    </edge>
    <edge source="MAR" target="BFA">
      <data key="d0">15219</data>
    </edge>
    <edge source="MAR" target="URY">
      <data key="d0">14139</data>
    </edge>
    <edge source="SVK" target="AZE">
      <data key="d0">617512</data>
    </edge>
    <edge source="SVK" target="AUS">
      <data key="d0">2275362</data>
    </edge>
    <edge source="SVK" target="AUT">
      <data key="d0">51571350</data>
    </edge>
    <edge source="SVK" target="ARM">
      <data key="d0">36506</data>
    </edge>
    <edge source="SVK" target="BEL">
      <data key="d0">54175701</data>
    </edge>
    <edge source="SVK" target="BGR">
      <data key="d0">893743</data>
    </edge>
    <edge source="SVK" target="CAN">
      <data key="d0">4792370</data>
    </edge>
    <edge source="SVK" target="CHN">
      <data key="d0">20688411</data>
    </edge>
    <edge source="SVK" target="HRV">
      <data key="d0">1693314</data>
    </edge>
    <edge source="SVK" target="CZE">
      <data key="d0">126514921</data>
    </edge>
    <edge source="SVK" target="DNK">
      <data key="d0">28493518</data>
    </edge>
    <edge source="SVK" target="EST">
      <data key="d0">72464</data>
    </edge>
    <edge source="SVK" target="FIN">
      <data key="d0">190379</data>
    </edge>
    <edge source="SVK" target="FRA">
      <data key="d0">106203768</data>
    </edge>
    <edge source="SVK" target="GEO">
      <data key="d0">237288</data>
    </edge>
    <edge source="SVK" target="DEU">
      <data key="d0">311334310</data>
    </edge>
    <edge source="SVK" target="GRC">
      <data key="d0">1646029</data>
    </edge>
    <edge source="SVK" target="HKG">
      <data key="d0">633859</data>
    </edge>
    <edge source="SVK" target="HUN">
      <data key="d0">20475328</data>
    </edge>
    <edge source="SVK" target="IRL">
      <data key="d0">115349</data>
    </edge>
    <edge source="SVK" target="ISR">
      <data key="d0">921700</data>
    </edge>
    <edge source="SVK" target="ITA">
      <data key="d0">23470445</data>
    </edge>
    <edge source="SVK" target="JPN">
      <data key="d0">2474051</data>
    </edge>
    <edge source="SVK" target="KAZ">
      <data key="d0">1428020</data>
    </edge>
    <edge source="SVK" target="KOR">
      <data key="d0">1522838</data>
    </edge>
    <edge source="SVK" target="LVA">
      <data key="d0">422273</data>
    </edge>
    <edge source="SVK" target="LTU">
      <data key="d0">1894059</data>
    </edge>
    <edge source="SVK" target="MEX">
      <data key="d0">5289673</data>
    </edge>
    <edge source="SVK" target="MAR">
      <data key="d0">10312</data>
    </edge>
    <edge source="SVK" target="NLD">
      <data key="d0">14000856</data>
    </edge>
    <edge source="SVK" target="NOR">
      <data key="d0">2124917</data>
    </edge>
    <edge source="SVK" target="POL">
      <data key="d0">74286714</data>
    </edge>
    <edge source="SVK" target="PRT">
      <data key="d0">1133390</data>
    </edge>
    <edge source="SVK" target="ROU">
      <data key="d0">10593378</data>
    </edge>
    <edge source="SVK" target="RUS">
      <data key="d0">43178887</data>
    </edge>
    <edge source="SVK" target="SAU">
      <data key="d0">1137943</data>
    </edge>
    <edge source="SVK" target="SRB">
      <data key="d0">588726</data>
    </edge>
    <edge source="SVK" target="IND">
      <data key="d0">11948</data>
    </edge>
    <edge source="SVK" target="SVN">
      <data key="d0">13118318</data>
    </edge>
    <edge source="SVK" target="ZAF">
      <data key="d0">10304</data>
    </edge>
    <edge source="SVK" target="ESP">
      <data key="d0">23984157</data>
    </edge>
    <edge source="SVK" target="SWE">
      <data key="d0">35641242</data>
    </edge>
    <edge source="SVK" target="CHE">
      <data key="d0">23633321</data>
    </edge>
    <edge source="SVK" target="ARE">
      <data key="d0">1478770</data>
    </edge>
    <edge source="SVK" target="TUN">
      <data key="d0">218312</data>
    </edge>
    <edge source="SVK" target="TUR">
      <data key="d0">3728704</data>
    </edge>
    <edge source="SVK" target="UKR">
      <data key="d0">592599</data>
    </edge>
    <edge source="SVK" target="MKD">
      <data key="d0">58507</data>
    </edge>
    <edge source="SVK" target="EGY">
      <data key="d0">43464</data>
    </edge>
    <edge source="SVK" target="GBR">
      <data key="d0">75970641</data>
    </edge>
    <edge source="SVK" target="USA">
      <data key="d0">41102789</data>
    </edge>
    <edge source="TUN" target="DZA">
      <data key="d0">1853445</data>
    </edge>
    <edge source="TUN" target="BRA">
      <data key="d0">10077</data>
    </edge>
    <edge source="TUN" target="CMR">
      <data key="d0">26576</data>
    </edge>
    <edge source="TUN" target="FRA">
      <data key="d0">10355847</data>
    </edge>
    <edge source="TUN" target="DEU">
      <data key="d0">1701063</data>
    </edge>
    <edge source="TUN" target="GHA">
      <data key="d0">20257</data>
    </edge>
    <edge source="TUN" target="ITA">
      <data key="d0">5014555</data>
    </edge>
    <edge source="TUN" target="MRT">
      <data key="d0">155893</data>
    </edge>
    <edge source="TUN" target="MAR">
      <data key="d0">653053</data>
    </edge>
    <edge source="TUN" target="SEN">
      <data key="d0">50646</data>
    </edge>
    <edge source="TUN" target="ESP">
      <data key="d0">16028</data>
    </edge>
    <edge source="TUN" target="ARE">
      <data key="d0">1286539</data>
    </edge>
    <edge source="TUN" target="EGY">
      <data key="d0">235964</data>
    </edge>
    <edge source="TUN" target="GBR">
      <data key="d0">60857</data>
    </edge>
    <edge source="TUN" target="USA">
      <data key="d0">13339</data>
    </edge>
    <edge source="UKR" target="AZE">
      <data key="d0">4175323</data>
    </edge>
    <edge source="UKR" target="ARG">
      <data key="d0">94258</data>
    </edge>
    <edge source="UKR" target="AUS">
      <data key="d0">20388</data>
    </edge>
    <edge source="UKR" target="AUT">
      <data key="d0">1821297</data>
    </edge>
    <edge source="UKR" target="ARM">
      <data key="d0">828334</data>
    </edge>
    <edge source="UKR" target="BEL">
      <data key="d0">71249</data>
    </edge>
    <edge source="UKR" target="BGR">
      <data key="d0">930103</data>
    </edge>
    <edge source="UKR" target="BLR">
      <data key="d0">24154882</data>
    </edge>
    <edge source="UKR" target="CAN">
      <data key="d0">187683</data>
    </edge>
    <edge source="UKR" target="CZE">
      <data key="d0">829251</data>
    </edge>
    <edge source="UKR" target="DNK">
      <data key="d0">13476597</data>
    </edge>
    <edge source="UKR" target="EST">
      <data key="d0">999152</data>
    </edge>
    <edge source="UKR" target="FIN">
      <data key="d0">503476</data>
    </edge>
    <edge source="UKR" target="FRA">
      <data key="d0">2132901</data>
    </edge>
    <edge source="UKR" target="GEO">
      <data key="d0">7772859</data>
    </edge>
    <edge source="UKR" target="DEU">
      <data key="d0">17569829</data>
    </edge>
    <edge source="UKR" target="GRC">
      <data key="d0">119033</data>
    </edge>
    <edge source="UKR" target="HUN">
      <data key="d0">296356</data>
    </edge>
    <edge source="UKR" target="ISR">
      <data key="d0">87010</data>
    </edge>
    <edge source="UKR" target="ITA">
      <data key="d0">4559519</data>
    </edge>
    <edge source="UKR" target="KAZ">
      <data key="d0">83135654</data>
    </edge>
    <edge source="UKR" target="KGZ">
      <data key="d0">4956292</data>
    </edge>
    <edge source="UKR" target="LVA">
      <data key="d0">3460070</data>
    </edge>
    <edge source="UKR" target="LTU">
      <data key="d0">2947510</data>
    </edge>
    <edge source="UKR" target="MDA">
      <data key="d0">15240303</data>
    </edge>
    <edge source="UKR" target="OMN">
      <data key="d0">74916</data>
    </edge>
    <edge source="UKR" target="NLD">
      <data key="d0">4745826</data>
    </edge>
    <edge source="UKR" target="NOR">
      <data key="d0">200812</data>
    </edge>
    <edge source="UKR" target="POL">
      <data key="d0">48760905</data>
    </edge>
    <edge source="UKR" target="ROU">
      <data key="d0">2994524</data>
    </edge>
    <edge source="UKR" target="RUS">
      <data key="d0">174344969</data>
    </edge>
    <edge source="UKR" target="SAU">
      <data key="d0">84068</data>
    </edge>
    <edge source="UKR" target="SRB">
      <data key="d0">97462</data>
    </edge>
    <edge source="UKR" target="IND">
      <data key="d0">3435730</data>
    </edge>
    <edge source="UKR" target="SVK">
      <data key="d0">1058999</data>
    </edge>
    <edge source="UKR" target="SVN">
      <data key="d0">51862</data>
    </edge>
    <edge source="UKR" target="ESP">
      <data key="d0">2189027</data>
    </edge>
    <edge source="UKR" target="SWE">
      <data key="d0">3597782</data>
    </edge>
    <edge source="UKR" target="CHE">
      <data key="d0">495912</data>
    </edge>
    <edge source="UKR" target="ARE">
      <data key="d0">301257</data>
    </edge>
    <edge source="UKR" target="TUR">
      <data key="d0">47499</data>
    </edge>
    <edge source="UKR" target="MKD">
      <data key="d0">34556</data>
    </edge>
    <edge source="UKR" target="EGY">
      <data key="d0">64894</data>
    </edge>
    <edge source="UKR" target="GBR">
      <data key="d0">1376040</data>
    </edge>
    <edge source="UKR" target="USA">
      <data key="d0">1809367</data>
    </edge>
    <edge source="CMR" target="CAF">
      <data key="d0">155391</data>
    </edge>
    <edge source="CMR" target="FRA">
      <data key="d0">13907</data>
    </edge>
    <edge source="BEN" target="BEL">
      <data key="d0">32325</data>
    </edge>
    <edge source="BEN" target="CMR">
      <data key="d0">68731</data>
    </edge>
    <edge source="BEN" target="DNK">
      <data key="d0">10306</data>
    </edge>
    <edge source="BEN" target="FRA">
      <data key="d0">58943</data>
    </edge>
    <edge source="BEN" target="DEU">
      <data key="d0">20241</data>
    </edge>
    <edge source="BEN" target="GHA">
      <data key="d0">26131</data>
    </edge>
    <edge source="BEN" target="SEN">
      <data key="d0">18651</data>
    </edge>
    <edge source="BEN" target="TGO">
      <data key="d0">17612</data>
    </edge>
    <edge source="BEN" target="USA">
      <data key="d0">318539</data>
    </edge>
    <edge source="BEN" target="BFA">
      <data key="d0">41382</data>
    </edge>
    <edge source="ETH" target="DZA">
      <data key="d0">11970</data>
    </edge>
    <edge source="ETH" target="AUS">
      <data key="d0">15544</data>
    </edge>
    <edge source="ETH" target="BEL">
      <data key="d0">386169</data>
    </edge>
    <edge source="ETH" target="KHM">
      <data key="d0">15721</data>
    </edge>
    <edge source="ETH" target="CMR">
      <data key="d0">12976</data>
    </edge>
    <edge source="ETH" target="CAN">
      <data key="d0">23545</data>
    </edge>
    <edge source="ETH" target="CHN">
      <data key="d0">71425</data>
    </edge>
    <edge source="ETH" target="BEN">
      <data key="d0">73824</data>
    </edge>
    <edge source="ETH" target="FIN">
      <data key="d0">155298</data>
    </edge>
    <edge source="ETH" target="FRA">
      <data key="d0">73647</data>
    </edge>
    <edge source="ETH" target="GMB">
      <data key="d0">18386</data>
    </edge>
    <edge source="ETH" target="DEU">
      <data key="d0">223003</data>
    </edge>
    <edge source="ETH" target="GHA">
      <data key="d0">22010</data>
    </edge>
    <edge source="ETH" target="ISR">
      <data key="d0">15453</data>
    </edge>
    <edge source="ETH" target="ITA">
      <data key="d0">82679</data>
    </edge>
    <edge source="ETH" target="MDG">
      <data key="d0">16904</data>
    </edge>
    <edge source="ETH" target="MWI">
      <data key="d0">30379</data>
    </edge>
    <edge source="ETH" target="MOZ">
      <data key="d0">23449</data>
    </edge>
    <edge source="ETH" target="NLD">
      <data key="d0">188922</data>
    </edge>
    <edge source="ETH" target="NOR">
      <data key="d0">16091</data>
    </edge>
    <edge source="ETH" target="SEN">
      <data key="d0">24145</data>
    </edge>
    <edge source="ETH" target="IND">
      <data key="d0">20187</data>
    </edge>
    <edge source="ETH" target="VNM">
      <data key="d0">92060</data>
    </edge>
    <edge source="ETH" target="ZAF">
      <data key="d0">17375</data>
    </edge>
    <edge source="ETH" target="ESP">
      <data key="d0">14492</data>
    </edge>
    <edge source="ETH" target="SWE">
      <data key="d0">12006</data>
    </edge>
    <edge source="ETH" target="THA">
      <data key="d0">11138</data>
    </edge>
    <edge source="ETH" target="ARE">
      <data key="d0">11834</data>
    </edge>
    <edge source="ETH" target="TUN">
      <data key="d0">12512</data>
    </edge>
    <edge source="ETH" target="UGA">
      <data key="d0">13891</data>
    </edge>
    <edge source="ETH" target="GBR">
      <data key="d0">24215</data>
    </edge>
    <edge source="ETH" target="USA">
      <data key="d0">107711</data>
    </edge>
    <edge source="CIV" target="BEN">
      <data key="d0">22744</data>
    </edge>
    <edge source="CIV" target="GMB">
      <data key="d0">49178</data>
    </edge>
    <edge source="CIV" target="GHA">
      <data key="d0">779935</data>
    </edge>
    <edge source="CIV" target="NER">
      <data key="d0">92945</data>
    </edge>
    <edge source="CIV" target="SEN">
      <data key="d0">78357</data>
    </edge>
    <edge source="CIV" target="BFA">
      <data key="d0">555022</data>
    </edge>
    <edge source="MDG" target="BWA">
      <data key="d0">42539</data>
    </edge>
    <edge source="MDG" target="FRA">
      <data key="d0">60111</data>
    </edge>
    <edge source="MDG" target="MUS">
      <data key="d0">38612</data>
    </edge>
    <edge source="MDG" target="SAU">
      <data key="d0">78584</data>
    </edge>
    <edge source="MDG" target="ZAF">
      <data key="d0">29231</data>
    </edge>
    <edge source="MDG" target="ARE">
      <data key="d0">30259</data>
    </edge>
    <edge source="MOZ" target="CHN">
      <data key="d0">27681</data>
    </edge>
    <edge source="MOZ" target="DNK">
      <data key="d0">45167</data>
    </edge>
    <edge source="MOZ" target="ZAF">
      <data key="d0">11154</data>
    </edge>
    <edge source="UGA" target="BDI">
      <data key="d0">42405</data>
    </edge>
    <edge source="UGA" target="TZA">
      <data key="d0">22827</data>
    </edge>
    <edge source="TZA" target="BDI">
      <data key="d0">1538953</data>
    </edge>
    <edge source="TZA" target="CAN">
      <data key="d0">11365</data>
    </edge>
    <edge source="TZA" target="CHN">
      <data key="d0">18271</data>
    </edge>
    <edge source="TZA" target="DNK">
      <data key="d0">30861</data>
    </edge>
    <edge source="TZA" target="FRA">
      <data key="d0">91136</data>
    </edge>
    <edge source="TZA" target="DEU">
      <data key="d0">40064</data>
    </edge>
    <edge source="TZA" target="JPN">
      <data key="d0">12083</data>
    </edge>
    <edge source="TZA" target="MWI">
      <data key="d0">27059</data>
    </edge>
    <edge source="TZA" target="MOZ">
      <data key="d0">389790</data>
    </edge>
    <edge source="TZA" target="ZAF">
      <data key="d0">24896</data>
    </edge>
    <edge source="TZA" target="ZWE">
      <data key="d0">14969</data>
    </edge>
    <edge source="TZA" target="ESP">
      <data key="d0">28500</data>
    </edge>
    <edge source="TZA" target="UGA">
      <data key="d0">58469</data>
    </edge>
    <edge source="TZA" target="GBR">
      <data key="d0">15687</data>
    </edge>
    <edge source="TZA" target="USA">
      <data key="d0">117114</data>
    </edge>
    <edge source="BFA" target="DZA">
      <data key="d0">10819</data>
    </edge>
    <edge source="BFA" target="AUS">
      <data key="d0">36683</data>
    </edge>
    <edge source="BFA" target="BEL">
      <data key="d0">479197</data>
    </edge>
    <edge source="BFA" target="CMR">
      <data key="d0">86343</data>
    </edge>
    <edge source="BFA" target="CAN">
      <data key="d0">18678</data>
    </edge>
    <edge source="BFA" target="LKA">
      <data key="d0">17627</data>
    </edge>
    <edge source="BFA" target="CHN">
      <data key="d0">52432</data>
    </edge>
    <edge source="BFA" target="DNK">
      <data key="d0">332750</data>
    </edge>
    <edge source="BFA" target="FRA">
      <data key="d0">356952</data>
    </edge>
    <edge source="BFA" target="DEU">
      <data key="d0">271243</data>
    </edge>
    <edge source="BFA" target="CIV">
      <data key="d0">582693</data>
    </edge>
    <edge source="BFA" target="JPN">
      <data key="d0">23844</data>
    </edge>
    <edge source="BFA" target="LBN">
      <data key="d0">94885</data>
    </edge>
    <edge source="BFA" target="MOZ">
      <data key="d0">59877</data>
    </edge>
    <edge source="BFA" target="NLD">
      <data key="d0">196180</data>
    </edge>
    <edge source="BFA" target="NER">
      <data key="d0">25433</data>
    </edge>
    <edge source="BFA" target="SEN">
      <data key="d0">40048</data>
    </edge>
    <edge source="BFA" target="ZAF">
      <data key="d0">59813</data>
    </edge>
    <edge source="BFA" target="SWE">
      <data key="d0">48729</data>
    </edge>
    <edge source="BFA" target="THA">
      <data key="d0">16482</data>
    </edge>
    <edge source="BFA" target="TGO">
      <data key="d0">17016</data>
    </edge>
    <edge source="BFA" target="TZA">
      <data key="d0">22636</data>
    </edge>
    <edge source="BFA" target="USA">
      <data key="d0">78049</data>
    </edge>
    <edge source="BWA" target="ITA">
      <data key="d0">19329</data>
    </edge>
    <edge source="BWA" target="NAM">
      <data key="d0">250215</data>
    </edge>
    <edge source="BWA" target="ZAF">
      <data key="d0">2518522</data>
    </edge>
    <edge source="BWA" target="ZWE">
      <data key="d0">522051</data>
    </edge>
    <edge source="BWA" target="SWE">
      <data key="d0">16034</data>
    </edge>
    <edge source="NAM" target="AUS">
      <data key="d0">31646</data>
    </edge>
    <edge source="NAM" target="BWA">
      <data key="d0">104242</data>
    </edge>
    <edge source="NAM" target="DEU">
      <data key="d0">40515</data>
    </edge>
    <edge source="NAM" target="ZAF">
      <data key="d0">620618</data>
    </edge>
    <edge source="NAM" target="ZWE">
      <data key="d0">30614</data>
    </edge>
    <edge source="NAM" target="TZA">
      <data key="d0">16628</data>
    </edge>
    <edge source="ZWE" target="BWA">
      <data key="d0">460036</data>
    </edge>
    <edge source="ZWE" target="CAN">
      <data key="d0">112755</data>
    </edge>
[truncated: 3,791 more chars]
