# Supplementary material for: Core-periphery structure in sectoral international trade networks: A new approach to an old theory
Source: PLoS One. 2020 Apr 2;15(4):e0229547. doi: 10.1371/journal.pone.0229547 (PMC7117750; doi:10.1371/journal.pone.0229547)
Supplement: S8 File — (ZIP) [file pone.0229547.s008.zip › S8_File/Networks 2012/83-TRAVEL GOODS,HANDBGS ETC.graphml]

<?xml version='1.0' encoding='utf-8'?>
<graphml xmlns="http://graphml.graphdrawing.org/xmlns" xmlns:xsi="http://www.w3.org/2001/XMLSchema-instance" xsi:schemaLocation="http://graphml.graphdrawing.org/xmlns http://graphml.graphdrawing.org/xmlns/1.0/graphml.xsd">
  <key attr.name="weight" attr.type="long" for="edge" id="d0" />
  <graph edgedefault="directed">
    <node id="ALB" />
    <node id="ITA" />
    <node id="DZA" />
    <node id="MRT" />
    <node id="NER" />
    <node id="BFA" />
    <node id="ARG" />
    <node id="AUS" />
    <node id="AUT" />
    <node id="BEL" />
    <node id="BOL" />
    <node id="BRA" />
    <node id="CAN" />
    <node id="CHL" />
    <node id="COL" />
    <node id="CRI" />
    <node id="ECU" />
    <node id="FRA" />
    <node id="DEU" />
    <node id="JPN" />
    <node id="MEX" />
    <node id="NOR" />
    <node id="PRY" />
    <node id="PER" />
    <node id="ESP" />
    <node id="CHE" />
    <node id="ARE" />
    <node id="TUR" />
    <node id="GBR" />
    <node id="USA" />
    <node id="URY" />
    <node id="ARM" />
    <node id="GEO" />
    <node id="CHN" />
    <node id="CZE" />
    <node id="BEN" />
    <node id="DNK" />
    <node id="HKG" />
    <node id="IDN" />
    <node id="KOR" />
    <node id="MYS" />
    <node id="MOZ" />
    <node id="NLD" />
    <node id="NZL" />
    <node id="PHL" />
    <node id="ROU" />
    <node id="IND" />
    <node id="SGP" />
    <node id="VNM" />
    <node id="ZAF" />
    <node id="THA" />
    <node id="AZE" />
    <node id="BGR" />
    <node id="BLR" />
    <node id="HRV" />
    <node id="EST" />
    <node id="FIN" />
    <node id="GRC" />
    <node id="HUN" />
    <node id="IRL" />
    <node id="ISR" />
    <node id="KAZ" />
    <node id="JOR" />
    <node id="LBN" />
    <node id="LVA" />
    <node id="LTU" />
    <node id="MUS" />
    <node id="MDA" />
    <node id="MAR" />
    <node id="PAN" />
    <node id="POL" />
    <node id="PRT" />
    <node id="RUS" />
    <node id="SAU" />
    <node id="SRB" />
    <node id="SVK" />
    <node id="SVN" />
    <node id="SWE" />
    <node id="TUN" />
    <node id="UKR" />
    <node id="MKD" />
    <node id="CMR" />
    <node id="CIV" />
    <node id="MDG" />
    <node id="SEN" />
    <node id="UGA" />
    <node id="EGY" />
    <node id="BWA" />
    <node id="BDI" />
    <node id="KHM" />
    <node id="GHA" />
    <node id="JAM" />
    <node id="OMN" />
    <node id="PAK" />
    <node id="TGO" />
    <node id="TZA" />
    <node id="CAF" />
    <node id="LKA" />
    <node id="SLV" />
    <node id="ETH" />
    <node id="GMB" />
    <node id="PSE" />
    <node id="GTM" />
    <node id="HND" />
    <node id="KGZ" />
    <node id="MWI" />
    <node id="NAM" />
    <node id="NIC" />
    <node id="ZWE" />
    <edge source="ALB" target="ITA">
      <data key="d0">545478</data>
    </edge>
    <edge source="ITA" target="ALB">
      <data key="d0">914912</data>
    </edge>
    <edge source="ITA" target="DZA">
      <data key="d0">101845</data>
    </edge>
    <edge source="ITA" target="AZE">
      <data key="d0">3547405</data>
    </edge>
    <edge source="ITA" target="ARG">
      <data key="d0">293062</data>
    </edge>
    <edge source="ITA" target="AUS">
      <data key="d0">28277225</data>
    </edge>
    <edge source="ITA" target="AUT">
      <data key="d0">69826183</data>
    </edge>
    <edge source="ITA" target="ARM">
      <data key="d0">2037220</data>
    </edge>
    <edge source="ITA" target="BEL">
      <data key="d0">50692696</data>
    </edge>
    <edge source="ITA" target="BOL">
      <data key="d0">34028</data>
    </edge>
    <edge source="ITA" target="BRA">
      <data key="d0">6473981</data>
    </edge>
    <edge source="ITA" target="BGR">
      <data key="d0">8994687</data>
    </edge>
    <edge source="ITA" target="BLR">
      <data key="d0">619850</data>
    </edge>
    <edge source="ITA" target="KHM">
      <data key="d0">26538</data>
    </edge>
    <edge source="ITA" target="CMR">
      <data key="d0">31455</data>
    </edge>
    <edge source="ITA" target="CAN">
      <data key="d0">24050871</data>
    </edge>
    <edge source="ITA" target="LKA">
      <data key="d0">16163</data>
    </edge>
    <edge source="ITA" target="CHL">
      <data key="d0">884311</data>
    </edge>
    <edge source="ITA" target="CHN">
      <data key="d0">189163394</data>
    </edge>
    <edge source="ITA" target="COL">
      <data key="d0">545371</data>
    </edge>
    <edge source="ITA" target="CRI">
      <data key="d0">287161</data>
    </edge>
    <edge source="ITA" target="HRV">
      <data key="d0">8918571</data>
    </edge>
    <edge source="ITA" target="CZE">
      <data key="d0">25999952</data>
    </edge>
    <edge source="ITA" target="BEN">
      <data key="d0">13984</data>
    </edge>
    <edge source="ITA" target="DNK">
      <data key="d0">14838588</data>
    </edge>
    <edge source="ITA" target="ECU">
      <data key="d0">151478</data>
    </edge>
    <edge source="ITA" target="SLV">
      <data key="d0">38174</data>
    </edge>
    <edge source="ITA" target="EST">
      <data key="d0">4191735</data>
    </edge>
    <edge source="ITA" target="FIN">
      <data key="d0">13938854</data>
    </edge>
    <edge source="ITA" target="FRA">
      <data key="d0">890768731</data>
    </edge>
    <edge source="ITA" target="GEO">
      <data key="d0">320009</data>
    </edge>
    <edge source="ITA" target="DEU">
      <data key="d0">296269284</data>
    </edge>
    <edge source="ITA" target="GHA">
      <data key="d0">616367</data>
    </edge>
    <edge source="ITA" target="GRC">
      <data key="d0">32348133</data>
    </edge>
    <edge source="ITA" target="GTM">
      <data key="d0">53446</data>
    </edge>
    <edge source="ITA" target="HND">
      <data key="d0">44662</data>
    </edge>
    <edge source="ITA" target="HKG">
      <data key="d0">450516132</data>
    </edge>
    <edge source="ITA" target="HUN">
      <data key="d0">8615693</data>
    </edge>
    <edge source="ITA" target="IDN">
      <data key="d0">656319</data>
    </edge>
    <edge source="ITA" target="IRL">
      <data key="d0">9655823</data>
    </edge>
    <edge source="ITA" target="ISR">
      <data key="d0">4357488</data>
    </edge>
    <edge source="ITA" target="CIV">
      <data key="d0">163078</data>
    </edge>
    <edge source="ITA" target="JPN">
      <data key="d0">463662103</data>
    </edge>
    <edge source="ITA" target="KAZ">
      <data key="d0">4906367</data>
    </edge>
    <edge source="ITA" target="JOR">
      <data key="d0">980790</data>
    </edge>
    <edge source="ITA" target="KOR">
      <data key="d0">337117834</data>
    </edge>
    <edge source="ITA" target="KGZ">
      <data key="d0">173786</data>
    </edge>
    <edge source="ITA" target="LBN">
      <data key="d0">10644545</data>
    </edge>
    <edge source="ITA" target="LVA">
      <data key="d0">8486557</data>
    </edge>
    <edge source="ITA" target="LTU">
      <data key="d0">5833832</data>
    </edge>
    <edge source="ITA" target="MDG">
      <data key="d0">25255</data>
    </edge>
    <edge source="ITA" target="MYS">
      <data key="d0">13227793</data>
    </edge>
    <edge source="ITA" target="MUS">
      <data key="d0">32476</data>
    </edge>
    <edge source="ITA" target="MEX">
      <data key="d0">20030540</data>
    </edge>
    <edge source="ITA" target="MDA">
      <data key="d0">2499143</data>
    </edge>
    <edge source="ITA" target="MAR">
      <data key="d0">3409409</data>
    </edge>
    <edge source="ITA" target="MOZ">
      <data key="d0">28552</data>
    </edge>
    <edge source="ITA" target="OMN">
      <data key="d0">679251</data>
    </edge>
    <edge source="ITA" target="NAM">
      <data key="d0">75334</data>
    </edge>
    <edge source="ITA" target="NLD">
      <data key="d0">111534959</data>
    </edge>
    <edge source="ITA" target="NZL">
      <data key="d0">1536830</data>
    </edge>
    <edge source="ITA" target="NOR">
      <data key="d0">5816526</data>
    </edge>
    <edge source="ITA" target="PAK">
      <data key="d0">396471</data>
    </edge>
    <edge source="ITA" target="PAN">
      <data key="d0">3160954</data>
    </edge>
    <edge source="ITA" target="PRY">
      <data key="d0">506731</data>
    </edge>
    <edge source="ITA" target="PER">
      <data key="d0">537179</data>
    </edge>
    <edge source="ITA" target="PHL">
      <data key="d0">2891139</data>
    </edge>
    <edge source="ITA" target="POL">
      <data key="d0">24817732</data>
    </edge>
    <edge source="ITA" target="PRT">
      <data key="d0">27950093</data>
    </edge>
    <edge source="ITA" target="ROU">
      <data key="d0">18455096</data>
    </edge>
    <edge source="ITA" target="RUS">
      <data key="d0">136380524</data>
    </edge>
    <edge source="ITA" target="SAU">
      <data key="d0">19317836</data>
    </edge>
    <edge source="ITA" target="SEN">
      <data key="d0">255963</data>
    </edge>
    <edge source="ITA" target="SRB">
      <data key="d0">6516994</data>
    </edge>
    <edge source="ITA" target="IND">
      <data key="d0">5458909</data>
    </edge>
    <edge source="ITA" target="SGP">
      <data key="d0">96705384</data>
    </edge>
    <edge source="ITA" target="SVK">
      <data key="d0">8649013</data>
    </edge>
    <edge source="ITA" target="VNM">
      <data key="d0">2121226</data>
    </edge>
    <edge source="ITA" target="SVN">
      <data key="d0">11196898</data>
    </edge>
    <edge source="ITA" target="ZAF">
      <data key="d0">2250072</data>
    </edge>
    <edge source="ITA" target="ESP">
      <data key="d0">165432168</data>
    </edge>
    <edge source="ITA" target="SWE">
      <data key="d0">21050386</data>
    </edge>
    <edge source="ITA" target="CHE">
      <data key="d0">1118275800</data>
    </edge>
    <edge source="ITA" target="THA">
      <data key="d0">13955416</data>
    </edge>
    <edge source="ITA" target="TGO">
      <data key="d0">11240</data>
    </edge>
    <edge source="ITA" target="ARE">
      <data key="d0">73082179</data>
    </edge>
    <edge source="ITA" target="TUN">
      <data key="d0">725809</data>
    </edge>
    <edge source="ITA" target="TUR">
      <data key="d0">34952313</data>
    </edge>
    <edge source="ITA" target="UKR">
      <data key="d0">18854989</data>
    </edge>
    <edge source="ITA" target="MKD">
      <data key="d0">293853</data>
    </edge>
    <edge source="ITA" target="EGY">
      <data key="d0">2392781</data>
    </edge>
    <edge source="ITA" target="GBR">
      <data key="d0">339489375</data>
    </edge>
    <edge source="ITA" target="TZA">
      <data key="d0">16407</data>
    </edge>
    <edge source="ITA" target="USA">
      <data key="d0">491188160</data>
    </edge>
    <edge source="ITA" target="BFA">
      <data key="d0">18004</data>
    </edge>
    <edge source="ITA" target="URY">
      <data key="d0">440132</data>
    </edge>
    <edge source="DZA" target="MRT">
      <data key="d0">37113</data>
    </edge>
    <edge source="DZA" target="NER">
      <data key="d0">12071</data>
    </edge>
    <edge source="DZA" target="BFA">
      <data key="d0">36896</data>
    </edge>
    <edge source="BFA" target="CMR">
      <data key="d0">26511</data>
    </edge>
    <edge source="ARG" target="AUS">
      <data key="d0">82386</data>
    </edge>
    <edge source="ARG" target="AUT">
      <data key="d0">12527</data>
    </edge>
    <edge source="ARG" target="BEL">
      <data key="d0">387586</data>
    </edge>
    <edge source="ARG" target="BOL">
      <data key="d0">268828</data>
    </edge>
    <edge source="ARG" target="BRA">
      <data key="d0">240183</data>
    </edge>
    <edge source="ARG" target="CAN">
      <data key="d0">86729</data>
    </edge>
    <edge source="ARG" target="CHL">
      <data key="d0">2893163</data>
    </edge>
    <edge source="ARG" target="COL">
      <data key="d0">108630</data>
    </edge>
    <edge source="ARG" target="CRI">
      <data key="d0">79536</data>
    </edge>
    <edge source="ARG" target="ECU">
      <data key="d0">13144</data>
    </edge>
    <edge source="ARG" target="FRA">
      <data key="d0">1545690</data>
    </edge>
    <edge source="ARG" target="DEU">
      <data key="d0">162930</data>
    </edge>
    <edge source="ARG" target="ITA">
      <data key="d0">363779</data>
    </edge>
    <edge source="ARG" target="JPN">
      <data key="d0">41357</data>
    </edge>
    <edge source="ARG" target="MEX">
      <data key="d0">530869</data>
    </edge>
    <edge source="ARG" target="NOR">
      <data key="d0">141073</data>
    </edge>
    <edge source="ARG" target="PRY">
      <data key="d0">476095</data>
    </edge>
    <edge source="ARG" target="PER">
      <data key="d0">515219</data>
    </edge>
    <edge source="ARG" target="ESP">
      <data key="d0">67969</data>
    </edge>
    <edge source="ARG" target="CHE">
      <data key="d0">62132</data>
    </edge>
    <edge source="ARG" target="ARE">
      <data key="d0">12690</data>
    </edge>
    <edge source="ARG" target="TUR">
      <data key="d0">11973</data>
    </edge>
    <edge source="ARG" target="GBR">
      <data key="d0">96120</data>
    </edge>
    <edge source="ARG" target="USA">
      <data key="d0">1220687</data>
    </edge>
    <edge source="ARG" target="URY">
      <data key="d0">1312631</data>
    </edge>
    <edge source="AUS" target="BEL">
      <data key="d0">61449</data>
    </edge>
    <edge source="AUS" target="CAN">
      <data key="d0">294919</data>
    </edge>
    <edge source="AUS" target="CHN">
      <data key="d0">270571</data>
    </edge>
    <edge source="AUS" target="CZE">
      <data key="d0">31549</data>
    </edge>
    <edge source="AUS" target="BEN">
      <data key="d0">28554</data>
    </edge>
    <edge source="AUS" target="DNK">
      <data key="d0">47647</data>
    </edge>
    <edge source="AUS" target="FRA">
      <data key="d0">354935</data>
    </edge>
    <edge source="AUS" target="DEU">
      <data key="d0">134165</data>
    </edge>
    <edge source="AUS" target="HKG">
      <data key="d0">2017880</data>
    </edge>
    <edge source="AUS" target="IDN">
      <data key="d0">148363</data>
    </edge>
    <edge source="AUS" target="ITA">
      <data key="d0">2110501</data>
    </edge>
    <edge source="AUS" target="JPN">
      <data key="d0">886955</data>
    </edge>
    <edge source="AUS" target="KOR">
      <data key="d0">391245</data>
    </edge>
    <edge source="AUS" target="MYS">
      <data key="d0">227251</data>
    </edge>
    <edge source="AUS" target="MEX">
      <data key="d0">61236</data>
    </edge>
    <edge source="AUS" target="MOZ">
      <data key="d0">67688</data>
    </edge>
    <edge source="AUS" target="NLD">
      <data key="d0">209409</data>
    </edge>
    <edge source="AUS" target="NZL">
      <data key="d0">21641443</data>
    </edge>
    <edge source="AUS" target="PHL">
      <data key="d0">59056</data>
    </edge>
    <edge source="AUS" target="ROU">
      <data key="d0">38320</data>
    </edge>
    <edge source="AUS" target="IND">
      <data key="d0">59698</data>
    </edge>
    <edge source="AUS" target="SGP">
      <data key="d0">2478923</data>
    </edge>
    <edge source="AUS" target="VNM">
      <data key="d0">78472</data>
    </edge>
    <edge source="AUS" target="ZAF">
      <data key="d0">146258</data>
    </edge>
    <edge source="AUS" target="ESP">
      <data key="d0">12292</data>
    </edge>
    <edge source="AUS" target="CHE">
      <data key="d0">16196</data>
    </edge>
    <edge source="AUS" target="THA">
      <data key="d0">167084</data>
    </edge>
    <edge source="AUS" target="ARE">
      <data key="d0">237033</data>
    </edge>
    <edge source="AUS" target="GBR">
      <data key="d0">876082</data>
    </edge>
    <edge source="AUS" target="USA">
      <data key="d0">1993150</data>
    </edge>
    <edge source="AUT" target="ALB">
      <data key="d0">15133</data>
    </edge>
    <edge source="AUT" target="DZA">
      <data key="d0">14969</data>
    </edge>
    <edge source="AUT" target="AZE">
      <data key="d0">34594</data>
    </edge>
    <edge source="AUT" target="AUS">
      <data key="d0">406059</data>
    </edge>
    <edge source="AUT" target="ARM">
      <data key="d0">15280</data>
    </edge>
    <edge source="AUT" target="BEL">
      <data key="d0">511582</data>
    </edge>
    <edge source="AUT" target="BRA">
      <data key="d0">84721</data>
    </edge>
    <edge source="AUT" target="BGR">
      <data key="d0">311361</data>
    </edge>
    <edge source="AUT" target="BLR">
      <data key="d0">36606</data>
    </edge>
    <edge source="AUT" target="CAN">
      <data key="d0">590126</data>
    </edge>
    <edge source="AUT" target="CHL">
      <data key="d0">59831</data>
    </edge>
    <edge source="AUT" target="CHN">
      <data key="d0">864029</data>
    </edge>
    <edge source="AUT" target="COL">
      <data key="d0">35356</data>
    </edge>
    <edge source="AUT" target="HRV">
      <data key="d0">1349549</data>
    </edge>
    <edge source="AUT" target="CZE">
      <data key="d0">6580720</data>
    </edge>
    <edge source="AUT" target="DNK">
      <data key="d0">250581</data>
    </edge>
    <edge source="AUT" target="EST">
      <data key="d0">99914</data>
    </edge>
    <edge source="AUT" target="FIN">
      <data key="d0">249913</data>
    </edge>
    <edge source="AUT" target="FRA">
      <data key="d0">4822286</data>
    </edge>
    <edge source="AUT" target="GEO">
      <data key="d0">59840</data>
    </edge>
    <edge source="AUT" target="DEU">
      <data key="d0">25404310</data>
    </edge>
    <edge source="AUT" target="GRC">
      <data key="d0">569507</data>
    </edge>
    <edge source="AUT" target="HKG">
      <data key="d0">823738</data>
    </edge>
    <edge source="AUT" target="HUN">
      <data key="d0">3522720</data>
    </edge>
    <edge source="AUT" target="IRL">
      <data key="d0">20885</data>
    </edge>
    <edge source="AUT" target="ISR">
      <data key="d0">74206</data>
    </edge>
    <edge source="AUT" target="ITA">
      <data key="d0">3594491</data>
    </edge>
    <edge source="AUT" target="JPN">
      <data key="d0">17075195</data>
    </edge>
    <edge source="AUT" target="KAZ">
      <data key="d0">127227</data>
    </edge>
    <edge source="AUT" target="JOR">
      <data key="d0">10063</data>
    </edge>
    <edge source="AUT" target="KOR">
      <data key="d0">423257</data>
    </edge>
    <edge source="AUT" target="LBN">
      <data key="d0">21778</data>
    </edge>
    <edge source="AUT" target="LVA">
      <data key="d0">119825</data>
    </edge>
    <edge source="AUT" target="LTU">
      <data key="d0">48034</data>
    </edge>
    <edge source="AUT" target="MYS">
      <data key="d0">103708</data>
    </edge>
    <edge source="AUT" target="MUS">
      <data key="d0">18727</data>
    </edge>
    <edge source="AUT" target="MEX">
      <data key="d0">78006</data>
    </edge>
    <edge source="AUT" target="MDA">
      <data key="d0">11511</data>
    </edge>
    <edge source="AUT" target="MAR">
      <data key="d0">16506</data>
    </edge>
    <edge source="AUT" target="NLD">
      <data key="d0">995814</data>
    </edge>
    <edge source="AUT" target="NZL">
      <data key="d0">39316</data>
    </edge>
    <edge source="AUT" target="NOR">
      <data key="d0">402637</data>
    </edge>
    <edge source="AUT" target="PAN">
      <data key="d0">127025</data>
    </edge>
    <edge source="AUT" target="PER">
      <data key="d0">15523</data>
    </edge>
    <edge source="AUT" target="PHL">
      <data key="d0">21221</data>
    </edge>
    <edge source="AUT" target="POL">
      <data key="d0">1947052</data>
    </edge>
    <edge source="AUT" target="PRT">
      <data key="d0">82294</data>
    </edge>
    <edge source="AUT" target="ROU">
      <data key="d0">2324550</data>
    </edge>
    <edge source="AUT" target="RUS">
      <data key="d0">2152443</data>
    </edge>
    <edge source="AUT" target="SAU">
      <data key="d0">48540</data>
    </edge>
    <edge source="AUT" target="SRB">
      <data key="d0">336331</data>
    </edge>
    <edge source="AUT" target="IND">
      <data key="d0">45008</data>
    </edge>
    <edge source="AUT" target="SGP">
      <data key="d0">546632</data>
    </edge>
    <edge source="AUT" target="SVK">
      <data key="d0">2162629</data>
    </edge>
    <edge source="AUT" target="VNM">
      <data key="d0">18742</data>
    </edge>
    <edge source="AUT" target="SVN">
      <data key="d0">2972955</data>
    </edge>
    <edge source="AUT" target="ZAF">
      <data key="d0">1273255</data>
    </edge>
    <edge source="AUT" target="ESP">
      <data key="d0">986413</data>
    </edge>
    <edge source="AUT" target="SWE">
      <data key="d0">859383</data>
    </edge>
    <edge source="AUT" target="CHE">
      <data key="d0">7554761</data>
    </edge>
    <edge source="AUT" target="THA">
      <data key="d0">159586</data>
    </edge>
    <edge source="AUT" target="ARE">
      <data key="d0">920337</data>
    </edge>
    <edge source="AUT" target="TUN">
      <data key="d0">14353</data>
    </edge>
    <edge source="AUT" target="TUR">
      <data key="d0">414551</data>
    </edge>
    <edge source="AUT" target="UKR">
      <data key="d0">541197</data>
    </edge>
    <edge source="AUT" target="MKD">
      <data key="d0">34784</data>
    </edge>
    <edge source="AUT" target="GBR">
      <data key="d0">2330148</data>
    </edge>
    <edge source="AUT" target="USA">
      <data key="d0">2579461</data>
    </edge>
    <edge source="AUT" target="URY">
      <data key="d0">31471</data>
    </edge>
    <edge source="BEL" target="ALB">
      <data key="d0">29718</data>
    </edge>
    <edge source="BEL" target="DZA">
      <data key="d0">199684</data>
    </edge>
    <edge source="BEL" target="AZE">
      <data key="d0">209258</data>
    </edge>
    <edge source="BEL" target="ARG">
      <data key="d0">23328</data>
    </edge>
    <edge source="BEL" target="AUS">
      <data key="d0">4498093</data>
    </edge>
    <edge source="BEL" target="AUT">
      <data key="d0">14196561</data>
    </edge>
    <edge source="BEL" target="ARM">
      <data key="d0">69779</data>
    </edge>
    <edge source="BEL" target="BRA">
      <data key="d0">323464</data>
    </edge>
    <edge source="BEL" target="BGR">
      <data key="d0">1756096</data>
    </edge>
    <edge source="BEL" target="BLR">
      <data key="d0">629479</data>
    </edge>
    <edge source="BEL" target="CMR">
      <data key="d0">42321</data>
    </edge>
    <edge source="BEL" target="CAN">
      <data key="d0">123893</data>
    </edge>
    <edge source="BEL" target="CHL">
      <data key="d0">167183</data>
    </edge>
    <edge source="BEL" target="CHN">
      <data key="d0">3531016</data>
    </edge>
    <edge source="BEL" target="COL">
      <data key="d0">169538</data>
    </edge>
    <edge source="BEL" target="CRI">
      <data key="d0">19964</data>
    </edge>
    <edge source="BEL" target="HRV">
      <data key="d0">382271</data>
    </edge>
    <edge source="BEL" target="CZE">
      <data key="d0">13732834</data>
    </edge>
    <edge source="BEL" target="DNK">
      <data key="d0">10646836</data>
    </edge>
    <edge source="BEL" target="EST">
      <data key="d0">1366988</data>
    </edge>
    <edge source="BEL" target="FIN">
      <data key="d0">8056248</data>
    </edge>
    <edge source="BEL" target="FRA">
      <data key="d0">442508289</data>
    </edge>
    <edge source="BEL" target="GEO">
      <data key="d0">15018</data>
    </edge>
    <edge source="BEL" target="DEU">
      <data key="d0">129435462</data>
    </edge>
    <edge source="BEL" target="GRC">
      <data key="d0">5087255</data>
    </edge>
    <edge source="BEL" target="HKG">
      <data key="d0">2215410</data>
    </edge>
    <edge source="BEL" target="HUN">
      <data key="d0">5225279</data>
    </edge>
    <edge source="BEL" target="IDN">
      <data key="d0">175684</data>
    </edge>
    <edge source="BEL" target="IRL">
      <data key="d0">4754437</data>
    </edge>
    <edge source="BEL" target="ISR">
      <data key="d0">1017052</data>
    </edge>
    <edge source="BEL" target="ITA">
      <data key="d0">85042085</data>
    </edge>
    <edge source="BEL" target="CIV">
      <data key="d0">56584</data>
    </edge>
    <edge source="BEL" target="JPN">
      <data key="d0">25206563</data>
    </edge>
    <edge source="BEL" target="KAZ">
      <data key="d0">132020</data>
    </edge>
    <edge source="BEL" target="JOR">
      <data key="d0">24294</data>
    </edge>
    <edge source="BEL" target="KOR">
      <data key="d0">973861</data>
    </edge>
    <edge source="BEL" target="LBN">
      <data key="d0">54363</data>
    </edge>
    <edge source="BEL" target="LVA">
      <data key="d0">605149</data>
    </edge>
    <edge source="BEL" target="LTU">
      <data key="d0">1311459</data>
    </edge>
    <edge source="BEL" target="MDG">
      <data key="d0">36983</data>
    </edge>
    <edge source="BEL" target="MYS">
      <data key="d0">71206</data>
    </edge>
    <edge source="BEL" target="MUS">
      <data key="d0">22055</data>
    </edge>
    <edge source="BEL" target="MEX">
      <data key="d0">186233</data>
    </edge>
    <edge source="BEL" target="MDA">
      <data key="d0">28689</data>
    </edge>
    <edge source="BEL" target="MAR">
      <data key="d0">203598</data>
    </edge>
    <edge source="BEL" target="NLD">
      <data key="d0">81079036</data>
    </edge>
    <edge source="BEL" target="NZL">
      <data key="d0">10093</data>
    </edge>
    <edge source="BEL" target="NOR">
      <data key="d0">8931163</data>
    </edge>
    <edge source="BEL" target="PAN">
      <data key="d0">318436</data>
    </edge>
    <edge source="BEL" target="PRY">
      <data key="d0">15925</data>
    </edge>
    <edge source="BEL" target="PHL">
      <data key="d0">36840</data>
    </edge>
    <edge source="BEL" target="POL">
      <data key="d0">16405954</data>
    </edge>
    <edge source="BEL" target="PRT">
      <data key="d0">11647593</data>
    </edge>
    <edge source="BEL" target="ROU">
      <data key="d0">3555149</data>
    </edge>
    <edge source="BEL" target="RUS">
      <data key="d0">7115223</data>
    </edge>
    <edge source="BEL" target="SAU">
      <data key="d0">846442</data>
    </edge>
    <edge source="BEL" target="SEN">
      <data key="d0">47375</data>
    </edge>
    <edge source="BEL" target="SRB">
      <data key="d0">284923</data>
    </edge>
    <edge source="BEL" target="IND">
      <data key="d0">123488</data>
    </edge>
    <edge source="BEL" target="SGP">
      <data key="d0">342207</data>
    </edge>
    <edge source="BEL" target="SVK">
      <data key="d0">2125826</data>
    </edge>
    <edge source="BEL" target="SVN">
      <data key="d0">2295099</data>
    </edge>
    <edge source="BEL" target="ZAF">
      <data key="d0">903169</data>
    </edge>
    <edge source="BEL" target="ESP">
      <data key="d0">67660787</data>
    </edge>
    <edge source="BEL" target="SWE">
      <data key="d0">20004450</data>
    </edge>
    <edge source="BEL" target="CHE">
      <data key="d0">9405155</data>
    </edge>
    <edge source="BEL" target="THA">
      <data key="d0">195020</data>
    </edge>
    <edge source="BEL" target="ARE">
      <data key="d0">1301866</data>
    </edge>
    <edge source="BEL" target="TUN">
      <data key="d0">59461</data>
    </edge>
    <edge source="BEL" target="TUR">
      <data key="d0">24470657</data>
    </edge>
    <edge source="BEL" target="UGA">
      <data key="d0">13212</data>
    </edge>
    <edge source="BEL" target="UKR">
      <data key="d0">480336</data>
    </edge>
    <edge source="BEL" target="MKD">
      <data key="d0">74065</data>
    </edge>
    <edge source="BEL" target="EGY">
      <data key="d0">79884</data>
    </edge>
    <edge source="BEL" target="GBR">
      <data key="d0">88624018</data>
    </edge>
    <edge source="BEL" target="USA">
      <data key="d0">1706555</data>
    </edge>
    <edge source="BEL" target="URY">
      <data key="d0">118278</data>
    </edge>
    <edge source="BOL" target="ARG">
      <data key="d0">40320</data>
    </edge>
    <edge source="BOL" target="CHL">
      <data key="d0">117509</data>
    </edge>
    <edge source="BOL" target="FRA">
      <data key="d0">11022</data>
    </edge>
    <edge source="BOL" target="JPN">
      <data key="d0">15078</data>
    </edge>
    <edge source="BOL" target="PRY">
      <data key="d0">10310</data>
    </edge>
    <edge source="BOL" target="CHE">
      <data key="d0">18183</data>
    </edge>
    <edge source="BOL" target="GBR">
      <data key="d0">18084</data>
    </edge>
    <edge source="BOL" target="USA">
      <data key="d0">412387</data>
    </edge>
    <edge source="BRA" target="ARG">
      <data key="d0">633552</data>
    </edge>
    <edge source="BRA" target="AUS">
      <data key="d0">69937</data>
    </edge>
    <edge source="BRA" target="AUT">
      <data key="d0">33573</data>
    </edge>
    <edge source="BRA" target="BEL">
      <data key="d0">16867</data>
    </edge>
    <edge source="BRA" target="BOL">
      <data key="d0">532507</data>
    </edge>
    <edge source="BRA" target="BGR">
      <data key="d0">14746</data>
    </edge>
    <edge source="BRA" target="CAN">
      <data key="d0">113678</data>
    </edge>
    <edge source="BRA" target="CHL">
      <data key="d0">1114974</data>
    </edge>
    <edge source="BRA" target="CHN">
      <data key="d0">40695</data>
    </edge>
    <edge source="BRA" target="COL">
      <data key="d0">88825</data>
    </edge>
    <edge source="BRA" target="CRI">
      <data key="d0">120768</data>
    </edge>
    <edge source="BRA" target="CZE">
      <data key="d0">10971</data>
    </edge>
    <edge source="BRA" target="DNK">
      <data key="d0">13310</data>
    </edge>
    <edge source="BRA" target="ECU">
      <data key="d0">44216</data>
    </edge>
    <edge source="BRA" target="EST">
      <data key="d0">41767</data>
    </edge>
    <edge source="BRA" target="FIN">
      <data key="d0">160204</data>
    </edge>
    <edge source="BRA" target="FRA">
      <data key="d0">1697598</data>
    </edge>
    <edge source="BRA" target="DEU">
      <data key="d0">445317</data>
    </edge>
    <edge source="BRA" target="HKG">
      <data key="d0">16225</data>
    </edge>
    <edge source="BRA" target="ITA">
      <data key="d0">148198</data>
    </edge>
    <edge source="BRA" target="JPN">
      <data key="d0">648906</data>
    </edge>
    <edge source="BRA" target="KOR">
      <data key="d0">37218</data>
    </edge>
    <edge source="BRA" target="LBN">
      <data key="d0">281308</data>
    </edge>
    <edge source="BRA" target="MEX">
      <data key="d0">330051</data>
    </edge>
    <edge source="BRA" target="MAR">
      <data key="d0">10657</data>
    </edge>
    <edge source="BRA" target="MOZ">
      <data key="d0">103026</data>
    </edge>
    <edge source="BRA" target="NLD">
      <data key="d0">77738</data>
    </edge>
    <edge source="BRA" target="NOR">
      <data key="d0">74798</data>
    </edge>
    <edge source="BRA" target="PAN">
      <data key="d0">51914</data>
    </edge>
    <edge source="BRA" target="PRY">
      <data key="d0">1284707</data>
    </edge>
    <edge source="BRA" target="PER">
      <data key="d0">238125</data>
    </edge>
    <edge source="BRA" target="PHL">
      <data key="d0">51880</data>
    </edge>
    <edge source="BRA" target="POL">
      <data key="d0">70997</data>
    </edge>
    <edge source="BRA" target="PRT">
      <data key="d0">194346</data>
    </edge>
    <edge source="BRA" target="ROU">
      <data key="d0">19271</data>
    </edge>
    <edge source="BRA" target="RUS">
      <data key="d0">181470</data>
    </edge>
    <edge source="BRA" target="SAU">
      <data key="d0">39967</data>
    </edge>
    <edge source="BRA" target="SGP">
      <data key="d0">24699</data>
    </edge>
    <edge source="BRA" target="ZAF">
      <data key="d0">276876</data>
    </edge>
    <edge source="BRA" target="ESP">
      <data key="d0">173656</data>
    </edge>
    <edge source="BRA" target="SWE">
      <data key="d0">13087</data>
    </edge>
    <edge source="BRA" target="CHE">
      <data key="d0">85920</data>
    </edge>
    <edge source="BRA" target="ARE">
      <data key="d0">921229</data>
    </edge>
    <edge source="BRA" target="TUN">
      <data key="d0">23898</data>
    </edge>
    <edge source="BRA" target="TUR">
      <data key="d0">78928</data>
    </edge>
    <edge source="BRA" target="GBR">
      <data key="d0">236536</data>
    </edge>
    <edge source="BRA" target="USA">
      <data key="d0">1857089</data>
    </edge>
    <edge source="BRA" target="URY">
      <data key="d0">237753</data>
    </edge>
    <edge source="CAN" target="DZA">
      <data key="d0">40288</data>
    </edge>
    <edge source="CAN" target="AUS">
      <data key="d0">644380</data>
    </edge>
    <edge source="CAN" target="AUT">
      <data key="d0">27572</data>
    </edge>
    <edge source="CAN" target="BEL">
      <data key="d0">685071</data>
    </edge>
    <edge source="CAN" target="BRA">
      <data key="d0">1127300</data>
    </edge>
    <edge source="CAN" target="BGR">
      <data key="d0">22081</data>
    </edge>
    <edge source="CAN" target="CMR">
      <data key="d0">23985</data>
    </edge>
    <edge source="CAN" target="CHL">
      <data key="d0">123817</data>
    </edge>
    <edge source="CAN" target="CHN">
      <data key="d0">1308695</data>
    </edge>
    <edge source="CAN" target="COL">
      <data key="d0">49327</data>
    </edge>
    <edge source="CAN" target="CRI">
      <data key="d0">98708</data>
    </edge>
    <edge source="CAN" target="CZE">
      <data key="d0">69495</data>
    </edge>
    <edge source="CAN" target="BEN">
      <data key="d0">18217</data>
    </edge>
    <edge source="CAN" target="DNK">
      <data key="d0">42061</data>
    </edge>
    <edge source="CAN" target="ECU">
      <data key="d0">46481</data>
    </edge>
    <edge source="CAN" target="FIN">
      <data key="d0">261483</data>
    </edge>
    <edge source="CAN" target="FRA">
      <data key="d0">1519409</data>
    </edge>
    <edge source="CAN" target="DEU">
      <data key="d0">606551</data>
    </edge>
    <edge source="CAN" target="GHA">
      <data key="d0">581994</data>
    </edge>
    <edge source="CAN" target="HKG">
      <data key="d0">3071852</data>
    </edge>
    <edge source="CAN" target="HUN">
      <data key="d0">195528</data>
    </edge>
    <edge source="CAN" target="IRL">
      <data key="d0">88731</data>
    </edge>
    <edge source="CAN" target="ISR">
      <data key="d0">67484</data>
    </edge>
    <edge source="CAN" target="ITA">
      <data key="d0">162864</data>
    </edge>
    <edge source="CAN" target="CIV">
      <data key="d0">11210</data>
    </edge>
    <edge source="CAN" target="JAM">
      <data key="d0">154506</data>
    </edge>
    <edge source="CAN" target="JPN">
      <data key="d0">7982313</data>
    </edge>
    <edge source="CAN" target="KAZ">
      <data key="d0">17820</data>
    </edge>
    <edge source="CAN" target="JOR">
      <data key="d0">29830</data>
    </edge>
    <edge source="CAN" target="KOR">
      <data key="d0">133223</data>
    </edge>
    <edge source="CAN" target="LVA">
      <data key="d0">92239</data>
    </edge>
    <edge source="CAN" target="MYS">
      <data key="d0">59347</data>
    </edge>
    <edge source="CAN" target="MEX">
      <data key="d0">294931</data>
    </edge>
    <edge source="CAN" target="OMN">
      <data key="d0">22148</data>
    </edge>
    <edge source="CAN" target="NLD">
      <data key="d0">191262</data>
    </edge>
    <edge source="CAN" target="NZL">
      <data key="d0">146067</data>
    </edge>
    <edge source="CAN" target="NOR">
      <data key="d0">156893</data>
    </edge>
    <edge source="CAN" target="PAK">
      <data key="d0">13282</data>
    </edge>
    <edge source="CAN" target="PAN">
      <data key="d0">15146</data>
    </edge>
    <edge source="CAN" target="PER">
      <data key="d0">14717</data>
    </edge>
    <edge source="CAN" target="PHL">
      <data key="d0">30877</data>
    </edge>
    <edge source="CAN" target="POL">
      <data key="d0">61452</data>
    </edge>
    <edge source="CAN" target="PRT">
      <data key="d0">10733</data>
    </edge>
    <edge source="CAN" target="RUS">
      <data key="d0">586362</data>
    </edge>
    <edge source="CAN" target="SAU">
      <data key="d0">69702</data>
    </edge>
    <edge source="CAN" target="SRB">
      <data key="d0">10696</data>
    </edge>
    <edge source="CAN" target="IND">
      <data key="d0">130657</data>
    </edge>
    <edge source="CAN" target="SGP">
      <data key="d0">195691</data>
    </edge>
    <edge source="CAN" target="SVK">
      <data key="d0">603288</data>
    </edge>
    <edge source="CAN" target="SVN">
      <data key="d0">27031</data>
    </edge>
    <edge source="CAN" target="ZAF">
      <data key="d0">110907</data>
    </edge>
    <edge source="CAN" target="ESP">
      <data key="d0">170421</data>
    </edge>
    <edge source="CAN" target="SWE">
      <data key="d0">103913</data>
    </edge>
    <edge source="CAN" target="CHE">
      <data key="d0">329358</data>
    </edge>
    <edge source="CAN" target="THA">
      <data key="d0">45498</data>
    </edge>
    <edge source="CAN" target="TGO">
      <data key="d0">66211</data>
    </edge>
    <edge source="CAN" target="ARE">
      <data key="d0">829826</data>
    </edge>
    <edge source="CAN" target="TUR">
      <data key="d0">85917</data>
    </edge>
    <edge source="CAN" target="UKR">
      <data key="d0">11652</data>
    </edge>
    <edge source="CAN" target="EGY">
      <data key="d0">12979</data>
    </edge>
    <edge source="CAN" target="GBR">
      <data key="d0">1581381</data>
    </edge>
    <edge source="CAN" target="TZA">
      <data key="d0">151824</data>
    </edge>
    <edge source="CAN" target="USA">
      <data key="d0">129745344</data>
    </edge>
    <edge source="CAN" target="BFA">
      <data key="d0">13229</data>
    </edge>
    <edge source="CHL" target="ARG">
      <data key="d0">1274538</data>
    </edge>
    <edge source="CHL" target="BOL">
      <data key="d0">13491444</data>
    </edge>
    <edge source="CHL" target="BWA">
      <data key="d0">10454</data>
    </edge>
    <edge source="CHL" target="BRA">
      <data key="d0">1304867</data>
    </edge>
    <edge source="CHL" target="COL">
      <data key="d0">523849</data>
    </edge>
    <edge source="CHL" target="CRI">
      <data key="d0">17458</data>
    </edge>
    <edge source="CHL" target="ECU">
      <data key="d0">49848</data>
    </edge>
    <edge source="CHL" target="FRA">
      <data key="d0">122279</data>
    </edge>
    <edge source="CHL" target="DEU">
      <data key="d0">19877</data>
    </edge>
    <edge source="CHL" target="MEX">
      <data key="d0">102870</data>
    </edge>
    <edge source="CHL" target="PRY">
      <data key="d0">3992606</data>
    </edge>
    <edge source="CHL" target="PER">
      <data key="d0">10621958</data>
    </edge>
    <edge source="CHL" target="ESP">
      <data key="d0">20806</data>
    </edge>
    <edge source="CHL" target="URY">
      <data key="d0">705790</data>
    </edge>
    <edge source="COL" target="AZE">
      <data key="d0">29869</data>
    </edge>
    <edge source="COL" target="AUS">
      <data key="d0">235664</data>
    </edge>
    <edge source="COL" target="AUT">
      <data key="d0">65123</data>
    </edge>
    <edge source="COL" target="BEL">
      <data key="d0">261593</data>
    </edge>
    <edge source="COL" target="BOL">
      <data key="d0">206579</data>
    </edge>
    <edge source="COL" target="CAN">
      <data key="d0">527018</data>
    </edge>
    <edge source="COL" target="CHL">
      <data key="d0">230864</data>
    </edge>
    <edge source="COL" target="CRI">
      <data key="d0">1094968</data>
    </edge>
    <edge source="COL" target="DNK">
      <data key="d0">16558</data>
    </edge>
    <edge source="COL" target="ECU">
      <data key="d0">2125461</data>
    </edge>
    <edge source="COL" target="SLV">
      <data key="d0">103849</data>
    </edge>
    <edge source="COL" target="FRA">
      <data key="d0">341014</data>
    </edge>
    <edge source="COL" target="DEU">
      <data key="d0">1186097</data>
    </edge>
    <edge source="COL" target="GRC">
      <data key="d0">42348</data>
    </edge>
    <edge source="COL" target="GTM">
      <data key="d0">246212</data>
    </edge>
    <edge source="COL" target="HND">
      <data key="d0">92758</data>
    </edge>
    <edge source="COL" target="HKG">
      <data key="d0">413665</data>
    </edge>
    <edge source="COL" target="ITA">
      <data key="d0">120758</data>
    </edge>
    <edge source="COL" target="JAM">
      <data key="d0">14050</data>
    </edge>
    <edge source="COL" target="JPN">
      <data key="d0">415635</data>
    </edge>
    <edge source="COL" target="KAZ">
      <data key="d0">45314</data>
    </edge>
    <edge source="COL" target="KOR">
      <data key="d0">1528375</data>
    </edge>
    <edge source="COL" target="LBN">
      <data key="d0">243783</data>
    </edge>
    <edge source="COL" target="MYS">
      <data key="d0">24409</data>
    </edge>
    <edge source="COL" target="MEX">
      <data key="d0">1916586</data>
    </edge>
    <edge source="COL" target="NLD">
      <data key="d0">170298</data>
    </edge>
    <edge source="COL" target="NIC">
      <data key="d0">24425</data>
    </edge>
    <edge source="COL" target="NOR">
      <data key="d0">47747</data>
    </edge>
    <edge source="COL" target="PAN">
      <data key="d0">1261433</data>
    </edge>
    <edge source="COL" target="PER">
      <data key="d0">1191497</data>
    </edge>
    <edge source="COL" target="POL">
      <data key="d0">16622</data>
    </edge>
    <edge source="COL" target="RUS">
      <data key="d0">314677</data>
    </edge>
    <edge source="COL" target="SAU">
      <data key="d0">23286</data>
    </edge>
    <edge source="COL" target="SGP">
      <data key="d0">39692</data>
    </edge>
    <edge source="COL" target="ESP">
      <data key="d0">208981</data>
    </edge>
    <edge source="COL" target="CHE">
      <data key="d0">58884</data>
    </edge>
    <edge source="COL" target="ARE">
      <data key="d0">702869</data>
    </edge>
    <edge source="COL" target="TUR">
      <data key="d0">31318</data>
    </edge>
    <edge source="COL" target="UKR">
      <data key="d0">69737</data>
    </edge>
    <edge source="COL" target="GBR">
      <data key="d0">1313145</data>
    </edge>
    <edge source="COL" target="USA">
      <data key="d0">18051698</data>
    </edge>
    <edge source="COL" target="URY">
      <data key="d0">13160</data>
    </edge>
    <edge source="CRI" target="CHL">
      <data key="d0">27511</data>
    </edge>
    <edge source="CRI" target="SLV">
      <data key="d0">32467</data>
    </edge>
    <edge source="CRI" target="DEU">
      <data key="d0">188762</data>
    </edge>
    <edge source="CRI" target="GTM">
      <data key="d0">96455</data>
    </edge>
    <edge source="CRI" target="HND">
      <data key="d0">25417</data>
    </edge>
    <edge source="CRI" target="MEX">
      <data key="d0">44294</data>
    </edge>
    <edge source="CRI" target="NIC">
      <data key="d0">201987</data>
    </edge>
    <edge source="CRI" target="PAN">
      <data key="d0">130602</data>
    </edge>
    <edge source="CRI" target="ESP">
      <data key="d0">100040</data>
    </edge>
    <edge source="CRI" target="GBR">
      <data key="d0">15574</data>
    </edge>
    <edge source="CRI" target="USA">
      <data key="d0">2663097</data>
    </edge>
    <edge source="ECU" target="CAN">
      <data key="d0">25850</data>
    </edge>
    <edge source="ECU" target="CHL">
      <data key="d0">36694</data>
    </edge>
    <edge source="ECU" target="COL">
      <data key="d0">162501</data>
    </edge>
    <edge source="ECU" target="CRI">
      <data key="d0">38232</data>
    </edge>
    <edge source="ECU" target="DEU">
      <data key="d0">46347</data>
    </edge>
    <edge source="ECU" target="JPN">
      <data key="d0">11540</data>
    </edge>
    <edge source="ECU" target="MEX">
      <data key="d0">12100</data>
    </edge>
    <edge source="ECU" target="PAN">
      <data key="d0">205556</data>
    </edge>
    <edge source="ECU" target="PER">
      <data key="d0">107750</data>
    </edge>
    <edge source="ECU" target="USA">
      <data key="d0">265900</data>
    </edge>
    <edge source="FRA" target="DZA">
      <data key="d0">1339128</data>
    </edge>
    <edge source="FRA" target="AZE">
      <data key="d0">754764</data>
    </edge>
    <edge source="FRA" target="ARG">
      <data key="d0">2300807</data>
    </edge>
    <edge source="FRA" target="AUS">
      <data key="d0">22229359</data>
    </edge>
    <edge source="FRA" target="AUT">
      <data key="d0">52959218</data>
    </edge>
    <edge source="FRA" target="ARM">
      <data key="d0">139063</data>
    </edge>
    <edge source="FRA" target="BEL">
      <data key="d0">120118565</data>
    </edge>
    <edge source="FRA" target="BOL">
      <data key="d0">11863</data>
    </edge>
    <edge source="FRA" target="BRA">
      <data key="d0">18425607</data>
    </edge>
    <edge source="FRA" target="BGR">
      <data key="d0">2486387</data>
    </edge>
    <edge source="FRA" target="BLR">
      <data key="d0">195171</data>
    </edge>
    <edge source="FRA" target="CMR">
      <data key="d0">911293</data>
    </edge>
    <edge source="FRA" target="CAN">
      <data key="d0">30079074</data>
    </edge>
    <edge source="FRA" target="CAF">
      <data key="d0">21994</data>
    </edge>
    <edge source="FRA" target="LKA">
      <data key="d0">23145</data>
    </edge>
    <edge source="FRA" target="CHL">
      <data key="d0">3255210</data>
    </edge>
    <edge source="FRA" target="CHN">
      <data key="d0">107853310</data>
    </edge>
    <edge source="FRA" target="COL">
      <data key="d0">3106043</data>
    </edge>
    <edge source="FRA" target="HRV">
      <data key="d0">976665</data>
    </edge>
    <edge source="FRA" target="CZE">
      <data key="d0">20218550</data>
    </edge>
    <edge source="FRA" target="BEN">
      <data key="d0">400687</data>
    </edge>
    <edge source="FRA" target="DNK">
      <data key="d0">15231421</data>
    </edge>
    <edge source="FRA" target="ECU">
      <data key="d0">82321</data>
    </edge>
    <edge source="FRA" target="SLV">
      <data key="d0">63802</data>
    </edge>
    <edge source="FRA" target="EST">
      <data key="d0">1062440</data>
    </edge>
    <edge source="FRA" target="FIN">
      <data key="d0">13847040</data>
    </edge>
    <edge source="FRA" target="GEO">
      <data key="d0">337857</data>
    </edge>
    <edge source="FRA" target="DEU">
      <data key="d0">310777256</data>
    </edge>
    <edge source="FRA" target="GHA">
      <data key="d0">78647</data>
    </edge>
    <edge source="FRA" target="GRC">
      <data key="d0">22050023</data>
    </edge>
    <edge source="FRA" target="GTM">
      <data key="d0">50247</data>
    </edge>
    <edge source="FRA" target="HKG">
      <data key="d0">1149031796</data>
    </edge>
    <edge source="FRA" target="HUN">
      <data key="d0">5992517</data>
    </edge>
    <edge source="FRA" target="IDN">
      <data key="d0">1706457</data>
    </edge>
    <edge source="FRA" target="IRL">
      <data key="d0">7911357</data>
    </edge>
    <edge source="FRA" target="ISR">
      <data key="d0">3273523</data>
    </edge>
    <edge source="FRA" target="ITA">
      <data key="d0">520583232</data>
    </edge>
    <edge source="FRA" target="CIV">
      <data key="d0">2318099</data>
    </edge>
    <edge source="FRA" target="JPN">
      <data key="d0">749063533</data>
    </edge>
    <edge source="FRA" target="KAZ">
      <data key="d0">3219203</data>
    </edge>
    <edge source="FRA" target="JOR">
      <data key="d0">519321</data>
    </edge>
    <edge source="FRA" target="KOR">
      <data key="d0">179255707</data>
    </edge>
    <edge source="FRA" target="KGZ">
      <data key="d0">58691</data>
    </edge>
    <edge source="FRA" target="LBN">
      <data key="d0">11732463</data>
    </edge>
    <edge source="FRA" target="LVA">
      <data key="d0">1238263</data>
    </edge>
    <edge source="FRA" target="LTU">
      <data key="d0">2494247</data>
    </edge>
    <edge source="FRA" target="MDG">
      <data key="d0">1106295</data>
    </edge>
    <edge source="FRA" target="MYS">
      <data key="d0">11036755</data>
    </edge>
    <edge source="FRA" target="MRT">
      <data key="d0">177475</data>
    </edge>
    <edge source="FRA" target="MUS">
      <data key="d0">2003857</data>
    </edge>
    <edge source="FRA" target="MEX">
      <data key="d0">27098596</data>
    </edge>
    <edge source="FRA" target="MDA">
      <data key="d0">87996</data>
    </edge>
    <edge source="FRA" target="MAR">
      <data key="d0">7074603</data>
    </edge>
    <edge source="FRA" target="MOZ">
      <data key="d0">22174</data>
    </edge>
    <edge source="FRA" target="OMN">
      <data key="d0">318071</data>
    </edge>
    <edge source="FRA" target="NLD">
      <data key="d0">44155342</data>
    </edge>
    <edge source="FRA" target="NZL">
      <data key="d0">1216363</data>
    </edge>
    <edge source="FRA" target="NER">
      <data key="d0">139823</data>
    </edge>
    <edge source="FRA" target="NOR">
      <data key="d0">7984515</data>
    </edge>
    <edge source="FRA" target="PAK">
      <data key="d0">36956</data>
    </edge>
    <edge source="FRA" target="PAN">
      <data key="d0">7001619</data>
    </edge>
    <edge source="FRA" target="PRY">
      <data key="d0">124680</data>
    </edge>
    <edge source="FRA" target="PER">
      <data key="d0">647242</data>
    </edge>
    <edge source="FRA" target="PHL">
      <data key="d0">2411183</data>
    </edge>
    <edge source="FRA" target="POL">
      <data key="d0">18641600</data>
    </edge>
    <edge source="FRA" target="PRT">
      <data key="d0">23250201</data>
    </edge>
    <edge source="FRA" target="ROU">
      <data key="d0">5418144</data>
    </edge>
    <edge source="FRA" target="RUS">
      <data key="d0">70962836</data>
    </edge>
    <edge source="FRA" target="SAU">
      <data key="d0">11629353</data>
    </edge>
    <edge source="FRA" target="SEN">
      <data key="d0">947632</data>
    </edge>
    <edge source="FRA" target="SRB">
      <data key="d0">927122</data>
    </edge>
    <edge source="FRA" target="IND">
      <data key="d0">10500983</data>
    </edge>
    <edge source="FRA" target="SGP">
      <data key="d0">262434297</data>
    </edge>
    <edge source="FRA" target="SVK">
      <data key="d0">1911929</data>
    </edge>
    <edge source="FRA" target="VNM">
      <data key="d0">2942835</data>
    </edge>
    <edge source="FRA" target="SVN">
      <data key="d0">1345646</data>
    </edge>
    <edge source="FRA" target="ZAF">
      <data key="d0">6118571</data>
    </edge>
    <edge source="FRA" target="ESP">
      <data key="d0">164181194</data>
    </edge>
    <edge source="FRA" target="SWE">
      <data key="d0">18893061</data>
    </edge>
    <edge source="FRA" target="CHE">
      <data key="d0">144194558</data>
    </edge>
    <edge source="FRA" target="THA">
      <data key="d0">19708912</data>
    </edge>
    <edge source="FRA" target="TGO">
      <data key="d0">506908</data>
    </edge>
    <edge source="FRA" target="ARE">
      <data key="d0">152395895</data>
    </edge>
    <edge source="FRA" target="TUN">
      <data key="d0">5376650</data>
    </edge>
    <edge source="FRA" target="TUR">
      <data key="d0">28929603</data>
    </edge>
    <edge source="FRA" target="UGA">
      <data key="d0">66047</data>
    </edge>
    <edge source="FRA" target="UKR">
      <data key="d0">8148540</data>
    </edge>
    <edge source="FRA" target="MKD">
      <data key="d0">67098</data>
    </edge>
    <edge source="FRA" target="EGY">
      <data key="d0">650967</data>
    </edge>
    <edge source="FRA" target="GBR">
      <data key="d0">321305894</data>
    </edge>
    <edge source="FRA" target="USA">
      <data key="d0">774953975</data>
    </edge>
    <edge source="FRA" target="BFA">
      <data key="d0">211278</data>
    </edge>
    <edge source="FRA" target="URY">
      <data key="d0">1465879</data>
    </edge>
    <edge source="DEU" target="ALB">
      <data key="d0">71616</data>
    </edge>
    <edge source="DEU" target="DZA">
      <data key="d0">418058</data>
    </edge>
    <edge source="DEU" target="AZE">
      <data key="d0">1092994</data>
    </edge>
    <edge source="DEU" target="ARG">
      <data key="d0">581205</data>
    </edge>
    <edge source="DEU" target="AUS">
      <data key="d0">6246365</data>
    </edge>
    <edge source="DEU" target="AUT">
      <data key="d0">151747321</data>
    </edge>
    <edge source="DEU" target="ARM">
      <data key="d0">219708</data>
    </edge>
    <edge source="DEU" target="BEL">
      <data key="d0">41523951</data>
    </edge>
    <edge source="DEU" target="BOL">
      <data key="d0">79103</data>
    </edge>
    <edge source="DEU" target="BWA">
      <data key="d0">11875</data>
    </edge>
    <edge source="DEU" target="BRA">
      <data key="d0">2691421</data>
    </edge>
    <edge source="DEU" target="BGR">
      <data key="d0">2081714</data>
    </edge>
    <edge source="DEU" target="BLR">
      <data key="d0">1061543</data>
    </edge>
    <edge source="DEU" target="KHM">
      <data key="d0">18023</data>
    </edge>
    <edge source="DEU" target="CMR">
      <data key="d0">160117</data>
    </edge>
    <edge source="DEU" target="CAN">
      <data key="d0">3504993</data>
    </edge>
    <edge source="DEU" target="LKA">
      <data key="d0">48431</data>
    </edge>
    <edge source="DEU" target="CHL">
      <data key="d0">1760771</data>
    </edge>
    <edge source="DEU" target="CHN">
      <data key="d0">27341393</data>
    </edge>
    <edge source="DEU" target="COL">
      <data key="d0">1712874</data>
    </edge>
    <edge source="DEU" target="CRI">
      <data key="d0">146884</data>
    </edge>
    <edge source="DEU" target="HRV">
      <data key="d0">4700536</data>
    </edge>
    <edge source="DEU" target="CZE">
      <data key="d0">38900954</data>
    </edge>
    <edge source="DEU" target="BEN">
      <data key="d0">29643</data>
    </edge>
    <edge source="DEU" target="DNK">
      <data key="d0">20677722</data>
    </edge>
    <edge source="DEU" target="ECU">
      <data key="d0">428757</data>
    </edge>
    <edge source="DEU" target="SLV">
      <data key="d0">70273</data>
    </edge>
    <edge source="DEU" target="ETH">
      <data key="d0">55386</data>
    </edge>
    <edge source="DEU" target="EST">
      <data key="d0">2743264</data>
    </edge>
    <edge source="DEU" target="FIN">
      <data key="d0">12213663</data>
    </edge>
    <edge source="DEU" target="FRA">
      <data key="d0">129196952</data>
    </edge>
    <edge source="DEU" target="GEO">
      <data key="d0">417074</data>
    </edge>
    <edge source="DEU" target="GMB">
      <data key="d0">47449</data>
    </edge>
    <edge source="DEU" target="GHA">
      <data key="d0">125935</data>
    </edge>
    <edge source="DEU" target="GRC">
      <data key="d0">5271830</data>
    </edge>
    <edge source="DEU" target="GTM">
      <data key="d0">190231</data>
    </edge>
    <edge source="DEU" target="HND">
      <data key="d0">54161</data>
    </edge>
    <edge source="DEU" target="HKG">
      <data key="d0">29828934</data>
    </edge>
    <edge source="DEU" target="HUN">
      <data key="d0">11346012</data>
    </edge>
    <edge source="DEU" target="IDN">
      <data key="d0">2612099</data>
    </edge>
    <edge source="DEU" target="IRL">
      <data key="d0">3917871</data>
    </edge>
    <edge source="DEU" target="ISR">
      <data key="d0">3946301</data>
    </edge>
    <edge source="DEU" target="ITA">
      <data key="d0">78332724</data>
    </edge>
    <edge source="DEU" target="CIV">
      <data key="d0">117731</data>
    </edge>
    <edge source="DEU" target="JAM">
      <data key="d0">59228</data>
    </edge>
    <edge source="DEU" target="JPN">
      <data key="d0">48229009</data>
    </edge>
    <edge source="DEU" target="KAZ">
      <data key="d0">3429872</data>
    </edge>
    <edge source="DEU" target="JOR">
      <data key="d0">580331</data>
    </edge>
    <edge source="DEU" target="KOR">
      <data key="d0">9358094</data>
    </edge>
    <edge source="DEU" target="KGZ">
      <data key="d0">51597</data>
    </edge>
    <edge source="DEU" target="LBN">
      <data key="d0">1995816</data>
    </edge>
    <edge source="DEU" target="LVA">
      <data key="d0">2684868</data>
    </edge>
    <edge source="DEU" target="LTU">
      <data key="d0">3818615</data>
    </edge>
    <edge source="DEU" target="MDG">
      <data key="d0">33512</data>
    </edge>
    <edge source="DEU" target="MWI">
      <data key="d0">207483</data>
    </edge>
    <edge source="DEU" target="MYS">
      <data key="d0">3835897</data>
    </edge>
    <edge source="DEU" target="MRT">
      <data key="d0">31443</data>
    </edge>
    <edge source="DEU" target="MUS">
      <data key="d0">124727</data>
    </edge>
    <edge source="DEU" target="MEX">
      <data key="d0">8886165</data>
    </edge>
    <edge source="DEU" target="MDA">
      <data key="d0">472017</data>
    </edge>
    <edge source="DEU" target="MAR">
      <data key="d0">687468</data>
    </edge>
    <edge source="DEU" target="MOZ">
      <data key="d0">45119</data>
    </edge>
    <edge source="DEU" target="OMN">
      <data key="d0">422125</data>
    </edge>
    <edge source="DEU" target="NAM">
      <data key="d0">70498</data>
    </edge>
    <edge source="DEU" target="NLD">
      <data key="d0">67034068</data>
    </edge>
    <edge source="DEU" target="NZL">
      <data key="d0">385724</data>
    </edge>
    <edge source="DEU" target="NOR">
      <data key="d0">10043047</data>
    </edge>
    <edge source="DEU" target="PAK">
      <data key="d0">493828</data>
    </edge>
    <edge source="DEU" target="PAN">
      <data key="d0">1066326</data>
    </edge>
    <edge source="DEU" target="PRY">
      <data key="d0">181469</data>
    </edge>
    <edge source="DEU" target="PER">
      <data key="d0">323974</data>
    </edge>
    <edge source="DEU" target="PHL">
      <data key="d0">476840</data>
    </edge>
    <edge source="DEU" target="POL">
      <data key="d0">71318165</data>
    </edge>
    <edge source="DEU" target="PRT">
      <data key="d0">6661308</data>
    </edge>
    <edge source="DEU" target="ROU">
      <data key="d0">6097797</data>
    </edge>
    <edge source="DEU" target="RUS">
      <data key="d0">61409443</data>
    </edge>
    <edge source="DEU" target="SAU">
      <data key="d0">6215116</data>
    </edge>
    <edge source="DEU" target="SEN">
      <data key="d0">65198</data>
    </edge>
    <edge source="DEU" target="SRB">
      <data key="d0">1906377</data>
    </edge>
    <edge source="DEU" target="IND">
      <data key="d0">2349956</data>
    </edge>
    <edge source="DEU" target="SGP">
      <data key="d0">11231430</data>
    </edge>
    <edge source="DEU" target="SVK">
      <data key="d0">17768576</data>
    </edge>
    <edge source="DEU" target="VNM">
      <data key="d0">562174</data>
    </edge>
    <edge source="DEU" target="SVN">
      <data key="d0">5153967</data>
    </edge>
    <edge source="DEU" target="ZAF">
      <data key="d0">7832611</data>
    </edge>
    <edge source="DEU" target="ZWE">
      <data key="d0">19536</data>
    </edge>
    <edge source="DEU" target="ESP">
      <data key="d0">35966725</data>
    </edge>
    <edge source="DEU" target="SWE">
      <data key="d0">25302855</data>
    </edge>
    <edge source="DEU" target="CHE">
      <data key="d0">104774018</data>
    </edge>
    <edge source="DEU" target="THA">
      <data key="d0">2024801</data>
    </edge>
    <edge source="DEU" target="TGO">
      <data key="d0">136672</data>
    </edge>
    <edge source="DEU" target="ARE">
      <data key="d0">21870304</data>
    </edge>
    <edge source="DEU" target="TUN">
      <data key="d0">466491</data>
    </edge>
    <edge source="DEU" target="TUR">
      <data key="d0">14045279</data>
    </edge>
    <edge source="DEU" target="UGA">
      <data key="d0">53179</data>
    </edge>
    <edge source="DEU" target="UKR">
      <data key="d0">12102958</data>
    </edge>
    <edge source="DEU" target="MKD">
      <data key="d0">232915</data>
    </edge>
    <edge source="DEU" target="EGY">
      <data key="d0">1388136</data>
    </edge>
    <edge source="DEU" target="GBR">
      <data key="d0">81441583</data>
    </edge>
    <edge source="DEU" target="TZA">
      <data key="d0">54119</data>
    </edge>
    <edge source="DEU" target="USA">
      <data key="d0">36948362</data>
    </edge>
    <edge source="DEU" target="BFA">
      <data key="d0">31128</data>
    </edge>
    <edge source="DEU" target="URY">
      <data key="d0">260646</data>
    </edge>
    <edge source="JPN" target="AUS">
      <data key="d0">85753</data>
    </edge>
    <edge source="JPN" target="AUT">
      <data key="d0">10999</data>
    </edge>
    <edge source="JPN" target="BEL">
      <data key="d0">45063</data>
    </edge>
    <edge source="JPN" target="BRA">
      <data key="d0">42682</data>
    </edge>
    <edge source="JPN" target="CAN">
      <data key="d0">203076</data>
    </edge>
    <edge source="JPN" target="CHN">
      <data key="d0">3240529</data>
    </edge>
    <edge source="JPN" target="DNK">
      <data key="d0">29841</data>
    </edge>
    <edge source="JPN" target="SLV">
      <data key="d0">75568</data>
    </edge>
    <edge source="JPN" target="EST">
      <data key="d0">20896</data>
    </edge>
    <edge source="JPN" target="FIN">
      <data key="d0">22011</data>
    </edge>
    <edge source="JPN" target="FRA">
      <data key="d0">1372752</data>
    </edge>
    <edge source="JPN" target="DEU">
      <data key="d0">746560</data>
    </edge>
    <edge source="JPN" target="HKG">
      <data key="d0">11417406</data>
    </edge>
    <edge source="JPN" target="IDN">
      <data key="d0">514882</data>
    </edge>
    <edge source="JPN" target="ITA">
      <data key="d0">115043</data>
    </edge>
    <edge source="JPN" target="KOR">
      <data key="d0">2598376</data>
    </edge>
    <edge source="JPN" target="LVA">
      <data key="d0">37909</data>
    </edge>
    <edge source="JPN" target="MYS">
      <data key="d0">420572</data>
    </edge>
    <edge source="JPN" target="NLD">
      <data key="d0">356793</data>
    </edge>
    <edge source="JPN" target="NZL">
      <data key="d0">42920</data>
    </edge>
    <edge source="JPN" target="NOR">
      <data key="d0">12929</data>
    </edge>
    <edge source="JPN" target="PAK">
      <data key="d0">89875</data>
    </edge>
    <edge source="JPN" target="PHL">
      <data key="d0">275375</data>
    </edge>
    <edge source="JPN" target="POL">
      <data key="d0">10473</data>
    </edge>
    <edge source="JPN" target="RUS">
      <data key="d0">43960</data>
    </edge>
    <edge source="JPN" target="IND">
      <data key="d0">64669</data>
    </edge>
    <edge source="JPN" target="SGP">
      <data key="d0">1645095</data>
    </edge>
    <edge source="JPN" target="VNM">
      <data key="d0">276552</data>
    </edge>
    <edge source="JPN" target="ESP">
      <data key="d0">27912</data>
    </edge>
    <edge source="JPN" target="CHE">
      <data key="d0">244581</data>
    </edge>
    <edge source="JPN" target="THA">
      <data key="d0">1825045</data>
    </edge>
    <edge source="JPN" target="ARE">
      <data key="d0">23728</data>
    </edge>
    <edge source="JPN" target="GBR">
      <data key="d0">540013</data>
    </edge>
    <edge source="JPN" target="USA">
      <data key="d0">2926155</data>
    </edge>
    <edge source="MEX" target="ARG">
      <data key="d0">32839</data>
    </edge>
    <edge source="MEX" target="AUS">
      <data key="d0">695026</data>
    </edge>
    <edge source="MEX" target="BEL">
      <data key="d0">23305</data>
    </edge>
    <edge source="MEX" target="BOL">
      <data key="d0">63804</data>
    </edge>
    <edge source="MEX" target="BRA">
      <data key="d0">159031</data>
    </edge>
    <edge source="MEX" target="CAN">
      <data key="d0">424996</data>
    </edge>
    <edge source="MEX" target="CHL">
      <data key="d0">290257</data>
    </edge>
    <edge source="MEX" target="CHN">
      <data key="d0">42430</data>
    </edge>
    <edge source="MEX" target="COL">
      <data key="d0">287042</data>
    </edge>
    <edge source="MEX" target="CRI">
      <data key="d0">410697</data>
    </edge>
    <edge source="MEX" target="CZE">
      <data key="d0">11648</data>
    </edge>
    <edge source="MEX" target="DNK">
      <data key="d0">12828</data>
    </edge>
    <edge source="MEX" target="ECU">
      <data key="d0">115108</data>
    </edge>
    <edge source="MEX" target="SLV">
      <data key="d0">601905</data>
    </edge>
    <edge source="MEX" target="FRA">
      <data key="d0">1514935</data>
    </edge>
    <edge source="MEX" target="DEU">
      <data key="d0">143962</data>
    </edge>
    <edge source="MEX" target="GRC">
      <data key="d0">27848</data>
    </edge>
    <edge source="MEX" target="GTM">
      <data key="d0">1239555</data>
    </edge>
    <edge source="MEX" target="HND">
      <data key="d0">150463</data>
    </edge>
    <edge source="MEX" target="HKG">
      <data key="d0">126812</data>
    </edge>
    <edge source="MEX" target="HUN">
      <data key="d0">149451</data>
    </edge>
    <edge source="MEX" target="ISR">
      <data key="d0">19530</data>
    </edge>
    <edge source="MEX" target="ITA">
      <data key="d0">493419</data>
    </edge>
    <edge source="MEX" target="JAM">
      <data key="d0">29780</data>
    </edge>
    <edge source="MEX" target="JPN">
      <data key="d0">234928</data>
    </edge>
    <edge source="MEX" target="MYS">
      <data key="d0">44279</data>
    </edge>
    <edge source="MEX" target="NLD">
      <data key="d0">236156</data>
    </edge>
    <edge source="MEX" target="NZL">
      <data key="d0">16263</data>
    </edge>
    <edge source="MEX" target="NIC">
      <data key="d0">86841</data>
    </edge>
    <edge source="MEX" target="NOR">
      <data key="d0">21977</data>
    </edge>
    <edge source="MEX" target="PAN">
      <data key="d0">744684</data>
    </edge>
    <edge source="MEX" target="PRY">
      <data key="d0">24821</data>
    </edge>
    <edge source="MEX" target="PER">
      <data key="d0">306696</data>
    </edge>
    <edge source="MEX" target="ESP">
      <data key="d0">210940</data>
    </edge>
    <edge source="MEX" target="CHE">
      <data key="d0">109493</data>
    </edge>
    <edge source="MEX" target="ARE">
      <data key="d0">20894</data>
    </edge>
    <edge source="MEX" target="GBR">
      <data key="d0">769143</data>
    </edge>
    <edge source="MEX" target="USA">
      <data key="d0">131178304</data>
    </edge>
    <edge source="MEX" target="URY">
      <data key="d0">15123</data>
    </edge>
    <edge source="NOR" target="AUS">
      <data key="d0">81731</data>
    </edge>
    <edge source="NOR" target="AUT">
      <data key="d0">66334</data>
    </edge>
    <edge source="NOR" target="BEL">
      <data key="d0">37789</data>
    </edge>
    <edge source="NOR" target="CAN">
      <data key="d0">15119</data>
    </edge>
    <edge source="NOR" target="DNK">
      <data key="d0">551535</data>
    </edge>
    <edge source="NOR" target="FIN">
      <data key="d0">257960</data>
    </edge>
    <edge source="NOR" target="FRA">
      <data key="d0">136000</data>
    </edge>
    <edge source="NOR" target="DEU">
      <data key="d0">225276</data>
    </edge>
    <edge source="NOR" target="ITA">
      <data key="d0">38253</data>
    </edge>
    <edge source="NOR" target="JPN">
      <data key="d0">14168</data>
    </edge>
    <edge source="NOR" target="LVA">
      <data key="d0">29759</data>
    </edge>
    <edge source="NOR" target="NLD">
      <data key="d0">83764</data>
    </edge>
    <edge source="NOR" target="POL">
      <data key="d0">67957</data>
    </edge>
    <edge source="NOR" target="ROU">
      <data key="d0">13888</data>
    </edge>
    <edge source="NOR" target="RUS">
      <data key="d0">129647</data>
    </edge>
    <edge source="NOR" target="IND">
      <data key="d0">18967</data>
    </edge>
    <edge source="NOR" target="SGP">
      <data key="d0">72684</data>
    </edge>
    <edge source="NOR" target="ESP">
      <data key="d0">21988</data>
    </edge>
    <edge source="NOR" target="SWE">
      <data key="d0">4598285</data>
    </edge>
    <edge source="NOR" target="CHE">
      <data key="d0">145665</data>
    </edge>
    <edge source="NOR" target="ARE">
      <data key="d0">18322</data>
    </edge>
    <edge source="NOR" target="GBR">
      <data key="d0">243160</data>
    </edge>
    <edge source="NOR" target="USA">
      <data key="d0">833664</data>
    </edge>
    <edge source="PRY" target="BRA">
      <data key="d0">81918</data>
    </edge>
    <edge source="PRY" target="CHE">
      <data key="d0">70357</data>
    </edge>
    <edge source="PRY" target="USA">
      <data key="d0">2781637</data>
    </edge>
    <edge source="PER" target="ARG">
      <data key="d0">65447</data>
    </edge>
    <edge source="PER" target="AUS">
      <data key="d0">16766</data>
    </edge>
    <edge source="PER" target="BOL">
      <data key="d0">297099</data>
    </edge>
    <edge source="PER" target="BRA">
      <data key="d0">25386</data>
    </edge>
    <edge source="PER" target="CAN">
      <data key="d0">77729</data>
    </edge>
    <edge source="PER" target="CHL">
      <data key="d0">726995</data>
    </edge>
    <edge source="PER" target="COL">
      <data key="d0">1874970</data>
    </edge>
    <edge source="PER" target="CRI">
      <data key="d0">390240</data>
    </edge>
    <edge source="PER" target="ECU">
      <data key="d0">505315</data>
    </edge>
    <edge source="PER" target="SLV">
      <data key="d0">68116</data>
    </edge>
    <edge source="PER" target="FRA">
      <data key="d0">43569</data>
    </edge>
    <edge source="PER" target="DEU">
      <data key="d0">49897</data>
    </edge>
    <edge source="PER" target="GTM">
      <data key="d0">43562</data>
    </edge>
    <edge source="PER" target="HND">
      <data key="d0">19166</data>
    </edge>
    <edge source="PER" target="ITA">
      <data key="d0">16297</data>
    </edge>
    <edge source="PER" target="JPN">
      <data key="d0">107580</data>
    </edge>
    <edge source="PER" target="MEX">
      <data key="d0">206771</data>
    </edge>
    <edge source="PER" target="NZL">
      <data key="d0">65967</data>
    </edge>
    <edge source="PER" target="PAN">
      <data key="d0">84665</data>
    </edge>
    <edge source="PER" target="PRY">
      <data key="d0">645893</data>
    </edge>
    <edge source="PER" target="ZAF">
      <data key="d0">16160</data>
    </edge>
    <edge source="PER" target="ESP">
      <data key="d0">148055</data>
    </edge>
    <edge source="PER" target="GBR">
      <data key="d0">25819</data>
    </edge>
    <edge source="PER" target="USA">
      <data key="d0">1059056</data>
    </edge>
    <edge source="PER" target="URY">
      <data key="d0">14696</data>
    </edge>
    <edge source="ESP" target="DZA">
      <data key="d0">1002607</data>
    </edge>
    <edge source="ESP" target="AZE">
      <data key="d0">142686</data>
    </edge>
    <edge source="ESP" target="ARG">
      <data key="d0">481270</data>
    </edge>
    <edge source="ESP" target="AUS">
      <data key="d0">901709</data>
    </edge>
    <edge source="ESP" target="AUT">
      <data key="d0">8480601</data>
    </edge>
    <edge source="ESP" target="ARM">
      <data key="d0">52215</data>
    </edge>
    <edge source="ESP" target="BEL">
      <data key="d0">13452636</data>
    </edge>
    <edge source="ESP" target="BOL">
      <data key="d0">11562</data>
    </edge>
    <edge source="ESP" target="BRA">
      <data key="d0">403752</data>
    </edge>
    <edge source="ESP" target="BGR">
      <data key="d0">853641</data>
    </edge>
    <edge source="ESP" target="BLR">
      <data key="d0">103216</data>
    </edge>
    <edge source="ESP" target="CMR">
      <data key="d0">24163</data>
    </edge>
    <edge source="ESP" target="CAN">
      <data key="d0">1321062</data>
    </edge>
    <edge source="ESP" target="CHL">
      <data key="d0">1720177</data>
    </edge>
    <edge source="ESP" target="CHN">
      <data key="d0">4685175</data>
    </edge>
    <edge source="ESP" target="COL">
      <data key="d0">1539763</data>
    </edge>
    <edge source="ESP" target="CRI">
      <data key="d0">523435</data>
    </edge>
    <edge source="ESP" target="HRV">
      <data key="d0">633936</data>
    </edge>
    <edge source="ESP" target="CZE">
      <data key="d0">1887961</data>
    </edge>
    <edge source="ESP" target="BEN">
      <data key="d0">12304</data>
    </edge>
    <edge source="ESP" target="DNK">
      <data key="d0">596751</data>
    </edge>
    <edge source="ESP" target="ECU">
      <data key="d0">666472</data>
    </edge>
    <edge source="ESP" target="SLV">
      <data key="d0">151429</data>
    </edge>
    <edge source="ESP" target="EST">
      <data key="d0">343760</data>
    </edge>
    <edge source="ESP" target="FIN">
      <data key="d0">1141370</data>
    </edge>
    <edge source="ESP" target="FRA">
      <data key="d0">241984020</data>
    </edge>
    <edge source="ESP" target="GEO">
      <data key="d0">151457</data>
    </edge>
    <edge source="ESP" target="GMB">
      <data key="d0">26304</data>
    </edge>
    <edge source="ESP" target="DEU">
      <data key="d0">26626703</data>
    </edge>
    <edge source="ESP" target="GRC">
      <data key="d0">7708703</data>
    </edge>
    <edge source="ESP" target="GTM">
      <data key="d0">189672</data>
    </edge>
    <edge source="ESP" target="HND">
      <data key="d0">45839</data>
    </edge>
    <edge source="ESP" target="HKG">
      <data key="d0">18361195</data>
    </edge>
    <edge source="ESP" target="HUN">
      <data key="d0">2689852</data>
    </edge>
    <edge source="ESP" target="IDN">
      <data key="d0">617685</data>
    </edge>
    <edge source="ESP" target="IRL">
      <data key="d0">2019438</data>
    </edge>
    <edge source="ESP" target="ISR">
      <data key="d0">1134556</data>
    </edge>
    <edge source="ESP" target="ITA">
      <data key="d0">58115626</data>
    </edge>
    <edge source="ESP" target="CIV">
      <data key="d0">179488</data>
    </edge>
    <edge source="ESP" target="JPN">
      <data key="d0">15763683</data>
    </edge>
    <edge source="ESP" target="KAZ">
      <data key="d0">264190</data>
    </edge>
    <edge source="ESP" target="JOR">
      <data key="d0">427335</data>
    </edge>
    <edge source="ESP" target="KOR">
      <data key="d0">1851920</data>
    </edge>
    <edge source="ESP" target="KGZ">
      <data key="d0">13992</data>
    </edge>
    <edge source="ESP" target="LBN">
      <data key="d0">1195800</data>
    </edge>
    <edge source="ESP" target="LVA">
      <data key="d0">651111</data>
    </edge>
    <edge source="ESP" target="LTU">
      <data key="d0">930461</data>
    </edge>
    <edge source="ESP" target="MYS">
      <data key="d0">482819</data>
    </edge>
    <edge source="ESP" target="MRT">
      <data key="d0">26026</data>
    </edge>
    <edge source="ESP" target="MUS">
      <data key="d0">23336</data>
    </edge>
    <edge source="ESP" target="MEX">
      <data key="d0">27689744</data>
    </edge>
    <edge source="ESP" target="MAR">
      <data key="d0">1919621</data>
    </edge>
    <edge source="ESP" target="MOZ">
      <data key="d0">10055</data>
    </edge>
    <edge source="ESP" target="OMN">
      <data key="d0">55969</data>
    </edge>
    <edge source="ESP" target="NLD">
      <data key="d0">10100164</data>
    </edge>
    <edge source="ESP" target="NZL">
      <data key="d0">96676</data>
    </edge>
    <edge source="ESP" target="NIC">
      <data key="d0">15628</data>
    </edge>
    <edge source="ESP" target="NOR">
      <data key="d0">689171</data>
    </edge>
    <edge source="ESP" target="PAK">
      <data key="d0">10466</data>
    </edge>
    <edge source="ESP" target="PAN">
      <data key="d0">827935</data>
    </edge>
    <edge source="ESP" target="PRY">
      <data key="d0">59664</data>
    </edge>
    <edge source="ESP" target="PER">
      <data key="d0">1138361</data>
    </edge>
    <edge source="ESP" target="PHL">
      <data key="d0">220987</data>
    </edge>
    <edge source="ESP" target="POL">
      <data key="d0">9500595</data>
    </edge>
    <edge source="ESP" target="PRT">
      <data key="d0">59304723</data>
    </edge>
    <edge source="ESP" target="ROU">
      <data key="d0">2928661</data>
    </edge>
    <edge source="ESP" target="RUS">
      <data key="d0">5101390</data>
    </edge>
    <edge source="ESP" target="SAU">
      <data key="d0">4842692</data>
    </edge>
    <edge source="ESP" target="SEN">
      <data key="d0">43268</data>
    </edge>
    <edge source="ESP" target="SRB">
      <data key="d0">649971</data>
    </edge>
    <edge source="ESP" target="IND">
      <data key="d0">222690</data>
    </edge>
    <edge source="ESP" target="SGP">
      <data key="d0">1923169</data>
    </edge>
    <edge source="ESP" target="SVK">
      <data key="d0">596967</data>
    </edge>
    <edge source="ESP" target="VNM">
      <data key="d0">88979</data>
    </edge>
    <edge source="ESP" target="SVN">
      <data key="d0">966382</data>
    </edge>
    <edge source="ESP" target="ZAF">
      <data key="d0">204112</data>
    </edge>
    <edge source="ESP" target="SWE">
      <data key="d0">2931783</data>
    </edge>
    <edge source="ESP" target="CHE">
      <data key="d0">6263564</data>
    </edge>
    <edge source="ESP" target="THA">
      <data key="d0">1429493</data>
    </edge>
    <edge source="ESP" target="TGO">
      <data key="d0">37299</data>
    </edge>
    <edge source="ESP" target="ARE">
      <data key="d0">3859682</data>
    </edge>
    <edge source="ESP" target="TUN">
      <data key="d0">788046</data>
    </edge>
    <edge source="ESP" target="TUR">
      <data key="d0">10063259</data>
    </edge>
    <edge source="ESP" target="UKR">
      <data key="d0">575740</data>
    </edge>
    <edge source="ESP" target="MKD">
      <data key="d0">252390</data>
    </edge>
    <edge source="ESP" target="EGY">
      <data key="d0">366962</data>
    </edge>
    <edge source="ESP" target="GBR">
      <data key="d0">47260089</data>
    </edge>
    <edge source="ESP" target="USA">
      <data key="d0">17425350</data>
    </edge>
    <edge source="ESP" target="BFA">
      <data key="d0">24631</data>
    </edge>
    <edge source="ESP" target="URY">
      <data key="d0">238206</data>
    </edge>
    <edge source="CHE" target="AZE">
      <data key="d0">197858</data>
    </edge>
    <edge source="CHE" target="ARG">
      <data key="d0">149102</data>
    </edge>
    <edge source="CHE" target="AUS">
      <data key="d0">3190071</data>
    </edge>
    <edge source="CHE" target="AUT">
      <data key="d0">20211995</data>
    </edge>
    <edge source="CHE" target="ARM">
      <data key="d0">76073</data>
    </edge>
    <edge source="CHE" target="BEL">
      <data key="d0">2709283</data>
    </edge>
    <edge source="CHE" target="BOL">
      <data key="d0">14780</data>
    </edge>
    <edge source="CHE" target="BRA">
      <data key="d0">610571</data>
    </edge>
    <edge source="CHE" target="BGR">
      <data key="d0">85073</data>
    </edge>
    <edge source="CHE" target="BLR">
      <data key="d0">49527</data>
    </edge>
    <edge source="CHE" target="CAN">
      <data key="d0">1792921</data>
    </edge>
    <edge source="CHE" target="CHL">
      <data key="d0">300920</data>
    </edge>
    <edge source="CHE" target="CHN">
      <data key="d0">47565207</data>
    </edge>
    <edge source="CHE" target="COL">
      <data key="d0">155630</data>
    </edge>
    <edge source="CHE" target="CRI">
      <data key="d0">35938</data>
    </edge>
    <edge source="CHE" target="HRV">
      <data key="d0">27561</data>
    </edge>
    <edge source="CHE" target="CZE">
      <data key="d0">447439</data>
    </edge>
    <edge source="CHE" target="BEN">
      <data key="d0">25447</data>
    </edge>
    <edge source="CHE" target="DNK">
      <data key="d0">213402</data>
    </edge>
    <edge source="CHE" target="ECU">
      <data key="d0">61732</data>
    </edge>
    <edge source="CHE" target="EST">
      <data key="d0">19966</data>
    </edge>
    <edge source="CHE" target="FIN">
      <data key="d0">193620</data>
    </edge>
    <edge source="CHE" target="FRA">
      <data key="d0">23112040</data>
    </edge>
    <edge source="CHE" target="GEO">
      <data key="d0">78418</data>
    </edge>
    <edge source="CHE" target="DEU">
      <data key="d0">41783856</data>
    </edge>
    <edge source="CHE" target="GRC">
      <data key="d0">248144</data>
    </edge>
    <edge source="CHE" target="HND">
      <data key="d0">48831</data>
    </edge>
    <edge source="CHE" target="HKG">
      <data key="d0">46052351</data>
    </edge>
    <edge source="CHE" target="HUN">
      <data key="d0">146006</data>
    </edge>
    <edge source="CHE" target="IDN">
      <data key="d0">342538</data>
    </edge>
    <edge source="CHE" target="IRL">
      <data key="d0">104106</data>
    </edge>
    <edge source="CHE" target="ISR">
      <data key="d0">271837</data>
    </edge>
    <edge source="CHE" target="ITA">
      <data key="d0">24811016</data>
    </edge>
    <edge source="CHE" target="CIV">
      <data key="d0">119227</data>
    </edge>
    <edge source="CHE" target="JAM">
      <data key="d0">13576</data>
    </edge>
    <edge source="CHE" target="JPN">
      <data key="d0">31119884</data>
    </edge>
    <edge source="CHE" target="KAZ">
      <data key="d0">135007</data>
    </edge>
    <edge source="CHE" target="JOR">
      <data key="d0">91025</data>
    </edge>
    <edge source="CHE" target="KOR">
      <data key="d0">21957922</data>
    </edge>
    <edge source="CHE" target="KGZ">
      <data key="d0">20230</data>
    </edge>
    <edge source="CHE" target="LBN">
      <data key="d0">370075</data>
    </edge>
    <edge source="CHE" target="LVA">
      <data key="d0">22877</data>
    </edge>
    <edge source="CHE" target="LTU">
      <data key="d0">87759</data>
    </edge>
    <edge source="CHE" target="MYS">
      <data key="d0">1372479</data>
    </edge>
    <edge source="CHE" target="MEX">
      <data key="d0">1188327</data>
    </edge>
    <edge source="CHE" target="MAR">
      <data key="d0">175722</data>
    </edge>
    <edge source="CHE" target="OMN">
      <data key="d0">154540</data>
    </edge>
    <edge source="CHE" target="NLD">
      <data key="d0">3284897</data>
    </edge>
    <edge source="CHE" target="NZL">
      <data key="d0">50765</data>
    </edge>
    <edge source="CHE" target="NIC">
      <data key="d0">26443</data>
    </edge>
    <edge source="CHE" target="NER">
      <data key="d0">11755</data>
    </edge>
    <edge source="CHE" target="NOR">
      <data key="d0">839935</data>
    </edge>
    <edge source="CHE" target="PAK">
      <data key="d0">23277</data>
    </edge>
    <edge source="CHE" target="PAN">
      <data key="d0">278850</data>
    </edge>
    <edge source="CHE" target="PRY">
      <data key="d0">13302</data>
    </edge>
    <edge source="CHE" target="PER">
      <data key="d0">88287</data>
    </edge>
    <edge source="CHE" target="PHL">
      <data key="d0">669541</data>
    </edge>
    <edge source="CHE" target="POL">
      <data key="d0">539572</data>
    </edge>
    <edge source="CHE" target="PRT">
      <data key="d0">382180</data>
    </edge>
    <edge source="CHE" target="ROU">
      <data key="d0">102232</data>
    </edge>
    <edge source="CHE" target="RUS">
      <data key="d0">5623120</data>
    </edge>
    <edge source="CHE" target="SAU">
      <data key="d0">505032</data>
    </edge>
    <edge source="CHE" target="SRB">
      <data key="d0">82653</data>
    </edge>
    <edge source="CHE" target="IND">
      <data key="d0">697843</data>
    </edge>
    <edge source="CHE" target="SGP">
      <data key="d0">10086005</data>
    </edge>
    <edge source="CHE" target="SVK">
      <data key="d0">147004</data>
    </edge>
    <edge source="CHE" target="VNM">
      <data key="d0">595027</data>
    </edge>
    <edge source="CHE" target="SVN">
      <data key="d0">66124</data>
    </edge>
    <edge source="CHE" target="ZAF">
      <data key="d0">265802</data>
    </edge>
    <edge source="CHE" target="ESP">
      <data key="d0">2586943</data>
    </edge>
    <edge source="CHE" target="SWE">
      <data key="d0">811641</data>
    </edge>
    <edge source="CHE" target="THA">
      <data key="d0">2804859</data>
    </edge>
    <edge source="CHE" target="TGO">
      <data key="d0">14443</data>
    </edge>
    <edge source="CHE" target="ARE">
      <data key="d0">6992068</data>
    </edge>
    <edge source="CHE" target="TUN">
      <data key="d0">77786</data>
    </edge>
    <edge source="CHE" target="TUR">
      <data key="d0">880770</data>
    </edge>
    <edge source="CHE" target="UKR">
      <data key="d0">879607</data>
    </edge>
    <edge source="CHE" target="EGY">
      <data key="d0">76287</data>
    </edge>
    <edge source="CHE" target="GBR">
      <data key="d0">8127317</data>
    </edge>
    <edge source="CHE" target="USA">
      <data key="d0">28168680</data>
    </edge>
    <edge source="CHE" target="URY">
      <data key="d0">315187</data>
    </edge>
    <edge source="ARE" target="DZA">
      <data key="d0">881728</data>
    </edge>
    <edge source="ARE" target="AZE">
      <data key="d0">865359</data>
    </edge>
    <edge source="ARE" target="AUS">
      <data key="d0">168157</data>
    </edge>
    <edge source="ARE" target="AUT">
      <data key="d0">39886</data>
    </edge>
    <edge source="ARE" target="ARM">
      <data key="d0">477592</data>
    </edge>
    <edge source="ARE" target="BEL">
      <data key="d0">27217</data>
    </edge>
    <edge source="ARE" target="BRA">
      <data key="d0">15414</data>
    </edge>
    <edge source="ARE" target="BDI">
      <data key="d0">48035</data>
    </edge>
    <edge source="ARE" target="BLR">
      <data key="d0">36279</data>
    </edge>
    <edge source="ARE" target="CMR">
      <data key="d0">287000</data>
    </edge>
    <edge source="ARE" target="LKA">
      <data key="d0">207194</data>
    </edge>
    <edge source="ARE" target="CHN">
      <data key="d0">400038</data>
    </edge>
    <edge source="ARE" target="CZE">
      <data key="d0">49240</data>
    </edge>
    <edge source="ARE" target="BEN">
      <data key="d0">489499</data>
    </edge>
    <edge source="ARE" target="ETH">
      <data key="d0">347461</data>
    </edge>
    <edge source="ARE" target="FIN">
      <data key="d0">81308</data>
    </edge>
    <edge source="ARE" target="FRA">
      <data key="d0">2333594</data>
    </edge>
    <edge source="ARE" target="GEO">
      <data key="d0">261565</data>
    </edge>
    <edge source="ARE" target="GMB">
      <data key="d0">53382</data>
    </edge>
    <edge source="ARE" target="DEU">
      <data key="d0">683691</data>
    </edge>
    <edge source="ARE" target="GHA">
      <data key="d0">340642</data>
    </edge>
    <edge source="ARE" target="GRC">
      <data key="d0">164990</data>
    </edge>
    <edge source="ARE" target="HKG">
      <data key="d0">1291984</data>
    </edge>
    <edge source="ARE" target="ITA">
      <data key="d0">994301</data>
    </edge>
    <edge source="ARE" target="CIV">
      <data key="d0">178518</data>
    </edge>
    <edge source="ARE" target="JPN">
      <data key="d0">3935050</data>
    </edge>
    <edge source="ARE" target="KAZ">
      <data key="d0">628008</data>
    </edge>
    <edge source="ARE" target="JOR">
      <data key="d0">4619088</data>
    </edge>
    <edge source="ARE" target="KOR">
      <data key="d0">308806</data>
    </edge>
    <edge source="ARE" target="KGZ">
      <data key="d0">64074</data>
    </edge>
    <edge source="ARE" target="LBN">
      <data key="d0">6274381</data>
    </edge>
    <edge source="ARE" target="LVA">
      <data key="d0">27715</data>
    </edge>
    <edge source="ARE" target="LTU">
      <data key="d0">59702</data>
    </edge>
    <edge source="ARE" target="MDG">
      <data key="d0">77228</data>
    </edge>
    <edge source="ARE" target="MWI">
      <data key="d0">18198</data>
    </edge>
    <edge source="ARE" target="MYS">
      <data key="d0">204908</data>
    </edge>
    <edge source="ARE" target="MRT">
      <data key="d0">344393</data>
    </edge>
    <edge source="ARE" target="MUS">
      <data key="d0">191229</data>
    </edge>
    <edge source="ARE" target="MEX">
      <data key="d0">78535</data>
    </edge>
    <edge source="ARE" target="MAR">
      <data key="d0">1908638</data>
    </edge>
    <edge source="ARE" target="MOZ">
      <data key="d0">317751</data>
    </edge>
    <edge source="ARE" target="OMN">
      <data key="d0">9208293</data>
    </edge>
    <edge source="ARE" target="NLD">
      <data key="d0">208766</data>
    </edge>
    <edge source="ARE" target="PAK">
      <data key="d0">1899797</data>
    </edge>
    <edge source="ARE" target="PHL">
      <data key="d0">14119</data>
    </edge>
    <edge source="ARE" target="POL">
      <data key="d0">23662</data>
    </edge>
    <edge source="ARE" target="PRT">
      <data key="d0">30695</data>
    </edge>
    <edge source="ARE" target="ROU">
      <data key="d0">40123</data>
    </edge>
    <edge source="ARE" target="RUS">
      <data key="d0">1164256</data>
    </edge>
    <edge source="ARE" target="SAU">
      <data key="d0">43742748</data>
    </edge>
    <edge source="ARE" target="SEN">
      <data key="d0">1372911</data>
    </edge>
    <edge source="ARE" target="IND">
      <data key="d0">2018309</data>
    </edge>
    <edge source="ARE" target="SGP">
      <data key="d0">518224</data>
    </edge>
    <edge source="ARE" target="SVK">
      <data key="d0">13028</data>
    </edge>
    <edge source="ARE" target="VNM">
      <data key="d0">239263</data>
    </edge>
    <edge source="ARE" target="ZAF">
      <data key="d0">275042</data>
    </edge>
    <edge source="ARE" target="ZWE">
      <data key="d0">24384</data>
    </edge>
    <edge source="ARE" target="ESP">
      <data key="d0">515592</data>
    </edge>
    <edge source="ARE" target="SWE">
      <data key="d0">63352</data>
    </edge>
    <edge source="ARE" target="CHE">
      <data key="d0">546169</data>
    </edge>
    <edge source="ARE" target="THA">
      <data key="d0">47678</data>
    </edge>
    <edge source="ARE" target="TGO">
      <data key="d0">81785</data>
    </edge>
    <edge source="ARE" target="TUN">
      <data key="d0">163388</data>
    </edge>
    <edge source="ARE" target="TUR">
      <data key="d0">639440</data>
    </edge>
    <edge source="ARE" target="UGA">
      <data key="d0">164231</data>
    </edge>
    <edge source="ARE" target="UKR">
      <data key="d0">280302</data>
    </edge>
    <edge source="ARE" target="EGY">
      <data key="d0">5040592</data>
    </edge>
    <edge source="ARE" target="GBR">
      <data key="d0">437427</data>
    </edge>
    <edge source="ARE" target="TZA">
      <data key="d0">2011338</data>
    </edge>
    <edge source="ARE" target="USA">
      <data key="d0">271211</data>
    </edge>
    <edge source="ARE" target="URY">
      <data key="d0">87027</data>
    </edge>
    <edge source="TUR" target="ALB">
      <data key="d0">452452</data>
    </edge>
    <edge source="TUR" target="DZA">
      <data key="d0">138764</data>
    </edge>
    <edge source="TUR" target="AZE">
      <data key="d0">707213</data>
    </edge>
    <edge source="TUR" target="AUS">
      <data key="d0">144374</data>
    </edge>
    <edge source="TUR" target="AUT">
      <data key="d0">4504358</data>
    </edge>
    <edge source="TUR" target="BEL">
      <data key="d0">1048813</data>
    </edge>
    <edge source="TUR" target="BGR">
      <data key="d0">534433</data>
    </edge>
    <edge source="TUR" target="BLR">
      <data key="d0">46013</data>
    </edge>
    <edge source="TUR" target="CMR">
      <data key="d0">10694</data>
    </edge>
    <edge source="TUR" target="CAN">
      <data key="d0">297049</data>
    </edge>
    <edge source="TUR" target="CHL">
      <data key="d0">71503</data>
    </edge>
    <edge source="TUR" target="CHN">
      <data key="d0">733405</data>
    </edge>
    <edge source="TUR" target="HRV">
      <data key="d0">49882</data>
    </edge>
    <edge source="TUR" target="CZE">
      <data key="d0">1485445</data>
    </edge>
    <edge source="TUR" target="DNK">
      <data key="d0">3554760</data>
    </edge>
    <edge source="TUR" target="EST">
      <data key="d0">283960</data>
    </edge>
    <edge source="TUR" target="FIN">
      <data key="d0">287716</data>
    </edge>
    <edge source="TUR" target="FRA">
      <data key="d0">7394735</data>
    </edge>
    <edge source="TUR" target="GEO">
      <data key="d0">468226</data>
    </edge>
    <edge source="TUR" target="DEU">
      <data key="d0">17322296</data>
    </edge>
    <edge source="TUR" target="GHA">
      <data key="d0">11509</data>
    </edge>
    <edge source="TUR" target="GRC">
      <data key="d0">590792</data>
    </edge>
    <edge source="TUR" target="HKG">
      <data key="d0">381838</data>
    </edge>
    <edge source="TUR" target="HUN">
      <data key="d0">374409</data>
    </edge>
    <edge source="TUR" target="IRL">
      <data key="d0">424998</data>
    </edge>
    <edge source="TUR" target="ISR">
      <data key="d0">668299</data>
    </edge>
    <edge source="TUR" target="ITA">
      <data key="d0">60843465</data>
    </edge>
    <edge source="TUR" target="CIV">
      <data key="d0">19288</data>
    </edge>
    <edge source="TUR" target="JPN">
      <data key="d0">458721</data>
    </edge>
    <edge source="TUR" target="KAZ">
      <data key="d0">1723332</data>
    </edge>
    <edge source="TUR" target="JOR">
      <data key="d0">116644</data>
    </edge>
    <edge source="TUR" target="KOR">
      <data key="d0">21114</data>
    </edge>
    <edge source="TUR" target="KGZ">
      <data key="d0">261226</data>
    </edge>
    <edge source="TUR" target="LBN">
      <data key="d0">304029</data>
    </edge>
    <edge source="TUR" target="LVA">
      <data key="d0">49076</data>
    </edge>
    <edge source="TUR" target="LTU">
      <data key="d0">73872</data>
    </edge>
    <edge source="TUR" target="MYS">
      <data key="d0">10801</data>
    </edge>
    <edge source="TUR" target="MEX">
      <data key="d0">60020</data>
    </edge>
    <edge source="TUR" target="MDA">
      <data key="d0">144823</data>
    </edge>
    <edge source="TUR" target="MAR">
      <data key="d0">124053</data>
    </edge>
    <edge source="TUR" target="OMN">
      <data key="d0">37781</data>
    </edge>
    <edge source="TUR" target="NLD">
      <data key="d0">2681148</data>
    </edge>
    <edge source="TUR" target="NOR">
      <data key="d0">135022</data>
    </edge>
    <edge source="TUR" target="PAK">
      <data key="d0">18592</data>
    </edge>
    <edge source="TUR" target="PHL">
      <data key="d0">13614</data>
    </edge>
    <edge source="TUR" target="POL">
      <data key="d0">909271</data>
    </edge>
    <edge source="TUR" target="PRT">
      <data key="d0">114273</data>
    </edge>
    <edge source="TUR" target="ROU">
      <data key="d0">1222057</data>
    </edge>
    <edge source="TUR" target="RUS">
      <data key="d0">15963797</data>
    </edge>
    <edge source="TUR" target="SAU">
      <data key="d0">574421</data>
    </edge>
    <edge source="TUR" target="SEN">
      <data key="d0">54700</data>
    </edge>
    <edge source="TUR" target="SRB">
      <data key="d0">896691</data>
    </edge>
    <edge source="TUR" target="IND">
      <data key="d0">325187</data>
    </edge>
    <edge source="TUR" target="SGP">
      <data key="d0">263942</data>
    </edge>
    <edge source="TUR" target="SVK">
      <data key="d0">107248</data>
    </edge>
    <edge source="TUR" target="VNM">
      <data key="d0">56744</data>
    </edge>
    <edge source="TUR" target="ZAF">
      <data key="d0">284305</data>
    </edge>
    <edge source="TUR" target="ESP">
      <data key="d0">7047681</data>
    </edge>
    <edge source="TUR" target="SWE">
      <data key="d0">773863</data>
    </edge>
    <edge source="TUR" target="CHE">
      <data key="d0">4085317</data>
    </edge>
    <edge source="TUR" target="THA">
      <data key="d0">24965</data>
    </edge>
    <edge source="TUR" target="ARE">
      <data key="d0">2159608</data>
    </edge>
    <edge source="TUR" target="TUN">
      <data key="d0">583327</data>
    </edge>
    <edge source="TUR" target="UKR">
      <data key="d0">1865552</data>
    </edge>
    <edge source="TUR" target="MKD">
      <data key="d0">213763</data>
    </edge>
    <edge source="TUR" target="EGY">
      <data key="d0">344600</data>
    </edge>
    <edge source="TUR" target="GBR">
      <data key="d0">35421335</data>
    </edge>
    <edge source="TUR" target="TZA">
      <data key="d0">20751</data>
    </edge>
    <edge source="TUR" target="USA">
      <data key="d0">6307209</data>
    </edge>
    <edge source="GBR" target="ALB">
      <data key="d0">50784</data>
    </edge>
    <edge source="GBR" target="DZA">
      <data key="d0">252366</data>
    </edge>
    <edge source="GBR" target="AZE">
      <data key="d0">307178</data>
    </edge>
    <edge source="GBR" target="ARG">
      <data key="d0">21687</data>
    </edge>
    <edge source="GBR" target="AUS">
      <data key="d0">5821644</data>
    </edge>
    <edge source="GBR" target="AUT">
      <data key="d0">6202830</data>
    </edge>
    <edge source="GBR" target="ARM">
      <data key="d0">48297</data>
    </edge>
    <edge source="GBR" target="BEL">
      <data key="d0">16428677</data>
    </edge>
    <edge source="GBR" target="BRA">
      <data key="d0">1348148</data>
    </edge>
    <edge source="GBR" target="BGR">
      <data key="d0">822245</data>
    </edge>
    <edge source="GBR" target="BLR">
      <data key="d0">43286</data>
    </edge>
    <edge source="GBR" target="CAN">
      <data key="d0">3377295</data>
    </edge>
    <edge source="GBR" target="LKA">
      <data key="d0">25537</data>
    </edge>
    <edge source="GBR" target="CHL">
      <data key="d0">304911</data>
    </edge>
    <edge source="GBR" target="CHN">
      <data key="d0">2733252</data>
    </edge>
    <edge source="GBR" target="COL">
      <data key="d0">56101</data>
    </edge>
    <edge source="GBR" target="HRV">
      <data key="d0">295727</data>
    </edge>
    <edge source="GBR" target="CZE">
      <data key="d0">8418265</data>
    </edge>
    <edge source="GBR" target="BEN">
      <data key="d0">19466</data>
    </edge>
    <edge source="GBR" target="DNK">
      <data key="d0">17437370</data>
    </edge>
    <edge source="GBR" target="ECU">
      <data key="d0">57531</data>
    </edge>
    <edge source="GBR" target="EST">
      <data key="d0">673012</data>
    </edge>
    <edge source="GBR" target="FIN">
      <data key="d0">7444161</data>
    </edge>
    <edge source="GBR" target="FRA">
      <data key="d0">89427996</data>
    </edge>
    <edge source="GBR" target="GEO">
      <data key="d0">85425</data>
    </edge>
    <edge source="GBR" target="DEU">
      <data key="d0">111654227</data>
    </edge>
    <edge source="GBR" target="GHA">
      <data key="d0">404769</data>
    </edge>
    <edge source="GBR" target="GRC">
      <data key="d0">8543732</data>
    </edge>
    <edge source="GBR" target="GTM">
      <data key="d0">47614</data>
    </edge>
    <edge source="GBR" target="HKG">
      <data key="d0">16790305</data>
    </edge>
    <edge source="GBR" target="HUN">
      <data key="d0">1838887</data>
    </edge>
    <edge source="GBR" target="IDN">
      <data key="d0">470871</data>
    </edge>
    <edge source="GBR" target="IRL">
      <data key="d0">78581342</data>
    </edge>
    <edge source="GBR" target="ISR">
      <data key="d0">1174982</data>
    </edge>
    <edge source="GBR" target="ITA">
      <data key="d0">74751648</data>
    </edge>
    <edge source="GBR" target="JAM">
      <data key="d0">14130</data>
    </edge>
    <edge source="GBR" target="JPN">
      <data key="d0">32396560</data>
    </edge>
    <edge source="GBR" target="KAZ">
      <data key="d0">499803</data>
    </edge>
    <edge source="GBR" target="JOR">
      <data key="d0">319989</data>
    </edge>
    <edge source="GBR" target="KOR">
      <data key="d0">25802632</data>
    </edge>
    <edge source="GBR" target="LBN">
      <data key="d0">514693</data>
    </edge>
    <edge source="GBR" target="LVA">
      <data key="d0">886918</data>
    </edge>
    <edge source="GBR" target="LTU">
      <data key="d0">2581019</data>
    </edge>
    <edge source="GBR" target="MYS">
      <data key="d0">1158225</data>
    </edge>
    <edge source="GBR" target="MUS">
      <data key="d0">36299</data>
    </edge>
    <edge source="GBR" target="MEX">
      <data key="d0">329505</data>
    </edge>
    <edge source="GBR" target="MDA">
      <data key="d0">11706</data>
    </edge>
    <edge source="GBR" target="MAR">
      <data key="d0">216535</data>
    </edge>
    <edge source="GBR" target="OMN">
      <data key="d0">4370326</data>
    </edge>
    <edge source="GBR" target="NLD">
      <data key="d0">41860938</data>
    </edge>
    <edge source="GBR" target="NZL">
      <data key="d0">458394</data>
    </edge>
    <edge source="GBR" target="NOR">
      <data key="d0">10124202</data>
    </edge>
    <edge source="GBR" target="PAK">
      <data key="d0">144744</data>
    </edge>
    <edge source="GBR" target="PAN">
      <data key="d0">169951</data>
    </edge>
    <edge source="GBR" target="PER">
      <data key="d0">72545</data>
    </edge>
    <edge source="GBR" target="PHL">
      <data key="d0">2038213</data>
    </edge>
    <edge source="GBR" target="POL">
      <data key="d0">12286435</data>
    </edge>
    <edge source="GBR" target="PRT">
      <data key="d0">6979247</data>
    </edge>
    <edge source="GBR" target="ROU">
      <data key="d0">2826740</data>
    </edge>
    <edge source="GBR" target="RUS">
      <data key="d0">11463413</data>
    </edge>
    <edge source="GBR" target="SAU">
      <data key="d0">2573860</data>
    </edge>
    <edge source="GBR" target="SRB">
      <data key="d0">236481</data>
    </edge>
    <edge source="GBR" target="IND">
      <data key="d0">1439264</data>
    </edge>
    <edge source="GBR" target="SGP">
      <data key="d0">7791536</data>
    </edge>
    <edge source="GBR" target="SVK">
      <data key="d0">1256782</data>
    </edge>
    <edge source="GBR" target="VNM">
      <data key="d0">53956</data>
    </edge>
    <edge source="GBR" target="SVN">
      <data key="d0">1846892</data>
    </edge>
    <edge source="GBR" target="ZAF">
      <data key="d0">2858353</data>
    </edge>
    <edge source="GBR" target="ZWE">
      <data key="d0">14707</data>
    </edge>
    <edge source="GBR" target="ESP">
      <data key="d0">31674609</data>
    </edge>
    <edge source="GBR" target="SWE">
      <data key="d0">27600634</data>
    </edge>
    <edge source="GBR" target="CHE">
      <data key="d0">8877165</data>
    </edge>
    <edge source="GBR" target="THA">
      <data key="d0">3024629</data>
    </edge>
    <edge source="GBR" target="ARE">
      <data key="d0">12464118</data>
    </edge>
    <edge source="GBR" target="TUN">
      <data key="d0">17821</data>
    </edge>
    <edge source="GBR" target="TUR">
      <data key="d0">6175755</data>
    </edge>
    <edge source="GBR" target="UGA">
      <data key="d0">39761</data>
    </edge>
    <edge source="GBR" target="UKR">
      <data key="d0">1939557</data>
    </edge>
    <edge source="GBR" target="MKD">
      <data key="d0">43034</data>
    </edge>
    <edge source="GBR" target="EGY">
      <data key="d0">754030</data>
    </edge>
    <edge source="GBR" target="TZA">
      <data key="d0">14812</data>
    </edge>
    <edge source="GBR" target="USA">
      <data key="d0">27992584</data>
    </edge>
    <edge source="GBR" target="BFA">
      <data key="d0">12672</data>
    </edge>
    <edge source="GBR" target="URY">
      <data key="d0">229850</data>
    </edge>
    <edge source="USA" target="DZA">
      <data key="d0">132700</data>
    </edge>
    <edge source="USA" target="AZE">
      <data key="d0">44736</data>
    </edge>
    <edge source="USA" target="ARG">
      <data key="d0">1533421</data>
    </edge>
    <edge source="USA" target="AUS">
      <data key="d0">23139104</data>
    </edge>
    <edge source="USA" target="AUT">
      <data key="d0">354241</data>
    </edge>
    <edge source="USA" target="ARM">
      <data key="d0">25602</data>
    </edge>
    <edge source="USA" target="BEL">
      <data key="d0">6539251</data>
    </edge>
    <edge source="USA" target="BOL">
      <data key="d0">843370</data>
    </edge>
    <edge source="USA" target="BRA">
      <data key="d0">9156192</data>
    </edge>
    <edge source="USA" target="BGR">
      <data key="d0">14925</data>
    </edge>
    <edge source="USA" target="BLR">
      <data key="d0">20225</data>
    </edge>
    <edge source="USA" target="KHM">
      <data key="d0">11067</data>
    </edge>
    <edge source="USA" target="CAN">
      <data key="d0">444147798</data>
    </edge>
    <edge source="USA" target="CHL">
      <data key="d0">4967844</data>
    </edge>
    <edge source="USA" target="CHN">
      <data key="d0">14787864</data>
    </edge>
    <edge source="USA" target="COL">
      <data key="d0">6001608</data>
    </edge>
    <edge source="USA" target="CRI">
      <data key="d0">2649580</data>
    </edge>
    <edge source="USA" target="HRV">
      <data key="d0">30018</data>
    </edge>
    <edge source="USA" target="CZE">
      <data key="d0">500470</data>
    </edge>
    <edge source="USA" target="BEN">
      <data key="d0">23760</data>
    </edge>
    <edge source="USA" target="DNK">
      <data key="d0">1510802</data>
    </edge>
    <edge source="USA" target="ECU">
      <data key="d0">3293321</data>
    </edge>
    <edge source="USA" target="SLV">
      <data key="d0">2048948</data>
    </edge>
    <edge source="USA" target="ETH">
      <data key="d0">56649</data>
    </edge>
    <edge source="USA" target="EST">
      <data key="d0">176025</data>
    </edge>
    <edge source="USA" target="FIN">
      <data key="d0">2224082</data>
    </edge>
    <edge source="USA" target="FRA">
      <data key="d0">14180739</data>
    </edge>
    <edge source="USA" target="GEO">
      <data key="d0">11658</data>
    </edge>
    <edge source="USA" target="DEU">
      <data key="d0">21616792</data>
    </edge>
    <edge source="USA" target="GHA">
      <data key="d0">291791</data>
    </edge>
    <edge source="USA" target="GRC">
      <data key="d0">205889</data>
    </edge>
    <edge source="USA" target="GTM">
      <data key="d0">1663773</data>
    </edge>
    <edge source="USA" target="HND">
      <data key="d0">826263</data>
    </edge>
    <edge source="USA" target="HKG">
      <data key="d0">25510683</data>
    </edge>
    <edge source="USA" target="HUN">
      <data key="d0">1241457</data>
    </edge>
    <edge source="USA" target="IDN">
      <data key="d0">1405294</data>
    </edge>
    <edge source="USA" target="IRL">
      <data key="d0">1640190</data>
    </edge>
    <edge source="USA" target="ISR">
      <data key="d0">4488316</data>
    </edge>
    <edge source="USA" target="ITA">
      <data key="d0">12985783</data>
    </edge>
    <edge source="USA" target="CIV">
      <data key="d0">45115</data>
    </edge>
    <edge source="USA" target="JAM">
      <data key="d0">968279</data>
    </edge>
    <edge source="USA" target="JPN">
      <data key="d0">186220480</data>
    </edge>
    <edge source="USA" target="KAZ">
      <data key="d0">1077769</data>
    </edge>
    <edge source="USA" target="JOR">
      <data key="d0">242917</data>
    </edge>
    <edge source="USA" target="KOR">
      <data key="d0">32323838</data>
    </edge>
    <edge source="USA" target="LBN">
      <data key="d0">556502</data>
    </edge>
    <edge source="USA" target="LVA">
      <data key="d0">204374</data>
    </edge>
    <edge source="USA" target="LTU">
      <data key="d0">228673</data>
    </edge>
    <edge source="USA" target="MWI">
      <data key="d0">282384</data>
    </edge>
    <edge source="USA" target="MYS">
      <data key="d0">2069083</data>
    </edge>
    <edge source="USA" target="MEX">
      <data key="d0">77730146</data>
    </edge>
    <edge source="USA" target="MDA">
      <data key="d0">15187</data>
    </edge>
    <edge source="USA" target="MOZ">
      <data key="d0">107817</data>
    </edge>
    <edge source="USA" target="OMN">
      <data key="d0">248178</data>
    </edge>
    <edge source="USA" target="NAM">
      <data key="d0">60087</data>
    </edge>
    <edge source="USA" target="NLD">
      <data key="d0">19011307</data>
    </edge>
    <edge source="USA" target="NZL">
      <data key="d0">1784127</data>
    </edge>
    <edge source="USA" target="NIC">
      <data key="d0">383353</data>
    </edge>
    <edge source="USA" target="NOR">
      <data key="d0">1292752</data>
    </edge>
    <edge source="USA" target="PAK">
      <data key="d0">100520</data>
    </edge>
    <edge source="USA" target="PAN">
      <data key="d0">11385822</data>
    </edge>
    <edge source="USA" target="PRY">
      <data key="d0">1141304</data>
    </edge>
    <edge source="USA" target="PER">
      <data key="d0">3380392</data>
    </edge>
    <edge source="USA" target="PHL">
      <data key="d0">1329133</data>
    </edge>
    <edge source="USA" target="POL">
      <data key="d0">880346</data>
    </edge>
    <edge source="USA" target="PRT">
      <data key="d0">197529</data>
    </edge>
    <edge source="USA" target="ROU">
      <data key="d0">83413</data>
    </edge>
    <edge source="USA" target="RUS">
      <data key="d0">6428243</data>
    </edge>
    <edge source="USA" target="SAU">
      <data key="d0">7138765</data>
    </edge>
    <edge source="USA" target="SEN">
      <data key="d0">35191</data>
    </edge>
    <edge source="USA" target="SRB">
      <data key="d0">79378</data>
    </edge>
    <edge source="USA" target="IND">
      <data key="d0">3586270</data>
    </edge>
    <edge source="USA" target="SGP">
      <data key="d0">7131228</data>
    </edge>
    <edge source="USA" target="SVK">
      <data key="d0">16683</data>
    </edge>
    <edge source="USA" target="VNM">
      <data key="d0">1194640</data>
    </edge>
    <edge source="USA" target="SVN">
      <data key="d0">67402</data>
    </edge>
    <edge source="USA" target="ZAF">
      <data key="d0">2728227</data>
    </edge>
    <edge source="USA" target="ESP">
      <data key="d0">17684205</data>
    </edge>
    <edge source="USA" target="SWE">
      <data key="d0">3081158</data>
    </edge>
    <edge source="USA" target="CHE">
      <data key="d0">4849002</data>
    </edge>
    <edge source="USA" target="THA">
      <data key="d0">3529397</data>
    </edge>
    <edge source="USA" target="TGO">
      <data key="d0">347590</data>
    </edge>
    <edge source="USA" target="ARE">
      <data key="d0">15044535</data>
    </edge>
    <edge source="USA" target="TUN">
      <data key="d0">41060</data>
    </edge>
    <edge source="USA" target="TUR">
      <data key="d0">1197441</data>
    </edge>
    <edge source="USA" target="UGA">
      <data key="d0">126643</data>
    </edge>
    <edge source="USA" target="UKR">
      <data key="d0">532391</data>
    </edge>
    <edge source="USA" target="MKD">
      <data key="d0">10192</data>
    </edge>
    <edge source="USA" target="EGY">
      <data key="d0">746834</data>
    </edge>
    <edge source="USA" target="GBR">
      <data key="d0">29719003</data>
    </edge>
    <edge source="USA" target="TZA">
      <data key="d0">107019</data>
    </edge>
    <edge source="USA" target="BFA">
      <data key="d0">15407</data>
    </edge>
    <edge source="USA" target="URY">
      <data key="d0">1455419</data>
    </edge>
    <edge source="URY" target="BRA">
      <data key="d0">99437</data>
    </edge>
    <edge source="URY" target="CHL">
      <data key="d0">148258</data>
    </edge>
    <edge source="URY" target="FRA">
      <data key="d0">257089</data>
    </edge>
    <edge source="URY" target="MEX">
      <data key="d0">26026</data>
    </edge>
    <edge source="URY" target="PRY">
      <data key="d0">40568</data>
    </edge>
    <edge source="ARM" target="GEO">
      <data key="d0">21496</data>
    </edge>
    <edge source="ARM" target="ITA">
      <data key="d0">71483</data>
    </edge>
    <edge source="GEO" target="AZE">
      <data key="d0">28343</data>
    </edge>
    <edge source="GEO" target="ARM">
      <data key="d0">409942</data>
    </edge>
    <edge source="CHN" target="ALB">
      <data key="d0">8279697</data>
    </edge>
    <edge source="CHN" target="DZA">
      <data key="d0">54774951</data>
    </edge>
    <edge source="CHN" target="AZE">
      <data key="d0">12075830</data>
    </edge>
    <edge source="CHN" target="ARG">
      <data key="d0">138497840</data>
    </edge>
    <edge source="CHN" target="AUS">
      <data key="d0">422428297</data>
    </edge>
    <edge source="CHN" target="AUT">
      <data key="d0">22314784</data>
    </edge>
    <edge source="CHN" target="ARM">
      <data key="d0">376517</data>
    </edge>
    <edge source="CHN" target="BEL">
      <data key="d0">445432233</data>
    </edge>
    <edge source="CHN" target="BOL">
      <data key="d0">1627710</data>
    </edge>
    <edge source="CHN" target="BWA">
      <data key="d0">2354517</data>
    </edge>
    <edge source="CHN" target="BRA">
      <data key="d0">627149789</data>
    </edge>
    <edge source="CHN" target="BGR">
      <data key="d0">10483626</data>
    </edge>
    <edge source="CHN" target="BLR">
      <data key="d0">1274282</data>
    </edge>
    <edge source="CHN" target="KHM">
      <data key="d0">9133738</data>
    </edge>
    <edge source="CHN" target="CMR">
      <data key="d0">15354800</data>
    </edge>
    <edge source="CHN" target="CAN">
      <data key="d0">470313311</data>
    </edge>
    <edge source="CHN" target="CAF">
      <data key="d0">235356</data>
    </edge>
    <edge source="CHN" target="LKA">
      <data key="d0">12223568</data>
    </edge>
    <edge source="CHN" target="CHL">
      <data key="d0">187237662</data>
    </edge>
    <edge source="CHN" target="COL">
      <data key="d0">74813533</data>
    </edge>
    <edge source="CHN" target="CRI">
      <data key="d0">7490569</data>
    </edge>
    <edge source="CHN" target="HRV">
      <data key="d0">15123418</data>
    </edge>
    <edge source="CHN" target="CZE">
      <data key="d0">33625691</data>
    </edge>
    <edge source="CHN" target="BEN">
      <data key="d0">45299957</data>
    </edge>
    <edge source="CHN" target="DNK">
      <data key="d0">52002559</data>
    </edge>
    <edge source="CHN" target="ECU">
      <data key="d0">30710775</data>
    </edge>
    <edge source="CHN" target="SLV">
      <data key="d0">4347655</data>
    </edge>
    <edge source="CHN" target="ETH">
      <data key="d0">1814666</data>
    </edge>
    <edge source="CHN" target="EST">
      <data key="d0">14204370</data>
    </edge>
    <edge source="CHN" target="FIN">
      <data key="d0">62450525</data>
    </edge>
    <edge source="CHN" target="FRA">
      <data key="d0">737849809</data>
    </edge>
    <edge source="CHN" target="GEO">
      <data key="d0">4091920</data>
    </edge>
    <edge source="CHN" target="GMB">
      <data key="d0">1581419</data>
    </edge>
    <edge source="CHN" target="PSE">
      <data key="d0">559717</data>
    </edge>
    <edge source="CHN" target="DEU">
      <data key="d0">1081109220</data>
    </edge>
    <edge source="CHN" target="GHA">
      <data key="d0">112589690</data>
    </edge>
    <edge source="CHN" target="GRC">
      <data key="d0">53701402</data>
    </edge>
    <edge source="CHN" target="GTM">
      <data key="d0">9829385</data>
    </edge>
    <edge source="CHN" target="HND">
      <data key="d0">29877415</data>
    </edge>
    <edge source="CHN" target="HKG">
      <data key="d0">1592510146</data>
    </edge>
    <edge source="CHN" target="HUN">
      <data key="d0">9830047</data>
    </edge>
    <edge source="CHN" target="IDN">
      <data key="d0">370502041</data>
    </edge>
    <edge source="CHN" target="IRL">
      <data key="d0">24720947</data>
    </edge>
    <edge source="CHN" target="ISR">
      <data key="d0">108996587</data>
    </edge>
    <edge source="CHN" target="ITA">
      <data key="d0">738515052</data>
    </edge>
    <edge source="CHN" target="CIV">
      <data key="d0">5298085</data>
    </edge>
    <edge source="CHN" target="JAM">
      <data key="d0">27846095</data>
    </edge>
    <edge source="CHN" target="JPN">
      <data key="d0">1774442483</data>
    </edge>
    <edge source="CHN" target="KAZ">
      <data key="d0">129840733</data>
    </edge>
    <edge source="CHN" target="JOR">
      <data key="d0">41432423</data>
    </edge>
    <edge source="CHN" target="KOR">
      <data key="d0">569999348</data>
    </edge>
    <edge source="CHN" target="KGZ">
      <data key="d0">75715704</data>
    </edge>
    <edge source="CHN" target="LBN">
      <data key="d0">24486135</data>
    </edge>
    <edge source="CHN" target="LVA">
      <data key="d0">19048279</data>
    </edge>
    <edge source="CHN" target="LTU">
      <data key="d0">15439871</data>
    </edge>
    <edge source="CHN" target="MDG">
      <data key="d0">8631223</data>
    </edge>
    <edge source="CHN" target="MWI">
      <data key="d0">8714028</data>
    </edge>
    <edge source="CHN" target="MYS">
      <data key="d0">716077462</data>
    </edge>
    <edge source="CHN" target="MRT">
      <data key="d0">4378015</data>
    </edge>
    <edge source="CHN" target="MUS">
      <data key="d0">5663722</data>
    </edge>
    <edge source="CHN" target="MEX">
      <data key="d0">305008890</data>
    </edge>
    <edge source="CHN" target="MDA">
      <data key="d0">1966245</data>
    </edge>
    <edge source="CHN" target="MAR">
      <data key="d0">45342530</data>
    </edge>
    <edge source="CHN" target="MOZ">
      <data key="d0">17573738</data>
    </edge>
    <edge source="CHN" target="OMN">
      <data key="d0">36667856</data>
    </edge>
    <edge source="CHN" target="NAM">
      <data key="d0">5086155</data>
    </edge>
    <edge source="CHN" target="NLD">
      <data key="d0">730370185</data>
    </edge>
    <edge source="CHN" target="NZL">
      <data key="d0">39722697</data>
    </edge>
    <edge source="CHN" target="NIC">
      <data key="d0">1218639</data>
    </edge>
    <edge source="CHN" target="NER">
      <data key="d0">103836</data>
    </edge>
    <edge source="CHN" target="NOR">
      <data key="d0">36142465</data>
    </edge>
    <edge source="CHN" target="PAK">
      <data key="d0">42894763</data>
    </edge>
    <edge source="CHN" target="PAN">
      <data key="d0">251570242</data>
    </edge>
    <edge source="CHN" target="PRY">
      <data key="d0">25183275</data>
    </edge>
    <edge source="CHN" target="PER">
      <data key="d0">59613182</data>
    </edge>
    <edge source="CHN" target="PHL">
      <data key="d0">126617042</data>
    </edge>
    <edge source="CHN" target="POL">
      <data key="d0">207011209</data>
    </edge>
    <edge source="CHN" target="PRT">
      <data key="d0">61840464</data>
    </edge>
    <edge source="CHN" target="ROU">
      <data key="d0">31817511</data>
    </edge>
    <edge source="CHN" target="RUS">
      <data key="d0">415333701</data>
    </edge>
    <edge source="CHN" target="SAU">
      <data key="d0">376911360</data>
    </edge>
    <edge source="CHN" target="SEN">
      <data key="d0">9618109</data>
    </edge>
    <edge source="CHN" target="SRB">
      <data key="d0">6977803</data>
    </edge>
    <edge source="CHN" target="IND">
      <data key="d0">332866322</data>
    </edge>
    <edge source="CHN" target="SGP">
      <data key="d0">388207925</data>
    </edge>
    <edge source="CHN" target="SVK">
      <data key="d0">10719257</data>
    </edge>
    <edge source="CHN" target="VNM">
      <data key="d0">89887920</data>
    </edge>
    <edge source="CHN" target="SVN">
      <data key="d0">48266076</data>
    </edge>
    <edge source="CHN" target="ZAF">
      <data key="d0">364003376</data>
    </edge>
    <edge source="CHN" target="ZWE">
      <data key="d0">2145971</data>
    </edge>
    <edge source="CHN" target="ESP">
      <data key="d0">642003631</data>
    </edge>
    <edge source="CHN" target="SWE">
      <data key="d0">84919614</data>
    </edge>
    <edge source="CHN" target="CHE">
      <data key="d0">52238400</data>
    </edge>
    <edge source="CHN" target="THA">
      <data key="d0">197834922</data>
    </edge>
    <edge source="CHN" target="TGO">
      <data key="d0">82964239</data>
    </edge>
    <edge source="CHN" target="ARE">
      <data key="d0">466413635</data>
    </edge>
    <edge source="CHN" target="TUN">
      <data key="d0">24351731</data>
    </edge>
    <edge source="CHN" target="TUR">
      <data key="d0">93765059</data>
    </edge>
    <edge source="CHN" target="UGA">
      <data key="d0">13434093</data>
    </edge>
    <edge source="CHN" target="UKR">
      <data key="d0">92318676</data>
    </edge>
    <edge source="CHN" target="MKD">
      <data key="d0">85596</data>
    </edge>
    <edge source="CHN" target="EGY">
      <data key="d0">97041927</data>
    </edge>
    <edge source="CHN" target="GBR">
      <data key="d0">1152452927</data>
    </edge>
    <edge source="CHN" target="TZA">
      <data key="d0">32349461</data>
    </edge>
    <edge source="CHN" target="USA">
      <data key="d0">6268594019</data>
    </edge>
    <edge source="CHN" target="BFA">
      <data key="d0">28505</data>
    </edge>
    <edge source="CHN" target="URY">
      <data key="d0">43462542</data>
    </edge>
    <edge source="CZE" target="DZA">
      <data key="d0">83616</data>
    </edge>
    <edge source="CZE" target="AZE">
      <data key="d0">126367</data>
    </edge>
    <edge source="CZE" target="AUS">
      <data key="d0">280077</data>
    </edge>
    <edge source="CZE" target="AUT">
      <data key="d0">15909338</data>
    </edge>
    <edge source="CZE" target="ARM">
      <data key="d0">40129</data>
    </edge>
    <edge source="CZE" target="BEL">
      <data key="d0">3102652</data>
    </edge>
    <edge source="CZE" target="BRA">
      <data key="d0">463222</data>
    </edge>
    <edge source="CZE" target="BGR">
      <data key="d0">1188615</data>
    </edge>
    <edge source="CZE" target="BLR">
      <data key="d0">363217</data>
    </edge>
    <edge source="CZE" target="CAN">
      <data key="d0">354593</data>
    </edge>
    <edge source="CZE" target="CHL">
      <data key="d0">11839</data>
    </edge>
    <edge source="CZE" target="CHN">
      <data key="d0">2874799</data>
    </edge>
    <edge source="CZE" target="HRV">
      <data key="d0">483952</data>
    </edge>
    <edge source="CZE" target="DNK">
      <data key="d0">902917</data>
    </edge>
    <edge source="CZE" target="EST">
      <data key="d0">883825</data>
    </edge>
    <edge source="CZE" target="FIN">
      <data key="d0">1633031</data>
    </edge>
    <edge source="CZE" target="FRA">
      <data key="d0">9314085</data>
    </edge>
    <edge source="CZE" target="GEO">
      <data key="d0">80767</data>
    </edge>
    <edge source="CZE" target="DEU">
      <data key="d0">123453417</data>
    </edge>
    <edge source="CZE" target="GHA">
      <data key="d0">24658</data>
    </edge>
    <edge source="CZE" target="GRC">
      <data key="d0">971903</data>
    </edge>
    <edge source="CZE" target="HND">
      <data key="d0">10996</data>
    </edge>
    <edge source="CZE" target="HKG">
      <data key="d0">6076310</data>
    </edge>
    <edge source="CZE" target="HUN">
      <data key="d0">4361755</data>
    </edge>
    <edge source="CZE" target="IDN">
      <data key="d0">740420</data>
    </edge>
    <edge source="CZE" target="IRL">
      <data key="d0">1374170</data>
    </edge>
    <edge source="CZE" target="ISR">
      <data key="d0">181783</data>
    </edge>
    <edge source="CZE" target="ITA">
      <data key="d0">14019099</data>
    </edge>
    <edge source="CZE" target="JPN">
      <data key="d0">6583535</data>
    </edge>
    <edge source="CZE" target="KAZ">
      <data key="d0">813564</data>
    </edge>
    <edge source="CZE" target="JOR">
      <data key="d0">17681</data>
    </edge>
    <edge source="CZE" target="KOR">
      <data key="d0">1760313</data>
    </edge>
    <edge source="CZE" target="LBN">
      <data key="d0">81214</data>
    </edge>
    <edge source="CZE" target="LVA">
      <data key="d0">630443</data>
    </edge>
    <edge source="CZE" target="LTU">
      <data key="d0">1914714</data>
    </edge>
    <edge source="CZE" target="MWI">
      <data key="d0">23003</data>
    </edge>
    <edge source="CZE" target="MYS">
      <data key="d0">436112</data>
    </edge>
    <edge source="CZE" target="MUS">
      <data key="d0">13943</data>
    </edge>
    <edge source="CZE" target="MEX">
      <data key="d0">62467</data>
    </edge>
    <edge source="CZE" target="MDA">
      <data key="d0">82035</data>
    </edge>
    <edge source="CZE" target="MAR">
      <data key="d0">101602</data>
    </edge>
    <edge source="CZE" target="OMN">
      <data key="d0">22507</data>
    </edge>
    <edge source="CZE" target="NLD">
      <data key="d0">7754970</data>
    </edge>
    <edge source="CZE" target="NOR">
      <data key="d0">594005</data>
    </edge>
    <edge source="CZE" target="PHL">
      <data key="d0">803662</data>
    </edge>
    <edge source="CZE" target="POL">
      <data key="d0">11472767</data>
    </edge>
    <edge source="CZE" target="PRT">
      <data key="d0">584156</data>
    </edge>
    <edge source="CZE" target="ROU">
      <data key="d0">2969581</data>
    </edge>
    <edge source="CZE" target="RUS">
      <data key="d0">2359814</data>
    </edge>
    <edge source="CZE" target="SAU">
      <data key="d0">222986</data>
    </edge>
    <edge source="CZE" target="SRB">
      <data key="d0">234327</data>
    </edge>
    <edge source="CZE" target="IND">
      <data key="d0">27165</data>
    </edge>
    <edge source="CZE" target="SGP">
      <data key="d0">1284434</data>
    </edge>
    <edge source="CZE" target="SVK">
      <data key="d0">19448071</data>
    </edge>
    <edge source="CZE" target="SVN">
      <data key="d0">1216913</data>
    </edge>
    <edge source="CZE" target="ZAF">
      <data key="d0">250841</data>
    </edge>
    <edge source="CZE" target="ESP">
      <data key="d0">2894811</data>
    </edge>
    <edge source="CZE" target="SWE">
      <data key="d0">2235658</data>
    </edge>
    <edge source="CZE" target="CHE">
      <data key="d0">5197847</data>
    </edge>
    <edge source="CZE" target="ARE">
      <data key="d0">1308541</data>
    </edge>
    <edge source="CZE" target="TUN">
      <data key="d0">69656</data>
    </edge>
    <edge source="CZE" target="TUR">
      <data key="d0">654295</data>
    </edge>
    <edge source="CZE" target="UKR">
      <data key="d0">1585544</data>
    </edge>
    <edge source="CZE" target="MKD">
      <data key="d0">28369</data>
    </edge>
    <edge source="CZE" target="EGY">
      <data key="d0">140940</data>
    </edge>
    <edge source="CZE" target="GBR">
      <data key="d0">10090597</data>
    </edge>
    <edge source="CZE" target="TZA">
      <data key="d0">35599</data>
    </edge>
    <edge source="CZE" target="USA">
      <data key="d0">3105025</data>
    </edge>
    <edge source="DNK" target="AUS">
      <data key="d0">1611963</data>
    </edge>
    <edge source="DNK" target="AUT">
      <data key="d0">1245108</data>
    </edge>
    <edge source="DNK" target="BEL">
      <data key="d0">2168234</data>
    </edge>
    <edge source="DNK" target="BGR">
      <data key="d0">211535</data>
    </edge>
    <edge source="DNK" target="BLR">
      <data key="d0">30687</data>
    </edge>
    <edge source="DNK" target="CAN">
      <data key="d0">253850</data>
    </edge>
    <edge source="DNK" target="CHN">
      <data key="d0">529539</data>
    </edge>
    <edge source="DNK" target="HRV">
      <data key="d0">29128</data>
    </edge>
    <edge source="DNK" target="CZE">
      <data key="d0">236942</data>
    </edge>
    <edge source="DNK" target="EST">
      <data key="d0">228854</data>
    </edge>
    <edge source="DNK" target="FIN">
      <data key="d0">6755971</data>
    </edge>
    <edge source="DNK" target="FRA">
      <data key="d0">4070774</data>
    </edge>
    <edge source="DNK" target="GEO">
      <data key="d0">15919</data>
    </edge>
    <edge source="DNK" target="DEU">
      <data key="d0">23660103</data>
    </edge>
    <edge source="DNK" target="GRC">
      <data key="d0">126603</data>
    </edge>
    <edge source="DNK" target="HKG">
      <data key="d0">1389903</data>
    </edge>
    <edge source="DNK" target="HUN">
      <data key="d0">365227</data>
    </edge>
    <edge source="DNK" target="IDN">
      <data key="d0">23266</data>
    </edge>
    <edge source="DNK" target="IRL">
      <data key="d0">372690</data>
    </edge>
    <edge source="DNK" target="ISR">
      <data key="d0">52858</data>
    </edge>
    <edge source="DNK" target="ITA">
      <data key="d0">1464572</data>
    </edge>
    <edge source="DNK" target="JPN">
      <data key="d0">719170</data>
    </edge>
    <edge source="DNK" target="KAZ">
      <data key="d0">12550</data>
    </edge>
    <edge source="DNK" target="JOR">
      <data key="d0">10080</data>
    </edge>
    <edge source="DNK" target="KOR">
      <data key="d0">1695299</data>
    </edge>
    <edge source="DNK" target="LBN">
      <data key="d0">39608</data>
    </edge>
    <edge source="DNK" target="LVA">
      <data key="d0">674735</data>
    </edge>
    <edge source="DNK" target="LTU">
      <data key="d0">175563</data>
    </edge>
    <edge source="DNK" target="MYS">
      <data key="d0">27501</data>
    </edge>
    <edge source="DNK" target="MEX">
      <data key="d0">33866</data>
    </edge>
    <edge source="DNK" target="MAR">
      <data key="d0">22772</data>
    </edge>
    <edge source="DNK" target="NLD">
      <data key="d0">7195809</data>
    </edge>
    <edge source="DNK" target="NZL">
      <data key="d0">33429</data>
    </edge>
    <edge source="DNK" target="NOR">
      <data key="d0">16527330</data>
    </edge>
    <edge source="DNK" target="PHL">
      <data key="d0">38466</data>
    </edge>
    <edge source="DNK" target="POL">
      <data key="d0">2518646</data>
    </edge>
    <edge source="DNK" target="PRT">
      <data key="d0">145190</data>
    </edge>
    <edge source="DNK" target="ROU">
      <data key="d0">144820</data>
    </edge>
    <edge source="DNK" target="RUS">
      <data key="d0">585975</data>
    </edge>
    <edge source="DNK" target="SAU">
      <data key="d0">11025</data>
    </edge>
    <edge source="DNK" target="SRB">
      <data key="d0">112110</data>
    </edge>
    <edge source="DNK" target="IND">
      <data key="d0">455322</data>
    </edge>
    <edge source="DNK" target="SGP">
      <data key="d0">259689</data>
    </edge>
    <edge source="DNK" target="SVK">
      <data key="d0">225555</data>
    </edge>
    <edge source="DNK" target="VNM">
      <data key="d0">55433</data>
    </edge>
    <edge source="DNK" target="SVN">
      <data key="d0">71140</data>
    </edge>
    <edge source="DNK" target="ZAF">
      <data key="d0">65710</data>
    </edge>
    <edge source="DNK" target="ESP">
      <data key="d0">2045334</data>
    </edge>
    <edge source="DNK" target="SWE">
      <data key="d0">18894162</data>
    </edge>
    <edge source="DNK" target="CHE">
      <data key="d0">2400851</data>
    </edge>
    <edge source="DNK" target="THA">
      <data key="d0">181367</data>
    </edge>
    <edge source="DNK" target="ARE">
      <data key="d0">358179</data>
    </edge>
    <edge source="DNK" target="TUR">
      <data key="d0">486061</data>
    </edge>
    <edge source="DNK" target="UKR">
      <data key="d0">518772</data>
    </edge>
    <edge source="DNK" target="EGY">
      <data key="d0">20344</data>
    </edge>
    <edge source="DNK" target="GBR">
      <data key="d0">7652206</data>
    </edge>
    <edge source="DNK" target="USA">
      <data key="d0">1339029</data>
    </edge>
    <edge source="HKG" target="DZA">
      <data key="d0">126088</data>
    </edge>
    <edge source="HKG" target="AZE">
      <data key="d0">235088</data>
    </edge>
    <edge source="HKG" target="ARG">
      <data key="d0">4725228</data>
    </edge>
    <edge source="HKG" target="AUS">
      <data key="d0">173068588</data>
    </edge>
    <edge source="HKG" target="AUT">
      <data key="d0">11241656</data>
    </edge>
    <edge source="HKG" target="BEL">
      <data key="d0">16968160</data>
    </edge>
    <edge source="HKG" target="BOL">
      <data key="d0">1939764</data>
    </edge>
    <edge source="HKG" target="BRA">
      <data key="d0">27557261</data>
    </edge>
    <edge source="HKG" target="BGR">
      <data key="d0">191755</data>
    </edge>
    <edge source="HKG" target="BLR">
      <data key="d0">12222</data>
    </edge>
    <edge source="HKG" target="KHM">
      <data key="d0">105901</data>
    </edge>
    <edge source="HKG" target="CMR">
      <data key="d0">561614</data>
    </edge>
    <edge source="HKG" target="CAN">
      <data key="d0">82691486</data>
    </edge>
    <edge source="HKG" target="LKA">
      <data key="d0">437361</data>
    </edge>
    <edge source="HKG" target="CHL">
      <data key="d0">10277568</data>
    </edge>
    <edge source="HKG" target="CHN">
      <data key="d0">629987104</data>
    </edge>
    <edge source="HKG" target="COL">
      <data key="d0">8125819</data>
    </edge>
    <edge source="HKG" target="CRI">
      <data key="d0">1178032</data>
    </edge>
    <edge source="HKG" target="HRV">
      <data key="d0">165181</data>
    </edge>
    <edge source="HKG" target="CZE">
      <data key="d0">7674605</data>
    </edge>
    <edge source="HKG" target="DNK">
      <data key="d0">12504785</data>
    </edge>
    <edge source="HKG" target="ECU">
      <data key="d0">3146392</data>
    </edge>
    <edge source="HKG" target="SLV">
      <data key="d0">597553</data>
    </edge>
    <edge source="HKG" target="ETH">
      <data key="d0">45611</data>
    </edge>
    <edge source="HKG" target="EST">
      <data key="d0">364273</data>
    </edge>
    <edge source="HKG" target="FIN">
      <data key="d0">11931915</data>
    </edge>
    <edge source="HKG" target="FRA">
      <data key="d0">255254918</data>
    </edge>
    <edge source="HKG" target="GEO">
      <data key="d0">72048</data>
    </edge>
    <edge source="HKG" target="DEU">
      <data key="d0">165845487</data>
    </edge>
    <edge source="HKG" target="GHA">
      <data key="d0">137080</data>
    </edge>
    <edge source="HKG" target="GRC">
      <data key="d0">3991327</data>
    </edge>
    <edge source="HKG" target="GTM">
      <data key="d0">1279853</data>
    </edge>
    <edge source="HKG" target="HND">
      <data key="d0">115440</data>
    </edge>
    <edge source="HKG" target="HUN">
      <data key="d0">4956983</data>
    </edge>
    <edge source="HKG" target="IDN">
      <data key="d0">15259307</data>
    </edge>
    <edge source="HKG" target="IRL">
      <data key="d0">3266479</data>
    </edge>
    <edge source="HKG" target="ISR">
      <data key="d0">4878005</data>
    </edge>
    <edge source="HKG" target="ITA">
      <data key="d0">311577271</data>
    </edge>
    <edge source="HKG" target="CIV">
      <data key="d0">65862</data>
    </edge>
    <edge source="HKG" target="JPN">
      <data key="d0">660744140</data>
    </edge>
    <edge source="HKG" target="KAZ">
      <data key="d0">1187809</data>
    </edge>
    <edge source="HKG" target="JOR">
      <data key="d0">581747</data>
    </edge>
    <edge source="HKG" target="KOR">
      <data key="d0">629699092</data>
    </edge>
    <edge source="HKG" target="LBN">
      <data key="d0">2470204</data>
    </edge>
    <edge source="HKG" target="LVA">
      <data key="d0">2456552</data>
    </edge>
    <edge source="HKG" target="LTU">
      <data key="d0">426891</data>
    </edge>
    <edge source="HKG" target="MYS">
      <data key="d0">34351121</data>
    </edge>
    <edge source="HKG" target="MUS">
      <data key="d0">198662</data>
    </edge>
    <edge source="HKG" target="MEX">
      <data key="d0">39349075</data>
    </edge>
    <edge source="HKG" target="MDA">
      <data key="d0">15758</data>
    </edge>
    <edge source="HKG" target="MAR">
      <data key="d0">450948</data>
    </edge>
    <edge source="HKG" target="OMN">
      <data key="d0">558808</data>
    </edge>
    <edge source="HKG" target="NAM">
      <data key="d0">31916</data>
    </edge>
    <edge source="HKG" target="NLD">
      <data key="d0">110298724</data>
    </edge>
    <edge source="HKG" target="NZL">
      <data key="d0">9308502</data>
    </edge>
    <edge source="HKG" target="NIC">
      <data key="d0">74602</data>
    </edge>
    <edge source="HKG" target="NOR">
      <data key="d0">3228355</data>
    </edge>
    <edge source="HKG" target="PAK">
      <data key="d0">406286</data>
    </edge>
    <edge source="HKG" target="PAN">
      <data key="d0">10875604</data>
    </edge>
    <edge source="HKG" target="PRY">
      <data key="d0">4632091</data>
    </edge>
    <edge source="HKG" target="PER">
      <data key="d0">7241429</data>
    </edge>
    <edge source="HKG" target="PHL">
      <data key="d0">28766981</data>
    </edge>
    <edge source="HKG" target="POL">
      <data key="d0">10935150</data>
    </edge>
    <edge source="HKG" target="PRT">
      <data key="d0">2470884</data>
    </edge>
    <edge source="HKG" target="ROU">
      <data key="d0">493635</data>
    </edge>
    <edge source="HKG" target="RUS">
      <data key="d0">25366207</data>
    </edge>
    <edge source="HKG" target="SAU">
      <data key="d0">14521190</data>
    </edge>
    <edge source="HKG" target="SEN">
      <data key="d0">151470</data>
    </edge>
    <edge source="HKG" target="SRB">
      <data key="d0">93202</data>
    </edge>
    <edge source="HKG" target="IND">
      <data key="d0">18757248</data>
    </edge>
    <edge source="HKG" target="SGP">
      <data key="d0">102142796</data>
    </edge>
    <edge source="HKG" target="SVK">
      <data key="d0">1779164</data>
    </edge>
    <edge source="HKG" target="VNM">
      <data key="d0">10528525</data>
    </edge>
    <edge source="HKG" target="SVN">
      <data key="d0">1178505</data>
    </edge>
    <edge source="HKG" target="ZAF">
      <data key="d0">19656252</data>
    </edge>
    <edge source="HKG" target="ESP">
      <data key="d0">114180298</data>
    </edge>
    <edge source="HKG" target="SWE">
      <data key="d0">18043495</data>
    </edge>
    <edge source="HKG" target="CHE">
      <data key="d0">20275619</data>
    </edge>
    <edge source="HKG" target="THA">
      <data key="d0">39470019</data>
    </edge>
    <edge source="HKG" target="ARE">
      <data key="d0">48433545</data>
    </edge>
    <edge source="HKG" target="TUN">
      <data key="d0">323176</data>
    </edge>
    <edge source="HKG" target="TUR">
      <data key="d0">8461580</data>
    </edge>
    <edge source="HKG" target="UKR">
      <data key="d0">4647999</data>
    </edge>
    <edge source="HKG" target="EGY">
      <data key="d0">1361705</data>
    </edge>
    <edge source="HKG" target="GBR">
      <data key="d0">232664798</data>
    </edge>
    <edge source="HKG" target="USA">
      <data key="d0">1543025497</data>
    </edge>
    <edge source="HKG" target="URY">
      <data key="d0">2081251</data>
    </edge>
    <edge source="IDN" target="ARG">
      <data key="d0">592372</data>
    </edge>
    <edge source="IDN" target="AUS">
      <data key="d0">4346026</data>
    </edge>
    <edge source="IDN" target="AUT">
      <data key="d0">12822</data>
    </edge>
    <edge source="IDN" target="BEL">
      <data key="d0">11681403</data>
    </edge>
    <edge source="IDN" target="BRA">
      <data key="d0">1080466</data>
    </edge>
    <edge source="IDN" target="BGR">
      <data key="d0">21490</data>
    </edge>
    <edge source="IDN" target="CMR">
      <data key="d0">11004</data>
    </edge>
    <edge source="IDN" target="CAN">
      <data key="d0">3297460</data>
    </edge>
    <edge source="IDN" target="LKA">
      <data key="d0">30983</data>
    </edge>
    <edge source="IDN" target="CHL">
      <data key="d0">1036911</data>
    </edge>
    <edge source="IDN" target="CHN">
      <data key="d0">5512310</data>
    </edge>
    <edge source="IDN" target="CRI">
      <data key="d0">10619</data>
    </edge>
    <edge source="IDN" target="HRV">
      <data key="d0">32511</data>
    </edge>
    <edge source="IDN" target="DNK">
      <data key="d0">121640</data>
    </edge>
    <edge source="IDN" target="ECU">
      <data key="d0">29235</data>
    </edge>
    <edge source="IDN" target="FIN">
      <data key="d0">76387</data>
    </edge>
    <edge source="IDN" target="FRA">
      <data key="d0">1921675</data>
    </edge>
    <edge source="IDN" target="DEU">
      <data key="d0">7775364</data>
    </edge>
    <edge source="IDN" target="GRC">
      <data key="d0">186352</data>
    </edge>
    <edge source="IDN" target="HKG">
      <data key="d0">16255276</data>
    </edge>
    <edge source="IDN" target="IRL">
      <data key="d0">14756</data>
    </edge>
    <edge source="IDN" target="ISR">
      <data key="d0">112405</data>
    </edge>
    <edge source="IDN" target="ITA">
      <data key="d0">26079581</data>
    </edge>
    <edge source="IDN" target="JPN">
      <data key="d0">13558079</data>
    </edge>
    <edge source="IDN" target="JOR">
      <data key="d0">15921</data>
    </edge>
    <edge source="IDN" target="KOR">
      <data key="d0">3212550</data>
    </edge>
    <edge source="IDN" target="MYS">
      <data key="d0">2311854</data>
    </edge>
    <edge source="IDN" target="MUS">
      <data key="d0">16668</data>
    </edge>
    <edge source="IDN" target="MEX">
      <data key="d0">1594919</data>
    </edge>
    <edge source="IDN" target="MAR">
      <data key="d0">300726</data>
    </edge>
    <edge source="IDN" target="NAM">
      <data key="d0">10208</data>
    </edge>
    <edge source="IDN" target="NLD">
      <data key="d0">9446693</data>
    </edge>
    <edge source="IDN" target="NZL">
      <data key="d0">360134</data>
    </edge>
    <edge source="IDN" target="NOR">
      <data key="d0">22790</data>
    </edge>
    <edge source="IDN" target="PAK">
      <data key="d0">131896</data>
    </edge>
    <edge source="IDN" target="PAN">
      <data key="d0">970224</data>
    </edge>
    <edge source="IDN" target="PRY">
      <data key="d0">26832</data>
    </edge>
    <edge source="IDN" target="PER">
      <data key="d0">126265</data>
    </edge>
    <edge source="IDN" target="PHL">
      <data key="d0">2121069</data>
    </edge>
    <edge source="IDN" target="POL">
      <data key="d0">22854</data>
    </edge>
    <edge source="IDN" target="RUS">
      <data key="d0">447567</data>
    </edge>
    <edge source="IDN" target="SAU">
      <data key="d0">560778</data>
    </edge>
    <edge source="IDN" target="IND">
      <data key="d0">779830</data>
    </edge>
    <edge source="IDN" target="SGP">
      <data key="d0">8405154</data>
    </edge>
    <edge source="IDN" target="SVK">
      <data key="d0">13760</data>
    </edge>
    <edge source="IDN" target="VNM">
      <data key="d0">662210</data>
    </edge>
    <edge source="IDN" target="ZAF">
      <data key="d0">1563662</data>
    </edge>
    <edge source="IDN" target="ESP">
      <data key="d0">1971686</data>
    </edge>
    <edge source="IDN" target="SWE">
      <data key="d0">274331</data>
    </edge>
    <edge source="IDN" target="CHE">
      <data key="d0">162593</data>
    </edge>
    <edge source="IDN" target="THA">
      <data key="d0">795574</data>
    </edge>
    <edge source="IDN" target="ARE">
      <data key="d0">3541201</data>
    </edge>
    <edge source="IDN" target="TUR">
      <data key="d0">237221</data>
    </edge>
    <edge source="IDN" target="UKR">
      <data key="d0">17271</data>
    </edge>
    <edge source="IDN" target="EGY">
      <data key="d0">40212</data>
    </edge>
    <edge source="IDN" target="GBR">
      <data key="d0">2610406</data>
    </edge>
    <edge source="IDN" target="USA">
      <data key="d0">65843293</data>
    </edge>
    <edge source="IDN" target="URY">
      <data key="d0">212876</data>
    </edge>
    <edge source="KOR" target="DZA">
      <data key="d0">54760</data>
    </edge>
    <edge source="KOR" target="AZE">
      <data key="d0">37806</data>
    </edge>
    <edge source="KOR" target="ARG">
      <data key="d0">940149</data>
    </edge>
    <edge source="KOR" target="AUS">
      <data key="d0">5448880</data>
    </edge>
    <edge source="KOR" target="AUT">
      <data key="d0">8697922</data>
    </edge>
    <edge source="KOR" target="ARM">
      <data key="d0">35885</data>
    </edge>
    <edge source="KOR" target="BEL">
      <data key="d0">303355</data>
    </edge>
    <edge source="KOR" target="BOL">
      <data key="d0">14397</data>
    </edge>
    <edge source="KOR" target="BRA">
      <data key="d0">1846241</data>
    </edge>
    <edge source="KOR" target="KHM">
      <data key="d0">58497</data>
    </edge>
    <edge source="KOR" target="CMR">
      <data key="d0">106866</data>
    </edge>
    <edge source="KOR" target="CAN">
      <data key="d0">4348922</data>
    </edge>
    <edge source="KOR" target="CHL">
      <data key="d0">694305</data>
    </edge>
    <edge source="KOR" target="CHN">
      <data key="d0">43029593</data>
    </edge>
    <edge source="KOR" target="COL">
      <data key="d0">639805</data>
    </edge>
    <edge source="KOR" target="CRI">
      <data key="d0">11460</data>
    </edge>
    <edge source="KOR" target="CZE">
      <data key="d0">33896</data>
    </edge>
    <edge source="KOR" target="BEN">
      <data key="d0">538821</data>
    </edge>
    <edge source="KOR" target="DNK">
      <data key="d0">82779</data>
    </edge>
    <edge source="KOR" target="ECU">
      <data key="d0">35968</data>
    </edge>
    <edge source="KOR" target="FIN">
      <data key="d0">372564</data>
    </edge>
    <edge source="KOR" target="FRA">
      <data key="d0">13185353</data>
    </edge>
    <edge source="KOR" target="GEO">
      <data key="d0">17728</data>
    </edge>
    <edge source="KOR" target="DEU">
      <data key="d0">19349285</data>
    </edge>
    <edge source="KOR" target="GHA">
      <data key="d0">175016</data>
    </edge>
    <edge source="KOR" target="GRC">
      <data key="d0">224024</data>
    </edge>
    <edge source="KOR" target="HKG">
      <data key="d0">35314723</data>
    </edge>
    <edge source="KOR" target="HUN">
      <data key="d0">53338</data>
    </edge>
    <edge source="KOR" target="IDN">
      <data key="d0">4845732</data>
    </edge>
    <edge source="KOR" target="IRL">
      <data key="d0">89333</data>
    </edge>
    <edge source="KOR" target="ISR">
      <data key="d0">291054</data>
    </edge>
    <edge source="KOR" target="ITA">
      <data key="d0">12989603</data>
    </edge>
    <edge source="KOR" target="CIV">
      <data key="d0">69633</data>
    </edge>
    <edge source="KOR" target="JPN">
      <data key="d0">35081475</data>
    </edge>
    <edge source="KOR" target="KAZ">
      <data key="d0">357014</data>
    </edge>
    <edge source="KOR" target="LBN">
      <data key="d0">16672</data>
    </edge>
    <edge source="KOR" target="LVA">
      <data key="d0">561436</data>
    </edge>
    <edge source="KOR" target="LTU">
      <data key="d0">14089</data>
    </edge>
    <edge source="KOR" target="MYS">
      <data key="d0">3146361</data>
    </edge>
    <edge source="KOR" target="MEX">
      <data key="d0">1817958</data>
    </edge>
    <edge source="KOR" target="MDA">
      <data key="d0">103250</data>
    </edge>
    <edge source="KOR" target="MAR">
      <data key="d0">201442</data>
    </edge>
    <edge source="KOR" target="OMN">
      <data key="d0">27916</data>
    </edge>
    <edge source="KOR" target="NLD">
      <data key="d0">10594351</data>
    </edge>
    <edge source="KOR" target="NZL">
      <data key="d0">820498</data>
    </edge>
    <edge source="KOR" target="NOR">
      <data key="d0">112682</data>
    </edge>
    <edge source="KOR" target="PAK">
      <data key="d0">57581</data>
    </edge>
    <edge source="KOR" target="PAN">
      <data key="d0">216367</data>
    </edge>
    <edge source="KOR" target="PRY">
      <data key="d0">62127</data>
    </edge>
    <edge source="KOR" target="PER">
      <data key="d0">341016</data>
    </edge>
    <edge source="KOR" target="PHL">
      <data key="d0">1216455</data>
    </edge>
    <edge source="KOR" target="POL">
      <data key="d0">379257</data>
    </edge>
    <edge source="KOR" target="PRT">
      <data key="d0">597519</data>
    </edge>
    <edge source="KOR" target="ROU">
      <data key="d0">46776</data>
    </edge>
    <edge source="KOR" target="RUS">
      <data key="d0">19562620</data>
    </edge>
    <edge source="KOR" target="SAU">
      <data key="d0">920555</data>
    </edge>
    <edge source="KOR" target="IND">
      <data key="d0">7145626</data>
    </edge>
    <edge source="KOR" target="SGP">
      <data key="d0">6949234</data>
    </edge>
    <edge source="KOR" target="SVK">
      <data key="d0">12541</data>
    </edge>
    <edge source="KOR" target="VNM">
      <data key="d0">2884873</data>
    </edge>
    <edge source="KOR" target="SVN">
      <data key="d0">16793</data>
    </edge>
    <edge source="KOR" target="ZAF">
      <data key="d0">1710003</data>
    </edge>
    <edge source="KOR" target="ESP">
      <data key="d0">6196231</data>
    </edge>
    <edge source="KOR" target="SWE">
      <data key="d0">5536423</data>
    </edge>
    <edge source="KOR" target="CHE">
      <data key="d0">1689175</data>
    </edge>
    <edge source="KOR" target="THA">
      <data key="d0">2577112</data>
    </edge>
    <edge source="KOR" target="TGO">
      <data key="d0">71506</data>
    </edge>
    <edge source="KOR" target="ARE">
      <data key="d0">12480528</data>
    </edge>
    <edge source="KOR" target="TUN">
      <data key="d0">37773</data>
    </edge>
    <edge source="KOR" target="TUR">
      <data key="d0">3039192</data>
    </edge>
    <edge source="KOR" target="UGA">
      <data key="d0">26626</data>
    </edge>
    <edge source="KOR" target="UKR">
      <data key="d0">1477953</data>
    </edge>
    <edge source="KOR" target="EGY">
      <data key="d0">687270</data>
    </edge>
    <edge source="KOR" target="GBR">
      <data key="d0">10904168</data>
    </edge>
    <edge source="KOR" target="USA">
      <data key="d0">40654078</data>
    </edge>
    <edge source="MYS" target="AUS">
      <data key="d0">587583</data>
    </edge>
    <edge source="MYS" target="BEL">
      <data key="d0">102593</data>
    </edge>
    <edge source="MYS" target="KHM">
      <data key="d0">11123</data>
    </edge>
    <edge source="MYS" target="CAN">
      <data key="d0">11357</data>
    </edge>
    <edge source="MYS" target="LKA">
      <data key="d0">16555</data>
    </edge>
    <edge source="MYS" target="CHN">
      <data key="d0">424047</data>
    </edge>
    <edge source="MYS" target="FRA">
      <data key="d0">781356</data>
    </edge>
    <edge source="MYS" target="DEU">
      <data key="d0">202761</data>
    </edge>
    <edge source="MYS" target="HKG">
      <data key="d0">972178</data>
    </edge>
    <edge source="MYS" target="IDN">
      <data key="d0">5986925</data>
    </edge>
    <edge source="MYS" target="ITA">
      <data key="d0">1083374</data>
    </edge>
    <edge source="MYS" target="JPN">
      <data key="d0">688836</data>
    </edge>
    <edge source="MYS" target="KOR">
      <data key="d0">354989</data>
    </edge>
    <edge source="MYS" target="LBN">
      <data key="d0">16613</data>
    </edge>
    <edge source="MYS" target="MUS">
      <data key="d0">17804</data>
    </edge>
    <edge source="MYS" target="MEX">
      <data key="d0">323695</data>
    </edge>
    <edge source="MYS" target="MAR">
      <data key="d0">23553</data>
    </edge>
    <edge source="MYS" target="OMN">
      <data key="d0">128270</data>
    </edge>
    <edge source="MYS" target="NLD">
      <data key="d0">85727</data>
    </edge>
    <edge source="MYS" target="NZL">
      <data key="d0">51216</data>
    </edge>
    <edge source="MYS" target="PAK">
      <data key="d0">44947</data>
    </edge>
    <edge source="MYS" target="PHL">
      <data key="d0">128502</data>
    </edge>
    <edge source="MYS" target="RUS">
      <data key="d0">64366</data>
    </edge>
    <edge source="MYS" target="SAU">
      <data key="d0">3094619</data>
    </edge>
    <edge source="MYS" target="IND">
      <data key="d0">861789</data>
    </edge>
    <edge source="MYS" target="SGP">
      <data key="d0">13437122</data>
    </edge>
    <edge source="MYS" target="VNM">
      <data key="d0">1281982</data>
    </edge>
    <edge source="MYS" target="ZAF">
      <data key="d0">78096</data>
    </edge>
    <edge source="MYS" target="ESP">
      <data key="d0">20974</data>
    </edge>
    <edge source="MYS" target="SWE">
      <data key="d0">89826</data>
    </edge>
    <edge source="MYS" target="THA">
      <data key="d0">17280799</data>
    </edge>
    <edge source="MYS" target="ARE">
      <data key="d0">1305747</data>
    </edge>
    <edge source="MYS" target="TUR">
      <data key="d0">29717</data>
    </edge>
    <edge source="MYS" target="EGY">
      <data key="d0">30032</data>
    </edge>
    <edge source="MYS" target="GBR">
      <data key="d0">341192</data>
    </edge>
    <edge source="MYS" target="USA">
      <data key="d0">2398918</data>
    </edge>
    <edge source="NLD" target="ALB">
      <data key="d0">17758</data>
    </edge>
    <edge source="NLD" target="DZA">
      <data key="d0">71834</data>
    </edge>
    <edge source="NLD" target="AZE">
      <data key="d0">170432</data>
    </edge>
    <edge source="NLD" target="ARG">
      <data key="d0">14078</data>
    </edge>
    <edge source="NLD" target="AUS">
      <data key="d0">1730160</data>
    </edge>
    <edge source="NLD" target="AUT">
      <data key="d0">29183410</data>
    </edge>
    <edge source="NLD" target="ARM">
      <data key="d0">13921</data>
    </edge>
    <edge source="NLD" target="BEL">
      <data key="d0">65405986</data>
    </edge>
    <edge source="NLD" target="BWA">
      <data key="d0">12156</data>
    </edge>
    <edge source="NLD" target="BRA">
      <data key="d0">278838</data>
    </edge>
    <edge source="NLD" target="BGR">
      <data key="d0">668380</data>
    </edge>
    <edge source="NLD" target="BLR">
      <data key="d0">82550</data>
    </edge>
    <edge source="NLD" target="CAN">
      <data key="d0">668432</data>
    </edge>
    <edge source="NLD" target="CHL">
      <data key="d0">83477</data>
    </edge>
    <edge source="NLD" target="CHN">
      <data key="d0">3195667</data>
    </edge>
    <edge source="NLD" target="COL">
      <data key="d0">49295</data>
    </edge>
    <edge source="NLD" target="HRV">
      <data key="d0">1537594</data>
    </edge>
    <edge source="NLD" target="CZE">
      <data key="d0">9838340</data>
    </edge>
    <edge source="NLD" target="BEN">
      <data key="d0">46994</data>
    </edge>
    <edge source="NLD" target="DNK">
      <data key="d0">15488717</data>
    </edge>
    <edge source="NLD" target="ECU">
      <data key="d0">21809</data>
    </edge>
    <edge source="NLD" target="ETH">
      <data key="d0">10358</data>
    </edge>
    <edge source="NLD" target="EST">
      <data key="d0">1005754</data>
    </edge>
    <edge source="NLD" target="FIN">
      <data key="d0">9041484</data>
    </edge>
    <edge source="NLD" target="FRA">
      <data key="d0">77381751</data>
    </edge>
    <edge source="NLD" target="GEO">
      <data key="d0">47895</data>
    </edge>
    <edge source="NLD" target="DEU">
      <data key="d0">228372840</data>
    </edge>
    <edge source="NLD" target="GHA">
      <data key="d0">117998</data>
    </edge>
    <edge source="NLD" target="GRC">
      <data key="d0">5666438</data>
    </edge>
    <edge source="NLD" target="HKG">
      <data key="d0">7091467</data>
    </edge>
    <edge source="NLD" target="HUN">
      <data key="d0">4493578</data>
    </edge>
    <edge source="NLD" target="IDN">
      <data key="d0">24321</data>
    </edge>
    <edge source="NLD" target="IRL">
      <data key="d0">6268667</data>
    </edge>
    <edge source="NLD" target="ISR">
      <data key="d0">418552</data>
    </edge>
    <edge source="NLD" target="ITA">
      <data key="d0">62609602</data>
    </edge>
    <edge source="NLD" target="CIV">
      <data key="d0">46608</data>
    </edge>
    <edge source="NLD" target="JPN">
      <data key="d0">28969783</data>
    </edge>
    <edge source="NLD" target="KAZ">
      <data key="d0">745235</data>
    </edge>
    <edge source="NLD" target="JOR">
      <data key="d0">165253</data>
    </edge>
    <edge source="NLD" target="KOR">
      <data key="d0">4363352</data>
    </edge>
    <edge source="NLD" target="LBN">
      <data key="d0">146157</data>
    </edge>
    <edge source="NLD" target="LVA">
      <data key="d0">1414045</data>
    </edge>
    <edge source="NLD" target="LTU">
      <data key="d0">1066737</data>
    </edge>
    <edge source="NLD" target="MYS">
      <data key="d0">444829</data>
    </edge>
    <edge source="NLD" target="MUS">
      <data key="d0">44981</data>
    </edge>
    <edge source="NLD" target="MEX">
      <data key="d0">164618</data>
    </edge>
    <edge source="NLD" target="MDA">
      <data key="d0">34938</data>
    </edge>
    <edge source="NLD" target="MAR">
      <data key="d0">191399</data>
    </edge>
    <edge source="NLD" target="OMN">
      <data key="d0">56418</data>
    </edge>
    <edge source="NLD" target="NZL">
      <data key="d0">241233</data>
    </edge>
    <edge source="NLD" target="NOR">
      <data key="d0">5980572</data>
    </edge>
    <edge source="NLD" target="PAN">
      <data key="d0">28472</data>
    </edge>
    <edge source="NLD" target="PRY">
      <data key="d0">13987</data>
    </edge>
    <edge source="NLD" target="PER">
      <data key="d0">29075</data>
    </edge>
    <edge source="NLD" target="POL">
      <data key="d0">27270814</data>
    </edge>
    <edge source="NLD" target="PRT">
      <data key="d0">6584762</data>
    </edge>
    <edge source="NLD" target="ROU">
      <data key="d0">2845685</data>
    </edge>
    <edge source="NLD" target="RUS">
      <data key="d0">11368797</data>
    </edge>
    <edge source="NLD" target="SAU">
      <data key="d0">2093845</data>
    </edge>
    <edge source="NLD" target="SEN">
      <data key="d0">10702</data>
    </edge>
    <edge source="NLD" target="SRB">
      <data key="d0">353264</data>
    </edge>
    <edge source="NLD" target="IND">
      <data key="d0">285901</data>
    </edge>
    <edge source="NLD" target="SGP">
      <data key="d0">2445470</data>
    </edge>
    <edge source="NLD" target="SVK">
      <data key="d0">3970069</data>
    </edge>
    <edge source="NLD" target="VNM">
      <data key="d0">37227</data>
    </edge>
    <edge source="NLD" target="SVN">
      <data key="d0">1559412</data>
    </edge>
    <edge source="NLD" target="ZAF">
      <data key="d0">676221</data>
    </edge>
    <edge source="NLD" target="ESP">
      <data key="d0">32556867</data>
    </edge>
    <edge source="NLD" target="SWE">
      <data key="d0">16804205</data>
    </edge>
    <edge source="NLD" target="CHE">
      <data key="d0">9889773</data>
    </edge>
    <edge source="NLD" target="THA">
      <data key="d0">549242</data>
    </edge>
    <edge source="NLD" target="TGO">
      <data key="d0">33350</data>
    </edge>
    <edge source="NLD" target="ARE">
      <data key="d0">2108775</data>
    </edge>
    <edge source="NLD" target="TUN">
      <data key="d0">34691</data>
    </edge>
    <edge source="NLD" target="TUR">
      <data key="d0">8730573</data>
    </edge>
    <edge source="NLD" target="UKR">
      <data key="d0">2730723</data>
    </edge>
    <edge source="NLD" target="MKD">
      <data key="d0">70390</data>
    </edge>
    <edge source="NLD" target="EGY">
      <data key="d0">153538</data>
    </edge>
    <edge source="NLD" target="GBR">
      <data key="d0">96202670</data>
    </edge>
    <edge source="NLD" target="USA">
      <data key="d0">8871314</data>
    </edge>
    <edge source="NLD" target="BFA">
      <data key="d0">25882</data>
    </edge>
    <edge source="NLD" target="URY">
      <data key="d0">72355</data>
    </edge>
    <edge source="NZL" target="AUS">
      <data key="d0">5988407</data>
    </edge>
    <edge source="NZL" target="BGR">
      <data key="d0">51996</data>
    </edge>
    <edge source="NZL" target="KHM">
      <data key="d0">11681</data>
    </edge>
    <edge source="NZL" target="CAN">
      <data key="d0">13670</data>
    </edge>
    <edge source="NZL" target="CHN">
      <data key="d0">26123</data>
    </edge>
    <edge source="NZL" target="HRV">
      <data key="d0">23967</data>
    </edge>
    <edge source="NZL" target="DNK">
      <data key="d0">22437</data>
    </edge>
    <edge source="NZL" target="FIN">
      <data key="d0">666652</data>
    </edge>
    <edge source="NZL" target="FRA">
      <data key="d0">38075</data>
    </edge>
    <edge source="NZL" target="DEU">
      <data key="d0">41154</data>
    </edge>
    <edge source="NZL" target="HKG">
      <data key="d0">474163</data>
    </edge>
    <edge source="NZL" target="IRL">
      <data key="d0">40631</data>
    </edge>
    <edge source="NZL" target="ITA">
      <data key="d0">89833</data>
    </edge>
    <edge source="NZL" target="JPN">
      <data key="d0">90213</data>
    </edge>
    <edge source="NZL" target="KOR">
      <data key="d0">10615</data>
    </edge>
    <edge source="NZL" target="MYS">
      <data key="d0">21561</data>
    </edge>
    <edge source="NZL" target="NLD">
      <data key="d0">80193</data>
    </edge>
    <edge source="NZL" target="PHL">
      <data key="d0">39348</data>
    </edge>
    <edge source="NZL" target="RUS">
      <data key="d0">64560</data>
    </edge>
    <edge source="NZL" target="SGP">
      <data key="d0">383206</data>
    </edge>
    <edge source="NZL" target="ARE">
      <data key="d0">11515</data>
    </edge>
    <edge source="NZL" target="GBR">
      <data key="d0">121641</data>
    </edge>
    <edge source="NZL" target="USA">
      <data key="d0">756034</data>
    </edge>
    <edge source="PHL" target="AUS">
      <data key="d0">670398</data>
    </edge>
    <edge source="PHL" target="AUT">
      <data key="d0">41079</data>
    </edge>
    <edge source="PHL" target="BEL">
      <data key="d0">368952</data>
    </edge>
    <edge source="PHL" target="BRA">
      <data key="d0">55339</data>
    </edge>
    <edge source="PHL" target="BGR">
      <data key="d0">16420</data>
    </edge>
    <edge source="PHL" target="CAN">
      <data key="d0">2462839</data>
    </edge>
    <edge source="PHL" target="CHN">
      <data key="d0">883104</data>
    </edge>
    <edge source="PHL" target="CZE">
      <data key="d0">79724</data>
    </edge>
    <edge source="PHL" target="FIN">
      <data key="d0">113352</data>
    </edge>
    <edge source="PHL" target="FRA">
      <data key="d0">939813</data>
    </edge>
    <edge source="PHL" target="DEU">
      <data key="d0">3445864</data>
    </edge>
    <edge source="PHL" target="HKG">
      <data key="d0">185748</data>
    </edge>
    <edge source="PHL" target="IDN">
      <data key="d0">34393</data>
    </edge>
    <edge source="PHL" target="ISR">
      <data key="d0">25604</data>
    </edge>
    <edge source="PHL" target="ITA">
      <data key="d0">118829</data>
    </edge>
    <edge source="PHL" target="JPN">
      <data key="d0">4185579</data>
    </edge>
    <edge source="PHL" target="KOR">
      <data key="d0">158895</data>
    </edge>
    <edge source="PHL" target="LTU">
      <data key="d0">24402</data>
    </edge>
    <edge source="PHL" target="MYS">
      <data key="d0">335688</data>
    </edge>
    <edge source="PHL" target="MEX">
      <data key="d0">543333</data>
    </edge>
    <edge source="PHL" target="NLD">
      <data key="d0">2732241</data>
    </edge>
    <edge source="PHL" target="NZL">
      <data key="d0">24487</data>
    </edge>
    <edge source="PHL" target="NOR">
      <data key="d0">32655</data>
    </edge>
    <edge source="PHL" target="POL">
      <data key="d0">29943</data>
    </edge>
    <edge source="PHL" target="SAU">
      <data key="d0">195415</data>
    </edge>
    <edge source="PHL" target="SGP">
      <data key="d0">100301</data>
    </edge>
    <edge source="PHL" target="VNM">
      <data key="d0">39192</data>
    </edge>
    <edge source="PHL" target="ZAF">
      <data key="d0">63154</data>
    </edge>
    <edge source="PHL" target="ESP">
      <data key="d0">286596</data>
    </edge>
    <edge source="PHL" target="SWE">
      <data key="d0">99935</data>
    </edge>
    <edge source="PHL" target="CHE">
      <data key="d0">147647</data>
    </edge>
    <edge source="PHL" target="THA">
      <data key="d0">25035</data>
    </edge>
    <edge source="PHL" target="ARE">
      <data key="d0">276784</data>
    </edge>
    <edge source="PHL" target="TUR">
      <data key="d0">17209</data>
    </edge>
    <edge source="PHL" target="GBR">
      <data key="d0">1482588</data>
    </edge>
    <edge source="PHL" target="USA">
      <data key="d0">39887244</data>
    </edge>
    <edge source="ROU" target="ALB">
      <data key="d0">66066</data>
    </edge>
    <edge source="ROU" target="AUT">
      <data key="d0">507655</data>
    </edge>
    <edge source="ROU" target="BEL">
      <data key="d0">48538</data>
    </edge>
    <edge source="ROU" target="BGR">
      <data key="d0">1608107</data>
    </edge>
    <edge source="ROU" target="CAN">
      <data key="d0">179248</data>
    </edge>
    <edge source="ROU" target="CZE">
      <data key="d0">715913</data>
    </edge>
    <edge source="ROU" target="DNK">
      <data key="d0">20285</data>
    </edge>
    <edge source="ROU" target="FRA">
      <data key="d0">28718344</data>
    </edge>
    <edge source="ROU" target="DEU">
      <data key="d0">14160919</data>
    </edge>
    <edge source="ROU" target="GRC">
      <data key="d0">84438</data>
    </edge>
    <edge source="ROU" target="HKG">
      <data key="d0">213508</data>
    </edge>
    <edge source="ROU" target="HUN">
      <data key="d0">638637</data>
    </edge>
    <edge source="ROU" target="ISR">
      <data key="d0">39130</data>
    </edge>
    <edge source="ROU" target="ITA">
      <data key="d0">91341859</data>
    </edge>
    <edge source="ROU" target="JPN">
      <data key="d0">213357</data>
    </edge>
    <edge source="ROU" target="KOR">
      <data key="d0">59282</data>
    </edge>
    <edge source="ROU" target="LBN">
      <data key="d0">21325</data>
    </edge>
    <edge source="ROU" target="MDA">
      <data key="d0">432934</data>
    </edge>
    <edge source="ROU" target="NLD">
      <data key="d0">1019905</data>
    </edge>
    <edge source="ROU" target="NOR">
      <data key="d0">14639</data>
    </edge>
    <edge source="ROU" target="POL">
      <data key="d0">53896</data>
    </edge>
    <edge source="ROU" target="RUS">
      <data key="d0">725889</data>
    </edge>
    <edge source="ROU" target="SRB">
      <data key="d0">358315</data>
    </edge>
    <edge source="ROU" target="SGP">
      <data key="d0">15936</data>
    </edge>
    <edge source="ROU" target="SVK">
      <data key="d0">438908</data>
    </edge>
    <edge source="ROU" target="SVN">
      <data key="d0">137575</data>
    </edge>
    <edge source="ROU" target="ESP">
      <data key="d0">8368380</data>
    </edge>
    <edge source="ROU" target="CHE">
      <data key="d0">97897</data>
    </edge>
    <edge source="ROU" target="TUR">
      <data key="d0">129155</data>
    </edge>
    <edge source="ROU" target="UKR">
      <data key="d0">11944</data>
    </edge>
    <edge source="ROU" target="MKD">
      <data key="d0">194136</data>
    </edge>
    <edge source="ROU" target="GBR">
      <data key="d0">1720017</data>
    </edge>
    <edge source="ROU" target="USA">
      <data key="d0">636262</data>
    </edge>
    <edge source="IND" target="DZA">
      <data key="d0">72781</data>
    </edge>
    <edge source="IND" target="AZE">
      <data key="d0">225527</data>
    </edge>
    <edge source="IND" target="ARG">
      <data key="d0">1406390</data>
    </edge>
    <edge source="IND" target="AUS">
      <data key="d0">28769068</data>
    </edge>
    <edge source="IND" target="AUT">
      <data key="d0">5423794</data>
    </edge>
    <edge source="IND" target="ARM">
      <data key="d0">247619</data>
    </edge>
    <edge source="IND" target="BEL">
      <data key="d0">18055616</data>
    </edge>
    <edge source="IND" target="BOL">
      <data key="d0">15515</data>
    </edge>
    <edge source="IND" target="BRA">
      <data key="d0">1705104</data>
    </edge>
    <edge source="IND" target="BGR">
      <data key="d0">221428</data>
    </edge>
    <edge source="IND" target="BLR">
      <data key="d0">118289</data>
    </edge>
    <edge source="IND" target="CMR">
      <data key="d0">29614</data>
    </edge>
    <edge source="IND" target="CAN">
      <data key="d0">13134933</data>
    </edge>
    <edge source="IND" target="LKA">
      <data key="d0">919359</data>
    </edge>
    <edge source="IND" target="CHL">
      <data key="d0">3007212</data>
    </edge>
    <edge source="IND" target="CHN">
      <data key="d0">10325628</data>
    </edge>
    <edge source="IND" target="COL">
      <data key="d0">407301</data>
    </edge>
    <edge source="IND" target="CRI">
      <data key="d0">103827</data>
    </edge>
    <edge source="IND" target="HRV">
      <data key="d0">227655</data>
    </edge>
    <edge source="IND" target="CZE">
      <data key="d0">2720108</data>
    </edge>
    <edge source="IND" target="BEN">
      <data key="d0">16334</data>
    </edge>
    <edge source="IND" target="DNK">
      <data key="d0">31256288</data>
    </edge>
    <edge source="IND" target="ECU">
      <data key="d0">38247</data>
    </edge>
    <edge source="IND" target="SLV">
      <data key="d0">10771</data>
    </edge>
    <edge source="IND" target="ETH">
      <data key="d0">86665</data>
    </edge>
    <edge source="IND" target="EST">
      <data key="d0">250117</data>
    </edge>
    <edge source="IND" target="FIN">
      <data key="d0">5888435</data>
    </edge>
    <edge source="IND" target="FRA">
      <data key="d0">43783826</data>
    </edge>
    <edge source="IND" target="GEO">
      <data key="d0">205273</data>
    </edge>
    <edge source="IND" target="DEU">
      <data key="d0">131847997</data>
    </edge>
    <edge source="IND" target="GHA">
      <data key="d0">54063</data>
    </edge>
    <edge source="IND" target="GRC">
      <data key="d0">2583105</data>
    </edge>
    <edge source="IND" target="HKG">
      <data key="d0">7443206</data>
    </edge>
    <edge source="IND" target="HUN">
      <data key="d0">1017669</data>
    </edge>
    <edge source="IND" target="IDN">
      <data key="d0">1330296</data>
    </edge>
    <edge source="IND" target="IRL">
      <data key="d0">2336465</data>
    </edge>
    <edge source="IND" target="ISR">
      <data key="d0">1818792</data>
    </edge>
    <edge source="IND" target="ITA">
      <data key="d0">39049123</data>
    </edge>
    <edge source="IND" target="JAM">
      <data key="d0">50885</data>
    </edge>
    <edge source="IND" target="JPN">
      <data key="d0">19244061</data>
    </edge>
    <edge source="IND" target="KAZ">
      <data key="d0">3987748</data>
    </edge>
    <edge source="IND" target="JOR">
      <data key="d0">216953</data>
    </edge>
    <edge source="IND" target="KOR">
      <data key="d0">3205194</data>
    </edge>
    <edge source="IND" target="KGZ">
      <data key="d0">860720</data>
    </edge>
    <edge source="IND" target="LBN">
      <data key="d0">92254</data>
    </edge>
    <edge source="IND" target="LVA">
      <data key="d0">1307665</data>
    </edge>
    <edge source="IND" target="LTU">
      <data key="d0">576621</data>
    </edge>
    <edge source="IND" target="MYS">
      <data key="d0">2526921</data>
    </edge>
    <edge source="IND" target="MRT">
      <data key="d0">668837</data>
    </edge>
    <edge source="IND" target="MUS">
      <data key="d0">426572</data>
    </edge>
    <edge source="IND" target="MEX">
      <data key="d0">2204802</data>
    </edge>
    <edge source="IND" target="MAR">
      <data key="d0">38381</data>
    </edge>
    <edge source="IND" target="MOZ">
      <data key="d0">11135</data>
    </edge>
    <edge source="IND" target="OMN">
      <data key="d0">728158</data>
    </edge>
    <edge source="IND" target="NLD">
      <data key="d0">42741326</data>
    </edge>
    <edge source="IND" target="NZL">
      <data key="d0">2644642</data>
    </edge>
    <edge source="IND" target="NOR">
      <data key="d0">3146205</data>
    </edge>
    <edge source="IND" target="PAK">
      <data key="d0">13519</data>
    </edge>
    <edge source="IND" target="PAN">
      <data key="d0">659357</data>
    </edge>
    <edge source="IND" target="PER">
      <data key="d0">314165</data>
    </edge>
    <edge source="IND" target="PHL">
      <data key="d0">243202</data>
    </edge>
    <edge source="IND" target="POL">
      <data key="d0">6189545</data>
    </edge>
    <edge source="IND" target="PRT">
      <data key="d0">1439932</data>
    </edge>
    <edge source="IND" target="ROU">
      <data key="d0">319447</data>
    </edge>
    <edge source="IND" target="RUS">
      <data key="d0">2431727</data>
    </edge>
    <edge source="IND" target="SAU">
      <data key="d0">16508451</data>
    </edge>
    <edge source="IND" target="SEN">
      <data key="d0">254258</data>
    </edge>
    <edge source="IND" target="SRB">
      <data key="d0">72317</data>
    </edge>
    <edge source="IND" target="SGP">
      <data key="d0">3442329</data>
    </edge>
    <edge source="IND" target="SVK">
      <data key="d0">971819</data>
    </edge>
    <edge source="IND" target="VNM">
      <data key="d0">32858</data>
    </edge>
    <edge source="IND" target="SVN">
      <data key="d0">516466</data>
    </edge>
    <edge source="IND" target="ZAF">
      <data key="d0">7145729</data>
    </edge>
    <edge source="IND" target="ZWE">
      <data key="d0">11036</data>
    </edge>
    <edge source="IND" target="ESP">
      <data key="d0">60885920</data>
    </edge>
    <edge source="IND" target="SWE">
      <data key="d0">19673000</data>
    </edge>
    <edge source="IND" target="CHE">
      <data key="d0">9863076</data>
    </edge>
    <edge source="IND" target="THA">
      <data key="d0">1201193</data>
    </edge>
    <edge source="IND" target="ARE">
      <data key="d0">39570649</data>
    </edge>
    <edge source="IND" target="TUR">
      <data key="d0">2000818</data>
    </edge>
    <edge source="IND" target="UGA">
      <data key="d0">85383</data>
    </edge>
    <edge source="IND" target="UKR">
      <data key="d0">629075</data>
    </edge>
    <edge source="IND" target="MKD">
      <data key="d0">14640</data>
    </edge>
    <edge source="IND" target="EGY">
      <data key="d0">137579</data>
    </edge>
    <edge source="IND" target="GBR">
      <data key="d0">177866256</data>
    </edge>
    <edge source="IND" target="TZA">
      <data key="d0">392441</data>
    </edge>
    <edge source="IND" target="USA">
      <data key="d0">196575260</data>
    </edge>
    <edge source="IND" target="BFA">
      <data key="d0">44874</data>
    </edge>
    <edge source="IND" target="URY">
      <data key="d0">261412</data>
    </edge>
    <edge source="SGP" target="AUS">
      <data key="d0">65630776</data>
    </edge>
    <edge source="SGP" target="AUT">
      <data key="d0">123864</data>
    </edge>
    <edge source="SGP" target="BEL">
      <data key="d0">152368</data>
    </edge>
    <edge source="SGP" target="BRA">
      <data key="d0">4951120</data>
    </edge>
    <edge source="SGP" target="KHM">
      <data key="d0">119841</data>
    </edge>
    <edge source="SGP" target="CMR">
      <data key="d0">55621</data>
    </edge>
    <edge source="SGP" target="CAN">
      <data key="d0">498597</data>
    </edge>
    <edge source="SGP" target="LKA">
      <data key="d0">406742</data>
    </edge>
    <edge source="SGP" target="CHN">
      <data key="d0">1798061</data>
    </edge>
    <edge source="SGP" target="DNK">
      <data key="d0">48526</data>
    </edge>
    <edge source="SGP" target="FIN">
      <data key="d0">316318</data>
    </edge>
    <edge source="SGP" target="FRA">
      <data key="d0">1642616</data>
    </edge>
    <edge source="SGP" target="DEU">
      <data key="d0">229346</data>
    </edge>
    <edge source="SGP" target="HKG">
      <data key="d0">15992706</data>
    </edge>
    <edge source="SGP" target="IDN">
      <data key="d0">139559625</data>
    </edge>
    <edge source="SGP" target="ISR">
      <data key="d0">25876</data>
    </edge>
    <edge source="SGP" target="ITA">
      <data key="d0">2306224</data>
    </edge>
    <edge source="SGP" target="JPN">
      <data key="d0">8802731</data>
    </edge>
    <edge source="SGP" target="KAZ">
      <data key="d0">48605</data>
    </edge>
    <edge source="SGP" target="JOR">
      <data key="d0">120738</data>
    </edge>
    <edge source="SGP" target="KOR">
      <data key="d0">4632603</data>
    </edge>
    <edge source="SGP" target="LBN">
      <data key="d0">125247</data>
    </edge>
    <edge source="SGP" target="LVA">
      <data key="d0">94356</data>
    </edge>
    <edge source="SGP" target="MYS">
      <data key="d0">65032233</data>
    </edge>
    <edge source="SGP" target="MRT">
      <data key="d0">123131</data>
    </edge>
    <edge source="SGP" target="MUS">
      <data key="d0">230868</data>
    </edge>
    <edge source="SGP" target="MEX">
      <data key="d0">1345607</data>
    </edge>
    <edge source="SGP" target="MAR">
      <data key="d0">100697</data>
    </edge>
    <edge source="SGP" target="OMN">
      <data key="d0">11584</data>
    </edge>
    <edge source="SGP" target="NLD">
      <data key="d0">1120422</data>
    </edge>
    <edge source="SGP" target="NZL">
      <data key="d0">7609847</data>
    </edge>
    <edge source="SGP" target="PAK">
      <data key="d0">391191</data>
    </edge>
    <edge source="SGP" target="PAN">
      <data key="d0">10253</data>
    </edge>
    <edge source="SGP" target="PHL">
      <data key="d0">13079363</data>
    </edge>
    <edge source="SGP" target="RUS">
      <data key="d0">66958</data>
    </edge>
    <edge source="SGP" target="SAU">
      <data key="d0">480749</data>
    </edge>
    <edge source="SGP" target="IND">
      <data key="d0">2900390</data>
    </edge>
    <edge source="SGP" target="VNM">
      <data key="d0">10714772</data>
    </edge>
    <edge source="SGP" target="SVN">
      <data key="d0">16160</data>
    </edge>
    <edge source="SGP" target="ZAF">
      <data key="d0">123849</data>
    </edge>
    <edge source="SGP" target="ESP">
      <data key="d0">1104702</data>
    </edge>
    <edge source="SGP" target="SWE">
      <data key="d0">87919</data>
    </edge>
    <edge source="SGP" target="CHE">
      <data key="d0">165581</data>
    </edge>
    <edge source="SGP" target="THA">
      <data key="d0">36493130</data>
    </edge>
    <edge source="SGP" target="ARE">
      <data key="d0">3158313</data>
    </edge>
    <edge source="SGP" target="TUR">
      <data key="d0">596851</data>
    </edge>
    <edge source="SGP" target="EGY">
      <data key="d0">1183004</data>
    </edge>
    <edge source="SGP" target="GBR">
      <data key="d0">2158905</data>
    </edge>
    <edge source="SGP" target="USA">
      <data key="d0">4009479</data>
    </edge>
    <edge source="SGP" target="URY">
      <data key="d0">63056</data>
    </edge>
    <edge source="VNM" target="ARG">
      <data key="d0">1763295</data>
    </edge>
    <edge source="VNM" target="AUS">
      <data key="d0">14208091</data>
    </edge>
    <edge source="VNM" target="AUT">
      <data key="d0">3517744</data>
    </edge>
    <edge source="VNM" target="BEL">
      <data key="d0">82267086</data>
    </edge>
    <edge source="VNM" target="BRA">
      <data key="d0">15426352</data>
    </edge>
    <edge source="VNM" target="KHM">
      <data key="d0">29289</data>
    </edge>
    <edge source="VNM" target="CAN">
      <data key="d0">23017058</data>
    </edge>
    <edge source="VNM" target="CHL">
      <data key="d0">1982765</data>
    </edge>
    <edge source="VNM" target="CHN">
      <data key="d0">33843905</data>
    </edge>
    <edge source="VNM" target="COL">
      <data key="d0">376442</data>
    </edge>
    <edge source="VNM" target="CRI">
      <data key="d0">28038</data>
    </edge>
    <edge source="VNM" target="CZE">
      <data key="d0">3033315</data>
    </edge>
    <edge source="VNM" target="DNK">
      <data key="d0">1660776</data>
    </edge>
    <edge source="VNM" target="ECU">
      <data key="d0">82805</data>
    </edge>
    <edge source="VNM" target="SLV">
      <data key="d0">102306</data>
    </edge>
    <edge source="VNM" target="EST">
      <data key="d0">345869</data>
    </edge>
    <edge source="VNM" target="FIN">
      <data key="d0">1244603</data>
    </edge>
    <edge source="VNM" target="FRA">
      <data key="d0">59947049</data>
    </edge>
    <edge source="VNM" target="DEU">
      <data key="d0">107794978</data>
    </edge>
    <edge source="VNM" target="GRC">
      <data key="d0">1189162</data>
    </edge>
    <edge source="VNM" target="HKG">
      <data key="d0">19355495</data>
    </edge>
    <edge source="VNM" target="HUN">
      <data key="d0">125182</data>
    </edge>
    <edge source="VNM" target="IDN">
      <data key="d0">1617811</data>
    </edge>
    <edge source="VNM" target="IRL">
      <data key="d0">68699</data>
    </edge>
    <edge source="VNM" target="ISR">
      <data key="d0">1686040</data>
    </edge>
    <edge source="VNM" target="ITA">
      <data key="d0">20810898</data>
    </edge>
    <edge source="VNM" target="JPN">
      <data key="d0">143697661</data>
    </edge>
    <edge source="VNM" target="KAZ">
      <data key="d0">16792</data>
    </edge>
    <edge source="VNM" target="KOR">
      <data key="d0">43781001</data>
    </edge>
    <edge source="VNM" target="LBN">
      <data key="d0">17412</data>
    </edge>
    <edge source="VNM" target="LVA">
      <data key="d0">339499</data>
    </edge>
    <edge source="VNM" target="LTU">
      <data key="d0">21547</data>
    </edge>
    <edge source="VNM" target="MYS">
      <data key="d0">2779557</data>
    </edge>
    <edge source="VNM" target="MUS">
      <data key="d0">22272</data>
    </edge>
    <edge source="VNM" target="MEX">
      <data key="d0">4537359</data>
    </edge>
    <edge source="VNM" target="MAR">
      <data key="d0">413789</data>
    </edge>
    <edge source="VNM" target="OMN">
      <data key="d0">42159</data>
    </edge>
    <edge source="VNM" target="NLD">
      <data key="d0">46899789</data>
    </edge>
    <edge source="VNM" target="NZL">
      <data key="d0">2575589</data>
    </edge>
    <edge source="VNM" target="NOR">
      <data key="d0">5411126</data>
    </edge>
    <edge source="VNM" target="PAK">
      <data key="d0">67787</data>
    </edge>
    <edge source="VNM" target="PAN">
      <data key="d0">3604910</data>
    </edge>
    <edge source="VNM" target="PRY">
      <data key="d0">254506</data>
    </edge>
    <edge source="VNM" target="PER">
      <data key="d0">585855</data>
    </edge>
    <edge source="VNM" target="PHL">
      <data key="d0">1852674</data>
    </edge>
    <edge source="VNM" target="POL">
      <data key="d0">2601869</data>
    </edge>
    <edge source="VNM" target="PRT">
      <data key="d0">2976828</data>
    </edge>
    <edge source="VNM" target="ROU">
      <data key="d0">1050024</data>
    </edge>
    <edge source="VNM" target="RUS">
      <data key="d0">11843821</data>
    </edge>
    <edge source="VNM" target="SAU">
      <data key="d0">178248</data>
    </edge>
    <edge source="VNM" target="IND">
      <data key="d0">1908823</data>
    </edge>
    <edge source="VNM" target="SGP">
      <data key="d0">5931976</data>
    </edge>
    <edge source="VNM" target="SVK">
      <data key="d0">33195</data>
    </edge>
    <edge source="VNM" target="SVN">
      <data key="d0">647450</data>
    </edge>
    <edge source="VNM" target="ZAF">
      <data key="d0">3702321</data>
    </edge>
    <edge source="VNM" target="ESP">
      <data key="d0">21127288</data>
    </edge>
    <edge source="VNM" target="SWE">
      <data key="d0">10534471</data>
    </edge>
    <edge source="VNM" target="CHE">
      <data key="d0">5078079</data>
    </edge>
    <edge source="VNM" target="THA">
      <data key="d0">3829393</data>
    </edge>
    <edge source="VNM" target="ARE">
      <data key="d0">6165350</data>
    </edge>
    <edge source="VNM" target="TUR">
      <data key="d0">2396516</data>
    </edge>
    <edge source="VNM" target="UKR">
      <data key="d0">986529</data>
    </edge>
    <edge source="VNM" target="EGY">
      <data key="d0">389296</data>
    </edge>
    <edge source="VNM" target="GBR">
      <data key="d0">37403425</data>
    </edge>
    <edge source="VNM" target="USA">
      <data key="d0">509982666</data>
    </edge>
    <edge source="VNM" target="URY">
      <data key="d0">519908</data>
    </edge>
    <edge source="ZAF" target="AUS">
      <data key="d0">224995</data>
    </edge>
    <edge source="ZAF" target="AUT">
      <data key="d0">49444</data>
    </edge>
    <edge source="ZAF" target="BEL">
      <data key="d0">46866</data>
    </edge>
    <edge source="ZAF" target="BWA">
      <data key="d0">7071210</data>
    </edge>
    <edge source="ZAF" target="CAN">
      <data key="d0">59095</data>
    </edge>
    <edge source="ZAF" target="CZE">
      <data key="d0">12037</data>
    </edge>
    <edge source="ZAF" target="DNK">
      <data key="d0">30674</data>
    </edge>
    <edge source="ZAF" target="FRA">
      <data key="d0">261370</data>
    </edge>
    <edge source="ZAF" target="DEU">
      <data key="d0">376553</data>
    </edge>
    <edge source="ZAF" target="GHA">
      <data key="d0">349175</data>
    </edge>
    <edge source="ZAF" target="HKG">
      <data key="d0">110594</data>
    </edge>
    <edge source="ZAF" target="ITA">
      <data key="d0">36313</data>
    </edge>
    <edge source="ZAF" target="CIV">
      <data key="d0">32253</data>
    </edge>
    <edge source="ZAF" target="JPN">
      <data key="d0">58672</data>
    </edge>
    <edge source="ZAF" target="MDG">
      <data key="d0">39034</data>
    </edge>
    <edge source="ZAF" target="MWI">
      <data key="d0">370225</data>
    </edge>
    <edge source="ZAF" target="MUS">
      <data key="d0">275214</data>
    </edge>
    <edge source="ZAF" target="MOZ">
      <data key="d0">892055</data>
    </edge>
    <edge source="ZAF" target="NAM">
      <data key="d0">12595451</data>
    </edge>
    <edge source="ZAF" target="NLD">
      <data key="d0">374300</data>
    </edge>
    <edge source="ZAF" target="NOR">
      <data key="d0">17341</data>
    </edge>
    <edge source="ZAF" target="SGP">
      <data key="d0">93529</data>
    </edge>
    <edge source="ZAF" target="ZWE">
      <data key="d0">846839</data>
    </edge>
    <edge source="ZAF" target="ESP">
      <data key="d0">77806</data>
    </edge>
    <edge source="ZAF" target="SWE">
      <data key="d0">13726</data>
    </edge>
    <edge source="ZAF" target="CHE">
      <data key="d0">127840</data>
    </edge>
    <edge source="ZAF" target="ARE">
      <data key="d0">199664</data>
    </edge>
    <edge source="ZAF" target="UGA">
      <data key="d0">222651</data>
    </edge>
    <edge source="ZAF" target="GBR">
      <data key="d0">218001</data>
    </edge>
    <edge source="ZAF" target="TZA">
      <data key="d0">319024</data>
    </edge>
    <edge source="ZAF" target="USA">
      <data key="d0">2462165</data>
    </edge>
    <edge source="THA" target="AUS">
      <data key="d0">3605036</data>
    </edge>
    <edge source="THA" target="AUT">
      <data key="d0">363424</data>
    </edge>
    <edge source="THA" target="BEL">
      <data key="d0">9633419</data>
    </edge>
    <edge source="THA" target="BWA">
      <data key="d0">13221</data>
    </edge>
    <edge source="THA" target="BRA">
      <data key="d0">623960</data>
    </edge>
    <edge source="THA" target="BGR">
      <data key="d0">58351</data>
    </edge>
    <edge source="THA" target="KHM">
      <data key="d0">325013</data>
    </edge>
    <edge source="THA" target="CAN">
      <data key="d0">3888150</data>
    </edge>
    <edge source="THA" target="LKA">
      <data key="d0">299760</data>
    </edge>
    <edge source="THA" target="CHL">
      <data key="d0">186378</data>
    </edge>
    <edge source="THA" target="CHN">
      <data key="d0">9348543</data>
    </edge>
    <edge source="THA" target="COL">
      <data key="d0">91795</data>
    </edge>
    <edge source="THA" target="CRI">
      <data key="d0">10466</data>
    </edge>
    <edge source="THA" target="HRV">
      <data key="d0">18448</data>
    </edge>
    <edge source="THA" target="CZE">
      <data key="d0">98260</data>
    </edge>
    <edge source="THA" target="DNK">
      <data key="d0">2555092</data>
    </edge>
    <edge source="THA" target="ETH">
      <data key="d0">16864</data>
    </edge>
    <edge source="THA" target="EST">
      <data key="d0">110055</data>
    </edge>
    <edge source="THA" target="FIN">
      <data key="d0">264725</data>
    </edge>
    <edge source="THA" target="FRA">
      <data key="d0">22335157</data>
    </edge>
    <edge source="THA" target="DEU">
      <data key="d0">17451060</data>
    </edge>
    <edge source="THA" target="GHA">
      <data key="d0">65498</data>
    </edge>
    <edge source="THA" target="GRC">
      <data key="d0">207420</data>
    </edge>
    <edge source="THA" target="HKG">
      <data key="d0">13757899</data>
    </edge>
    <edge source="THA" target="HUN">
      <data key="d0">65458</data>
    </edge>
    <edge source="THA" target="IDN">
      <data key="d0">2089310</data>
    </edge>
    <edge source="THA" target="IRL">
      <data key="d0">21894</data>
    </edge>
    <edge source="THA" target="ISR">
      <data key="d0">529468</data>
    </edge>
    <edge source="THA" target="ITA">
      <data key="d0">10086757</data>
    </edge>
    <edge source="THA" target="CIV">
      <data key="d0">12370</data>
    </edge>
    <edge source="THA" target="JAM">
      <data key="d0">48854</data>
    </edge>
    <edge source="THA" target="JPN">
      <data key="d0">34239641</data>
    </edge>
    <edge source="THA" target="KAZ">
      <data key="d0">958389</data>
    </edge>
    <edge source="THA" target="JOR">
      <data key="d0">55511</data>
    </edge>
    <edge source="THA" target="KOR">
      <data key="d0">5564256</data>
    </edge>
    <edge source="THA" target="LBN">
      <data key="d0">43615</data>
    </edge>
    <edge source="THA" target="LVA">
      <data key="d0">110537</data>
    </edge>
    <edge source="THA" target="LTU">
      <data key="d0">13586</data>
    </edge>
    <edge source="THA" target="MDG">
      <data key="d0">55038</data>
    </edge>
    <edge source="THA" target="MYS">
      <data key="d0">4042537</data>
    </edge>
    <edge source="THA" target="MUS">
      <data key="d0">220972</data>
    </edge>
    <edge source="THA" target="MEX">
      <data key="d0">604446</data>
    </edge>
    <edge source="THA" target="MAR">
      <data key="d0">17587</data>
    </edge>
    <edge source="THA" target="MOZ">
      <data key="d0">79003</data>
    </edge>
    <edge source="THA" target="OMN">
      <data key="d0">79170</data>
    </edge>
    <edge source="THA" target="NLD">
      <data key="d0">1363265</data>
    </edge>
    <edge source="THA" target="NZL">
      <data key="d0">325862</data>
    </edge>
    <edge source="THA" target="NOR">
      <data key="d0">527477</data>
    </edge>
    <edge source="THA" target="PAK">
      <data key="d0">16999</data>
    </edge>
    <edge source="THA" target="PAN">
      <data key="d0">15872</data>
    </edge>
    <edge source="THA" target="PER">
      <data key="d0">61760</data>
    </edge>
    <edge source="THA" target="PHL">
      <data key="d0">577106</data>
    </edge>
    <edge source="THA" target="POL">
      <data key="d0">52037</data>
    </edge>
    <edge source="THA" target="PRT">
      <data key="d0">63390</data>
    </edge>
    <edge source="THA" target="ROU">
      <data key="d0">11274</data>
    </edge>
    <edge source="THA" target="RUS">
      <data key="d0">2117584</data>
    </edge>
    <edge source="THA" target="SAU">
      <data key="d0">3967140</data>
    </edge>
    <edge source="THA" target="IND">
      <data key="d0">1900721</data>
    </edge>
    <edge source="THA" target="SGP">
      <data key="d0">11929516</data>
    </edge>
    <edge source="THA" target="SVK">
      <data key="d0">638394</data>
    </edge>
    <edge source="THA" target="VNM">
      <data key="d0">1220402</data>
    </edge>
    <edge source="THA" target="SVN">
      <data key="d0">28082</data>
    </edge>
    <edge source="THA" target="ZAF">
      <data key="d0">247728</data>
    </edge>
    <edge source="THA" target="ESP">
      <data key="d0">2866798</data>
    </edge>
    <edge source="THA" target="SWE">
      <data key="d0">4261914</data>
    </edge>
    <edge source="THA" target="CHE">
      <data key="d0">31175650</data>
    </edge>
    <edge source="THA" target="ARE">
      <data key="d0">4066824</data>
    </edge>
    <edge source="THA" target="TUR">
      <data key="d0">103206</data>
    </edge>
    <edge source="THA" target="UKR">
      <data key="d0">374949</data>
    </edge>
    <edge source="THA" target="EGY">
      <data key="d0">16499</data>
    </edge>
    <edge source="THA" target="GBR">
      <data key="d0">6938839</data>
    </edge>
    <edge source="THA" target="TZA">
      <data key="d0">41803</data>
    </edge>
    <edge source="THA" target="USA">
      <data key="d0">70875068</data>
    </edge>
    <edge source="THA" target="URY">
      <data key="d0">112961</data>
    </edge>
    <edge source="AZE" target="RUS">
      <data key="d0">51368</data>
    </edge>
    <edge source="BGR" target="ALB">
      <data key="d0">24073</data>
    </edge>
    <edge source="BGR" target="AUT">
      <data key="d0">13006</data>
    </edge>
    <edge source="BGR" target="ARM">
      <data key="d0">80650</data>
    </edge>
    <edge source="BGR" target="BEL">
      <data key="d0">1391716</data>
    </edge>
    <edge source="BGR" target="BLR">
      <data key="d0">859037</data>
    </edge>
    <edge source="BGR" target="CAN">
      <data key="d0">11230</data>
    </edge>
    <edge source="BGR" target="CZE">
      <data key="d0">24350</data>
    </edge>
    <edge source="BGR" target="DNK">
      <data key="d0">44919</data>
    </edge>
    <edge source="BGR" target="FRA">
      <data key="d0">5162613</data>
    </edge>
    <edge source="BGR" target="GEO">
      <data key="d0">22509</data>
    </edge>
    <edge source="BGR" target="DEU">
      <data key="d0">1140094</data>
    </edge>
    <edge source="BGR" target="GRC">
      <data key="d0">77414</data>
    </edge>
    <edge source="BGR" target="HKG">
      <data key="d0">1149023</data>
    </edge>
    <edge source="BGR" target="HUN">
      <data key="d0">24204</data>
    </edge>
    <edge source="BGR" target="ITA">
      <data key="d0">38519251</data>
    </edge>
    <edge source="BGR" target="MDA">
      <data key="d0">11786</data>
    </edge>
    <edge source="BGR" target="POL">
      <data key="d0">15814</data>
    </edge>
    <edge source="BGR" target="ROU">
      <data key="d0">271404</data>
    </edge>
    <edge source="BGR" target="RUS">
      <data key="d0">177351</data>
    </edge>
    <edge source="BGR" target="SRB">
      <data key="d0">137844</data>
    </edge>
    <edge source="BGR" target="ESP">
      <data key="d0">356292</data>
    </edge>
    <edge source="BGR" target="CHE">
      <data key="d0">38499</data>
    </edge>
    <edge source="BGR" target="ARE">
      <data key="d0">12595</data>
    </edge>
    <edge source="BGR" target="TUR">
      <data key="d0">56898</data>
    </edge>
    <edge source="BGR" target="MKD">
      <data key="d0">100648</data>
    </edge>
    <edge source="BGR" target="EGY">
      <data key="d0">19510</data>
    </edge>
    <edge source="BGR" target="GBR">
      <data key="d0">10876</data>
    </edge>
    <edge source="BGR" target="USA">
      <data key="d0">10343</data>
    </edge>
    <edge source="BLR" target="AZE">
      <data key="d0">149200</data>
    </edge>
    <edge source="BLR" target="EST">
      <data key="d0">20900</data>
    </edge>
    <edge source="BLR" target="GEO">
      <data key="d0">16100</data>
    </edge>
    <edge source="BLR" target="KAZ">
      <data key="d0">58400</data>
    </edge>
    <edge source="BLR" target="LVA">
      <data key="d0">33700</data>
    </edge>
    <edge source="BLR" target="MDA">
      <data key="d0">54600</data>
    </edge>
    <edge source="BLR" target="RUS">
      <data key="d0">8984900</data>
    </edge>
    <edge source="BLR" target="UKR">
      <data key="d0">94300</data>
    </edge>
    <edge source="HRV" target="AUT">
      <data key="d0">158746</data>
    </edge>
    <edge source="HRV" target="BEL">
      <data key="d0">23988</data>
    </edge>
    <edge source="HRV" target="CAN">
      <data key="d0">66699</data>
    </edge>
    <edge source="HRV" target="CHN">
      <data key="d0">20463</data>
    </edge>
    <edge source="HRV" target="FRA">
      <data key="d0">18497</data>
    </edge>
    <edge source="HRV" target="DEU">
      <data key="d0">519493</data>
    </edge>
    <edge source="HRV" target="HKG">
      <data key="d0">39366</data>
    </edge>
    <edge source="HRV" target="IDN">
      <data key="d0">122815</data>
    </edge>
    <edge source="HRV" target="ITA">
      <data key="d0">2486096</data>
    </edge>
    <edge source="HRV" target="JPN">
      <data key="d0">55371</data>
    </edge>
    <edge source="HRV" target="KOR">
      <data key="d0">106679</data>
    </edge>
    <edge source="HRV" target="NLD">
      <data key="d0">161751</data>
    </edge>
    <edge source="HRV" target="RUS">
      <data key="d0">144649</data>
    </edge>
    <edge source="HRV" target="SRB">
      <data key="d0">252146</data>
    </edge>
    <edge source="HRV" target="SVN">
      <data key="d0">94569</data>
    </edge>
    <edge source="HRV" target="ESP">
      <data key="d0">28149</data>
    </edge>
    <edge source="HRV" target="SWE">
      <data key="d0">23077</data>
    </edge>
    <edge source="HRV" target="MKD">
      <data key="d0">58589</data>
    </edge>
    <edge source="HRV" target="GBR">
      <data key="d0">22773</data>
    </edge>
    <edge source="HRV" target="USA">
      <data key="d0">138827</data>
    </edge>
    <edge source="EST" target="BLR">
      <data key="d0">62500</data>
    </edge>
    <edge source="EST" target="CAN">
      <data key="d0">33109</data>
    </edge>
    <edge source="EST" target="CZE">
      <data key="d0">79748</data>
    </edge>
    <edge source="EST" target="DNK">
      <data key="d0">48430</data>
    </edge>
    <edge source="EST" target="FIN">
      <data key="d0">3046377</data>
    </edge>
    <edge source="EST" target="FRA">
      <data key="d0">279781</data>
    </edge>
    <edge source="EST" target="DEU">
      <data key="d0">433988</data>
    </edge>
    <edge source="EST" target="HUN">
      <data key="d0">247820</data>
    </edge>
    <edge source="EST" target="ITA">
      <data key="d0">105174</data>
    </edge>
    <edge source="EST" target="JPN">
      <data key="d0">20161</data>
    </edge>
    <edge source="EST" target="KAZ">
      <data key="d0">51536</data>
    </edge>
    <edge source="EST" target="LVA">
      <data key="d0">2278595</data>
    </edge>
    <edge source="EST" target="LTU">
      <data key="d0">1294930</data>
    </edge>
    <edge source="EST" target="MDA">
      <data key="d0">18952</data>
    </edge>
    <edge source="EST" target="NLD">
      <data key="d0">17081</data>
    </edge>
    <edge source="EST" target="NOR">
      <data key="d0">107344</data>
    </edge>
    <edge source="EST" target="POL">
      <data key="d0">112544</data>
    </edge>
    <edge source="EST" target="RUS">
      <data key="d0">14312360</data>
    </edge>
    <edge source="EST" target="SVK">
      <data key="d0">5348746</data>
    </edge>
    <edge source="EST" target="ESP">
      <data key="d0">135608</data>
    </edge>
    <edge source="EST" target="SWE">
      <data key="d0">937463</data>
    </edge>
    <edge source="EST" target="ARE">
      <data key="d0">11832</data>
    </edge>
    <edge source="EST" target="UKR">
      <data key="d0">260911</data>
    </edge>
    <edge source="EST" target="USA">
      <data key="d0">15150</data>
    </edge>
    <edge source="FIN" target="AUS">
      <data key="d0">155276</data>
    </edge>
    <edge source="FIN" target="AUT">
      <data key="d0">61836</data>
    </edge>
    <edge source="FIN" target="BEL">
      <data key="d0">1624242</data>
    </edge>
    <edge source="FIN" target="BGR">
      <data key="d0">63514</data>
    </edge>
    <edge source="FIN" target="BLR">
      <data key="d0">13323</data>
    </edge>
    <edge source="FIN" target="CAN">
      <data key="d0">37159</data>
    </edge>
    <edge source="FIN" target="CHN">
      <data key="d0">60406</data>
    </edge>
    <edge source="FIN" target="HRV">
      <data key="d0">15627</data>
    </edge>
    <edge source="FIN" target="CZE">
      <data key="d0">214656</data>
    </edge>
    <edge source="FIN" target="DNK">
      <data key="d0">762673</data>
    </edge>
    <edge source="FIN" target="EST">
      <data key="d0">1353227</data>
    </edge>
    <edge source="FIN" target="FRA">
      <data key="d0">1202540</data>
    </edge>
    <edge source="FIN" target="DEU">
      <data key="d0">1529126</data>
    </edge>
    <edge source="FIN" target="GRC">
      <data key="d0">83850</data>
    </edge>
    <edge source="FIN" target="HKG">
      <data key="d0">149118</data>
    </edge>
    <edge source="FIN" target="HUN">
      <data key="d0">97351</data>
    </edge>
    <edge source="FIN" target="IRL">
      <data key="d0">74998</data>
    </edge>
    <edge source="FIN" target="ITA">
      <data key="d0">258408</data>
    </edge>
    <edge source="FIN" target="JPN">
      <data key="d0">4355865</data>
    </edge>
    <edge source="FIN" target="KOR">
      <data key="d0">84634</data>
    </edge>
    <edge source="FIN" target="LVA">
      <data key="d0">596954</data>
    </edge>
    <edge source="FIN" target="LTU">
      <data key="d0">129309</data>
    </edge>
    <edge source="FIN" target="NLD">
      <data key="d0">557296</data>
    </edge>
    <edge source="FIN" target="NOR">
      <data key="d0">701471</data>
    </edge>
    <edge source="FIN" target="POL">
      <data key="d0">276956</data>
    </edge>
    <edge source="FIN" target="PRT">
      <data key="d0">55795</data>
    </edge>
    <edge source="FIN" target="ROU">
      <data key="d0">89358</data>
    </edge>
    <edge source="FIN" target="RUS">
      <data key="d0">6782895</data>
    </edge>
    <edge source="FIN" target="SAU">
      <data key="d0">17461</data>
    </edge>
    <edge source="FIN" target="SRB">
      <data key="d0">29540</data>
    </edge>
    <edge source="FIN" target="SGP">
      <data key="d0">31199</data>
    </edge>
    <edge source="FIN" target="SVN">
      <data key="d0">121904</data>
    </edge>
    <edge source="FIN" target="ZWE">
      <data key="d0">207685</data>
    </edge>
    <edge source="FIN" target="ESP">
      <data key="d0">171175</data>
    </edge>
    <edge source="FIN" target="SWE">
      <data key="d0">3407676</data>
    </edge>
    <edge source="FIN" target="CHE">
      <data key="d0">758941</data>
    </edge>
    <edge source="FIN" target="ARE">
      <data key="d0">117053</data>
    </edge>
    <edge source="FIN" target="TUR">
      <data key="d0">44660</data>
    </edge>
    <edge source="FIN" target="UKR">
      <data key="d0">46164</data>
    </edge>
    <edge source="FIN" target="GBR">
      <data key="d0">815489</data>
    </edge>
    <edge source="FIN" target="USA">
      <data key="d0">692057</data>
    </edge>
    <edge source="GRC" target="ALB">
      <data key="d0">168822</data>
    </edge>
    <edge source="GRC" target="AZE">
      <data key="d0">26548</data>
    </edge>
    <edge source="GRC" target="AUS">
      <data key="d0">29269</data>
    </edge>
    <edge source="GRC" target="AUT">
      <data key="d0">36568</data>
    </edge>
    <edge source="GRC" target="ARM">
      <data key="d0">13464</data>
    </edge>
    <edge source="GRC" target="BEL">
      <data key="d0">258544</data>
    </edge>
    <edge source="GRC" target="BGR">
      <data key="d0">2302380</data>
    </edge>
    <edge source="GRC" target="CMR">
      <data key="d0">27543</data>
    </edge>
    <edge source="GRC" target="HRV">
      <data key="d0">163629</data>
    </edge>
    <edge source="GRC" target="CZE">
      <data key="d0">728971</data>
    </edge>
    <edge source="GRC" target="DNK">
      <data key="d0">113176</data>
    </edge>
    <edge source="GRC" target="FIN">
      <data key="d0">47803</data>
    </edge>
    <edge source="GRC" target="FRA">
      <data key="d0">1229055</data>
    </edge>
    <edge source="GRC" target="DEU">
      <data key="d0">502122</data>
    </edge>
    <edge source="GRC" target="HKG">
      <data key="d0">29173</data>
    </edge>
    <edge source="GRC" target="HUN">
      <data key="d0">151822</data>
    </edge>
    <edge source="GRC" target="IRL">
      <data key="d0">18710</data>
    </edge>
    <edge source="GRC" target="ISR">
      <data key="d0">15054</data>
    </edge>
    <edge source="GRC" target="ITA">
      <data key="d0">5416150</data>
    </edge>
    <edge source="GRC" target="JPN">
      <data key="d0">67865</data>
    </edge>
    <edge source="GRC" target="LBN">
      <data key="d0">69057</data>
    </edge>
    <edge source="GRC" target="LVA">
      <data key="d0">37455</data>
    </edge>
    <edge source="GRC" target="MAR">
      <data key="d0">104077</data>
    </edge>
    <edge source="GRC" target="NLD">
      <data key="d0">136441</data>
    </edge>
    <edge source="GRC" target="NOR">
      <data key="d0">355271</data>
    </edge>
    <edge source="GRC" target="POL">
      <data key="d0">104827</data>
    </edge>
    <edge source="GRC" target="PRT">
      <data key="d0">487426</data>
    </edge>
    <edge source="GRC" target="ROU">
      <data key="d0">702185</data>
    </edge>
    <edge source="GRC" target="RUS">
      <data key="d0">350958</data>
    </edge>
    <edge source="GRC" target="SAU">
      <data key="d0">185540</data>
    </edge>
    <edge source="GRC" target="SRB">
      <data key="d0">615814</data>
    </edge>
    <edge source="GRC" target="SVK">
      <data key="d0">153847</data>
    </edge>
    <edge source="GRC" target="SVN">
      <data key="d0">277006</data>
    </edge>
    <edge source="GRC" target="ESP">
      <data key="d0">2546281</data>
    </edge>
    <edge source="GRC" target="SWE">
      <data key="d0">177519</data>
    </edge>
    <edge source="GRC" target="CHE">
      <data key="d0">143866</data>
    </edge>
    <edge source="GRC" target="ARE">
      <data key="d0">84686</data>
    </edge>
    <edge source="GRC" target="TUN">
      <data key="d0">18871</data>
    </edge>
    <edge source="GRC" target="TUR">
      <data key="d0">114144</data>
    </edge>
    <edge source="GRC" target="UKR">
      <data key="d0">13644</data>
    </edge>
    <edge source="GRC" target="MKD">
      <data key="d0">130025</data>
    </edge>
    <edge source="GRC" target="EGY">
      <data key="d0">104014</data>
    </edge>
    <edge source="GRC" target="GBR">
      <data key="d0">271973</data>
    </edge>
    <edge source="GRC" target="USA">
      <data key="d0">33538</data>
    </edge>
    <edge source="HUN" target="ALB">
      <data key="d0">54753</data>
    </edge>
    <edge source="HUN" target="AZE">
      <data key="d0">33133</data>
    </edge>
    <edge source="HUN" target="AUT">
      <data key="d0">579146</data>
    </edge>
    <edge source="HUN" target="ARM">
      <data key="d0">12064</data>
    </edge>
    <edge source="HUN" target="BEL">
      <data key="d0">44227733</data>
    </edge>
    <edge source="HUN" target="BGR">
      <data key="d0">1074854</data>
    </edge>
    <edge source="HUN" target="CAN">
      <data key="d0">482423</data>
    </edge>
    <edge source="HUN" target="CHN">
      <data key="d0">76262</data>
    </edge>
    <edge source="HUN" target="HRV">
      <data key="d0">905529</data>
    </edge>
    <edge source="HUN" target="CZE">
      <data key="d0">2741727</data>
    </edge>
    <edge source="HUN" target="BEN">
      <data key="d0">95904</data>
    </edge>
    <edge source="HUN" target="DNK">
      <data key="d0">193225</data>
    </edge>
    <edge source="HUN" target="EST">
      <data key="d0">17820</data>
    </edge>
    <edge source="HUN" target="FIN">
      <data key="d0">641934</data>
    </edge>
    <edge source="HUN" target="FRA">
      <data key="d0">972777</data>
    </edge>
    <edge source="HUN" target="DEU">
      <data key="d0">4803226</data>
    </edge>
    <edge source="HUN" target="GHA">
      <data key="d0">226639</data>
    </edge>
    <edge source="HUN" target="GRC">
      <data key="d0">16443</data>
    </edge>
    <edge source="HUN" target="HKG">
      <data key="d0">10753</data>
    </edge>
    <edge source="HUN" target="ISR">
      <data key="d0">19586</data>
    </edge>
    <edge source="HUN" target="ITA">
      <data key="d0">8443410</data>
    </edge>
    <edge source="HUN" target="CIV">
      <data key="d0">95477</data>
    </edge>
    <edge source="HUN" target="JPN">
      <data key="d0">59364</data>
    </edge>
    <edge source="HUN" target="LVA">
      <data key="d0">44835</data>
    </edge>
    <edge source="HUN" target="LTU">
      <data key="d0">115485</data>
    </edge>
    <edge source="HUN" target="MYS">
      <data key="d0">14966</data>
    </edge>
    <edge source="HUN" target="MUS">
      <data key="d0">13387</data>
    </edge>
    <edge source="HUN" target="MEX">
      <data key="d0">16858</data>
    </edge>
    <edge source="HUN" target="MDA">
      <data key="d0">28630</data>
    </edge>
    <edge source="HUN" target="NLD">
      <data key="d0">577598</data>
    </edge>
    <edge source="HUN" target="NOR">
      <data key="d0">662525</data>
    </edge>
    <edge source="HUN" target="POL">
      <data key="d0">420735</data>
    </edge>
    <edge source="HUN" target="PRT">
      <data key="d0">37572</data>
    </edge>
    <edge source="HUN" target="ROU">
      <data key="d0">5599898</data>
    </edge>
    <edge source="HUN" target="RUS">
      <data key="d0">1085127</data>
    </edge>
    <edge source="HUN" target="SRB">
      <data key="d0">725507</data>
    </edge>
    <edge source="HUN" target="IND">
      <data key="d0">12392</data>
    </edge>
    <edge source="HUN" target="SVK">
      <data key="d0">3140158</data>
    </edge>
    <edge source="HUN" target="SVN">
      <data key="d0">1227649</data>
    </edge>
    <edge source="HUN" target="ZAF">
      <data key="d0">13609</data>
    </edge>
    <edge source="HUN" target="ESP">
      <data key="d0">72841</data>
    </edge>
    <edge source="HUN" target="SWE">
      <data key="d0">89690</data>
    </edge>
    <edge source="HUN" target="CHE">
      <data key="d0">212913</data>
    </edge>
    <edge source="HUN" target="ARE">
      <data key="d0">37813</data>
    </edge>
    <edge source="HUN" target="TUR">
      <data key="d0">238475</data>
    </edge>
    <edge source="HUN" target="UKR">
      <data key="d0">595558</data>
    </edge>
    <edge source="HUN" target="MKD">
      <data key="d0">114085</data>
    </edge>
    <edge source="HUN" target="GBR">
      <data key="d0">113991</data>
    </edge>
    <edge source="HUN" target="USA">
      <data key="d0">1908061</data>
    </edge>
    <edge source="IRL" target="AUS">
      <data key="d0">99476</data>
    </edge>
    <edge source="IRL" target="AUT">
      <data key="d0">138554</data>
    </edge>
    <edge source="IRL" target="BEL">
      <data key="d0">680306</data>
    </edge>
    <edge source="IRL" target="BGR">
      <data key="d0">100850</data>
    </edge>
    <edge source="IRL" target="CAN">
      <data key="d0">287467</data>
    </edge>
    <edge source="IRL" target="CHN">
      <data key="d0">27101</data>
    </edge>
    <edge source="IRL" target="CZE">
      <data key="d0">416149</data>
    </edge>
    <edge source="IRL" target="DNK">
      <data key="d0">47728</data>
    </edge>
    <edge source="IRL" target="ECU">
      <data key="d0">156474</data>
    </edge>
    <edge source="IRL" target="FIN">
      <data key="d0">284521</data>
    </edge>
    <edge source="IRL" target="FRA">
      <data key="d0">421737</data>
    </edge>
    <edge source="IRL" target="DEU">
      <data key="d0">9124556</data>
    </edge>
    <edge source="IRL" target="HKG">
      <data key="d0">37530</data>
    </edge>
    <edge source="IRL" target="HUN">
      <data key="d0">49797</data>
    </edge>
    <edge source="IRL" target="ISR">
      <data key="d0">49990</data>
    </edge>
    <edge source="IRL" target="ITA">
      <data key="d0">773969</data>
    </edge>
    <edge source="IRL" target="JPN">
      <data key="d0">85473</data>
    </edge>
    <edge source="IRL" target="KAZ">
      <data key="d0">13759</data>
    </edge>
    <edge source="IRL" target="NLD">
      <data key="d0">3166779</data>
    </edge>
    <edge source="IRL" target="NOR">
      <data key="d0">97987</data>
    </edge>
    <edge source="IRL" target="POL">
      <data key="d0">177040</data>
    </edge>
    <edge source="IRL" target="PRT">
      <data key="d0">340682</data>
    </edge>
    <edge source="IRL" target="RUS">
      <data key="d0">894157</data>
    </edge>
    <edge source="IRL" target="SVK">
      <data key="d0">120694</data>
    </edge>
    <edge source="IRL" target="ESP">
      <data key="d0">1766447</data>
    </edge>
    <edge source="IRL" target="SWE">
      <data key="d0">233219</data>
    </edge>
    <edge source="IRL" target="CHE">
      <data key="d0">927932</data>
    </edge>
    <edge source="IRL" target="ARE">
      <data key="d0">98029</data>
    </edge>
    <edge source="IRL" target="TUR">
      <data key="d0">44751</data>
    </edge>
    <edge source="IRL" target="GBR">
      <data key="d0">14166327</data>
    </edge>
    <edge source="IRL" target="USA">
      <data key="d0">592249</data>
    </edge>
    <edge source="IRL" target="URY">
      <data key="d0">26185</data>
    </edge>
    <edge source="ISR" target="AUS">
      <data key="d0">187000</data>
    </edge>
    <edge source="ISR" target="BEL">
      <data key="d0">25000</data>
    </edge>
    <edge source="ISR" target="BRA">
      <data key="d0">298000</data>
    </edge>
    <edge source="ISR" target="CAN">
      <data key="d0">196000</data>
    </edge>
    <edge source="ISR" target="CHL">
      <data key="d0">54000</data>
    </edge>
    <edge source="ISR" target="CHN">
      <data key="d0">128000</data>
    </edge>
    <edge source="ISR" target="HRV">
      <data key="d0">27000</data>
    </edge>
    <edge source="ISR" target="CZE">
      <data key="d0">90000</data>
    </edge>
    <edge source="ISR" target="DNK">
      <data key="d0">75000</data>
    </edge>
    <edge source="ISR" target="ETH">
      <data key="d0">11000</data>
    </edge>
    <edge source="ISR" target="EST">
      <data key="d0">13000</data>
    </edge>
    <edge source="ISR" target="FIN">
      <data key="d0">72000</data>
    </edge>
    <edge source="ISR" target="FRA">
      <data key="d0">80000</data>
    </edge>
    <edge source="ISR" target="DEU">
      <data key="d0">357000</data>
    </edge>
    <edge source="ISR" target="GRC">
      <data key="d0">14000</data>
    </edge>
    <edge source="ISR" target="GTM">
      <data key="d0">140000</data>
    </edge>
    <edge source="ISR" target="HKG">
      <data key="d0">752000</data>
    </edge>
    <edge source="ISR" target="IRL">
      <data key="d0">14000</data>
    </edge>
    <edge source="ISR" target="ITA">
      <data key="d0">371000</data>
    </edge>
    <edge source="ISR" target="JPN">
      <data key="d0">141000</data>
    </edge>
    <edge source="ISR" target="KAZ">
      <data key="d0">44000</data>
    </edge>
    <edge source="ISR" target="JOR">
      <data key="d0">36000</data>
    </edge>
    <edge source="ISR" target="KOR">
      <data key="d0">56000</data>
    </edge>
    <edge source="ISR" target="MEX">
      <data key="d0">102000</data>
    </edge>
    <edge source="ISR" target="NLD">
      <data key="d0">216000</data>
    </edge>
    <edge source="ISR" target="NOR">
      <data key="d0">91000</data>
    </edge>
    <edge source="ISR" target="PER">
      <data key="d0">25000</data>
    </edge>
    <edge source="ISR" target="POL">
      <data key="d0">16000</data>
    </edge>
    <edge source="ISR" target="ROU">
      <data key="d0">20000</data>
    </edge>
    <edge source="ISR" target="RUS">
      <data key="d0">163000</data>
    </edge>
    <edge source="ISR" target="IND">
      <data key="d0">14000</data>
    </edge>
    <edge source="ISR" target="SGP">
      <data key="d0">437000</data>
    </edge>
    <edge source="ISR" target="VNM">
      <data key="d0">11000</data>
    </edge>
    <edge source="ISR" target="SVN">
      <data key="d0">110000</data>
    </edge>
    <edge source="ISR" target="ZAF">
      <data key="d0">97000</data>
    </edge>
    <edge source="ISR" target="ESP">
      <data key="d0">121000</data>
    </edge>
    <edge source="ISR" target="SWE">
      <data key="d0">316000</data>
    </edge>
    <edge source="ISR" target="CHE">
      <data key="d0">212000</data>
    </edge>
    <edge source="ISR" target="THA">
      <data key="d0">62000</data>
    </edge>
    <edge source="ISR" target="TUR">
      <data key="d0">27000</data>
    </edge>
    <edge source="ISR" target="GBR">
      <data key="d0">259000</data>
    </edge>
    <edge source="ISR" target="USA">
      <data key="d0">1363000</data>
    </edge>
    <edge source="KAZ" target="KGZ">
      <data key="d0">425300</data>
    </edge>
    <edge source="KAZ" target="RUS">
      <data key="d0">6035680</data>
    </edge>
    <edge source="KAZ" target="UKR">
      <data key="d0">18400</data>
    </edge>
    <edge source="JOR" target="PSE">
      <data key="d0">35631</data>
    </edge>
    <edge source="JOR" target="LBN">
      <data key="d0">7899120</data>
    </edge>
    <edge source="JOR" target="OMN">
      <data key="d0">22958</data>
    </edge>
    <edge source="JOR" target="SAU">
      <data key="d0">276980</data>
    </edge>
    <edge source="JOR" target="ARE">
      <data key="d0">836471</data>
    </edge>
    <edge source="LBN" target="BLR">
      <data key="d0">15710</data>
    </edge>
    <edge source="LBN" target="CAN">
      <data key="d0">38191</data>
    </edge>
    <edge source="LBN" target="CHN">
      <data key="d0">61557</data>
    </edge>
    <edge source="LBN" target="DNK">
      <data key="d0">36088</data>
    </edge>
    <edge source="LBN" target="FRA">
      <data key="d0">552705</data>
    </edge>
    <edge source="LBN" target="DEU">
      <data key="d0">101725</data>
    </edge>
    <edge source="LBN" target="GRC">
      <data key="d0">22448</data>
    </edge>
    <edge source="LBN" target="HKG">
      <data key="d0">10528</data>
    </edge>
    <edge source="LBN" target="ITA">
      <data key="d0">77896</data>
    </edge>
    <edge source="LBN" target="CIV">
      <data key="d0">13334</data>
    </edge>
    <edge source="LBN" target="JOR">
      <data key="d0">136485</data>
    </edge>
    <edge source="LBN" target="MEX">
      <data key="d0">13645</data>
    </edge>
    <edge source="LBN" target="OMN">
      <data key="d0">11546</data>
    </edge>
    <edge source="LBN" target="PRT">
      <data key="d0">18875</data>
    </edge>
    <edge source="LBN" target="SAU">
      <data key="d0">297989</data>
    </edge>
    <edge source="LBN" target="SEN">
      <data key="d0">21715</data>
    </edge>
    <edge source="LBN" target="IND">
      <data key="d0">10167</data>
    </edge>
    <edge source="LBN" target="ESP">
      <data key="d0">145810</data>
    </edge>
    <edge source="LBN" target="CHE">
      <data key="d0">1312180</data>
    </edge>
    <edge source="LBN" target="ARE">
      <data key="d0">2054120</data>
    </edge>
    <edge source="LBN" target="TUN">
      <data key="d0">17149</data>
    </edge>
    <edge source="LBN" target="TUR">
      <data key="d0">42686</data>
    </edge>
    <edge source="LBN" target="EGY">
      <data key="d0">17884</data>
    </edge>
    <edge source="LBN" target="GBR">
      <data key="d0">138615</data>
    </edge>
    <edge source="LBN" target="USA">
      <data key="d0">233150</data>
    </edge>
    <edge source="LBN" target="BFA">
      <data key="d0">11876</data>
    </edge>
    <edge source="LVA" target="AZE">
      <data key="d0">20544</data>
    </edge>
    <edge source="LVA" target="BGR">
      <data key="d0">49898</data>
    </edge>
    <edge source="LVA" target="BLR">
      <data key="d0">56821</data>
    </edge>
    <edge source="LVA" target="CZE">
      <data key="d0">59801</data>
    </edge>
    <edge source="LVA" target="DNK">
      <data key="d0">96791</data>
    </edge>
    <edge source="LVA" target="EST">
      <data key="d0">8923323</data>
    </edge>
    <edge source="LVA" target="FIN">
      <data key="d0">81735</data>
    </edge>
    <edge source="LVA" target="DEU">
      <data key="d0">76482</data>
    </edge>
    <edge source="LVA" target="HKG">
      <data key="d0">20049</data>
    </edge>
    <edge source="LVA" target="HUN">
      <data key="d0">51865</data>
    </edge>
    <edge source="LVA" target="ITA">
      <data key="d0">109926</data>
    </edge>
    <edge source="LVA" target="KAZ">
      <data key="d0">12530</data>
    </edge>
    <edge source="LVA" target="LTU">
      <data key="d0">1704408</data>
    </edge>
    <edge source="LVA" target="NOR">
      <data key="d0">64636</data>
    </edge>
    <edge source="LVA" target="ROU">
      <data key="d0">185564</data>
    </edge>
    <edge source="LVA" target="RUS">
      <data key="d0">1943950</data>
    </edge>
    <edge source="LVA" target="SRB">
      <data key="d0">10892</data>
    </edge>
    <edge source="LVA" target="ESP">
      <data key="d0">24910</data>
    </edge>
    <edge source="LVA" target="CHE">
      <data key="d0">122819</data>
    </edge>
    <edge source="LVA" target="GBR">
      <data key="d0">16407</data>
    </edge>
    <edge source="LVA" target="USA">
      <data key="d0">242250</data>
    </edge>
    <edge source="LTU" target="ARM">
      <data key="d0">38616</data>
    </edge>
    <edge source="LTU" target="BGR">
      <data key="d0">40720</data>
    </edge>
    <edge source="LTU" target="BLR">
      <data key="d0">907186</data>
    </edge>
    <edge source="LTU" target="HRV">
      <data key="d0">20698</data>
    </edge>
    <edge source="LTU" target="DNK">
      <data key="d0">51877</data>
    </edge>
    <edge source="LTU" target="EST">
      <data key="d0">1300519</data>
    </edge>
    <edge source="LTU" target="FIN">
      <data key="d0">127974</data>
    </edge>
    <edge source="LTU" target="FRA">
      <data key="d0">586612</data>
    </edge>
    <edge source="LTU" target="GEO">
      <data key="d0">139478</data>
    </edge>
    <edge source="LTU" target="DEU">
      <data key="d0">589096</data>
    </edge>
    <edge source="LTU" target="HUN">
      <data key="d0">11587</data>
    </edge>
    <edge source="LTU" target="ITA">
      <data key="d0">140996</data>
    </edge>
    <edge source="LTU" target="JPN">
      <data key="d0">13856</data>
    </edge>
    <edge source="LTU" target="KAZ">
      <data key="d0">324048</data>
    </edge>
    <edge source="LTU" target="LVA">
      <data key="d0">2652301</data>
    </edge>
    <edge source="LTU" target="MDA">
      <data key="d0">48911</data>
    </edge>
    <edge source="LTU" target="NOR">
      <data key="d0">45850</data>
    </edge>
    <edge source="LTU" target="POL">
      <data key="d0">241101</data>
    </edge>
    <edge source="LTU" target="ROU">
      <data key="d0">45553</data>
    </edge>
    <edge source="LTU" target="RUS">
      <data key="d0">11290770</data>
    </edge>
    <edge source="LTU" target="SRB">
      <data key="d0">24201</data>
    </edge>
    <edge source="LTU" target="ESP">
      <data key="d0">85327</data>
    </edge>
    <edge source="LTU" target="SWE">
      <data key="d0">11947</data>
    </edge>
    <edge source="LTU" target="ARE">
      <data key="d0">17397</data>
    </edge>
    <edge source="LTU" target="TUN">
      <data key="d0">18271</data>
    </edge>
    <edge source="LTU" target="UKR">
      <data key="d0">68479</data>
    </edge>
    <edge source="LTU" target="EGY">
      <data key="d0">42657</data>
    </edge>
    <edge source="MUS" target="CHN">
      <data key="d0">78888</data>
    </edge>
    <edge source="MUS" target="FRA">
      <data key="d0">11481614</data>
    </edge>
    <edge source="MUS" target="DEU">
      <data key="d0">129868</data>
    </edge>
    <edge source="MUS" target="GHA">
      <data key="d0">22204</data>
    </edge>
    <edge source="MUS" target="HKG">
      <data key="d0">118023</data>
    </edge>
    <edge source="MUS" target="ITA">
      <data key="d0">22036</data>
    </edge>
    <edge source="MUS" target="JPN">
      <data key="d0">395029</data>
    </edge>
    <edge source="MUS" target="SGP">
      <data key="d0">25541</data>
    </edge>
    <edge source="MUS" target="ZAF">
      <data key="d0">35861</data>
    </edge>
    <edge source="MUS" target="CHE">
      <data key="d0">320719</data>
    </edge>
    <edge source="MUS" target="ARE">
      <data key="d0">70247</data>
    </edge>
    <edge source="MUS" target="GBR">
      <data key="d0">96787</data>
    </edge>
    <edge source="MUS" target="USA">
      <data key="d0">179863</data>
    </edge>
    <edge source="MDA" target="DEU">
      <data key="d0">3206933</data>
    </edge>
    <edge source="MDA" target="ITA">
      <data key="d0">14811671</data>
    </edge>
    <edge source="MDA" target="ROU">
      <data key="d0">57966</data>
    </edge>
    <edge source="MDA" target="RUS">
      <data key="d0">145981</data>
    </edge>
    <edge source="MAR" target="AUS">
      <data key="d0">64349</data>
    </edge>
    <edge source="MAR" target="BEL">
      <data key="d0">1556998</data>
    </edge>
    <edge source="MAR" target="CAN">
      <data key="d0">17264</data>
    </edge>
    <edge source="MAR" target="DNK">
      <data key="d0">11823</data>
    </edge>
    <edge source="MAR" target="FRA">
      <data key="d0">19861439</data>
    </edge>
    <edge source="MAR" target="DEU">
      <data key="d0">599932</data>
    </edge>
    <edge source="MAR" target="HKG">
      <data key="d0">37345</data>
    </edge>
    <edge source="MAR" target="ITA">
      <data key="d0">584799</data>
    </edge>
    <edge source="MAR" target="CIV">
      <data key="d0">19226</data>
    </edge>
    <edge source="MAR" target="JPN">
      <data key="d0">398097</data>
    </edge>
    <edge source="MAR" target="MRT">
      <data key="d0">25732</data>
    </edge>
    <edge source="MAR" target="NLD">
      <data key="d0">135791</data>
    </edge>
    <edge source="MAR" target="ROU">
      <data key="d0">16279</data>
    </edge>
    <edge source="MAR" target="SAU">
      <data key="d0">12306</data>
    </edge>
    <edge source="MAR" target="SEN">
      <data key="d0">55018</data>
    </edge>
    <edge source="MAR" target="ESP">
      <data key="d0">2643743</data>
    </edge>
    <edge source="MAR" target="SWE">
      <data key="d0">22801</data>
    </edge>
    <edge source="MAR" target="CHE">
      <data key="d0">1000706</data>
    </edge>
    <edge source="MAR" target="TGO">
      <data key="d0">14950</data>
    </edge>
    <edge source="MAR" target="ARE">
      <data key="d0">13389</data>
    </edge>
    <edge source="MAR" target="GBR">
      <data key="d0">273115</data>
    </edge>
    <edge source="MAR" target="USA">
      <data key="d0">629065</data>
    </edge>
    <edge source="MAR" target="BFA">
      <data key="d0">20665</data>
    </edge>
    <edge source="PAN" target="ARG">
      <data key="d0">401061</data>
    </edge>
    <edge source="PAN" target="BOL">
      <data key="d0">466891</data>
    </edge>
    <edge source="PAN" target="BRA">
      <data key="d0">6012817</data>
    </edge>
    <edge source="PAN" target="CAN">
      <data key="d0">79647</data>
    </edge>
    <edge source="PAN" target="CHL">
      <data key="d0">8429650</data>
    </edge>
    <edge source="PAN" target="COL">
      <data key="d0">48474674</data>
    </edge>
    <edge source="PAN" target="CRI">
      <data key="d0">7568080</data>
    </edge>
    <edge source="PAN" target="ECU">
      <data key="d0">10026098</data>
    </edge>
    <edge source="PAN" target="SLV">
      <data key="d0">4020512</data>
    </edge>
    <edge source="PAN" target="FRA">
      <data key="d0">395833</data>
    </edge>
    <edge source="PAN" target="GRC">
      <data key="d0">21045</data>
    </edge>
    <edge source="PAN" target="GTM">
      <data key="d0">9819601</data>
    </edge>
    <edge source="PAN" target="HND">
      <data key="d0">5714926</data>
    </edge>
    <edge source="PAN" target="ISR">
      <data key="d0">31917</data>
    </edge>
    <edge source="PAN" target="JAM">
      <data key="d0">1552529</data>
    </edge>
    <edge source="PAN" target="JPN">
      <data key="d0">87538</data>
    </edge>
    <edge source="PAN" target="MEX">
      <data key="d0">3720748</data>
    </edge>
    <edge source="PAN" target="NIC">
      <data key="d0">5969803</data>
    </edge>
    <edge source="PAN" target="PRY">
      <data key="d0">1801064</data>
    </edge>
    <edge source="PAN" target="PER">
      <data key="d0">3927153</data>
    </edge>
    <edge source="PAN" target="ESP">
      <data key="d0">86259</data>
    </edge>
    <edge source="PAN" target="CHE">
      <data key="d0">16059</data>
    </edge>
    <edge source="PAN" target="ARE">
      <data key="d0">35748</data>
    </edge>
    <edge source="PAN" target="USA">
      <data key="d0">2287479</data>
    </edge>
    <edge source="PAN" target="URY">
      <data key="d0">2359627</data>
    </edge>
    <edge source="POL" target="DZA">
      <data key="d0">10945</data>
    </edge>
    <edge source="POL" target="AZE">
      <data key="d0">111138</data>
    </edge>
    <edge source="POL" target="AUS">
      <data key="d0">597181</data>
    </edge>
    <edge source="POL" target="AUT">
      <data key="d0">2380029</data>
    </edge>
    <edge source="POL" target="BEL">
      <data key="d0">3115915</data>
    </edge>
    <edge source="POL" target="BRA">
      <data key="d0">13233</data>
    </edge>
    <edge source="POL" target="BGR">
      <data key="d0">486756</data>
    </edge>
    <edge source="POL" target="BLR">
      <data key="d0">1030601</data>
    </edge>
    <edge source="POL" target="CMR">
      <data key="d0">22394</data>
    </edge>
    <edge source="POL" target="CAN">
      <data key="d0">19184</data>
    </edge>
    <edge source="POL" target="CHN">
      <data key="d0">801288</data>
    </edge>
    <edge source="POL" target="HRV">
      <data key="d0">265920</data>
    </edge>
    <edge source="POL" target="CZE">
      <data key="d0">6780122</data>
    </edge>
    <edge source="POL" target="DNK">
      <data key="d0">1042927</data>
    </edge>
    <edge source="POL" target="EST">
      <data key="d0">879474</data>
    </edge>
    <edge source="POL" target="FIN">
      <data key="d0">1580413</data>
    </edge>
    <edge source="POL" target="FRA">
      <data key="d0">3669890</data>
    </edge>
    <edge source="POL" target="GEO">
      <data key="d0">55121</data>
    </edge>
    <edge source="POL" target="DEU">
      <data key="d0">33560413</data>
    </edge>
    <edge source="POL" target="GRC">
      <data key="d0">578099</data>
    </edge>
    <edge source="POL" target="HKG">
      <data key="d0">190209</data>
    </edge>
    <edge source="POL" target="HUN">
      <data key="d0">6308684</data>
    </edge>
    <edge source="POL" target="IRL">
      <data key="d0">90752</data>
    </edge>
    <edge source="POL" target="ISR">
      <data key="d0">41222</data>
    </edge>
    <edge source="POL" target="ITA">
      <data key="d0">2282912</data>
    </edge>
    <edge source="POL" target="CIV">
      <data key="d0">13549</data>
    </edge>
    <edge source="POL" target="JPN">
      <data key="d0">2441090</data>
    </edge>
    <edge source="POL" target="KAZ">
      <data key="d0">274630</data>
    </edge>
    <edge source="POL" target="KOR">
      <data key="d0">219819</data>
    </edge>
    <edge source="POL" target="LBN">
      <data key="d0">10611</data>
    </edge>
    <edge source="POL" target="LVA">
      <data key="d0">1723622</data>
    </edge>
    <edge source="POL" target="LTU">
      <data key="d0">2667873</data>
    </edge>
    <edge source="POL" target="MYS">
      <data key="d0">20981</data>
    </edge>
    <edge source="POL" target="MEX">
      <data key="d0">61604</data>
    </edge>
    <edge source="POL" target="MDA">
      <data key="d0">82436</data>
    </edge>
    <edge source="POL" target="NLD">
      <data key="d0">9385996</data>
    </edge>
    <edge source="POL" target="NZL">
      <data key="d0">10852</data>
    </edge>
    <edge source="POL" target="NOR">
      <data key="d0">3179572</data>
    </edge>
    <edge source="POL" target="PAK">
      <data key="d0">134577</data>
    </edge>
    <edge source="POL" target="PAN">
      <data key="d0">21561</data>
    </edge>
    <edge source="POL" target="PRT">
      <data key="d0">1037250</data>
    </edge>
    <edge source="POL" target="ROU">
      <data key="d0">4835824</data>
    </edge>
    <edge source="POL" target="RUS">
      <data key="d0">5577160</data>
    </edge>
    <edge source="POL" target="SAU">
      <data key="d0">120443</data>
    </edge>
    <edge source="POL" target="SRB">
      <data key="d0">186190</data>
    </edge>
    <edge source="POL" target="SGP">
      <data key="d0">17778</data>
    </edge>
    <edge source="POL" target="SVK">
      <data key="d0">3229510</data>
    </edge>
    <edge source="POL" target="SVN">
      <data key="d0">334630</data>
    </edge>
    <edge source="POL" target="ZAF">
      <data key="d0">46057</data>
    </edge>
    <edge source="POL" target="ESP">
      <data key="d0">1957890</data>
    </edge>
    <edge source="POL" target="SWE">
      <data key="d0">3001958</data>
    </edge>
    <edge source="POL" target="CHE">
      <data key="d0">1391430</data>
    </edge>
    <edge source="POL" target="ARE">
      <data key="d0">280639</data>
    </edge>
    <edge source="POL" target="TUR">
      <data key="d0">1687514</data>
    </edge>
    <edge source="POL" target="UKR">
      <data key="d0">6747096</data>
    </edge>
    <edge source="POL" target="EGY">
      <data key="d0">80016</data>
    </edge>
    <edge source="POL" target="GBR">
      <data key="d0">2790028</data>
    </edge>
    <edge source="POL" target="USA">
      <data key="d0">751738</data>
    </edge>
    <edge source="PRT" target="AUS">
      <data key="d0">17649</data>
    </edge>
    <edge source="PRT" target="AUT">
      <data key="d0">257064</data>
    </edge>
    <edge source="PRT" target="BEL">
      <data key="d0">982675</data>
    </edge>
    <edge source="PRT" target="BRA">
      <data key="d0">62536</data>
    </edge>
    <edge source="PRT" target="BGR">
      <data key="d0">430198</data>
    </edge>
    <edge source="PRT" target="CAN">
      <data key="d0">140503</data>
    </edge>
    <edge source="PRT" target="CHN">
      <data key="d0">51272</data>
    </edge>
    <edge source="PRT" target="COL">
      <data key="d0">181902</data>
    </edge>
    <edge source="PRT" target="CZE">
      <data key="d0">92207</data>
    </edge>
    <edge source="PRT" target="DNK">
      <data key="d0">492904</data>
    </edge>
    <edge source="PRT" target="ECU">
      <data key="d0">10276</data>
    </edge>
    <edge source="PRT" target="EST">
      <data key="d0">84065</data>
    </edge>
    <edge source="PRT" target="FIN">
      <data key="d0">26825</data>
    </edge>
    <edge source="PRT" target="FRA">
      <data key="d0">9755409</data>
    </edge>
    <edge source="PRT" target="DEU">
      <data key="d0">1328660</data>
    </edge>
    <edge source="PRT" target="GHA">
      <data key="d0">11629</data>
    </edge>
    <edge source="PRT" target="GRC">
      <data key="d0">209570</data>
    </edge>
    <edge source="PRT" target="HKG">
      <data key="d0">68441</data>
    </edge>
    <edge source="PRT" target="HUN">
      <data key="d0">108870</data>
    </edge>
    <edge source="PRT" target="IRL">
      <data key="d0">135165</data>
    </edge>
    <edge source="PRT" target="ISR">
      <data key="d0">13642</data>
    </edge>
    <edge source="PRT" target="ITA">
      <data key="d0">940716</data>
    </edge>
    <edge source="PRT" target="JPN">
      <data key="d0">101662</data>
    </edge>
    <edge source="PRT" target="KAZ">
      <data key="d0">116461</data>
    </edge>
    <edge source="PRT" target="JOR">
      <data key="d0">278819</data>
    </edge>
    <edge source="PRT" target="KOR">
      <data key="d0">33182</data>
    </edge>
    <edge source="PRT" target="LBN">
      <data key="d0">100076</data>
    </edge>
    <edge source="PRT" target="LVA">
      <data key="d0">185895</data>
    </edge>
    <edge source="PRT" target="LTU">
      <data key="d0">19590</data>
    </edge>
    <edge source="PRT" target="MEX">
      <data key="d0">30736</data>
    </edge>
    <edge source="PRT" target="MAR">
      <data key="d0">405570</data>
    </edge>
    <edge source="PRT" target="MOZ">
      <data key="d0">932133</data>
    </edge>
    <edge source="PRT" target="OMN">
      <data key="d0">60403</data>
    </edge>
    <edge source="PRT" target="NLD">
      <data key="d0">2490878</data>
    </edge>
    <edge source="PRT" target="NOR">
      <data key="d0">83026</data>
    </edge>
    <edge source="PRT" target="PAK">
      <data key="d0">13039</data>
    </edge>
    <edge source="PRT" target="PHL">
      <data key="d0">11853</data>
    </edge>
    <edge source="PRT" target="POL">
      <data key="d0">3228992</data>
    </edge>
    <edge source="PRT" target="ROU">
      <data key="d0">726389</data>
    </edge>
    <edge source="PRT" target="RUS">
      <data key="d0">226893</data>
    </edge>
    <edge source="PRT" target="SAU">
      <data key="d0">3328740</data>
    </edge>
    <edge source="PRT" target="SVK">
      <data key="d0">42420</data>
    </edge>
    <edge source="PRT" target="SVN">
      <data key="d0">719177</data>
    </edge>
    <edge source="PRT" target="ZAF">
      <data key="d0">114096</data>
    </edge>
    <edge source="PRT" target="ESP">
      <data key="d0">13686623</data>
    </edge>
    <edge source="PRT" target="SWE">
      <data key="d0">520005</data>
    </edge>
    <edge source="PRT" target="CHE">
      <data key="d0">4088901</data>
    </edge>
    <edge source="PRT" target="ARE">
      <data key="d0">1007025</data>
    </edge>
    <edge source="PRT" target="TUN">
      <data key="d0">10633</data>
    </edge>
    <edge source="PRT" target="TUR">
      <data key="d0">40532</data>
    </edge>
    <edge source="PRT" target="MKD">
      <data key="d0">26385</data>
    </edge>
    <edge source="PRT" target="EGY">
      <data key="d0">52596</data>
    </edge>
    <edge source="PRT" target="GBR">
      <data key="d0">1023072</data>
    </edge>
    <edge source="PRT" target="USA">
      <data key="d0">421510</data>
    </edge>
    <edge source="RUS" target="DZA">
      <data key="d0">74705</data>
    </edge>
    <edge source="RUS" target="AZE">
      <data key="d0">273701</data>
    </edge>
    <edge source="RUS" target="AUT">
      <data key="d0">12263</data>
    </edge>
    <edge source="RUS" target="ARM">
      <data key="d0">142453</data>
    </edge>
    <edge source="RUS" target="BEL">
      <data key="d0">112514</data>
    </edge>
    <edge source="RUS" target="BLR">
      <data key="d0">2133468</data>
    </edge>
    <edge source="RUS" target="CZE">
      <data key="d0">184482</data>
    </edge>
    <edge source="RUS" target="EST">
      <data key="d0">20814</data>
    </edge>
    <edge source="RUS" target="FIN">
      <data key="d0">719558</data>
    </edge>
    <edge source="RUS" target="FRA">
      <data key="d0">1049722</data>
    </edge>
    <edge source="RUS" target="GEO">
      <data key="d0">118267</data>
    </edge>
    <edge source="RUS" target="DEU">
      <data key="d0">401044</data>
    </edge>
    <edge source="RUS" target="GHA">
      <data key="d0">26242</data>
    </edge>
    <edge source="RUS" target="IDN">
      <data key="d0">474236</data>
    </edge>
    <edge source="RUS" target="ITA">
      <data key="d0">1362132</data>
    </edge>
    <edge source="RUS" target="JPN">
      <data key="d0">44844</data>
    </edge>
    <edge source="RUS" target="KAZ">
      <data key="d0">3801209</data>
    </edge>
    <edge source="RUS" target="KGZ">
      <data key="d0">90040</data>
    </edge>
    <edge source="RUS" target="LVA">
      <data key="d0">553298</data>
    </edge>
    <edge source="RUS" target="LTU">
      <data key="d0">23212</data>
    </edge>
    <edge source="RUS" target="MDA">
      <data key="d0">105562</data>
    </edge>
    <edge source="RUS" target="POL">
      <data key="d0">90453</data>
    </edge>
    <edge source="RUS" target="IND">
      <data key="d0">195771</data>
    </edge>
    <edge source="RUS" target="VNM">
      <data key="d0">12958</data>
    </edge>
    <edge source="RUS" target="ESP">
      <data key="d0">34760</data>
    </edge>
    <edge source="RUS" target="CHE">
      <data key="d0">137101</data>
    </edge>
    <edge source="RUS" target="ARE">
      <data key="d0">31986</data>
    </edge>
    <edge source="RUS" target="TUR">
      <data key="d0">76040</data>
    </edge>
    <edge source="RUS" target="UKR">
      <data key="d0">1604559</data>
    </edge>
    <edge source="RUS" target="GBR">
      <data key="d0">58674</data>
    </edge>
    <edge source="RUS" target="USA">
      <data key="d0">37723</data>
    </edge>
    <edge source="SAU" target="AZE">
      <data key="d0">41600</data>
    </edge>
    <edge source="SAU" target="CMR">
      <data key="d0">33867</data>
    </edge>
    <edge source="SAU" target="CHN">
      <data key="d0">65600</data>
    </edge>
    <edge source="SAU" target="DEU">
      <data key="d0">47200</data>
    </edge>
    <edge source="SAU" target="HKG">
      <data key="d0">61867</data>
    </edge>
    <edge source="SAU" target="ITA">
      <data key="d0">45333</data>
    </edge>
    <edge source="SAU" target="JPN">
      <data key="d0">2086936</data>
    </edge>
    <edge source="SAU" target="LBN">
      <data key="d0">164534</data>
    </edge>
    <edge source="SAU" target="MAR">
      <data key="d0">50400</data>
    </edge>
    <edge source="SAU" target="ARE">
      <data key="d0">366400</data>
    </edge>
    <edge source="SRB" target="AUS">
      <data key="d0">24450</data>
    </edge>
    <edge source="SRB" target="AUT">
      <data key="d0">173982</data>
    </edge>
    <edge source="SRB" target="BGR">
      <data key="d0">58446</data>
    </edge>
    <edge source="SRB" target="BLR">
      <data key="d0">11651</data>
    </edge>
    <edge source="SRB" target="CHN">
      <data key="d0">372183</data>
    </edge>
    <edge source="SRB" target="HRV">
      <data key="d0">490050</data>
    </edge>
    <edge source="SRB" target="CZE">
      <data key="d0">193702</data>
    </edge>
    <edge source="SRB" target="FRA">
      <data key="d0">187854</data>
    </edge>
    <edge source="SRB" target="DEU">
      <data key="d0">803873</data>
    </edge>
    <edge source="SRB" target="GRC">
      <data key="d0">22775</data>
    </edge>
    <edge source="SRB" target="HUN">
      <data key="d0">111970</data>
    </edge>
    <edge source="SRB" target="ITA">
      <data key="d0">38533</data>
    </edge>
    <edge source="SRB" target="LTU">
      <data key="d0">50089</data>
    </edge>
    <edge source="SRB" target="NOR">
      <data key="d0">13092</data>
    </edge>
    <edge source="SRB" target="PAK">
      <data key="d0">47240</data>
    </edge>
    <edge source="SRB" target="RUS">
      <data key="d0">47074</data>
    </edge>
    <edge source="SRB" target="SVK">
      <data key="d0">29375</data>
    </edge>
    <edge source="SRB" target="VNM">
      <data key="d0">249705</data>
    </edge>
    <edge source="SRB" target="SVN">
      <data key="d0">87699</data>
    </edge>
    <edge source="SRB" target="CHE">
      <data key="d0">25572</data>
    </edge>
    <edge source="SRB" target="MKD">
      <data key="d0">561160</data>
    </edge>
    <edge source="SRB" target="GBR">
      <data key="d0">312221</data>
    </edge>
    <edge source="SVK" target="AZE">
      <data key="d0">22709</data>
    </edge>
    <edge source="SVK" target="AUS">
      <data key="d0">10673</data>
    </edge>
    <edge source="SVK" target="AUT">
      <data key="d0">4592793</data>
    </edge>
    <edge source="SVK" target="BEL">
      <data key="d0">211475</data>
    </edge>
    <edge source="SVK" target="BGR">
      <data key="d0">445126</data>
    </edge>
    <edge source="SVK" target="BLR">
      <data key="d0">27683</data>
    </edge>
    <edge source="SVK" target="CAN">
      <data key="d0">339098</data>
    </edge>
    <edge source="SVK" target="CHN">
      <data key="d0">10220</data>
    </edge>
    <edge source="SVK" target="HRV">
      <data key="d0">114277</data>
    </edge>
    <edge source="SVK" target="CZE">
      <data key="d0">11481883</data>
    </edge>
    <edge source="SVK" target="DNK">
      <data key="d0">135571</data>
    </edge>
    <edge source="SVK" target="EST">
      <data key="d0">20136</data>
    </edge>
    <edge source="SVK" target="FIN">
      <data key="d0">18473</data>
    </edge>
    <edge source="SVK" target="FRA">
      <data key="d0">411122</data>
    </edge>
    <edge source="SVK" target="DEU">
      <data key="d0">7705619</data>
    </edge>
    <edge source="SVK" target="HUN">
      <data key="d0">4572978</data>
    </edge>
    <edge source="SVK" target="IRL">
      <data key="d0">12970</data>
    </edge>
    <edge source="SVK" target="ITA">
      <data key="d0">821316</data>
    </edge>
    <edge source="SVK" target="JPN">
      <data key="d0">166639</data>
    </edge>
    <edge source="SVK" target="KAZ">
      <data key="d0">243129</data>
    </edge>
    <edge source="SVK" target="KOR">
      <data key="d0">38773</data>
    </edge>
    <edge source="SVK" target="LVA">
      <data key="d0">38938</data>
    </edge>
    <edge source="SVK" target="LTU">
      <data key="d0">59846</data>
    </edge>
    <edge source="SVK" target="MWI">
      <data key="d0">28280</data>
    </edge>
    <edge source="SVK" target="MOZ">
      <data key="d0">10111</data>
    </edge>
    <edge source="SVK" target="NLD">
      <data key="d0">107029</data>
    </edge>
    <edge source="SVK" target="NOR">
      <data key="d0">72891</data>
    </edge>
    <edge source="SVK" target="POL">
      <data key="d0">6106019</data>
    </edge>
    <edge source="SVK" target="ROU">
      <data key="d0">12206258</data>
    </edge>
    <edge source="SVK" target="RUS">
      <data key="d0">830206</data>
    </edge>
    <edge source="SVK" target="SAU">
      <data key="d0">215726</data>
    </edge>
    <edge source="SVK" target="SRB">
      <data key="d0">93078</data>
    </edge>
    <edge source="SVK" target="SVN">
      <data key="d0">656378</data>
    </edge>
    <edge source="SVK" target="ZAF">
      <data key="d0">10810</data>
    </edge>
    <edge source="SVK" target="ESP">
      <data key="d0">60071</data>
    </edge>
    <edge source="SVK" target="SWE">
      <data key="d0">74744</data>
    </edge>
    <edge source="SVK" target="CHE">
      <data key="d0">1233609</data>
    </edge>
    <edge source="SVK" target="ARE">
      <data key="d0">10381</data>
    </edge>
    <edge source="SVK" target="TUR">
      <data key="d0">431136</data>
    </edge>
    <edge source="SVK" target="UKR">
      <data key="d0">487167</data>
    </edge>
    <edge source="SVK" target="MKD">
      <data key="d0">14865</data>
    </edge>
    <edge source="SVK" target="GBR">
      <data key="d0">1679514</data>
    </edge>
    <edge source="SVK" target="USA">
      <data key="d0">160740</data>
    </edge>
    <edge source="SVN" target="ALB">
      <data key="d0">48299</data>
    </edge>
    <edge source="SVN" target="AUT">
      <data key="d0">414453</data>
    </edge>
    <edge source="SVN" target="BEL">
      <data key="d0">243660</data>
    </edge>
    <edge source="SVN" target="BGR">
      <data key="d0">220303</data>
    </edge>
    <edge source="SVN" target="HRV">
      <data key="d0">2766326</data>
    </edge>
    <edge source="SVN" target="CZE">
      <data key="d0">198202</data>
    </edge>
    <edge source="SVN" target="DNK">
      <data key="d0">21114</data>
    </edge>
    <edge source="SVN" target="EST">
      <data key="d0">38849</data>
    </edge>
    <edge source="SVN" target="FRA">
      <data key="d0">43058</data>
    </edge>
    <edge source="SVN" target="DEU">
      <data key="d0">111948</data>
    </edge>
    <edge source="SVN" target="GRC">
      <data key="d0">14857</data>
    </edge>
    <edge source="SVN" target="HKG">
      <data key="d0">19067</data>
    </edge>
    <edge source="SVN" target="HUN">
      <data key="d0">66204</data>
    </edge>
    <edge source="SVN" target="ITA">
      <data key="d0">3324830</data>
    </edge>
    <edge source="SVN" target="JPN">
      <data key="d0">21874</data>
    </edge>
    <edge source="SVN" target="JOR">
      <data key="d0">18736</data>
    </edge>
    <edge source="SVN" target="LVA">
      <data key="d0">49356</data>
    </edge>
    <edge source="SVN" target="LTU">
      <data key="d0">94439</data>
    </edge>
    <edge source="SVN" target="MAR">
      <data key="d0">35967</data>
    </edge>
    <edge source="SVN" target="NLD">
      <data key="d0">366814</data>
    </edge>
    <edge source="SVN" target="NOR">
      <data key="d0">105129</data>
    </edge>
    <edge source="SVN" target="POL">
      <data key="d0">71148</data>
    </edge>
    <edge source="SVN" target="PRT">
      <data key="d0">349008</data>
    </edge>
    <edge source="SVN" target="ROU">
      <data key="d0">153078</data>
    </edge>
    <edge source="SVN" target="RUS">
      <data key="d0">200300</data>
    </edge>
    <edge source="SVN" target="SRB">
      <data key="d0">1922982</data>
    </edge>
    <edge source="SVN" target="SVK">
      <data key="d0">714524</data>
    </edge>
    <edge source="SVN" target="ESP">
      <data key="d0">69886</data>
    </edge>
    <edge source="SVN" target="SWE">
      <data key="d0">57337</data>
    </edge>
    <edge source="SVN" target="CHE">
      <data key="d0">59034</data>
    </edge>
    <edge source="SVN" target="TUR">
      <data key="d0">10190</data>
    </edge>
    <edge source="SVN" target="UKR">
      <data key="d0">25664</data>
    </edge>
    <edge source="SVN" target="MKD">
      <data key="d0">203905</data>
    </edge>
    <edge source="SVN" target="GBR">
      <data key="d0">36050</data>
    </edge>
    <edge source="SVN" target="USA">
      <data key="d0">33827</data>
    </edge>
    <edge source="SWE" target="AZE">
      <data key="d0">26569</data>
    </edge>
    <edge source="SWE" target="AUS">
      <data key="d0">2306907</data>
    </edge>
    <edge source="SWE" target="AUT">
      <data key="d0">436613</data>
    </edge>
    <edge source="SWE" target="BEL">
      <data key="d0">1258031</data>
    </edge>
    <edge source="SWE" target="BRA">
      <data key="d0">41477</data>
    </edge>
    <edge source="SWE" target="BGR">
      <data key="d0">143471</data>
    </edge>
    <edge source="SWE" target="BLR">
      <data key="d0">41477</data>
    </edge>
    <edge source="SWE" target="CAN">
      <data key="d0">293437</data>
    </edge>
    <edge source="SWE" target="CHL">
      <data key="d0">20960</data>
    </edge>
    <edge source="SWE" target="CHN">
      <data key="d0">245023</data>
    </edge>
    <edge source="SWE" target="HRV">
      <data key="d0">193804</data>
    </edge>
    <edge source="SWE" target="CZE">
      <data key="d0">1022898</data>
    </edge>
    <edge source="SWE" target="DNK">
      <data key="d0">25411702</data>
    </edge>
    <edge source="SWE" target="EST">
      <data key="d0">947767</data>
    </edge>
    <edge source="SWE" target="FIN">
      <data key="d0">26054519</data>
    </edge>
    <edge source="SWE" target="FRA">
      <data key="d0">3701768</data>
    </edge>
    <edge source="SWE" target="DEU">
      <data key="d0">6404403</data>
    </edge>
    <edge source="SWE" target="GHA">
      <data key="d0">18746</data>
    </edge>
    <edge source="SWE" target="GRC">
      <data key="d0">144947</data>
    </edge>
    <edge source="SWE" target="HKG">
      <data key="d0">332700</data>
    </edge>
    <edge source="SWE" target="HUN">
      <data key="d0">294913</data>
    </edge>
    <edge source="SWE" target="IDN">
      <data key="d0">12546</data>
    </edge>
    <edge source="SWE" target="IRL">
      <data key="d0">137715</data>
    </edge>
    <edge source="SWE" target="ISR">
      <data key="d0">55204</data>
    </edge>
    <edge source="SWE" target="ITA">
      <data key="d0">1778779</data>
    </edge>
    <edge source="SWE" target="JPN">
      <data key="d0">927103</data>
    </edge>
    <edge source="SWE" target="KAZ">
      <data key="d0">77787</data>
    </edge>
    <edge source="SWE" target="KOR">
      <data key="d0">220521</data>
    </edge>
    <edge source="SWE" target="LVA">
      <data key="d0">242366</data>
    </edge>
    <edge source="SWE" target="LTU">
      <data key="d0">225392</data>
    </edge>
    <edge source="SWE" target="MYS">
      <data key="d0">17417</data>
    </edge>
    <edge source="SWE" target="MEX">
      <data key="d0">71440</data>
    </edge>
    <edge source="SWE" target="MAR">
      <data key="d0">23321</data>
    </edge>
    <edge source="SWE" target="NLD">
      <data key="d0">2004319</data>
    </edge>
    <edge source="SWE" target="NZL">
      <data key="d0">26126</data>
    </edge>
    <edge source="SWE" target="NOR">
      <data key="d0">51628438</data>
    </edge>
    <edge source="SWE" target="PHL">
      <data key="d0">16384</data>
    </edge>
    <edge source="SWE" target="POL">
      <data key="d0">2204618</data>
    </edge>
    <edge source="SWE" target="PRT">
      <data key="d0">89448</data>
    </edge>
    <edge source="SWE" target="ROU">
      <data key="d0">260964</data>
    </edge>
    <edge source="SWE" target="RUS">
      <data key="d0">4751530</data>
    </edge>
    <edge source="SWE" target="SAU">
      <data key="d0">73507</data>
    </edge>
    <edge source="SWE" target="SRB">
      <data key="d0">29521</data>
    </edge>
    <edge source="SWE" target="IND">
      <data key="d0">29078</data>
    </edge>
    <edge source="SWE" target="SGP">
      <data key="d0">170631</data>
    </edge>
    <edge source="SWE" target="SVK">
      <data key="d0">43691</data>
    </edge>
    <edge source="SWE" target="VNM">
      <data key="d0">19336</data>
    </edge>
    <edge source="SWE" target="SVN">
      <data key="d0">72917</data>
    </edge>
    <edge source="SWE" target="ZAF">
      <data key="d0">92843</data>
    </edge>
    <edge source="SWE" target="ESP">
      <data key="d0">776694</data>
    </edge>
    <edge source="SWE" target="CHE">
      <data key="d0">2050962</data>
    </edge>
    <edge source="SWE" target="THA">
      <data key="d0">72178</data>
    </edge>
    <edge source="SWE" target="ARE">
      <data key="d0">178306</data>
    </edge>
    <edge source="SWE" target="TUN">
      <data key="d0">67012</data>
    </edge>
    <edge source="SWE" target="TUR">
      <data key="d0">117493</data>
    </edge>
    <edge source="SWE" target="UKR">
      <data key="d0">201332</data>
    </edge>
    <edge source="SWE" target="EGY">
      <data key="d0">16974</data>
    </edge>
    <edge source="SWE" target="GBR">
      <data key="d0">5621509</data>
    </edge>
    <edge source="SWE" target="USA">
      <data key="d0">967103</data>
    </edge>
    <edge source="TUN" target="DZA">
      <data key="d0">49306</data>
    </edge>
    <edge source="TUN" target="BEL">
      <data key="d0">1043030</data>
    </edge>
    <edge source="TUN" target="CAN">
      <data key="d0">15361</data>
    </edge>
    <edge source="TUN" target="CHN">
      <data key="d0">20319</data>
    </edge>
    <edge source="TUN" target="FRA">
      <data key="d0">40297878</data>
    </edge>
    <edge source="TUN" target="DEU">
      <data key="d0">5474569</data>
    </edge>
    <edge source="TUN" target="ITA">
      <data key="d0">11392505</data>
    </edge>
    <edge source="TUN" target="JPN">
      <data key="d0">247307</data>
    </edge>
    <edge source="TUN" target="MAR">
      <data key="d0">146667</data>
    </edge>
    <edge source="TUN" target="OMN">
      <data key="d0">23563</data>
    </edge>
    <edge source="TUN" target="ESP">
      <data key="d0">3764266</data>
    </edge>
    <edge source="TUN" target="CHE">
      <data key="d0">2339217</data>
    </edge>
    <edge source="TUN" target="GBR">
      <data key="d0">12212</data>
    </edge>
    <edge source="UKR" target="AZE">
      <data key="d0">54075</data>
    </edge>
    <edge source="UKR" target="AUT">
      <data key="d0">10520</data>
    </edge>
    <edge source="UKR" target="ARM">
      <data key="d0">10641</data>
    </edge>
    <edge source="UKR" target="BEL">
      <data key="d0">11462</data>
    </edge>
    <edge source="UKR" target="BLR">
      <data key="d0">210516</data>
    </edge>
    <edge source="UKR" target="FRA">
      <data key="d0">383489</data>
    </edge>
    <edge source="UKR" target="GEO">
      <data key="d0">235566</data>
    </edge>
    <edge source="UKR" target="DEU">
      <data key="d0">2404646</data>
    </edge>
    <edge source="UKR" target="ISR">
      <data key="d0">33780</data>
    </edge>
    <edge source="UKR" target="ITA">
      <data key="d0">1153982</data>
    </edge>
    <edge source="UKR" target="KAZ">
      <data key="d0">224038</data>
    </edge>
    <edge source="UKR" target="MDA">
      <data key="d0">181970</data>
    </edge>
    <edge source="UKR" target="NLD">
      <data key="d0">3413093</data>
    </edge>
    <edge source="UKR" target="POL">
      <data key="d0">102910</data>
    </edge>
    <edge source="UKR" target="ROU">
      <data key="d0">98884</data>
    </edge>
    <edge source="UKR" target="RUS">
      <data key="d0">1084738</data>
    </edge>
    <edge source="UKR" target="IND">
      <data key="d0">30601</data>
    </edge>
    <edge source="UKR" target="SVK">
      <data key="d0">15624</data>
    </edge>
    <edge source="UKR" target="CHE">
      <data key="d0">27030</data>
    </edge>
    <edge source="UKR" target="GBR">
      <data key="d0">52258</data>
    </edge>
    <edge source="MKD" target="DEU">
      <data key="d0">11800</data>
    </edge>
    <edge source="MKD" target="GRC">
      <data key="d0">23106</data>
    </edge>
    <edge source="MKD" target="ITA">
      <data key="d0">89852</data>
    </edge>
    <edge source="MKD" target="SRB">
      <data key="d0">139763</data>
    </edge>
    <edge source="MKD" target="CHE">
      <data key="d0">19200</data>
    </edge>
    <edge source="MKD" target="GBR">
      <data key="d0">1270008</data>
    </edge>
    <edge source="CIV" target="GHA">
      <data key="d0">13129</data>
    </edge>
    <edge source="CIV" target="CHE">
      <data key="d0">15434</data>
    </edge>
    <edge source="MDG" target="FRA">
      <data key="d0">4612003</data>
    </edge>
    <edge source="MDG" target="ZAF">
      <data key="d0">13384</data>
    </edge>
    <edge source="SEN" target="CHN">
      <data key="d0">31241</data>
    </edge>
    <edge source="SEN" target="DNK">
      <data key="d0">11888</data>
    </edge>
    <edge source="SEN" target="FRA">
      <data key="d0">84690</data>
    </edge>
    <edge source="SEN" target="GHA">
      <data key="d0">16674</data>
    </edge>
    <edge source="UGA" target="BDI">
      <data key="d0">70068</data>
    </edge>
    <edge source="UGA" target="FRA">
      <data key="d0">56864</data>
    </edge>
    <edge source="UGA" target="ITA">
      <data key="d0">26702</data>
    </edge>
    <edge source="UGA" target="ARE">
      <data key="d0">48802</data>
    </edge>
    <edge source="UGA" target="TZA">
      <data key="d0">17450</data>
    </edge>
    <edge source="UGA" target="USA">
      <data key="d0">39335</data>
    </edge>
    <edge source="EGY" target="BEL">
      <data key="d0">118407</data>
    </edge>
    <edge source="EGY" target="FRA">
      <data key="d0">43245</data>
    </edge>
    <edge source="EGY" target="JOR">
      <data key="d0">15858</data>
    </edge>
    <edge source="EGY" target="KOR">
      <data key="d0">19566</data>
    </edge>
    <edge source="EGY" target="MAR">
      <data key="d0">83935</data>
    </edge>
    <edge source="EGY" target="SAU">
      <data key="d0">109371</data>
    </edge>
    <edge source="EGY" target="GBR">
      <data key="d0">14388</data>
    </edge>
    <edge source="BWA" target="ZAF">
      <data key="d0">98608</data>
    </edge>
    <edge source="BDI" target="BEL">
      <data key="d0">23401</data>
    </edge>
    <edge source="BDI" target="FRA">
      <data key="d0">13831</data>
    </edge>
    <edge source="BDI" target="USA">
      <data key="d0">12971</data>
    </edge>
    <edge source="KHM" target="CAN">
      <data key="d0">97827</data>
    </edge>
    <edge source="KHM" target="CHN">
      <data key="d0">79594</data>
    </edge>
    <edge source="KHM" target="CZE">
      <data key="d0">17008</data>
    </edge>
    <edge source="KHM" target="DNK">
      <data key="d0">51500</data>
    </edge>
    <edge source="KHM" target="FRA">
      <data key="d0">330404</data>
    </edge>
    <edge source="KHM" target="DEU">
      <data key="d0">15789</data>
    </edge>
    <edge source="KHM" target="ITA">
      <data key="d0">46251</data>
    </edge>
    <edge source="KHM" target="JPN">
      <data key="d0">2349834</data>
    </edge>
    <edge source="KHM" target="NLD">
      <data key="d0">13724</data>
    </edge>
    <edge source="KHM" target="SAU">
      <data key="d0">14505</data>
    </edge>
    <edge source="KHM" target="SGP">
      <data key="d0">557182</data>
    </edge>
    <edge source="KHM" target="THA">
      <data key="d0">10356</data>
    </edge>
    <edge source="KHM" target="USA">
      <data key="d0">2032347</data>
    </edge>
    <edge source="GHA" target="VNM">
      <data key="d0">16207</data>
    </edge>
    <edge source="GHA" target="GBR">
      <data key="d0">16128</data>
    </edge>
    <edge source="GHA" target="USA">
      <data key="d0">84927</data>
    </edge>
    <edge source="GHA" target="BFA">
      <data key="d0">3331276</data>
    </edge>
    <edge source="JAM" target="GBR">
      <data key="d0">27149</data>
    </edge>
    <edge source="JAM" target="USA">
      <data key="d0">10053</data>
    </edge>
    <edge source="OMN" target="ARE">
      <data key="d0">278398</data>
    </edge>
    <edge source="PAK" target="ARG">
      <data key="d0">321229</data>
    </edge>
    <edge source="PAK" target="AUS">
      <data key="d0">877652</data>
    </edge>
    <edge source="PAK" target="AUT">
      <data key="d0">21000</data>
    </edge>
    <edge source="PAK" target="BEL">
      <data key="d0">69019</data>
    </edge>
    <edge source="PAK" target="BRA">
      <data key="d0">925293</data>
    </edge>
    <edge source="PAK" target="CMR">
      <data key="d0">123984</data>
    </edge>
    <edge source="PAK" target="CAN">
      <data key="d0">357329</data>
    </edge>
    <edge source="PAK" target="LKA">
      <data key="d0">57396</data>
    </edge>
    <edge source="PAK" target="CHL">
      <data key="d0">155446</data>
    </edge>
    <edge source="PAK" target="CHN">
      <data key="d0">442113</data>
    </edge>
    <edge source="PAK" target="DNK">
      <data key="d0">920572</data>
    </edge>
    <edge source="PAK" target="EST">
      <data key="d0">24902</data>
    </edge>
    <edge source="PAK" target="FIN">
      <data key="d0">78111</data>
    </edge>
    <edge source="PAK" target="FRA">
      <data key="d0">330872</data>
    </edge>
    <edge source="PAK" target="DEU">
      <data key="d0">4782478</data>
    </edge>
    <edge source="PAK" target="GRC">
      <data key="d0">151140</data>
    </edge>
    <edge source="PAK" target="HKG">
      <data key="d0">456026</data>
    </edge>
    <edge source="PAK" target="IDN">
      <data key="d0">89380</data>
    </edge>
    <edge source="PAK" target="IRL">
      <data key="d0">100069</data>
    </edge>
    <edge source="PAK" target="ITA">
      <data key="d0">1690563</data>
    </edge>
    <edge source="PAK" target="JPN">
      <data key="d0">412476</data>
    </edge>
    <edge source="PAK" target="KOR">
      <data key="d0">201189</data>
    </edge>
    <edge source="PAK" target="LTU">
      <data key="d0">28901</data>
    </edge>
    <edge source="PAK" target="MWI">
      <data key="d0">15334</data>
    </edge>
    <edge source="PAK" target="MYS">
      <data key="d0">301121</data>
    </edge>
    <edge source="PAK" target="MEX">
      <data key="d0">79665</data>
    </edge>
    <edge source="PAK" target="MOZ">
      <data key="d0">42513</data>
    </edge>
    <edge source="PAK" target="OMN">
      <data key="d0">29117</data>
    </edge>
    <edge source="PAK" target="NLD">
      <data key="d0">608977</data>
    </edge>
    <edge source="PAK" target="NZL">
      <data key="d0">26085</data>
    </edge>
    <edge source="PAK" target="PAN">
      <data key="d0">234985</data>
    </edge>
    <edge source="PAK" target="PRY">
      <data key="d0">23586</data>
    </edge>
    <edge source="PAK" target="PER">
      <data key="d0">16010</data>
    </edge>
    <edge source="PAK" target="PHL">
      <data key="d0">53490</data>
    </edge>
    <edge source="PAK" target="POL">
      <data key="d0">13984</data>
    </edge>
    <edge source="PAK" target="PRT">
      <data key="d0">29047</data>
    </edge>
    <edge source="PAK" target="RUS">
      <data key="d0">424892</data>
    </edge>
    <edge source="PAK" target="SAU">
      <data key="d0">361817</data>
    </edge>
    <edge source="PAK" target="SEN">
      <data key="d0">33268</data>
    </edge>
    <edge source="PAK" target="IND">
      <data key="d0">120485</data>
    </edge>
    <edge source="PAK" target="SGP">
      <data key="d0">143500</data>
    </edge>
    <edge source="PAK" target="VNM">
      <data key="d0">14935</data>
    </edge>
    <edge source="PAK" target="ZAF">
      <data key="d0">1001543</data>
    </edge>
    <edge source="PAK" target="ESP">
      <data key="d0">809911</data>
    </edge>
    <edge source="PAK" target="SWE">
      <data key="d0">80230</data>
    </edge>
    <edge source="PAK" target="CHE">
      <data key="d0">64651</data>
    </edge>
    <edge source="PAK" target="THA">
      <data key="d0">279452</data>
    </edge>
    <edge source="PAK" target="ARE">
      <data key="d0">516808</data>
    </edge>
    <edge source="PAK" target="TUR">
      <data key="d0">231316</data>
    </edge>
    <edge source="PAK" target="UGA">
      <data key="d0">28186</data>
    </edge>
    <edge source="PAK" target="UKR">
      <data key="d0">49840</data>
    </edge>
    <edge source="PAK" target="EGY">
      <data key="d0">42794</data>
    </edge>
    <edge source="PAK" target="GBR">
      <data key="d0">2707611</data>
    </edge>
    <edge source="PAK" target="TZA">
      <data key="d0">931695</data>
    </edge>
    <edge source="PAK" target="USA">
      <data key="d0">2944028</data>
    </edge>
    <edge source="PAK" target="URY">
      <data key="d0">16249</data>
    </edge>
    <edge source="TGO" target="FRA">
      <data key="d0">15471</data>
    </edge>
    <edge source="TGO" target="BFA">
      <data key="d0">22668</data>
    </edge>
    <edge source="TZA" target="MOZ">
      <data key="d0">81649</data>
    </edge>
    <edge source="TZA" target="SGP">
      <data key="d0">242558</data>
    </edge>
    <edge source="TZA" target="USA">
      <data key="d0">12124</data>
    </edge>
    <edge source="LKA" target="AUS">
      <data key="d0">447059</data>
    </edge>
    <edge source="LKA" target="AUT">
      <data key="d0">21469</data>
    </edge>
    <edge source="LKA" target="BEL">
      <data key="d0">440431</data>
    </edge>
    <edge source="LKA" target="CAN">
      <data key="d0">48883</data>
    </edge>
    <edge source="LKA" target="CHN">
      <data key="d0">11523</data>
    </edge>
    <edge source="LKA" target="FRA">
      <data key="d0">52573</data>
    </edge>
    <edge source="LKA" target="DEU">
      <data key="d0">160589</data>
    </edge>
    <edge source="LKA" target="IDN">
      <data key="d0">25997</data>
    </edge>
    <edge source="LKA" target="JPN">
      <data key="d0">155810</data>
    </edge>
    <edge source="LKA" target="LBN">
      <data key="d0">30977</data>
    </edge>
    <edge source="LKA" target="NOR">
      <data key="d0">144721</data>
    </edge>
    <edge source="LKA" target="PHL">
      <data key="d0">10259</data>
    </edge>
    <edge source="LKA" target="SAU">
      <data key="d0">33455</data>
    </edge>
    <edge source="LKA" target="SGP">
      <data key="d0">21018</data>
    </edge>
    <edge source="LKA" target="ZAF">
      <data key="d0">13245</data>
    </edge>
    <edge source="LKA" target="ARE">
      <data key="d0">47822</data>
    </edge>
    <edge source="LKA" target="TUR">
      <data key="d0">18117</data>
    </edge>
    <edge source="LKA" target="GBR">
      <data key="d0">645248</data>
    </edge>
    <edge source="LKA" target="USA">
      <data key="d0">430384</data>
    </edge>
    <edge source="SLV" target="CAN">
      <data key="d0">34820</data>
    </edge>
    <edge source="SLV" target="CHL">
      <data key="d0">13953</data>
    </edge>
    <edge source="SLV" target="COL">
      <data key="d0">27059</data>
    </edge>
    <edge source="SLV" target="CRI">
      <data key="d0">64384</data>
    </edge>
    <edge source="SLV" target="FRA">
      <data key="d0">13130</data>
    </edge>
    <edge source="SLV" target="GTM">
      <data key="d0">335915</data>
    </edge>
    <edge source="SLV" target="HND">
      <data key="d0">124694</data>
    </edge>
    <edge source="SLV" target="MEX">
      <data key="d0">3331048</data>
    </edge>
    <edge source="SLV" target="NZL">
      <data key="d0">36555</data>
    </edge>
    <edge source="SLV" target="NIC">
      <data key="d0">48797</data>
    </edge>
    <edge source="SLV" target="PAN">
      <data key="d0">170263</data>
    </edge>
    <edge source="SLV" target="USA">
      <data key="d0">2563432</data>
    </edge>
    <edge source="ETH" target="AUS">
      <data key="d0">11370</data>
    </edge>
    <edge source="ETH" target="BEL">
      <data key="d0">32822</data>
    </edge>
    <edge source="ETH" target="BEN">
      <data key="d0">19577</data>
    </edge>
    <edge source="ETH" target="FRA">
      <data key="d0">22247</data>
    </edge>
    <edge source="ETH" target="DEU">
      <data key="d0">115317</data>
    </edge>
    <edge source="ETH" target="ITA">
      <data key="d0">16763</data>
    </edge>
    <edge source="ETH" target="JPN">
      <data key="d0">14390</data>
    </edge>
    <edge source="ETH" target="LBN">
      <data key="d0">12178</data>
    </edge>
    <edge source="ETH" target="NLD">
      <data key="d0">82596</data>
    </edge>
    <edge source="ETH" target="VNM">
      <data key="d0">38496</data>
    </edge>
    <edge source="ETH" target="CHE">
      <data key="d0">16615</data>
    </edge>
    <edge source="ETH" target="GBR">
      <data key="d0">17763</data>
    </edge>
    <edge source="ETH" target="USA">
      <data key="d0">88881</data>
    </edge>
    <edge source="PSE" target="ISR">
      <data key="d0">586791</data>
    </edge>
    <edge source="GTM" target="ARG">
      <data key="d0">16629</data>
    </edge>
    <edge source="GTM" target="AUS">
      <data key="d0">10189</data>
    </edge>
    <edge source="GTM" target="BEL">
      <data key="d0">22806</data>
    </edge>
    <edge source="GTM" target="CAN">
      <data key="d0">26195</data>
    </edge>
    <edge source="GTM" target="CHN">
      <data key="d0">58321</data>
    </edge>
    <edge source="GTM" target="COL">
      <data key="d0">21001</data>
    </edge>
    <edge source="GTM" target="CRI">
      <data key="d0">134758</data>
    </edge>
    <edge source="GTM" target="SLV">
      <data key="d0">1774342</data>
    </edge>
    <edge source="GTM" target="DEU">
      <data key="d0">20459</data>
    </edge>
    <edge source="GTM" target="HND">
      <data key="d0">1022321</data>
    </edge>
    <edge source="GTM" target="ITA">
      <data key="d0">12532</data>
    </edge>
    <edge source="GTM" target="JPN">
      <data key="d0">70546</data>
    </edge>
    <edge source="GTM" target="JOR">
      <data key="d0">10038</data>
    </edge>
    <edge source="GTM" target="MEX">
      <data key="d0">20502</data>
    </edge>
    <edge source="GTM" target="NLD">
      <data key="d0">34920</data>
    </edge>
    <edge source="GTM" target="NIC">
      <data key="d0">708477</data>
    </edge>
    <edge source="GTM" target="PAN">
      <data key="d0">686719</data>
    </edge>
    <edge source="GTM" target="ESP">
      <data key="d0">17840</data>
    </edge>
    <edge source="GTM" target="USA">
      <data key="d0">1029799</data>
    </edge>
    <edge source="HND" target="CHN">
      <data key="d0">96045</data>
    </edge>
    <edge source="HND" target="CRI">
      <data key="d0">27051</data>
    </edge>
    <edge source="HND" target="GTM">
      <data key="d0">24973</data>
    </edge>
    <edge source="HND" target="NIC">
      <data key="d0">14809</data>
    </edge>
    <edge source="HND" target="USA">
      <data key="d0">174811</data>
    </edge>
    <edge source="KGZ" target="KAZ">
      <data key="d0">191288</data>
    </edge>
    <edge source="NAM" target="ZAF">
      <data key="d0">121771</data>
    </edge>
    <edge source="NIC" target="CRI">
      <data key="d0">14401</data>
    </edge>
    <edge source="NIC" target="USA">
      <data key="d0">48093</data>
    </edge>
    <edge source="ZWE" target="BWA">
      <data key="d0">77040</data>
    </edge>
    <edge source="ZWE" target="MWI">
      <data key="d0">65940</data>
    </edge>
    <edge source="ZWE" target="ZAF">
      <data key="d0">43854</data>
    </edge>
  </graph>
</graphml>
