# Supplementary material for: Core-periphery structure in sectoral international trade networks: A new approach to an old theory
Source: PLoS One. 2020 Apr 2;15(4):e0229547. doi: 10.1371/journal.pone.0229547 (PMC7117750; doi:10.1371/journal.pone.0229547)
Supplement: S8 File — (ZIP) [file pone.0229547.s008.zip › S8_File/Networks 2012/84-CLOTHING AND ACCESSORIES.graphml]

<?xml version='1.0' encoding='utf-8'?>
<graphml xmlns="http://graphml.graphdrawing.org/xmlns" xmlns:xsi="http://www.w3.org/2001/XMLSchema-instance" xsi:schemaLocation="http://graphml.graphdrawing.org/xmlns http://graphml.graphdrawing.org/xmlns/1.0/graphml.xsd">
  <key attr.name="weight" attr.type="long" for="edge" id="d0" />
  <graph edgedefault="directed">
    <node id="ALB" />
    <node id="BGR" />
    <node id="CZE" />
    <node id="FRA" />
    <node id="DEU" />
    <node id="GRC" />
    <node id="ITA" />
    <node id="NLD" />
    <node id="SRB" />
    <node id="ESP" />
    <node id="TUR" />
    <node id="MKD" />
    <node id="USA" />
    <node id="DZA" />
    <node id="GBR" />
    <node id="ARG" />
    <node id="AUS" />
    <node id="AUT" />
    <node id="BEL" />
    <node id="BOL" />
    <node id="BRA" />
    <node id="CAN" />
    <node id="CHL" />
    <node id="CHN" />
    <node id="COL" />
    <node id="CRI" />
    <node id="DNK" />
    <node id="ECU" />
    <node id="GTM" />
    <node id="HND" />
    <node id="HKG" />
    <node id="ISR" />
    <node id="JPN" />
    <node id="KOR" />
    <node id="LBN" />
    <node id="MYS" />
    <node id="MEX" />
    <node id="PAN" />
    <node id="PRY" />
    <node id="PER" />
    <node id="PRT" />
    <node id="RUS" />
    <node id="SAU" />
    <node id="SGP" />
    <node id="SVN" />
    <node id="ZAF" />
    <node id="SWE" />
    <node id="CHE" />
    <node id="THA" />
    <node id="ARE" />
    <node id="URY" />
    <node id="ARM" />
    <node id="GEO" />
    <node id="AZE" />
    <node id="BWA" />
    <node id="BLR" />
    <node id="KHM" />
    <node id="LKA" />
    <node id="EST" />
    <node id="FIN" />
    <node id="GHA" />
    <node id="IDN" />
    <node id="IRL" />
    <node id="CIV" />
    <node id="KAZ" />
    <node id="JOR" />
    <node id="LVA" />
    <node id="LTU" />
    <node id="MDG" />
    <node id="MRT" />
    <node id="MUS" />
    <node id="MAR" />
    <node id="MOZ" />
    <node id="OMN" />
    <node id="NZL" />
    <node id="NOR" />
    <node id="PAK" />
    <node id="PHL" />
    <node id="POL" />
    <node id="ROU" />
    <node id="SEN" />
    <node id="IND" />
    <node id="VNM" />
    <node id="ZWE" />
    <node id="TGO" />
    <node id="UKR" />
    <node id="EGY" />
    <node id="TZA" />
    <node id="BFA" />
    <node id="HRV" />
    <node id="ETH" />
    <node id="HUN" />
    <node id="JAM" />
    <node id="KGZ" />
    <node id="MDA" />
    <node id="SVK" />
    <node id="TUN" />
    <node id="UGA" />
    <node id="BDI" />
    <node id="CMR" />
    <node id="CAF" />
    <node id="BEN" />
    <node id="MWI" />
    <node id="NAM" />
    <node id="NER" />
    <node id="SLV" />
    <node id="NIC" />
    <node id="PSE" />
    <node id="GMB" />
    <edge source="ALB" target="BGR">
      <data key="d0">241171</data>
    </edge>
    <edge source="ALB" target="CZE">
      <data key="d0">2035478</data>
    </edge>
    <edge source="ALB" target="FRA">
      <data key="d0">1069882</data>
    </edge>
    <edge source="ALB" target="DEU">
      <data key="d0">23157238</data>
    </edge>
    <edge source="ALB" target="GRC">
      <data key="d0">19825785</data>
    </edge>
    <edge source="ALB" target="ITA">
      <data key="d0">245136954</data>
    </edge>
    <edge source="ALB" target="NLD">
      <data key="d0">49849</data>
    </edge>
    <edge source="ALB" target="SRB">
      <data key="d0">72030</data>
    </edge>
    <edge source="ALB" target="ESP">
      <data key="d0">204322</data>
    </edge>
    <edge source="ALB" target="TUR">
      <data key="d0">390956</data>
    </edge>
    <edge source="ALB" target="MKD">
      <data key="d0">15370</data>
    </edge>
    <edge source="ALB" target="USA">
      <data key="d0">17762</data>
    </edge>
    <edge source="BGR" target="ALB">
      <data key="d0">566706</data>
    </edge>
    <edge source="BGR" target="AUS">
      <data key="d0">417238</data>
    </edge>
    <edge source="BGR" target="AUT">
      <data key="d0">44572800</data>
    </edge>
    <edge source="BGR" target="ARM">
      <data key="d0">10903</data>
    </edge>
    <edge source="BGR" target="BEL">
      <data key="d0">44361345</data>
    </edge>
    <edge source="BGR" target="BRA">
      <data key="d0">59180</data>
    </edge>
    <edge source="BGR" target="BLR">
      <data key="d0">109775</data>
    </edge>
    <edge source="BGR" target="CAN">
      <data key="d0">3717257</data>
    </edge>
    <edge source="BGR" target="CHL">
      <data key="d0">257201</data>
    </edge>
    <edge source="BGR" target="CHN">
      <data key="d0">1575347</data>
    </edge>
    <edge source="BGR" target="HRV">
      <data key="d0">763879</data>
    </edge>
    <edge source="BGR" target="CZE">
      <data key="d0">2714528</data>
    </edge>
    <edge source="BGR" target="DNK">
      <data key="d0">10352332</data>
    </edge>
    <edge source="BGR" target="ETH">
      <data key="d0">10696</data>
    </edge>
    <edge source="BGR" target="EST">
      <data key="d0">396506</data>
    </edge>
    <edge source="BGR" target="FIN">
      <data key="d0">615395</data>
    </edge>
    <edge source="BGR" target="FRA">
      <data key="d0">169478002</data>
    </edge>
    <edge source="BGR" target="GEO">
      <data key="d0">1280109</data>
    </edge>
    <edge source="BGR" target="PSE">
      <data key="d0">13170</data>
    </edge>
    <edge source="BGR" target="DEU">
      <data key="d0">452027817</data>
    </edge>
    <edge source="BGR" target="GRC">
      <data key="d0">178982186</data>
    </edge>
    <edge source="BGR" target="HKG">
      <data key="d0">2210857</data>
    </edge>
    <edge source="BGR" target="HUN">
      <data key="d0">8959891</data>
    </edge>
    <edge source="BGR" target="IDN">
      <data key="d0">45405</data>
    </edge>
    <edge source="BGR" target="IRL">
      <data key="d0">1594451</data>
    </edge>
    <edge source="BGR" target="ISR">
      <data key="d0">1023147</data>
    </edge>
    <edge source="BGR" target="ITA">
      <data key="d0">353577073</data>
    </edge>
    <edge source="BGR" target="JPN">
      <data key="d0">1275381</data>
    </edge>
    <edge source="BGR" target="KAZ">
      <data key="d0">70763</data>
    </edge>
    <edge source="BGR" target="KOR">
      <data key="d0">408358</data>
    </edge>
    <edge source="BGR" target="KGZ">
      <data key="d0">89114</data>
    </edge>
    <edge source="BGR" target="LTU">
      <data key="d0">273617</data>
    </edge>
    <edge source="BGR" target="MYS">
      <data key="d0">196839</data>
    </edge>
    <edge source="BGR" target="MEX">
      <data key="d0">274599</data>
    </edge>
    <edge source="BGR" target="MDA">
      <data key="d0">1148789</data>
    </edge>
    <edge source="BGR" target="NLD">
      <data key="d0">37076581</data>
    </edge>
    <edge source="BGR" target="NZL">
      <data key="d0">16840</data>
    </edge>
    <edge source="BGR" target="NOR">
      <data key="d0">1563903</data>
    </edge>
    <edge source="BGR" target="PAN">
      <data key="d0">34333</data>
    </edge>
    <edge source="BGR" target="PER">
      <data key="d0">22400</data>
    </edge>
    <edge source="BGR" target="PHL">
      <data key="d0">37021</data>
    </edge>
    <edge source="BGR" target="POL">
      <data key="d0">8584512</data>
    </edge>
    <edge source="BGR" target="PRT">
      <data key="d0">2276004</data>
    </edge>
    <edge source="BGR" target="ROU">
      <data key="d0">35541568</data>
    </edge>
    <edge source="BGR" target="RUS">
      <data key="d0">3433697</data>
    </edge>
    <edge source="BGR" target="SRB">
      <data key="d0">5280425</data>
    </edge>
    <edge source="BGR" target="IND">
      <data key="d0">10932</data>
    </edge>
    <edge source="BGR" target="SGP">
      <data key="d0">356182</data>
    </edge>
    <edge source="BGR" target="SVK">
      <data key="d0">8129802</data>
    </edge>
    <edge source="BGR" target="VNM">
      <data key="d0">52065</data>
    </edge>
    <edge source="BGR" target="SVN">
      <data key="d0">961819</data>
    </edge>
    <edge source="BGR" target="ZAF">
      <data key="d0">60469</data>
    </edge>
    <edge source="BGR" target="ESP">
      <data key="d0">52729237</data>
    </edge>
    <edge source="BGR" target="SWE">
      <data key="d0">14165923</data>
    </edge>
    <edge source="BGR" target="CHE">
      <data key="d0">26943580</data>
    </edge>
    <edge source="BGR" target="THA">
      <data key="d0">78437</data>
    </edge>
    <edge source="BGR" target="ARE">
      <data key="d0">1359058</data>
    </edge>
    <edge source="BGR" target="TUR">
      <data key="d0">26249769</data>
    </edge>
    <edge source="BGR" target="UKR">
      <data key="d0">387108</data>
    </edge>
    <edge source="BGR" target="MKD">
      <data key="d0">1452978</data>
    </edge>
    <edge source="BGR" target="EGY">
      <data key="d0">35627</data>
    </edge>
    <edge source="BGR" target="GBR">
      <data key="d0">82874284</data>
    </edge>
    <edge source="BGR" target="USA">
      <data key="d0">15394206</data>
    </edge>
    <edge source="BGR" target="URY">
      <data key="d0">20163</data>
    </edge>
    <edge source="CZE" target="ALB">
      <data key="d0">113140</data>
    </edge>
    <edge source="CZE" target="AZE">
      <data key="d0">38675</data>
    </edge>
    <edge source="CZE" target="AUS">
      <data key="d0">495320</data>
    </edge>
    <edge source="CZE" target="AUT">
      <data key="d0">55845829</data>
    </edge>
    <edge source="CZE" target="ARM">
      <data key="d0">14258</data>
    </edge>
    <edge source="CZE" target="BEL">
      <data key="d0">20478702</data>
    </edge>
    <edge source="CZE" target="BRA">
      <data key="d0">49963</data>
    </edge>
    <edge source="CZE" target="BGR">
      <data key="d0">11934252</data>
    </edge>
    <edge source="CZE" target="BLR">
      <data key="d0">1476804</data>
    </edge>
    <edge source="CZE" target="CAN">
      <data key="d0">637142</data>
    </edge>
    <edge source="CZE" target="CHL">
      <data key="d0">1798354</data>
    </edge>
    <edge source="CZE" target="CHN">
      <data key="d0">701855</data>
    </edge>
    <edge source="CZE" target="COL">
      <data key="d0">79915</data>
    </edge>
    <edge source="CZE" target="CRI">
      <data key="d0">34442</data>
    </edge>
    <edge source="CZE" target="HRV">
      <data key="d0">3920964</data>
    </edge>
    <edge source="CZE" target="DNK">
      <data key="d0">19976488</data>
    </edge>
    <edge source="CZE" target="ECU">
      <data key="d0">27542</data>
    </edge>
    <edge source="CZE" target="SLV">
      <data key="d0">122497</data>
    </edge>
    <edge source="CZE" target="EST">
      <data key="d0">15674597</data>
    </edge>
    <edge source="CZE" target="FIN">
      <data key="d0">8205348</data>
    </edge>
    <edge source="CZE" target="FRA">
      <data key="d0">92927415</data>
    </edge>
    <edge source="CZE" target="GEO">
      <data key="d0">695631</data>
    </edge>
    <edge source="CZE" target="DEU">
      <data key="d0">378123546</data>
    </edge>
    <edge source="CZE" target="GHA">
      <data key="d0">13094</data>
    </edge>
    <edge source="CZE" target="GRC">
      <data key="d0">9639163</data>
    </edge>
    <edge source="CZE" target="HKG">
      <data key="d0">544870</data>
    </edge>
    <edge source="CZE" target="HUN">
      <data key="d0">17997580</data>
    </edge>
    <edge source="CZE" target="IDN">
      <data key="d0">528494</data>
    </edge>
    <edge source="CZE" target="IRL">
      <data key="d0">3376320</data>
    </edge>
    <edge source="CZE" target="ISR">
      <data key="d0">2154308</data>
    </edge>
    <edge source="CZE" target="ITA">
      <data key="d0">131743183</data>
    </edge>
    <edge source="CZE" target="JPN">
      <data key="d0">1545049</data>
    </edge>
    <edge source="CZE" target="KAZ">
      <data key="d0">1140304</data>
    </edge>
    <edge source="CZE" target="JOR">
      <data key="d0">56440</data>
    </edge>
    <edge source="CZE" target="KOR">
      <data key="d0">462573</data>
    </edge>
    <edge source="CZE" target="KGZ">
      <data key="d0">62117</data>
    </edge>
    <edge source="CZE" target="LBN">
      <data key="d0">393512</data>
    </edge>
    <edge source="CZE" target="LVA">
      <data key="d0">6391029</data>
    </edge>
    <edge source="CZE" target="LTU">
      <data key="d0">9118915</data>
    </edge>
    <edge source="CZE" target="MYS">
      <data key="d0">367994</data>
    </edge>
    <edge source="CZE" target="MEX">
      <data key="d0">150266</data>
    </edge>
    <edge source="CZE" target="MDA">
      <data key="d0">500385</data>
    </edge>
    <edge source="CZE" target="MAR">
      <data key="d0">288259</data>
    </edge>
    <edge source="CZE" target="NLD">
      <data key="d0">28661488</data>
    </edge>
    <edge source="CZE" target="NZL">
      <data key="d0">59047</data>
    </edge>
    <edge source="CZE" target="NOR">
      <data key="d0">16478321</data>
    </edge>
    <edge source="CZE" target="PAK">
      <data key="d0">31398</data>
    </edge>
    <edge source="CZE" target="PAN">
      <data key="d0">62736</data>
    </edge>
    <edge source="CZE" target="PHL">
      <data key="d0">26241</data>
    </edge>
    <edge source="CZE" target="POL">
      <data key="d0">148065548</data>
    </edge>
    <edge source="CZE" target="PRT">
      <data key="d0">2533696</data>
    </edge>
    <edge source="CZE" target="ROU">
      <data key="d0">25528541</data>
    </edge>
    <edge source="CZE" target="RUS">
      <data key="d0">24737377</data>
    </edge>
    <edge source="CZE" target="SAU">
      <data key="d0">893077</data>
    </edge>
    <edge source="CZE" target="SRB">
      <data key="d0">2505721</data>
    </edge>
    <edge source="CZE" target="IND">
      <data key="d0">247958</data>
    </edge>
    <edge source="CZE" target="SGP">
      <data key="d0">297344</data>
    </edge>
    <edge source="CZE" target="SVK">
      <data key="d0">204815262</data>
    </edge>
    <edge source="CZE" target="VNM">
      <data key="d0">101266</data>
    </edge>
    <edge source="CZE" target="SVN">
      <data key="d0">3876248</data>
    </edge>
    <edge source="CZE" target="ZAF">
      <data key="d0">260991</data>
    </edge>
    <edge source="CZE" target="ESP">
      <data key="d0">32455350</data>
    </edge>
    <edge source="CZE" target="SWE">
      <data key="d0">32141525</data>
    </edge>
    <edge source="CZE" target="CHE">
      <data key="d0">19169028</data>
    </edge>
    <edge source="CZE" target="THA">
      <data key="d0">44670</data>
    </edge>
    <edge source="CZE" target="ARE">
      <data key="d0">2147280</data>
    </edge>
    <edge source="CZE" target="TUR">
      <data key="d0">3287737</data>
    </edge>
    <edge source="CZE" target="UKR">
      <data key="d0">8575912</data>
    </edge>
    <edge source="CZE" target="MKD">
      <data key="d0">241799</data>
    </edge>
    <edge source="CZE" target="EGY">
      <data key="d0">70591</data>
    </edge>
    <edge source="CZE" target="GBR">
      <data key="d0">52992846</data>
    </edge>
    <edge source="CZE" target="USA">
      <data key="d0">3239980</data>
    </edge>
    <edge source="CZE" target="URY">
      <data key="d0">45033</data>
    </edge>
    <edge source="FRA" target="ALB">
      <data key="d0">609431</data>
    </edge>
    <edge source="FRA" target="DZA">
      <data key="d0">48891963</data>
    </edge>
    <edge source="FRA" target="AZE">
      <data key="d0">11212562</data>
    </edge>
    <edge source="FRA" target="ARG">
      <data key="d0">1688298</data>
    </edge>
    <edge source="FRA" target="AUS">
      <data key="d0">35736344</data>
    </edge>
    <edge source="FRA" target="AUT">
      <data key="d0">130738841</data>
    </edge>
    <edge source="FRA" target="ARM">
      <data key="d0">3915070</data>
    </edge>
    <edge source="FRA" target="BEL">
      <data key="d0">893727077</data>
    </edge>
    <edge source="FRA" target="BOL">
      <data key="d0">57466</data>
    </edge>
    <edge source="FRA" target="BWA">
      <data key="d0">51709</data>
    </edge>
    <edge source="FRA" target="BRA">
      <data key="d0">12872051</data>
    </edge>
    <edge source="FRA" target="BGR">
      <data key="d0">11484790</data>
    </edge>
    <edge source="FRA" target="BDI">
      <data key="d0">448816</data>
    </edge>
    <edge source="FRA" target="BLR">
      <data key="d0">1466409</data>
    </edge>
    <edge source="FRA" target="KHM">
      <data key="d0">258452</data>
    </edge>
    <edge source="FRA" target="CMR">
      <data key="d0">7438933</data>
    </edge>
    <edge source="FRA" target="CAN">
      <data key="d0">60499433</data>
    </edge>
    <edge source="FRA" target="CAF">
      <data key="d0">347416</data>
    </edge>
    <edge source="FRA" target="LKA">
      <data key="d0">517922</data>
    </edge>
    <edge source="FRA" target="CHL">
      <data key="d0">6391934</data>
    </edge>
    <edge source="FRA" target="CHN">
      <data key="d0">186637415</data>
    </edge>
    <edge source="FRA" target="COL">
      <data key="d0">7464269</data>
    </edge>
    <edge source="FRA" target="CRI">
      <data key="d0">240086</data>
    </edge>
    <edge source="FRA" target="HRV">
      <data key="d0">8712030</data>
    </edge>
    <edge source="FRA" target="CZE">
      <data key="d0">77290122</data>
    </edge>
    <edge source="FRA" target="BEN">
      <data key="d0">2286191</data>
    </edge>
    <edge source="FRA" target="DNK">
      <data key="d0">65976413</data>
    </edge>
    <edge source="FRA" target="ECU">
      <data key="d0">374670</data>
    </edge>
    <edge source="FRA" target="ETH">
      <data key="d0">127627</data>
    </edge>
    <edge source="FRA" target="EST">
      <data key="d0">13556944</data>
    </edge>
    <edge source="FRA" target="FIN">
      <data key="d0">29901520</data>
    </edge>
    <edge source="FRA" target="GEO">
      <data key="d0">6234927</data>
    </edge>
    <edge source="FRA" target="GMB">
      <data key="d0">17186</data>
    </edge>
    <edge source="FRA" target="DEU">
      <data key="d0">1100216105</data>
    </edge>
    <edge source="FRA" target="GHA">
      <data key="d0">333195</data>
    </edge>
    <edge source="FRA" target="GRC">
      <data key="d0">86034674</data>
    </edge>
    <edge source="FRA" target="GTM">
      <data key="d0">93655</data>
    </edge>
    <edge source="FRA" target="HND">
      <data key="d0">11584</data>
    </edge>
    <edge source="FRA" target="HKG">
      <data key="d0">452677548</data>
    </edge>
    <edge source="FRA" target="HUN">
      <data key="d0">49825497</data>
    </edge>
    <edge source="FRA" target="IDN">
      <data key="d0">2300184</data>
    </edge>
    <edge source="FRA" target="IRL">
      <data key="d0">42841420</data>
    </edge>
    <edge source="FRA" target="ISR">
      <data key="d0">25977163</data>
    </edge>
    <edge source="FRA" target="ITA">
      <data key="d0">1259547162</data>
    </edge>
    <edge source="FRA" target="CIV">
      <data key="d0">7541256</data>
    </edge>
    <edge source="FRA" target="JPN">
      <data key="d0">360883046</data>
    </edge>
    <edge source="FRA" target="KAZ">
      <data key="d0">24583634</data>
    </edge>
    <edge source="FRA" target="JOR">
      <data key="d0">6207451</data>
    </edge>
    <edge source="FRA" target="KOR">
      <data key="d0">89052049</data>
    </edge>
    <edge source="FRA" target="KGZ">
      <data key="d0">118866</data>
    </edge>
    <edge source="FRA" target="LBN">
      <data key="d0">68953464</data>
    </edge>
    <edge source="FRA" target="LVA">
      <data key="d0">9236854</data>
    </edge>
    <edge source="FRA" target="LTU">
      <data key="d0">27051184</data>
    </edge>
    <edge source="FRA" target="MDG">
      <data key="d0">5705964</data>
    </edge>
    <edge source="FRA" target="MYS">
      <data key="d0">4154380</data>
    </edge>
    <edge source="FRA" target="MRT">
      <data key="d0">1533844</data>
    </edge>
    <edge source="FRA" target="MUS">
      <data key="d0">5035871</data>
    </edge>
    <edge source="FRA" target="MEX">
      <data key="d0">18847801</data>
    </edge>
    <edge source="FRA" target="MDA">
      <data key="d0">599649</data>
    </edge>
    <edge source="FRA" target="MAR">
      <data key="d0">77088157</data>
    </edge>
    <edge source="FRA" target="MOZ">
      <data key="d0">35728</data>
    </edge>
    <edge source="FRA" target="OMN">
      <data key="d0">3897428</data>
    </edge>
    <edge source="FRA" target="NAM">
      <data key="d0">314094</data>
    </edge>
    <edge source="FRA" target="NLD">
      <data key="d0">273653761</data>
    </edge>
    <edge source="FRA" target="NZL">
      <data key="d0">2756559</data>
    </edge>
    <edge source="FRA" target="NER">
      <data key="d0">1500815</data>
    </edge>
    <edge source="FRA" target="NOR">
      <data key="d0">35609646</data>
    </edge>
    <edge source="FRA" target="PAK">
      <data key="d0">642065</data>
    </edge>
    <edge source="FRA" target="PAN">
      <data key="d0">6487806</data>
    </edge>
    <edge source="FRA" target="PRY">
      <data key="d0">402080</data>
    </edge>
    <edge source="FRA" target="PER">
      <data key="d0">715870</data>
    </edge>
    <edge source="FRA" target="PHL">
      <data key="d0">3494356</data>
    </edge>
    <edge source="FRA" target="POL">
      <data key="d0">198436233</data>
    </edge>
    <edge source="FRA" target="PRT">
      <data key="d0">214994548</data>
    </edge>
    <edge source="FRA" target="ROU">
      <data key="d0">50622781</data>
    </edge>
    <edge source="FRA" target="RUS">
      <data key="d0">267403536</data>
    </edge>
    <edge source="FRA" target="SAU">
      <data key="d0">86509785</data>
    </edge>
    <edge source="FRA" target="SEN">
      <data key="d0">7473701</data>
    </edge>
    <edge source="FRA" target="SRB">
      <data key="d0">3957426</data>
    </edge>
    <edge source="FRA" target="IND">
      <data key="d0">11587941</data>
    </edge>
    <edge source="FRA" target="SGP">
      <data key="d0">73084040</data>
    </edge>
    <edge source="FRA" target="SVK">
      <data key="d0">18313713</data>
    </edge>
    <edge source="FRA" target="VNM">
      <data key="d0">7654166</data>
    </edge>
    <edge source="FRA" target="SVN">
      <data key="d0">18654468</data>
    </edge>
    <edge source="FRA" target="ZAF">
      <data key="d0">11528486</data>
    </edge>
    <edge source="FRA" target="ZWE">
      <data key="d0">25666</data>
    </edge>
    <edge source="FRA" target="ESP">
      <data key="d0">1166709763</data>
    </edge>
    <edge source="FRA" target="SWE">
      <data key="d0">96138295</data>
    </edge>
    <edge source="FRA" target="CHE">
      <data key="d0">431989344</data>
    </edge>
    <edge source="FRA" target="THA">
      <data key="d0">13685373</data>
    </edge>
    <edge source="FRA" target="TGO">
      <data key="d0">1027210</data>
    </edge>
    <edge source="FRA" target="ARE">
      <data key="d0">123017332</data>
    </edge>
    <edge source="FRA" target="TUN">
      <data key="d0">98915805</data>
    </edge>
    <edge source="FRA" target="TUR">
      <data key="d0">55841922</data>
    </edge>
    <edge source="FRA" target="UGA">
      <data key="d0">58064</data>
    </edge>
    <edge source="FRA" target="UKR">
      <data key="d0">44400336</data>
    </edge>
    <edge source="FRA" target="MKD">
      <data key="d0">988802</data>
    </edge>
    <edge source="FRA" target="EGY">
      <data key="d0">10661338</data>
    </edge>
    <edge source="FRA" target="GBR">
      <data key="d0">801234957</data>
    </edge>
    <edge source="FRA" target="TZA">
      <data key="d0">341569</data>
    </edge>
    <edge source="FRA" target="USA">
      <data key="d0">538220868</data>
    </edge>
    <edge source="FRA" target="BFA">
      <data key="d0">2790995</data>
    </edge>
    <edge source="FRA" target="URY">
      <data key="d0">1040132</data>
    </edge>
    <edge source="DEU" target="ALB">
      <data key="d0">1173156</data>
    </edge>
    <edge source="DEU" target="DZA">
      <data key="d0">3309723</data>
    </edge>
    <edge source="DEU" target="AZE">
      <data key="d0">10562089</data>
    </edge>
    <edge source="DEU" target="ARG">
      <data key="d0">1198489</data>
    </edge>
    <edge source="DEU" target="AUS">
      <data key="d0">74951557</data>
    </edge>
    <edge source="DEU" target="AUT">
      <data key="d0">2768150238</data>
    </edge>
    <edge source="DEU" target="ARM">
      <data key="d0">4498014</data>
    </edge>
    <edge source="DEU" target="BEL">
      <data key="d0">1010397176</data>
    </edge>
    <edge source="DEU" target="BOL">
      <data key="d0">287547</data>
    </edge>
    <edge source="DEU" target="BWA">
      <data key="d0">30069</data>
    </edge>
    <edge source="DEU" target="BRA">
      <data key="d0">9735552</data>
    </edge>
    <edge source="DEU" target="BGR">
      <data key="d0">36248440</data>
    </edge>
    <edge source="DEU" target="BDI">
      <data key="d0">18310</data>
    </edge>
    <edge source="DEU" target="BLR">
      <data key="d0">17558604</data>
    </edge>
    <edge source="DEU" target="KHM">
      <data key="d0">580651</data>
    </edge>
    <edge source="DEU" target="CMR">
      <data key="d0">333636</data>
    </edge>
    <edge source="DEU" target="CAN">
      <data key="d0">87759782</data>
    </edge>
    <edge source="DEU" target="LKA">
      <data key="d0">969141</data>
    </edge>
    <edge source="DEU" target="CHL">
      <data key="d0">6640471</data>
    </edge>
    <edge source="DEU" target="CHN">
      <data key="d0">137426582</data>
    </edge>
    <edge source="DEU" target="COL">
      <data key="d0">4602843</data>
    </edge>
    <edge source="DEU" target="CRI">
      <data key="d0">516538</data>
    </edge>
    <edge source="DEU" target="HRV">
      <data key="d0">98245752</data>
    </edge>
    <edge source="DEU" target="CZE">
      <data key="d0">365474454</data>
    </edge>
    <edge source="DEU" target="BEN">
      <data key="d0">77986</data>
    </edge>
    <edge source="DEU" target="DNK">
      <data key="d0">321248060</data>
    </edge>
    <edge source="DEU" target="ECU">
      <data key="d0">874903</data>
    </edge>
    <edge source="DEU" target="SLV">
      <data key="d0">93566</data>
    </edge>
    <edge source="DEU" target="ETH">
      <data key="d0">487527</data>
    </edge>
    <edge source="DEU" target="EST">
      <data key="d0">37192001</data>
    </edge>
    <edge source="DEU" target="FIN">
      <data key="d0">216330441</data>
    </edge>
    <edge source="DEU" target="FRA">
      <data key="d0">1851750072</data>
    </edge>
    <edge source="DEU" target="GEO">
      <data key="d0">5130872</data>
    </edge>
    <edge source="DEU" target="GMB">
      <data key="d0">61542</data>
    </edge>
    <edge source="DEU" target="PSE">
      <data key="d0">62145</data>
    </edge>
    <edge source="DEU" target="GHA">
      <data key="d0">927068</data>
    </edge>
    <edge source="DEU" target="GRC">
      <data key="d0">80422527</data>
    </edge>
    <edge source="DEU" target="GTM">
      <data key="d0">694089</data>
    </edge>
    <edge source="DEU" target="HND">
      <data key="d0">67493</data>
    </edge>
    <edge source="DEU" target="HKG">
      <data key="d0">92431527</data>
    </edge>
    <edge source="DEU" target="HUN">
      <data key="d0">169249825</data>
    </edge>
    <edge source="DEU" target="IDN">
      <data key="d0">9270528</data>
    </edge>
    <edge source="DEU" target="IRL">
      <data key="d0">87046069</data>
    </edge>
    <edge source="DEU" target="ISR">
      <data key="d0">18483951</data>
    </edge>
    <edge source="DEU" target="ITA">
      <data key="d0">870320245</data>
    </edge>
    <edge source="DEU" target="CIV">
      <data key="d0">116900</data>
    </edge>
    <edge source="DEU" target="JAM">
      <data key="d0">443492</data>
    </edge>
    <edge source="DEU" target="JPN">
      <data key="d0">76265248</data>
    </edge>
    <edge source="DEU" target="KAZ">
      <data key="d0">67608689</data>
    </edge>
    <edge source="DEU" target="JOR">
      <data key="d0">6204464</data>
    </edge>
    <edge source="DEU" target="KOR">
      <data key="d0">32860525</data>
    </edge>
    <edge source="DEU" target="KGZ">
      <data key="d0">1012933</data>
    </edge>
    <edge source="DEU" target="LBN">
      <data key="d0">26248438</data>
    </edge>
    <edge source="DEU" target="LVA">
      <data key="d0">39494455</data>
    </edge>
    <edge source="DEU" target="LTU">
      <data key="d0">51215896</data>
    </edge>
    <edge source="DEU" target="MDG">
      <data key="d0">314224</data>
    </edge>
    <edge source="DEU" target="MWI">
      <data key="d0">122252</data>
    </edge>
    <edge source="DEU" target="MYS">
      <data key="d0">8543564</data>
    </edge>
    <edge source="DEU" target="MRT">
      <data key="d0">97890</data>
    </edge>
    <edge source="DEU" target="MUS">
      <data key="d0">2759332</data>
    </edge>
    <edge source="DEU" target="MEX">
      <data key="d0">20663175</data>
    </edge>
    <edge source="DEU" target="MDA">
      <data key="d0">4143787</data>
    </edge>
    <edge source="DEU" target="MAR">
      <data key="d0">8671523</data>
    </edge>
    <edge source="DEU" target="MOZ">
      <data key="d0">283029</data>
    </edge>
    <edge source="DEU" target="OMN">
      <data key="d0">1238410</data>
    </edge>
    <edge source="DEU" target="NAM">
      <data key="d0">222213</data>
    </edge>
    <edge source="DEU" target="NLD">
      <data key="d0">1948106799</data>
    </edge>
    <edge source="DEU" target="NZL">
      <data key="d0">5119069</data>
    </edge>
    <edge source="DEU" target="NIC">
      <data key="d0">22955</data>
    </edge>
    <edge source="DEU" target="NER">
      <data key="d0">18830</data>
    </edge>
    <edge source="DEU" target="NOR">
      <data key="d0">150542424</data>
    </edge>
    <edge source="DEU" target="PAK">
      <data key="d0">2162791</data>
    </edge>
    <edge source="DEU" target="PAN">
      <data key="d0">4419116</data>
    </edge>
    <edge source="DEU" target="PRY">
      <data key="d0">792852</data>
    </edge>
    <edge source="DEU" target="PER">
      <data key="d0">1858853</data>
    </edge>
    <edge source="DEU" target="PHL">
      <data key="d0">429676</data>
    </edge>
    <edge source="DEU" target="POL">
      <data key="d0">736859325</data>
    </edge>
    <edge source="DEU" target="PRT">
      <data key="d0">96864918</data>
    </edge>
    <edge source="DEU" target="ROU">
      <data key="d0">93782766</data>
    </edge>
    <edge source="DEU" target="RUS">
      <data key="d0">1111295477</data>
    </edge>
    <edge source="DEU" target="SAU">
      <data key="d0">28932812</data>
    </edge>
    <edge source="DEU" target="SEN">
      <data key="d0">503837</data>
    </edge>
    <edge source="DEU" target="SRB">
      <data key="d0">34496882</data>
    </edge>
    <edge source="DEU" target="IND">
      <data key="d0">8086697</data>
    </edge>
    <edge source="DEU" target="SGP">
      <data key="d0">17062635</data>
    </edge>
    <edge source="DEU" target="SVK">
      <data key="d0">478616076</data>
    </edge>
    <edge source="DEU" target="VNM">
      <data key="d0">4773934</data>
    </edge>
    <edge source="DEU" target="SVN">
      <data key="d0">132059956</data>
    </edge>
    <edge source="DEU" target="ZAF">
      <data key="d0">20797391</data>
    </edge>
    <edge source="DEU" target="ZWE">
      <data key="d0">55563</data>
    </edge>
    <edge source="DEU" target="ESP">
      <data key="d0">621626233</data>
    </edge>
    <edge source="DEU" target="SWE">
      <data key="d0">306308836</data>
    </edge>
    <edge source="DEU" target="CHE">
      <data key="d0">2023746714</data>
    </edge>
    <edge source="DEU" target="THA">
      <data key="d0">6369314</data>
    </edge>
    <edge source="DEU" target="TGO">
      <data key="d0">265380</data>
    </edge>
    <edge source="DEU" target="ARE">
      <data key="d0">49766651</data>
    </edge>
    <edge source="DEU" target="TUN">
      <data key="d0">17446001</data>
    </edge>
    <edge source="DEU" target="TUR">
      <data key="d0">121514601</data>
    </edge>
    <edge source="DEU" target="UGA">
      <data key="d0">190715</data>
    </edge>
    <edge source="DEU" target="UKR">
      <data key="d0">122672834</data>
    </edge>
    <edge source="DEU" target="MKD">
      <data key="d0">10049593</data>
    </edge>
    <edge source="DEU" target="EGY">
      <data key="d0">11161816</data>
    </edge>
    <edge source="DEU" target="GBR">
      <data key="d0">760803483</data>
    </edge>
    <edge source="DEU" target="TZA">
      <data key="d0">652619</data>
    </edge>
    <edge source="DEU" target="USA">
      <data key="d0">187853827</data>
    </edge>
    <edge source="DEU" target="BFA">
      <data key="d0">125009</data>
    </edge>
    <edge source="DEU" target="URY">
      <data key="d0">1901095</data>
    </edge>
    <edge source="GRC" target="ALB">
      <data key="d0">8958015</data>
    </edge>
    <edge source="GRC" target="AZE">
      <data key="d0">1354798</data>
    </edge>
    <edge source="GRC" target="AUS">
      <data key="d0">223671</data>
    </edge>
    <edge source="GRC" target="AUT">
      <data key="d0">8819095</data>
    </edge>
    <edge source="GRC" target="ARM">
      <data key="d0">513939</data>
    </edge>
    <edge source="GRC" target="BEL">
      <data key="d0">9746179</data>
    </edge>
    <edge source="GRC" target="BRA">
      <data key="d0">43538</data>
    </edge>
    <edge source="GRC" target="BGR">
      <data key="d0">104846696</data>
    </edge>
    <edge source="GRC" target="BLR">
      <data key="d0">443569</data>
    </edge>
    <edge source="GRC" target="CAN">
      <data key="d0">998749</data>
    </edge>
    <edge source="GRC" target="CHL">
      <data key="d0">159013</data>
    </edge>
    <edge source="GRC" target="CHN">
      <data key="d0">2285584</data>
    </edge>
    <edge source="GRC" target="HRV">
      <data key="d0">5343020</data>
    </edge>
    <edge source="GRC" target="CZE">
      <data key="d0">4427024</data>
    </edge>
    <edge source="GRC" target="DNK">
      <data key="d0">7455194</data>
    </edge>
    <edge source="GRC" target="EST">
      <data key="d0">181681</data>
    </edge>
    <edge source="GRC" target="FIN">
      <data key="d0">1459690</data>
    </edge>
    <edge source="GRC" target="FRA">
      <data key="d0">31960679</data>
    </edge>
    <edge source="GRC" target="GEO">
      <data key="d0">390766</data>
    </edge>
    <edge source="GRC" target="DEU">
      <data key="d0">192880775</data>
    </edge>
    <edge source="GRC" target="HKG">
      <data key="d0">5120220</data>
    </edge>
    <edge source="GRC" target="HUN">
      <data key="d0">1339221</data>
    </edge>
    <edge source="GRC" target="IRL">
      <data key="d0">263196</data>
    </edge>
    <edge source="GRC" target="ISR">
      <data key="d0">573767</data>
    </edge>
    <edge source="GRC" target="ITA">
      <data key="d0">47985982</data>
    </edge>
    <edge source="GRC" target="JPN">
      <data key="d0">1187293</data>
    </edge>
    <edge source="GRC" target="KAZ">
      <data key="d0">1208482</data>
    </edge>
    <edge source="GRC" target="JOR">
      <data key="d0">73965</data>
    </edge>
    <edge source="GRC" target="KOR">
      <data key="d0">2087574</data>
    </edge>
    <edge source="GRC" target="LBN">
      <data key="d0">1527480</data>
    </edge>
    <edge source="GRC" target="LVA">
      <data key="d0">545823</data>
    </edge>
    <edge source="GRC" target="LTU">
      <data key="d0">773386</data>
    </edge>
    <edge source="GRC" target="MEX">
      <data key="d0">2168854</data>
    </edge>
    <edge source="GRC" target="MDA">
      <data key="d0">27415</data>
    </edge>
    <edge source="GRC" target="MAR">
      <data key="d0">23989</data>
    </edge>
    <edge source="GRC" target="NLD">
      <data key="d0">16831657</data>
    </edge>
    <edge source="GRC" target="NZL">
      <data key="d0">238903</data>
    </edge>
    <edge source="GRC" target="NOR">
      <data key="d0">1228749</data>
    </edge>
    <edge source="GRC" target="POL">
      <data key="d0">4354519</data>
    </edge>
    <edge source="GRC" target="PRT">
      <data key="d0">1097442</data>
    </edge>
    <edge source="GRC" target="ROU">
      <data key="d0">25434401</data>
    </edge>
    <edge source="GRC" target="RUS">
      <data key="d0">146016907</data>
    </edge>
    <edge source="GRC" target="SAU">
      <data key="d0">1402199</data>
    </edge>
    <edge source="GRC" target="SRB">
      <data key="d0">4994402</data>
    </edge>
    <edge source="GRC" target="SGP">
      <data key="d0">249966</data>
    </edge>
    <edge source="GRC" target="SVK">
      <data key="d0">694205</data>
    </edge>
    <edge source="GRC" target="SVN">
      <data key="d0">4047360</data>
    </edge>
    <edge source="GRC" target="ZAF">
      <data key="d0">190402</data>
    </edge>
    <edge source="GRC" target="ESP">
      <data key="d0">17871799</data>
    </edge>
    <edge source="GRC" target="SWE">
      <data key="d0">9473081</data>
    </edge>
    <edge source="GRC" target="CHE">
      <data key="d0">7024529</data>
    </edge>
    <edge source="GRC" target="ARE">
      <data key="d0">117670600</data>
    </edge>
    <edge source="GRC" target="TUR">
      <data key="d0">6886557</data>
    </edge>
    <edge source="GRC" target="UKR">
      <data key="d0">3021745</data>
    </edge>
    <edge source="GRC" target="MKD">
      <data key="d0">6662000</data>
    </edge>
    <edge source="GRC" target="EGY">
      <data key="d0">276198</data>
    </edge>
    <edge source="GRC" target="GBR">
      <data key="d0">36477290</data>
    </edge>
    <edge source="GRC" target="TZA">
      <data key="d0">26241</data>
    </edge>
    <edge source="GRC" target="USA">
      <data key="d0">5093323</data>
    </edge>
    <edge source="ITA" target="ALB">
      <data key="d0">116593701</data>
    </edge>
    <edge source="ITA" target="DZA">
      <data key="d0">4188027</data>
    </edge>
    <edge source="ITA" target="AZE">
      <data key="d0">55793999</data>
    </edge>
    <edge source="ITA" target="ARG">
      <data key="d0">6605979</data>
    </edge>
    <edge source="ITA" target="AUS">
      <data key="d0">84571176</data>
    </edge>
    <edge source="ITA" target="AUT">
      <data key="d0">480863869</data>
    </edge>
    <edge source="ITA" target="ARM">
      <data key="d0">24995008</data>
    </edge>
    <edge source="ITA" target="BEL">
      <data key="d0">555824733</data>
    </edge>
    <edge source="ITA" target="BOL">
      <data key="d0">1675855</data>
    </edge>
    <edge source="ITA" target="BWA">
      <data key="d0">48947</data>
    </edge>
    <edge source="ITA" target="BRA">
      <data key="d0">35946743</data>
    </edge>
    <edge source="ITA" target="BGR">
      <data key="d0">96505795</data>
    </edge>
    <edge source="ITA" target="BDI">
      <data key="d0">162100</data>
    </edge>
    <edge source="ITA" target="BLR">
      <data key="d0">16356950</data>
    </edge>
    <edge source="ITA" target="KHM">
      <data key="d0">660215</data>
    </edge>
    <edge source="ITA" target="CMR">
      <data key="d0">276479</data>
    </edge>
    <edge source="ITA" target="CAN">
      <data key="d0">174356242</data>
    </edge>
    <edge source="ITA" target="CAF">
      <data key="d0">19100</data>
    </edge>
    <edge source="ITA" target="LKA">
      <data key="d0">980000</data>
    </edge>
    <edge source="ITA" target="CHL">
      <data key="d0">24443779</data>
    </edge>
    <edge source="ITA" target="CHN">
      <data key="d0">494424928</data>
    </edge>
    <edge source="ITA" target="COL">
      <data key="d0">17691072</data>
    </edge>
    <edge source="ITA" target="CRI">
      <data key="d0">1045469</data>
    </edge>
    <edge source="ITA" target="HRV">
      <data key="d0">137384024</data>
    </edge>
    <edge source="ITA" target="CZE">
      <data key="d0">148650345</data>
    </edge>
    <edge source="ITA" target="BEN">
      <data key="d0">163142</data>
    </edge>
    <edge source="ITA" target="DNK">
      <data key="d0">175243250</data>
    </edge>
    <edge source="ITA" target="ECU">
      <data key="d0">2870933</data>
    </edge>
    <edge source="ITA" target="SLV">
      <data key="d0">461921</data>
    </edge>
    <edge source="ITA" target="ETH">
      <data key="d0">669654</data>
    </edge>
    <edge source="ITA" target="EST">
      <data key="d0">33492356</data>
    </edge>
    <edge source="ITA" target="FIN">
      <data key="d0">67469894</data>
    </edge>
    <edge source="ITA" target="FRA">
      <data key="d0">2710401010</data>
    </edge>
    <edge source="ITA" target="GEO">
      <data key="d0">9848214</data>
    </edge>
    <edge source="ITA" target="GMB">
      <data key="d0">79617</data>
    </edge>
    <edge source="ITA" target="PSE">
      <data key="d0">15425</data>
    </edge>
    <edge source="ITA" target="DEU">
      <data key="d0">2043519823</data>
    </edge>
    <edge source="ITA" target="GHA">
      <data key="d0">1157845</data>
    </edge>
    <edge source="ITA" target="GRC">
      <data key="d0">317478564</data>
    </edge>
    <edge source="ITA" target="GTM">
      <data key="d0">978701</data>
    </edge>
    <edge source="ITA" target="HND">
      <data key="d0">1313489</data>
    </edge>
    <edge source="ITA" target="HKG">
      <data key="d0">1076018742</data>
    </edge>
    <edge source="ITA" target="HUN">
      <data key="d0">78680312</data>
    </edge>
    <edge source="ITA" target="IDN">
      <data key="d0">4043870</data>
    </edge>
    <edge source="ITA" target="IRL">
      <data key="d0">59887185</data>
    </edge>
    <edge source="ITA" target="ISR">
      <data key="d0">62604150</data>
    </edge>
    <edge source="ITA" target="CIV">
      <data key="d0">1317397</data>
    </edge>
    <edge source="ITA" target="JAM">
      <data key="d0">51183</data>
    </edge>
    <edge source="ITA" target="JPN">
      <data key="d0">1018886088</data>
    </edge>
    <edge source="ITA" target="KAZ">
      <data key="d0">120089544</data>
    </edge>
    <edge source="ITA" target="JOR">
      <data key="d0">14191464</data>
    </edge>
    <edge source="ITA" target="KOR">
      <data key="d0">321355536</data>
    </edge>
    <edge source="ITA" target="KGZ">
      <data key="d0">3757625</data>
    </edge>
    <edge source="ITA" target="LBN">
      <data key="d0">80762541</data>
    </edge>
    <edge source="ITA" target="LVA">
      <data key="d0">66041610</data>
    </edge>
    <edge source="ITA" target="LTU">
      <data key="d0">63120578</data>
    </edge>
    <edge source="ITA" target="MDG">
      <data key="d0">223679</data>
    </edge>
    <edge source="ITA" target="MWI">
      <data key="d0">20135</data>
    </edge>
    <edge source="ITA" target="MYS">
      <data key="d0">12598517</data>
    </edge>
    <edge source="ITA" target="MRT">
      <data key="d0">72657</data>
    </edge>
    <edge source="ITA" target="MUS">
      <data key="d0">980838</data>
    </edge>
    <edge source="ITA" target="MEX">
      <data key="d0">95211135</data>
    </edge>
    <edge source="ITA" target="MDA">
      <data key="d0">25962293</data>
    </edge>
    <edge source="ITA" target="MAR">
      <data key="d0">29312635</data>
    </edge>
    <edge source="ITA" target="MOZ">
      <data key="d0">455979</data>
    </edge>
    <edge source="ITA" target="OMN">
      <data key="d0">814015</data>
    </edge>
    <edge source="ITA" target="NAM">
      <data key="d0">70137</data>
    </edge>
    <edge source="ITA" target="NLD">
      <data key="d0">674103474</data>
    </edge>
    <edge source="ITA" target="NZL">
      <data key="d0">4993321</data>
    </edge>
    <edge source="ITA" target="NIC">
      <data key="d0">268541</data>
    </edge>
    <edge source="ITA" target="NER">
      <data key="d0">80982</data>
    </edge>
    <edge source="ITA" target="NOR">
      <data key="d0">90129488</data>
    </edge>
    <edge source="ITA" target="PAK">
      <data key="d0">2109121</data>
    </edge>
    <edge source="ITA" target="PAN">
      <data key="d0">10506701</data>
    </edge>
    <edge source="ITA" target="PRY">
      <data key="d0">3149407</data>
    </edge>
    <edge source="ITA" target="PER">
      <data key="d0">10098946</data>
    </edge>
    <edge source="ITA" target="PHL">
      <data key="d0">3637646</data>
    </edge>
    <edge source="ITA" target="POL">
      <data key="d0">220046714</data>
    </edge>
    <edge source="ITA" target="PRT">
      <data key="d0">222058615</data>
    </edge>
    <edge source="ITA" target="ROU">
      <data key="d0">260928311</data>
    </edge>
    <edge source="ITA" target="RUS">
      <data key="d0">1613964839</data>
    </edge>
    <edge source="ITA" target="SAU">
      <data key="d0">109277052</data>
    </edge>
    <edge source="ITA" target="SEN">
      <data key="d0">1748278</data>
    </edge>
    <edge source="ITA" target="SRB">
      <data key="d0">120588790</data>
    </edge>
    <edge source="ITA" target="IND">
      <data key="d0">22352127</data>
    </edge>
    <edge source="ITA" target="SGP">
      <data key="d0">54033928</data>
    </edge>
    <edge source="ITA" target="SVK">
      <data key="d0">77946246</data>
    </edge>
    <edge source="ITA" target="VNM">
      <data key="d0">10626774</data>
    </edge>
    <edge source="ITA" target="SVN">
      <data key="d0">81307943</data>
    </edge>
    <edge source="ITA" target="ZAF">
      <data key="d0">21765827</data>
    </edge>
    <edge source="ITA" target="ZWE">
      <data key="d0">147347</data>
    </edge>
    <edge source="ITA" target="ESP">
      <data key="d0">1256686414</data>
    </edge>
    <edge source="ITA" target="SWE">
      <data key="d0">192790050</data>
    </edge>
    <edge source="ITA" target="CHE">
      <data key="d0">1728480484</data>
    </edge>
    <edge source="ITA" target="THA">
      <data key="d0">10198336</data>
    </edge>
    <edge source="ITA" target="TGO">
      <data key="d0">21052</data>
    </edge>
    <edge source="ITA" target="ARE">
      <data key="d0">203542060</data>
    </edge>
    <edge source="ITA" target="TUN">
      <data key="d0">118724221</data>
    </edge>
    <edge source="ITA" target="TUR">
      <data key="d0">204257448</data>
    </edge>
    <edge source="ITA" target="UGA">
      <data key="d0">144939</data>
    </edge>
    <edge source="ITA" target="UKR">
      <data key="d0">263037154</data>
    </edge>
    <edge source="ITA" target="MKD">
      <data key="d0">14360686</data>
    </edge>
    <edge source="ITA" target="EGY">
      <data key="d0">28843453</data>
    </edge>
    <edge source="ITA" target="GBR">
      <data key="d0">1362632813</data>
    </edge>
    <edge source="ITA" target="TZA">
      <data key="d0">133815</data>
    </edge>
    <edge source="ITA" target="USA">
      <data key="d0">1655689071</data>
    </edge>
    <edge source="ITA" target="BFA">
      <data key="d0">203760</data>
    </edge>
    <edge source="ITA" target="URY">
      <data key="d0">2678863</data>
    </edge>
    <edge source="NLD" target="ALB">
      <data key="d0">87999</data>
    </edge>
    <edge source="NLD" target="DZA">
      <data key="d0">81557</data>
    </edge>
    <edge source="NLD" target="AZE">
      <data key="d0">992667</data>
    </edge>
    <edge source="NLD" target="ARG">
      <data key="d0">50699</data>
    </edge>
    <edge source="NLD" target="AUS">
      <data key="d0">4844840</data>
    </edge>
    <edge source="NLD" target="AUT">
      <data key="d0">231839182</data>
    </edge>
    <edge source="NLD" target="ARM">
      <data key="d0">261233</data>
    </edge>
    <edge source="NLD" target="BEL">
      <data key="d0">965848599</data>
    </edge>
    <edge source="NLD" target="BRA">
      <data key="d0">552292</data>
    </edge>
    <edge source="NLD" target="BGR">
      <data key="d0">6733050</data>
    </edge>
    <edge source="NLD" target="BDI">
      <data key="d0">24033</data>
    </edge>
    <edge source="NLD" target="BLR">
      <data key="d0">937374</data>
    </edge>
    <edge source="NLD" target="KHM">
      <data key="d0">10694</data>
    </edge>
    <edge source="NLD" target="CMR">
      <data key="d0">51635</data>
    </edge>
    <edge source="NLD" target="CAN">
      <data key="d0">8817219</data>
    </edge>
    <edge source="NLD" target="LKA">
      <data key="d0">29594</data>
    </edge>
    <edge source="NLD" target="CHL">
      <data key="d0">1403791</data>
    </edge>
    <edge source="NLD" target="CHN">
      <data key="d0">3972154</data>
    </edge>
    <edge source="NLD" target="COL">
      <data key="d0">416649</data>
    </edge>
    <edge source="NLD" target="CRI">
      <data key="d0">46351</data>
    </edge>
    <edge source="NLD" target="HRV">
      <data key="d0">7783903</data>
    </edge>
    <edge source="NLD" target="CZE">
      <data key="d0">68031809</data>
    </edge>
    <edge source="NLD" target="BEN">
      <data key="d0">36132</data>
    </edge>
    <edge source="NLD" target="DNK">
      <data key="d0">135117772</data>
    </edge>
    <edge source="NLD" target="ECU">
      <data key="d0">35605</data>
    </edge>
    <edge source="NLD" target="ETH">
      <data key="d0">52756</data>
    </edge>
    <edge source="NLD" target="EST">
      <data key="d0">18419836</data>
    </edge>
    <edge source="NLD" target="FIN">
      <data key="d0">83942573</data>
    </edge>
    <edge source="NLD" target="FRA">
      <data key="d0">891468161</data>
    </edge>
    <edge source="NLD" target="GEO">
      <data key="d0">441672</data>
    </edge>
    <edge source="NLD" target="GMB">
      <data key="d0">10068</data>
    </edge>
    <edge source="NLD" target="DEU">
      <data key="d0">2599994313</data>
    </edge>
    <edge source="NLD" target="GHA">
      <data key="d0">106183</data>
    </edge>
    <edge source="NLD" target="GRC">
      <data key="d0">63789528</data>
    </edge>
    <edge source="NLD" target="GTM">
      <data key="d0">1053867</data>
    </edge>
    <edge source="NLD" target="HKG">
      <data key="d0">4753461</data>
    </edge>
    <edge source="NLD" target="HUN">
      <data key="d0">21550353</data>
    </edge>
    <edge source="NLD" target="IDN">
      <data key="d0">636358</data>
    </edge>
    <edge source="NLD" target="IRL">
      <data key="d0">82862316</data>
    </edge>
    <edge source="NLD" target="ISR">
      <data key="d0">3353271</data>
    </edge>
    <edge source="NLD" target="ITA">
      <data key="d0">471997858</data>
    </edge>
    <edge source="NLD" target="CIV">
      <data key="d0">33023</data>
    </edge>
    <edge source="NLD" target="JPN">
      <data key="d0">10980067</data>
    </edge>
    <edge source="NLD" target="KAZ">
      <data key="d0">6433334</data>
    </edge>
    <edge source="NLD" target="JOR">
      <data key="d0">368977</data>
    </edge>
    <edge source="NLD" target="KOR">
      <data key="d0">3577653</data>
    </edge>
    <edge source="NLD" target="KGZ">
      <data key="d0">222016</data>
    </edge>
    <edge source="NLD" target="LBN">
      <data key="d0">2979804</data>
    </edge>
    <edge source="NLD" target="LVA">
      <data key="d0">11253604</data>
    </edge>
    <edge source="NLD" target="LTU">
      <data key="d0">12402991</data>
    </edge>
    <edge source="NLD" target="MYS">
      <data key="d0">114379</data>
    </edge>
    <edge source="NLD" target="MUS">
      <data key="d0">57391</data>
    </edge>
    <edge source="NLD" target="MEX">
      <data key="d0">1242213</data>
    </edge>
    <edge source="NLD" target="MDA">
      <data key="d0">208618</data>
    </edge>
    <edge source="NLD" target="MAR">
      <data key="d0">1188230</data>
    </edge>
    <edge source="NLD" target="MOZ">
      <data key="d0">80633</data>
    </edge>
    <edge source="NLD" target="OMN">
      <data key="d0">28560</data>
    </edge>
    <edge source="NLD" target="NZL">
      <data key="d0">1119715</data>
    </edge>
    <edge source="NLD" target="NOR">
      <data key="d0">37527219</data>
    </edge>
    <edge source="NLD" target="PAK">
      <data key="d0">268125</data>
    </edge>
    <edge source="NLD" target="PAN">
      <data key="d0">1678618</data>
    </edge>
    <edge source="NLD" target="PER">
      <data key="d0">29894</data>
    </edge>
    <edge source="NLD" target="PHL">
      <data key="d0">44368</data>
    </edge>
    <edge source="NLD" target="POL">
      <data key="d0">218325991</data>
    </edge>
    <edge source="NLD" target="PRT">
      <data key="d0">52525361</data>
    </edge>
    <edge source="NLD" target="ROU">
      <data key="d0">20015021</data>
    </edge>
    <edge source="NLD" target="RUS">
      <data key="d0">70345938</data>
    </edge>
    <edge source="NLD" target="SAU">
      <data key="d0">2021083</data>
    </edge>
    <edge source="NLD" target="SEN">
      <data key="d0">22728</data>
    </edge>
    <edge source="NLD" target="SRB">
      <data key="d0">4029124</data>
    </edge>
    <edge source="NLD" target="IND">
      <data key="d0">604471</data>
    </edge>
    <edge source="NLD" target="SGP">
      <data key="d0">1555721</data>
    </edge>
    <edge source="NLD" target="SVK">
      <data key="d0">24970838</data>
    </edge>
    <edge source="NLD" target="VNM">
      <data key="d0">433187</data>
    </edge>
    <edge source="NLD" target="SVN">
      <data key="d0">16483478</data>
    </edge>
    <edge source="NLD" target="ZAF">
      <data key="d0">4052535</data>
    </edge>
    <edge source="NLD" target="ESP">
      <data key="d0">384273227</data>
    </edge>
    <edge source="NLD" target="SWE">
      <data key="d0">219811599</data>
    </edge>
    <edge source="NLD" target="CHE">
      <data key="d0">77788318</data>
    </edge>
    <edge source="NLD" target="THA">
      <data key="d0">466888</data>
    </edge>
    <edge source="NLD" target="TGO">
      <data key="d0">27384</data>
    </edge>
    <edge source="NLD" target="ARE">
      <data key="d0">11207197</data>
    </edge>
    <edge source="NLD" target="TUN">
      <data key="d0">1774070</data>
    </edge>
    <edge source="NLD" target="TUR">
      <data key="d0">42330918</data>
    </edge>
    <edge source="NLD" target="UGA">
      <data key="d0">82878</data>
    </edge>
    <edge source="NLD" target="UKR">
      <data key="d0">10542883</data>
    </edge>
    <edge source="NLD" target="MKD">
      <data key="d0">814061</data>
    </edge>
    <edge source="NLD" target="EGY">
      <data key="d0">522355</data>
    </edge>
    <edge source="NLD" target="GBR">
      <data key="d0">864676728</data>
    </edge>
    <edge source="NLD" target="TZA">
      <data key="d0">89646</data>
    </edge>
    <edge source="NLD" target="USA">
      <data key="d0">17797053</data>
    </edge>
    <edge source="NLD" target="BFA">
      <data key="d0">673601</data>
    </edge>
    <edge source="NLD" target="URY">
      <data key="d0">95894</data>
    </edge>
    <edge source="SRB" target="ALB">
      <data key="d0">17177</data>
    </edge>
    <edge source="SRB" target="AUS">
      <data key="d0">42154</data>
    </edge>
    <edge source="SRB" target="AUT">
      <data key="d0">9427171</data>
    </edge>
    <edge source="SRB" target="BEL">
      <data key="d0">264155</data>
    </edge>
    <edge source="SRB" target="BWA">
      <data key="d0">31249</data>
    </edge>
    <edge source="SRB" target="BGR">
      <data key="d0">1952047</data>
    </edge>
    <edge source="SRB" target="BLR">
      <data key="d0">950359</data>
    </edge>
    <edge source="SRB" target="KHM">
      <data key="d0">597258</data>
    </edge>
    <edge source="SRB" target="CAN">
      <data key="d0">176847</data>
    </edge>
    <edge source="SRB" target="CHN">
      <data key="d0">3438162</data>
    </edge>
    <edge source="SRB" target="HRV">
      <data key="d0">16994540</data>
    </edge>
    <edge source="SRB" target="CZE">
      <data key="d0">1316643</data>
    </edge>
    <edge source="SRB" target="DNK">
      <data key="d0">1446418</data>
    </edge>
    <edge source="SRB" target="FIN">
      <data key="d0">811200</data>
    </edge>
    <edge source="SRB" target="FRA">
      <data key="d0">22472648</data>
    </edge>
    <edge source="SRB" target="DEU">
      <data key="d0">97845779</data>
    </edge>
    <edge source="SRB" target="GRC">
      <data key="d0">2538630</data>
    </edge>
    <edge source="SRB" target="HKG">
      <data key="d0">49877</data>
    </edge>
    <edge source="SRB" target="HUN">
      <data key="d0">691017</data>
    </edge>
    <edge source="SRB" target="IDN">
      <data key="d0">891377</data>
    </edge>
    <edge source="SRB" target="IRL">
      <data key="d0">2418551</data>
    </edge>
    <edge source="SRB" target="ISR">
      <data key="d0">10887</data>
    </edge>
    <edge source="SRB" target="ITA">
      <data key="d0">194100932</data>
    </edge>
    <edge source="SRB" target="JPN">
      <data key="d0">44747</data>
    </edge>
    <edge source="SRB" target="LTU">
      <data key="d0">27402</data>
    </edge>
    <edge source="SRB" target="NLD">
      <data key="d0">9339887</data>
    </edge>
    <edge source="SRB" target="NOR">
      <data key="d0">328503</data>
    </edge>
    <edge source="SRB" target="PAK">
      <data key="d0">12709</data>
    </edge>
    <edge source="SRB" target="PHL">
      <data key="d0">272740</data>
    </edge>
    <edge source="SRB" target="POL">
      <data key="d0">2522705</data>
    </edge>
    <edge source="SRB" target="PRT">
      <data key="d0">10267</data>
    </edge>
    <edge source="SRB" target="ROU">
      <data key="d0">12610856</data>
    </edge>
    <edge source="SRB" target="RUS">
      <data key="d0">60332499</data>
    </edge>
    <edge source="SRB" target="IND">
      <data key="d0">119495</data>
    </edge>
    <edge source="SRB" target="SGP">
      <data key="d0">11549</data>
    </edge>
    <edge source="SRB" target="SVK">
      <data key="d0">3749068</data>
    </edge>
    <edge source="SRB" target="VNM">
      <data key="d0">709394</data>
    </edge>
    <edge source="SRB" target="SVN">
      <data key="d0">7997666</data>
    </edge>
    <edge source="SRB" target="ESP">
      <data key="d0">47445</data>
    </edge>
    <edge source="SRB" target="SWE">
      <data key="d0">1110979</data>
    </edge>
    <edge source="SRB" target="CHE">
      <data key="d0">2051234</data>
    </edge>
    <edge source="SRB" target="THA">
      <data key="d0">477305</data>
    </edge>
    <edge source="SRB" target="TUN">
      <data key="d0">15179</data>
    </edge>
    <edge source="SRB" target="TUR">
      <data key="d0">1964571</data>
    </edge>
    <edge source="SRB" target="UKR">
      <data key="d0">75316</data>
    </edge>
    <edge source="SRB" target="MKD">
      <data key="d0">3689650</data>
    </edge>
    <edge source="SRB" target="GBR">
      <data key="d0">1413420</data>
    </edge>
    <edge source="SRB" target="USA">
      <data key="d0">272291</data>
    </edge>
    <edge source="ESP" target="ALB">
      <data key="d0">433834</data>
    </edge>
    <edge source="ESP" target="DZA">
      <data key="d0">11648943</data>
    </edge>
    <edge source="ESP" target="AZE">
      <data key="d0">6921281</data>
    </edge>
    <edge source="ESP" target="ARG">
      <data key="d0">11742722</data>
    </edge>
    <edge source="ESP" target="AUS">
      <data key="d0">22243418</data>
    </edge>
    <edge source="ESP" target="AUT">
      <data key="d0">124274370</data>
    </edge>
    <edge source="ESP" target="ARM">
      <data key="d0">2496618</data>
    </edge>
    <edge source="ESP" target="BEL">
      <data key="d0">379558864</data>
    </edge>
    <edge source="ESP" target="BOL">
      <data key="d0">865099</data>
    </edge>
    <edge source="ESP" target="BRA">
      <data key="d0">56033896</data>
    </edge>
    <edge source="ESP" target="BGR">
      <data key="d0">20656172</data>
    </edge>
    <edge source="ESP" target="BLR">
      <data key="d0">366037</data>
    </edge>
    <edge source="ESP" target="KHM">
      <data key="d0">133352</data>
    </edge>
    <edge source="ESP" target="CMR">
      <data key="d0">663243</data>
    </edge>
    <edge source="ESP" target="CAN">
      <data key="d0">45632997</data>
    </edge>
    <edge source="ESP" target="LKA">
      <data key="d0">52672</data>
    </edge>
    <edge source="ESP" target="CHL">
      <data key="d0">28826462</data>
    </edge>
    <edge source="ESP" target="CHN">
      <data key="d0">190503191</data>
    </edge>
    <edge source="ESP" target="COL">
      <data key="d0">61134574</data>
    </edge>
    <edge source="ESP" target="CRI">
      <data key="d0">13051178</data>
    </edge>
    <edge source="ESP" target="HRV">
      <data key="d0">22603792</data>
    </edge>
    <edge source="ESP" target="CZE">
      <data key="d0">46487376</data>
    </edge>
    <edge source="ESP" target="BEN">
      <data key="d0">73906</data>
    </edge>
    <edge source="ESP" target="DNK">
      <data key="d0">22166839</data>
    </edge>
    <edge source="ESP" target="ECU">
      <data key="d0">11162269</data>
    </edge>
    <edge source="ESP" target="SLV">
      <data key="d0">8362660</data>
    </edge>
    <edge source="ESP" target="EST">
      <data key="d0">11032311</data>
    </edge>
    <edge source="ESP" target="FIN">
      <data key="d0">23962031</data>
    </edge>
    <edge source="ESP" target="FRA">
      <data key="d0">1470378775</data>
    </edge>
    <edge source="ESP" target="GEO">
      <data key="d0">6968435</data>
    </edge>
    <edge source="ESP" target="GMB">
      <data key="d0">257504</data>
    </edge>
    <edge source="ESP" target="DEU">
      <data key="d0">566126416</data>
    </edge>
    <edge source="ESP" target="GHA">
      <data key="d0">1009648</data>
    </edge>
    <edge source="ESP" target="GRC">
      <data key="d0">278144692</data>
    </edge>
    <edge source="ESP" target="GTM">
      <data key="d0">13245862</data>
    </edge>
    <edge source="ESP" target="HND">
      <data key="d0">7186949</data>
    </edge>
    <edge source="ESP" target="HKG">
      <data key="d0">80990829</data>
    </edge>
    <edge source="ESP" target="HUN">
      <data key="d0">52721721</data>
    </edge>
    <edge source="ESP" target="IDN">
      <data key="d0">39877464</data>
    </edge>
    <edge source="ESP" target="IRL">
      <data key="d0">60987752</data>
    </edge>
    <edge source="ESP" target="ISR">
      <data key="d0">83122430</data>
    </edge>
    <edge source="ESP" target="ITA">
      <data key="d0">1043221666</data>
    </edge>
    <edge source="ESP" target="CIV">
      <data key="d0">313822</data>
    </edge>
    <edge source="ESP" target="JAM">
      <data key="d0">166984</data>
    </edge>
    <edge source="ESP" target="JPN">
      <data key="d0">135127725</data>
    </edge>
    <edge source="ESP" target="KAZ">
      <data key="d0">13689527</data>
    </edge>
    <edge source="ESP" target="JOR">
      <data key="d0">15376484</data>
    </edge>
    <edge source="ESP" target="KOR">
      <data key="d0">71205161</data>
    </edge>
    <edge source="ESP" target="KGZ">
      <data key="d0">101128</data>
    </edge>
    <edge source="ESP" target="LBN">
      <data key="d0">48207774</data>
    </edge>
    <edge source="ESP" target="LVA">
      <data key="d0">17032488</data>
    </edge>
    <edge source="ESP" target="LTU">
      <data key="d0">26811429</data>
    </edge>
    <edge source="ESP" target="MDG">
      <data key="d0">136219</data>
    </edge>
    <edge source="ESP" target="MYS">
      <data key="d0">25542261</data>
    </edge>
    <edge source="ESP" target="MRT">
      <data key="d0">330445</data>
    </edge>
    <edge source="ESP" target="MUS">
      <data key="d0">1575206</data>
    </edge>
    <edge source="ESP" target="MEX">
      <data key="d0">297165193</data>
    </edge>
    <edge source="ESP" target="MDA">
      <data key="d0">262622</data>
    </edge>
    <edge source="ESP" target="MAR">
      <data key="d0">122059090</data>
    </edge>
    <edge source="ESP" target="MOZ">
      <data key="d0">74948</data>
    </edge>
    <edge source="ESP" target="OMN">
      <data key="d0">3222997</data>
    </edge>
    <edge source="ESP" target="NAM">
      <data key="d0">115625</data>
    </edge>
    <edge source="ESP" target="NLD">
      <data key="d0">188863394</data>
    </edge>
    <edge source="ESP" target="NZL">
      <data key="d0">463584</data>
    </edge>
    <edge source="ESP" target="NIC">
      <data key="d0">155802</data>
    </edge>
    <edge source="ESP" target="NER">
      <data key="d0">48690</data>
    </edge>
    <edge source="ESP" target="NOR">
      <data key="d0">20678693</data>
    </edge>
    <edge source="ESP" target="PAK">
      <data key="d0">1059325</data>
    </edge>
    <edge source="ESP" target="PAN">
      <data key="d0">23909601</data>
    </edge>
    <edge source="ESP" target="PRY">
      <data key="d0">1498318</data>
    </edge>
    <edge source="ESP" target="PER">
      <data key="d0">11034426</data>
    </edge>
    <edge source="ESP" target="PHL">
      <data key="d0">16662547</data>
    </edge>
    <edge source="ESP" target="POL">
      <data key="d0">277940824</data>
    </edge>
    <edge source="ESP" target="PRT">
      <data key="d0">1006251969</data>
    </edge>
    <edge source="ESP" target="ROU">
      <data key="d0">103787822</data>
    </edge>
    <edge source="ESP" target="RUS">
      <data key="d0">245261049</data>
    </edge>
    <edge source="ESP" target="SAU">
      <data key="d0">185238408</data>
    </edge>
    <edge source="ESP" target="SEN">
      <data key="d0">1931539</data>
    </edge>
    <edge source="ESP" target="SRB">
      <data key="d0">17858326</data>
    </edge>
    <edge source="ESP" target="IND">
      <data key="d0">17700829</data>
    </edge>
    <edge source="ESP" target="SGP">
      <data key="d0">47104238</data>
    </edge>
    <edge source="ESP" target="SVK">
      <data key="d0">14035876</data>
    </edge>
    <edge source="ESP" target="VNM">
      <data key="d0">2030142</data>
    </edge>
    <edge source="ESP" target="SVN">
      <data key="d0">29918723</data>
    </edge>
    <edge source="ESP" target="ZAF">
      <data key="d0">10224322</data>
    </edge>
    <edge source="ESP" target="SWE">
      <data key="d0">66315543</data>
    </edge>
    <edge source="ESP" target="CHE">
      <data key="d0">107786859</data>
    </edge>
    <edge source="ESP" target="THA">
      <data key="d0">28975563</data>
    </edge>
    <edge source="ESP" target="TGO">
      <data key="d0">1518835</data>
    </edge>
    <edge source="ESP" target="ARE">
      <data key="d0">179536175</data>
    </edge>
    <edge source="ESP" target="TUN">
      <data key="d0">20635355</data>
    </edge>
    <edge source="ESP" target="TUR">
      <data key="d0">221829426</data>
    </edge>
    <edge source="ESP" target="UGA">
      <data key="d0">44761</data>
    </edge>
    <edge source="ESP" target="UKR">
      <data key="d0">27889425</data>
    </edge>
    <edge source="ESP" target="MKD">
      <data key="d0">3488502</data>
    </edge>
    <edge source="ESP" target="EGY">
      <data key="d0">29009236</data>
    </edge>
    <edge source="ESP" target="GBR">
      <data key="d0">462655475</data>
    </edge>
    <edge source="ESP" target="TZA">
      <data key="d0">18878</data>
    </edge>
    <edge source="ESP" target="USA">
      <data key="d0">160033215</data>
    </edge>
    <edge source="ESP" target="URY">
      <data key="d0">7635835</data>
    </edge>
    <edge source="TUR" target="ALB">
      <data key="d0">17443211</data>
    </edge>
    <edge source="TUR" target="DZA">
      <data key="d0">117391107</data>
    </edge>
    <edge source="TUR" target="AZE">
      <data key="d0">16286709</data>
    </edge>
    <edge source="TUR" target="ARG">
      <data key="d0">484134</data>
    </edge>
    <edge source="TUR" target="AUS">
      <data key="d0">18130652</data>
    </edge>
    <edge source="TUR" target="AUT">
      <data key="d0">101593639</data>
    </edge>
    <edge source="TUR" target="BEL">
      <data key="d0">353797958</data>
    </edge>
    <edge source="TUR" target="BWA">
      <data key="d0">51434</data>
    </edge>
    <edge source="TUR" target="BRA">
      <data key="d0">2101339</data>
    </edge>
    <edge source="TUR" target="BGR">
      <data key="d0">76529507</data>
    </edge>
    <edge source="TUR" target="BDI">
      <data key="d0">40849</data>
    </edge>
    <edge source="TUR" target="BLR">
      <data key="d0">4377998</data>
    </edge>
    <edge source="TUR" target="CMR">
      <data key="d0">1682743</data>
    </edge>
    <edge source="TUR" target="CAN">
      <data key="d0">52796949</data>
    </edge>
    <edge source="TUR" target="LKA">
      <data key="d0">256138</data>
    </edge>
    <edge source="TUR" target="CHL">
      <data key="d0">3082642</data>
    </edge>
    <edge source="TUR" target="CHN">
      <data key="d0">38146302</data>
    </edge>
    <edge source="TUR" target="COL">
      <data key="d0">1801560</data>
    </edge>
    <edge source="TUR" target="HRV">
      <data key="d0">16328678</data>
    </edge>
    <edge source="TUR" target="CZE">
      <data key="d0">109415103</data>
    </edge>
    <edge source="TUR" target="BEN">
      <data key="d0">66424</data>
    </edge>
    <edge source="TUR" target="DNK">
      <data key="d0">488755848</data>
    </edge>
    <edge source="TUR" target="ECU">
      <data key="d0">148537</data>
    </edge>
    <edge source="TUR" target="ETH">
      <data key="d0">4303571</data>
    </edge>
    <edge source="TUR" target="EST">
      <data key="d0">82212346</data>
    </edge>
    <edge source="TUR" target="FIN">
      <data key="d0">29073511</data>
    </edge>
    <edge source="TUR" target="FRA">
      <data key="d0">895275202</data>
    </edge>
    <edge source="TUR" target="GEO">
      <data key="d0">29825189</data>
    </edge>
    <edge source="TUR" target="GMB">
      <data key="d0">222338</data>
    </edge>
    <edge source="TUR" target="DEU">
      <data key="d0">2962877288</data>
    </edge>
    <edge source="TUR" target="GHA">
      <data key="d0">673768</data>
    </edge>
    <edge source="TUR" target="GRC">
      <data key="d0">75646707</data>
    </edge>
    <edge source="TUR" target="HND">
      <data key="d0">43624</data>
    </edge>
    <edge source="TUR" target="HKG">
      <data key="d0">40678101</data>
    </edge>
    <edge source="TUR" target="HUN">
      <data key="d0">43608041</data>
    </edge>
    <edge source="TUR" target="IDN">
      <data key="d0">971185</data>
    </edge>
    <edge source="TUR" target="IRL">
      <data key="d0">55306872</data>
    </edge>
    <edge source="TUR" target="ISR">
      <data key="d0">140855709</data>
    </edge>
    <edge source="TUR" target="ITA">
      <data key="d0">657257159</data>
    </edge>
    <edge source="TUR" target="CIV">
      <data key="d0">592171</data>
    </edge>
    <edge source="TUR" target="JAM">
      <data key="d0">10917</data>
    </edge>
    <edge source="TUR" target="JPN">
      <data key="d0">29985793</data>
    </edge>
    <edge source="TUR" target="KAZ">
      <data key="d0">128655282</data>
    </edge>
    <edge source="TUR" target="JOR">
      <data key="d0">32267560</data>
    </edge>
    <edge source="TUR" target="KOR">
      <data key="d0">12785077</data>
    </edge>
    <edge source="TUR" target="KGZ">
      <data key="d0">48778102</data>
    </edge>
    <edge source="TUR" target="LBN">
      <data key="d0">42161713</data>
    </edge>
    <edge source="TUR" target="LVA">
      <data key="d0">14515434</data>
    </edge>
    <edge source="TUR" target="LTU">
      <data key="d0">18144617</data>
    </edge>
    <edge source="TUR" target="MWI">
      <data key="d0">49722</data>
    </edge>
    <edge source="TUR" target="MYS">
      <data key="d0">3865724</data>
    </edge>
    <edge source="TUR" target="MRT">
      <data key="d0">1228443</data>
    </edge>
    <edge source="TUR" target="MUS">
      <data key="d0">191503</data>
    </edge>
    <edge source="TUR" target="MEX">
      <data key="d0">4069554</data>
    </edge>
    <edge source="TUR" target="MDA">
      <data key="d0">11064647</data>
    </edge>
    <edge source="TUR" target="MAR">
      <data key="d0">17657067</data>
    </edge>
    <edge source="TUR" target="MOZ">
      <data key="d0">335153</data>
    </edge>
    <edge source="TUR" target="OMN">
      <data key="d0">1483609</data>
    </edge>
    <edge source="TUR" target="NAM">
      <data key="d0">39535</data>
    </edge>
    <edge source="TUR" target="NLD">
      <data key="d0">745648998</data>
    </edge>
    <edge source="TUR" target="NZL">
      <data key="d0">1777521</data>
    </edge>
    <edge source="TUR" target="NIC">
      <data key="d0">97120</data>
    </edge>
    <edge source="TUR" target="NER">
      <data key="d0">138710</data>
    </edge>
    <edge source="TUR" target="NOR">
      <data key="d0">80336652</data>
    </edge>
    <edge source="TUR" target="PAK">
      <data key="d0">1331286</data>
    </edge>
    <edge source="TUR" target="PAN">
      <data key="d0">6677013</data>
    </edge>
    <edge source="TUR" target="PRY">
      <data key="d0">97852</data>
    </edge>
    <edge source="TUR" target="PER">
      <data key="d0">437477</data>
    </edge>
    <edge source="TUR" target="PHL">
      <data key="d0">502744</data>
    </edge>
    <edge source="TUR" target="POL">
      <data key="d0">259635798</data>
    </edge>
    <edge source="TUR" target="PRT">
      <data key="d0">10169492</data>
    </edge>
    <edge source="TUR" target="ROU">
      <data key="d0">157698725</data>
    </edge>
    <edge source="TUR" target="RUS">
      <data key="d0">409193484</data>
    </edge>
    <edge source="TUR" target="SAU">
      <data key="d0">187069582</data>
    </edge>
    <edge source="TUR" target="SEN">
      <data key="d0">2087771</data>
    </edge>
    <edge source="TUR" target="SRB">
      <data key="d0">48971531</data>
    </edge>
    <edge source="TUR" target="IND">
      <data key="d0">2588646</data>
    </edge>
    <edge source="TUR" target="SGP">
      <data key="d0">4194835</data>
    </edge>
    <edge source="TUR" target="SVK">
      <data key="d0">52511675</data>
    </edge>
    <edge source="TUR" target="VNM">
      <data key="d0">372267</data>
    </edge>
    <edge source="TUR" target="SVN">
      <data key="d0">8080022</data>
    </edge>
    <edge source="TUR" target="ZAF">
      <data key="d0">13203819</data>
    </edge>
    <edge source="TUR" target="ZWE">
      <data key="d0">146528</data>
    </edge>
    <edge source="TUR" target="ESP">
      <data key="d0">1383104146</data>
    </edge>
    <edge source="TUR" target="SWE">
      <data key="d0">267386763</data>
    </edge>
    <edge source="TUR" target="CHE">
      <data key="d0">125869009</data>
    </edge>
    <edge source="TUR" target="THA">
      <data key="d0">1562597</data>
    </edge>
    <edge source="TUR" target="TGO">
      <data key="d0">179991</data>
    </edge>
    <edge source="TUR" target="ARE">
      <data key="d0">125679481</data>
    </edge>
    <edge source="TUR" target="TUN">
      <data key="d0">94301248</data>
    </edge>
    <edge source="TUR" target="UGA">
      <data key="d0">750187</data>
    </edge>
    <edge source="TUR" target="UKR">
      <data key="d0">156436672</data>
    </edge>
    <edge source="TUR" target="MKD">
      <data key="d0">11618328</data>
    </edge>
    <edge source="TUR" target="EGY">
      <data key="d0">85492277</data>
    </edge>
    <edge source="TUR" target="GBR">
      <data key="d0">2111914315</data>
    </edge>
    <edge source="TUR" target="TZA">
      <data key="d0">1377848</data>
    </edge>
    <edge source="TUR" target="USA">
      <data key="d0">252671364</data>
    </edge>
    <edge source="TUR" target="BFA">
      <data key="d0">492060</data>
    </edge>
    <edge source="TUR" target="URY">
      <data key="d0">497288</data>
    </edge>
    <edge source="MKD" target="ALB">
      <data key="d0">71037</data>
    </edge>
    <edge source="MKD" target="AUS">
      <data key="d0">77929</data>
    </edge>
    <edge source="MKD" target="AUT">
      <data key="d0">24554716</data>
    </edge>
    <edge source="MKD" target="BEL">
      <data key="d0">3351274</data>
    </edge>
    <edge source="MKD" target="BGR">
      <data key="d0">6378924</data>
    </edge>
    <edge source="MKD" target="CAN">
      <data key="d0">352487</data>
    </edge>
    <edge source="MKD" target="HRV">
      <data key="d0">1111013</data>
    </edge>
    <edge source="MKD" target="CZE">
      <data key="d0">5474979</data>
    </edge>
    <edge source="MKD" target="DNK">
      <data key="d0">4695245</data>
    </edge>
    <edge source="MKD" target="FIN">
      <data key="d0">26335</data>
    </edge>
    <edge source="MKD" target="FRA">
      <data key="d0">3858902</data>
    </edge>
    <edge source="MKD" target="DEU">
      <data key="d0">382291674</data>
    </edge>
    <edge source="MKD" target="GRC">
      <data key="d0">49506626</data>
    </edge>
    <edge source="MKD" target="HUN">
      <data key="d0">37489</data>
    </edge>
    <edge source="MKD" target="ISR">
      <data key="d0">19890</data>
    </edge>
    <edge source="MKD" target="ITA">
      <data key="d0">30035300</data>
    </edge>
    <edge source="MKD" target="JPN">
      <data key="d0">18828</data>
    </edge>
    <edge source="MKD" target="LVA">
      <data key="d0">636243</data>
    </edge>
    <edge source="MKD" target="NLD">
      <data key="d0">43468174</data>
    </edge>
    <edge source="MKD" target="POL">
      <data key="d0">372072</data>
    </edge>
    <edge source="MKD" target="ROU">
      <data key="d0">2167116</data>
    </edge>
    <edge source="MKD" target="RUS">
      <data key="d0">342143</data>
    </edge>
    <edge source="MKD" target="SRB">
      <data key="d0">1871330</data>
    </edge>
    <edge source="MKD" target="SVK">
      <data key="d0">2109414</data>
    </edge>
    <edge source="MKD" target="SVN">
      <data key="d0">1266731</data>
    </edge>
    <edge source="MKD" target="ESP">
      <data key="d0">819864</data>
    </edge>
    <edge source="MKD" target="SWE">
      <data key="d0">634935</data>
    </edge>
    <edge source="MKD" target="CHE">
      <data key="d0">16801283</data>
    </edge>
    <edge source="MKD" target="TUR">
      <data key="d0">141570</data>
    </edge>
    <edge source="MKD" target="GBR">
      <data key="d0">17159765</data>
    </edge>
    <edge source="MKD" target="USA">
      <data key="d0">1535098</data>
    </edge>
    <edge source="USA" target="ALB">
      <data key="d0">40000</data>
    </edge>
    <edge source="USA" target="DZA">
      <data key="d0">410839</data>
    </edge>
    <edge source="USA" target="AZE">
      <data key="d0">973918</data>
    </edge>
    <edge source="USA" target="ARG">
      <data key="d0">4813685</data>
    </edge>
    <edge source="USA" target="AUS">
      <data key="d0">112151742</data>
    </edge>
    <edge source="USA" target="AUT">
      <data key="d0">3747259</data>
    </edge>
    <edge source="USA" target="ARM">
      <data key="d0">599418</data>
    </edge>
    <edge source="USA" target="BEL">
      <data key="d0">79588397</data>
    </edge>
    <edge source="USA" target="BOL">
      <data key="d0">2121651</data>
    </edge>
    <edge source="USA" target="BWA">
      <data key="d0">47260</data>
    </edge>
    <edge source="USA" target="BRA">
      <data key="d0">30289034</data>
    </edge>
    <edge source="USA" target="BGR">
      <data key="d0">288988</data>
    </edge>
    <edge source="USA" target="KHM">
      <data key="d0">544527</data>
    </edge>
    <edge source="USA" target="CMR">
      <data key="d0">445213</data>
    </edge>
    <edge source="USA" target="CAN">
      <data key="d0">1932167086</data>
    </edge>
    <edge source="USA" target="LKA">
      <data key="d0">547572</data>
    </edge>
    <edge source="USA" target="CHL">
      <data key="d0">45591317</data>
    </edge>
    <edge source="USA" target="CHN">
      <data key="d0">65092023</data>
    </edge>
    <edge source="USA" target="COL">
      <data key="d0">37948170</data>
    </edge>
    <edge source="USA" target="CRI">
      <data key="d0">30194039</data>
    </edge>
    <edge source="USA" target="HRV">
      <data key="d0">3493520</data>
    </edge>
    <edge source="USA" target="CZE">
      <data key="d0">3576185</data>
    </edge>
    <edge source="USA" target="BEN">
      <data key="d0">38975</data>
    </edge>
    <edge source="USA" target="DNK">
      <data key="d0">5705457</data>
    </edge>
    <edge source="USA" target="ECU">
      <data key="d0">14912469</data>
    </edge>
    <edge source="USA" target="SLV">
      <data key="d0">111273175</data>
    </edge>
    <edge source="USA" target="ETH">
      <data key="d0">207856</data>
    </edge>
    <edge source="USA" target="EST">
      <data key="d0">438258</data>
    </edge>
    <edge source="USA" target="FIN">
      <data key="d0">7276055</data>
    </edge>
    <edge source="USA" target="FRA">
      <data key="d0">44001073</data>
    </edge>
    <edge source="USA" target="GEO">
      <data key="d0">13877580</data>
    </edge>
    <edge source="USA" target="GMB">
      <data key="d0">31000</data>
    </edge>
    <edge source="USA" target="DEU">
      <data key="d0">85468901</data>
    </edge>
    <edge source="USA" target="GHA">
      <data key="d0">882311</data>
    </edge>
    <edge source="USA" target="GRC">
      <data key="d0">5681323</data>
    </edge>
    <edge source="USA" target="GTM">
      <data key="d0">22456577</data>
    </edge>
    <edge source="USA" target="HND">
      <data key="d0">110411888</data>
    </edge>
    <edge source="USA" target="HKG">
      <data key="d0">93326542</data>
    </edge>
    <edge source="USA" target="HUN">
      <data key="d0">2575589</data>
    </edge>
    <edge source="USA" target="IDN">
      <data key="d0">10492852</data>
    </edge>
    <edge source="USA" target="IRL">
      <data key="d0">6964393</data>
    </edge>
    <edge source="USA" target="ISR">
      <data key="d0">28304847</data>
    </edge>
    <edge source="USA" target="ITA">
      <data key="d0">62980192</data>
    </edge>
    <edge source="USA" target="CIV">
      <data key="d0">258607</data>
    </edge>
    <edge source="USA" target="JAM">
      <data key="d0">6944755</data>
    </edge>
    <edge source="USA" target="JPN">
      <data key="d0">349157706</data>
    </edge>
    <edge source="USA" target="KAZ">
      <data key="d0">2811414</data>
    </edge>
    <edge source="USA" target="JOR">
      <data key="d0">4641831</data>
    </edge>
    <edge source="USA" target="KOR">
      <data key="d0">121580885</data>
    </edge>
    <edge source="USA" target="KGZ">
      <data key="d0">12769</data>
    </edge>
    <edge source="USA" target="LBN">
      <data key="d0">26504555</data>
    </edge>
    <edge source="USA" target="LVA">
      <data key="d0">2456673</data>
    </edge>
    <edge source="USA" target="LTU">
      <data key="d0">964249</data>
    </edge>
    <edge source="USA" target="MDG">
      <data key="d0">112698</data>
    </edge>
    <edge source="USA" target="MWI">
      <data key="d0">486729</data>
    </edge>
    <edge source="USA" target="MYS">
      <data key="d0">14910786</data>
    </edge>
    <edge source="USA" target="MRT">
      <data key="d0">33999</data>
    </edge>
    <edge source="USA" target="MUS">
      <data key="d0">216957</data>
    </edge>
    <edge source="USA" target="MEX">
      <data key="d0">908272573</data>
    </edge>
    <edge source="USA" target="MDA">
      <data key="d0">75376</data>
    </edge>
    <edge source="USA" target="MAR">
      <data key="d0">890657</data>
    </edge>
    <edge source="USA" target="MOZ">
      <data key="d0">152334</data>
    </edge>
    <edge source="USA" target="OMN">
      <data key="d0">946525</data>
    </edge>
    <edge source="USA" target="NAM">
      <data key="d0">48711</data>
    </edge>
    <edge source="USA" target="NLD">
      <data key="d0">104920703</data>
    </edge>
    <edge source="USA" target="NZL">
      <data key="d0">13172228</data>
    </edge>
    <edge source="USA" target="NIC">
      <data key="d0">6884442</data>
    </edge>
    <edge source="USA" target="NER">
      <data key="d0">15750</data>
    </edge>
    <edge source="USA" target="NOR">
      <data key="d0">18788088</data>
    </edge>
    <edge source="USA" target="PAK">
      <data key="d0">1522773</data>
    </edge>
    <edge source="USA" target="PAN">
      <data key="d0">64637330</data>
    </edge>
    <edge source="USA" target="PRY">
      <data key="d0">5471043</data>
    </edge>
    <edge source="USA" target="PER">
      <data key="d0">18054866</data>
    </edge>
    <edge source="USA" target="PHL">
      <data key="d0">8127194</data>
    </edge>
    <edge source="USA" target="POL">
      <data key="d0">2136440</data>
    </edge>
    <edge source="USA" target="PRT">
      <data key="d0">933166</data>
    </edge>
    <edge source="USA" target="ROU">
      <data key="d0">780503</data>
    </edge>
    <edge source="USA" target="RUS">
      <data key="d0">15011959</data>
    </edge>
    <edge source="USA" target="SAU">
      <data key="d0">42665752</data>
    </edge>
    <edge source="USA" target="SEN">
      <data key="d0">178313</data>
    </edge>
    <edge source="USA" target="SRB">
      <data key="d0">1056422</data>
    </edge>
    <edge source="USA" target="IND">
      <data key="d0">12760128</data>
    </edge>
    <edge source="USA" target="SGP">
      <data key="d0">37144409</data>
    </edge>
    <edge source="USA" target="SVK">
      <data key="d0">328122</data>
    </edge>
    <edge source="USA" target="VNM">
      <data key="d0">5214105</data>
    </edge>
    <edge source="USA" target="SVN">
      <data key="d0">155601</data>
    </edge>
    <edge source="USA" target="ZAF">
      <data key="d0">9007392</data>
    </edge>
    <edge source="USA" target="ZWE">
      <data key="d0">11497</data>
    </edge>
    <edge source="USA" target="ESP">
      <data key="d0">12930729</data>
    </edge>
    <edge source="USA" target="SWE">
      <data key="d0">10276790</data>
    </edge>
    <edge source="USA" target="CHE">
      <data key="d0">19281800</data>
    </edge>
    <edge source="USA" target="THA">
      <data key="d0">8650664</data>
    </edge>
    <edge source="USA" target="TGO">
      <data key="d0">13601</data>
    </edge>
    <edge source="USA" target="ARE">
      <data key="d0">97092082</data>
    </edge>
    <edge source="USA" target="TUN">
      <data key="d0">132514</data>
    </edge>
    <edge source="USA" target="TUR">
      <data key="d0">17190300</data>
    </edge>
    <edge source="USA" target="UGA">
      <data key="d0">613181</data>
    </edge>
    <edge source="USA" target="UKR">
      <data key="d0">1239650</data>
    </edge>
    <edge source="USA" target="MKD">
      <data key="d0">179126</data>
    </edge>
    <edge source="USA" target="EGY">
      <data key="d0">2448583</data>
    </edge>
    <edge source="USA" target="GBR">
      <data key="d0">311970831</data>
    </edge>
    <edge source="USA" target="TZA">
      <data key="d0">390131</data>
    </edge>
    <edge source="USA" target="URY">
      <data key="d0">8841147</data>
    </edge>
    <edge source="DZA" target="FRA">
      <data key="d0">16651</data>
    </edge>
    <edge source="DZA" target="GBR">
      <data key="d0">87132</data>
    </edge>
    <edge source="GBR" target="ALB">
      <data key="d0">224847</data>
    </edge>
    <edge source="GBR" target="DZA">
      <data key="d0">7930378</data>
    </edge>
    <edge source="GBR" target="AZE">
      <data key="d0">8085661</data>
    </edge>
    <edge source="GBR" target="ARG">
      <data key="d0">184008</data>
    </edge>
    <edge source="GBR" target="AUS">
      <data key="d0">210405425</data>
    </edge>
    <edge source="GBR" target="AUT">
      <data key="d0">64495528</data>
    </edge>
    <edge source="GBR" target="ARM">
      <data key="d0">2559491</data>
    </edge>
    <edge source="GBR" target="BEL">
      <data key="d0">181673965</data>
    </edge>
    <edge source="GBR" target="BOL">
      <data key="d0">14149</data>
    </edge>
    <edge source="GBR" target="BWA">
      <data key="d0">780060</data>
    </edge>
    <edge source="GBR" target="BRA">
      <data key="d0">5282398</data>
    </edge>
    <edge source="GBR" target="BGR">
      <data key="d0">12107809</data>
    </edge>
    <edge source="GBR" target="BLR">
      <data key="d0">1797527</data>
    </edge>
    <edge source="GBR" target="KHM">
      <data key="d0">126847</data>
    </edge>
    <edge source="GBR" target="CMR">
      <data key="d0">173213</data>
    </edge>
    <edge source="GBR" target="CAN">
      <data key="d0">33956210</data>
    </edge>
    <edge source="GBR" target="LKA">
      <data key="d0">1580987</data>
    </edge>
    <edge source="GBR" target="CHL">
      <data key="d0">6546180</data>
    </edge>
    <edge source="GBR" target="CHN">
      <data key="d0">29351325</data>
    </edge>
    <edge source="GBR" target="COL">
      <data key="d0">1504636</data>
    </edge>
    <edge source="GBR" target="CRI">
      <data key="d0">204456</data>
    </edge>
    <edge source="GBR" target="HRV">
      <data key="d0">3698210</data>
    </edge>
    <edge source="GBR" target="CZE">
      <data key="d0">104984166</data>
    </edge>
    <edge source="GBR" target="BEN">
      <data key="d0">91168</data>
    </edge>
    <edge source="GBR" target="DNK">
      <data key="d0">102843123</data>
    </edge>
    <edge source="GBR" target="ECU">
      <data key="d0">105403</data>
    </edge>
    <edge source="GBR" target="ETH">
      <data key="d0">122753</data>
    </edge>
    <edge source="GBR" target="EST">
      <data key="d0">9003238</data>
    </edge>
    <edge source="GBR" target="FIN">
      <data key="d0">42234938</data>
    </edge>
    <edge source="GBR" target="FRA">
      <data key="d0">648557134</data>
    </edge>
    <edge source="GBR" target="GEO">
      <data key="d0">5342302</data>
    </edge>
    <edge source="GBR" target="GMB">
      <data key="d0">157013</data>
    </edge>
    <edge source="GBR" target="DEU">
      <data key="d0">1046944921</data>
    </edge>
    <edge source="GBR" target="GHA">
      <data key="d0">2185529</data>
    </edge>
    <edge source="GBR" target="GRC">
      <data key="d0">103756551</data>
    </edge>
    <edge source="GBR" target="GTM">
      <data key="d0">74248</data>
    </edge>
    <edge source="GBR" target="HND">
      <data key="d0">46945</data>
    </edge>
    <edge source="GBR" target="HKG">
      <data key="d0">98435684</data>
    </edge>
    <edge source="GBR" target="HUN">
      <data key="d0">27633287</data>
    </edge>
    <edge source="GBR" target="IDN">
      <data key="d0">15351308</data>
    </edge>
    <edge source="GBR" target="IRL">
      <data key="d0">1128626884</data>
    </edge>
    <edge source="GBR" target="ISR">
      <data key="d0">9859773</data>
    </edge>
    <edge source="GBR" target="ITA">
      <data key="d0">395162813</data>
    </edge>
    <edge source="GBR" target="CIV">
      <data key="d0">340795</data>
    </edge>
    <edge source="GBR" target="JAM">
      <data key="d0">340295</data>
    </edge>
    <edge source="GBR" target="JPN">
      <data key="d0">117232796</data>
    </edge>
    <edge source="GBR" target="KAZ">
      <data key="d0">12540690</data>
    </edge>
    <edge source="GBR" target="JOR">
      <data key="d0">4735802</data>
    </edge>
    <edge source="GBR" target="KOR">
      <data key="d0">29737383</data>
    </edge>
    <edge source="GBR" target="KGZ">
      <data key="d0">76729</data>
    </edge>
    <edge source="GBR" target="LBN">
      <data key="d0">7754070</data>
    </edge>
    <edge source="GBR" target="LVA">
      <data key="d0">8568949</data>
    </edge>
    <edge source="GBR" target="LTU">
      <data key="d0">7139488</data>
    </edge>
    <edge source="GBR" target="MDG">
      <data key="d0">281059</data>
    </edge>
    <edge source="GBR" target="MWI">
      <data key="d0">50876</data>
    </edge>
    <edge source="GBR" target="MYS">
      <data key="d0">7969879</data>
    </edge>
    <edge source="GBR" target="MRT">
      <data key="d0">81548</data>
    </edge>
    <edge source="GBR" target="MUS">
      <data key="d0">464839</data>
    </edge>
    <edge source="GBR" target="MEX">
      <data key="d0">7414476</data>
    </edge>
    <edge source="GBR" target="MDA">
      <data key="d0">2479301</data>
    </edge>
    <edge source="GBR" target="MAR">
      <data key="d0">4833124</data>
    </edge>
    <edge source="GBR" target="MOZ">
      <data key="d0">104138</data>
    </edge>
    <edge source="GBR" target="OMN">
      <data key="d0">5001238</data>
    </edge>
    <edge source="GBR" target="NAM">
      <data key="d0">116990</data>
    </edge>
    <edge source="GBR" target="NLD">
      <data key="d0">206382666</data>
    </edge>
    <edge source="GBR" target="NZL">
      <data key="d0">17868852</data>
    </edge>
    <edge source="GBR" target="NOR">
      <data key="d0">29013928</data>
    </edge>
    <edge source="GBR" target="PAK">
      <data key="d0">2451084</data>
    </edge>
    <edge source="GBR" target="PAN">
      <data key="d0">700121</data>
    </edge>
    <edge source="GBR" target="PRY">
      <data key="d0">35814</data>
    </edge>
    <edge source="GBR" target="PER">
      <data key="d0">802219</data>
    </edge>
    <edge source="GBR" target="PHL">
      <data key="d0">4417008</data>
    </edge>
    <edge source="GBR" target="POL">
      <data key="d0">104301236</data>
    </edge>
    <edge source="GBR" target="PRT">
      <data key="d0">34377632</data>
    </edge>
    <edge source="GBR" target="ROU">
      <data key="d0">34641733</data>
    </edge>
    <edge source="GBR" target="RUS">
      <data key="d0">201507672</data>
    </edge>
    <edge source="GBR" target="SAU">
      <data key="d0">94582284</data>
    </edge>
    <edge source="GBR" target="SEN">
      <data key="d0">122924</data>
    </edge>
    <edge source="GBR" target="SRB">
      <data key="d0">1806668</data>
    </edge>
    <edge source="GBR" target="IND">
      <data key="d0">11108872</data>
    </edge>
    <edge source="GBR" target="SGP">
      <data key="d0">53919527</data>
    </edge>
    <edge source="GBR" target="SVK">
      <data key="d0">25052201</data>
    </edge>
    <edge source="GBR" target="VNM">
      <data key="d0">1791126</data>
    </edge>
    <edge source="GBR" target="SVN">
      <data key="d0">9574449</data>
    </edge>
    <edge source="GBR" target="ZAF">
      <data key="d0">13602844</data>
    </edge>
    <edge source="GBR" target="ZWE">
      <data key="d0">185410</data>
    </edge>
    <edge source="GBR" target="ESP">
      <data key="d0">248666305</data>
    </edge>
    <edge source="GBR" target="SWE">
      <data key="d0">144431444</data>
    </edge>
    <edge source="GBR" target="CHE">
      <data key="d0">64634631</data>
    </edge>
    <edge source="GBR" target="THA">
      <data key="d0">12145437</data>
    </edge>
    <edge source="GBR" target="TGO">
      <data key="d0">16663</data>
    </edge>
    <edge source="GBR" target="ARE">
      <data key="d0">170931112</data>
    </edge>
    <edge source="GBR" target="TUN">
      <data key="d0">12573707</data>
    </edge>
    <edge source="GBR" target="TUR">
      <data key="d0">112675146</data>
    </edge>
    <edge source="GBR" target="UGA">
      <data key="d0">638790</data>
    </edge>
    <edge source="GBR" target="UKR">
      <data key="d0">35172771</data>
    </edge>
    <edge source="GBR" target="MKD">
      <data key="d0">1137829</data>
    </edge>
    <edge source="GBR" target="EGY">
      <data key="d0">4256359</data>
    </edge>
    <edge source="GBR" target="TZA">
      <data key="d0">525461</data>
    </edge>
    <edge source="GBR" target="USA">
      <data key="d0">348929982</data>
    </edge>
    <edge source="GBR" target="BFA">
      <data key="d0">13401</data>
    </edge>
    <edge source="GBR" target="URY">
      <data key="d0">307148</data>
    </edge>
    <edge source="ARG" target="AUS">
      <data key="d0">132298</data>
    </edge>
    <edge source="ARG" target="AUT">
      <data key="d0">65038</data>
    </edge>
    <edge source="ARG" target="BEL">
      <data key="d0">174566</data>
    </edge>
    <edge source="ARG" target="BOL">
      <data key="d0">1179628</data>
    </edge>
    <edge source="ARG" target="BRA">
      <data key="d0">37939654</data>
    </edge>
    <edge source="ARG" target="CAN">
      <data key="d0">132767</data>
    </edge>
    <edge source="ARG" target="CHL">
      <data key="d0">24386497</data>
    </edge>
    <edge source="ARG" target="CHN">
      <data key="d0">306196</data>
    </edge>
    <edge source="ARG" target="COL">
      <data key="d0">2244295</data>
    </edge>
    <edge source="ARG" target="CRI">
      <data key="d0">75048</data>
    </edge>
    <edge source="ARG" target="CZE">
      <data key="d0">12315</data>
    </edge>
    <edge source="ARG" target="DNK">
      <data key="d0">33825</data>
    </edge>
    <edge source="ARG" target="ECU">
      <data key="d0">789993</data>
    </edge>
    <edge source="ARG" target="FRA">
      <data key="d0">349401</data>
    </edge>
    <edge source="ARG" target="DEU">
      <data key="d0">2018126</data>
    </edge>
    <edge source="ARG" target="GTM">
      <data key="d0">327774</data>
    </edge>
    <edge source="ARG" target="HND">
      <data key="d0">177867</data>
    </edge>
    <edge source="ARG" target="HKG">
      <data key="d0">25912</data>
    </edge>
    <edge source="ARG" target="ISR">
      <data key="d0">98741</data>
    </edge>
    <edge source="ARG" target="ITA">
      <data key="d0">99534</data>
    </edge>
    <edge source="ARG" target="JPN">
      <data key="d0">1860830</data>
    </edge>
    <edge source="ARG" target="KOR">
      <data key="d0">10110</data>
    </edge>
    <edge source="ARG" target="LBN">
      <data key="d0">32671</data>
    </edge>
    <edge source="ARG" target="MYS">
      <data key="d0">22993</data>
    </edge>
    <edge source="ARG" target="MEX">
      <data key="d0">2620245</data>
    </edge>
    <edge source="ARG" target="NLD">
      <data key="d0">74319</data>
    </edge>
    <edge source="ARG" target="PAN">
      <data key="d0">167809</data>
    </edge>
    <edge source="ARG" target="PRY">
      <data key="d0">9869691</data>
    </edge>
    <edge source="ARG" target="PER">
      <data key="d0">3030508</data>
    </edge>
    <edge source="ARG" target="PRT">
      <data key="d0">40057</data>
    </edge>
    <edge source="ARG" target="RUS">
      <data key="d0">380922</data>
    </edge>
    <edge source="ARG" target="SAU">
      <data key="d0">231342</data>
    </edge>
    <edge source="ARG" target="SGP">
      <data key="d0">10567</data>
    </edge>
    <edge source="ARG" target="SVN">
      <data key="d0">20494</data>
    </edge>
    <edge source="ARG" target="ZAF">
      <data key="d0">31700</data>
    </edge>
    <edge source="ARG" target="ESP">
      <data key="d0">1552874</data>
    </edge>
    <edge source="ARG" target="SWE">
      <data key="d0">328889</data>
    </edge>
    <edge source="ARG" target="CHE">
      <data key="d0">702070</data>
    </edge>
    <edge source="ARG" target="THA">
      <data key="d0">30148</data>
    </edge>
    <edge source="ARG" target="ARE">
      <data key="d0">186166</data>
    </edge>
    <edge source="ARG" target="GBR">
      <data key="d0">526875</data>
    </edge>
    <edge source="ARG" target="USA">
      <data key="d0">4508365</data>
    </edge>
    <edge source="ARG" target="URY">
      <data key="d0">25070130</data>
    </edge>
    <edge source="AUS" target="AZE">
      <data key="d0">58063</data>
    </edge>
    <edge source="AUS" target="ARG">
      <data key="d0">397478</data>
    </edge>
    <edge source="AUS" target="AUT">
      <data key="d0">118299</data>
    </edge>
    <edge source="AUS" target="BEL">
      <data key="d0">401233</data>
    </edge>
    <edge source="AUS" target="BWA">
      <data key="d0">82265</data>
    </edge>
    <edge source="AUS" target="BRA">
      <data key="d0">27585</data>
    </edge>
    <edge source="AUS" target="BGR">
      <data key="d0">16043</data>
    </edge>
    <edge source="AUS" target="BLR">
      <data key="d0">15523</data>
    </edge>
    <edge source="AUS" target="KHM">
      <data key="d0">11624</data>
    </edge>
    <edge source="AUS" target="CAN">
      <data key="d0">4579489</data>
    </edge>
    <edge source="AUS" target="LKA">
      <data key="d0">242064</data>
    </edge>
    <edge source="AUS" target="CHL">
      <data key="d0">470815</data>
    </edge>
    <edge source="AUS" target="CHN">
      <data key="d0">3690221</data>
    </edge>
    <edge source="AUS" target="COL">
      <data key="d0">50613</data>
    </edge>
    <edge source="AUS" target="CZE">
      <data key="d0">80775</data>
    </edge>
    <edge source="AUS" target="DNK">
      <data key="d0">83073</data>
    </edge>
    <edge source="AUS" target="EST">
      <data key="d0">15382</data>
    </edge>
    <edge source="AUS" target="FIN">
      <data key="d0">96853</data>
    </edge>
    <edge source="AUS" target="FRA">
      <data key="d0">1613571</data>
    </edge>
    <edge source="AUS" target="DEU">
      <data key="d0">1520015</data>
    </edge>
    <edge source="AUS" target="GHA">
      <data key="d0">433584</data>
    </edge>
    <edge source="AUS" target="GRC">
      <data key="d0">56120</data>
    </edge>
    <edge source="AUS" target="HND">
      <data key="d0">439881</data>
    </edge>
    <edge source="AUS" target="HKG">
      <data key="d0">13203715</data>
    </edge>
    <edge source="AUS" target="IDN">
      <data key="d0">1988860</data>
    </edge>
    <edge source="AUS" target="IRL">
      <data key="d0">137762</data>
    </edge>
    <edge source="AUS" target="ISR">
      <data key="d0">105456</data>
    </edge>
    <edge source="AUS" target="ITA">
      <data key="d0">1801565</data>
    </edge>
    <edge source="AUS" target="CIV">
      <data key="d0">67985</data>
    </edge>
    <edge source="AUS" target="JPN">
      <data key="d0">2492666</data>
    </edge>
    <edge source="AUS" target="KAZ">
      <data key="d0">92521</data>
    </edge>
    <edge source="AUS" target="JOR">
      <data key="d0">19755</data>
    </edge>
    <edge source="AUS" target="KOR">
      <data key="d0">1200945</data>
    </edge>
    <edge source="AUS" target="LBN">
      <data key="d0">269342</data>
    </edge>
    <edge source="AUS" target="LVA">
      <data key="d0">26220</data>
    </edge>
    <edge source="AUS" target="LTU">
      <data key="d0">38860</data>
    </edge>
    <edge source="AUS" target="MDG">
      <data key="d0">17759</data>
    </edge>
    <edge source="AUS" target="MYS">
      <data key="d0">2122069</data>
    </edge>
    <edge source="AUS" target="MRT">
      <data key="d0">218325</data>
    </edge>
    <edge source="AUS" target="MUS">
      <data key="d0">490888</data>
    </edge>
    <edge source="AUS" target="MEX">
      <data key="d0">85645</data>
    </edge>
    <edge source="AUS" target="MAR">
      <data key="d0">15696</data>
    </edge>
    <edge source="AUS" target="MOZ">
      <data key="d0">16175</data>
    </edge>
    <edge source="AUS" target="OMN">
      <data key="d0">26983</data>
    </edge>
    <edge source="AUS" target="NLD">
      <data key="d0">7256762</data>
    </edge>
    <edge source="AUS" target="NZL">
      <data key="d0">151086481</data>
    </edge>
    <edge source="AUS" target="NOR">
      <data key="d0">688538</data>
    </edge>
    <edge source="AUS" target="PAK">
      <data key="d0">163862</data>
    </edge>
    <edge source="AUS" target="PER">
      <data key="d0">12575</data>
    </edge>
    <edge source="AUS" target="PHL">
      <data key="d0">859562</data>
    </edge>
    <edge source="AUS" target="POL">
      <data key="d0">59823</data>
    </edge>
    <edge source="AUS" target="ROU">
      <data key="d0">58232</data>
    </edge>
    <edge source="AUS" target="RUS">
      <data key="d0">182692</data>
    </edge>
    <edge source="AUS" target="SAU">
      <data key="d0">440984</data>
    </edge>
    <edge source="AUS" target="SEN">
      <data key="d0">312009</data>
    </edge>
    <edge source="AUS" target="IND">
      <data key="d0">318471</data>
    </edge>
    <edge source="AUS" target="SGP">
      <data key="d0">10603758</data>
    </edge>
    <edge source="AUS" target="VNM">
      <data key="d0">338368</data>
    </edge>
    <edge source="AUS" target="ZAF">
      <data key="d0">3388075</data>
    </edge>
    <edge source="AUS" target="ZWE">
      <data key="d0">25769</data>
    </edge>
    <edge source="AUS" target="ESP">
      <data key="d0">396204</data>
    </edge>
    <edge source="AUS" target="SWE">
      <data key="d0">388801</data>
    </edge>
    <edge source="AUS" target="CHE">
      <data key="d0">733746</data>
    </edge>
    <edge source="AUS" target="THA">
      <data key="d0">1799559</data>
    </edge>
    <edge source="AUS" target="TGO">
      <data key="d0">125221</data>
    </edge>
    <edge source="AUS" target="ARE">
      <data key="d0">1873999</data>
    </edge>
    <edge source="AUS" target="TUR">
      <data key="d0">321901</data>
    </edge>
    <edge source="AUS" target="UKR">
      <data key="d0">29498</data>
    </edge>
    <edge source="AUS" target="EGY">
      <data key="d0">13257</data>
    </edge>
    <edge source="AUS" target="GBR">
      <data key="d0">10975942</data>
    </edge>
    <edge source="AUS" target="TZA">
      <data key="d0">159198</data>
    </edge>
    <edge source="AUS" target="USA">
      <data key="d0">13709358</data>
    </edge>
    <edge source="AUS" target="BFA">
      <data key="d0">46057</data>
    </edge>
    <edge source="AUS" target="URY">
      <data key="d0">21279</data>
    </edge>
    <edge source="AUT" target="ALB">
      <data key="d0">37622</data>
    </edge>
    <edge source="AUT" target="DZA">
      <data key="d0">53387</data>
    </edge>
    <edge source="AUT" target="AZE">
      <data key="d0">1159906</data>
    </edge>
    <edge source="AUT" target="ARG">
      <data key="d0">961482</data>
    </edge>
    <edge source="AUT" target="AUS">
      <data key="d0">5953513</data>
    </edge>
    <edge source="AUT" target="ARM">
      <data key="d0">271257</data>
    </edge>
    <edge source="AUT" target="BEL">
      <data key="d0">23137513</data>
    </edge>
    <edge source="AUT" target="BOL">
      <data key="d0">77765</data>
    </edge>
    <edge source="AUT" target="BRA">
      <data key="d0">1694485</data>
    </edge>
    <edge source="AUT" target="BGR">
      <data key="d0">7973602</data>
    </edge>
    <edge source="AUT" target="BLR">
      <data key="d0">1138201</data>
    </edge>
    <edge source="AUT" target="CAN">
      <data key="d0">9797825</data>
    </edge>
    <edge source="AUT" target="LKA">
      <data key="d0">117559</data>
    </edge>
    <edge source="AUT" target="CHL">
      <data key="d0">2274840</data>
    </edge>
    <edge source="AUT" target="CHN">
      <data key="d0">10393388</data>
    </edge>
    <edge source="AUT" target="COL">
      <data key="d0">158151</data>
    </edge>
    <edge source="AUT" target="CRI">
      <data key="d0">15365</data>
    </edge>
    <edge source="AUT" target="HRV">
      <data key="d0">54611270</data>
    </edge>
    <edge source="AUT" target="CZE">
      <data key="d0">35985904</data>
    </edge>
    <edge source="AUT" target="DNK">
      <data key="d0">69119353</data>
    </edge>
    <edge source="AUT" target="ECU">
      <data key="d0">16289</data>
    </edge>
    <edge source="AUT" target="ETH">
      <data key="d0">216316</data>
    </edge>
    <edge source="AUT" target="EST">
      <data key="d0">1061510</data>
    </edge>
    <edge source="AUT" target="FIN">
      <data key="d0">9205931</data>
    </edge>
    <edge source="AUT" target="FRA">
      <data key="d0">218418482</data>
    </edge>
    <edge source="AUT" target="GEO">
      <data key="d0">306861</data>
    </edge>
    <edge source="AUT" target="DEU">
      <data key="d0">816549056</data>
    </edge>
    <edge source="AUT" target="GHA">
      <data key="d0">20434</data>
    </edge>
    <edge source="AUT" target="GRC">
      <data key="d0">17783980</data>
    </edge>
    <edge source="AUT" target="GTM">
      <data key="d0">15342</data>
    </edge>
    <edge source="AUT" target="HKG">
      <data key="d0">10144720</data>
    </edge>
    <edge source="AUT" target="HUN">
      <data key="d0">138290446</data>
    </edge>
    <edge source="AUT" target="IDN">
      <data key="d0">74464</data>
    </edge>
    <edge source="AUT" target="IRL">
      <data key="d0">2099043</data>
    </edge>
    <edge source="AUT" target="ISR">
      <data key="d0">8634886</data>
    </edge>
    <edge source="AUT" target="ITA">
      <data key="d0">68311609</data>
    </edge>
    <edge source="AUT" target="JAM">
      <data key="d0">152462</data>
    </edge>
    <edge source="AUT" target="JPN">
      <data key="d0">15470435</data>
    </edge>
    <edge source="AUT" target="KAZ">
      <data key="d0">1698580</data>
    </edge>
    <edge source="AUT" target="JOR">
      <data key="d0">351596</data>
    </edge>
    <edge source="AUT" target="KOR">
      <data key="d0">5776786</data>
    </edge>
    <edge source="AUT" target="KGZ">
      <data key="d0">93943</data>
    </edge>
    <edge source="AUT" target="LBN">
      <data key="d0">1171224</data>
    </edge>
    <edge source="AUT" target="LVA">
      <data key="d0">2226480</data>
    </edge>
    <edge source="AUT" target="LTU">
      <data key="d0">4661165</data>
    </edge>
    <edge source="AUT" target="MYS">
      <data key="d0">186672</data>
    </edge>
    <edge source="AUT" target="MUS">
      <data key="d0">212232</data>
    </edge>
    <edge source="AUT" target="MEX">
      <data key="d0">1739146</data>
    </edge>
    <edge source="AUT" target="MDA">
      <data key="d0">373495</data>
    </edge>
    <edge source="AUT" target="MAR">
      <data key="d0">284959</data>
    </edge>
    <edge source="AUT" target="OMN">
      <data key="d0">191946</data>
    </edge>
    <edge source="AUT" target="NLD">
      <data key="d0">47365705</data>
    </edge>
    <edge source="AUT" target="NZL">
      <data key="d0">263150</data>
    </edge>
    <edge source="AUT" target="NOR">
      <data key="d0">5854335</data>
    </edge>
    <edge source="AUT" target="PAK">
      <data key="d0">55069</data>
    </edge>
    <edge source="AUT" target="PAN">
      <data key="d0">39222</data>
    </edge>
    <edge source="AUT" target="PRY">
      <data key="d0">136453</data>
    </edge>
    <edge source="AUT" target="PER">
      <data key="d0">102972</data>
    </edge>
    <edge source="AUT" target="PHL">
      <data key="d0">67085</data>
    </edge>
    <edge source="AUT" target="POL">
      <data key="d0">69068689</data>
    </edge>
    <edge source="AUT" target="PRT">
      <data key="d0">6558784</data>
    </edge>
    <edge source="AUT" target="ROU">
      <data key="d0">83961011</data>
    </edge>
    <edge source="AUT" target="RUS">
      <data key="d0">63128479</data>
    </edge>
    <edge source="AUT" target="SAU">
      <data key="d0">1436492</data>
    </edge>
    <edge source="AUT" target="SRB">
      <data key="d0">12664640</data>
    </edge>
    <edge source="AUT" target="IND">
      <data key="d0">136260</data>
    </edge>
    <edge source="AUT" target="SGP">
      <data key="d0">1323299</data>
    </edge>
    <edge source="AUT" target="SVK">
      <data key="d0">21137730</data>
    </edge>
    <edge source="AUT" target="VNM">
      <data key="d0">82677</data>
    </edge>
    <edge source="AUT" target="SVN">
      <data key="d0">88328392</data>
    </edge>
    <edge source="AUT" target="ZAF">
      <data key="d0">1289209</data>
    </edge>
    <edge source="AUT" target="ESP">
      <data key="d0">35514390</data>
    </edge>
    <edge source="AUT" target="SWE">
      <data key="d0">7758191</data>
    </edge>
    <edge source="AUT" target="CHE">
      <data key="d0">97900588</data>
    </edge>
    <edge source="AUT" target="THA">
      <data key="d0">401601</data>
    </edge>
    <edge source="AUT" target="ARE">
      <data key="d0">5662115</data>
    </edge>
    <edge source="AUT" target="TUN">
      <data key="d0">531331</data>
    </edge>
    <edge source="AUT" target="TUR">
      <data key="d0">6353938</data>
    </edge>
    <edge source="AUT" target="UGA">
      <data key="d0">40472</data>
    </edge>
    <edge source="AUT" target="UKR">
      <data key="d0">10803974</data>
    </edge>
    <edge source="AUT" target="MKD">
      <data key="d0">2505319</data>
    </edge>
    <edge source="AUT" target="EGY">
      <data key="d0">852451</data>
    </edge>
    <edge source="AUT" target="GBR">
      <data key="d0">64566039</data>
    </edge>
    <edge source="AUT" target="USA">
      <data key="d0">57310336</data>
    </edge>
    <edge source="AUT" target="URY">
      <data key="d0">102463</data>
    </edge>
    <edge source="BEL" target="DZA">
      <data key="d0">1703479</data>
    </edge>
    <edge source="BEL" target="AZE">
      <data key="d0">289688</data>
    </edge>
    <edge source="BEL" target="ARG">
      <data key="d0">11985</data>
    </edge>
    <edge source="BEL" target="AUS">
      <data key="d0">4707247</data>
    </edge>
    <edge source="BEL" target="AUT">
      <data key="d0">92069972</data>
    </edge>
    <edge source="BEL" target="ARM">
      <data key="d0">46126</data>
    </edge>
    <edge source="BEL" target="BRA">
      <data key="d0">1247949</data>
    </edge>
    <edge source="BEL" target="BGR">
      <data key="d0">12992617</data>
    </edge>
    <edge source="BEL" target="BDI">
      <data key="d0">47959</data>
    </edge>
    <edge source="BEL" target="BLR">
      <data key="d0">941977</data>
    </edge>
    <edge source="BEL" target="CMR">
      <data key="d0">932430</data>
    </edge>
    <edge source="BEL" target="CAN">
      <data key="d0">12738710</data>
    </edge>
    <edge source="BEL" target="CAF">
      <data key="d0">31020</data>
    </edge>
    <edge source="BEL" target="LKA">
      <data key="d0">30638</data>
    </edge>
    <edge source="BEL" target="CHL">
      <data key="d0">575949</data>
    </edge>
    <edge source="BEL" target="CHN">
      <data key="d0">15597117</data>
    </edge>
    <edge source="BEL" target="COL">
      <data key="d0">53414</data>
    </edge>
    <edge source="BEL" target="CRI">
      <data key="d0">73279</data>
    </edge>
    <edge source="BEL" target="HRV">
      <data key="d0">2456767</data>
    </edge>
    <edge source="BEL" target="CZE">
      <data key="d0">67815670</data>
    </edge>
    <edge source="BEL" target="BEN">
      <data key="d0">16346</data>
    </edge>
    <edge source="BEL" target="DNK">
      <data key="d0">78586397</data>
    </edge>
    <edge source="BEL" target="ECU">
      <data key="d0">26163</data>
    </edge>
    <edge source="BEL" target="EST">
      <data key="d0">6599740</data>
    </edge>
    <edge source="BEL" target="FIN">
      <data key="d0">45529556</data>
    </edge>
    <edge source="BEL" target="FRA">
      <data key="d0">3135574277</data>
    </edge>
    <edge source="BEL" target="GEO">
      <data key="d0">1000033</data>
    </edge>
    <edge source="BEL" target="DEU">
      <data key="d0">901501434</data>
    </edge>
    <edge source="BEL" target="GHA">
      <data key="d0">93415</data>
    </edge>
    <edge source="BEL" target="GRC">
      <data key="d0">60979107</data>
    </edge>
    <edge source="BEL" target="HND">
      <data key="d0">55181</data>
    </edge>
    <edge source="BEL" target="HKG">
      <data key="d0">9232699</data>
    </edge>
    <edge source="BEL" target="HUN">
      <data key="d0">38685112</data>
    </edge>
    <edge source="BEL" target="IDN">
      <data key="d0">686811</data>
    </edge>
    <edge source="BEL" target="IRL">
      <data key="d0">49782005</data>
    </edge>
    <edge source="BEL" target="ISR">
      <data key="d0">2123573</data>
    </edge>
    <edge source="BEL" target="ITA">
      <data key="d0">658503404</data>
    </edge>
    <edge source="BEL" target="CIV">
      <data key="d0">925192</data>
    </edge>
    <edge source="BEL" target="JPN">
      <data key="d0">28899940</data>
    </edge>
    <edge source="BEL" target="KAZ">
      <data key="d0">882278</data>
    </edge>
    <edge source="BEL" target="JOR">
      <data key="d0">868723</data>
    </edge>
    <edge source="BEL" target="KOR">
      <data key="d0">4672634</data>
    </edge>
    <edge source="BEL" target="LBN">
      <data key="d0">3626072</data>
    </edge>
    <edge source="BEL" target="LVA">
      <data key="d0">16427019</data>
    </edge>
    <edge source="BEL" target="LTU">
      <data key="d0">9334938</data>
    </edge>
    <edge source="BEL" target="MDG">
      <data key="d0">247967</data>
    </edge>
    <edge source="BEL" target="MWI">
      <data key="d0">21139</data>
    </edge>
    <edge source="BEL" target="MYS">
      <data key="d0">129760</data>
    </edge>
    <edge source="BEL" target="MRT">
      <data key="d0">77238</data>
    </edge>
    <edge source="BEL" target="MUS">
      <data key="d0">387651</data>
    </edge>
    <edge source="BEL" target="MEX">
      <data key="d0">764096</data>
    </edge>
    <edge source="BEL" target="MDA">
      <data key="d0">104481</data>
    </edge>
    <edge source="BEL" target="MAR">
      <data key="d0">1675171</data>
    </edge>
    <edge source="BEL" target="OMN">
      <data key="d0">36808</data>
    </edge>
    <edge source="BEL" target="NAM">
      <data key="d0">77437</data>
    </edge>
    <edge source="BEL" target="NLD">
      <data key="d0">561959292</data>
    </edge>
    <edge source="BEL" target="NZL">
      <data key="d0">1329354</data>
    </edge>
    <edge source="BEL" target="NER">
      <data key="d0">76100</data>
    </edge>
    <edge source="BEL" target="NOR">
      <data key="d0">17023948</data>
    </edge>
    <edge source="BEL" target="PAK">
      <data key="d0">40871</data>
    </edge>
    <edge source="BEL" target="PAN">
      <data key="d0">191405</data>
    </edge>
    <edge source="BEL" target="PER">
      <data key="d0">230201</data>
    </edge>
    <edge source="BEL" target="PHL">
      <data key="d0">256008</data>
    </edge>
    <edge source="BEL" target="POL">
      <data key="d0">134250967</data>
    </edge>
    <edge source="BEL" target="PRT">
      <data key="d0">65539512</data>
    </edge>
    <edge source="BEL" target="ROU">
      <data key="d0">12097019</data>
    </edge>
    <edge source="BEL" target="RUS">
      <data key="d0">25009372</data>
    </edge>
    <edge source="BEL" target="SAU">
      <data key="d0">1823329</data>
    </edge>
    <edge source="BEL" target="SEN">
      <data key="d0">825843</data>
    </edge>
    <edge source="BEL" target="SRB">
      <data key="d0">1152648</data>
    </edge>
    <edge source="BEL" target="IND">
      <data key="d0">881975</data>
    </edge>
    <edge source="BEL" target="SGP">
      <data key="d0">1999020</data>
    </edge>
    <edge source="BEL" target="SVK">
      <data key="d0">17068810</data>
    </edge>
    <edge source="BEL" target="VNM">
      <data key="d0">20189</data>
    </edge>
    <edge source="BEL" target="SVN">
      <data key="d0">20213113</data>
    </edge>
    <edge source="BEL" target="ZAF">
      <data key="d0">3094955</data>
    </edge>
    <edge source="BEL" target="ESP">
      <data key="d0">494666648</data>
    </edge>
    <edge source="BEL" target="SWE">
      <data key="d0">108151278</data>
    </edge>
    <edge source="BEL" target="CHE">
      <data key="d0">48524872</data>
    </edge>
    <edge source="BEL" target="THA">
      <data key="d0">688306</data>
    </edge>
    <edge source="BEL" target="TGO">
      <data key="d0">11214</data>
    </edge>
    <edge source="BEL" target="ARE">
      <data key="d0">7380093</data>
    </edge>
    <edge source="BEL" target="TUN">
      <data key="d0">24715440</data>
    </edge>
    <edge source="BEL" target="TUR">
      <data key="d0">136777909</data>
    </edge>
    <edge source="BEL" target="UGA">
      <data key="d0">37347</data>
    </edge>
    <edge source="BEL" target="UKR">
      <data key="d0">5807932</data>
    </edge>
    <edge source="BEL" target="MKD">
      <data key="d0">227671</data>
    </edge>
    <edge source="BEL" target="EGY">
      <data key="d0">1202252</data>
    </edge>
    <edge source="BEL" target="GBR">
      <data key="d0">714552882</data>
    </edge>
    <edge source="BEL" target="TZA">
      <data key="d0">70869</data>
    </edge>
    <edge source="BEL" target="USA">
      <data key="d0">35421046</data>
    </edge>
    <edge source="BEL" target="BFA">
      <data key="d0">25778</data>
    </edge>
    <edge source="BEL" target="URY">
      <data key="d0">83646</data>
    </edge>
    <edge source="BOL" target="ARG">
      <data key="d0">1948303</data>
    </edge>
    <edge source="BOL" target="AUS">
      <data key="d0">82926</data>
    </edge>
    <edge source="BOL" target="AUT">
      <data key="d0">182453</data>
    </edge>
    <edge source="BOL" target="BRA">
      <data key="d0">974385</data>
    </edge>
    <edge source="BOL" target="CAN">
      <data key="d0">46501</data>
    </edge>
    <edge source="BOL" target="CHL">
      <data key="d0">3806644</data>
    </edge>
    <edge source="BOL" target="COL">
      <data key="d0">16472</data>
    </edge>
    <edge source="BOL" target="DNK">
      <data key="d0">805466</data>
    </edge>
    <edge source="BOL" target="ETH">
      <data key="d0">60478</data>
    </edge>
    <edge source="BOL" target="FIN">
      <data key="d0">14889</data>
    </edge>
    <edge source="BOL" target="FRA">
      <data key="d0">214929</data>
    </edge>
    <edge source="BOL" target="DEU">
      <data key="d0">1011531</data>
    </edge>
    <edge source="BOL" target="HKG">
      <data key="d0">28636</data>
    </edge>
    <edge source="BOL" target="HUN">
      <data key="d0">16087</data>
    </edge>
    <edge source="BOL" target="ITA">
      <data key="d0">92000</data>
    </edge>
    <edge source="BOL" target="JPN">
      <data key="d0">364569</data>
    </edge>
    <edge source="BOL" target="MEX">
      <data key="d0">701382</data>
    </edge>
    <edge source="BOL" target="NLD">
      <data key="d0">76819</data>
    </edge>
    <edge source="BOL" target="NZL">
      <data key="d0">51438</data>
    </edge>
    <edge source="BOL" target="PRY">
      <data key="d0">1546587</data>
    </edge>
    <edge source="BOL" target="PER">
      <data key="d0">175801</data>
    </edge>
    <edge source="BOL" target="RUS">
      <data key="d0">13847</data>
    </edge>
    <edge source="BOL" target="ESP">
      <data key="d0">13267</data>
    </edge>
    <edge source="BOL" target="SWE">
      <data key="d0">171671</data>
    </edge>
    <edge source="BOL" target="CHE">
      <data key="d0">73039</data>
    </edge>
    <edge source="BOL" target="GBR">
      <data key="d0">526703</data>
    </edge>
    <edge source="BOL" target="USA">
      <data key="d0">3832303</data>
    </edge>
    <edge source="BOL" target="URY">
      <data key="d0">328286</data>
    </edge>
    <edge source="BRA" target="AZE">
      <data key="d0">28950</data>
    </edge>
    <edge source="BRA" target="ARG">
      <data key="d0">13061328</data>
    </edge>
    <edge source="BRA" target="AUS">
      <data key="d0">3926304</data>
    </edge>
    <edge source="BRA" target="BEL">
      <data key="d0">312296</data>
    </edge>
    <edge source="BRA" target="BOL">
      <data key="d0">11050137</data>
    </edge>
    <edge source="BRA" target="BGR">
      <data key="d0">56744</data>
    </edge>
    <edge source="BRA" target="CAN">
      <data key="d0">1350072</data>
    </edge>
    <edge source="BRA" target="LKA">
      <data key="d0">63919</data>
    </edge>
    <edge source="BRA" target="CHL">
      <data key="d0">11215276</data>
    </edge>
    <edge source="BRA" target="CHN">
      <data key="d0">155715</data>
    </edge>
    <edge source="BRA" target="COL">
      <data key="d0">667600</data>
    </edge>
    <edge source="BRA" target="CRI">
      <data key="d0">1389481</data>
    </edge>
    <edge source="BRA" target="HRV">
      <data key="d0">76750</data>
    </edge>
    <edge source="BRA" target="CZE">
      <data key="d0">10940</data>
    </edge>
    <edge source="BRA" target="DNK">
      <data key="d0">33657</data>
    </edge>
    <edge source="BRA" target="ECU">
      <data key="d0">1213699</data>
    </edge>
    <edge source="BRA" target="SLV">
      <data key="d0">82894</data>
    </edge>
    <edge source="BRA" target="FIN">
      <data key="d0">215129</data>
    </edge>
    <edge source="BRA" target="FRA">
      <data key="d0">3735202</data>
    </edge>
    <edge source="BRA" target="DEU">
      <data key="d0">1518910</data>
    </edge>
    <edge source="BRA" target="GHA">
      <data key="d0">14691</data>
    </edge>
    <edge source="BRA" target="GRC">
      <data key="d0">551083</data>
    </edge>
    <edge source="BRA" target="GTM">
      <data key="d0">552983</data>
    </edge>
    <edge source="BRA" target="HND">
      <data key="d0">354766</data>
    </edge>
    <edge source="BRA" target="HKG">
      <data key="d0">239000</data>
    </edge>
    <edge source="BRA" target="IDN">
      <data key="d0">66863</data>
    </edge>
    <edge source="BRA" target="IRL">
      <data key="d0">112492</data>
    </edge>
    <edge source="BRA" target="ISR">
      <data key="d0">553005</data>
    </edge>
    <edge source="BRA" target="ITA">
      <data key="d0">1287057</data>
    </edge>
    <edge source="BRA" target="JAM">
      <data key="d0">239839</data>
    </edge>
    <edge source="BRA" target="JPN">
      <data key="d0">7852654</data>
    </edge>
    <edge source="BRA" target="JOR">
      <data key="d0">12773</data>
    </edge>
    <edge source="BRA" target="KOR">
      <data key="d0">256988</data>
    </edge>
    <edge source="BRA" target="LBN">
      <data key="d0">1265466</data>
    </edge>
    <edge source="BRA" target="MYS">
      <data key="d0">500852</data>
    </edge>
    <edge source="BRA" target="MRT">
      <data key="d0">18719</data>
    </edge>
    <edge source="BRA" target="MUS">
      <data key="d0">79410</data>
    </edge>
    <edge source="BRA" target="MEX">
      <data key="d0">2780840</data>
    </edge>
    <edge source="BRA" target="MAR">
      <data key="d0">14580</data>
    </edge>
    <edge source="BRA" target="MOZ">
      <data key="d0">1168833</data>
    </edge>
    <edge source="BRA" target="OMN">
      <data key="d0">131084</data>
    </edge>
    <edge source="BRA" target="NAM">
      <data key="d0">944009</data>
    </edge>
    <edge source="BRA" target="NLD">
      <data key="d0">656136</data>
    </edge>
    <edge source="BRA" target="NZL">
      <data key="d0">32643</data>
    </edge>
    <edge source="BRA" target="NIC">
      <data key="d0">85128</data>
    </edge>
    <edge source="BRA" target="NOR">
      <data key="d0">122691</data>
    </edge>
    <edge source="BRA" target="PAN">
      <data key="d0">1549763</data>
    </edge>
    <edge source="BRA" target="PRY">
      <data key="d0">27002190</data>
    </edge>
    <edge source="BRA" target="PER">
      <data key="d0">2946532</data>
    </edge>
    <edge source="BRA" target="PHL">
      <data key="d0">30671</data>
    </edge>
    <edge source="BRA" target="POL">
      <data key="d0">784858</data>
    </edge>
    <edge source="BRA" target="PRT">
      <data key="d0">4863698</data>
    </edge>
    <edge source="BRA" target="RUS">
      <data key="d0">471827</data>
    </edge>
    <edge source="BRA" target="SAU">
      <data key="d0">1159577</data>
    </edge>
    <edge source="BRA" target="SGP">
      <data key="d0">125717</data>
    </edge>
    <edge source="BRA" target="VNM">
      <data key="d0">19909</data>
    </edge>
    <edge source="BRA" target="ZAF">
      <data key="d0">1663003</data>
    </edge>
    <edge source="BRA" target="ESP">
      <data key="d0">1159013</data>
    </edge>
    <edge source="BRA" target="SWE">
      <data key="d0">57204</data>
    </edge>
    <edge source="BRA" target="CHE">
      <data key="d0">586764</data>
    </edge>
    <edge source="BRA" target="THA">
      <data key="d0">141087</data>
    </edge>
    <edge source="BRA" target="ARE">
      <data key="d0">995524</data>
    </edge>
    <edge source="BRA" target="TUR">
      <data key="d0">496345</data>
    </edge>
    <edge source="BRA" target="UGA">
      <data key="d0">960000</data>
    </edge>
    <edge source="BRA" target="UKR">
      <data key="d0">10317</data>
    </edge>
    <edge source="BRA" target="EGY">
      <data key="d0">28267</data>
    </edge>
    <edge source="BRA" target="GBR">
      <data key="d0">1251766</data>
    </edge>
    <edge source="BRA" target="TZA">
      <data key="d0">25121</data>
    </edge>
    <edge source="BRA" target="USA">
      <data key="d0">19652851</data>
    </edge>
    <edge source="BRA" target="URY">
      <data key="d0">12592326</data>
    </edge>
    <edge source="CAN" target="ALB">
      <data key="d0">34964</data>
    </edge>
    <edge source="CAN" target="DZA">
      <data key="d0">89534</data>
    </edge>
    <edge source="CAN" target="AZE">
      <data key="d0">109412</data>
    </edge>
    <edge source="CAN" target="ARG">
      <data key="d0">968200</data>
    </edge>
    <edge source="CAN" target="AUS">
      <data key="d0">10328503</data>
    </edge>
    <edge source="CAN" target="AUT">
      <data key="d0">472727</data>
    </edge>
    <edge source="CAN" target="ARM">
      <data key="d0">59972</data>
    </edge>
    <edge source="CAN" target="BEL">
      <data key="d0">8222403</data>
    </edge>
    <edge source="CAN" target="BOL">
      <data key="d0">42648</data>
    </edge>
    <edge source="CAN" target="BRA">
      <data key="d0">1695101</data>
    </edge>
    <edge source="CAN" target="BGR">
      <data key="d0">64118</data>
    </edge>
    <edge source="CAN" target="KHM">
      <data key="d0">153190</data>
    </edge>
    <edge source="CAN" target="CHL">
      <data key="d0">1946505</data>
    </edge>
    <edge source="CAN" target="CHN">
      <data key="d0">7072639</data>
    </edge>
    <edge source="CAN" target="COL">
      <data key="d0">1671631</data>
    </edge>
    <edge source="CAN" target="CRI">
      <data key="d0">148822</data>
    </edge>
    <edge source="CAN" target="HRV">
      <data key="d0">48901</data>
    </edge>
    <edge source="CAN" target="CZE">
      <data key="d0">321568</data>
    </edge>
    <edge source="CAN" target="BEN">
      <data key="d0">56768</data>
    </edge>
    <edge source="CAN" target="DNK">
      <data key="d0">1306655</data>
    </edge>
    <edge source="CAN" target="ECU">
      <data key="d0">138528</data>
    </edge>
    <edge source="CAN" target="SLV">
      <data key="d0">35974</data>
    </edge>
    <edge source="CAN" target="EST">
      <data key="d0">87274</data>
    </edge>
    <edge source="CAN" target="FIN">
      <data key="d0">1463565</data>
    </edge>
    <edge source="CAN" target="FRA">
      <data key="d0">2881812</data>
    </edge>
    <edge source="CAN" target="DEU">
      <data key="d0">30471062</data>
    </edge>
    <edge source="CAN" target="GHA">
      <data key="d0">87000</data>
    </edge>
    <edge source="CAN" target="GRC">
      <data key="d0">360854</data>
    </edge>
    <edge source="CAN" target="GTM">
      <data key="d0">55382</data>
    </edge>
    <edge source="CAN" target="HND">
      <data key="d0">112420</data>
    </edge>
    <edge source="CAN" target="HKG">
      <data key="d0">4728977</data>
    </edge>
    <edge source="CAN" target="HUN">
      <data key="d0">68254</data>
    </edge>
    <edge source="CAN" target="IDN">
      <data key="d0">1703541</data>
    </edge>
    <edge source="CAN" target="IRL">
      <data key="d0">646044</data>
    </edge>
    <edge source="CAN" target="ISR">
      <data key="d0">2085620</data>
    </edge>
    <edge source="CAN" target="ITA">
      <data key="d0">4698828</data>
    </edge>
    <edge source="CAN" target="CIV">
      <data key="d0">38087</data>
    </edge>
    <edge source="CAN" target="JAM">
      <data key="d0">72967</data>
    </edge>
    <edge source="CAN" target="JPN">
      <data key="d0">18266558</data>
    </edge>
    <edge source="CAN" target="KAZ">
      <data key="d0">340384</data>
    </edge>
    <edge source="CAN" target="JOR">
      <data key="d0">417435</data>
    </edge>
    <edge source="CAN" target="KOR">
      <data key="d0">3887833</data>
    </edge>
    <edge source="CAN" target="LBN">
      <data key="d0">909311</data>
    </edge>
    <edge source="CAN" target="LVA">
      <data key="d0">724498</data>
    </edge>
    <edge source="CAN" target="LTU">
      <data key="d0">210200</data>
    </edge>
    <edge source="CAN" target="MDG">
      <data key="d0">92173</data>
    </edge>
    <edge source="CAN" target="MYS">
      <data key="d0">528563</data>
    </edge>
    <edge source="CAN" target="MRT">
      <data key="d0">430395</data>
    </edge>
    <edge source="CAN" target="MEX">
      <data key="d0">3008460</data>
    </edge>
    <edge source="CAN" target="MAR">
      <data key="d0">44595</data>
    </edge>
    <edge source="CAN" target="OMN">
      <data key="d0">115592</data>
    </edge>
    <edge source="CAN" target="NAM">
      <data key="d0">20136</data>
    </edge>
    <edge source="CAN" target="NLD">
      <data key="d0">40038118</data>
    </edge>
    <edge source="CAN" target="NZL">
      <data key="d0">1651164</data>
    </edge>
    <edge source="CAN" target="NIC">
      <data key="d0">90476</data>
    </edge>
    <edge source="CAN" target="NER">
      <data key="d0">20024</data>
    </edge>
    <edge source="CAN" target="NOR">
      <data key="d0">4796004</data>
    </edge>
    <edge source="CAN" target="PAK">
      <data key="d0">81150</data>
    </edge>
    <edge source="CAN" target="PAN">
      <data key="d0">2309789</data>
    </edge>
    <edge source="CAN" target="PRY">
      <data key="d0">13266</data>
    </edge>
    <edge source="CAN" target="PER">
      <data key="d0">449112</data>
    </edge>
    <edge source="CAN" target="PHL">
      <data key="d0">2290189</data>
    </edge>
    <edge source="CAN" target="POL">
      <data key="d0">525269</data>
    </edge>
    <edge source="CAN" target="PRT">
      <data key="d0">478020</data>
    </edge>
    <edge source="CAN" target="ROU">
      <data key="d0">306219</data>
    </edge>
    <edge source="CAN" target="RUS">
      <data key="d0">7955895</data>
    </edge>
    <edge source="CAN" target="SAU">
      <data key="d0">3898361</data>
    </edge>
    <edge source="CAN" target="SEN">
      <data key="d0">41388</data>
    </edge>
    <edge source="CAN" target="SRB">
      <data key="d0">130343</data>
    </edge>
    <edge source="CAN" target="IND">
      <data key="d0">1906362</data>
    </edge>
    <edge source="CAN" target="SGP">
      <data key="d0">1034382</data>
    </edge>
    <edge source="CAN" target="SVK">
      <data key="d0">117196</data>
    </edge>
    <edge source="CAN" target="VNM">
      <data key="d0">265144</data>
    </edge>
    <edge source="CAN" target="SVN">
      <data key="d0">216829</data>
    </edge>
    <edge source="CAN" target="ZAF">
      <data key="d0">763542</data>
    </edge>
    <edge source="CAN" target="ZWE">
      <data key="d0">11961</data>
    </edge>
    <edge source="CAN" target="ESP">
      <data key="d0">6308229</data>
    </edge>
    <edge source="CAN" target="SWE">
      <data key="d0">2843222</data>
    </edge>
    <edge source="CAN" target="CHE">
      <data key="d0">5468194</data>
    </edge>
    <edge source="CAN" target="THA">
      <data key="d0">550830</data>
    </edge>
    <edge source="CAN" target="ARE">
      <data key="d0">5917114</data>
    </edge>
    <edge source="CAN" target="TUN">
      <data key="d0">39502</data>
    </edge>
    <edge source="CAN" target="TUR">
      <data key="d0">1689736</data>
    </edge>
    <edge source="CAN" target="UGA">
      <data key="d0">10327</data>
    </edge>
    <edge source="CAN" target="UKR">
      <data key="d0">997934</data>
    </edge>
    <edge source="CAN" target="EGY">
      <data key="d0">509385</data>
    </edge>
    <edge source="CAN" target="GBR">
      <data key="d0">33627869</data>
    </edge>
    <edge source="CAN" target="TZA">
      <data key="d0">31292</data>
    </edge>
    <edge source="CAN" target="USA">
      <data key="d0">1021329967</data>
    </edge>
    <edge source="CAN" target="BFA">
      <data key="d0">133038</data>
    </edge>
    <edge source="CAN" target="URY">
      <data key="d0">36016</data>
    </edge>
    <edge source="CHL" target="ARG">
      <data key="d0">825452</data>
    </edge>
    <edge source="CHL" target="AUS">
      <data key="d0">62154</data>
    </edge>
    <edge source="CHL" target="BOL">
      <data key="d0">140443323</data>
    </edge>
    <edge source="CHL" target="BWA">
      <data key="d0">18500</data>
    </edge>
    <edge source="CHL" target="BRA">
      <data key="d0">1427023</data>
    </edge>
    <edge source="CHL" target="CHN">
      <data key="d0">310474</data>
    </edge>
    <edge source="CHL" target="COL">
      <data key="d0">2535650</data>
    </edge>
    <edge source="CHL" target="CRI">
      <data key="d0">330023</data>
    </edge>
    <edge source="CHL" target="ECU">
      <data key="d0">1041383</data>
    </edge>
    <edge source="CHL" target="SLV">
      <data key="d0">117078</data>
    </edge>
    <edge source="CHL" target="FRA">
      <data key="d0">76944</data>
    </edge>
    <edge source="CHL" target="DEU">
      <data key="d0">127021</data>
    </edge>
    <edge source="CHL" target="GTM">
      <data key="d0">355448</data>
    </edge>
    <edge source="CHL" target="HND">
      <data key="d0">163549</data>
    </edge>
    <edge source="CHL" target="HUN">
      <data key="d0">415542</data>
    </edge>
    <edge source="CHL" target="ISR">
      <data key="d0">20638</data>
    </edge>
    <edge source="CHL" target="JAM">
      <data key="d0">358855</data>
    </edge>
    <edge source="CHL" target="JPN">
      <data key="d0">70206</data>
    </edge>
    <edge source="CHL" target="JOR">
      <data key="d0">111079</data>
    </edge>
    <edge source="CHL" target="MYS">
      <data key="d0">13264</data>
    </edge>
    <edge source="CHL" target="MEX">
      <data key="d0">2115718</data>
    </edge>
    <edge source="CHL" target="NZL">
      <data key="d0">11960</data>
    </edge>
    <edge source="CHL" target="NIC">
      <data key="d0">141391</data>
    </edge>
    <edge source="CHL" target="PAN">
      <data key="d0">1654041</data>
    </edge>
    <edge source="CHL" target="PRY">
      <data key="d0">95788816</data>
    </edge>
    <edge source="CHL" target="PER">
      <data key="d0">120121562</data>
    </edge>
    <edge source="CHL" target="PRT">
      <data key="d0">10091</data>
    </edge>
    <edge source="CHL" target="SAU">
      <data key="d0">281333</data>
    </edge>
    <edge source="CHL" target="ESP">
      <data key="d0">1908656</data>
    </edge>
    <edge source="CHL" target="SWE">
      <data key="d0">50143</data>
    </edge>
    <edge source="CHL" target="ARE">
      <data key="d0">148989</data>
    </edge>
    <edge source="CHL" target="GBR">
      <data key="d0">146792</data>
    </edge>
    <edge source="CHL" target="USA">
      <data key="d0">4314636</data>
    </edge>
    <edge source="CHL" target="URY">
      <data key="d0">28157509</data>
    </edge>
    <edge source="CHN" target="ALB">
      <data key="d0">17113254</data>
    </edge>
    <edge source="CHN" target="DZA">
      <data key="d0">331835417</data>
    </edge>
    <edge source="CHN" target="AZE">
      <data key="d0">262284451</data>
    </edge>
    <edge source="CHN" target="ARG">
      <data key="d0">328316219</data>
    </edge>
    <edge source="CHN" target="AUS">
      <data key="d0">3577996472</data>
    </edge>
    <edge source="CHN" target="AUT">
      <data key="d0">133785334</data>
    </edge>
    <edge source="CHN" target="ARM">
      <data key="d0">6745170</data>
    </edge>
    <edge source="CHN" target="BEL">
      <data key="d0">1661830968</data>
    </edge>
    <edge source="CHN" target="BOL">
      <data key="d0">2174874</data>
    </edge>
    <edge source="CHN" target="BWA">
      <data key="d0">28999937</data>
    </edge>
    <edge source="CHN" target="BRA">
      <data key="d0">1515767671</data>
    </edge>
    <edge source="CHN" target="BGR">
      <data key="d0">52158690</data>
    </edge>
    <edge source="CHN" target="BDI">
      <data key="d0">1772015</data>
    </edge>
    <edge source="CHN" target="BLR">
      <data key="d0">4616130</data>
    </edge>
    <edge source="CHN" target="KHM">
      <data key="d0">131368919</data>
    </edge>
    <edge source="CHN" target="CMR">
      <data key="d0">71260343</data>
    </edge>
    <edge source="CHN" target="CAN">
      <data key="d0">2861785054</data>
    </edge>
    <edge source="CHN" target="CAF">
      <data key="d0">1378500</data>
    </edge>
    <edge source="CHN" target="LKA">
      <data key="d0">109850814</data>
    </edge>
    <edge source="CHN" target="CHL">
      <data key="d0">2337269282</data>
    </edge>
    <edge source="CHN" target="COL">
      <data key="d0">299871207</data>
    </edge>
    <edge source="CHN" target="CRI">
      <data key="d0">31026981</data>
    </edge>
    <edge source="CHN" target="HRV">
      <data key="d0">143633898</data>
    </edge>
    <edge source="CHN" target="CZE">
      <data key="d0">241693052</data>
    </edge>
    <edge source="CHN" target="BEN">
      <data key="d0">98306821</data>
    </edge>
    <edge source="CHN" target="DNK">
      <data key="d0">1216445284</data>
    </edge>
    <edge source="CHN" target="ECU">
      <data key="d0">52731784</data>
    </edge>
    <edge source="CHN" target="SLV">
      <data key="d0">23546861</data>
    </edge>
    <edge source="CHN" target="ETH">
      <data key="d0">9121675</data>
    </edge>
    <edge source="CHN" target="EST">
      <data key="d0">50533167</data>
    </edge>
    <edge source="CHN" target="FIN">
      <data key="d0">620201280</data>
    </edge>
    <edge source="CHN" target="FRA">
      <data key="d0">4190028820</data>
    </edge>
    <edge source="CHN" target="GEO">
      <data key="d0">42782589</data>
    </edge>
    <edge source="CHN" target="GMB">
      <data key="d0">2649915</data>
    </edge>
    <edge source="CHN" target="PSE">
      <data key="d0">1633971</data>
    </edge>
    <edge source="CHN" target="DEU">
      <data key="d0">7996143041</data>
    </edge>
    <edge source="CHN" target="GHA">
      <data key="d0">220635928</data>
    </edge>
    <edge source="CHN" target="GRC">
      <data key="d0">241300209</data>
    </edge>
    <edge source="CHN" target="GTM">
      <data key="d0">42631497</data>
    </edge>
    <edge source="CHN" target="HND">
      <data key="d0">181493541</data>
    </edge>
    <edge source="CHN" target="HKG">
      <data key="d0">8542877851</data>
    </edge>
    <edge source="CHN" target="HUN">
      <data key="d0">126481285</data>
    </edge>
    <edge source="CHN" target="IDN">
      <data key="d0">1342920590</data>
    </edge>
    <edge source="CHN" target="IRL">
      <data key="d0">305992906</data>
    </edge>
    <edge source="CHN" target="ISR">
      <data key="d0">1199477587</data>
    </edge>
    <edge source="CHN" target="ITA">
      <data key="d0">3181718811</data>
    </edge>
    <edge source="CHN" target="CIV">
      <data key="d0">22211108</data>
    </edge>
    <edge source="CHN" target="JAM">
      <data key="d0">117906098</data>
    </edge>
    <edge source="CHN" target="JPN">
      <data key="d0">22262469684</data>
    </edge>
    <edge source="CHN" target="KAZ">
      <data key="d0">2469947233</data>
    </edge>
    <edge source="CHN" target="JOR">
      <data key="d0">232273998</data>
    </edge>
    <edge source="CHN" target="KOR">
      <data key="d0">3329402903</data>
    </edge>
    <edge source="CHN" target="KGZ">
      <data key="d0">1637694116</data>
    </edge>
    <edge source="CHN" target="LBN">
      <data key="d0">114990782</data>
    </edge>
    <edge source="CHN" target="LVA">
      <data key="d0">81416255</data>
    </edge>
    <edge source="CHN" target="LTU">
      <data key="d0">90678614</data>
    </edge>
    <edge source="CHN" target="MDG">
      <data key="d0">38554464</data>
    </edge>
    <edge source="CHN" target="MWI">
      <data key="d0">17225167</data>
    </edge>
    <edge source="CHN" target="MYS">
      <data key="d0">2807953762</data>
    </edge>
    <edge source="CHN" target="MRT">
      <data key="d0">44719636</data>
    </edge>
    <edge source="CHN" target="MUS">
      <data key="d0">12039082</data>
    </edge>
    <edge source="CHN" target="MEX">
      <data key="d0">721758244</data>
    </edge>
    <edge source="CHN" target="MDA">
      <data key="d0">11933420</data>
    </edge>
    <edge source="CHN" target="MAR">
      <data key="d0">219118178</data>
    </edge>
    <edge source="CHN" target="MOZ">
      <data key="d0">27472807</data>
    </edge>
    <edge source="CHN" target="OMN">
      <data key="d0">45502003</data>
    </edge>
    <edge source="CHN" target="NAM">
      <data key="d0">13002729</data>
    </edge>
    <edge source="CHN" target="NLD">
      <data key="d0">3059088016</data>
    </edge>
    <edge source="CHN" target="NZL">
      <data key="d0">550081933</data>
    </edge>
    <edge source="CHN" target="NIC">
      <data key="d0">10056577</data>
    </edge>
    <edge source="CHN" target="NER">
      <data key="d0">1492921</data>
    </edge>
    <edge source="CHN" target="NOR">
      <data key="d0">479124344</data>
    </edge>
    <edge source="CHN" target="PAK">
      <data key="d0">115850133</data>
    </edge>
    <edge source="CHN" target="PAN">
      <data key="d0">2449805064</data>
    </edge>
    <edge source="CHN" target="PRY">
      <data key="d0">38719238</data>
    </edge>
    <edge source="CHN" target="PER">
      <data key="d0">271076034</data>
    </edge>
    <edge source="CHN" target="PHL">
      <data key="d0">979092104</data>
    </edge>
    <edge source="CHN" target="POL">
      <data key="d0">1017360448</data>
    </edge>
    <edge source="CHN" target="PRT">
      <data key="d0">204344200</data>
    </edge>
    <edge source="CHN" target="ROU">
      <data key="d0">203459126</data>
    </edge>
    <edge source="CHN" target="RUS">
      <data key="d0">6483012266</data>
    </edge>
    <edge source="CHN" target="SAU">
      <data key="d0">1766222689</data>
    </edge>
    <edge source="CHN" target="SEN">
      <data key="d0">46559141</data>
    </edge>
    <edge source="CHN" target="SRB">
      <data key="d0">33896848</data>
    </edge>
    <edge source="CHN" target="IND">
      <data key="d0">523150148</data>
    </edge>
    <edge source="CHN" target="SGP">
      <data key="d0">1193422874</data>
    </edge>
    <edge source="CHN" target="SVK">
      <data key="d0">123459231</data>
    </edge>
    <edge source="CHN" target="VNM">
      <data key="d0">3896673432</data>
    </edge>
    <edge source="CHN" target="SVN">
      <data key="d0">129927943</data>
    </edge>
    <edge source="CHN" target="ZAF">
      <data key="d0">1906804656</data>
    </edge>
    <edge source="CHN" target="ZWE">
      <data key="d0">6124157</data>
    </edge>
    <edge source="CHN" target="ESP">
      <data key="d0">3541464741</data>
    </edge>
    <edge source="CHN" target="SWE">
      <data key="d0">1044361573</data>
    </edge>
    <edge source="CHN" target="CHE">
      <data key="d0">453262579</data>
    </edge>
    <edge source="CHN" target="THA">
      <data key="d0">412701902</data>
    </edge>
    <edge source="CHN" target="TGO">
      <data key="d0">265562049</data>
    </edge>
    <edge source="CHN" target="ARE">
      <data key="d0">4229392034</data>
    </edge>
    <edge source="CHN" target="TUN">
      <data key="d0">37457891</data>
    </edge>
    <edge source="CHN" target="TUR">
      <data key="d0">545625465</data>
    </edge>
    <edge source="CHN" target="UGA">
      <data key="d0">35051391</data>
    </edge>
    <edge source="CHN" target="UKR">
      <data key="d0">868559480</data>
    </edge>
    <edge source="CHN" target="MKD">
      <data key="d0">1341658</data>
    </edge>
    <edge source="CHN" target="EGY">
      <data key="d0">1490474733</data>
    </edge>
    <edge source="CHN" target="GBR">
      <data key="d0">6498258268</data>
    </edge>
    <edge source="CHN" target="TZA">
      <data key="d0">72756551</data>
    </edge>
    <edge source="CHN" target="USA">
      <data key="d0">29029143865</data>
    </edge>
    <edge source="CHN" target="BFA">
      <data key="d0">1097302</data>
    </edge>
    <edge source="CHN" target="URY">
      <data key="d0">236185072</data>
    </edge>
    <edge source="COL" target="ARG">
      <data key="d0">891478</data>
    </edge>
    <edge source="COL" target="AUS">
      <data key="d0">805262</data>
    </edge>
    <edge source="COL" target="AUT">
      <data key="d0">47891</data>
    </edge>
    <edge source="COL" target="BEL">
      <data key="d0">1472301</data>
    </edge>
    <edge source="COL" target="BOL">
      <data key="d0">3601872</data>
    </edge>
    <edge source="COL" target="BRA">
      <data key="d0">2051531</data>
    </edge>
    <edge source="COL" target="CAN">
      <data key="d0">6381463</data>
    </edge>
    <edge source="COL" target="CHL">
      <data key="d0">22664734</data>
    </edge>
    <edge source="COL" target="CHN">
      <data key="d0">664805</data>
    </edge>
    <edge source="COL" target="CRI">
      <data key="d0">27896777</data>
    </edge>
    <edge source="COL" target="CZE">
      <data key="d0">380412</data>
    </edge>
    <edge source="COL" target="DNK">
      <data key="d0">27599</data>
    </edge>
    <edge source="COL" target="ECU">
      <data key="d0">77772365</data>
    </edge>
    <edge source="COL" target="SLV">
      <data key="d0">4361829</data>
    </edge>
    <edge source="COL" target="FRA">
      <data key="d0">6203674</data>
    </edge>
    <edge source="COL" target="GEO">
      <data key="d0">13218</data>
    </edge>
    <edge source="COL" target="DEU">
      <data key="d0">1998088</data>
    </edge>
    <edge source="COL" target="GRC">
      <data key="d0">132037</data>
    </edge>
    <edge source="COL" target="GTM">
      <data key="d0">5131468</data>
    </edge>
    <edge source="COL" target="HND">
      <data key="d0">938162</data>
    </edge>
    <edge source="COL" target="HKG">
      <data key="d0">723193</data>
    </edge>
    <edge source="COL" target="IDN">
      <data key="d0">17056</data>
    </edge>
    <edge source="COL" target="ISR">
      <data key="d0">48247</data>
    </edge>
    <edge source="COL" target="ITA">
      <data key="d0">3090907</data>
    </edge>
    <edge source="COL" target="JAM">
      <data key="d0">236198</data>
    </edge>
    <edge source="COL" target="JPN">
      <data key="d0">2373388</data>
    </edge>
    <edge source="COL" target="KOR">
      <data key="d0">493884</data>
    </edge>
    <edge source="COL" target="LBN">
      <data key="d0">118807</data>
    </edge>
    <edge source="COL" target="LVA">
      <data key="d0">22976</data>
    </edge>
    <edge source="COL" target="LTU">
      <data key="d0">533750</data>
    </edge>
    <edge source="COL" target="MYS">
      <data key="d0">35346</data>
    </edge>
    <edge source="COL" target="MRT">
      <data key="d0">36254</data>
    </edge>
    <edge source="COL" target="MUS">
      <data key="d0">33737</data>
    </edge>
    <edge source="COL" target="MEX">
      <data key="d0">68235724</data>
    </edge>
    <edge source="COL" target="NLD">
      <data key="d0">9834041</data>
    </edge>
    <edge source="COL" target="NZL">
      <data key="d0">39686</data>
    </edge>
    <edge source="COL" target="NIC">
      <data key="d0">336044</data>
    </edge>
    <edge source="COL" target="NOR">
      <data key="d0">146817</data>
    </edge>
    <edge source="COL" target="PAN">
      <data key="d0">18691951</data>
    </edge>
    <edge source="COL" target="PRY">
      <data key="d0">30968</data>
    </edge>
    <edge source="COL" target="PER">
      <data key="d0">40764935</data>
    </edge>
    <edge source="COL" target="PHL">
      <data key="d0">61793</data>
    </edge>
    <edge source="COL" target="POL">
      <data key="d0">17086</data>
    </edge>
    <edge source="COL" target="PRT">
      <data key="d0">270272</data>
    </edge>
    <edge source="COL" target="RUS">
      <data key="d0">512865</data>
    </edge>
    <edge source="COL" target="SAU">
      <data key="d0">19864</data>
    </edge>
    <edge source="COL" target="IND">
      <data key="d0">107810</data>
    </edge>
    <edge source="COL" target="SGP">
      <data key="d0">91785</data>
    </edge>
    <edge source="COL" target="SVK">
      <data key="d0">20511</data>
    </edge>
    <edge source="COL" target="VNM">
      <data key="d0">41678</data>
    </edge>
    <edge source="COL" target="SVN">
      <data key="d0">35704</data>
    </edge>
    <edge source="COL" target="ZAF">
      <data key="d0">99167</data>
    </edge>
    <edge source="COL" target="ESP">
      <data key="d0">7174675</data>
    </edge>
    <edge source="COL" target="CHE">
      <data key="d0">706080</data>
    </edge>
    <edge source="COL" target="THA">
      <data key="d0">44147</data>
    </edge>
    <edge source="COL" target="ARE">
      <data key="d0">290516</data>
    </edge>
    <edge source="COL" target="TUR">
      <data key="d0">55853</data>
    </edge>
    <edge source="COL" target="GBR">
      <data key="d0">7052563</data>
    </edge>
    <edge source="COL" target="USA">
      <data key="d0">192025675</data>
    </edge>
    <edge source="COL" target="URY">
      <data key="d0">277278</data>
    </edge>
    <edge source="CRI" target="ARG">
      <data key="d0">436087</data>
    </edge>
    <edge source="CRI" target="AUS">
      <data key="d0">389060</data>
    </edge>
    <edge source="CRI" target="BEL">
      <data key="d0">9294477</data>
    </edge>
    <edge source="CRI" target="BRA">
      <data key="d0">61609</data>
    </edge>
    <edge source="CRI" target="CAN">
      <data key="d0">1617782</data>
    </edge>
    <edge source="CRI" target="CHL">
      <data key="d0">581199</data>
    </edge>
    <edge source="CRI" target="CHN">
      <data key="d0">3869026</data>
    </edge>
    <edge source="CRI" target="COL">
      <data key="d0">776142</data>
    </edge>
    <edge source="CRI" target="SLV">
      <data key="d0">217754</data>
    </edge>
    <edge source="CRI" target="DEU">
      <data key="d0">1223282</data>
    </edge>
    <edge source="CRI" target="GTM">
      <data key="d0">449938</data>
    </edge>
    <edge source="CRI" target="HND">
      <data key="d0">1275346</data>
    </edge>
    <edge source="CRI" target="HKG">
      <data key="d0">7159996</data>
    </edge>
    <edge source="CRI" target="JPN">
      <data key="d0">1135097</data>
    </edge>
    <edge source="CRI" target="KOR">
      <data key="d0">416456</data>
    </edge>
    <edge source="CRI" target="MYS">
      <data key="d0">4547316</data>
    </edge>
    <edge source="CRI" target="MEX">
      <data key="d0">526034</data>
    </edge>
    <edge source="CRI" target="NLD">
      <data key="d0">8438440</data>
    </edge>
    <edge source="CRI" target="NIC">
      <data key="d0">1088564</data>
    </edge>
    <edge source="CRI" target="PAN">
      <data key="d0">591612</data>
    </edge>
    <edge source="CRI" target="PER">
      <data key="d0">16058</data>
    </edge>
    <edge source="CRI" target="IND">
      <data key="d0">375785</data>
    </edge>
    <edge source="CRI" target="SGP">
      <data key="d0">564209</data>
    </edge>
    <edge source="CRI" target="ESP">
      <data key="d0">296668</data>
    </edge>
    <edge source="CRI" target="GBR">
      <data key="d0">37267</data>
    </edge>
    <edge source="CRI" target="USA">
      <data key="d0">146763946</data>
    </edge>
    <edge source="DNK" target="ALB">
      <data key="d0">158103</data>
    </edge>
    <edge source="DNK" target="DZA">
      <data key="d0">192583</data>
    </edge>
    <edge source="DNK" target="AZE">
      <data key="d0">39445</data>
    </edge>
    <edge source="DNK" target="ARG">
      <data key="d0">225072</data>
    </edge>
    <edge source="DNK" target="AUS">
      <data key="d0">5649486</data>
    </edge>
    <edge source="DNK" target="AUT">
      <data key="d0">73880555</data>
    </edge>
    <edge source="DNK" target="ARM">
      <data key="d0">154039</data>
    </edge>
    <edge source="DNK" target="BEL">
      <data key="d0">116913523</data>
    </edge>
    <edge source="DNK" target="BRA">
      <data key="d0">95091</data>
    </edge>
    <edge source="DNK" target="BGR">
      <data key="d0">1002224</data>
    </edge>
    <edge source="DNK" target="BLR">
      <data key="d0">2433267</data>
    </edge>
    <edge source="DNK" target="CMR">
      <data key="d0">34478</data>
    </edge>
    <edge source="DNK" target="CAN">
      <data key="d0">9386177</data>
    </edge>
    <edge source="DNK" target="CHL">
      <data key="d0">742372</data>
    </edge>
    <edge source="DNK" target="CHN">
      <data key="d0">1755558</data>
    </edge>
    <edge source="DNK" target="COL">
      <data key="d0">17646</data>
    </edge>
    <edge source="DNK" target="CRI">
      <data key="d0">50503</data>
    </edge>
    <edge source="DNK" target="HRV">
      <data key="d0">1138694</data>
    </edge>
    <edge source="DNK" target="CZE">
      <data key="d0">8701705</data>
    </edge>
    <edge source="DNK" target="BEN">
      <data key="d0">117677</data>
    </edge>
    <edge source="DNK" target="ECU">
      <data key="d0">50652</data>
    </edge>
    <edge source="DNK" target="EST">
      <data key="d0">11546620</data>
    </edge>
    <edge source="DNK" target="FIN">
      <data key="d0">266169888</data>
    </edge>
    <edge source="DNK" target="FRA">
      <data key="d0">133680949</data>
    </edge>
    <edge source="DNK" target="GEO">
      <data key="d0">54967</data>
    </edge>
    <edge source="DNK" target="DEU">
      <data key="d0">1011401480</data>
    </edge>
    <edge source="DNK" target="GHA">
      <data key="d0">62319</data>
    </edge>
    <edge source="DNK" target="GRC">
      <data key="d0">8722445</data>
    </edge>
    <edge source="DNK" target="HKG">
      <data key="d0">1121150</data>
    </edge>
    <edge source="DNK" target="HUN">
      <data key="d0">3340469</data>
    </edge>
    <edge source="DNK" target="IDN">
      <data key="d0">72174</data>
    </edge>
    <edge source="DNK" target="IRL">
      <data key="d0">62607753</data>
    </edge>
    <edge source="DNK" target="ISR">
      <data key="d0">1900054</data>
    </edge>
    <edge source="DNK" target="ITA">
      <data key="d0">103418910</data>
    </edge>
    <edge source="DNK" target="CIV">
      <data key="d0">39308</data>
    </edge>
    <edge source="DNK" target="JPN">
      <data key="d0">5452031</data>
    </edge>
    <edge source="DNK" target="KAZ">
      <data key="d0">835848</data>
    </edge>
    <edge source="DNK" target="JOR">
      <data key="d0">757449</data>
    </edge>
    <edge source="DNK" target="KOR">
      <data key="d0">2006519</data>
    </edge>
    <edge source="DNK" target="LBN">
      <data key="d0">4339288</data>
    </edge>
    <edge source="DNK" target="LVA">
      <data key="d0">9530244</data>
    </edge>
    <edge source="DNK" target="LTU">
      <data key="d0">12529800</data>
    </edge>
    <edge source="DNK" target="MYS">
      <data key="d0">157707</data>
    </edge>
    <edge source="DNK" target="MEX">
      <data key="d0">91651</data>
    </edge>
    <edge source="DNK" target="MAR">
      <data key="d0">332487</data>
    </edge>
    <edge source="DNK" target="OMN">
      <data key="d0">43579</data>
    </edge>
    <edge source="DNK" target="NLD">
      <data key="d0">357819821</data>
    </edge>
    <edge source="DNK" target="NZL">
      <data key="d0">761527</data>
    </edge>
    <edge source="DNK" target="NOR">
      <data key="d0">434707417</data>
    </edge>
    <edge source="DNK" target="PRY">
      <data key="d0">13629</data>
    </edge>
    <edge source="DNK" target="PHL">
      <data key="d0">18732</data>
    </edge>
    <edge source="DNK" target="POL">
      <data key="d0">40591895</data>
    </edge>
    <edge source="DNK" target="PRT">
      <data key="d0">3534797</data>
    </edge>
    <edge source="DNK" target="ROU">
      <data key="d0">2883774</data>
    </edge>
    <edge source="DNK" target="RUS">
      <data key="d0">22315985</data>
    </edge>
    <edge source="DNK" target="SAU">
      <data key="d0">2150284</data>
    </edge>
    <edge source="DNK" target="SEN">
      <data key="d0">61428</data>
    </edge>
    <edge source="DNK" target="SRB">
      <data key="d0">2253875</data>
    </edge>
    <edge source="DNK" target="IND">
      <data key="d0">7189001</data>
    </edge>
    <edge source="DNK" target="SGP">
      <data key="d0">861829</data>
    </edge>
    <edge source="DNK" target="SVK">
      <data key="d0">1686736</data>
    </edge>
    <edge source="DNK" target="VNM">
      <data key="d0">143106</data>
    </edge>
    <edge source="DNK" target="SVN">
      <data key="d0">6239818</data>
    </edge>
    <edge source="DNK" target="ZAF">
      <data key="d0">1496672</data>
    </edge>
    <edge source="DNK" target="ESP">
      <data key="d0">132869495</data>
    </edge>
    <edge source="DNK" target="SWE">
      <data key="d0">559638060</data>
    </edge>
    <edge source="DNK" target="CHE">
      <data key="d0">82744131</data>
    </edge>
    <edge source="DNK" target="THA">
      <data key="d0">2876317</data>
    </edge>
    <edge source="DNK" target="ARE">
      <data key="d0">5080875</data>
    </edge>
    <edge source="DNK" target="TUN">
      <data key="d0">48724</data>
    </edge>
    <edge source="DNK" target="TUR">
      <data key="d0">17637743</data>
    </edge>
    <edge source="DNK" target="UGA">
      <data key="d0">29983</data>
    </edge>
    <edge source="DNK" target="UKR">
      <data key="d0">4668677</data>
    </edge>
    <edge source="DNK" target="MKD">
      <data key="d0">192827</data>
    </edge>
    <edge source="DNK" target="EGY">
      <data key="d0">2516749</data>
    </edge>
    <edge source="DNK" target="GBR">
      <data key="d0">190095426</data>
    </edge>
    <edge source="DNK" target="TZA">
      <data key="d0">15825</data>
    </edge>
    <edge source="DNK" target="USA">
      <data key="d0">13463719</data>
    </edge>
    <edge source="DNK" target="URY">
      <data key="d0">37702</data>
    </edge>
    <edge source="ECU" target="ARG">
      <data key="d0">97715</data>
    </edge>
    <edge source="ECU" target="AUS">
      <data key="d0">115995</data>
    </edge>
    <edge source="ECU" target="AUT">
      <data key="d0">46069</data>
    </edge>
    <edge source="ECU" target="BEL">
      <data key="d0">87931</data>
    </edge>
    <edge source="ECU" target="BOL">
      <data key="d0">596065</data>
    </edge>
    <edge source="ECU" target="BRA">
      <data key="d0">377182</data>
    </edge>
    <edge source="ECU" target="CAN">
      <data key="d0">290761</data>
    </edge>
    <edge source="ECU" target="CHL">
      <data key="d0">3624624</data>
    </edge>
    <edge source="ECU" target="COL">
      <data key="d0">5635816</data>
    </edge>
    <edge source="ECU" target="CRI">
      <data key="d0">478281</data>
    </edge>
    <edge source="ECU" target="DNK">
      <data key="d0">21241</data>
    </edge>
    <edge source="ECU" target="FIN">
      <data key="d0">16877</data>
    </edge>
    <edge source="ECU" target="FRA">
      <data key="d0">1288397</data>
    </edge>
    <edge source="ECU" target="DEU">
      <data key="d0">2624889</data>
    </edge>
    <edge source="ECU" target="GRC">
      <data key="d0">30442</data>
    </edge>
    <edge source="ECU" target="GTM">
      <data key="d0">99823</data>
    </edge>
    <edge source="ECU" target="HKG">
      <data key="d0">41185</data>
    </edge>
    <edge source="ECU" target="ITA">
      <data key="d0">286641</data>
    </edge>
    <edge source="ECU" target="JPN">
      <data key="d0">837581</data>
    </edge>
    <edge source="ECU" target="KOR">
      <data key="d0">10114</data>
    </edge>
    <edge source="ECU" target="MEX">
      <data key="d0">2567723</data>
    </edge>
    <edge source="ECU" target="NLD">
      <data key="d0">128170</data>
    </edge>
    <edge source="ECU" target="NZL">
      <data key="d0">26616</data>
    </edge>
    <edge source="ECU" target="NIC">
      <data key="d0">27188</data>
    </edge>
    <edge source="ECU" target="NOR">
      <data key="d0">28233</data>
    </edge>
    <edge source="ECU" target="PAN">
      <data key="d0">693364</data>
    </edge>
    <edge source="ECU" target="PRY">
      <data key="d0">86716</data>
    </edge>
    <edge source="ECU" target="PER">
      <data key="d0">1717518</data>
    </edge>
    <edge source="ECU" target="POL">
      <data key="d0">19160</data>
    </edge>
    <edge source="ECU" target="PRT">
      <data key="d0">95062</data>
    </edge>
    <edge source="ECU" target="ROU">
      <data key="d0">51544</data>
    </edge>
    <edge source="ECU" target="SGP">
      <data key="d0">10242</data>
    </edge>
    <edge source="ECU" target="ZAF">
      <data key="d0">115515</data>
    </edge>
    <edge source="ECU" target="ESP">
      <data key="d0">749582</data>
    </edge>
    <edge source="ECU" target="SWE">
      <data key="d0">82033</data>
    </edge>
    <edge source="ECU" target="CHE">
      <data key="d0">102171</data>
    </edge>
    <edge source="ECU" target="THA">
      <data key="d0">35585</data>
    </edge>
    <edge source="ECU" target="ARE">
      <data key="d0">64355</data>
    </edge>
    <edge source="ECU" target="GBR">
      <data key="d0">279857</data>
    </edge>
    <edge source="ECU" target="USA">
      <data key="d0">7651625</data>
    </edge>
    <edge source="ECU" target="URY">
      <data key="d0">179058</data>
    </edge>
    <edge source="GTM" target="ARG">
      <data key="d0">62639</data>
    </edge>
    <edge source="GTM" target="AUS">
      <data key="d0">346953</data>
    </edge>
    <edge source="GTM" target="BEL">
      <data key="d0">140766</data>
    </edge>
    <edge source="GTM" target="BRA">
      <data key="d0">1570270</data>
    </edge>
    <edge source="GTM" target="CAN">
      <data key="d0">8528046</data>
    </edge>
    <edge source="GTM" target="CHL">
      <data key="d0">581286</data>
    </edge>
    <edge source="GTM" target="CHN">
      <data key="d0">206771</data>
    </edge>
    <edge source="GTM" target="COL">
      <data key="d0">66606</data>
    </edge>
    <edge source="GTM" target="CRI">
      <data key="d0">6785617</data>
    </edge>
    <edge source="GTM" target="CZE">
      <data key="d0">12461</data>
    </edge>
    <edge source="GTM" target="DNK">
      <data key="d0">15416</data>
    </edge>
    <edge source="GTM" target="ECU">
      <data key="d0">58007</data>
    </edge>
    <edge source="GTM" target="SLV">
      <data key="d0">13453665</data>
    </edge>
    <edge source="GTM" target="FRA">
      <data key="d0">56090</data>
    </edge>
    <edge source="GTM" target="DEU">
      <data key="d0">427876</data>
    </edge>
    <edge source="GTM" target="HND">
      <data key="d0">7982564</data>
    </edge>
    <edge source="GTM" target="HKG">
      <data key="d0">1283630</data>
    </edge>
    <edge source="GTM" target="IDN">
      <data key="d0">78899</data>
    </edge>
    <edge source="GTM" target="ISR">
      <data key="d0">422582</data>
    </edge>
    <edge source="GTM" target="ITA">
      <data key="d0">2868378</data>
    </edge>
    <edge source="GTM" target="JAM">
      <data key="d0">86346</data>
    </edge>
    <edge source="GTM" target="JPN">
      <data key="d0">1489162</data>
    </edge>
    <edge source="GTM" target="KOR">
      <data key="d0">966750</data>
    </edge>
    <edge source="GTM" target="MEX">
      <data key="d0">4876180</data>
    </edge>
    <edge source="GTM" target="NLD">
      <data key="d0">7665513</data>
    </edge>
    <edge source="GTM" target="NIC">
      <data key="d0">9647631</data>
    </edge>
    <edge source="GTM" target="PAN">
      <data key="d0">1686666</data>
    </edge>
    <edge source="GTM" target="PRY">
      <data key="d0">168437</data>
    </edge>
    <edge source="GTM" target="PER">
      <data key="d0">52475</data>
    </edge>
    <edge source="GTM" target="POL">
      <data key="d0">71024</data>
    </edge>
    <edge source="GTM" target="RUS">
      <data key="d0">90819</data>
    </edge>
    <edge source="GTM" target="SAU">
      <data key="d0">78157</data>
    </edge>
    <edge source="GTM" target="SGP">
      <data key="d0">96642</data>
    </edge>
    <edge source="GTM" target="SVK">
      <data key="d0">13995</data>
    </edge>
    <edge source="GTM" target="VNM">
      <data key="d0">24581</data>
    </edge>
    <edge source="GTM" target="ZAF">
      <data key="d0">42369</data>
    </edge>
    <edge source="GTM" target="SWE">
      <data key="d0">31847</data>
    </edge>
    <edge source="GTM" target="ARE">
      <data key="d0">563891</data>
    </edge>
    <edge source="GTM" target="TUR">
      <data key="d0">135803</data>
    </edge>
    <edge source="GTM" target="GBR">
      <data key="d0">667141</data>
    </edge>
    <edge source="GTM" target="USA">
      <data key="d0">1138704708</data>
    </edge>
    <edge source="GTM" target="URY">
      <data key="d0">86931</data>
    </edge>
    <edge source="HND" target="CHL">
      <data key="d0">29549</data>
    </edge>
    <edge source="HND" target="CHN">
      <data key="d0">172041</data>
    </edge>
    <edge source="HND" target="CRI">
      <data key="d0">1303307</data>
    </edge>
    <edge source="HND" target="SLV">
      <data key="d0">1044946</data>
    </edge>
    <edge source="HND" target="DEU">
      <data key="d0">12284</data>
    </edge>
    <edge source="HND" target="GTM">
      <data key="d0">4805448</data>
    </edge>
    <edge source="HND" target="MEX">
      <data key="d0">31670</data>
    </edge>
    <edge source="HND" target="NIC">
      <data key="d0">732874</data>
    </edge>
    <edge source="HND" target="PAN">
      <data key="d0">228379</data>
    </edge>
    <edge source="HND" target="PRY">
      <data key="d0">27726</data>
    </edge>
    <edge source="HND" target="USA">
      <data key="d0">9301173</data>
    </edge>
    <edge source="HKG" target="ALB">
      <data key="d0">81775</data>
    </edge>
    <edge source="HKG" target="DZA">
      <data key="d0">49128</data>
    </edge>
    <edge source="HKG" target="AZE">
      <data key="d0">1766036</data>
    </edge>
    <edge source="HKG" target="ARG">
      <data key="d0">25096777</data>
    </edge>
    <edge source="HKG" target="AUS">
      <data key="d0">635325764</data>
    </edge>
    <edge source="HKG" target="AUT">
      <data key="d0">71136736</data>
    </edge>
    <edge source="HKG" target="ARM">
      <data key="d0">95170</data>
    </edge>
    <edge source="HKG" target="BEL">
      <data key="d0">130190313</data>
    </edge>
    <edge source="HKG" target="BOL">
      <data key="d0">137203</data>
    </edge>
    <edge source="HKG" target="BRA">
      <data key="d0">45532583</data>
    </edge>
    <edge source="HKG" target="BGR">
      <data key="d0">336270</data>
    </edge>
    <edge source="HKG" target="BDI">
      <data key="d0">28914</data>
    </edge>
    <edge source="HKG" target="BLR">
      <data key="d0">447741</data>
    </edge>
    <edge source="HKG" target="KHM">
      <data key="d0">64114820</data>
    </edge>
    <edge source="HKG" target="CMR">
      <data key="d0">1294864</data>
    </edge>
    <edge source="HKG" target="CAN">
      <data key="d0">791256041</data>
    </edge>
    <edge source="HKG" target="LKA">
      <data key="d0">28647786</data>
    </edge>
    <edge source="HKG" target="CHL">
      <data key="d0">74101083</data>
    </edge>
    <edge source="HKG" target="CHN">
      <data key="d0">1165901738</data>
    </edge>
    <edge source="HKG" target="COL">
      <data key="d0">16552621</data>
    </edge>
    <edge source="HKG" target="CRI">
      <data key="d0">973800</data>
    </edge>
    <edge source="HKG" target="HRV">
      <data key="d0">897063</data>
    </edge>
    <edge source="HKG" target="CZE">
      <data key="d0">18571194</data>
    </edge>
    <edge source="HKG" target="BEN">
      <data key="d0">31342</data>
    </edge>
    <edge source="HKG" target="DNK">
      <data key="d0">203245165</data>
    </edge>
    <edge source="HKG" target="ECU">
      <data key="d0">1403621</data>
    </edge>
    <edge source="HKG" target="SLV">
      <data key="d0">549127</data>
    </edge>
    <edge source="HKG" target="EST">
      <data key="d0">12291028</data>
    </edge>
    <edge source="HKG" target="FIN">
      <data key="d0">46700745</data>
    </edge>
    <edge source="HKG" target="FRA">
      <data key="d0">733860851</data>
    </edge>
    <edge source="HKG" target="GEO">
      <data key="d0">102463</data>
    </edge>
    <edge source="HKG" target="GMB">
      <data key="d0">205676</data>
    </edge>
    <edge source="HKG" target="DEU">
      <data key="d0">1702716468</data>
    </edge>
    <edge source="HKG" target="GHA">
      <data key="d0">1027579</data>
    </edge>
    <edge source="HKG" target="GRC">
      <data key="d0">15972613</data>
    </edge>
    <edge source="HKG" target="GTM">
      <data key="d0">914647</data>
    </edge>
    <edge source="HKG" target="HND">
      <data key="d0">6900789</data>
    </edge>
    <edge source="HKG" target="HUN">
      <data key="d0">6289921</data>
    </edge>
    <edge source="HKG" target="IDN">
      <data key="d0">103948436</data>
    </edge>
    <edge source="HKG" target="IRL">
      <data key="d0">42812367</data>
    </edge>
    <edge source="HKG" target="ISR">
      <data key="d0">55442452</data>
    </edge>
    <edge source="HKG" target="ITA">
      <data key="d0">716721269</data>
    </edge>
    <edge source="HKG" target="CIV">
      <data key="d0">227464</data>
    </edge>
    <edge source="HKG" target="JAM">
      <data key="d0">13678</data>
    </edge>
    <edge source="HKG" target="JPN">
      <data key="d0">1659551700</data>
    </edge>
    <edge source="HKG" target="KAZ">
      <data key="d0">2227479</data>
    </edge>
    <edge source="HKG" target="JOR">
      <data key="d0">9162415</data>
    </edge>
    <edge source="HKG" target="KOR">
      <data key="d0">381784407</data>
    </edge>
    <edge source="HKG" target="KGZ">
      <data key="d0">77261</data>
    </edge>
    <edge source="HKG" target="LBN">
      <data key="d0">14871797</data>
    </edge>
    <edge source="HKG" target="LVA">
      <data key="d0">13974380</data>
    </edge>
    <edge source="HKG" target="LTU">
      <data key="d0">2369891</data>
    </edge>
    <edge source="HKG" target="MDG">
      <data key="d0">1031535</data>
    </edge>
    <edge source="HKG" target="MWI">
      <data key="d0">135546</data>
    </edge>
    <edge source="HKG" target="MYS">
      <data key="d0">78066728</data>
    </edge>
    <edge source="HKG" target="MUS">
      <data key="d0">879720</data>
    </edge>
    <edge source="HKG" target="MEX">
      <data key="d0">83725536</data>
    </edge>
    <edge source="HKG" target="MDA">
      <data key="d0">13155</data>
    </edge>
    <edge source="HKG" target="MAR">
      <data key="d0">4771927</data>
    </edge>
    <edge source="HKG" target="MOZ">
      <data key="d0">289262</data>
    </edge>
    <edge source="HKG" target="OMN">
      <data key="d0">562958</data>
    </edge>
    <edge source="HKG" target="NAM">
      <data key="d0">77940</data>
    </edge>
    <edge source="HKG" target="NLD">
      <data key="d0">600168967</data>
    </edge>
    <edge source="HKG" target="NZL">
      <data key="d0">110678442</data>
    </edge>
    <edge source="HKG" target="NIC">
      <data key="d0">228288</data>
    </edge>
    <edge source="HKG" target="NOR">
      <data key="d0">135656519</data>
    </edge>
    <edge source="HKG" target="PAK">
      <data key="d0">2121765</data>
    </edge>
    <edge source="HKG" target="PAN">
      <data key="d0">73072755</data>
    </edge>
    <edge source="HKG" target="PRY">
      <data key="d0">809198</data>
    </edge>
    <edge source="HKG" target="PER">
      <data key="d0">15703572</data>
    </edge>
    <edge source="HKG" target="PHL">
      <data key="d0">65520888</data>
    </edge>
    <edge source="HKG" target="POL">
      <data key="d0">35519567</data>
    </edge>
    <edge source="HKG" target="PRT">
      <data key="d0">12097862</data>
    </edge>
    <edge source="HKG" target="ROU">
      <data key="d0">4197035</data>
    </edge>
    <edge source="HKG" target="RUS">
      <data key="d0">170694225</data>
    </edge>
    <edge source="HKG" target="SAU">
      <data key="d0">81422251</data>
    </edge>
    <edge source="HKG" target="SEN">
      <data key="d0">452315</data>
    </edge>
    <edge source="HKG" target="SRB">
      <data key="d0">633578</data>
    </edge>
    <edge source="HKG" target="IND">
      <data key="d0">41002619</data>
    </edge>
    <edge source="HKG" target="SGP">
      <data key="d0">273949174</data>
    </edge>
    <edge source="HKG" target="SVK">
      <data key="d0">6044070</data>
    </edge>
    <edge source="HKG" target="VNM">
      <data key="d0">68169231</data>
    </edge>
    <edge source="HKG" target="SVN">
      <data key="d0">4305679</data>
    </edge>
    <edge source="HKG" target="ZAF">
      <data key="d0">87478246</data>
    </edge>
    <edge source="HKG" target="ZWE">
      <data key="d0">39056</data>
    </edge>
    <edge source="HKG" target="ESP">
      <data key="d0">387992532</data>
    </edge>
    <edge source="HKG" target="SWE">
      <data key="d0">289730717</data>
    </edge>
    <edge source="HKG" target="CHE">
      <data key="d0">124318491</data>
    </edge>
    <edge source="HKG" target="THA">
      <data key="d0">99374834</data>
    </edge>
    <edge source="HKG" target="TGO">
      <data key="d0">174463</data>
    </edge>
    <edge source="HKG" target="ARE">
      <data key="d0">193843215</data>
    </edge>
    <edge source="HKG" target="TUN">
      <data key="d0">4269417</data>
    </edge>
    <edge source="HKG" target="TUR">
      <data key="d0">32815194</data>
    </edge>
    <edge source="HKG" target="UGA">
      <data key="d0">918713</data>
    </edge>
    <edge source="HKG" target="UKR">
      <data key="d0">14137347</data>
    </edge>
    <edge source="HKG" target="MKD">
      <data key="d0">30637</data>
    </edge>
    <edge source="HKG" target="EGY">
      <data key="d0">5342653</data>
    </edge>
    <edge source="HKG" target="GBR">
      <data key="d0">1624602655</data>
    </edge>
    <edge source="HKG" target="TZA">
      <data key="d0">195228</data>
    </edge>
    <edge source="HKG" target="USA">
      <data key="d0">8333797115</data>
    </edge>
    <edge source="HKG" target="BFA">
      <data key="d0">43309</data>
    </edge>
    <edge source="HKG" target="URY">
      <data key="d0">9151378</data>
    </edge>
    <edge source="ISR" target="ALB">
      <data key="d0">11000</data>
    </edge>
    <edge source="ISR" target="AZE">
      <data key="d0">481000</data>
    </edge>
    <edge source="ISR" target="ARG">
      <data key="d0">72000</data>
    </edge>
    <edge source="ISR" target="AUS">
      <data key="d0">1126000</data>
    </edge>
    <edge source="ISR" target="AUT">
      <data key="d0">2911000</data>
    </edge>
    <edge source="ISR" target="BEL">
      <data key="d0">1848000</data>
    </edge>
    <edge source="ISR" target="BRA">
      <data key="d0">583000</data>
    </edge>
    <edge source="ISR" target="BGR">
      <data key="d0">17000</data>
    </edge>
    <edge source="ISR" target="CMR">
      <data key="d0">36000</data>
    </edge>
    <edge source="ISR" target="CAN">
      <data key="d0">3200000</data>
    </edge>
    <edge source="ISR" target="CHL">
      <data key="d0">1161000</data>
    </edge>
    <edge source="ISR" target="CHN">
      <data key="d0">236000</data>
    </edge>
    <edge source="ISR" target="HRV">
      <data key="d0">107000</data>
    </edge>
    <edge source="ISR" target="CZE">
      <data key="d0">34000</data>
    </edge>
    <edge source="ISR" target="DNK">
      <data key="d0">157000</data>
    </edge>
    <edge source="ISR" target="ETH">
      <data key="d0">51000</data>
    </edge>
    <edge source="ISR" target="FIN">
      <data key="d0">23000</data>
    </edge>
    <edge source="ISR" target="FRA">
      <data key="d0">1475000</data>
    </edge>
    <edge source="ISR" target="GEO">
      <data key="d0">139000</data>
    </edge>
    <edge source="ISR" target="DEU">
      <data key="d0">10002000</data>
    </edge>
    <edge source="ISR" target="GHA">
      <data key="d0">15000</data>
    </edge>
    <edge source="ISR" target="GRC">
      <data key="d0">397000</data>
    </edge>
    <edge source="ISR" target="HND">
      <data key="d0">1226000</data>
    </edge>
    <edge source="ISR" target="HKG">
      <data key="d0">818000</data>
    </edge>
    <edge source="ISR" target="HUN">
      <data key="d0">353000</data>
    </edge>
    <edge source="ISR" target="IDN">
      <data key="d0">49000</data>
    </edge>
    <edge source="ISR" target="IRL">
      <data key="d0">934000</data>
    </edge>
    <edge source="ISR" target="ITA">
      <data key="d0">9288000</data>
    </edge>
    <edge source="ISR" target="JPN">
      <data key="d0">752000</data>
    </edge>
    <edge source="ISR" target="KAZ">
      <data key="d0">290000</data>
    </edge>
    <edge source="ISR" target="JOR">
      <data key="d0">174000</data>
    </edge>
    <edge source="ISR" target="KOR">
      <data key="d0">1222000</data>
    </edge>
    <edge source="ISR" target="LVA">
      <data key="d0">112000</data>
    </edge>
    <edge source="ISR" target="LTU">
      <data key="d0">188000</data>
    </edge>
    <edge source="ISR" target="MYS">
      <data key="d0">26000</data>
    </edge>
    <edge source="ISR" target="MEX">
      <data key="d0">973000</data>
    </edge>
    <edge source="ISR" target="MDA">
      <data key="d0">20000</data>
    </edge>
    <edge source="ISR" target="NLD">
      <data key="d0">5680000</data>
    </edge>
    <edge source="ISR" target="NZL">
      <data key="d0">67000</data>
    </edge>
    <edge source="ISR" target="NOR">
      <data key="d0">84000</data>
    </edge>
    <edge source="ISR" target="PAN">
      <data key="d0">382000</data>
    </edge>
    <edge source="ISR" target="PER">
      <data key="d0">30000</data>
    </edge>
    <edge source="ISR" target="PHL">
      <data key="d0">309000</data>
    </edge>
    <edge source="ISR" target="POL">
      <data key="d0">96000</data>
    </edge>
    <edge source="ISR" target="PRT">
      <data key="d0">81000</data>
    </edge>
    <edge source="ISR" target="ROU">
      <data key="d0">297000</data>
    </edge>
    <edge source="ISR" target="RUS">
      <data key="d0">387000</data>
    </edge>
    <edge source="ISR" target="SAU">
      <data key="d0">12000</data>
    </edge>
    <edge source="ISR" target="IND">
      <data key="d0">139000</data>
    </edge>
    <edge source="ISR" target="SGP">
      <data key="d0">602000</data>
    </edge>
    <edge source="ISR" target="VNM">
      <data key="d0">38000</data>
    </edge>
    <edge source="ISR" target="SVN">
      <data key="d0">1100000</data>
    </edge>
    <edge source="ISR" target="ZAF">
      <data key="d0">898000</data>
    </edge>
    <edge source="ISR" target="ESP">
      <data key="d0">611000</data>
    </edge>
    <edge source="ISR" target="SWE">
      <data key="d0">77000</data>
    </edge>
    <edge source="ISR" target="CHE">
      <data key="d0">2505000</data>
    </edge>
    <edge source="ISR" target="THA">
      <data key="d0">171000</data>
    </edge>
    <edge source="ISR" target="TUR">
      <data key="d0">63000</data>
    </edge>
    <edge source="ISR" target="UGA">
      <data key="d0">54000</data>
    </edge>
    <edge source="ISR" target="UKR">
      <data key="d0">124000</data>
    </edge>
    <edge source="ISR" target="EGY">
      <data key="d0">2322000</data>
    </edge>
    <edge source="ISR" target="GBR">
      <data key="d0">4140000</data>
    </edge>
    <edge source="ISR" target="USA">
      <data key="d0">93881000</data>
    </edge>
    <edge source="ISR" target="URY">
      <data key="d0">15000</data>
    </edge>
    <edge source="JPN" target="DZA">
      <data key="d0">33825</data>
    </edge>
    <edge source="JPN" target="AZE">
      <data key="d0">27436</data>
    </edge>
    <edge source="JPN" target="ARG">
      <data key="d0">219150</data>
    </edge>
    <edge source="JPN" target="AUS">
      <data key="d0">10374363</data>
    </edge>
    <edge source="JPN" target="AUT">
      <data key="d0">682166</data>
    </edge>
    <edge source="JPN" target="BEL">
      <data key="d0">1717631</data>
    </edge>
    <edge source="JPN" target="BRA">
      <data key="d0">2225422</data>
    </edge>
    <edge source="JPN" target="BLR">
      <data key="d0">18967</data>
    </edge>
    <edge source="JPN" target="KHM">
      <data key="d0">57628</data>
    </edge>
    <edge source="JPN" target="CMR">
      <data key="d0">11876</data>
    </edge>
    <edge source="JPN" target="CAN">
      <data key="d0">6152139</data>
    </edge>
    <edge source="JPN" target="LKA">
      <data key="d0">11476</data>
    </edge>
    <edge source="JPN" target="CHL">
      <data key="d0">377589</data>
    </edge>
    <edge source="JPN" target="CHN">
      <data key="d0">77772968</data>
    </edge>
    <edge source="JPN" target="CZE">
      <data key="d0">67437</data>
    </edge>
    <edge source="JPN" target="DNK">
      <data key="d0">510397</data>
    </edge>
    <edge source="JPN" target="ECU">
      <data key="d0">263473</data>
    </edge>
    <edge source="JPN" target="ETH">
      <data key="d0">56864</data>
    </edge>
    <edge source="JPN" target="EST">
      <data key="d0">89511</data>
    </edge>
    <edge source="JPN" target="FIN">
      <data key="d0">1296257</data>
    </edge>
    <edge source="JPN" target="FRA">
      <data key="d0">31639073</data>
    </edge>
    <edge source="JPN" target="DEU">
      <data key="d0">16871819</data>
    </edge>
    <edge source="JPN" target="GRC">
      <data key="d0">566998</data>
    </edge>
    <edge source="JPN" target="HKG">
      <data key="d0">105695679</data>
    </edge>
    <edge source="JPN" target="IDN">
      <data key="d0">1829129</data>
    </edge>
    <edge source="JPN" target="IRL">
      <data key="d0">185425</data>
    </edge>
    <edge source="JPN" target="ISR">
      <data key="d0">434792</data>
    </edge>
    <edge source="JPN" target="ITA">
      <data key="d0">13569516</data>
    </edge>
    <edge source="JPN" target="KAZ">
      <data key="d0">70432</data>
    </edge>
    <edge source="JPN" target="KOR">
      <data key="d0">51946116</data>
    </edge>
    <edge source="JPN" target="KGZ">
      <data key="d0">39513</data>
    </edge>
    <edge source="JPN" target="LBN">
      <data key="d0">44812</data>
    </edge>
    <edge source="JPN" target="LVA">
      <data key="d0">116221</data>
    </edge>
    <edge source="JPN" target="LTU">
      <data key="d0">45915</data>
    </edge>
    <edge source="JPN" target="MWI">
      <data key="d0">20433</data>
    </edge>
    <edge source="JPN" target="MYS">
      <data key="d0">12285173</data>
    </edge>
    <edge source="JPN" target="MUS">
      <data key="d0">11225</data>
    </edge>
    <edge source="JPN" target="MEX">
      <data key="d0">244080</data>
    </edge>
    <edge source="JPN" target="MOZ">
      <data key="d0">53168</data>
    </edge>
    <edge source="JPN" target="NLD">
      <data key="d0">4933217</data>
    </edge>
    <edge source="JPN" target="NZL">
      <data key="d0">946955</data>
    </edge>
    <edge source="JPN" target="NOR">
      <data key="d0">607701</data>
    </edge>
    <edge source="JPN" target="PAK">
      <data key="d0">57954</data>
    </edge>
    <edge source="JPN" target="PER">
      <data key="d0">148054</data>
    </edge>
    <edge source="JPN" target="PHL">
      <data key="d0">1609941</data>
    </edge>
    <edge source="JPN" target="POL">
      <data key="d0">49585</data>
    </edge>
    <edge source="JPN" target="PRT">
      <data key="d0">15033</data>
    </edge>
    <edge source="JPN" target="ROU">
      <data key="d0">148117</data>
    </edge>
    <edge source="JPN" target="RUS">
      <data key="d0">3099540</data>
    </edge>
    <edge source="JPN" target="SAU">
      <data key="d0">729146</data>
    </edge>
    <edge source="JPN" target="IND">
      <data key="d0">217747</data>
    </edge>
    <edge source="JPN" target="SGP">
      <data key="d0">15932180</data>
    </edge>
    <edge source="JPN" target="VNM">
      <data key="d0">7324044</data>
    </edge>
    <edge source="JPN" target="SVN">
      <data key="d0">11776</data>
    </edge>
    <edge source="JPN" target="ZAF">
      <data key="d0">1030942</data>
    </edge>
    <edge source="JPN" target="ESP">
      <data key="d0">2161067</data>
    </edge>
    <edge source="JPN" target="SWE">
      <data key="d0">1366813</data>
    </edge>
    <edge source="JPN" target="CHE">
      <data key="d0">4005078</data>
    </edge>
    <edge source="JPN" target="THA">
      <data key="d0">23804782</data>
    </edge>
    <edge source="JPN" target="ARE">
      <data key="d0">8360887</data>
    </edge>
    <edge source="JPN" target="TUR">
      <data key="d0">344403</data>
    </edge>
    <edge source="JPN" target="UKR">
      <data key="d0">34502</data>
    </edge>
    <edge source="JPN" target="EGY">
      <data key="d0">16712</data>
    </edge>
    <edge source="JPN" target="GBR">
      <data key="d0">19830208</data>
    </edge>
    <edge source="JPN" target="USA">
      <data key="d0">59474753</data>
    </edge>
    <edge source="KOR" target="DZA">
      <data key="d0">192165</data>
    </edge>
    <edge source="KOR" target="AZE">
      <data key="d0">54914</data>
    </edge>
    <edge source="KOR" target="ARG">
      <data key="d0">131599</data>
    </edge>
    <edge source="KOR" target="AUS">
      <data key="d0">13819887</data>
    </edge>
    <edge source="KOR" target="AUT">
      <data key="d0">417001</data>
    </edge>
    <edge source="KOR" target="ARM">
      <data key="d0">1977325</data>
    </edge>
    <edge source="KOR" target="BEL">
      <data key="d0">22714655</data>
    </edge>
    <edge source="KOR" target="BRA">
      <data key="d0">4602551</data>
    </edge>
    <edge source="KOR" target="BGR">
      <data key="d0">38203</data>
    </edge>
    <edge source="KOR" target="BLR">
      <data key="d0">10876</data>
    </edge>
    <edge source="KOR" target="KHM">
      <data key="d0">19962343</data>
    </edge>
    <edge source="KOR" target="CMR">
      <data key="d0">262041</data>
    </edge>
    <edge source="KOR" target="CAN">
      <data key="d0">21440423</data>
    </edge>
    <edge source="KOR" target="LKA">
      <data key="d0">1094160</data>
    </edge>
    <edge source="KOR" target="CHL">
      <data key="d0">1612419</data>
    </edge>
    <edge source="KOR" target="CHN">
      <data key="d0">363819203</data>
    </edge>
    <edge source="KOR" target="COL">
      <data key="d0">438134</data>
    </edge>
    <edge source="KOR" target="CRI">
      <data key="d0">65354</data>
    </edge>
    <edge source="KOR" target="HRV">
      <data key="d0">89677</data>
    </edge>
    <edge source="KOR" target="CZE">
      <data key="d0">1156860</data>
    </edge>
    <edge source="KOR" target="BEN">
      <data key="d0">81731</data>
    </edge>
    <edge source="KOR" target="DNK">
      <data key="d0">2230568</data>
    </edge>
    <edge source="KOR" target="ECU">
      <data key="d0">224908</data>
    </edge>
    <edge source="KOR" target="SLV">
      <data key="d0">39895</data>
    </edge>
    <edge source="KOR" target="EST">
      <data key="d0">67933</data>
    </edge>
    <edge source="KOR" target="FIN">
      <data key="d0">8458459</data>
    </edge>
    <edge source="KOR" target="FRA">
      <data key="d0">45025154</data>
    </edge>
    <edge source="KOR" target="DEU">
      <data key="d0">29046476</data>
    </edge>
    <edge source="KOR" target="GHA">
      <data key="d0">1604644</data>
    </edge>
    <edge source="KOR" target="GRC">
      <data key="d0">213257</data>
    </edge>
    <edge source="KOR" target="GTM">
      <data key="d0">7092689</data>
    </edge>
    <edge source="KOR" target="HND">
      <data key="d0">2187508</data>
    </edge>
    <edge source="KOR" target="HKG">
      <data key="d0">47543200</data>
    </edge>
    <edge source="KOR" target="HUN">
      <data key="d0">1201407</data>
    </edge>
    <edge source="KOR" target="IDN">
      <data key="d0">88184798</data>
    </edge>
    <edge source="KOR" target="IRL">
      <data key="d0">541019</data>
    </edge>
    <edge source="KOR" target="ISR">
      <data key="d0">517782</data>
    </edge>
    <edge source="KOR" target="ITA">
      <data key="d0">10496427</data>
    </edge>
    <edge source="KOR" target="CIV">
      <data key="d0">11957</data>
    </edge>
    <edge source="KOR" target="JAM">
      <data key="d0">10674</data>
    </edge>
    <edge source="KOR" target="JPN">
      <data key="d0">423247180</data>
    </edge>
    <edge source="KOR" target="KAZ">
      <data key="d0">2958034</data>
    </edge>
    <edge source="KOR" target="JOR">
      <data key="d0">203758</data>
    </edge>
    <edge source="KOR" target="KGZ">
      <data key="d0">4168518</data>
    </edge>
    <edge source="KOR" target="LBN">
      <data key="d0">160888</data>
    </edge>
    <edge source="KOR" target="LVA">
      <data key="d0">845972</data>
    </edge>
    <edge source="KOR" target="LTU">
      <data key="d0">116959</data>
    </edge>
    <edge source="KOR" target="MYS">
      <data key="d0">6930308</data>
    </edge>
    <edge source="KOR" target="MEX">
      <data key="d0">10319090</data>
    </edge>
    <edge source="KOR" target="MAR">
      <data key="d0">182555</data>
    </edge>
    <edge source="KOR" target="MOZ">
      <data key="d0">142953</data>
    </edge>
    <edge source="KOR" target="OMN">
      <data key="d0">660524</data>
    </edge>
    <edge source="KOR" target="NAM">
      <data key="d0">15300</data>
    </edge>
    <edge source="KOR" target="NLD">
      <data key="d0">6369752</data>
    </edge>
    <edge source="KOR" target="NZL">
      <data key="d0">1582478</data>
    </edge>
    <edge source="KOR" target="NIC">
      <data key="d0">2308749</data>
    </edge>
    <edge source="KOR" target="NOR">
      <data key="d0">3917744</data>
    </edge>
    <edge source="KOR" target="PAK">
      <data key="d0">554608</data>
    </edge>
    <edge source="KOR" target="PAN">
      <data key="d0">640108</data>
    </edge>
    <edge source="KOR" target="PRY">
      <data key="d0">454341</data>
    </edge>
    <edge source="KOR" target="PER">
      <data key="d0">160973</data>
    </edge>
    <edge source="KOR" target="PHL">
      <data key="d0">16001195</data>
    </edge>
    <edge source="KOR" target="POL">
      <data key="d0">3421689</data>
    </edge>
    <edge source="KOR" target="PRT">
      <data key="d0">136522</data>
    </edge>
    <edge source="KOR" target="ROU">
      <data key="d0">48349</data>
    </edge>
    <edge source="KOR" target="RUS">
      <data key="d0">33406332</data>
    </edge>
    <edge source="KOR" target="SAU">
      <data key="d0">17360722</data>
    </edge>
    <edge source="KOR" target="SEN">
      <data key="d0">102360</data>
    </edge>
    <edge source="KOR" target="SRB">
      <data key="d0">19808</data>
    </edge>
    <edge source="KOR" target="IND">
      <data key="d0">1731456</data>
    </edge>
    <edge source="KOR" target="SGP">
      <data key="d0">13883572</data>
    </edge>
    <edge source="KOR" target="SVK">
      <data key="d0">370060</data>
    </edge>
    <edge source="KOR" target="VNM">
      <data key="d0">208446255</data>
    </edge>
    <edge source="KOR" target="SVN">
      <data key="d0">28060</data>
    </edge>
    <edge source="KOR" target="ZAF">
      <data key="d0">417651</data>
    </edge>
    <edge source="KOR" target="ESP">
      <data key="d0">5724582</data>
    </edge>
    <edge source="KOR" target="SWE">
      <data key="d0">10227904</data>
    </edge>
    <edge source="KOR" target="CHE">
      <data key="d0">2149241</data>
    </edge>
    <edge source="KOR" target="THA">
      <data key="d0">7801064</data>
    </edge>
    <edge source="KOR" target="ARE">
      <data key="d0">14152587</data>
    </edge>
    <edge source="KOR" target="TUR">
      <data key="d0">1926636</data>
    </edge>
    <edge source="KOR" target="UGA">
      <data key="d0">41213</data>
    </edge>
    <edge source="KOR" target="UKR">
      <data key="d0">891245</data>
    </edge>
    <edge source="KOR" target="EGY">
      <data key="d0">311891</data>
    </edge>
    <edge source="KOR" target="GBR">
      <data key="d0">23587613</data>
    </edge>
    <edge source="KOR" target="TZA">
      <data key="d0">32145</data>
    </edge>
    <edge source="KOR" target="USA">
      <data key="d0">283922787</data>
    </edge>
    <edge source="KOR" target="URY">
      <data key="d0">149444</data>
    </edge>
    <edge source="LBN" target="AZE">
      <data key="d0">272761</data>
    </edge>
    <edge source="LBN" target="AUS">
      <data key="d0">189783</data>
    </edge>
    <edge source="LBN" target="AUT">
      <data key="d0">659806</data>
    </edge>
    <edge source="LBN" target="ARM">
      <data key="d0">55510</data>
    </edge>
    <edge source="LBN" target="BEL">
      <data key="d0">1519359</data>
    </edge>
    <edge source="LBN" target="CMR">
      <data key="d0">12248</data>
    </edge>
    <edge source="LBN" target="CAN">
      <data key="d0">114020</data>
    </edge>
    <edge source="LBN" target="CHN">
      <data key="d0">17844</data>
    </edge>
    <edge source="LBN" target="COL">
      <data key="d0">233634</data>
    </edge>
    <edge source="LBN" target="CZE">
      <data key="d0">13466</data>
    </edge>
    <edge source="LBN" target="BEN">
      <data key="d0">85988</data>
    </edge>
    <edge source="LBN" target="DNK">
      <data key="d0">434602</data>
    </edge>
    <edge source="LBN" target="FRA">
      <data key="d0">5730478</data>
    </edge>
    <edge source="LBN" target="DEU">
      <data key="d0">5176103</data>
    </edge>
    <edge source="LBN" target="GHA">
      <data key="d0">170355</data>
    </edge>
    <edge source="LBN" target="GRC">
      <data key="d0">24824</data>
    </edge>
    <edge source="LBN" target="HKG">
      <data key="d0">139404</data>
    </edge>
    <edge source="LBN" target="ITA">
      <data key="d0">1748348</data>
    </edge>
    <edge source="LBN" target="CIV">
      <data key="d0">17111</data>
    </edge>
    <edge source="LBN" target="KAZ">
      <data key="d0">215073</data>
    </edge>
    <edge source="LBN" target="JOR">
      <data key="d0">2860407</data>
    </edge>
    <edge source="LBN" target="MYS">
      <data key="d0">90069</data>
    </edge>
    <edge source="LBN" target="MRT">
      <data key="d0">72307</data>
    </edge>
    <edge source="LBN" target="MEX">
      <data key="d0">76516</data>
    </edge>
    <edge source="LBN" target="MDA">
      <data key="d0">10713</data>
    </edge>
    <edge source="LBN" target="MAR">
      <data key="d0">89637</data>
    </edge>
    <edge source="LBN" target="MOZ">
      <data key="d0">17052</data>
    </edge>
    <edge source="LBN" target="OMN">
      <data key="d0">21438</data>
    </edge>
    <edge source="LBN" target="NLD">
      <data key="d0">150462</data>
    </edge>
    <edge source="LBN" target="NZL">
      <data key="d0">42189</data>
    </edge>
    <edge source="LBN" target="PAN">
      <data key="d0">48716</data>
    </edge>
    <edge source="LBN" target="PRT">
      <data key="d0">121606</data>
    </edge>
    <edge source="LBN" target="ROU">
      <data key="d0">118281</data>
    </edge>
    <edge source="LBN" target="RUS">
      <data key="d0">67007</data>
    </edge>
    <edge source="LBN" target="SAU">
      <data key="d0">13915774</data>
    </edge>
    <edge source="LBN" target="SEN">
      <data key="d0">19807</data>
    </edge>
    <edge source="LBN" target="SGP">
      <data key="d0">312868</data>
    </edge>
    <edge source="LBN" target="ZAF">
      <data key="d0">258843</data>
    </edge>
    <edge source="LBN" target="ESP">
      <data key="d0">1008315</data>
    </edge>
    <edge source="LBN" target="SWE">
      <data key="d0">516607</data>
    </edge>
    <edge source="LBN" target="CHE">
      <data key="d0">870907</data>
    </edge>
    <edge source="LBN" target="ARE">
      <data key="d0">16527437</data>
    </edge>
    <edge source="LBN" target="TUN">
      <data key="d0">200434</data>
    </edge>
    <edge source="LBN" target="TUR">
      <data key="d0">1310122</data>
    </edge>
    <edge source="LBN" target="EGY">
      <data key="d0">2002540</data>
    </edge>
    <edge source="LBN" target="GBR">
      <data key="d0">716977</data>
    </edge>
    <edge source="LBN" target="USA">
      <data key="d0">3172187</data>
    </edge>
    <edge source="LBN" target="BFA">
      <data key="d0">96487</data>
    </edge>
    <edge source="MYS" target="ALB">
      <data key="d0">599914</data>
    </edge>
    <edge source="MYS" target="DZA">
      <data key="d0">8055762</data>
    </edge>
    <edge source="MYS" target="AZE">
      <data key="d0">642883</data>
    </edge>
    <edge source="MYS" target="ARG">
      <data key="d0">30280492</data>
    </edge>
    <edge source="MYS" target="AUS">
      <data key="d0">77324335</data>
    </edge>
    <edge source="MYS" target="AUT">
      <data key="d0">3890251</data>
    </edge>
    <edge source="MYS" target="ARM">
      <data key="d0">117884</data>
    </edge>
    <edge source="MYS" target="BEL">
      <data key="d0">139042129</data>
    </edge>
    <edge source="MYS" target="BOL">
      <data key="d0">389531</data>
    </edge>
    <edge source="MYS" target="BWA">
      <data key="d0">2842402</data>
    </edge>
    <edge source="MYS" target="BRA">
      <data key="d0">156926538</data>
    </edge>
    <edge source="MYS" target="BGR">
      <data key="d0">1689417</data>
    </edge>
    <edge source="MYS" target="BDI">
      <data key="d0">127812</data>
    </edge>
    <edge source="MYS" target="BLR">
      <data key="d0">67159</data>
    </edge>
    <edge source="MYS" target="KHM">
      <data key="d0">3424396</data>
    </edge>
    <edge source="MYS" target="CMR">
      <data key="d0">1127686</data>
    </edge>
    <edge source="MYS" target="CAN">
      <data key="d0">96723743</data>
    </edge>
    <edge source="MYS" target="CAF">
      <data key="d0">305530</data>
    </edge>
    <edge source="MYS" target="LKA">
      <data key="d0">6495913</data>
    </edge>
    <edge source="MYS" target="CHL">
      <data key="d0">26078134</data>
    </edge>
    <edge source="MYS" target="CHN">
      <data key="d0">70984707</data>
    </edge>
    <edge source="MYS" target="COL">
      <data key="d0">22712838</data>
    </edge>
    <edge source="MYS" target="CRI">
      <data key="d0">3265368</data>
    </edge>
    <edge source="MYS" target="HRV">
      <data key="d0">3500402</data>
    </edge>
    <edge source="MYS" target="CZE">
      <data key="d0">4346481</data>
    </edge>
    <edge source="MYS" target="BEN">
      <data key="d0">313179</data>
    </edge>
    <edge source="MYS" target="DNK">
      <data key="d0">26595498</data>
    </edge>
    <edge source="MYS" target="ECU">
      <data key="d0">5175518</data>
    </edge>
    <edge source="MYS" target="SLV">
      <data key="d0">996310</data>
    </edge>
    <edge source="MYS" target="ETH">
      <data key="d0">1223740</data>
    </edge>
    <edge source="MYS" target="EST">
      <data key="d0">968107</data>
    </edge>
    <edge source="MYS" target="FIN">
      <data key="d0">10346432</data>
    </edge>
    <edge source="MYS" target="FRA">
      <data key="d0">119471081</data>
    </edge>
    <edge source="MYS" target="GEO">
      <data key="d0">2409428</data>
    </edge>
    <edge source="MYS" target="PSE">
      <data key="d0">108852</data>
    </edge>
    <edge source="MYS" target="DEU">
      <data key="d0">286438025</data>
    </edge>
    <edge source="MYS" target="GHA">
      <data key="d0">2322219</data>
    </edge>
    <edge source="MYS" target="GRC">
      <data key="d0">17068368</data>
    </edge>
    <edge source="MYS" target="GTM">
      <data key="d0">1737395</data>
    </edge>
    <edge source="MYS" target="HND">
      <data key="d0">1251979</data>
    </edge>
    <edge source="MYS" target="HKG">
      <data key="d0">54484061</data>
    </edge>
    <edge source="MYS" target="HUN">
      <data key="d0">1312399</data>
    </edge>
    <edge source="MYS" target="IDN">
      <data key="d0">35170721</data>
    </edge>
    <edge source="MYS" target="IRL">
      <data key="d0">11940794</data>
    </edge>
    <edge source="MYS" target="ITA">
      <data key="d0">113361542</data>
    </edge>
    <edge source="MYS" target="CIV">
      <data key="d0">861437</data>
    </edge>
    <edge source="MYS" target="JAM">
      <data key="d0">1232839</data>
    </edge>
    <edge source="MYS" target="JPN">
      <data key="d0">287236433</data>
    </edge>
    <edge source="MYS" target="KAZ">
      <data key="d0">5586970</data>
    </edge>
    <edge source="MYS" target="JOR">
      <data key="d0">6510520</data>
    </edge>
    <edge source="MYS" target="KOR">
      <data key="d0">41263898</data>
    </edge>
    <edge source="MYS" target="LBN">
      <data key="d0">9923441</data>
    </edge>
    <edge source="MYS" target="LVA">
      <data key="d0">18688117</data>
    </edge>
    <edge source="MYS" target="LTU">
      <data key="d0">4820899</data>
    </edge>
    <edge source="MYS" target="MDG">
      <data key="d0">318862</data>
    </edge>
    <edge source="MYS" target="MWI">
      <data key="d0">695255</data>
    </edge>
    <edge source="MYS" target="MRT">
      <data key="d0">44275</data>
    </edge>
    <edge source="MYS" target="MUS">
      <data key="d0">853549</data>
    </edge>
    <edge source="MYS" target="MEX">
      <data key="d0">57207844</data>
    </edge>
    <edge source="MYS" target="MAR">
      <data key="d0">3660856</data>
    </edge>
    <edge source="MYS" target="MOZ">
      <data key="d0">89730</data>
    </edge>
    <edge source="MYS" target="OMN">
      <data key="d0">3161356</data>
    </edge>
    <edge source="MYS" target="NAM">
      <data key="d0">481577</data>
    </edge>
    <edge source="MYS" target="NLD">
      <data key="d0">103288677</data>
    </edge>
    <edge source="MYS" target="NZL">
      <data key="d0">15096566</data>
    </edge>
    <edge source="MYS" target="NIC">
      <data key="d0">398143</data>
    </edge>
    <edge source="MYS" target="NOR">
      <data key="d0">8998473</data>
    </edge>
    <edge source="MYS" target="PAK">
      <data key="d0">5699548</data>
    </edge>
    <edge source="MYS" target="PAN">
      <data key="d0">4912979</data>
    </edge>
    <edge source="MYS" target="PRY">
      <data key="d0">1700375</data>
    </edge>
    <edge source="MYS" target="PER">
      <data key="d0">13950064</data>
    </edge>
    <edge source="MYS" target="PHL">
      <data key="d0">18717523</data>
    </edge>
    <edge source="MYS" target="POL">
      <data key="d0">33384037</data>
    </edge>
    <edge source="MYS" target="PRT">
      <data key="d0">3663736</data>
    </edge>
    <edge source="MYS" target="ROU">
      <data key="d0">2316939</data>
    </edge>
    <edge source="MYS" target="RUS">
      <data key="d0">55395019</data>
    </edge>
    <edge source="MYS" target="SAU">
      <data key="d0">27058658</data>
    </edge>
    <edge source="MYS" target="SEN">
      <data key="d0">692218</data>
    </edge>
    <edge source="MYS" target="SRB">
      <data key="d0">137666</data>
    </edge>
    <edge source="MYS" target="IND">
      <data key="d0">27072754</data>
    </edge>
    <edge source="MYS" target="SGP">
      <data key="d0">94481795</data>
    </edge>
    <edge source="MYS" target="SVK">
      <data key="d0">310380</data>
    </edge>
    <edge source="MYS" target="VNM">
      <data key="d0">48390018</data>
    </edge>
    <edge source="MYS" target="SVN">
      <data key="d0">3716294</data>
    </edge>
    <edge source="MYS" target="ZAF">
      <data key="d0">21915275</data>
    </edge>
    <edge source="MYS" target="ZWE">
      <data key="d0">684959</data>
    </edge>
    <edge source="MYS" target="ESP">
      <data key="d0">63429190</data>
    </edge>
    <edge source="MYS" target="SWE">
      <data key="d0">20807753</data>
    </edge>
    <edge source="MYS" target="CHE">
      <data key="d0">7766719</data>
    </edge>
    <edge source="MYS" target="THA">
      <data key="d0">43437333</data>
    </edge>
    <edge source="MYS" target="TGO">
      <data key="d0">37645</data>
    </edge>
    <edge source="MYS" target="ARE">
      <data key="d0">31807988</data>
    </edge>
    <edge source="MYS" target="TUN">
      <data key="d0">2019958</data>
    </edge>
    <edge source="MYS" target="TUR">
      <data key="d0">75598168</data>
    </edge>
    <edge source="MYS" target="UGA">
      <data key="d0">2338815</data>
    </edge>
    <edge source="MYS" target="UKR">
      <data key="d0">7307667</data>
    </edge>
    <edge source="MYS" target="MKD">
      <data key="d0">14906</data>
    </edge>
    <edge source="MYS" target="EGY">
      <data key="d0">22395290</data>
    </edge>
    <edge source="MYS" target="GBR">
      <data key="d0">174612085</data>
    </edge>
    <edge source="MYS" target="TZA">
      <data key="d0">3613815</data>
    </edge>
    <edge source="MYS" target="USA">
      <data key="d0">1697062011</data>
    </edge>
    <edge source="MYS" target="BFA">
      <data key="d0">1621839</data>
    </edge>
    <edge source="MYS" target="URY">
      <data key="d0">4214254</data>
    </edge>
    <edge source="MEX" target="ARG">
      <data key="d0">1707546</data>
    </edge>
    <edge source="MEX" target="AUS">
      <data key="d0">3451029</data>
    </edge>
    <edge source="MEX" target="AUT">
      <data key="d0">10935</data>
    </edge>
    <edge source="MEX" target="BEL">
      <data key="d0">13232990</data>
    </edge>
    <edge source="MEX" target="BOL">
      <data key="d0">308304</data>
    </edge>
    <edge source="MEX" target="BRA">
      <data key="d0">11775468</data>
    </edge>
    <edge source="MEX" target="CAN">
      <data key="d0">71565289</data>
    </edge>
    <edge source="MEX" target="CHL">
      <data key="d0">11113019</data>
    </edge>
    <edge source="MEX" target="CHN">
      <data key="d0">3226641</data>
    </edge>
    <edge source="MEX" target="COL">
      <data key="d0">8272200</data>
    </edge>
    <edge source="MEX" target="CRI">
      <data key="d0">5985402</data>
    </edge>
    <edge source="MEX" target="CZE">
      <data key="d0">1857566</data>
    </edge>
    <edge source="MEX" target="DNK">
      <data key="d0">148750</data>
    </edge>
    <edge source="MEX" target="ECU">
      <data key="d0">851468</data>
    </edge>
    <edge source="MEX" target="SLV">
      <data key="d0">3335605</data>
    </edge>
    <edge source="MEX" target="EST">
      <data key="d0">69403</data>
    </edge>
    <edge source="MEX" target="FRA">
      <data key="d0">859128</data>
    </edge>
    <edge source="MEX" target="DEU">
      <data key="d0">5370092</data>
    </edge>
    <edge source="MEX" target="GRC">
      <data key="d0">53597</data>
    </edge>
    <edge source="MEX" target="GTM">
      <data key="d0">15055861</data>
    </edge>
    <edge source="MEX" target="HND">
      <data key="d0">2178331</data>
    </edge>
    <edge source="MEX" target="HKG">
      <data key="d0">4381180</data>
    </edge>
    <edge source="MEX" target="HUN">
      <data key="d0">14209</data>
    </edge>
    <edge source="MEX" target="IDN">
      <data key="d0">825971</data>
    </edge>
    <edge source="MEX" target="IRL">
      <data key="d0">197857</data>
    </edge>
    <edge source="MEX" target="ISR">
      <data key="d0">111506</data>
    </edge>
    <edge source="MEX" target="ITA">
      <data key="d0">12852518</data>
    </edge>
    <edge source="MEX" target="JAM">
      <data key="d0">203226</data>
    </edge>
    <edge source="MEX" target="JPN">
      <data key="d0">2762074</data>
    </edge>
    <edge source="MEX" target="KAZ">
      <data key="d0">1586199</data>
    </edge>
    <edge source="MEX" target="KOR">
      <data key="d0">1168307</data>
    </edge>
    <edge source="MEX" target="LBN">
      <data key="d0">268957</data>
    </edge>
    <edge source="MEX" target="LTU">
      <data key="d0">19378</data>
    </edge>
    <edge source="MEX" target="MYS">
      <data key="d0">1048713</data>
    </edge>
    <edge source="MEX" target="NLD">
      <data key="d0">4848933</data>
    </edge>
    <edge source="MEX" target="NZL">
      <data key="d0">54668</data>
    </edge>
    <edge source="MEX" target="NIC">
      <data key="d0">1320119</data>
    </edge>
    <edge source="MEX" target="NOR">
      <data key="d0">26315</data>
    </edge>
    <edge source="MEX" target="PAK">
      <data key="d0">74891</data>
    </edge>
    <edge source="MEX" target="PAN">
      <data key="d0">17332347</data>
    </edge>
    <edge source="MEX" target="PRY">
      <data key="d0">114582</data>
    </edge>
    <edge source="MEX" target="PER">
      <data key="d0">2522342</data>
    </edge>
    <edge source="MEX" target="PHL">
      <data key="d0">792079</data>
    </edge>
    <edge source="MEX" target="POL">
      <data key="d0">117284</data>
    </edge>
    <edge source="MEX" target="PRT">
      <data key="d0">28003</data>
    </edge>
    <edge source="MEX" target="RUS">
      <data key="d0">341080</data>
    </edge>
    <edge source="MEX" target="SAU">
      <data key="d0">394066</data>
    </edge>
    <edge source="MEX" target="IND">
      <data key="d0">639954</data>
    </edge>
    <edge source="MEX" target="SGP">
      <data key="d0">735594</data>
    </edge>
    <edge source="MEX" target="VNM">
      <data key="d0">97714</data>
    </edge>
    <edge source="MEX" target="SVN">
      <data key="d0">32377</data>
    </edge>
    <edge source="MEX" target="ZAF">
      <data key="d0">614420</data>
    </edge>
    <edge source="MEX" target="ESP">
      <data key="d0">4882509</data>
    </edge>
    <edge source="MEX" target="SWE">
      <data key="d0">138060</data>
    </edge>
    <edge source="MEX" target="CHE">
      <data key="d0">376013</data>
    </edge>
    <edge source="MEX" target="THA">
      <data key="d0">112508</data>
    </edge>
    <edge source="MEX" target="ARE">
      <data key="d0">130709</data>
    </edge>
    <edge source="MEX" target="TUR">
      <data key="d0">791927</data>
    </edge>
    <edge source="MEX" target="UKR">
      <data key="d0">14710</data>
    </edge>
    <edge source="MEX" target="EGY">
      <data key="d0">11508</data>
    </edge>
    <edge source="MEX" target="GBR">
      <data key="d0">3787193</data>
    </edge>
    <edge source="MEX" target="USA">
      <data key="d0">4209150513</data>
    </edge>
    <edge source="MEX" target="URY">
      <data key="d0">1242806</data>
    </edge>
    <edge source="PAN" target="ARG">
      <data key="d0">2784261</data>
    </edge>
    <edge source="PAN" target="AUS">
      <data key="d0">19001</data>
    </edge>
    <edge source="PAN" target="BOL">
      <data key="d0">2942898</data>
    </edge>
    <edge source="PAN" target="BRA">
      <data key="d0">11852885</data>
    </edge>
    <edge source="PAN" target="CAN">
      <data key="d0">178727</data>
    </edge>
    <edge source="PAN" target="CHL">
      <data key="d0">42410009</data>
    </edge>
    <edge source="PAN" target="CHN">
      <data key="d0">101143</data>
    </edge>
    <edge source="PAN" target="COL">
      <data key="d0">324150974</data>
    </edge>
    <edge source="PAN" target="CRI">
      <data key="d0">83716300</data>
    </edge>
    <edge source="PAN" target="CZE">
      <data key="d0">11197</data>
    </edge>
    <edge source="PAN" target="ECU">
      <data key="d0">45554073</data>
    </edge>
    <edge source="PAN" target="SLV">
      <data key="d0">38611582</data>
    </edge>
    <edge source="PAN" target="FRA">
      <data key="d0">8364404</data>
    </edge>
    <edge source="PAN" target="DEU">
      <data key="d0">10738</data>
    </edge>
    <edge source="PAN" target="GRC">
      <data key="d0">374582</data>
    </edge>
    <edge source="PAN" target="GTM">
      <data key="d0">90812578</data>
    </edge>
    <edge source="PAN" target="HND">
      <data key="d0">61566844</data>
    </edge>
    <edge source="PAN" target="HKG">
      <data key="d0">191084</data>
    </edge>
    <edge source="PAN" target="ISR">
      <data key="d0">69955</data>
    </edge>
    <edge source="PAN" target="JAM">
      <data key="d0">19783713</data>
    </edge>
    <edge source="PAN" target="LBN">
      <data key="d0">13139</data>
    </edge>
    <edge source="PAN" target="MEX">
      <data key="d0">31189902</data>
    </edge>
    <edge source="PAN" target="NIC">
      <data key="d0">19255920</data>
    </edge>
    <edge source="PAN" target="PRY">
      <data key="d0">14121705</data>
    </edge>
    <edge source="PAN" target="PER">
      <data key="d0">19336112</data>
    </edge>
    <edge source="PAN" target="ROU">
      <data key="d0">18809</data>
    </edge>
    <edge source="PAN" target="ESP">
      <data key="d0">55512</data>
    </edge>
    <edge source="PAN" target="ARE">
      <data key="d0">22094</data>
    </edge>
    <edge source="PAN" target="TUR">
      <data key="d0">612098</data>
    </edge>
    <edge source="PAN" target="EGY">
      <data key="d0">1077480</data>
    </edge>
    <edge source="PAN" target="USA">
      <data key="d0">8706139</data>
    </edge>
    <edge source="PAN" target="URY">
      <data key="d0">22018356</data>
    </edge>
    <edge source="PRY" target="ARG">
      <data key="d0">14652224</data>
    </edge>
    <edge source="PRY" target="BRA">
      <data key="d0">18572202</data>
    </edge>
    <edge source="PRY" target="CHL">
      <data key="d0">80958</data>
    </edge>
    <edge source="PRY" target="COL">
      <data key="d0">202704</data>
    </edge>
    <edge source="PRY" target="CRI">
      <data key="d0">118570</data>
    </edge>
    <edge source="PRY" target="SLV">
      <data key="d0">26552</data>
    </edge>
    <edge source="PRY" target="DEU">
      <data key="d0">271267</data>
    </edge>
    <edge source="PRY" target="GTM">
      <data key="d0">18246</data>
    </edge>
    <edge source="PRY" target="ISR">
      <data key="d0">38318</data>
    </edge>
    <edge source="PRY" target="MEX">
      <data key="d0">238826</data>
    </edge>
    <edge source="PRY" target="NIC">
      <data key="d0">11126</data>
    </edge>
    <edge source="PRY" target="PAN">
      <data key="d0">221676</data>
    </edge>
    <edge source="PRY" target="PER">
      <data key="d0">66893</data>
    </edge>
    <edge source="PRY" target="ESP">
      <data key="d0">210018</data>
    </edge>
    <edge source="PRY" target="GBR">
      <data key="d0">72323</data>
    </edge>
    <edge source="PRY" target="USA">
      <data key="d0">166867</data>
    </edge>
    <edge source="PRY" target="URY">
      <data key="d0">5927949</data>
    </edge>
    <edge source="PER" target="ARG">
      <data key="d0">29188426</data>
    </edge>
    <edge source="PER" target="AUS">
      <data key="d0">5825206</data>
    </edge>
    <edge source="PER" target="AUT">
      <data key="d0">479172</data>
    </edge>
    <edge source="PER" target="BEL">
      <data key="d0">4246814</data>
    </edge>
    <edge source="PER" target="BOL">
      <data key="d0">13090437</data>
    </edge>
    <edge source="PER" target="BRA">
      <data key="d0">79306853</data>
    </edge>
    <edge source="PER" target="CAN">
      <data key="d0">20415749</data>
    </edge>
    <edge source="PER" target="CHL">
      <data key="d0">32838693</data>
    </edge>
    <edge source="PER" target="CHN">
      <data key="d0">247047</data>
    </edge>
    <edge source="PER" target="COL">
      <data key="d0">39896266</data>
    </edge>
    <edge source="PER" target="CRI">
      <data key="d0">10522602</data>
    </edge>
    <edge source="PER" target="CZE">
      <data key="d0">383828</data>
    </edge>
    <edge source="PER" target="DNK">
      <data key="d0">486833</data>
    </edge>
    <edge source="PER" target="ECU">
      <data key="d0">22242655</data>
    </edge>
    <edge source="PER" target="SLV">
      <data key="d0">227657</data>
    </edge>
    <edge source="PER" target="EST">
      <data key="d0">11972</data>
    </edge>
    <edge source="PER" target="FIN">
      <data key="d0">143333</data>
    </edge>
    <edge source="PER" target="FRA">
      <data key="d0">13851609</data>
    </edge>
    <edge source="PER" target="DEU">
      <data key="d0">28939215</data>
    </edge>
    <edge source="PER" target="GRC">
      <data key="d0">55816</data>
    </edge>
    <edge source="PER" target="GTM">
      <data key="d0">721823</data>
    </edge>
    <edge source="PER" target="HND">
      <data key="d0">276831</data>
    </edge>
    <edge source="PER" target="HKG">
      <data key="d0">6964163</data>
    </edge>
    <edge source="PER" target="HUN">
      <data key="d0">166887</data>
    </edge>
    <edge source="PER" target="IDN">
      <data key="d0">20233</data>
    </edge>
    <edge source="PER" target="IRL">
      <data key="d0">232508</data>
    </edge>
    <edge source="PER" target="ISR">
      <data key="d0">103204</data>
    </edge>
    <edge source="PER" target="ITA">
      <data key="d0">27531372</data>
    </edge>
    <edge source="PER" target="JAM">
      <data key="d0">32228</data>
    </edge>
    <edge source="PER" target="JPN">
      <data key="d0">13334324</data>
    </edge>
    <edge source="PER" target="KAZ">
      <data key="d0">30300</data>
    </edge>
    <edge source="PER" target="KOR">
      <data key="d0">1837212</data>
    </edge>
    <edge source="PER" target="LTU">
      <data key="d0">107918</data>
    </edge>
    <edge source="PER" target="MYS">
      <data key="d0">81453</data>
    </edge>
    <edge source="PER" target="MEX">
      <data key="d0">23621417</data>
    </edge>
    <edge source="PER" target="NLD">
      <data key="d0">3676520</data>
    </edge>
    <edge source="PER" target="NZL">
      <data key="d0">6580329</data>
    </edge>
    <edge source="PER" target="NOR">
      <data key="d0">703818</data>
    </edge>
    <edge source="PER" target="PAN">
      <data key="d0">9047936</data>
    </edge>
    <edge source="PER" target="PRY">
      <data key="d0">2631535</data>
    </edge>
    <edge source="PER" target="PHL">
      <data key="d0">14816</data>
    </edge>
    <edge source="PER" target="POL">
      <data key="d0">125920</data>
    </edge>
    <edge source="PER" target="PRT">
      <data key="d0">151745</data>
    </edge>
    <edge source="PER" target="ROU">
      <data key="d0">49804</data>
    </edge>
    <edge source="PER" target="RUS">
      <data key="d0">221816</data>
    </edge>
    <edge source="PER" target="SAU">
      <data key="d0">60651</data>
    </edge>
    <edge source="PER" target="IND">
      <data key="d0">12348</data>
    </edge>
    <edge source="PER" target="SGP">
      <data key="d0">1092082</data>
    </edge>
    <edge source="PER" target="SVK">
      <data key="d0">45699</data>
    </edge>
    <edge source="PER" target="ZAF">
      <data key="d0">86256</data>
    </edge>
    <edge source="PER" target="ESP">
      <data key="d0">9654338</data>
    </edge>
    <edge source="PER" target="SWE">
      <data key="d0">390315</data>
    </edge>
    <edge source="PER" target="CHE">
      <data key="d0">2611849</data>
    </edge>
    <edge source="PER" target="THA">
      <data key="d0">54697</data>
    </edge>
    <edge source="PER" target="ARE">
      <data key="d0">374161</data>
    </edge>
    <edge source="PER" target="GBR">
      <data key="d0">15460700</data>
    </edge>
    <edge source="PER" target="USA">
      <data key="d0">618969642</data>
    </edge>
    <edge source="PER" target="URY">
      <data key="d0">4900723</data>
    </edge>
    <edge source="PRT" target="ALB">
      <data key="d0">65312</data>
    </edge>
    <edge source="PRT" target="DZA">
      <data key="d0">122971</data>
    </edge>
    <edge source="PRT" target="AZE">
      <data key="d0">311232</data>
    </edge>
    <edge source="PRT" target="ARG">
      <data key="d0">98936</data>
    </edge>
    <edge source="PRT" target="AUS">
      <data key="d0">3193619</data>
    </edge>
    <edge source="PRT" target="AUT">
      <data key="d0">58185255</data>
    </edge>
    <edge source="PRT" target="ARM">
      <data key="d0">1011821</data>
    </edge>
    <edge source="PRT" target="BEL">
      <data key="d0">74983269</data>
    </edge>
    <edge source="PRT" target="BRA">
      <data key="d0">9123919</data>
    </edge>
    <edge source="PRT" target="BGR">
      <data key="d0">318810</data>
    </edge>
    <edge source="PRT" target="BLR">
      <data key="d0">28286</data>
    </edge>
    <edge source="PRT" target="CMR">
      <data key="d0">69172</data>
    </edge>
    <edge source="PRT" target="CAN">
      <data key="d0">8066980</data>
    </edge>
    <edge source="PRT" target="CHL">
      <data key="d0">770572</data>
    </edge>
    <edge source="PRT" target="CHN">
      <data key="d0">6652427</data>
    </edge>
    <edge source="PRT" target="COL">
      <data key="d0">234851</data>
    </edge>
    <edge source="PRT" target="HRV">
      <data key="d0">950136</data>
    </edge>
    <edge source="PRT" target="CZE">
      <data key="d0">2529408</data>
    </edge>
    <edge source="PRT" target="DNK">
      <data key="d0">62194244</data>
    </edge>
    <edge source="PRT" target="ECU">
      <data key="d0">252234</data>
    </edge>
    <edge source="PRT" target="EST">
      <data key="d0">571295</data>
    </edge>
    <edge source="PRT" target="FIN">
      <data key="d0">15788940</data>
    </edge>
    <edge source="PRT" target="FRA">
      <data key="d0">490516077</data>
    </edge>
    <edge source="PRT" target="GEO">
      <data key="d0">282866</data>
    </edge>
    <edge source="PRT" target="DEU">
      <data key="d0">304696759</data>
    </edge>
    <edge source="PRT" target="GHA">
      <data key="d0">10158</data>
    </edge>
    <edge source="PRT" target="GRC">
      <data key="d0">5661269</data>
    </edge>
    <edge source="PRT" target="GTM">
      <data key="d0">13333</data>
    </edge>
    <edge source="PRT" target="HKG">
      <data key="d0">8626210</data>
    </edge>
    <edge source="PRT" target="HUN">
      <data key="d0">278292</data>
    </edge>
    <edge source="PRT" target="IDN">
      <data key="d0">36853</data>
    </edge>
    <edge source="PRT" target="IRL">
      <data key="d0">17937771</data>
    </edge>
    <edge source="PRT" target="ISR">
      <data key="d0">2472373</data>
    </edge>
    <edge source="PRT" target="ITA">
      <data key="d0">145478870</data>
    </edge>
    <edge source="PRT" target="JPN">
      <data key="d0">3966794</data>
    </edge>
    <edge source="PRT" target="KAZ">
      <data key="d0">298025</data>
    </edge>
    <edge source="PRT" target="JOR">
      <data key="d0">121485</data>
    </edge>
    <edge source="PRT" target="KOR">
      <data key="d0">3701900</data>
    </edge>
    <edge source="PRT" target="LBN">
      <data key="d0">2534409</data>
    </edge>
    <edge source="PRT" target="LVA">
      <data key="d0">719255</data>
    </edge>
    <edge source="PRT" target="LTU">
      <data key="d0">517256</data>
    </edge>
    <edge source="PRT" target="MWI">
      <data key="d0">15377</data>
    </edge>
    <edge source="PRT" target="MYS">
      <data key="d0">73450</data>
    </edge>
    <edge source="PRT" target="MEX">
      <data key="d0">6328083</data>
    </edge>
    <edge source="PRT" target="MDA">
      <data key="d0">17325</data>
    </edge>
    <edge source="PRT" target="MAR">
      <data key="d0">5670459</data>
    </edge>
    <edge source="PRT" target="MOZ">
      <data key="d0">4563525</data>
    </edge>
    <edge source="PRT" target="OMN">
      <data key="d0">53542</data>
    </edge>
    <edge source="PRT" target="NAM">
      <data key="d0">72524</data>
    </edge>
    <edge source="PRT" target="NLD">
      <data key="d0">111615451</data>
    </edge>
    <edge source="PRT" target="NZL">
      <data key="d0">77085</data>
    </edge>
    <edge source="PRT" target="NOR">
      <data key="d0">14437465</data>
    </edge>
    <edge source="PRT" target="PAK">
      <data key="d0">11861</data>
    </edge>
    <edge source="PRT" target="PAN">
      <data key="d0">295761</data>
    </edge>
    <edge source="PRT" target="PRY">
      <data key="d0">24221</data>
    </edge>
    <edge source="PRT" target="PER">
      <data key="d0">215224</data>
    </edge>
    <edge source="PRT" target="PHL">
      <data key="d0">19100</data>
    </edge>
    <edge source="PRT" target="POL">
      <data key="d0">11678105</data>
    </edge>
    <edge source="PRT" target="ROU">
      <data key="d0">1349618</data>
    </edge>
    <edge source="PRT" target="RUS">
      <data key="d0">4902907</data>
    </edge>
    <edge source="PRT" target="SAU">
      <data key="d0">3751352</data>
    </edge>
    <edge source="PRT" target="SEN">
      <data key="d0">38706</data>
    </edge>
    <edge source="PRT" target="SRB">
      <data key="d0">494537</data>
    </edge>
    <edge source="PRT" target="IND">
      <data key="d0">177173</data>
    </edge>
    <edge source="PRT" target="SGP">
      <data key="d0">308089</data>
    </edge>
    <edge source="PRT" target="SVK">
      <data key="d0">2310585</data>
    </edge>
    <edge source="PRT" target="VNM">
      <data key="d0">59116</data>
    </edge>
    <edge source="PRT" target="SVN">
      <data key="d0">1855270</data>
    </edge>
    <edge source="PRT" target="ZAF">
      <data key="d0">1767964</data>
    </edge>
    <edge source="PRT" target="ESP">
      <data key="d0">1262376898</data>
    </edge>
    <edge source="PRT" target="SWE">
      <data key="d0">64260462</data>
    </edge>
    <edge source="PRT" target="CHE">
      <data key="d0">41884065</data>
    </edge>
    <edge source="PRT" target="THA">
      <data key="d0">140442</data>
    </edge>
    <edge source="PRT" target="TGO">
      <data key="d0">30682</data>
    </edge>
    <edge source="PRT" target="ARE">
      <data key="d0">10132369</data>
    </edge>
    <edge source="PRT" target="TUN">
      <data key="d0">21787470</data>
    </edge>
    <edge source="PRT" target="TUR">
      <data key="d0">2575456</data>
    </edge>
    <edge source="PRT" target="UGA">
      <data key="d0">13387</data>
    </edge>
    <edge source="PRT" target="UKR">
      <data key="d0">1064164</data>
    </edge>
    <edge source="PRT" target="MKD">
      <data key="d0">133817</data>
    </edge>
    <edge source="PRT" target="EGY">
      <data key="d0">709828</data>
    </edge>
    <edge source="PRT" target="GBR">
      <data key="d0">309588133</data>
    </edge>
    <edge source="PRT" target="TZA">
      <data key="d0">13066</data>
    </edge>
    <edge source="PRT" target="USA">
      <data key="d0">52220717</data>
    </edge>
    <edge source="PRT" target="URY">
      <data key="d0">53337</data>
    </edge>
    <edge source="RUS" target="DZA">
      <data key="d0">138584</data>
    </edge>
    <edge source="RUS" target="AZE">
      <data key="d0">1801168</data>
    </edge>
    <edge source="RUS" target="AUS">
      <data key="d0">122848</data>
    </edge>
    <edge source="RUS" target="AUT">
      <data key="d0">38671313</data>
    </edge>
    <edge source="RUS" target="ARM">
      <data key="d0">1279936</data>
    </edge>
    <edge source="RUS" target="BGR">
      <data key="d0">10980</data>
    </edge>
    <edge source="RUS" target="BLR">
      <data key="d0">63354638</data>
    </edge>
    <edge source="RUS" target="CAN">
      <data key="d0">101511</data>
    </edge>
    <edge source="RUS" target="CHN">
      <data key="d0">66481</data>
    </edge>
    <edge source="RUS" target="CZE">
      <data key="d0">82952</data>
    </edge>
    <edge source="RUS" target="DNK">
      <data key="d0">439680</data>
    </edge>
    <edge source="RUS" target="ETH">
      <data key="d0">1019424</data>
    </edge>
    <edge source="RUS" target="EST">
      <data key="d0">1393799</data>
    </edge>
    <edge source="RUS" target="FIN">
      <data key="d0">121805</data>
    </edge>
    <edge source="RUS" target="FRA">
      <data key="d0">2218712</data>
    </edge>
    <edge source="RUS" target="GEO">
      <data key="d0">1768730</data>
    </edge>
    <edge source="RUS" target="DEU">
      <data key="d0">728855</data>
    </edge>
    <edge source="RUS" target="GRC">
      <data key="d0">119853</data>
    </edge>
    <edge source="RUS" target="HKG">
      <data key="d0">13818</data>
    </edge>
    <edge source="RUS" target="ISR">
      <data key="d0">28020</data>
    </edge>
    <edge source="RUS" target="ITA">
      <data key="d0">3370180</data>
    </edge>
    <edge source="RUS" target="JPN">
      <data key="d0">32090</data>
    </edge>
    <edge source="RUS" target="KAZ">
      <data key="d0">71473225</data>
    </edge>
    <edge source="RUS" target="KOR">
      <data key="d0">225725</data>
    </edge>
    <edge source="RUS" target="KGZ">
      <data key="d0">1092637</data>
    </edge>
    <edge source="RUS" target="LVA">
      <data key="d0">5397173</data>
    </edge>
    <edge source="RUS" target="LTU">
      <data key="d0">2447896</data>
    </edge>
    <edge source="RUS" target="MDA">
      <data key="d0">5950648</data>
    </edge>
    <edge source="RUS" target="NLD">
      <data key="d0">199143</data>
    </edge>
    <edge source="RUS" target="NIC">
      <data key="d0">427769</data>
    </edge>
    <edge source="RUS" target="NOR">
      <data key="d0">242668</data>
    </edge>
    <edge source="RUS" target="POL">
      <data key="d0">1555238</data>
    </edge>
    <edge source="RUS" target="ROU">
      <data key="d0">22691</data>
    </edge>
    <edge source="RUS" target="SAU">
      <data key="d0">34844</data>
    </edge>
    <edge source="RUS" target="SRB">
      <data key="d0">39159</data>
    </edge>
    <edge source="RUS" target="IND">
      <data key="d0">576391</data>
    </edge>
    <edge source="RUS" target="SVK">
      <data key="d0">123675</data>
    </edge>
    <edge source="RUS" target="VNM">
      <data key="d0">17086</data>
    </edge>
    <edge source="RUS" target="ZAF">
      <data key="d0">17492</data>
    </edge>
    <edge source="RUS" target="ESP">
      <data key="d0">1335210</data>
    </edge>
    <edge source="RUS" target="SWE">
      <data key="d0">1153978</data>
    </edge>
    <edge source="RUS" target="CHE">
      <data key="d0">3318777</data>
    </edge>
    <edge source="RUS" target="ARE">
      <data key="d0">1786793</data>
    </edge>
    <edge source="RUS" target="TUR">
      <data key="d0">2207181</data>
    </edge>
    <edge source="RUS" target="UKR">
      <data key="d0">20140958</data>
    </edge>
    <edge source="RUS" target="GBR">
      <data key="d0">2121869</data>
    </edge>
    <edge source="RUS" target="USA">
      <data key="d0">879308</data>
    </edge>
    <edge source="SAU" target="DZA">
      <data key="d0">335467</data>
    </edge>
    <edge source="SAU" target="AZE">
      <data key="d0">46133</data>
    </edge>
    <edge source="SAU" target="BEL">
      <data key="d0">29867</data>
    </edge>
    <edge source="SAU" target="CMR">
      <data key="d0">248000</data>
    </edge>
    <edge source="SAU" target="LKA">
      <data key="d0">28000</data>
    </edge>
    <edge source="SAU" target="CHN">
      <data key="d0">170134</data>
    </edge>
    <edge source="SAU" target="COL">
      <data key="d0">92000</data>
    </edge>
    <edge source="SAU" target="BEN">
      <data key="d0">1357068</data>
    </edge>
    <edge source="SAU" target="ETH">
      <data key="d0">2498936</data>
    </edge>
    <edge source="SAU" target="FRA">
      <data key="d0">215467</data>
    </edge>
    <edge source="SAU" target="DEU">
      <data key="d0">146667</data>
    </edge>
    <edge source="SAU" target="GHA">
      <data key="d0">111467</data>
    </edge>
    <edge source="SAU" target="ITA">
      <data key="d0">835468</data>
    </edge>
    <edge source="SAU" target="KAZ">
      <data key="d0">69867</data>
    </edge>
    <edge source="SAU" target="JOR">
      <data key="d0">2092803</data>
    </edge>
    <edge source="SAU" target="KOR">
      <data key="d0">42667</data>
    </edge>
    <edge source="SAU" target="LBN">
      <data key="d0">178134</data>
    </edge>
    <edge source="SAU" target="MYS">
      <data key="d0">107733</data>
    </edge>
    <edge source="SAU" target="MRT">
      <data key="d0">770134</data>
    </edge>
    <edge source="SAU" target="MAR">
      <data key="d0">2260269</data>
    </edge>
    <edge source="SAU" target="OMN">
      <data key="d0">1065601</data>
    </edge>
    <edge source="SAU" target="NLD">
      <data key="d0">32267</data>
    </edge>
    <edge source="SAU" target="NER">
      <data key="d0">96000</data>
    </edge>
    <edge source="SAU" target="PAK">
      <data key="d0">336267</data>
    </edge>
    <edge source="SAU" target="PHL">
      <data key="d0">579201</data>
    </edge>
    <edge source="SAU" target="SEN">
      <data key="d0">40267</data>
    </edge>
    <edge source="SAU" target="SGP">
      <data key="d0">31733</data>
    </edge>
    <edge source="SAU" target="ZAF">
      <data key="d0">137067</data>
    </edge>
    <edge source="SAU" target="ESP">
      <data key="d0">2317603</data>
    </edge>
    <edge source="SAU" target="ARE">
      <data key="d0">32360574</data>
    </edge>
    <edge source="SAU" target="EGY">
      <data key="d0">39231782</data>
    </edge>
    <edge source="SAU" target="GBR">
      <data key="d0">269334</data>
    </edge>
    <edge source="SAU" target="USA">
      <data key="d0">68533</data>
    </edge>
    <edge source="SGP" target="AZE">
      <data key="d0">24115</data>
    </edge>
    <edge source="SGP" target="ARG">
      <data key="d0">620499</data>
    </edge>
    <edge source="SGP" target="AUS">
      <data key="d0">28621035</data>
    </edge>
    <edge source="SGP" target="AUT">
      <data key="d0">2000767</data>
    </edge>
    <edge source="SGP" target="BEL">
      <data key="d0">7497004</data>
    </edge>
    <edge source="SGP" target="BOL">
      <data key="d0">17309</data>
    </edge>
    <edge source="SGP" target="BWA">
      <data key="d0">11919</data>
    </edge>
    <edge source="SGP" target="BRA">
      <data key="d0">134984426</data>
    </edge>
    <edge source="SGP" target="KHM">
      <data key="d0">1136328</data>
    </edge>
    <edge source="SGP" target="CMR">
      <data key="d0">41950</data>
    </edge>
    <edge source="SGP" target="CAN">
      <data key="d0">15444637</data>
    </edge>
    <edge source="SGP" target="LKA">
      <data key="d0">1667467</data>
    </edge>
    <edge source="SGP" target="CHL">
      <data key="d0">2880895</data>
    </edge>
    <edge source="SGP" target="CHN">
      <data key="d0">10335488</data>
    </edge>
    <edge source="SGP" target="CZE">
      <data key="d0">35998</data>
    </edge>
    <edge source="SGP" target="DNK">
      <data key="d0">1005853</data>
    </edge>
    <edge source="SGP" target="ECU">
      <data key="d0">173485</data>
    </edge>
    <edge source="SGP" target="SLV">
      <data key="d0">47233</data>
    </edge>
    <edge source="SGP" target="FIN">
      <data key="d0">3177255</data>
    </edge>
    <edge source="SGP" target="FRA">
      <data key="d0">3174712</data>
    </edge>
    <edge source="SGP" target="DEU">
      <data key="d0">23196225</data>
    </edge>
    <edge source="SGP" target="GRC">
      <data key="d0">135469</data>
    </edge>
    <edge source="SGP" target="HKG">
      <data key="d0">29467880</data>
    </edge>
    <edge source="SGP" target="IDN">
      <data key="d0">368458051</data>
    </edge>
    <edge source="SGP" target="IRL">
      <data key="d0">10649</data>
    </edge>
    <edge source="SGP" target="ISR">
      <data key="d0">1272544</data>
    </edge>
    <edge source="SGP" target="ITA">
      <data key="d0">6624582</data>
    </edge>
    <edge source="SGP" target="CIV">
      <data key="d0">159548</data>
    </edge>
    <edge source="SGP" target="JPN">
      <data key="d0">12592943</data>
    </edge>
    <edge source="SGP" target="KAZ">
      <data key="d0">90393</data>
    </edge>
    <edge source="SGP" target="JOR">
      <data key="d0">12999</data>
    </edge>
    <edge source="SGP" target="KOR">
      <data key="d0">7324982</data>
    </edge>
    <edge source="SGP" target="LBN">
      <data key="d0">82490</data>
    </edge>
    <edge source="SGP" target="LVA">
      <data key="d0">10419</data>
    </edge>
    <edge source="SGP" target="MDG">
      <data key="d0">73334</data>
    </edge>
    <edge source="SGP" target="MYS">
      <data key="d0">194960330</data>
    </edge>
    <edge source="SGP" target="MRT">
      <data key="d0">120018</data>
    </edge>
    <edge source="SGP" target="MUS">
      <data key="d0">94796</data>
    </edge>
    <edge source="SGP" target="MEX">
      <data key="d0">12150326</data>
    </edge>
    <edge source="SGP" target="MAR">
      <data key="d0">3511504</data>
    </edge>
    <edge source="SGP" target="OMN">
      <data key="d0">91460</data>
    </edge>
    <edge source="SGP" target="NAM">
      <data key="d0">126474</data>
    </edge>
    <edge source="SGP" target="NLD">
      <data key="d0">4492239</data>
    </edge>
    <edge source="SGP" target="NZL">
      <data key="d0">3162896</data>
    </edge>
    <edge source="SGP" target="NOR">
      <data key="d0">51456</data>
    </edge>
    <edge source="SGP" target="PAK">
      <data key="d0">1010979</data>
    </edge>
    <edge source="SGP" target="PAN">
      <data key="d0">3141277</data>
    </edge>
    <edge source="SGP" target="PRY">
      <data key="d0">73519</data>
    </edge>
    <edge source="SGP" target="PER">
      <data key="d0">407732</data>
    </edge>
    <edge source="SGP" target="PHL">
      <data key="d0">12035843</data>
    </edge>
    <edge source="SGP" target="POL">
      <data key="d0">49932</data>
    </edge>
    <edge source="SGP" target="PRT">
      <data key="d0">32409</data>
    </edge>
    <edge source="SGP" target="RUS">
      <data key="d0">3205595</data>
    </edge>
    <edge source="SGP" target="SAU">
      <data key="d0">573694</data>
    </edge>
    <edge source="SGP" target="IND">
      <data key="d0">6670856</data>
    </edge>
    <edge source="SGP" target="SVK">
      <data key="d0">16635</data>
    </edge>
    <edge source="SGP" target="VNM">
      <data key="d0">20527361</data>
    </edge>
    <edge source="SGP" target="ZAF">
      <data key="d0">1796182</data>
    </edge>
    <edge source="SGP" target="ESP">
      <data key="d0">1046201</data>
    </edge>
    <edge source="SGP" target="SWE">
      <data key="d0">725793</data>
    </edge>
    <edge source="SGP" target="CHE">
      <data key="d0">258144</data>
    </edge>
    <edge source="SGP" target="THA">
      <data key="d0">29376680</data>
    </edge>
    <edge source="SGP" target="TGO">
      <data key="d0">21721</data>
    </edge>
    <edge source="SGP" target="ARE">
      <data key="d0">34550244</data>
    </edge>
    <edge source="SGP" target="TUR">
      <data key="d0">9650485</data>
    </edge>
    <edge source="SGP" target="UKR">
      <data key="d0">54597</data>
    </edge>
    <edge source="SGP" target="EGY">
      <data key="d0">68956</data>
    </edge>
    <edge source="SGP" target="GBR">
      <data key="d0">15998352</data>
    </edge>
    <edge source="SGP" target="TZA">
      <data key="d0">28913</data>
    </edge>
    <edge source="SGP" target="USA">
      <data key="d0">272027135</data>
    </edge>
    <edge source="SGP" target="URY">
      <data key="d0">858620</data>
    </edge>
    <edge source="SVN" target="ALB">
      <data key="d0">604601</data>
    </edge>
    <edge source="SVN" target="ARG">
      <data key="d0">67788</data>
    </edge>
    <edge source="SVN" target="AUS">
      <data key="d0">195142</data>
    </edge>
    <edge source="SVN" target="AUT">
      <data key="d0">44875003</data>
    </edge>
    <edge source="SVN" target="BEL">
      <data key="d0">3065540</data>
    </edge>
    <edge source="SVN" target="BRA">
      <data key="d0">61483</data>
    </edge>
    <edge source="SVN" target="BGR">
      <data key="d0">2675904</data>
    </edge>
    <edge source="SVN" target="CAN">
      <data key="d0">852684</data>
    </edge>
    <edge source="SVN" target="CHL">
      <data key="d0">100631</data>
    </edge>
    <edge source="SVN" target="CHN">
      <data key="d0">885714</data>
    </edge>
    <edge source="SVN" target="CRI">
      <data key="d0">22366</data>
    </edge>
    <edge source="SVN" target="HRV">
      <data key="d0">30810476</data>
    </edge>
    <edge source="SVN" target="CZE">
      <data key="d0">2162770</data>
    </edge>
    <edge source="SVN" target="DNK">
      <data key="d0">911142</data>
    </edge>
    <edge source="SVN" target="EST">
      <data key="d0">130751</data>
    </edge>
    <edge source="SVN" target="FIN">
      <data key="d0">1062261</data>
    </edge>
    <edge source="SVN" target="FRA">
      <data key="d0">3299852</data>
    </edge>
    <edge source="SVN" target="DEU">
      <data key="d0">67753997</data>
    </edge>
    <edge source="SVN" target="GRC">
      <data key="d0">233120</data>
    </edge>
    <edge source="SVN" target="HKG">
      <data key="d0">108637</data>
    </edge>
    <edge source="SVN" target="HUN">
      <data key="d0">907671</data>
    </edge>
    <edge source="SVN" target="IRL">
      <data key="d0">10554</data>
    </edge>
    <edge source="SVN" target="ISR">
      <data key="d0">412891</data>
    </edge>
    <edge source="SVN" target="ITA">
      <data key="d0">10182470</data>
    </edge>
    <edge source="SVN" target="JPN">
      <data key="d0">135330</data>
    </edge>
    <edge source="SVN" target="KAZ">
      <data key="d0">14677</data>
    </edge>
    <edge source="SVN" target="LBN">
      <data key="d0">52646</data>
    </edge>
    <edge source="SVN" target="LVA">
      <data key="d0">2314344</data>
    </edge>
    <edge source="SVN" target="LTU">
      <data key="d0">1438658</data>
    </edge>
    <edge source="SVN" target="NLD">
      <data key="d0">7406862</data>
    </edge>
    <edge source="SVN" target="NZL">
      <data key="d0">123337</data>
    </edge>
    <edge source="SVN" target="NOR">
      <data key="d0">1335919</data>
    </edge>
    <edge source="SVN" target="PAN">
      <data key="d0">21481</data>
    </edge>
    <edge source="SVN" target="PER">
      <data key="d0">15683</data>
    </edge>
    <edge source="SVN" target="POL">
      <data key="d0">1449727</data>
    </edge>
    <edge source="SVN" target="PRT">
      <data key="d0">567671</data>
    </edge>
    <edge source="SVN" target="ROU">
      <data key="d0">1983905</data>
    </edge>
    <edge source="SVN" target="RUS">
      <data key="d0">5946459</data>
    </edge>
    <edge source="SVN" target="SRB">
      <data key="d0">21290464</data>
    </edge>
    <edge source="SVN" target="SGP">
      <data key="d0">38241</data>
    </edge>
    <edge source="SVN" target="SVK">
      <data key="d0">714442</data>
    </edge>
    <edge source="SVN" target="ZAF">
      <data key="d0">93966</data>
    </edge>
    <edge source="SVN" target="ESP">
      <data key="d0">635857</data>
    </edge>
    <edge source="SVN" target="SWE">
      <data key="d0">2394789</data>
    </edge>
    <edge source="SVN" target="CHE">
      <data key="d0">6909178</data>
    </edge>
    <edge source="SVN" target="ARE">
      <data key="d0">94898</data>
    </edge>
    <edge source="SVN" target="TUR">
      <data key="d0">1261057</data>
    </edge>
    <edge source="SVN" target="UKR">
      <data key="d0">373192</data>
    </edge>
    <edge source="SVN" target="MKD">
      <data key="d0">1834941</data>
    </edge>
    <edge source="SVN" target="GBR">
      <data key="d0">711837</data>
    </edge>
    <edge source="SVN" target="USA">
      <data key="d0">2456798</data>
    </edge>
    <edge source="ZAF" target="DZA">
      <data key="d0">14751</data>
    </edge>
    <edge source="ZAF" target="ARG">
      <data key="d0">71645</data>
    </edge>
    <edge source="ZAF" target="AUS">
      <data key="d0">1411057</data>
    </edge>
    <edge source="ZAF" target="BEL">
      <data key="d0">513670</data>
    </edge>
    <edge source="ZAF" target="BWA">
      <data key="d0">108203804</data>
    </edge>
    <edge source="ZAF" target="BRA">
      <data key="d0">33972</data>
    </edge>
    <edge source="ZAF" target="BDI">
      <data key="d0">162520</data>
    </edge>
    <edge source="ZAF" target="BLR">
      <data key="d0">55264</data>
    </edge>
    <edge source="ZAF" target="CMR">
      <data key="d0">452882</data>
    </edge>
    <edge source="ZAF" target="CAN">
      <data key="d0">163189</data>
    </edge>
    <edge source="ZAF" target="CAF">
      <data key="d0">14107</data>
    </edge>
    <edge source="ZAF" target="CHL">
      <data key="d0">49062</data>
    </edge>
    <edge source="ZAF" target="CHN">
      <data key="d0">1526684</data>
    </edge>
    <edge source="ZAF" target="CZE">
      <data key="d0">48945</data>
    </edge>
    <edge source="ZAF" target="BEN">
      <data key="d0">222900</data>
    </edge>
    <edge source="ZAF" target="DNK">
      <data key="d0">57821</data>
    </edge>
    <edge source="ZAF" target="ETH">
      <data key="d0">294781</data>
    </edge>
    <edge source="ZAF" target="FIN">
      <data key="d0">91315</data>
    </edge>
    <edge source="ZAF" target="FRA">
      <data key="d0">827760</data>
    </edge>
    <edge source="ZAF" target="DEU">
      <data key="d0">952611</data>
    </edge>
    <edge source="ZAF" target="GHA">
      <data key="d0">3761033</data>
    </edge>
    <edge source="ZAF" target="GRC">
      <data key="d0">28975</data>
    </edge>
    <edge source="ZAF" target="HKG">
      <data key="d0">207881</data>
    </edge>
    <edge source="ZAF" target="HUN">
      <data key="d0">20057</data>
    </edge>
    <edge source="ZAF" target="IDN">
      <data key="d0">21805</data>
    </edge>
    <edge source="ZAF" target="IRL">
      <data key="d0">404747</data>
    </edge>
    <edge source="ZAF" target="ISR">
      <data key="d0">107879</data>
    </edge>
    <edge source="ZAF" target="ITA">
      <data key="d0">108204</data>
    </edge>
    <edge source="ZAF" target="CIV">
      <data key="d0">88353</data>
    </edge>
    <edge source="ZAF" target="JPN">
      <data key="d0">70782</data>
    </edge>
    <edge source="ZAF" target="JOR">
      <data key="d0">29708</data>
    </edge>
    <edge source="ZAF" target="KOR">
      <data key="d0">30589</data>
    </edge>
    <edge source="ZAF" target="KGZ">
      <data key="d0">16960</data>
    </edge>
    <edge source="ZAF" target="MDG">
      <data key="d0">264282</data>
    </edge>
    <edge source="ZAF" target="MWI">
      <data key="d0">2316140</data>
    </edge>
    <edge source="ZAF" target="MYS">
      <data key="d0">58534</data>
    </edge>
    <edge source="ZAF" target="MRT">
      <data key="d0">196800</data>
    </edge>
    <edge source="ZAF" target="MUS">
      <data key="d0">4165479</data>
    </edge>
    <edge source="ZAF" target="MEX">
      <data key="d0">48105</data>
    </edge>
    <edge source="ZAF" target="MOZ">
      <data key="d0">15947557</data>
    </edge>
    <edge source="ZAF" target="OMN">
      <data key="d0">105438</data>
    </edge>
    <edge source="ZAF" target="NAM">
      <data key="d0">158711744</data>
    </edge>
    <edge source="ZAF" target="NLD">
      <data key="d0">240480</data>
    </edge>
    <edge source="ZAF" target="NZL">
      <data key="d0">366091</data>
    </edge>
    <edge source="ZAF" target="NER">
      <data key="d0">378305</data>
    </edge>
    <edge source="ZAF" target="NOR">
      <data key="d0">123379</data>
    </edge>
    <edge source="ZAF" target="PAN">
      <data key="d0">83314</data>
    </edge>
    <edge source="ZAF" target="PRT">
      <data key="d0">59318</data>
    </edge>
    <edge source="ZAF" target="SAU">
      <data key="d0">280006</data>
    </edge>
    <edge source="ZAF" target="SEN">
      <data key="d0">62716</data>
    </edge>
    <edge source="ZAF" target="IND">
      <data key="d0">360303</data>
    </edge>
    <edge source="ZAF" target="SGP">
      <data key="d0">22847</data>
    </edge>
    <edge source="ZAF" target="VNM">
      <data key="d0">62847</data>
    </edge>
    <edge source="ZAF" target="ZWE">
      <data key="d0">11696852</data>
    </edge>
    <edge source="ZAF" target="ESP">
      <data key="d0">186036</data>
    </edge>
    <edge source="ZAF" target="SWE">
      <data key="d0">54561</data>
    </edge>
    <edge source="ZAF" target="CHE">
      <data key="d0">357841</data>
    </edge>
    <edge source="ZAF" target="TGO">
      <data key="d0">20476</data>
    </edge>
    <edge source="ZAF" target="ARE">
      <data key="d0">4859951</data>
    </edge>
    <edge source="ZAF" target="TUN">
      <data key="d0">48576</data>
    </edge>
    <edge source="ZAF" target="UGA">
      <data key="d0">1371702</data>
    </edge>
    <edge source="ZAF" target="EGY">
      <data key="d0">28630</data>
    </edge>
    <edge source="ZAF" target="GBR">
      <data key="d0">8080388</data>
    </edge>
    <edge source="ZAF" target="TZA">
      <data key="d0">3918664</data>
    </edge>
    <edge source="ZAF" target="USA">
      <data key="d0">8053899</data>
    </edge>
    <edge source="ZAF" target="BFA">
      <data key="d0">374684</data>
    </edge>
    <edge source="SWE" target="ALB">
      <data key="d0">12251</data>
    </edge>
    <edge source="SWE" target="AZE">
      <data key="d0">63027</data>
    </edge>
    <edge source="SWE" target="ARG">
      <data key="d0">23764</data>
    </edge>
    <edge source="SWE" target="AUS">
      <data key="d0">12944011</data>
    </edge>
    <edge source="SWE" target="AUT">
      <data key="d0">29195686</data>
    </edge>
    <edge source="SWE" target="BEL">
      <data key="d0">36307408</data>
    </edge>
    <edge source="SWE" target="BOL">
      <data key="d0">42510</data>
    </edge>
    <edge source="SWE" target="BRA">
      <data key="d0">308198</data>
    </edge>
    <edge source="SWE" target="BGR">
      <data key="d0">1786602</data>
    </edge>
    <edge source="SWE" target="BLR">
      <data key="d0">60518</data>
    </edge>
    <edge source="SWE" target="CAN">
      <data key="d0">9680185</data>
    </edge>
    <edge source="SWE" target="LKA">
      <data key="d0">13284</data>
    </edge>
    <edge source="SWE" target="CHL">
      <data key="d0">603997</data>
    </edge>
    <edge source="SWE" target="CHN">
      <data key="d0">4366725</data>
    </edge>
    <edge source="SWE" target="COL">
      <data key="d0">32916</data>
    </edge>
    <edge source="SWE" target="CRI">
      <data key="d0">48857</data>
    </edge>
    <edge source="SWE" target="HRV">
      <data key="d0">447093</data>
    </edge>
    <edge source="SWE" target="CZE">
      <data key="d0">18761686</data>
    </edge>
    <edge source="SWE" target="DNK">
      <data key="d0">241534789</data>
    </edge>
    <edge source="SWE" target="ECU">
      <data key="d0">24798</data>
    </edge>
    <edge source="SWE" target="EST">
      <data key="d0">17475167</data>
    </edge>
    <edge source="SWE" target="FIN">
      <data key="d0">470722332</data>
    </edge>
    <edge source="SWE" target="FRA">
      <data key="d0">41387505</data>
    </edge>
    <edge source="SWE" target="GEO">
      <data key="d0">95352</data>
    </edge>
    <edge source="SWE" target="GMB">
      <data key="d0">45167</data>
    </edge>
    <edge source="SWE" target="DEU">
      <data key="d0">177752466</data>
    </edge>
    <edge source="SWE" target="GHA">
      <data key="d0">36606</data>
    </edge>
    <edge source="SWE" target="GRC">
      <data key="d0">3043010</data>
    </edge>
    <edge source="SWE" target="HKG">
      <data key="d0">3544717</data>
    </edge>
    <edge source="SWE" target="HUN">
      <data key="d0">1986016</data>
    </edge>
    <edge source="SWE" target="IDN">
      <data key="d0">1115150</data>
    </edge>
    <edge source="SWE" target="IRL">
      <data key="d0">5517153</data>
    </edge>
    <edge source="SWE" target="ISR">
      <data key="d0">1269544</data>
    </edge>
    <edge source="SWE" target="ITA">
      <data key="d0">24751173</data>
    </edge>
    <edge source="SWE" target="JPN">
      <data key="d0">13123055</data>
    </edge>
    <edge source="SWE" target="KAZ">
      <data key="d0">422739</data>
    </edge>
    <edge source="SWE" target="JOR">
      <data key="d0">43986</data>
    </edge>
    <edge source="SWE" target="KOR">
      <data key="d0">5490584</data>
    </edge>
    <edge source="SWE" target="KGZ">
      <data key="d0">15498</data>
    </edge>
    <edge source="SWE" target="LBN">
      <data key="d0">185391</data>
    </edge>
    <edge source="SWE" target="LVA">
      <data key="d0">11601254</data>
    </edge>
    <edge source="SWE" target="LTU">
      <data key="d0">2242257</data>
    </edge>
    <edge source="SWE" target="MYS">
      <data key="d0">321482</data>
    </edge>
    <edge source="SWE" target="MUS">
      <data key="d0">15646</data>
    </edge>
    <edge source="SWE" target="MEX">
      <data key="d0">255798</data>
    </edge>
    <edge source="SWE" target="MDA">
      <data key="d0">15351</data>
    </edge>
    <edge source="SWE" target="MAR">
      <data key="d0">80002</data>
    </edge>
    <edge source="SWE" target="OMN">
      <data key="d0">39410</data>
    </edge>
    <edge source="SWE" target="NLD">
      <data key="d0">82515079</data>
    </edge>
    <edge source="SWE" target="NZL">
      <data key="d0">577871</data>
    </edge>
    <edge source="SWE" target="NOR">
      <data key="d0">282050396</data>
    </edge>
    <edge source="SWE" target="PAK">
      <data key="d0">43691</data>
    </edge>
    <edge source="SWE" target="PAN">
      <data key="d0">37639</data>
    </edge>
    <edge source="SWE" target="PRY">
      <data key="d0">10037</data>
    </edge>
    <edge source="SWE" target="PER">
      <data key="d0">160003</data>
    </edge>
    <edge source="SWE" target="PHL">
      <data key="d0">77935</data>
    </edge>
    <edge source="SWE" target="POL">
      <data key="d0">71093459</data>
    </edge>
    <edge source="SWE" target="PRT">
      <data key="d0">4351374</data>
    </edge>
    <edge source="SWE" target="ROU">
      <data key="d0">2565363</data>
    </edge>
    <edge source="SWE" target="RUS">
      <data key="d0">7900962</data>
    </edge>
    <edge source="SWE" target="SAU">
      <data key="d0">417425</data>
    </edge>
    <edge source="SWE" target="SRB">
      <data key="d0">280005</data>
    </edge>
    <edge source="SWE" target="IND">
      <data key="d0">366649</data>
    </edge>
    <edge source="SWE" target="SGP">
      <data key="d0">1779665</data>
    </edge>
    <edge source="SWE" target="SVK">
      <data key="d0">2116793</data>
    </edge>
    <edge source="SWE" target="VNM">
      <data key="d0">125906</data>
    </edge>
    <edge source="SWE" target="SVN">
      <data key="d0">1529771</data>
    </edge>
    <edge source="SWE" target="ZAF">
      <data key="d0">1269987</data>
    </edge>
    <edge source="SWE" target="ZWE">
      <data key="d0">14022</data>
    </edge>
    <edge source="SWE" target="ESP">
      <data key="d0">14016946</data>
    </edge>
    <edge source="SWE" target="CHE">
      <data key="d0">27004648</data>
    </edge>
    <edge source="SWE" target="THA">
      <data key="d0">415949</data>
    </edge>
    <edge source="SWE" target="ARE">
      <data key="d0">3233567</data>
    </edge>
    <edge source="SWE" target="TUN">
      <data key="d0">39115</data>
    </edge>
    <edge source="SWE" target="TUR">
      <data key="d0">2488608</data>
    </edge>
    <edge source="SWE" target="UKR">
      <data key="d0">2131701</data>
    </edge>
    <edge source="SWE" target="MKD">
      <data key="d0">33506</data>
    </edge>
    <edge source="SWE" target="EGY">
      <data key="d0">51219</data>
    </edge>
    <edge source="SWE" target="GBR">
      <data key="d0">194532122</data>
    </edge>
    <edge source="SWE" target="USA">
      <data key="d0">22971508</data>
    </edge>
    <edge source="SWE" target="URY">
      <data key="d0">88120</data>
    </edge>
    <edge source="CHE" target="DZA">
      <data key="d0">124577</data>
    </edge>
    <edge source="CHE" target="AZE">
      <data key="d0">1080256</data>
    </edge>
    <edge source="CHE" target="ARG">
      <data key="d0">454555</data>
    </edge>
    <edge source="CHE" target="AUS">
      <data key="d0">10973948</data>
    </edge>
    <edge source="CHE" target="AUT">
      <data key="d0">15066596</data>
    </edge>
    <edge source="CHE" target="ARM">
      <data key="d0">695987</data>
    </edge>
    <edge source="CHE" target="BEL">
      <data key="d0">15255766</data>
    </edge>
    <edge source="CHE" target="BOL">
      <data key="d0">10047</data>
    </edge>
    <edge source="CHE" target="BWA">
      <data key="d0">26181</data>
    </edge>
    <edge source="CHE" target="BRA">
      <data key="d0">2948324</data>
    </edge>
    <edge source="CHE" target="BGR">
      <data key="d0">4189134</data>
    </edge>
    <edge source="CHE" target="BLR">
      <data key="d0">347385</data>
    </edge>
    <edge source="CHE" target="CMR">
      <data key="d0">24483</data>
    </edge>
    <edge source="CHE" target="CAN">
      <data key="d0">16558902</data>
    </edge>
    <edge source="CHE" target="LKA">
      <data key="d0">13004</data>
    </edge>
    <edge source="CHE" target="CHL">
      <data key="d0">1048054</data>
    </edge>
    <edge source="CHE" target="CHN">
      <data key="d0">91678189</data>
    </edge>
    <edge source="CHE" target="COL">
      <data key="d0">496926</data>
    </edge>
    <edge source="CHE" target="CRI">
      <data key="d0">173890</data>
    </edge>
    <edge source="CHE" target="HRV">
      <data key="d0">481146</data>
    </edge>
    <edge source="CHE" target="CZE">
      <data key="d0">2999050</data>
    </edge>
    <edge source="CHE" target="DNK">
      <data key="d0">8252612</data>
    </edge>
    <edge source="CHE" target="ECU">
      <data key="d0">14921</data>
    </edge>
    <edge source="CHE" target="ETH">
      <data key="d0">39967</data>
    </edge>
    <edge source="CHE" target="EST">
      <data key="d0">45431</data>
    </edge>
    <edge source="CHE" target="FIN">
      <data key="d0">3080699</data>
    </edge>
    <edge source="CHE" target="FRA">
      <data key="d0">55898640</data>
    </edge>
    <edge source="CHE" target="GEO">
      <data key="d0">193371</data>
    </edge>
    <edge source="CHE" target="DEU">
      <data key="d0">611615943</data>
    </edge>
    <edge source="CHE" target="GRC">
      <data key="d0">2828242</data>
    </edge>
    <edge source="CHE" target="HKG">
      <data key="d0">46334669</data>
    </edge>
    <edge source="CHE" target="HUN">
      <data key="d0">1556922</data>
    </edge>
    <edge source="CHE" target="IDN">
      <data key="d0">527831</data>
    </edge>
    <edge source="CHE" target="IRL">
      <data key="d0">597554</data>
    </edge>
    <edge source="CHE" target="ISR">
      <data key="d0">711099</data>
    </edge>
    <edge source="CHE" target="ITA">
      <data key="d0">142461995</data>
    </edge>
    <edge source="CHE" target="CIV">
      <data key="d0">31073</data>
    </edge>
    <edge source="CHE" target="JPN">
      <data key="d0">40154735</data>
    </edge>
    <edge source="CHE" target="KAZ">
      <data key="d0">1319569</data>
    </edge>
    <edge source="CHE" target="JOR">
      <data key="d0">447585</data>
    </edge>
    <edge source="CHE" target="KOR">
      <data key="d0">17942738</data>
    </edge>
    <edge source="CHE" target="KGZ">
      <data key="d0">12496</data>
    </edge>
    <edge source="CHE" target="LBN">
      <data key="d0">12530638</data>
    </edge>
    <edge source="CHE" target="LVA">
      <data key="d0">516709</data>
    </edge>
    <edge source="CHE" target="LTU">
      <data key="d0">1693007</data>
    </edge>
    <edge source="CHE" target="MYS">
      <data key="d0">2344198</data>
    </edge>
    <edge source="CHE" target="MUS">
      <data key="d0">13216</data>
    </edge>
    <edge source="CHE" target="MEX">
      <data key="d0">778577</data>
    </edge>
    <edge source="CHE" target="MAR">
      <data key="d0">215936</data>
    </edge>
    <edge source="CHE" target="OMN">
      <data key="d0">196364</data>
    </edge>
    <edge source="CHE" target="NLD">
      <data key="d0">8431306</data>
    </edge>
    <edge source="CHE" target="NZL">
      <data key="d0">1103414</data>
    </edge>
    <edge source="CHE" target="NOR">
      <data key="d0">6853626</data>
    </edge>
    <edge source="CHE" target="PAK">
      <data key="d0">217003</data>
    </edge>
    <edge source="CHE" target="PAN">
      <data key="d0">579101</data>
    </edge>
    <edge source="CHE" target="PRY">
      <data key="d0">138520</data>
    </edge>
    <edge source="CHE" target="PER">
      <data key="d0">575901</data>
    </edge>
    <edge source="CHE" target="PHL">
      <data key="d0">349532</data>
    </edge>
    <edge source="CHE" target="POL">
      <data key="d0">18016326</data>
    </edge>
    <edge source="CHE" target="PRT">
      <data key="d0">7692510</data>
    </edge>
    <edge source="CHE" target="ROU">
      <data key="d0">1367334</data>
    </edge>
    <edge source="CHE" target="RUS">
      <data key="d0">23172170</data>
    </edge>
    <edge source="CHE" target="SAU">
      <data key="d0">2642918</data>
    </edge>
    <edge source="CHE" target="SRB">
      <data key="d0">366604</data>
    </edge>
    <edge source="CHE" target="IND">
      <data key="d0">3778327</data>
    </edge>
    <edge source="CHE" target="SGP">
      <data key="d0">7550601</data>
    </edge>
    <edge source="CHE" target="SVK">
      <data key="d0">1835174</data>
    </edge>
    <edge source="CHE" target="VNM">
      <data key="d0">533873</data>
    </edge>
    <edge source="CHE" target="SVN">
      <data key="d0">1762161</data>
    </edge>
    <edge source="CHE" target="ZAF">
      <data key="d0">1263424</data>
    </edge>
    <edge source="CHE" target="ZWE">
      <data key="d0">24881</data>
    </edge>
    <edge source="CHE" target="ESP">
      <data key="d0">30635579</data>
    </edge>
    <edge source="CHE" target="SWE">
      <data key="d0">5742172</data>
    </edge>
    <edge source="CHE" target="THA">
      <data key="d0">1062973</data>
    </edge>
    <edge source="CHE" target="ARE">
      <data key="d0">12371078</data>
    </edge>
    <edge source="CHE" target="TUN">
      <data key="d0">37326</data>
    </edge>
    <edge source="CHE" target="TUR">
      <data key="d0">7103081</data>
    </edge>
    <edge source="CHE" target="UKR">
      <data key="d0">4191388</data>
    </edge>
    <edge source="CHE" target="MKD">
      <data key="d0">148001</data>
    </edge>
    <edge source="CHE" target="EGY">
      <data key="d0">388681</data>
    </edge>
    <edge source="CHE" target="GBR">
      <data key="d0">39944013</data>
    </edge>
    <edge source="CHE" target="USA">
      <data key="d0">82775560</data>
    </edge>
    <edge source="CHE" target="BFA">
      <data key="d0">126898</data>
    </edge>
    <edge source="CHE" target="URY">
      <data key="d0">61351</data>
    </edge>
    <edge source="THA" target="ALB">
      <data key="d0">57263</data>
    </edge>
    <edge source="THA" target="DZA">
      <data key="d0">1079965</data>
    </edge>
    <edge source="THA" target="AZE">
      <data key="d0">22691</data>
    </edge>
    <edge source="THA" target="ARG">
      <data key="d0">8808447</data>
    </edge>
    <edge source="THA" target="AUS">
      <data key="d0">80668070</data>
    </edge>
    <edge source="THA" target="AUT">
      <data key="d0">22908972</data>
    </edge>
    <edge source="THA" target="BEL">
      <data key="d0">160450958</data>
    </edge>
    <edge source="THA" target="BOL">
      <data key="d0">105546</data>
    </edge>
    <edge source="THA" target="BWA">
      <data key="d0">103913</data>
    </edge>
    <edge source="THA" target="BRA">
      <data key="d0">41533144</data>
    </edge>
    <edge source="THA" target="BGR">
      <data key="d0">102760</data>
    </edge>
    <edge source="THA" target="BDI">
      <data key="d0">41633</data>
    </edge>
    <edge source="THA" target="BLR">
      <data key="d0">49100</data>
    </edge>
    <edge source="THA" target="KHM">
      <data key="d0">19123351</data>
    </edge>
    <edge source="THA" target="CMR">
      <data key="d0">1105740</data>
    </edge>
    <edge source="THA" target="CAN">
      <data key="d0">72699037</data>
    </edge>
    <edge source="THA" target="LKA">
      <data key="d0">5682278</data>
    </edge>
    <edge source="THA" target="CHL">
      <data key="d0">10462770</data>
    </edge>
    <edge source="THA" target="CHN">
      <data key="d0">64241463</data>
    </edge>
    <edge source="THA" target="COL">
      <data key="d0">3761933</data>
    </edge>
    <edge source="THA" target="CRI">
      <data key="d0">477868</data>
    </edge>
    <edge source="THA" target="HRV">
      <data key="d0">1135840</data>
    </edge>
    <edge source="THA" target="CZE">
      <data key="d0">5602414</data>
    </edge>
    <edge source="THA" target="BEN">
      <data key="d0">46023</data>
    </edge>
    <edge source="THA" target="DNK">
      <data key="d0">13516469</data>
    </edge>
    <edge source="THA" target="ECU">
      <data key="d0">732474</data>
    </edge>
    <edge source="THA" target="SLV">
      <data key="d0">17253</data>
    </edge>
    <edge source="THA" target="ETH">
      <data key="d0">6303668</data>
    </edge>
    <edge source="THA" target="EST">
      <data key="d0">417904</data>
    </edge>
    <edge source="THA" target="FIN">
      <data key="d0">7743057</data>
    </edge>
    <edge source="THA" target="FRA">
      <data key="d0">145442487</data>
    </edge>
    <edge source="THA" target="GEO">
      <data key="d0">44772</data>
    </edge>
    <edge source="THA" target="GMB">
      <data key="d0">286377</data>
    </edge>
    <edge source="THA" target="DEU">
      <data key="d0">243700388</data>
    </edge>
    <edge source="THA" target="GHA">
      <data key="d0">3374095</data>
    </edge>
    <edge source="THA" target="GRC">
      <data key="d0">6642715</data>
    </edge>
    <edge source="THA" target="HND">
      <data key="d0">37936</data>
    </edge>
    <edge source="THA" target="HKG">
      <data key="d0">58125986</data>
    </edge>
    <edge source="THA" target="HUN">
      <data key="d0">4359873</data>
    </edge>
    <edge source="THA" target="IDN">
      <data key="d0">8493101</data>
    </edge>
    <edge source="THA" target="IRL">
      <data key="d0">5126906</data>
    </edge>
    <edge source="THA" target="ISR">
      <data key="d0">16392081</data>
    </edge>
    <edge source="THA" target="ITA">
      <data key="d0">69213244</data>
    </edge>
    <edge source="THA" target="CIV">
      <data key="d0">1912028</data>
    </edge>
    <edge source="THA" target="JAM">
      <data key="d0">347360</data>
    </edge>
    <edge source="THA" target="JPN">
      <data key="d0">470369960</data>
    </edge>
    <edge source="THA" target="KAZ">
      <data key="d0">1113775</data>
    </edge>
    <edge source="THA" target="JOR">
      <data key="d0">944660</data>
    </edge>
    <edge source="THA" target="KOR">
      <data key="d0">48451690</data>
    </edge>
    <edge source="THA" target="LBN">
      <data key="d0">3252444</data>
    </edge>
    <edge source="THA" target="LVA">
      <data key="d0">6190616</data>
    </edge>
    <edge source="THA" target="LTU">
      <data key="d0">269958</data>
    </edge>
    <edge source="THA" target="MDG">
      <data key="d0">1467843</data>
    </edge>
    <edge source="THA" target="MWI">
      <data key="d0">311764</data>
    </edge>
    <edge source="THA" target="MYS">
      <data key="d0">44060289</data>
    </edge>
    <edge source="THA" target="MRT">
      <data key="d0">86380</data>
    </edge>
    <edge source="THA" target="MUS">
      <data key="d0">2616684</data>
    </edge>
    <edge source="THA" target="MEX">
      <data key="d0">47493816</data>
    </edge>
    <edge source="THA" target="MAR">
      <data key="d0">775153</data>
    </edge>
    <edge source="THA" target="MOZ">
      <data key="d0">4254510</data>
    </edge>
    <edge source="THA" target="OMN">
      <data key="d0">1720526</data>
    </edge>
    <edge source="THA" target="NAM">
      <data key="d0">229979</data>
    </edge>
    <edge source="THA" target="NLD">
      <data key="d0">109978287</data>
    </edge>
    <edge source="THA" target="NZL">
      <data key="d0">8354372</data>
    </edge>
    <edge source="THA" target="NIC">
      <data key="d0">196738</data>
    </edge>
    <edge source="THA" target="NER">
      <data key="d0">215562</data>
    </edge>
    <edge source="THA" target="NOR">
      <data key="d0">10688386</data>
    </edge>
    <edge source="THA" target="PAK">
      <data key="d0">4579772</data>
    </edge>
    <edge source="THA" target="PAN">
      <data key="d0">18945510</data>
    </edge>
    <edge source="THA" target="PRY">
      <data key="d0">735168</data>
    </edge>
    <edge source="THA" target="PER">
      <data key="d0">2172511</data>
    </edge>
    <edge source="THA" target="PHL">
      <data key="d0">24211131</data>
    </edge>
    <edge source="THA" target="POL">
      <data key="d0">15772938</data>
    </edge>
    <edge source="THA" target="PRT">
      <data key="d0">6831680</data>
    </edge>
    <edge source="THA" target="ROU">
      <data key="d0">1430702</data>
    </edge>
    <edge source="THA" target="RUS">
      <data key="d0">24767340</data>
    </edge>
    <edge source="THA" target="SAU">
      <data key="d0">29324595</data>
    </edge>
    <edge source="THA" target="SEN">
      <data key="d0">839455</data>
    </edge>
    <edge source="THA" target="SRB">
      <data key="d0">114771</data>
    </edge>
    <edge source="THA" target="IND">
      <data key="d0">10716698</data>
    </edge>
    <edge source="THA" target="SGP">
      <data key="d0">48304512</data>
    </edge>
    <edge source="THA" target="SVK">
      <data key="d0">88250</data>
    </edge>
    <edge source="THA" target="VNM">
      <data key="d0">17312451</data>
    </edge>
    <edge source="THA" target="SVN">
      <data key="d0">1601358</data>
    </edge>
    <edge source="THA" target="ZAF">
      <data key="d0">18512855</data>
    </edge>
    <edge source="THA" target="ZWE">
      <data key="d0">208398</data>
    </edge>
    <edge source="THA" target="ESP">
      <data key="d0">106673083</data>
    </edge>
    <edge source="THA" target="SWE">
      <data key="d0">35431694</data>
    </edge>
    <edge source="THA" target="CHE">
      <data key="d0">12628800</data>
    </edge>
    <edge source="THA" target="TGO">
      <data key="d0">5124565</data>
    </edge>
    <edge source="THA" target="ARE">
      <data key="d0">62942124</data>
    </edge>
    <edge source="THA" target="TUN">
      <data key="d0">2485195</data>
    </edge>
    <edge source="THA" target="TUR">
      <data key="d0">3155473</data>
    </edge>
    <edge source="THA" target="UGA">
      <data key="d0">447087</data>
    </edge>
    <edge source="THA" target="UKR">
      <data key="d0">4258577</data>
    </edge>
    <edge source="THA" target="EGY">
      <data key="d0">7719744</data>
    </edge>
    <edge source="THA" target="GBR">
      <data key="d0">126531201</data>
    </edge>
    <edge source="THA" target="TZA">
      <data key="d0">6444427</data>
    </edge>
    <edge source="THA" target="USA">
      <data key="d0">1656739313</data>
    </edge>
    <edge source="THA" target="BFA">
      <data key="d0">308574</data>
    </edge>
    <edge source="THA" target="URY">
      <data key="d0">1935308</data>
    </edge>
    <edge source="ARE" target="ALB">
      <data key="d0">39716</data>
    </edge>
    <edge source="ARE" target="DZA">
      <data key="d0">22650351</data>
    </edge>
    <edge source="ARE" target="AZE">
      <data key="d0">7025136</data>
    </edge>
    <edge source="ARE" target="ARG">
      <data key="d0">14588</data>
    </edge>
    <edge source="ARE" target="AUS">
      <data key="d0">1267181</data>
    </edge>
    <edge source="ARE" target="AUT">
      <data key="d0">2848876</data>
    </edge>
    <edge source="ARE" target="ARM">
      <data key="d0">2439020</data>
    </edge>
    <edge source="ARE" target="BEL">
      <data key="d0">694604</data>
    </edge>
    <edge source="ARE" target="BWA">
      <data key="d0">113600</data>
    </edge>
    <edge source="ARE" target="BRA">
      <data key="d0">41478</data>
    </edge>
    <edge source="ARE" target="BGR">
      <data key="d0">113459</data>
    </edge>
    <edge source="ARE" target="BDI">
      <data key="d0">147913</data>
    </edge>
    <edge source="ARE" target="KHM">
      <data key="d0">20105</data>
    </edge>
    <edge source="ARE" target="CMR">
      <data key="d0">1832049</data>
    </edge>
    <edge source="ARE" target="CAN">
      <data key="d0">1663194</data>
    </edge>
    <edge source="ARE" target="CAF">
      <data key="d0">11781</data>
    </edge>
    <edge source="ARE" target="LKA">
      <data key="d0">900713</data>
    </edge>
    <edge source="ARE" target="CHL">
      <data key="d0">275621</data>
    </edge>
    <edge source="ARE" target="CHN">
      <data key="d0">1176903</data>
    </edge>
    <edge source="ARE" target="CRI">
      <data key="d0">47801</data>
    </edge>
    <edge source="ARE" target="HRV">
      <data key="d0">187662</data>
    </edge>
    <edge source="ARE" target="CZE">
      <data key="d0">49183</data>
    </edge>
    <edge source="ARE" target="BEN">
      <data key="d0">2548307</data>
    </edge>
    <edge source="ARE" target="DNK">
      <data key="d0">1160288</data>
    </edge>
    <edge source="ARE" target="ETH">
      <data key="d0">8324935</data>
    </edge>
    <edge source="ARE" target="EST">
      <data key="d0">443617</data>
    </edge>
    <edge source="ARE" target="FIN">
      <data key="d0">494092</data>
    </edge>
    <edge source="ARE" target="FRA">
      <data key="d0">5893286</data>
    </edge>
    <edge source="ARE" target="GEO">
      <data key="d0">4882195</data>
    </edge>
    <edge source="ARE" target="GMB">
      <data key="d0">136761</data>
    </edge>
    <edge source="ARE" target="DEU">
      <data key="d0">22981160</data>
    </edge>
    <edge source="ARE" target="GHA">
      <data key="d0">1358163</data>
    </edge>
    <edge source="ARE" target="GRC">
      <data key="d0">3955407</data>
    </edge>
    <edge source="ARE" target="HKG">
      <data key="d0">1582820</data>
    </edge>
    <edge source="ARE" target="HUN">
      <data key="d0">71525</data>
    </edge>
    <edge source="ARE" target="IDN">
      <data key="d0">69373</data>
    </edge>
    <edge source="ARE" target="IRL">
      <data key="d0">593963</data>
    </edge>
    <edge source="ARE" target="ITA">
      <data key="d0">1854892</data>
    </edge>
    <edge source="ARE" target="CIV">
      <data key="d0">524063</data>
    </edge>
    <edge source="ARE" target="JAM">
      <data key="d0">24504</data>
    </edge>
    <edge source="ARE" target="JPN">
      <data key="d0">4114367</data>
    </edge>
    <edge source="ARE" target="KAZ">
      <data key="d0">8449664</data>
    </edge>
    <edge source="ARE" target="JOR">
      <data key="d0">46751109</data>
    </edge>
    <edge source="ARE" target="KOR">
      <data key="d0">770302</data>
    </edge>
    <edge source="ARE" target="KGZ">
      <data key="d0">716564</data>
    </edge>
    <edge source="ARE" target="LBN">
      <data key="d0">44652918</data>
    </edge>
    <edge source="ARE" target="LVA">
      <data key="d0">146791</data>
    </edge>
    <edge source="ARE" target="LTU">
      <data key="d0">12515</data>
    </edge>
    <edge source="ARE" target="MDG">
      <data key="d0">96102</data>
    </edge>
    <edge source="ARE" target="MWI">
      <data key="d0">292928</data>
    </edge>
    <edge source="ARE" target="MYS">
      <data key="d0">631818</data>
    </edge>
    <edge source="ARE" target="MRT">
      <data key="d0">1220298</data>
    </edge>
    <edge source="ARE" target="MUS">
      <data key="d0">700764</data>
    </edge>
    <edge source="ARE" target="MEX">
      <data key="d0">206835</data>
    </edge>
    <edge source="ARE" target="MAR">
      <data key="d0">15221085</data>
    </edge>
    <edge source="ARE" target="MOZ">
      <data key="d0">754755</data>
    </edge>
    <edge source="ARE" target="OMN">
      <data key="d0">76138000</data>
    </edge>
    <edge source="ARE" target="NAM">
      <data key="d0">94779</data>
    </edge>
    <edge source="ARE" target="NLD">
      <data key="d0">1278948</data>
    </edge>
    <edge source="ARE" target="NZL">
      <data key="d0">189941</data>
    </edge>
    <edge source="ARE" target="NIC">
      <data key="d0">60173</data>
    </edge>
    <edge source="ARE" target="NER">
      <data key="d0">94468</data>
    </edge>
    <edge source="ARE" target="NOR">
      <data key="d0">122124</data>
    </edge>
    <edge source="ARE" target="PAK">
      <data key="d0">4886669</data>
    </edge>
    <edge source="ARE" target="PAN">
      <data key="d0">228836</data>
    </edge>
    <edge source="ARE" target="PRY">
      <data key="d0">25708</data>
    </edge>
    <edge source="ARE" target="PHL">
      <data key="d0">1235701</data>
    </edge>
    <edge source="ARE" target="POL">
      <data key="d0">227361</data>
    </edge>
    <edge source="ARE" target="PRT">
      <data key="d0">433159</data>
    </edge>
    <edge source="ARE" target="ROU">
      <data key="d0">199637</data>
    </edge>
    <edge source="ARE" target="RUS">
      <data key="d0">59279612</data>
    </edge>
    <edge source="ARE" target="SAU">
      <data key="d0">434565451</data>
    </edge>
    <edge source="ARE" target="SEN">
      <data key="d0">2454829</data>
    </edge>
    <edge source="ARE" target="SRB">
      <data key="d0">13533</data>
    </edge>
    <edge source="ARE" target="IND">
      <data key="d0">14894740</data>
    </edge>
    <edge source="ARE" target="SGP">
      <data key="d0">1845834</data>
    </edge>
    <edge source="ARE" target="VNM">
      <data key="d0">75049</data>
    </edge>
    <edge source="ARE" target="SVN">
      <data key="d0">2600846</data>
    </edge>
    <edge source="ARE" target="ZAF">
      <data key="d0">2104616</data>
    </edge>
    <edge source="ARE" target="ZWE">
      <data key="d0">312716</data>
    </edge>
    <edge source="ARE" target="ESP">
      <data key="d0">2766008</data>
    </edge>
    <edge source="ARE" target="SWE">
      <data key="d0">571351</data>
    </edge>
    <edge source="ARE" target="CHE">
      <data key="d0">1914660</data>
    </edge>
    <edge source="ARE" target="THA">
      <data key="d0">165125</data>
    </edge>
    <edge source="ARE" target="TGO">
      <data key="d0">1079264</data>
    </edge>
    <edge source="ARE" target="TUN">
      <data key="d0">476682</data>
    </edge>
    <edge source="ARE" target="TUR">
      <data key="d0">3735422</data>
    </edge>
    <edge source="ARE" target="UGA">
      <data key="d0">899492</data>
    </edge>
    <edge source="ARE" target="UKR">
      <data key="d0">1066739</data>
    </edge>
    <edge source="ARE" target="MKD">
      <data key="d0">12541</data>
    </edge>
    <edge source="ARE" target="EGY">
      <data key="d0">60383563</data>
    </edge>
    <edge source="ARE" target="GBR">
      <data key="d0">67245949</data>
    </edge>
    <edge source="ARE" target="TZA">
      <data key="d0">11375714</data>
    </edge>
    <edge source="ARE" target="USA">
      <data key="d0">13615649</data>
    </edge>
    <edge source="ARE" target="BFA">
      <data key="d0">93557</data>
    </edge>
    <edge source="ARE" target="URY">
      <data key="d0">45303</data>
    </edge>
    <edge source="URY" target="ARG">
      <data key="d0">20499914</data>
    </edge>
    <edge source="URY" target="BEL">
      <data key="d0">41387</data>
    </edge>
    <edge source="URY" target="BRA">
      <data key="d0">35468032</data>
    </edge>
    <edge source="URY" target="CAN">
      <data key="d0">267561</data>
    </edge>
    <edge source="URY" target="CHL">
      <data key="d0">2154374</data>
    </edge>
    <edge source="URY" target="CRI">
      <data key="d0">27409</data>
    </edge>
    <edge source="URY" target="DNK">
      <data key="d0">20806</data>
    </edge>
    <edge source="URY" target="ECU">
      <data key="d0">55200</data>
    </edge>
    <edge source="URY" target="FRA">
      <data key="d0">454391</data>
    </edge>
    <edge source="URY" target="DEU">
      <data key="d0">858031</data>
    </edge>
    <edge source="URY" target="GTM">
      <data key="d0">11257</data>
    </edge>
    <edge source="URY" target="HND">
      <data key="d0">194580</data>
    </edge>
    <edge source="URY" target="HKG">
      <data key="d0">28812</data>
    </edge>
    <edge source="URY" target="ITA">
      <data key="d0">116912</data>
    </edge>
    <edge source="URY" target="JPN">
      <data key="d0">140764</data>
    </edge>
    <edge source="URY" target="KOR">
      <data key="d0">101224</data>
    </edge>
    <edge source="URY" target="MEX">
      <data key="d0">5159732</data>
    </edge>
    <edge source="URY" target="NLD">
      <data key="d0">369038</data>
    </edge>
    <edge source="URY" target="NIC">
      <data key="d0">23727</data>
    </edge>
    <edge source="URY" target="NOR">
      <data key="d0">42761</data>
    </edge>
    <edge source="URY" target="PAN">
      <data key="d0">42628</data>
    </edge>
    <edge source="URY" target="PRY">
      <data key="d0">554041</data>
    </edge>
    <edge source="URY" target="PER">
      <data key="d0">24775</data>
    </edge>
    <edge source="URY" target="PRT">
      <data key="d0">21721</data>
    </edge>
    <edge source="URY" target="VNM">
      <data key="d0">793250</data>
    </edge>
    <edge source="URY" target="ESP">
      <data key="d0">343308</data>
    </edge>
    <edge source="URY" target="SWE">
      <data key="d0">141418</data>
    </edge>
    <edge source="URY" target="CHE">
      <data key="d0">33660</data>
    </edge>
    <edge source="URY" target="GBR">
      <data key="d0">436066</data>
    </edge>
    <edge source="URY" target="USA">
      <data key="d0">1275497</data>
    </edge>
    <edge source="ARM" target="AUT">
      <data key="d0">13742</data>
    </edge>
    <edge source="ARM" target="BEL">
      <data key="d0">11767</data>
    </edge>
    <edge source="ARM" target="CAN">
      <data key="d0">318528</data>
    </edge>
    <edge source="ARM" target="FRA">
      <data key="d0">213699</data>
    </edge>
    <edge source="ARM" target="GEO">
      <data key="d0">4388568</data>
    </edge>
    <edge source="ARM" target="DEU">
      <data key="d0">5813192</data>
    </edge>
    <edge source="ARM" target="ITA">
      <data key="d0">6224725</data>
    </edge>
    <edge source="ARM" target="RUS">
      <data key="d0">814228</data>
    </edge>
    <edge source="ARM" target="SVN">
      <data key="d0">235685</data>
    </edge>
    <edge source="ARM" target="ESP">
      <data key="d0">85500</data>
    </edge>
    <edge source="ARM" target="ARE">
      <data key="d0">22581</data>
    </edge>
    <edge source="ARM" target="USA">
      <data key="d0">10981</data>
    </edge>
    <edge source="GEO" target="AZE">
      <data key="d0">245897</data>
    </edge>
    <edge source="GEO" target="ARM">
      <data key="d0">1978137</data>
    </edge>
    <edge source="GEO" target="BGR">
      <data key="d0">13052</data>
    </edge>
    <edge source="GEO" target="DNK">
      <data key="d0">69901</data>
    </edge>
    <edge source="GEO" target="DEU">
      <data key="d0">2940200</data>
    </edge>
    <edge source="GEO" target="ITA">
      <data key="d0">867360</data>
    </edge>
    <edge source="GEO" target="LTU">
      <data key="d0">360995</data>
    </edge>
    <edge source="GEO" target="NLD">
      <data key="d0">77706</data>
    </edge>
    <edge source="GEO" target="SAU">
      <data key="d0">219395</data>
    </edge>
    <edge source="GEO" target="ESP">
      <data key="d0">357505</data>
    </edge>
    <edge source="GEO" target="TUR">
      <data key="d0">34520221</data>
    </edge>
    <edge source="AZE" target="GEO">
      <data key="d0">480639</data>
    </edge>
    <edge source="AZE" target="KAZ">
      <data key="d0">700277</data>
    </edge>
    <edge source="AZE" target="KGZ">
      <data key="d0">54585</data>
    </edge>
    <edge source="AZE" target="RUS">
      <data key="d0">749432</data>
    </edge>
    <edge source="AZE" target="ESP">
      <data key="d0">88909</data>
    </edge>
    <edge source="AZE" target="ARE">
      <data key="d0">112728</data>
    </edge>
    <edge source="BWA" target="MOZ">
      <data key="d0">10733</data>
    </edge>
    <edge source="BWA" target="NAM">
      <data key="d0">41236</data>
    </edge>
    <edge source="BWA" target="SAU">
      <data key="d0">32595</data>
    </edge>
    <edge source="BWA" target="ZAF">
      <data key="d0">45245400</data>
    </edge>
    <edge source="BWA" target="ZWE">
      <data key="d0">548817</data>
    </edge>
    <edge source="BWA" target="USA">
      <data key="d0">11015295</data>
    </edge>
    <edge source="BLR" target="AZE">
      <data key="d0">875900</data>
    </edge>
    <edge source="BLR" target="AUS">
      <data key="d0">12700</data>
    </edge>
    <edge source="BLR" target="ARM">
      <data key="d0">1005300</data>
    </edge>
    <edge source="BLR" target="BEL">
      <data key="d0">24900</data>
    </edge>
    <edge source="BLR" target="CAN">
      <data key="d0">54200</data>
    </edge>
    <edge source="BLR" target="CHN">
      <data key="d0">39400</data>
    </edge>
    <edge source="BLR" target="CZE">
      <data key="d0">74500</data>
    </edge>
    <edge source="BLR" target="EST">
      <data key="d0">2762500</data>
    </edge>
    <edge source="BLR" target="FIN">
      <data key="d0">1888600</data>
    </edge>
    <edge source="BLR" target="FRA">
      <data key="d0">3110000</data>
    </edge>
    <edge source="BLR" target="GEO">
      <data key="d0">55800</data>
    </edge>
    <edge source="BLR" target="DEU">
      <data key="d0">13352200</data>
    </edge>
    <edge source="BLR" target="GRC">
      <data key="d0">18200</data>
    </edge>
    <edge source="BLR" target="IRL">
      <data key="d0">10400</data>
    </edge>
    <edge source="BLR" target="ISR">
      <data key="d0">170500</data>
    </edge>
    <edge source="BLR" target="ITA">
      <data key="d0">2234400</data>
    </edge>
    <edge source="BLR" target="KAZ">
      <data key="d0">7263700</data>
    </edge>
    <edge source="BLR" target="KGZ">
      <data key="d0">1090000</data>
    </edge>
    <edge source="BLR" target="LVA">
      <data key="d0">3334100</data>
    </edge>
    <edge source="BLR" target="LTU">
      <data key="d0">17633500</data>
    </edge>
    <edge source="BLR" target="MDA">
      <data key="d0">4741000</data>
    </edge>
    <edge source="BLR" target="NLD">
      <data key="d0">2017400</data>
    </edge>
    <edge source="BLR" target="NOR">
      <data key="d0">17900</data>
    </edge>
    <edge source="BLR" target="POL">
      <data key="d0">1075600</data>
    </edge>
    <edge source="BLR" target="ROU">
      <data key="d0">33200</data>
    </edge>
    <edge source="BLR" target="RUS">
      <data key="d0">479628400</data>
    </edge>
    <edge source="BLR" target="SRB">
      <data key="d0">161700</data>
    </edge>
    <edge source="BLR" target="SVK">
      <data key="d0">91700</data>
    </edge>
    <edge source="BLR" target="SVN">
      <data key="d0">16700</data>
    </edge>
    <edge source="BLR" target="ZAF">
      <data key="d0">13200</data>
    </edge>
    <edge source="BLR" target="CHE">
      <data key="d0">26300</data>
    </edge>
    <edge source="BLR" target="ARE">
      <data key="d0">35000</data>
    </edge>
    <edge source="BLR" target="UKR">
      <data key="d0">28234500</data>
    </edge>
    <edge source="BLR" target="GBR">
      <data key="d0">5137600</data>
    </edge>
    <edge source="BLR" target="USA">
      <data key="d0">170900</data>
    </edge>
    <edge source="KHM" target="ARG">
      <data key="d0">6593583</data>
    </edge>
    <edge source="KHM" target="AUS">
      <data key="d0">25125932</data>
    </edge>
    <edge source="KHM" target="AUT">
      <data key="d0">8326897</data>
    </edge>
    <edge source="KHM" target="BEL">
      <data key="d0">117731195</data>
    </edge>
    <edge source="KHM" target="BOL">
      <data key="d0">97921</data>
    </edge>
    <edge source="KHM" target="BRA">
      <data key="d0">8440532</data>
    </edge>
    <edge source="KHM" target="CAN">
      <data key="d0">366682077</data>
    </edge>
    <edge source="KHM" target="LKA">
      <data key="d0">34741</data>
    </edge>
    <edge source="KHM" target="CHL">
      <data key="d0">6735789</data>
    </edge>
    <edge source="KHM" target="CHN">
      <data key="d0">73891260</data>
    </edge>
    <edge source="KHM" target="COL">
      <data key="d0">223615</data>
    </edge>
    <edge source="KHM" target="CRI">
      <data key="d0">29716</data>
    </edge>
    <edge source="KHM" target="HRV">
      <data key="d0">2681173</data>
    </edge>
    <edge source="KHM" target="CZE">
      <data key="d0">5408928</data>
    </edge>
    <edge source="KHM" target="DNK">
      <data key="d0">14436789</data>
    </edge>
    <edge source="KHM" target="ECU">
      <data key="d0">225866</data>
    </edge>
    <edge source="KHM" target="SLV">
      <data key="d0">48687</data>
    </edge>
    <edge source="KHM" target="FIN">
      <data key="d0">251600</data>
    </edge>
    <edge source="KHM" target="FRA">
      <data key="d0">60027453</data>
    </edge>
    <edge source="KHM" target="DEU">
      <data key="d0">308965848</data>
    </edge>
    <edge source="KHM" target="GRC">
      <data key="d0">3097453</data>
    </edge>
    <edge source="KHM" target="HKG">
      <data key="d0">22657723</data>
    </edge>
    <edge source="KHM" target="IDN">
      <data key="d0">912718</data>
    </edge>
    <edge source="KHM" target="IRL">
      <data key="d0">15939564</data>
    </edge>
    <edge source="KHM" target="ISR">
      <data key="d0">2477540</data>
    </edge>
    <edge source="KHM" target="ITA">
      <data key="d0">88435252</data>
    </edge>
    <edge source="KHM" target="JPN">
      <data key="d0">131059699</data>
    </edge>
    <edge source="KHM" target="JOR">
      <data key="d0">23093</data>
    </edge>
    <edge source="KHM" target="KOR">
      <data key="d0">47774037</data>
    </edge>
    <edge source="KHM" target="LBN">
      <data key="d0">187351</data>
    </edge>
    <edge source="KHM" target="LVA">
      <data key="d0">104691</data>
    </edge>
    <edge source="KHM" target="LTU">
      <data key="d0">26139</data>
    </edge>
    <edge source="KHM" target="MYS">
      <data key="d0">10287190</data>
    </edge>
    <edge source="KHM" target="MEX">
      <data key="d0">44613436</data>
    </edge>
    <edge source="KHM" target="MDA">
      <data key="d0">19415</data>
    </edge>
    <edge source="KHM" target="NLD">
      <data key="d0">90013031</data>
    </edge>
    <edge source="KHM" target="NZL">
      <data key="d0">935995</data>
    </edge>
    <edge source="KHM" target="NIC">
      <data key="d0">114257</data>
    </edge>
    <edge source="KHM" target="NOR">
      <data key="d0">12518554</data>
    </edge>
    <edge source="KHM" target="PAK">
      <data key="d0">155656</data>
    </edge>
    <edge source="KHM" target="PAN">
      <data key="d0">8815377</data>
    </edge>
    <edge source="KHM" target="PRY">
      <data key="d0">372663</data>
    </edge>
    <edge source="KHM" target="PER">
      <data key="d0">1763931</data>
    </edge>
    <edge source="KHM" target="PHL">
      <data key="d0">1442868</data>
    </edge>
    <edge source="KHM" target="POL">
      <data key="d0">55750871</data>
    </edge>
    <edge source="KHM" target="PRT">
      <data key="d0">206614</data>
    </edge>
    <edge source="KHM" target="ROU">
      <data key="d0">754857</data>
    </edge>
    <edge source="KHM" target="RUS">
      <data key="d0">25933961</data>
    </edge>
    <edge source="KHM" target="SAU">
      <data key="d0">370111</data>
    </edge>
    <edge source="KHM" target="IND">
      <data key="d0">1866993</data>
    </edge>
    <edge source="KHM" target="SGP">
      <data key="d0">12738307</data>
    </edge>
    <edge source="KHM" target="SVK">
      <data key="d0">2283549</data>
    </edge>
    <edge source="KHM" target="VNM">
      <data key="d0">432247</data>
    </edge>
    <edge source="KHM" target="ZAF">
      <data key="d0">6886765</data>
    </edge>
    <edge source="KHM" target="ESP">
      <data key="d0">134018345</data>
    </edge>
    <edge source="KHM" target="SWE">
      <data key="d0">25959842</data>
    </edge>
    <edge source="KHM" target="CHE">
      <data key="d0">15236617</data>
    </edge>
    <edge source="KHM" target="THA">
      <data key="d0">4237955</data>
    </edge>
    <edge source="KHM" target="TGO">
      <data key="d0">43615</data>
    </edge>
    <edge source="KHM" target="ARE">
      <data key="d0">22068412</data>
    </edge>
    <edge source="KHM" target="TUR">
      <data key="d0">8874088</data>
    </edge>
    <edge source="KHM" target="UKR">
      <data key="d0">1329487</data>
    </edge>
    <edge source="KHM" target="EGY">
      <data key="d0">415088</data>
    </edge>
    <edge source="KHM" target="GBR">
      <data key="d0">375469176</data>
    </edge>
    <edge source="KHM" target="USA">
      <data key="d0">1814747144</data>
    </edge>
    <edge source="KHM" target="URY">
      <data key="d0">970507</data>
    </edge>
    <edge source="LKA" target="ARG">
      <data key="d0">2741662</data>
    </edge>
    <edge source="LKA" target="AUS">
      <data key="d0">35605595</data>
    </edge>
    <edge source="LKA" target="AUT">
      <data key="d0">14630763</data>
    </edge>
    <edge source="LKA" target="BEL">
      <data key="d0">128889417</data>
    </edge>
    <edge source="LKA" target="BRA">
      <data key="d0">19762490</data>
    </edge>
    <edge source="LKA" target="BGR">
      <data key="d0">227408</data>
    </edge>
    <edge source="LKA" target="KHM">
      <data key="d0">288946</data>
    </edge>
    <edge source="LKA" target="CAN">
      <data key="d0">82618762</data>
    </edge>
    <edge source="LKA" target="CHL">
      <data key="d0">3779648</data>
    </edge>
    <edge source="LKA" target="CHN">
      <data key="d0">17398981</data>
    </edge>
    <edge source="LKA" target="COL">
      <data key="d0">1248190</data>
    </edge>
    <edge source="LKA" target="CRI">
      <data key="d0">347714</data>
    </edge>
    <edge source="LKA" target="HRV">
      <data key="d0">412165</data>
    </edge>
    <edge source="LKA" target="CZE">
      <data key="d0">5894059</data>
    </edge>
    <edge source="LKA" target="BEN">
      <data key="d0">37609</data>
    </edge>
    <edge source="LKA" target="DNK">
      <data key="d0">9271168</data>
    </edge>
    <edge source="LKA" target="ECU">
      <data key="d0">741323</data>
    </edge>
    <edge source="LKA" target="EST">
      <data key="d0">1182411</data>
    </edge>
    <edge source="LKA" target="FIN">
      <data key="d0">2261910</data>
    </edge>
    <edge source="LKA" target="FRA">
      <data key="d0">96889174</data>
    </edge>
    <edge source="LKA" target="GEO">
      <data key="d0">103390</data>
    </edge>
    <edge source="LKA" target="GMB">
      <data key="d0">31329</data>
    </edge>
    <edge source="LKA" target="DEU">
      <data key="d0">223813882</data>
    </edge>
    <edge source="LKA" target="GHA">
      <data key="d0">117700</data>
    </edge>
    <edge source="LKA" target="GRC">
      <data key="d0">481433</data>
    </edge>
    <edge source="LKA" target="HND">
      <data key="d0">120417</data>
    </edge>
    <edge source="LKA" target="HKG">
      <data key="d0">27590300</data>
    </edge>
    <edge source="LKA" target="HUN">
      <data key="d0">2459192</data>
    </edge>
    <edge source="LKA" target="IDN">
      <data key="d0">3587535</data>
    </edge>
    <edge source="LKA" target="IRL">
      <data key="d0">7001831</data>
    </edge>
    <edge source="LKA" target="ISR">
      <data key="d0">2305256</data>
    </edge>
    <edge source="LKA" target="ITA">
      <data key="d0">420354186</data>
    </edge>
    <edge source="LKA" target="CIV">
      <data key="d0">363413</data>
    </edge>
    <edge source="LKA" target="JAM">
      <data key="d0">128566</data>
    </edge>
    <edge source="LKA" target="JPN">
      <data key="d0">33232249</data>
    </edge>
    <edge source="LKA" target="KAZ">
      <data key="d0">26677</data>
    </edge>
    <edge source="LKA" target="JOR">
      <data key="d0">16206</data>
    </edge>
    <edge source="LKA" target="KOR">
      <data key="d0">19091331</data>
    </edge>
    <edge source="LKA" target="LBN">
      <data key="d0">872207</data>
    </edge>
    <edge source="LKA" target="LTU">
      <data key="d0">3222311</data>
    </edge>
    <edge source="LKA" target="MDG">
      <data key="d0">21691</data>
    </edge>
    <edge source="LKA" target="MYS">
      <data key="d0">8673439</data>
    </edge>
    <edge source="LKA" target="MUS">
      <data key="d0">262998</data>
    </edge>
    <edge source="LKA" target="MEX">
      <data key="d0">16446121</data>
    </edge>
    <edge source="LKA" target="MDA">
      <data key="d0">38095</data>
    </edge>
    <edge source="LKA" target="MAR">
      <data key="d0">281715</data>
    </edge>
    <edge source="LKA" target="OMN">
      <data key="d0">96960</data>
    </edge>
    <edge source="LKA" target="NLD">
      <data key="d0">45413191</data>
    </edge>
    <edge source="LKA" target="NZL">
      <data key="d0">2325240</data>
    </edge>
    <edge source="LKA" target="NER">
      <data key="d0">11961</data>
    </edge>
    <edge source="LKA" target="NOR">
      <data key="d0">10173471</data>
    </edge>
    <edge source="LKA" target="PAK">
      <data key="d0">2209509</data>
    </edge>
    <edge source="LKA" target="PAN">
      <data key="d0">6951216</data>
    </edge>
    <edge source="LKA" target="PRY">
      <data key="d0">50849</data>
    </edge>
    <edge source="LKA" target="PER">
      <data key="d0">1731974</data>
    </edge>
    <edge source="LKA" target="PHL">
      <data key="d0">4022800</data>
    </edge>
    <edge source="LKA" target="POL">
      <data key="d0">10159852</data>
    </edge>
    <edge source="LKA" target="PRT">
      <data key="d0">1831434</data>
    </edge>
    <edge source="LKA" target="ROU">
      <data key="d0">308561</data>
    </edge>
    <edge source="LKA" target="RUS">
      <data key="d0">23094275</data>
    </edge>
    <edge source="LKA" target="SAU">
      <data key="d0">11318878</data>
    </edge>
    <edge source="LKA" target="SEN">
      <data key="d0">21093</data>
    </edge>
    <edge source="LKA" target="IND">
      <data key="d0">51394876</data>
    </edge>
    <edge source="LKA" target="SGP">
      <data key="d0">9511974</data>
    </edge>
    <edge source="LKA" target="SVK">
      <data key="d0">17811361</data>
    </edge>
    <edge source="LKA" target="VNM">
      <data key="d0">1309706</data>
    </edge>
    <edge source="LKA" target="SVN">
      <data key="d0">48364</data>
    </edge>
    <edge source="LKA" target="ZAF">
      <data key="d0">4229190</data>
    </edge>
    <edge source="LKA" target="ESP">
      <data key="d0">22020470</data>
    </edge>
    <edge source="LKA" target="SWE">
      <data key="d0">30156999</data>
    </edge>
    <edge source="LKA" target="CHE">
      <data key="d0">6325666</data>
    </edge>
    <edge source="LKA" target="THA">
      <data key="d0">3759035</data>
    </edge>
    <edge source="LKA" target="ARE">
      <data key="d0">43996438</data>
    </edge>
    <edge source="LKA" target="TUN">
      <data key="d0">629407</data>
    </edge>
    <edge source="LKA" target="TUR">
      <data key="d0">11758968</data>
    </edge>
    <edge source="LKA" target="UKR">
      <data key="d0">1349672</data>
    </edge>
    <edge source="LKA" target="EGY">
      <data key="d0">232773</data>
    </edge>
    <edge source="LKA" target="GBR">
      <data key="d0">895689821</data>
    </edge>
    <edge source="LKA" target="TZA">
      <data key="d0">15924</data>
    </edge>
    <edge source="LKA" target="USA">
      <data key="d0">1570185572</data>
    </edge>
    <edge source="LKA" target="BFA">
      <data key="d0">23474</data>
    </edge>
    <edge source="LKA" target="URY">
      <data key="d0">1634990</data>
    </edge>
    <edge source="EST" target="AUT">
      <data key="d0">149948</data>
    </edge>
    <edge source="EST" target="BEL">
      <data key="d0">10059</data>
    </edge>
    <edge source="EST" target="BGR">
      <data key="d0">110125</data>
    </edge>
    <edge source="EST" target="BLR">
      <data key="d0">217200</data>
    </edge>
    <edge source="EST" target="CHN">
      <data key="d0">131176</data>
    </edge>
    <edge source="EST" target="CZE">
      <data key="d0">34052</data>
    </edge>
    <edge source="EST" target="DNK">
      <data key="d0">1733194</data>
    </edge>
    <edge source="EST" target="FIN">
      <data key="d0">75282225</data>
    </edge>
    <edge source="EST" target="FRA">
      <data key="d0">920233</data>
    </edge>
    <edge source="EST" target="DEU">
      <data key="d0">9935300</data>
    </edge>
    <edge source="EST" target="HKG">
      <data key="d0">831327</data>
    </edge>
    <edge source="EST" target="HUN">
      <data key="d0">43658</data>
    </edge>
    <edge source="EST" target="IRL">
      <data key="d0">363871</data>
    </edge>
    <edge source="EST" target="ISR">
      <data key="d0">31886</data>
    </edge>
    <edge source="EST" target="ITA">
      <data key="d0">11701</data>
    </edge>
    <edge source="EST" target="JPN">
      <data key="d0">96331</data>
    </edge>
    <edge source="EST" target="KAZ">
      <data key="d0">135077</data>
    </edge>
    <edge source="EST" target="LVA">
      <data key="d0">47387642</data>
    </edge>
    <edge source="EST" target="LTU">
      <data key="d0">28325905</data>
    </edge>
    <edge source="EST" target="MEX">
      <data key="d0">14730</data>
    </edge>
    <edge source="EST" target="NLD">
      <data key="d0">512950</data>
    </edge>
    <edge source="EST" target="NOR">
      <data key="d0">18402472</data>
    </edge>
    <edge source="EST" target="POL">
      <data key="d0">415978</data>
    </edge>
    <edge source="EST" target="ROU">
      <data key="d0">12877</data>
    </edge>
    <edge source="EST" target="RUS">
      <data key="d0">205010726</data>
    </edge>
    <edge source="EST" target="SRB">
      <data key="d0">11058</data>
    </edge>
    <edge source="EST" target="SVK">
      <data key="d0">255064</data>
    </edge>
    <edge source="EST" target="SVN">
      <data key="d0">55597</data>
    </edge>
    <edge source="EST" target="ZAF">
      <data key="d0">38695</data>
    </edge>
    <edge source="EST" target="ESP">
      <data key="d0">97504</data>
    </edge>
    <edge source="EST" target="SWE">
      <data key="d0">55376969</data>
    </edge>
    <edge source="EST" target="CHE">
      <data key="d0">1406176</data>
    </edge>
    <edge source="EST" target="TUR">
      <data key="d0">240725</data>
    </edge>
    <edge source="EST" target="UKR">
      <data key="d0">7165550</data>
    </edge>
    <edge source="EST" target="GBR">
      <data key="d0">3960471</data>
    </edge>
    <edge source="EST" target="USA">
      <data key="d0">895127</data>
    </edge>
    <edge source="FIN" target="AUS">
      <data key="d0">676119</data>
    </edge>
    <edge source="FIN" target="AUT">
      <data key="d0">10675431</data>
    </edge>
    <edge source="FIN" target="BEL">
      <data key="d0">2050923</data>
    </edge>
    <edge source="FIN" target="BRA">
      <data key="d0">38632</data>
    </edge>
    <edge source="FIN" target="BGR">
      <data key="d0">642345</data>
    </edge>
    <edge source="FIN" target="BLR">
      <data key="d0">36023</data>
    </edge>
    <edge source="FIN" target="CAN">
      <data key="d0">933415</data>
    </edge>
    <edge source="FIN" target="CHL">
      <data key="d0">101242</data>
    </edge>
    <edge source="FIN" target="CHN">
      <data key="d0">504989</data>
    </edge>
    <edge source="FIN" target="COL">
      <data key="d0">23104</data>
    </edge>
    <edge source="FIN" target="HRV">
      <data key="d0">91593</data>
    </edge>
    <edge source="FIN" target="CZE">
      <data key="d0">1828339</data>
    </edge>
    <edge source="FIN" target="DNK">
      <data key="d0">5518301</data>
    </edge>
    <edge source="FIN" target="EST">
      <data key="d0">39926625</data>
    </edge>
    <edge source="FIN" target="FRA">
      <data key="d0">10001258</data>
    </edge>
    <edge source="FIN" target="DEU">
      <data key="d0">46062712</data>
    </edge>
    <edge source="FIN" target="GRC">
      <data key="d0">188818</data>
    </edge>
    <edge source="FIN" target="HKG">
      <data key="d0">1244799</data>
    </edge>
    <edge source="FIN" target="HUN">
      <data key="d0">1308616</data>
    </edge>
    <edge source="FIN" target="IRL">
      <data key="d0">51410</data>
    </edge>
    <edge source="FIN" target="ISR">
      <data key="d0">53566</data>
    </edge>
    <edge source="FIN" target="ITA">
      <data key="d0">4384231</data>
    </edge>
    <edge source="FIN" target="JPN">
      <data key="d0">6090737</data>
    </edge>
    <edge source="FIN" target="KAZ">
      <data key="d0">1030392</data>
    </edge>
    <edge source="FIN" target="JOR">
      <data key="d0">33052</data>
    </edge>
    <edge source="FIN" target="KOR">
      <data key="d0">235043</data>
    </edge>
    <edge source="FIN" target="LBN">
      <data key="d0">25808</data>
    </edge>
    <edge source="FIN" target="LVA">
      <data key="d0">11691092</data>
    </edge>
    <edge source="FIN" target="LTU">
      <data key="d0">4818431</data>
    </edge>
    <edge source="FIN" target="MEX">
      <data key="d0">117856</data>
    </edge>
    <edge source="FIN" target="OMN">
      <data key="d0">16828</data>
    </edge>
    <edge source="FIN" target="NLD">
      <data key="d0">10890284</data>
    </edge>
    <edge source="FIN" target="NZL">
      <data key="d0">24221</data>
    </edge>
    <edge source="FIN" target="NOR">
      <data key="d0">10808210</data>
    </edge>
    <edge source="FIN" target="PAN">
      <data key="d0">72660</data>
    </edge>
    <edge source="FIN" target="POL">
      <data key="d0">9357372</data>
    </edge>
    <edge source="FIN" target="PRT">
      <data key="d0">39291</data>
    </edge>
    <edge source="FIN" target="ROU">
      <data key="d0">300311</data>
    </edge>
    <edge source="FIN" target="RUS">
      <data key="d0">152249160</data>
    </edge>
    <edge source="FIN" target="SAU">
      <data key="d0">44042</data>
    </edge>
    <edge source="FIN" target="SRB">
      <data key="d0">142582</data>
    </edge>
    <edge source="FIN" target="IND">
      <data key="d0">28214</data>
    </edge>
    <edge source="FIN" target="SGP">
      <data key="d0">59826</data>
    </edge>
    <edge source="FIN" target="SVK">
      <data key="d0">816420</data>
    </edge>
    <edge source="FIN" target="VNM">
      <data key="d0">17220</data>
    </edge>
    <edge source="FIN" target="SVN">
      <data key="d0">3401239</data>
    </edge>
    <edge source="FIN" target="ZAF">
      <data key="d0">35411</data>
    </edge>
    <edge source="FIN" target="ESP">
      <data key="d0">1776329</data>
    </edge>
    <edge source="FIN" target="SWE">
      <data key="d0">57665941</data>
    </edge>
    <edge source="FIN" target="CHE">
      <data key="d0">3607083</data>
    </edge>
    <edge source="FIN" target="ARE">
      <data key="d0">552045</data>
    </edge>
    <edge source="FIN" target="TUR">
      <data key="d0">428181</data>
    </edge>
    <edge source="FIN" target="UKR">
      <data key="d0">2389581</data>
    </edge>
    <edge source="FIN" target="GBR">
      <data key="d0">5303425</data>
    </edge>
    <edge source="FIN" target="USA">
      <data key="d0">3300603</data>
    </edge>
    <edge source="FIN" target="URY">
      <data key="d0">34750</data>
    </edge>
    <edge source="GHA" target="AUS">
      <data key="d0">14318</data>
    </edge>
    <edge source="GHA" target="BEN">
      <data key="d0">12211</data>
    </edge>
    <edge source="GHA" target="CIV">
      <data key="d0">89136</data>
    </edge>
    <edge source="GHA" target="TGO">
      <data key="d0">10888</data>
    </edge>
    <edge source="GHA" target="UGA">
      <data key="d0">11727</data>
    </edge>
    <edge source="GHA" target="GBR">
      <data key="d0">23529</data>
    </edge>
    <edge source="GHA" target="USA">
      <data key="d0">438224</data>
    </edge>
    <edge source="GHA" target="BFA">
      <data key="d0">29020</data>
    </edge>
    <edge source="IDN" target="DZA">
      <data key="d0">4546013</data>
    </edge>
    <edge source="IDN" target="ARG">
      <data key="d0">14081031</data>
    </edge>
    <edge source="IDN" target="AUS">
      <data key="d0">92802647</data>
    </edge>
    <edge source="IDN" target="AUT">
      <data key="d0">8587906</data>
    </edge>
    <edge source="IDN" target="BEL">
      <data key="d0">168498566</data>
    </edge>
    <edge source="IDN" target="BOL">
      <data key="d0">67875</data>
    </edge>
    <edge source="IDN" target="BWA">
      <data key="d0">39591</data>
    </edge>
    <edge source="IDN" target="BRA">
      <data key="d0">34315095</data>
    </edge>
    <edge source="IDN" target="BGR">
      <data key="d0">163065</data>
    </edge>
    <edge source="IDN" target="KHM">
      <data key="d0">992936</data>
    </edge>
    <edge source="IDN" target="CMR">
      <data key="d0">849777</data>
    </edge>
    <edge source="IDN" target="CAN">
      <data key="d0">156683635</data>
    </edge>
    <edge source="IDN" target="LKA">
      <data key="d0">4480845</data>
    </edge>
    <edge source="IDN" target="CHL">
      <data key="d0">11689415</data>
    </edge>
    <edge source="IDN" target="CHN">
      <data key="d0">77122107</data>
    </edge>
    <edge source="IDN" target="COL">
      <data key="d0">1642343</data>
    </edge>
    <edge source="IDN" target="CRI">
      <data key="d0">1492661</data>
    </edge>
    <edge source="IDN" target="HRV">
      <data key="d0">2366037</data>
    </edge>
    <edge source="IDN" target="CZE">
      <data key="d0">12633981</data>
    </edge>
    <edge source="IDN" target="BEN">
      <data key="d0">836871</data>
    </edge>
    <edge source="IDN" target="DNK">
      <data key="d0">11644369</data>
    </edge>
    <edge source="IDN" target="ECU">
      <data key="d0">596038</data>
    </edge>
    <edge source="IDN" target="SLV">
      <data key="d0">933564</data>
    </edge>
    <edge source="IDN" target="ETH">
      <data key="d0">88674</data>
    </edge>
    <edge source="IDN" target="EST">
      <data key="d0">466205</data>
    </edge>
    <edge source="IDN" target="FIN">
      <data key="d0">2899127</data>
    </edge>
    <edge source="IDN" target="FRA">
      <data key="d0">116462696</data>
    </edge>
    <edge source="IDN" target="GEO">
      <data key="d0">93907</data>
    </edge>
    <edge source="IDN" target="GMB">
      <data key="d0">649338</data>
    </edge>
    <edge source="IDN" target="DEU">
      <data key="d0">565318732</data>
    </edge>
    <edge source="IDN" target="GHA">
      <data key="d0">584138</data>
    </edge>
    <edge source="IDN" target="GRC">
      <data key="d0">7656712</data>
    </edge>
    <edge source="IDN" target="GTM">
      <data key="d0">895996</data>
    </edge>
    <edge source="IDN" target="HND">
      <data key="d0">130436</data>
    </edge>
    <edge source="IDN" target="HKG">
      <data key="d0">37787586</data>
    </edge>
    <edge source="IDN" target="HUN">
      <data key="d0">1207079</data>
    </edge>
    <edge source="IDN" target="IRL">
      <data key="d0">21589960</data>
    </edge>
    <edge source="IDN" target="ISR">
      <data key="d0">9183610</data>
    </edge>
    <edge source="IDN" target="ITA">
      <data key="d0">104313687</data>
    </edge>
    <edge source="IDN" target="CIV">
      <data key="d0">146170</data>
    </edge>
    <edge source="IDN" target="JAM">
      <data key="d0">178844</data>
    </edge>
    <edge source="IDN" target="JPN">
      <data key="d0">487390741</data>
    </edge>
    <edge source="IDN" target="KAZ">
      <data key="d0">74857</data>
    </edge>
    <edge source="IDN" target="JOR">
      <data key="d0">769986</data>
    </edge>
    <edge source="IDN" target="KOR">
      <data key="d0">219313528</data>
    </edge>
    <edge source="IDN" target="LBN">
      <data key="d0">1775812</data>
    </edge>
    <edge source="IDN" target="LVA">
      <data key="d0">1154313</data>
    </edge>
    <edge source="IDN" target="LTU">
      <data key="d0">1106675</data>
    </edge>
    <edge source="IDN" target="MDG">
      <data key="d0">78193</data>
    </edge>
    <edge source="IDN" target="MWI">
      <data key="d0">31851</data>
    </edge>
    <edge source="IDN" target="MYS">
      <data key="d0">101316896</data>
    </edge>
    <edge source="IDN" target="MRT">
      <data key="d0">414220</data>
    </edge>
    <edge source="IDN" target="MUS">
      <data key="d0">812399</data>
    </edge>
    <edge source="IDN" target="MEX">
      <data key="d0">45836806</data>
    </edge>
    <edge source="IDN" target="MAR">
      <data key="d0">638105</data>
    </edge>
    <edge source="IDN" target="MOZ">
      <data key="d0">56801</data>
    </edge>
    <edge source="IDN" target="OMN">
      <data key="d0">894344</data>
    </edge>
    <edge source="IDN" target="NLD">
      <data key="d0">141574984</data>
    </edge>
    <edge source="IDN" target="NZL">
      <data key="d0">6438997</data>
    </edge>
    <edge source="IDN" target="NIC">
      <data key="d0">19863</data>
    </edge>
    <edge source="IDN" target="NER">
      <data key="d0">528531</data>
    </edge>
    <edge source="IDN" target="NOR">
      <data key="d0">14283370</data>
    </edge>
    <edge source="IDN" target="PAK">
      <data key="d0">1032389</data>
    </edge>
    <edge source="IDN" target="PAN">
      <data key="d0">21653976</data>
    </edge>
    <edge source="IDN" target="PRY">
      <data key="d0">326507</data>
    </edge>
    <edge source="IDN" target="PER">
      <data key="d0">3792014</data>
    </edge>
    <edge source="IDN" target="PHL">
      <data key="d0">12659193</data>
    </edge>
    <edge source="IDN" target="POL">
      <data key="d0">31395536</data>
    </edge>
    <edge source="IDN" target="PRT">
      <data key="d0">3708517</data>
    </edge>
    <edge source="IDN" target="ROU">
      <data key="d0">441556</data>
    </edge>
    <edge source="IDN" target="RUS">
      <data key="d0">46925241</data>
    </edge>
    <edge source="IDN" target="SAU">
      <data key="d0">61697088</data>
    </edge>
    <edge source="IDN" target="SEN">
      <data key="d0">1473704</data>
    </edge>
    <edge source="IDN" target="IND">
      <data key="d0">7734506</data>
    </edge>
    <edge source="IDN" target="SGP">
      <data key="d0">69224017</data>
    </edge>
    <edge source="IDN" target="SVK">
      <data key="d0">90319</data>
    </edge>
    <edge source="IDN" target="VNM">
      <data key="d0">9736013</data>
    </edge>
    <edge source="IDN" target="SVN">
      <data key="d0">920649</data>
    </edge>
    <edge source="IDN" target="ZAF">
      <data key="d0">13591403</data>
    </edge>
    <edge source="IDN" target="ZWE">
      <data key="d0">121718</data>
    </edge>
    <edge source="IDN" target="ESP">
      <data key="d0">87287169</data>
    </edge>
    <edge source="IDN" target="SWE">
      <data key="d0">26249444</data>
    </edge>
    <edge source="IDN" target="CHE">
      <data key="d0">12213524</data>
    </edge>
    <edge source="IDN" target="THA">
      <data key="d0">10682137</data>
    </edge>
    <edge source="IDN" target="TGO">
      <data key="d0">2664308</data>
    </edge>
    <edge source="IDN" target="ARE">
      <data key="d0">179520684</data>
    </edge>
    <edge source="IDN" target="TUN">
      <data key="d0">173607</data>
    </edge>
    <edge source="IDN" target="TUR">
      <data key="d0">13122302</data>
    </edge>
    <edge source="IDN" target="UGA">
      <data key="d0">133023</data>
    </edge>
    <edge source="IDN" target="UKR">
      <data key="d0">8454370</data>
    </edge>
    <edge source="IDN" target="MKD">
      <data key="d0">119475</data>
    </edge>
    <edge source="IDN" target="EGY">
      <data key="d0">21047213</data>
    </edge>
    <edge source="IDN" target="GBR">
      <data key="d0">323664445</data>
    </edge>
    <edge source="IDN" target="TZA">
      <data key="d0">3236807</data>
    </edge>
    <edge source="IDN" target="USA">
      <data key="d0">3921934379</data>
    </edge>
    <edge source="IDN" target="URY">
      <data key="d0">1816524</data>
    </edge>
    <edge source="IRL" target="AUS">
      <data key="d0">380082</data>
    </edge>
    <edge source="IRL" target="AUT">
      <data key="d0">3252528</data>
    </edge>
    <edge source="IRL" target="BEL">
      <data key="d0">18397185</data>
    </edge>
    <edge source="IRL" target="BRA">
      <data key="d0">200435</data>
    </edge>
    <edge source="IRL" target="CAN">
      <data key="d0">1449378</data>
    </edge>
    <edge source="IRL" target="CHN">
      <data key="d0">292041</data>
    </edge>
    <edge source="IRL" target="HRV">
      <data key="d0">27732</data>
    </edge>
    <edge source="IRL" target="CZE">
      <data key="d0">217789</data>
    </edge>
    <edge source="IRL" target="DNK">
      <data key="d0">3541623</data>
    </edge>
    <edge source="IRL" target="EST">
      <data key="d0">112819</data>
    </edge>
    <edge source="IRL" target="FIN">
      <data key="d0">1897007</data>
    </edge>
    <edge source="IRL" target="FRA">
      <data key="d0">2048715</data>
    </edge>
    <edge source="IRL" target="DEU">
      <data key="d0">149051938</data>
    </edge>
    <edge source="IRL" target="GHA">
      <data key="d0">16016</data>
    </edge>
    <edge source="IRL" target="GRC">
      <data key="d0">318637</data>
    </edge>
    <edge source="IRL" target="HKG">
      <data key="d0">207496</data>
    </edge>
    <edge source="IRL" target="HUN">
      <data key="d0">767734</data>
    </edge>
    <edge source="IRL" target="ISR">
      <data key="d0">756595</data>
    </edge>
    <edge source="IRL" target="ITA">
      <data key="d0">627779</data>
    </edge>
    <edge source="IRL" target="JPN">
      <data key="d0">4404283</data>
    </edge>
    <edge source="IRL" target="KOR">
      <data key="d0">16394</data>
    </edge>
    <edge source="IRL" target="MYS">
      <data key="d0">58341</data>
    </edge>
    <edge source="IRL" target="MRT">
      <data key="d0">30557</data>
    </edge>
    <edge source="IRL" target="MUS">
      <data key="d0">10861</data>
    </edge>
    <edge source="IRL" target="MEX">
      <data key="d0">251222</data>
    </edge>
    <edge source="IRL" target="MAR">
      <data key="d0">85687</data>
    </edge>
    <edge source="IRL" target="OMN">
      <data key="d0">12358</data>
    </edge>
    <edge source="IRL" target="NLD">
      <data key="d0">49615477</data>
    </edge>
    <edge source="IRL" target="NZL">
      <data key="d0">37766</data>
    </edge>
    <edge source="IRL" target="NOR">
      <data key="d0">124544</data>
    </edge>
    <edge source="IRL" target="PAK">
      <data key="d0">14830</data>
    </edge>
    <edge source="IRL" target="POL">
      <data key="d0">60819</data>
    </edge>
    <edge source="IRL" target="PRT">
      <data key="d0">11329072</data>
    </edge>
    <edge source="IRL" target="ROU">
      <data key="d0">35858</data>
    </edge>
    <edge source="IRL" target="RUS">
      <data key="d0">2261678</data>
    </edge>
    <edge source="IRL" target="SAU">
      <data key="d0">54611</data>
    </edge>
    <edge source="IRL" target="SRB">
      <data key="d0">21201</data>
    </edge>
    <edge source="IRL" target="IND">
      <data key="d0">347061</data>
    </edge>
    <edge source="IRL" target="SGP">
      <data key="d0">36667</data>
    </edge>
    <edge source="IRL" target="SVK">
      <data key="d0">45234</data>
    </edge>
    <edge source="IRL" target="VNM">
      <data key="d0">13159</data>
    </edge>
    <edge source="IRL" target="ZAF">
      <data key="d0">310037</data>
    </edge>
    <edge source="IRL" target="ESP">
      <data key="d0">64403173</data>
    </edge>
    <edge source="IRL" target="SWE">
      <data key="d0">2668881</data>
    </edge>
    <edge source="IRL" target="CHE">
      <data key="d0">1063197</data>
    </edge>
    <edge source="IRL" target="THA">
      <data key="d0">12637</data>
    </edge>
    <edge source="IRL" target="ARE">
      <data key="d0">111185</data>
    </edge>
    <edge source="IRL" target="TUR">
      <data key="d0">379970</data>
    </edge>
    <edge source="IRL" target="EGY">
      <data key="d0">78364</data>
    </edge>
    <edge source="IRL" target="GBR">
      <data key="d0">84035269</data>
    </edge>
    <edge source="IRL" target="USA">
      <data key="d0">10276728</data>
    </edge>
    <edge source="CIV" target="BEN">
      <data key="d0">66375</data>
    </edge>
    <edge source="CIV" target="FRA">
      <data key="d0">14208</data>
    </edge>
    <edge source="CIV" target="GHA">
      <data key="d0">100058</data>
    </edge>
    <edge source="CIV" target="MRT">
      <data key="d0">100946</data>
    </edge>
    <edge source="CIV" target="NER">
      <data key="d0">78171</data>
    </edge>
    <edge source="CIV" target="SEN">
      <data key="d0">14578</data>
    </edge>
    <edge source="CIV" target="CHE">
      <data key="d0">20818</data>
    </edge>
    <edge source="CIV" target="TGO">
      <data key="d0">57183</data>
    </edge>
    <edge source="CIV" target="BFA">
      <data key="d0">88980</data>
    </edge>
    <edge source="KAZ" target="AZE">
      <data key="d0">25100</data>
    </edge>
    <edge source="KAZ" target="BLR">
      <data key="d0">43740</data>
    </edge>
    <edge source="KAZ" target="KGZ">
      <data key="d0">227000</data>
    </edge>
    <edge source="KAZ" target="LTU">
      <data key="d0">57600</data>
    </edge>
    <edge source="KAZ" target="NLD">
      <data key="d0">887900</data>
    </edge>
    <edge source="KAZ" target="NOR">
      <data key="d0">34200</data>
    </edge>
    <edge source="KAZ" target="RUS">
      <data key="d0">15757100</data>
    </edge>
    <edge source="KAZ" target="ESP">
      <data key="d0">56300</data>
    </edge>
    <edge source="KAZ" target="TUR">
      <data key="d0">386300</data>
    </edge>
    <edge source="KAZ" target="UKR">
      <data key="d0">1085200</data>
    </edge>
    <edge source="KAZ" target="GBR">
      <data key="d0">10400</data>
    </edge>
    <edge source="KAZ" target="USA">
      <data key="d0">10500</data>
    </edge>
    <edge source="JOR" target="DZA">
      <data key="d0">1607933</data>
    </edge>
    <edge source="JOR" target="ARG">
      <data key="d0">56570</data>
    </edge>
    <edge source="JOR" target="AUS">
      <data key="d0">342621</data>
    </edge>
    <edge source="JOR" target="BEL">
      <data key="d0">138306</data>
    </edge>
    <edge source="JOR" target="CAN">
      <data key="d0">10405105</data>
    </edge>
    <edge source="JOR" target="CHL">
      <data key="d0">226932</data>
    </edge>
    <edge source="JOR" target="CHN">
      <data key="d0">230018</data>
    </edge>
    <edge source="JOR" target="DNK">
      <data key="d0">68144</data>
    </edge>
    <edge source="JOR" target="FRA">
      <data key="d0">16530</data>
    </edge>
    <edge source="JOR" target="PSE">
      <data key="d0">1377116</data>
    </edge>
    <edge source="JOR" target="DEU">
      <data key="d0">411227</data>
    </edge>
    <edge source="JOR" target="GRC">
      <data key="d0">39206</data>
    </edge>
    <edge source="JOR" target="HKG">
      <data key="d0">651385</data>
    </edge>
    <edge source="JOR" target="ISR">
      <data key="d0">28206610</data>
    </edge>
    <edge source="JOR" target="ITA">
      <data key="d0">2558265</data>
    </edge>
    <edge source="JOR" target="JPN">
      <data key="d0">1506650</data>
    </edge>
    <edge source="JOR" target="KOR">
      <data key="d0">302751</data>
    </edge>
    <edge source="JOR" target="LBN">
      <data key="d0">598897</data>
    </edge>
    <edge source="JOR" target="MYS">
      <data key="d0">147972</data>
    </edge>
    <edge source="JOR" target="MEX">
      <data key="d0">349849</data>
    </edge>
    <edge source="JOR" target="MAR">
      <data key="d0">211197</data>
    </edge>
    <edge source="JOR" target="OMN">
      <data key="d0">18318</data>
    </edge>
    <edge source="JOR" target="NLD">
      <data key="d0">3074226</data>
    </edge>
    <edge source="JOR" target="PAN">
      <data key="d0">382859</data>
    </edge>
    <edge source="JOR" target="PER">
      <data key="d0">52601</data>
    </edge>
    <edge source="JOR" target="PHL">
      <data key="d0">11225</data>
    </edge>
    <edge source="JOR" target="PRT">
      <data key="d0">13307</data>
    </edge>
    <edge source="JOR" target="RUS">
      <data key="d0">163985</data>
    </edge>
    <edge source="JOR" target="SAU">
      <data key="d0">1830503</data>
    </edge>
    <edge source="JOR" target="IND">
      <data key="d0">29463</data>
    </edge>
    <edge source="JOR" target="SGP">
      <data key="d0">297645</data>
    </edge>
    <edge source="JOR" target="ZAF">
      <data key="d0">768141</data>
    </edge>
    <edge source="JOR" target="ESP">
      <data key="d0">654433</data>
    </edge>
    <edge source="JOR" target="CHE">
      <data key="d0">672962</data>
    </edge>
    <edge source="JOR" target="THA">
      <data key="d0">46197</data>
    </edge>
    <edge source="JOR" target="ARE">
      <data key="d0">1237335</data>
    </edge>
    <edge source="JOR" target="TUR">
      <data key="d0">36608</data>
    </edge>
    <edge source="JOR" target="UKR">
      <data key="d0">15300</data>
    </edge>
    <edge source="JOR" target="EGY">
      <data key="d0">915651</data>
    </edge>
    <edge source="JOR" target="GBR">
      <data key="d0">5125619</data>
    </edge>
    <edge source="JOR" target="USA">
      <data key="d0">976494421</data>
    </edge>
    <edge source="JOR" target="URY">
      <data key="d0">10023</data>
    </edge>
    <edge source="LVA" target="ALB">
      <data key="d0">34610</data>
    </edge>
    <edge source="LVA" target="AZE">
      <data key="d0">323207</data>
    </edge>
    <edge source="LVA" target="AUS">
      <data key="d0">156171</data>
    </edge>
    <edge source="LVA" target="AUT">
      <data key="d0">472790</data>
    </edge>
    <edge source="LVA" target="ARM">
      <data key="d0">120341</data>
    </edge>
    <edge source="LVA" target="BEL">
      <data key="d0">1895485</data>
    </edge>
    <edge source="LVA" target="BGR">
      <data key="d0">158766</data>
    </edge>
    <edge source="LVA" target="BLR">
      <data key="d0">3654984</data>
    </edge>
    <edge source="LVA" target="CAN">
      <data key="d0">305979</data>
    </edge>
    <edge source="LVA" target="CHN">
      <data key="d0">143744</data>
    </edge>
    <edge source="LVA" target="HRV">
      <data key="d0">31740</data>
    </edge>
    <edge source="LVA" target="CZE">
      <data key="d0">1095729</data>
    </edge>
    <edge source="LVA" target="DNK">
      <data key="d0">43679177</data>
    </edge>
    <edge source="LVA" target="EST">
      <data key="d0">71017100</data>
    </edge>
    <edge source="LVA" target="FIN">
      <data key="d0">5307424</data>
    </edge>
    <edge source="LVA" target="FRA">
      <data key="d0">3980001</data>
    </edge>
    <edge source="LVA" target="GEO">
      <data key="d0">222938</data>
    </edge>
    <edge source="LVA" target="DEU">
      <data key="d0">23812387</data>
    </edge>
    <edge source="LVA" target="GRC">
      <data key="d0">145386</data>
    </edge>
    <edge source="LVA" target="HKG">
      <data key="d0">172094</data>
    </edge>
    <edge source="LVA" target="IDN">
      <data key="d0">25030</data>
    </edge>
    <edge source="LVA" target="IRL">
      <data key="d0">2791816</data>
    </edge>
    <edge source="LVA" target="ISR">
      <data key="d0">167817</data>
    </edge>
    <edge source="LVA" target="ITA">
      <data key="d0">781133</data>
    </edge>
    <edge source="LVA" target="JPN">
      <data key="d0">631688</data>
    </edge>
    <edge source="LVA" target="KAZ">
      <data key="d0">1112889</data>
    </edge>
    <edge source="LVA" target="KOR">
      <data key="d0">461103</data>
    </edge>
    <edge source="LVA" target="KGZ">
      <data key="d0">141181</data>
    </edge>
    <edge source="LVA" target="LTU">
      <data key="d0">26700588</data>
    </edge>
    <edge source="LVA" target="MDA">
      <data key="d0">227901</data>
    </edge>
    <edge source="LVA" target="MAR">
      <data key="d0">27277</data>
    </edge>
    <edge source="LVA" target="NLD">
      <data key="d0">3704526</data>
    </edge>
    <edge source="LVA" target="NOR">
      <data key="d0">6704500</data>
    </edge>
    <edge source="LVA" target="PAK">
      <data key="d0">79718</data>
    </edge>
    <edge source="LVA" target="POL">
      <data key="d0">2979459</data>
    </edge>
    <edge source="LVA" target="ROU">
      <data key="d0">360817</data>
    </edge>
    <edge source="LVA" target="RUS">
      <data key="d0">37328518</data>
    </edge>
    <edge source="LVA" target="SGP">
      <data key="d0">30454</data>
    </edge>
    <edge source="LVA" target="SVK">
      <data key="d0">112319</data>
    </edge>
    <edge source="LVA" target="VNM">
      <data key="d0">149237</data>
    </edge>
    <edge source="LVA" target="ZAF">
      <data key="d0">14682</data>
    </edge>
    <edge source="LVA" target="ESP">
      <data key="d0">1066737</data>
    </edge>
    <edge source="LVA" target="SWE">
      <data key="d0">33486431</data>
    </edge>
    <edge source="LVA" target="CHE">
      <data key="d0">3754439</data>
    </edge>
    <edge source="LVA" target="THA">
      <data key="d0">66013</data>
    </edge>
    <edge source="LVA" target="ARE">
      <data key="d0">121251</data>
    </edge>
    <edge source="LVA" target="TUR">
      <data key="d0">12969</data>
    </edge>
    <edge source="LVA" target="UKR">
      <data key="d0">4392274</data>
    </edge>
    <edge source="LVA" target="MKD">
      <data key="d0">309800</data>
    </edge>
    <edge source="LVA" target="GBR">
      <data key="d0">9061483</data>
    </edge>
    <edge source="LVA" target="USA">
      <data key="d0">1653663</data>
    </edge>
    <edge source="LTU" target="AZE">
      <data key="d0">34046</data>
    </edge>
    <edge source="LTU" target="AUS">
      <data key="d0">187044</data>
    </edge>
    <edge source="LTU" target="AUT">
      <data key="d0">5368355</data>
    </edge>
    <edge source="LTU" target="BEL">
      <data key="d0">28988160</data>
    </edge>
    <edge source="LTU" target="BGR">
      <data key="d0">148294</data>
    </edge>
    <edge source="LTU" target="BLR">
      <data key="d0">11084244</data>
    </edge>
    <edge source="LTU" target="CAN">
      <data key="d0">436251</data>
    </edge>
    <edge source="LTU" target="CHN">
      <data key="d0">557987</data>
    </edge>
    <edge source="LTU" target="HRV">
      <data key="d0">15894</data>
    </edge>
    <edge source="LTU" target="CZE">
      <data key="d0">1222270</data>
    </edge>
    <edge source="LTU" target="DNK">
      <data key="d0">42942853</data>
    </edge>
    <edge source="LTU" target="EST">
      <data key="d0">14620111</data>
    </edge>
    <edge source="LTU" target="FIN">
      <data key="d0">22677058</data>
    </edge>
    <edge source="LTU" target="FRA">
      <data key="d0">31754259</data>
    </edge>
    <edge source="LTU" target="GEO">
      <data key="d0">32370</data>
    </edge>
    <edge source="LTU" target="DEU">
      <data key="d0">132958444</data>
    </edge>
    <edge source="LTU" target="GRC">
      <data key="d0">23144</data>
    </edge>
    <edge source="LTU" target="HKG">
      <data key="d0">701815</data>
    </edge>
    <edge source="LTU" target="IRL">
      <data key="d0">6225433</data>
    </edge>
    <edge source="LTU" target="ISR">
      <data key="d0">50443</data>
    </edge>
    <edge source="LTU" target="ITA">
      <data key="d0">9279592</data>
    </edge>
    <edge source="LTU" target="JPN">
      <data key="d0">2678288</data>
    </edge>
    <edge source="LTU" target="KAZ">
      <data key="d0">4186244</data>
    </edge>
    <edge source="LTU" target="KOR">
      <data key="d0">205447</data>
    </edge>
    <edge source="LTU" target="KGZ">
      <data key="d0">83548</data>
    </edge>
    <edge source="LTU" target="LVA">
      <data key="d0">30213111</data>
    </edge>
    <edge source="LTU" target="MEX">
      <data key="d0">50055</data>
    </edge>
    <edge source="LTU" target="MDA">
      <data key="d0">94149</data>
    </edge>
    <edge source="LTU" target="NLD">
      <data key="d0">11830627</data>
    </edge>
    <edge source="LTU" target="NZL">
      <data key="d0">389264</data>
    </edge>
    <edge source="LTU" target="NOR">
      <data key="d0">34543652</data>
    </edge>
    <edge source="LTU" target="PAN">
      <data key="d0">43422</data>
    </edge>
    <edge source="LTU" target="POL">
      <data key="d0">3988034</data>
    </edge>
    <edge source="LTU" target="PRT">
      <data key="d0">73697</data>
    </edge>
    <edge source="LTU" target="ROU">
      <data key="d0">54271</data>
    </edge>
    <edge source="LTU" target="RUS">
      <data key="d0">240407555</data>
    </edge>
    <edge source="LTU" target="SAU">
      <data key="d0">4920093</data>
    </edge>
    <edge source="LTU" target="SRB">
      <data key="d0">118662</data>
    </edge>
    <edge source="LTU" target="SVK">
      <data key="d0">2949196</data>
    </edge>
    <edge source="LTU" target="SVN">
      <data key="d0">42071</data>
    </edge>
    <edge source="LTU" target="ESP">
      <data key="d0">1771849</data>
    </edge>
    <edge source="LTU" target="SWE">
      <data key="d0">52511542</data>
    </edge>
    <edge source="LTU" target="CHE">
      <data key="d0">5502937</data>
    </edge>
    <edge source="LTU" target="ARE">
      <data key="d0">407213</data>
    </edge>
    <edge source="LTU" target="TUR">
      <data key="d0">245829</data>
    </edge>
    <edge source="LTU" target="UKR">
      <data key="d0">4055685</data>
    </edge>
    <edge source="LTU" target="GBR">
      <data key="d0">64294397</data>
    </edge>
    <edge source="LTU" target="USA">
      <data key="d0">6966838</data>
    </edge>
    <edge source="MDG" target="AUS">
      <data key="d0">460694</data>
    </edge>
    <edge source="MDG" target="AUT">
      <data key="d0">1373851</data>
    </edge>
    <edge source="MDG" target="BEL">
      <data key="d0">7762984</data>
    </edge>
    <edge source="MDG" target="BRA">
      <data key="d0">11058</data>
    </edge>
    <edge source="MDG" target="CAN">
      <data key="d0">1870743</data>
    </edge>
    <edge source="MDG" target="LKA">
      <data key="d0">25141</data>
    </edge>
    <edge source="MDG" target="CHL">
      <data key="d0">24700</data>
    </edge>
    <edge source="MDG" target="CHN">
      <data key="d0">139044</data>
    </edge>
    <edge source="MDG" target="COL">
      <data key="d0">1636911</data>
    </edge>
    <edge source="MDG" target="DNK">
      <data key="d0">354772</data>
    </edge>
    <edge source="MDG" target="FIN">
      <data key="d0">547488</data>
    </edge>
    <edge source="MDG" target="FRA">
      <data key="d0">137188677</data>
    </edge>
    <edge source="MDG" target="DEU">
      <data key="d0">50143238</data>
    </edge>
    <edge source="MDG" target="HKG">
      <data key="d0">465610</data>
    </edge>
    <edge source="MDG" target="IRL">
      <data key="d0">131334</data>
    </edge>
    <edge source="MDG" target="ISR">
      <data key="d0">15283</data>
    </edge>
    <edge source="MDG" target="ITA">
      <data key="d0">6431030</data>
    </edge>
    <edge source="MDG" target="JPN">
      <data key="d0">581626</data>
    </edge>
    <edge source="MDG" target="LVA">
      <data key="d0">10756</data>
    </edge>
    <edge source="MDG" target="MUS">
      <data key="d0">1432607</data>
    </edge>
    <edge source="MDG" target="MEX">
      <data key="d0">21208</data>
    </edge>
    <edge source="MDG" target="MOZ">
      <data key="d0">131210</data>
    </edge>
    <edge source="MDG" target="NLD">
      <data key="d0">4652643</data>
    </edge>
    <edge source="MDG" target="PRT">
      <data key="d0">2946080</data>
    </edge>
    <edge source="MDG" target="ROU">
      <data key="d0">271259</data>
    </edge>
    <edge source="MDG" target="RUS">
      <data key="d0">157508</data>
    </edge>
    <edge source="MDG" target="IND">
      <data key="d0">58106</data>
    </edge>
    <edge source="MDG" target="SGP">
      <data key="d0">100945</data>
    </edge>
    <edge source="MDG" target="ZAF">
      <data key="d0">24387669</data>
    </edge>
    <edge source="MDG" target="ESP">
      <data key="d0">15277995</data>
    </edge>
    <edge source="MDG" target="CHE">
      <data key="d0">1526056</data>
    </edge>
    <edge source="MDG" target="ARE">
      <data key="d0">142161</data>
    </edge>
    <edge source="MDG" target="EGY">
      <data key="d0">42131</data>
    </edge>
    <edge source="MDG" target="GBR">
      <data key="d0">19090496</data>
    </edge>
    <edge source="MDG" target="TZA">
      <data key="d0">10265</data>
    </edge>
    <edge source="MDG" target="USA">
      <data key="d0">22283931</data>
    </edge>
    <edge source="MUS" target="AUS">
      <data key="d0">7049108</data>
    </edge>
    <edge source="MUS" target="AUT">
      <data key="d0">1678388</data>
    </edge>
    <edge source="MUS" target="BEL">
      <data key="d0">19413724</data>
    </edge>
    <edge source="MUS" target="BRA">
      <data key="d0">142297</data>
    </edge>
    <edge source="MUS" target="CAN">
      <data key="d0">4882247</data>
    </edge>
    <edge source="MUS" target="LKA">
      <data key="d0">754798</data>
    </edge>
    <edge source="MUS" target="CHL">
      <data key="d0">262650</data>
    </edge>
    <edge source="MUS" target="CHN">
      <data key="d0">2868539</data>
    </edge>
    <edge source="MUS" target="CZE">
      <data key="d0">3227402</data>
    </edge>
    <edge source="MUS" target="DNK">
      <data key="d0">1851727</data>
    </edge>
    <edge source="MUS" target="FIN">
      <data key="d0">51522</data>
    </edge>
    <edge source="MUS" target="FRA">
      <data key="d0">137391973</data>
    </edge>
    <edge source="MUS" target="DEU">
      <data key="d0">12241269</data>
    </edge>
    <edge source="MUS" target="GRC">
      <data key="d0">108137</data>
    </edge>
    <edge source="MUS" target="HKG">
      <data key="d0">2678515</data>
    </edge>
    <edge source="MUS" target="IDN">
      <data key="d0">47178</data>
    </edge>
    <edge source="MUS" target="ISR">
      <data key="d0">15581</data>
    </edge>
    <edge source="MUS" target="ITA">
      <data key="d0">9374748</data>
    </edge>
    <edge source="MUS" target="JPN">
      <data key="d0">1226663</data>
    </edge>
    <edge source="MUS" target="KOR">
      <data key="d0">1058078</data>
    </edge>
    <edge source="MUS" target="MDG">
      <data key="d0">3077908</data>
    </edge>
    <edge source="MUS" target="MYS">
      <data key="d0">36348</data>
    </edge>
    <edge source="MUS" target="MEX">
      <data key="d0">3946742</data>
    </edge>
    <edge source="MUS" target="MAR">
      <data key="d0">26836</data>
    </edge>
    <edge source="MUS" target="MOZ">
      <data key="d0">182824</data>
    </edge>
    <edge source="MUS" target="NLD">
      <data key="d0">9360769</data>
    </edge>
    <edge source="MUS" target="NZL">
      <data key="d0">26219</data>
    </edge>
    <edge source="MUS" target="NOR">
      <data key="d0">203561</data>
    </edge>
    <edge source="MUS" target="PAN">
      <data key="d0">5458494</data>
    </edge>
    <edge source="MUS" target="PER">
      <data key="d0">41709</data>
    </edge>
    <edge source="MUS" target="PHL">
      <data key="d0">138321</data>
    </edge>
    <edge source="MUS" target="PRT">
      <data key="d0">853742</data>
    </edge>
    <edge source="MUS" target="ROU">
      <data key="d0">74075</data>
    </edge>
    <edge source="MUS" target="RUS">
      <data key="d0">510451</data>
    </edge>
    <edge source="MUS" target="SEN">
      <data key="d0">16623</data>
    </edge>
    <edge source="MUS" target="IND">
      <data key="d0">424065</data>
    </edge>
    <edge source="MUS" target="SGP">
      <data key="d0">323498</data>
    </edge>
    <edge source="MUS" target="VNM">
      <data key="d0">48265</data>
    </edge>
    <edge source="MUS" target="ZAF">
      <data key="d0">185986755</data>
    </edge>
    <edge source="MUS" target="ZWE">
      <data key="d0">703255</data>
    </edge>
    <edge source="MUS" target="ESP">
      <data key="d0">2584361</data>
    </edge>
    <edge source="MUS" target="SWE">
      <data key="d0">241368</data>
    </edge>
    <edge source="MUS" target="CHE">
      <data key="d0">1069972</data>
    </edge>
    <edge source="MUS" target="THA">
      <data key="d0">27443</data>
    </edge>
    <edge source="MUS" target="ARE">
      <data key="d0">6720672</data>
    </edge>
    <edge source="MUS" target="TUN">
      <data key="d0">29159</data>
    </edge>
    <edge source="MUS" target="TUR">
      <data key="d0">402297</data>
    </edge>
    <edge source="MUS" target="UGA">
      <data key="d0">24437</data>
    </edge>
    <edge source="MUS" target="GBR">
      <data key="d0">228100883</data>
    </edge>
    <edge source="MUS" target="TZA">
      <data key="d0">188447</data>
    </edge>
    <edge source="MUS" target="USA">
      <data key="d0">161434591</data>
    </edge>
    <edge source="MUS" target="URY">
      <data key="d0">77797</data>
    </edge>
    <edge source="MAR" target="DZA">
      <data key="d0">3866984</data>
    </edge>
    <edge source="MAR" target="ARG">
      <data key="d0">16110</data>
    </edge>
    <edge source="MAR" target="AUS">
      <data key="d0">257966</data>
    </edge>
    <edge source="MAR" target="AUT">
      <data key="d0">48434310</data>
    </edge>
    <edge source="MAR" target="BEL">
      <data key="d0">17298184</data>
    </edge>
    <edge source="MAR" target="BRA">
      <data key="d0">36567</data>
    </edge>
    <edge source="MAR" target="CMR">
      <data key="d0">19504</data>
    </edge>
    <edge source="MAR" target="CAN">
      <data key="d0">853666</data>
    </edge>
    <edge source="MAR" target="CHL">
      <data key="d0">51182</data>
    </edge>
    <edge source="MAR" target="CHN">
      <data key="d0">1330743</data>
    </edge>
    <edge source="MAR" target="COL">
      <data key="d0">1028017</data>
    </edge>
    <edge source="MAR" target="CZE">
      <data key="d0">79786</data>
    </edge>
    <edge source="MAR" target="BEN">
      <data key="d0">12577</data>
    </edge>
    <edge source="MAR" target="DNK">
      <data key="d0">433449</data>
    </edge>
    <edge source="MAR" target="EST">
      <data key="d0">27069</data>
    </edge>
    <edge source="MAR" target="FIN">
      <data key="d0">336213</data>
    </edge>
    <edge source="MAR" target="FRA">
      <data key="d0">1126721343</data>
    </edge>
    <edge source="MAR" target="DEU">
      <data key="d0">195408169</data>
    </edge>
    <edge source="MAR" target="GHA">
      <data key="d0">201304</data>
    </edge>
    <edge source="MAR" target="GRC">
      <data key="d0">63019</data>
    </edge>
    <edge source="MAR" target="HND">
      <data key="d0">23689</data>
    </edge>
    <edge source="MAR" target="HKG">
      <data key="d0">534104</data>
    </edge>
    <edge source="MAR" target="HUN">
      <data key="d0">1221370</data>
    </edge>
    <edge source="MAR" target="IRL">
      <data key="d0">26581862</data>
    </edge>
    <edge source="MAR" target="ITA">
      <data key="d0">103687899</data>
    </edge>
    <edge source="MAR" target="CIV">
      <data key="d0">1124826</data>
    </edge>
    <edge source="MAR" target="JPN">
      <data key="d0">163739</data>
    </edge>
    <edge source="MAR" target="JOR">
      <data key="d0">140023</data>
    </edge>
    <edge source="MAR" target="KOR">
      <data key="d0">143841</data>
    </edge>
    <edge source="MAR" target="LBN">
      <data key="d0">30563</data>
    </edge>
    <edge source="MAR" target="MDG">
      <data key="d0">16590</data>
    </edge>
    <edge source="MAR" target="MYS">
      <data key="d0">18184</data>
    </edge>
    <edge source="MAR" target="MRT">
      <data key="d0">382990</data>
    </edge>
    <edge source="MAR" target="MEX">
      <data key="d0">24020</data>
    </edge>
    <edge source="MAR" target="OMN">
      <data key="d0">17345</data>
    </edge>
    <edge source="MAR" target="NLD">
      <data key="d0">29180829</data>
    </edge>
    <edge source="MAR" target="NER">
      <data key="d0">43848</data>
    </edge>
    <edge source="MAR" target="NOR">
      <data key="d0">33754</data>
    </edge>
    <edge source="MAR" target="PAN">
      <data key="d0">240018</data>
    </edge>
    <edge source="MAR" target="POL">
      <data key="d0">1590040</data>
    </edge>
    <edge source="MAR" target="PRT">
      <data key="d0">98974375</data>
    </edge>
    <edge source="MAR" target="ROU">
      <data key="d0">261342</data>
    </edge>
    <edge source="MAR" target="RUS">
      <data key="d0">274665</data>
    </edge>
    <edge source="MAR" target="SAU">
      <data key="d0">2068159</data>
    </edge>
    <edge source="MAR" target="SEN">
      <data key="d0">312241</data>
    </edge>
    <edge source="MAR" target="IND">
      <data key="d0">134320</data>
    </edge>
    <edge source="MAR" target="SGP">
      <data key="d0">192906</data>
    </edge>
    <edge source="MAR" target="SVK">
      <data key="d0">1305645</data>
    </edge>
    <edge source="MAR" target="ZAF">
      <data key="d0">85563</data>
    </edge>
    <edge source="MAR" target="ESP">
      <data key="d0">1292249683</data>
    </edge>
    <edge source="MAR" target="SWE">
      <data key="d0">3914851</data>
    </edge>
    <edge source="MAR" target="CHE">
      <data key="d0">3755085</data>
    </edge>
    <edge source="MAR" target="TGO">
      <data key="d0">260732</data>
    </edge>
    <edge source="MAR" target="ARE">
      <data key="d0">5796425</data>
    </edge>
    <edge source="MAR" target="TUN">
      <data key="d0">1641182</data>
    </edge>
    <edge source="MAR" target="TUR">
      <data key="d0">2821240</data>
    </edge>
    <edge source="MAR" target="EGY">
      <data key="d0">32499</data>
    </edge>
    <edge source="MAR" target="GBR">
      <data key="d0">195708697</data>
    </edge>
    <edge source="MAR" target="USA">
      <data key="d0">38623281</data>
    </edge>
    <edge source="MAR" target="BFA">
      <data key="d0">273361</data>
    </edge>
    <edge source="MOZ" target="BWA">
      <data key="d0">30318</data>
    </edge>
    <edge source="MOZ" target="ZAF">
      <data key="d0">567734</data>
    </edge>
    <edge source="OMN" target="LKA">
      <data key="d0">36234</data>
    </edge>
    <edge source="OMN" target="DEU">
      <data key="d0">202876</data>
    </edge>
    <edge source="OMN" target="ITA">
      <data key="d0">15290</data>
    </edge>
    <edge source="OMN" target="JOR">
      <data key="d0">87542</data>
    </edge>
    <edge source="OMN" target="MYS">
      <data key="d0">25293</data>
    </edge>
    <edge source="OMN" target="MEX">
      <data key="d0">10120</data>
    </edge>
    <edge source="OMN" target="RUS">
      <data key="d0">11391</data>
    </edge>
    <edge source="OMN" target="SAU">
      <data key="d0">2467373</data>
    </edge>
    <edge source="OMN" target="IND">
      <data key="d0">24913</data>
    </edge>
    <edge source="OMN" target="ESP">
      <data key="d0">20179</data>
    </edge>
    <edge source="OMN" target="ARE">
      <data key="d0">1863898</data>
    </edge>
    <edge source="OMN" target="EGY">
      <data key="d0">29378</data>
    </edge>
    <edge source="OMN" target="GBR">
      <data key="d0">168544</data>
    </edge>
    <edge source="OMN" target="USA">
      <data key="d0">3609724</data>
    </edge>
    <edge source="NZL" target="AUS">
      <data key="d0">155773442</data>
    </edge>
    <edge source="NZL" target="AUT">
      <data key="d0">46419</data>
    </edge>
    <edge source="NZL" target="BEL">
      <data key="d0">36993</data>
    </edge>
    <edge source="NZL" target="BRA">
      <data key="d0">100959</data>
    </edge>
    <edge source="NZL" target="CAN">
      <data key="d0">562435</data>
    </edge>
    <edge source="NZL" target="LKA">
      <data key="d0">56708</data>
    </edge>
    <edge source="NZL" target="CHL">
      <data key="d0">78030</data>
    </edge>
    <edge source="NZL" target="CHN">
      <data key="d0">1283149</data>
    </edge>
    <edge source="NZL" target="HRV">
      <data key="d0">82719</data>
    </edge>
    <edge source="NZL" target="DNK">
      <data key="d0">129233</data>
    </edge>
    <edge source="NZL" target="FIN">
      <data key="d0">109215</data>
    </edge>
    <edge source="NZL" target="FRA">
      <data key="d0">196680</data>
    </edge>
    <edge source="NZL" target="DEU">
      <data key="d0">949557</data>
    </edge>
    <edge source="NZL" target="GTM">
      <data key="d0">14744</data>
    </edge>
    <edge source="NZL" target="HKG">
      <data key="d0">1425068</data>
    </edge>
    <edge source="NZL" target="IRL">
      <data key="d0">1208983</data>
    </edge>
    <edge source="NZL" target="ISR">
      <data key="d0">20700</data>
    </edge>
    <edge source="NZL" target="ITA">
      <data key="d0">49204</data>
    </edge>
    <edge source="NZL" target="JPN">
      <data key="d0">2570394</data>
    </edge>
    <edge source="NZL" target="JOR">
      <data key="d0">71547</data>
    </edge>
    <edge source="NZL" target="KOR">
      <data key="d0">1222903</data>
    </edge>
    <edge source="NZL" target="LBN">
      <data key="d0">254447</data>
    </edge>
    <edge source="NZL" target="LVA">
      <data key="d0">17680</data>
    </edge>
    <edge source="NZL" target="MYS">
      <data key="d0">140115</data>
    </edge>
    <edge source="NZL" target="OMN">
      <data key="d0">15435</data>
    </edge>
    <edge source="NZL" target="NLD">
      <data key="d0">607625</data>
    </edge>
    <edge source="NZL" target="NOR">
      <data key="d0">157690</data>
    </edge>
    <edge source="NZL" target="PHL">
      <data key="d0">30721</data>
    </edge>
    <edge source="NZL" target="PRT">
      <data key="d0">90198</data>
    </edge>
    <edge source="NZL" target="RUS">
      <data key="d0">58061</data>
    </edge>
    <edge source="NZL" target="SAU">
      <data key="d0">141054</data>
    </edge>
    <edge source="NZL" target="IND">
      <data key="d0">80897</data>
    </edge>
    <edge source="NZL" target="SGP">
      <data key="d0">971924</data>
    </edge>
    <edge source="NZL" target="VNM">
      <data key="d0">157966</data>
    </edge>
    <edge source="NZL" target="ZAF">
      <data key="d0">632451</data>
    </edge>
    <edge source="NZL" target="ESP">
      <data key="d0">146352</data>
    </edge>
    <edge source="NZL" target="SWE">
      <data key="d0">315981</data>
    </edge>
    <edge source="NZL" target="CHE">
      <data key="d0">132840</data>
    </edge>
    <edge source="NZL" target="THA">
      <data key="d0">96849</data>
    </edge>
    <edge source="NZL" target="ARE">
      <data key="d0">1183908</data>
    </edge>
    <edge source="NZL" target="TUR">
      <data key="d0">24724</data>
    </edge>
    <edge source="NZL" target="EGY">
      <data key="d0">128728</data>
    </edge>
    <edge source="NZL" target="GBR">
      <data key="d0">3559559</data>
    </edge>
    <edge source="NZL" target="USA">
      <data key="d0">6712994</data>
    </edge>
    <edge source="NOR" target="AZE">
      <data key="d0">132568</data>
    </edge>
    <edge source="NOR" target="AUS">
      <data key="d0">148299</data>
    </edge>
    <edge source="NOR" target="AUT">
      <data key="d0">1136471</data>
    </edge>
    <edge source="NOR" target="BEL">
      <data key="d0">475214</data>
    </edge>
    <edge source="NOR" target="BRA">
      <data key="d0">71392</data>
    </edge>
    <edge source="NOR" target="BGR">
      <data key="d0">53739</data>
    </edge>
    <edge source="NOR" target="CAN">
      <data key="d0">854822</data>
    </edge>
    <edge source="NOR" target="LKA">
      <data key="d0">71477</data>
    </edge>
    <edge source="NOR" target="CHL">
      <data key="d0">155188</data>
    </edge>
    <edge source="NOR" target="CHN">
      <data key="d0">1457938</data>
    </edge>
    <edge source="NOR" target="HRV">
      <data key="d0">389039</data>
    </edge>
    <edge source="NOR" target="CZE">
      <data key="d0">859540</data>
    </edge>
    <edge source="NOR" target="DNK">
      <data key="d0">10096829</data>
    </edge>
    <edge source="NOR" target="EST">
      <data key="d0">413242</data>
    </edge>
    <edge source="NOR" target="FIN">
      <data key="d0">4502444</data>
    </edge>
    <edge source="NOR" target="FRA">
      <data key="d0">1298307</data>
    </edge>
    <edge source="NOR" target="DEU">
      <data key="d0">7620872</data>
    </edge>
    <edge source="NOR" target="GRC">
      <data key="d0">44448</data>
    </edge>
    <edge source="NOR" target="HKG">
      <data key="d0">335796</data>
    </edge>
    <edge source="NOR" target="HUN">
      <data key="d0">92858</data>
    </edge>
    <edge source="NOR" target="IDN">
      <data key="d0">11705</data>
    </edge>
    <edge source="NOR" target="IRL">
      <data key="d0">44771</data>
    </edge>
    <edge source="NOR" target="ISR">
      <data key="d0">13889</data>
    </edge>
    <edge source="NOR" target="ITA">
      <data key="d0">1301264</data>
    </edge>
    <edge source="NOR" target="JPN">
      <data key="d0">451940</data>
    </edge>
    <edge source="NOR" target="KAZ">
      <data key="d0">70075</data>
    </edge>
    <edge source="NOR" target="KOR">
      <data key="d0">423311</data>
    </edge>
    <edge source="NOR" target="LVA">
      <data key="d0">116595</data>
    </edge>
    <edge source="NOR" target="LTU">
      <data key="d0">4942569</data>
    </edge>
    <edge source="NOR" target="MUS">
      <data key="d0">35777</data>
    </edge>
    <edge source="NOR" target="MOZ">
      <data key="d0">24334</data>
    </edge>
    <edge source="NOR" target="NLD">
      <data key="d0">3300425</data>
    </edge>
    <edge source="NOR" target="NZL">
      <data key="d0">35896</data>
    </edge>
    <edge source="NOR" target="PAN">
      <data key="d0">189548</data>
    </edge>
    <edge source="NOR" target="POL">
      <data key="d0">3130253</data>
    </edge>
    <edge source="NOR" target="PRT">
      <data key="d0">30715</data>
    </edge>
    <edge source="NOR" target="ROU">
      <data key="d0">83907</data>
    </edge>
    <edge source="NOR" target="RUS">
      <data key="d0">4183763</data>
    </edge>
    <edge source="NOR" target="SRB">
      <data key="d0">202683</data>
    </edge>
    <edge source="NOR" target="IND">
      <data key="d0">77270</data>
    </edge>
    <edge source="NOR" target="SGP">
      <data key="d0">242474</data>
    </edge>
    <edge source="NOR" target="SVK">
      <data key="d0">170747</data>
    </edge>
    <edge source="NOR" target="VNM">
      <data key="d0">153722</data>
    </edge>
    <edge source="NOR" target="SVN">
      <data key="d0">34239</data>
    </edge>
    <edge source="NOR" target="ZAF">
      <data key="d0">66888</data>
    </edge>
    <edge source="NOR" target="ESP">
      <data key="d0">515668</data>
    </edge>
    <edge source="NOR" target="SWE">
      <data key="d0">62063408</data>
    </edge>
    <edge source="NOR" target="CHE">
      <data key="d0">2401327</data>
    </edge>
    <edge source="NOR" target="THA">
      <data key="d0">36739</data>
    </edge>
    <edge source="NOR" target="ARE">
      <data key="d0">78039</data>
    </edge>
    <edge source="NOR" target="TUR">
      <data key="d0">82792</data>
    </edge>
    <edge source="NOR" target="UGA">
      <data key="d0">12836</data>
    </edge>
    <edge source="NOR" target="UKR">
      <data key="d0">336156</data>
    </edge>
    <edge source="NOR" target="GBR">
      <data key="d0">2616991</data>
    </edge>
    <edge source="NOR" target="TZA">
      <data key="d0">11313</data>
    </edge>
    <edge source="NOR" target="USA">
      <data key="d0">2823699</data>
    </edge>
    <edge source="NOR" target="URY">
      <data key="d0">49219</data>
    </edge>
    <edge source="PAK" target="ALB">
      <data key="d0">51669</data>
    </edge>
    <edge source="PAK" target="DZA">
      <data key="d0">9677833</data>
    </edge>
    <edge source="PAK" target="AZE">
      <data key="d0">325821</data>
    </edge>
    <edge source="PAK" target="ARG">
      <data key="d0">1632917</data>
    </edge>
    <edge source="PAK" target="AUS">
      <data key="d0">30285143</data>
    </edge>
    <edge source="PAK" target="AUT">
      <data key="d0">3522313</data>
    </edge>
    <edge source="PAK" target="BEL">
      <data key="d0">197868051</data>
    </edge>
    <edge source="PAK" target="BWA">
      <data key="d0">25091</data>
    </edge>
    <edge source="PAK" target="BRA">
      <data key="d0">16656358</data>
    </edge>
    <edge source="PAK" target="BGR">
      <data key="d0">508371</data>
    </edge>
    <edge source="PAK" target="BDI">
      <data key="d0">10854</data>
    </edge>
    <edge source="PAK" target="BLR">
      <data key="d0">242717</data>
    </edge>
    <edge source="PAK" target="CMR">
      <data key="d0">428351</data>
    </edge>
    <edge source="PAK" target="CAN">
      <data key="d0">98688446</data>
    </edge>
    <edge source="PAK" target="LKA">
      <data key="d0">2490490</data>
    </edge>
    <edge source="PAK" target="CHL">
      <data key="d0">4051080</data>
    </edge>
    <edge source="PAK" target="CHN">
      <data key="d0">12540075</data>
    </edge>
    <edge source="PAK" target="COL">
      <data key="d0">1633434</data>
    </edge>
    <edge source="PAK" target="CRI">
      <data key="d0">382332</data>
    </edge>
    <edge source="PAK" target="HRV">
      <data key="d0">706086</data>
    </edge>
    <edge source="PAK" target="CZE">
      <data key="d0">10286805</data>
    </edge>
    <edge source="PAK" target="BEN">
      <data key="d0">2087737</data>
    </edge>
    <edge source="PAK" target="DNK">
      <data key="d0">23446412</data>
    </edge>
    <edge source="PAK" target="ECU">
      <data key="d0">202255</data>
    </edge>
    <edge source="PAK" target="SLV">
      <data key="d0">12188</data>
    </edge>
    <edge source="PAK" target="ETH">
      <data key="d0">49354</data>
    </edge>
    <edge source="PAK" target="EST">
      <data key="d0">5108364</data>
    </edge>
    <edge source="PAK" target="FIN">
      <data key="d0">25030594</data>
    </edge>
    <edge source="PAK" target="FRA">
      <data key="d0">144197810</data>
    </edge>
    <edge source="PAK" target="GEO">
      <data key="d0">297856</data>
    </edge>
    <edge source="PAK" target="GMB">
      <data key="d0">732293</data>
    </edge>
    <edge source="PAK" target="DEU">
      <data key="d0">432293610</data>
    </edge>
    <edge source="PAK" target="GHA">
      <data key="d0">151031</data>
    </edge>
    <edge source="PAK" target="GRC">
      <data key="d0">8570413</data>
    </edge>
    <edge source="PAK" target="HND">
      <data key="d0">169912</data>
    </edge>
    <edge source="PAK" target="HKG">
      <data key="d0">7089223</data>
    </edge>
    <edge source="PAK" target="HUN">
      <data key="d0">1139225</data>
    </edge>
    <edge source="PAK" target="IDN">
      <data key="d0">1461672</data>
    </edge>
    <edge source="PAK" target="IRL">
      <data key="d0">27558690</data>
    </edge>
    <edge source="PAK" target="ITA">
      <data key="d0">101177471</data>
    </edge>
    <edge source="PAK" target="CIV">
      <data key="d0">16113</data>
    </edge>
    <edge source="PAK" target="JAM">
      <data key="d0">342526</data>
    </edge>
    <edge source="PAK" target="JPN">
      <data key="d0">16578160</data>
    </edge>
    <edge source="PAK" target="KAZ">
      <data key="d0">34768</data>
    </edge>
    <edge source="PAK" target="JOR">
      <data key="d0">882864</data>
    </edge>
    <edge source="PAK" target="KOR">
      <data key="d0">4235733</data>
    </edge>
    <edge source="PAK" target="KGZ">
      <data key="d0">33866</data>
    </edge>
    <edge source="PAK" target="LBN">
      <data key="d0">708750</data>
    </edge>
    <edge source="PAK" target="LVA">
      <data key="d0">1242759</data>
    </edge>
    <edge source="PAK" target="LTU">
      <data key="d0">1089218</data>
    </edge>
    <edge source="PAK" target="MDG">
      <data key="d0">45687</data>
    </edge>
    <edge source="PAK" target="MWI">
      <data key="d0">151899</data>
    </edge>
    <edge source="PAK" target="MYS">
      <data key="d0">10748837</data>
    </edge>
    <edge source="PAK" target="MRT">
      <data key="d0">297266</data>
    </edge>
    <edge source="PAK" target="MUS">
      <data key="d0">468411</data>
    </edge>
    <edge source="PAK" target="MEX">
      <data key="d0">10386888</data>
    </edge>
    <edge source="PAK" target="MDA">
      <data key="d0">58698</data>
    </edge>
    <edge source="PAK" target="MAR">
      <data key="d0">191651</data>
    </edge>
    <edge source="PAK" target="MOZ">
      <data key="d0">284796</data>
    </edge>
    <edge source="PAK" target="OMN">
      <data key="d0">2059708</data>
    </edge>
    <edge source="PAK" target="NAM">
      <data key="d0">61703</data>
    </edge>
    <edge source="PAK" target="NLD">
      <data key="d0">175993138</data>
    </edge>
    <edge source="PAK" target="NZL">
      <data key="d0">2967527</data>
    </edge>
    <edge source="PAK" target="NOR">
      <data key="d0">16907824</data>
    </edge>
    <edge source="PAK" target="PAN">
      <data key="d0">2985068</data>
    </edge>
    <edge source="PAK" target="PRY">
      <data key="d0">150118</data>
    </edge>
    <edge source="PAK" target="PER">
      <data key="d0">1206919</data>
    </edge>
    <edge source="PAK" target="PHL">
      <data key="d0">1519542</data>
    </edge>
    <edge source="PAK" target="POL">
      <data key="d0">20874541</data>
    </edge>
    <edge source="PAK" target="PRT">
      <data key="d0">4715243</data>
    </edge>
    <edge source="PAK" target="ROU">
      <data key="d0">941282</data>
    </edge>
    <edge source="PAK" target="RUS">
      <data key="d0">9072436</data>
    </edge>
    <edge source="PAK" target="SAU">
      <data key="d0">38926668</data>
    </edge>
    <edge source="PAK" target="SEN">
      <data key="d0">1260000</data>
    </edge>
    <edge source="PAK" target="SRB">
      <data key="d0">247424</data>
    </edge>
    <edge source="PAK" target="IND">
      <data key="d0">3070964</data>
    </edge>
    <edge source="PAK" target="SGP">
      <data key="d0">7908569</data>
    </edge>
    <edge source="PAK" target="SVK">
      <data key="d0">2375866</data>
    </edge>
    <edge source="PAK" target="VNM">
      <data key="d0">196675</data>
    </edge>
    <edge source="PAK" target="SVN">
      <data key="d0">3468226</data>
    </edge>
    <edge source="PAK" target="ZAF">
      <data key="d0">19017783</data>
    </edge>
    <edge source="PAK" target="ZWE">
      <data key="d0">34311</data>
    </edge>
    <edge source="PAK" target="ESP">
      <data key="d0">277441080</data>
    </edge>
    <edge source="PAK" target="SWE">
      <data key="d0">58697476</data>
    </edge>
    <edge source="PAK" target="CHE">
      <data key="d0">5161391</data>
    </edge>
    <edge source="PAK" target="THA">
      <data key="d0">1076243</data>
    </edge>
    <edge source="PAK" target="TGO">
      <data key="d0">1144497</data>
    </edge>
    <edge source="PAK" target="ARE">
      <data key="d0">101547022</data>
    </edge>
    <edge source="PAK" target="TUN">
      <data key="d0">53931</data>
    </edge>
    <edge source="PAK" target="TUR">
      <data key="d0">22124933</data>
    </edge>
    <edge source="PAK" target="UGA">
      <data key="d0">273082</data>
    </edge>
    <edge source="PAK" target="UKR">
      <data key="d0">1009280</data>
    </edge>
    <edge source="PAK" target="EGY">
      <data key="d0">1451490</data>
    </edge>
    <edge source="PAK" target="GBR">
      <data key="d0">512200942</data>
    </edge>
    <edge source="PAK" target="TZA">
      <data key="d0">786823</data>
    </edge>
    <edge source="PAK" target="USA">
      <data key="d0">1655552577</data>
    </edge>
    <edge source="PAK" target="BFA">
      <data key="d0">52331</data>
    </edge>
    <edge source="PAK" target="URY">
      <data key="d0">930869</data>
    </edge>
    <edge source="PHL" target="ARG">
      <data key="d0">2329901</data>
    </edge>
    <edge source="PHL" target="AUS">
      <data key="d0">7829983</data>
    </edge>
    <edge source="PHL" target="AUT">
      <data key="d0">314648</data>
    </edge>
    <edge source="PHL" target="BEL">
      <data key="d0">1793677</data>
    </edge>
    <edge source="PHL" target="BWA">
      <data key="d0">72547</data>
    </edge>
    <edge source="PHL" target="BRA">
      <data key="d0">2698191</data>
    </edge>
    <edge source="PHL" target="KHM">
      <data key="d0">17789</data>
    </edge>
    <edge source="PHL" target="CAN">
      <data key="d0">42296620</data>
    </edge>
    <edge source="PHL" target="LKA">
      <data key="d0">22496</data>
    </edge>
    <edge source="PHL" target="CHL">
      <data key="d0">2654937</data>
    </edge>
    <edge source="PHL" target="CHN">
      <data key="d0">12718306</data>
    </edge>
    <edge source="PHL" target="COL">
      <data key="d0">1395102</data>
    </edge>
    <edge source="PHL" target="CRI">
      <data key="d0">26950</data>
    </edge>
    <edge source="PHL" target="CZE">
      <data key="d0">365094</data>
    </edge>
    <edge source="PHL" target="DNK">
      <data key="d0">1523267</data>
    </edge>
    <edge source="PHL" target="SLV">
      <data key="d0">28362</data>
    </edge>
    <edge source="PHL" target="FIN">
      <data key="d0">782485</data>
    </edge>
    <edge source="PHL" target="FRA">
      <data key="d0">21505156</data>
    </edge>
    <edge source="PHL" target="DEU">
      <data key="d0">63363348</data>
    </edge>
    <edge source="PHL" target="GRC">
      <data key="d0">1550042</data>
    </edge>
    <edge source="PHL" target="HKG">
      <data key="d0">11746738</data>
    </edge>
    <edge source="PHL" target="IDN">
      <data key="d0">1773617</data>
    </edge>
    <edge source="PHL" target="IRL">
      <data key="d0">1144887</data>
    </edge>
    <edge source="PHL" target="ISR">
      <data key="d0">1069324</data>
    </edge>
    <edge source="PHL" target="ITA">
      <data key="d0">31531057</data>
    </edge>
    <edge source="PHL" target="JAM">
      <data key="d0">252711</data>
    </edge>
    <edge source="PHL" target="JPN">
      <data key="d0">140858741</data>
    </edge>
    <edge source="PHL" target="JOR">
      <data key="d0">26345</data>
    </edge>
    <edge source="PHL" target="KOR">
      <data key="d0">40759172</data>
    </edge>
    <edge source="PHL" target="LBN">
      <data key="d0">147608</data>
    </edge>
    <edge source="PHL" target="MYS">
      <data key="d0">4512596</data>
    </edge>
    <edge source="PHL" target="MUS">
      <data key="d0">12500</data>
    </edge>
    <edge source="PHL" target="MEX">
      <data key="d0">12053212</data>
    </edge>
    <edge source="PHL" target="OMN">
      <data key="d0">33442</data>
    </edge>
    <edge source="PHL" target="NAM">
      <data key="d0">15698</data>
    </edge>
    <edge source="PHL" target="NLD">
      <data key="d0">45937685</data>
    </edge>
    <edge source="PHL" target="NZL">
      <data key="d0">874296</data>
    </edge>
    <edge source="PHL" target="NOR">
      <data key="d0">193128</data>
    </edge>
    <edge source="PHL" target="PAK">
      <data key="d0">11002</data>
    </edge>
    <edge source="PHL" target="PAN">
      <data key="d0">7298012</data>
    </edge>
    <edge source="PHL" target="PRY">
      <data key="d0">133052</data>
    </edge>
    <edge source="PHL" target="PER">
      <data key="d0">1099971</data>
    </edge>
    <edge source="PHL" target="POL">
      <data key="d0">304153</data>
    </edge>
    <edge source="PHL" target="PRT">
      <data key="d0">127677</data>
    </edge>
    <edge source="PHL" target="ROU">
      <data key="d0">71061</data>
    </edge>
    <edge source="PHL" target="RUS">
      <data key="d0">13163612</data>
    </edge>
    <edge source="PHL" target="SAU">
      <data key="d0">3697784</data>
    </edge>
    <edge source="PHL" target="IND">
      <data key="d0">1130276</data>
    </edge>
    <edge source="PHL" target="SGP">
      <data key="d0">9487968</data>
    </edge>
    <edge source="PHL" target="SVK">
      <data key="d0">10278</data>
    </edge>
    <edge source="PHL" target="VNM">
      <data key="d0">667840</data>
    </edge>
    <edge source="PHL" target="ZAF">
      <data key="d0">3803135</data>
    </edge>
    <edge source="PHL" target="ESP">
      <data key="d0">10177636</data>
    </edge>
    <edge source="PHL" target="SWE">
      <data key="d0">200288</data>
    </edge>
    <edge source="PHL" target="CHE">
      <data key="d0">237963</data>
    </edge>
    <edge source="PHL" target="THA">
      <data key="d0">6420243</data>
    </edge>
    <edge source="PHL" target="ARE">
      <data key="d0">30310584</data>
    </edge>
    <edge source="PHL" target="TUN">
      <data key="d0">11426</data>
    </edge>
    <edge source="PHL" target="TUR">
      <data key="d0">1576504</data>
    </edge>
    <edge source="PHL" target="UKR">
      <data key="d0">1022610</data>
    </edge>
    <edge source="PHL" target="EGY">
      <data key="d0">1652843</data>
    </edge>
    <edge source="PHL" target="GBR">
      <data key="d0">40531808</data>
    </edge>
    <edge source="PHL" target="USA">
      <data key="d0">1009557383</data>
    </edge>
    <edge source="PHL" target="URY">
      <data key="d0">345736</data>
    </edge>
    <edge source="POL" target="ALB">
      <data key="d0">144868</data>
    </edge>
    <edge source="POL" target="DZA">
      <data key="d0">12678</data>
    </edge>
    <edge source="POL" target="AZE">
      <data key="d0">1154285</data>
    </edge>
    <edge source="POL" target="ARG">
      <data key="d0">59979</data>
    </edge>
    <edge source="POL" target="AUS">
      <data key="d0">885482</data>
    </edge>
    <edge source="POL" target="AUT">
      <data key="d0">123806367</data>
    </edge>
    <edge source="POL" target="ARM">
      <data key="d0">431574</data>
    </edge>
    <edge source="POL" target="BEL">
      <data key="d0">67536615</data>
    </edge>
    <edge source="POL" target="BOL">
      <data key="d0">29386</data>
    </edge>
    <edge source="POL" target="BRA">
      <data key="d0">421847</data>
    </edge>
    <edge source="POL" target="BGR">
      <data key="d0">4381463</data>
    </edge>
    <edge source="POL" target="BLR">
      <data key="d0">17338563</data>
    </edge>
    <edge source="POL" target="CAN">
      <data key="d0">2801537</data>
    </edge>
    <edge source="POL" target="CHL">
      <data key="d0">612610</data>
    </edge>
    <edge source="POL" target="CHN">
      <data key="d0">2537187</data>
    </edge>
    <edge source="POL" target="COL">
      <data key="d0">62416</data>
    </edge>
    <edge source="POL" target="CRI">
      <data key="d0">14292</data>
    </edge>
    <edge source="POL" target="HRV">
      <data key="d0">2623923</data>
    </edge>
    <edge source="POL" target="CZE">
      <data key="d0">142144837</data>
    </edge>
    <edge source="POL" target="DNK">
      <data key="d0">44822348</data>
    </edge>
    <edge source="POL" target="ECU">
      <data key="d0">13663</data>
    </edge>
    <edge source="POL" target="EST">
      <data key="d0">20102491</data>
    </edge>
    <edge source="POL" target="FIN">
      <data key="d0">82504591</data>
    </edge>
    <edge source="POL" target="FRA">
      <data key="d0">64865195</data>
    </edge>
    <edge source="POL" target="GEO">
      <data key="d0">481542</data>
    </edge>
    <edge source="POL" target="DEU">
      <data key="d0">1514326643</data>
    </edge>
    <edge source="POL" target="GRC">
      <data key="d0">728249</data>
    </edge>
    <edge source="POL" target="HKG">
      <data key="d0">2631524</data>
    </edge>
    <edge source="POL" target="HUN">
      <data key="d0">63950099</data>
    </edge>
    <edge source="POL" target="IDN">
      <data key="d0">81618</data>
    </edge>
    <edge source="POL" target="IRL">
      <data key="d0">11020043</data>
    </edge>
    <edge source="POL" target="ISR">
      <data key="d0">867976</data>
    </edge>
    <edge source="POL" target="ITA">
      <data key="d0">84591156</data>
    </edge>
    <edge source="POL" target="JPN">
      <data key="d0">5470168</data>
    </edge>
    <edge source="POL" target="KAZ">
      <data key="d0">8205664</data>
    </edge>
    <edge source="POL" target="JOR">
      <data key="d0">196676</data>
    </edge>
    <edge source="POL" target="KOR">
      <data key="d0">461795</data>
    </edge>
    <edge source="POL" target="KGZ">
      <data key="d0">2333290</data>
    </edge>
    <edge source="POL" target="LBN">
      <data key="d0">419813</data>
    </edge>
    <edge source="POL" target="LVA">
      <data key="d0">34256919</data>
    </edge>
    <edge source="POL" target="LTU">
      <data key="d0">68854942</data>
    </edge>
    <edge source="POL" target="MYS">
      <data key="d0">261908</data>
    </edge>
    <edge source="POL" target="MUS">
      <data key="d0">47003</data>
    </edge>
    <edge source="POL" target="MEX">
      <data key="d0">268098</data>
    </edge>
    <edge source="POL" target="MDA">
      <data key="d0">1857903</data>
    </edge>
    <edge source="POL" target="MAR">
      <data key="d0">46255</data>
    </edge>
    <edge source="POL" target="OMN">
      <data key="d0">127206</data>
    </edge>
    <edge source="POL" target="NLD">
      <data key="d0">281234726</data>
    </edge>
    <edge source="POL" target="NZL">
      <data key="d0">1234331</data>
    </edge>
    <edge source="POL" target="NOR">
      <data key="d0">21018022</data>
    </edge>
    <edge source="POL" target="PAK">
      <data key="d0">181615</data>
    </edge>
    <edge source="POL" target="PAN">
      <data key="d0">66359</data>
    </edge>
    <edge source="POL" target="PER">
      <data key="d0">10802</data>
    </edge>
    <edge source="POL" target="PHL">
      <data key="d0">128371</data>
    </edge>
    <edge source="POL" target="PRT">
      <data key="d0">1234971</data>
    </edge>
    <edge source="POL" target="ROU">
      <data key="d0">67163380</data>
    </edge>
    <edge source="POL" target="RUS">
      <data key="d0">139588779</data>
    </edge>
    <edge source="POL" target="SAU">
      <data key="d0">461825</data>
    </edge>
    <edge source="POL" target="SEN">
      <data key="d0">47524</data>
    </edge>
    <edge source="POL" target="SRB">
      <data key="d0">1670832</data>
    </edge>
    <edge source="POL" target="IND">
      <data key="d0">152290</data>
    </edge>
    <edge source="POL" target="SGP">
      <data key="d0">162085</data>
    </edge>
    <edge source="POL" target="SVK">
      <data key="d0">69869716</data>
    </edge>
    <edge source="POL" target="VNM">
      <data key="d0">198415</data>
    </edge>
    <edge source="POL" target="SVN">
      <data key="d0">1578994</data>
    </edge>
    <edge source="POL" target="ZAF">
      <data key="d0">162364</data>
    </edge>
    <edge source="POL" target="ESP">
      <data key="d0">20681238</data>
    </edge>
    <edge source="POL" target="SWE">
      <data key="d0">132894176</data>
    </edge>
    <edge source="POL" target="CHE">
      <data key="d0">46474815</data>
    </edge>
    <edge source="POL" target="THA">
      <data key="d0">34287</data>
    </edge>
    <edge source="POL" target="ARE">
      <data key="d0">1546522</data>
    </edge>
    <edge source="POL" target="TUN">
      <data key="d0">228227</data>
    </edge>
    <edge source="POL" target="TUR">
      <data key="d0">18374770</data>
    </edge>
    <edge source="POL" target="UGA">
      <data key="d0">10486</data>
    </edge>
    <edge source="POL" target="UKR">
      <data key="d0">171084505</data>
    </edge>
    <edge source="POL" target="MKD">
      <data key="d0">65156</data>
    </edge>
    <edge source="POL" target="EGY">
      <data key="d0">132714</data>
    </edge>
    <edge source="POL" target="GBR">
      <data key="d0">80220383</data>
    </edge>
    <edge source="POL" target="TZA">
      <data key="d0">13703</data>
    </edge>
    <edge source="POL" target="USA">
      <data key="d0">14239472</data>
    </edge>
    <edge source="ROU" target="ALB">
      <data key="d0">35517</data>
    </edge>
    <edge source="ROU" target="AZE">
      <data key="d0">119692</data>
    </edge>
    <edge source="ROU" target="AUS">
      <data key="d0">307140</data>
    </edge>
    <edge source="ROU" target="AUT">
      <data key="d0">69927955</data>
    </edge>
    <edge source="ROU" target="ARM">
      <data key="d0">24857</data>
    </edge>
    <edge source="ROU" target="BEL">
      <data key="d0">40377910</data>
    </edge>
    <edge source="ROU" target="BGR">
      <data key="d0">24383068</data>
    </edge>
    <edge source="ROU" target="CAN">
      <data key="d0">5182322</data>
    </edge>
    <edge source="ROU" target="CHL">
      <data key="d0">27614</data>
    </edge>
    <edge source="ROU" target="CHN">
      <data key="d0">1754652</data>
    </edge>
    <edge source="ROU" target="HRV">
      <data key="d0">10944253</data>
    </edge>
    <edge source="ROU" target="CZE">
      <data key="d0">6398316</data>
    </edge>
    <edge source="ROU" target="DNK">
      <data key="d0">26133159</data>
    </edge>
    <edge source="ROU" target="EST">
      <data key="d0">1056489</data>
    </edge>
    <edge source="ROU" target="FIN">
      <data key="d0">759473</data>
    </edge>
    <edge source="ROU" target="FRA">
      <data key="d0">383880729</data>
    </edge>
    <edge source="ROU" target="GEO">
      <data key="d0">101282</data>
    </edge>
    <edge source="ROU" target="DEU">
      <data key="d0">665815728</data>
    </edge>
    <edge source="ROU" target="GRC">
      <data key="d0">6899482</data>
    </edge>
    <edge source="ROU" target="HKG">
      <data key="d0">4583935</data>
    </edge>
    <edge source="ROU" target="HUN">
      <data key="d0">34359075</data>
    </edge>
    <edge source="ROU" target="IRL">
      <data key="d0">11791270</data>
    </edge>
    <edge source="ROU" target="ISR">
      <data key="d0">1647638</data>
    </edge>
    <edge source="ROU" target="ITA">
      <data key="d0">1218593527</data>
    </edge>
    <edge source="ROU" target="JPN">
      <data key="d0">5578045</data>
    </edge>
    <edge source="ROU" target="KAZ">
      <data key="d0">276185</data>
    </edge>
    <edge source="ROU" target="JOR">
      <data key="d0">751625</data>
    </edge>
    <edge source="ROU" target="KOR">
      <data key="d0">1934127</data>
    </edge>
    <edge source="ROU" target="LBN">
      <data key="d0">492488</data>
    </edge>
    <edge source="ROU" target="LVA">
      <data key="d0">10734588</data>
    </edge>
    <edge source="ROU" target="LTU">
      <data key="d0">436585</data>
    </edge>
    <edge source="ROU" target="MYS">
      <data key="d0">163117</data>
    </edge>
    <edge source="ROU" target="MEX">
      <data key="d0">804239</data>
    </edge>
    <edge source="ROU" target="MDA">
      <data key="d0">8873590</data>
    </edge>
    <edge source="ROU" target="MAR">
      <data key="d0">188720</data>
    </edge>
    <edge source="ROU" target="NLD">
      <data key="d0">37049629</data>
    </edge>
    <edge source="ROU" target="NOR">
      <data key="d0">2738328</data>
    </edge>
    <edge source="ROU" target="PAN">
      <data key="d0">95698</data>
    </edge>
    <edge source="ROU" target="PER">
      <data key="d0">12927</data>
    </edge>
    <edge source="ROU" target="POL">
      <data key="d0">14472890</data>
    </edge>
    <edge source="ROU" target="PRT">
      <data key="d0">5221136</data>
    </edge>
    <edge source="ROU" target="RUS">
      <data key="d0">12226154</data>
    </edge>
    <edge source="ROU" target="SAU">
      <data key="d0">642705</data>
    </edge>
    <edge source="ROU" target="SEN">
      <data key="d0">12702</data>
    </edge>
    <edge source="ROU" target="SRB">
      <data key="d0">13605414</data>
    </edge>
    <edge source="ROU" target="SGP">
      <data key="d0">515653</data>
    </edge>
    <edge source="ROU" target="SVK">
      <data key="d0">10771650</data>
    </edge>
    <edge source="ROU" target="SVN">
      <data key="d0">1250235</data>
    </edge>
    <edge source="ROU" target="ZAF">
      <data key="d0">207355</data>
    </edge>
    <edge source="ROU" target="ESP">
      <data key="d0">90860300</data>
    </edge>
    <edge source="ROU" target="SWE">
      <data key="d0">22675084</data>
    </edge>
    <edge source="ROU" target="CHE">
      <data key="d0">7430292</data>
    </edge>
    <edge source="ROU" target="THA">
      <data key="d0">193441</data>
    </edge>
    <edge source="ROU" target="ARE">
      <data key="d0">1956117</data>
    </edge>
    <edge source="ROU" target="TUR">
      <data key="d0">8022082</data>
    </edge>
    <edge source="ROU" target="UKR">
      <data key="d0">4774685</data>
    </edge>
    <edge source="ROU" target="MKD">
      <data key="d0">89148</data>
    </edge>
    <edge source="ROU" target="EGY">
      <data key="d0">12193</data>
    </edge>
    <edge source="ROU" target="GBR">
      <data key="d0">486417144</data>
    </edge>
    <edge source="ROU" target="USA">
      <data key="d0">34387829</data>
    </edge>
    <edge source="SEN" target="FRA">
      <data key="d0">81580</data>
    </edge>
    <edge source="SEN" target="GMB">
      <data key="d0">70944</data>
    </edge>
    <edge source="SEN" target="USA">
      <data key="d0">11076</data>
    </edge>
    <edge source="SEN" target="BFA">
      <data key="d0">10046</data>
    </edge>
    <edge source="IND" target="ALB">
      <data key="d0">27019</data>
    </edge>
    <edge source="IND" target="DZA">
      <data key="d0">8905721</data>
    </edge>
    <edge source="IND" target="AZE">
      <data key="d0">17031220</data>
    </edge>
    <edge source="IND" target="ARG">
      <data key="d0">23660186</data>
    </edge>
    <edge source="IND" target="AUS">
      <data key="d0">123108673</data>
    </edge>
    <edge source="IND" target="AUT">
      <data key="d0">33613868</data>
    </edge>
    <edge source="IND" target="ARM">
      <data key="d0">6459476</data>
    </edge>
    <edge source="IND" target="BEL">
      <data key="d0">279639271</data>
    </edge>
    <edge source="IND" target="BOL">
      <data key="d0">235873</data>
    </edge>
    <edge source="IND" target="BWA">
      <data key="d0">634586</data>
    </edge>
    <edge source="IND" target="BRA">
      <data key="d0">149194341</data>
    </edge>
    <edge source="IND" target="BGR">
      <data key="d0">1048669</data>
    </edge>
    <edge source="IND" target="BDI">
      <data key="d0">430449</data>
    </edge>
    <edge source="IND" target="BLR">
      <data key="d0">3596995</data>
    </edge>
    <edge source="IND" target="KHM">
      <data key="d0">433159</data>
    </edge>
    <edge source="IND" target="CMR">
      <data key="d0">13680858</data>
    </edge>
    <edge source="IND" target="CAN">
      <data key="d0">240293329</data>
    </edge>
    <edge source="IND" target="LKA">
      <data key="d0">52904194</data>
    </edge>
    <edge source="IND" target="CHL">
      <data key="d0">82301500</data>
    </edge>
    <edge source="IND" target="CHN">
      <data key="d0">68729040</data>
    </edge>
    <edge source="IND" target="COL">
      <data key="d0">8896714</data>
    </edge>
    <edge source="IND" target="CRI">
      <data key="d0">4167392</data>
    </edge>
    <edge source="IND" target="HRV">
      <data key="d0">2821105</data>
    </edge>
    <edge source="IND" target="CZE">
      <data key="d0">22674640</data>
    </edge>
    <edge source="IND" target="BEN">
      <data key="d0">2215336</data>
    </edge>
    <edge source="IND" target="DNK">
      <data key="d0">278800800</data>
    </edge>
    <edge source="IND" target="ECU">
      <data key="d0">868060</data>
    </edge>
    <edge source="IND" target="SLV">
      <data key="d0">4580400</data>
    </edge>
    <edge source="IND" target="ETH">
      <data key="d0">4712030</data>
    </edge>
    <edge source="IND" target="EST">
      <data key="d0">11658255</data>
    </edge>
    <edge source="IND" target="FIN">
      <data key="d0">52652643</data>
    </edge>
    <edge source="IND" target="FRA">
      <data key="d0">746309024</data>
    </edge>
    <edge source="IND" target="GEO">
      <data key="d0">3716789</data>
    </edge>
    <edge source="IND" target="GMB">
      <data key="d0">81160</data>
    </edge>
    <edge source="IND" target="DEU">
      <data key="d0">1145310416</data>
    </edge>
    <edge source="IND" target="GHA">
      <data key="d0">11016989</data>
    </edge>
    <edge source="IND" target="GRC">
      <data key="d0">16137579</data>
    </edge>
    <edge source="IND" target="GTM">
      <data key="d0">217059</data>
    </edge>
    <edge source="IND" target="HND">
      <data key="d0">336172</data>
    </edge>
    <edge source="IND" target="HKG">
      <data key="d0">65770250</data>
    </edge>
    <edge source="IND" target="HUN">
      <data key="d0">3661799</data>
    </edge>
    <edge source="IND" target="IDN">
      <data key="d0">5642521</data>
    </edge>
    <edge source="IND" target="IRL">
      <data key="d0">61571150</data>
    </edge>
    <edge source="IND" target="ISR">
      <data key="d0">31254109</data>
    </edge>
    <edge source="IND" target="ITA">
      <data key="d0">480107886</data>
    </edge>
    <edge source="IND" target="CIV">
      <data key="d0">193449</data>
    </edge>
    <edge source="IND" target="JAM">
      <data key="d0">2592241</data>
    </edge>
    <edge source="IND" target="JPN">
      <data key="d0">224883195</data>
    </edge>
    <edge source="IND" target="KAZ">
      <data key="d0">62357195</data>
    </edge>
    <edge source="IND" target="JOR">
      <data key="d0">14398433</data>
    </edge>
    <edge source="IND" target="KOR">
      <data key="d0">30369385</data>
    </edge>
    <edge source="IND" target="KGZ">
      <data key="d0">17154367</data>
    </edge>
    <edge source="IND" target="LBN">
      <data key="d0">4893044</data>
    </edge>
    <edge source="IND" target="LVA">
      <data key="d0">2972656</data>
    </edge>
    <edge source="IND" target="LTU">
      <data key="d0">1049536</data>
    </edge>
    <edge source="IND" target="MDG">
      <data key="d0">3739297</data>
    </edge>
    <edge source="IND" target="MWI">
      <data key="d0">306665</data>
    </edge>
    <edge source="IND" target="MYS">
      <data key="d0">79400183</data>
    </edge>
    <edge source="IND" target="MRT">
      <data key="d0">489633</data>
    </edge>
    <edge source="IND" target="MUS">
      <data key="d0">27468792</data>
    </edge>
    <edge source="IND" target="MEX">
      <data key="d0">123658906</data>
    </edge>
    <edge source="IND" target="MDA">
      <data key="d0">28065</data>
    </edge>
    <edge source="IND" target="MAR">
      <data key="d0">11155130</data>
    </edge>
    <edge source="IND" target="MOZ">
      <data key="d0">5300606</data>
    </edge>
    <edge source="IND" target="OMN">
      <data key="d0">21060346</data>
    </edge>
    <edge source="IND" target="NAM">
      <data key="d0">176174</data>
    </edge>
    <edge source="IND" target="NLD">
      <data key="d0">499627301</data>
    </edge>
    <edge source="IND" target="NZL">
      <data key="d0">14622356</data>
    </edge>
    <edge source="IND" target="NER">
      <data key="d0">2490712</data>
    </edge>
    <edge source="IND" target="NOR">
      <data key="d0">40788436</data>
    </edge>
    <edge source="IND" target="PAK">
      <data key="d0">1553890</data>
    </edge>
    <edge source="IND" target="PAN">
      <data key="d0">111848821</data>
    </edge>
    <edge source="IND" target="PRY">
      <data key="d0">405178</data>
    </edge>
    <edge source="IND" target="PER">
      <data key="d0">13070358</data>
    </edge>
    <edge source="IND" target="PHL">
      <data key="d0">2771918</data>
    </edge>
    <edge source="IND" target="POL">
      <data key="d0">83964465</data>
    </edge>
    <edge source="IND" target="PRT">
      <data key="d0">30064899</data>
    </edge>
    <edge source="IND" target="ROU">
      <data key="d0">6018500</data>
    </edge>
    <edge source="IND" target="RUS">
      <data key="d0">51325223</data>
    </edge>
    <edge source="IND" target="SAU">
      <data key="d0">307937507</data>
    </edge>
    <edge source="IND" target="SEN">
      <data key="d0">934291</data>
    </edge>
    <edge source="IND" target="SRB">
      <data key="d0">1029059</data>
    </edge>
    <edge source="IND" target="SGP">
      <data key="d0">50017198</data>
    </edge>
    <edge source="IND" target="SVK">
      <data key="d0">14544428</data>
    </edge>
    <edge source="IND" target="VNM">
      <data key="d0">1420057</data>
    </edge>
    <edge source="IND" target="SVN">
      <data key="d0">5721604</data>
    </edge>
    <edge source="IND" target="ZAF">
      <data key="d0">120644854</data>
    </edge>
    <edge source="IND" target="ZWE">
      <data key="d0">3942084</data>
    </edge>
    <edge source="IND" target="ESP">
      <data key="d0">646755711</data>
    </edge>
    <edge source="IND" target="SWE">
      <data key="d0">149124074</data>
    </edge>
    <edge source="IND" target="CHE">
      <data key="d0">63918605</data>
    </edge>
    <edge source="IND" target="THA">
      <data key="d0">11118960</data>
    </edge>
    <edge source="IND" target="TGO">
      <data key="d0">8234559</data>
    </edge>
    <edge source="IND" target="ARE">
      <data key="d0">1448830381</data>
    </edge>
    <edge source="IND" target="TUN">
      <data key="d0">1061663</data>
    </edge>
    <edge source="IND" target="TUR">
      <data key="d0">55807271</data>
    </edge>
    <edge source="IND" target="UGA">
      <data key="d0">3465709</data>
    </edge>
    <edge source="IND" target="UKR">
      <data key="d0">6577667</data>
    </edge>
    <edge source="IND" target="MKD">
      <data key="d0">83251</data>
    </edge>
    <edge source="IND" target="EGY">
      <data key="d0">8239421</data>
    </edge>
    <edge source="IND" target="GBR">
      <data key="d0">1529028790</data>
    </edge>
    <edge source="IND" target="TZA">
      <data key="d0">44011209</data>
    </edge>
    <edge source="IND" target="USA">
      <data key="d0">3148019443</data>
    </edge>
    <edge source="IND" target="BFA">
      <data key="d0">275847</data>
    </edge>
    <edge source="IND" target="URY">
      <data key="d0">9125952</data>
    </edge>
    <edge source="VNM" target="DZA">
      <data key="d0">300897</data>
    </edge>
    <edge source="VNM" target="ARG">
      <data key="d0">17010317</data>
    </edge>
    <edge source="VNM" target="AUS">
      <data key="d0">68272928</data>
    </edge>
    <edge source="VNM" target="AUT">
      <data key="d0">27386967</data>
    </edge>
    <edge source="VNM" target="ARM">
      <data key="d0">36285</data>
    </edge>
    <edge source="VNM" target="BEL">
      <data key="d0">149784014</data>
    </edge>
    <edge source="VNM" target="BRA">
      <data key="d0">41093308</data>
    </edge>
    <edge source="VNM" target="BGR">
      <data key="d0">2779370</data>
    </edge>
    <edge source="VNM" target="KHM">
      <data key="d0">7518333</data>
    </edge>
    <edge source="VNM" target="CMR">
      <data key="d0">109702</data>
    </edge>
    <edge source="VNM" target="CAN">
      <data key="d0">317796234</data>
    </edge>
    <edge source="VNM" target="LKA">
      <data key="d0">495983</data>
    </edge>
    <edge source="VNM" target="CHL">
      <data key="d0">28476718</data>
    </edge>
    <edge source="VNM" target="CHN">
      <data key="d0">203358626</data>
    </edge>
[truncated: 50,169 more chars]
