# Supplementary material for: Core-periphery structure in sectoral international trade networks: A new approach to an old theory
Source: PLoS One. 2020 Apr 2;15(4):e0229547. doi: 10.1371/journal.pone.0229547 (PMC7117750; doi:10.1371/journal.pone.0229547)
Supplement: S8 File — (ZIP) [file pone.0229547.s008.zip › S8_File/Networks 2012/85-FOOTWEAR.graphml]

<?xml version='1.0' encoding='utf-8'?>
<graphml xmlns="http://graphml.graphdrawing.org/xmlns" xmlns:xsi="http://www.w3.org/2001/XMLSchema-instance" xsi:schemaLocation="http://graphml.graphdrawing.org/xmlns http://graphml.graphdrawing.org/xmlns/1.0/graphml.xsd">
  <key attr.name="weight" attr.type="long" for="edge" id="d0" />
  <graph edgedefault="directed">
    <node id="ALB" />
    <node id="AUT" />
    <node id="BEL" />
    <node id="BGR" />
    <node id="CAN" />
    <node id="HRV" />
    <node id="DNK" />
    <node id="FIN" />
    <node id="FRA" />
    <node id="DEU" />
    <node id="GRC" />
    <node id="HUN" />
    <node id="ITA" />
    <node id="JPN" />
    <node id="KAZ" />
    <node id="KOR" />
    <node id="LBN" />
    <node id="LTU" />
    <node id="NLD" />
    <node id="NOR" />
    <node id="ROU" />
    <node id="RUS" />
    <node id="SAU" />
    <node id="SRB" />
    <node id="SVK" />
    <node id="SVN" />
    <node id="ESP" />
    <node id="SWE" />
    <node id="CHE" />
    <node id="ARE" />
    <node id="MKD" />
    <node id="EGY" />
    <node id="GBR" />
    <node id="ARG" />
    <node id="AUS" />
    <node id="BOL" />
    <node id="BRA" />
    <node id="CHL" />
    <node id="COL" />
    <node id="CRI" />
    <node id="ECU" />
    <node id="GTM" />
    <node id="HND" />
    <node id="MEX" />
    <node id="PAN" />
    <node id="PRY" />
    <node id="PER" />
    <node id="PRT" />
    <node id="SGP" />
    <node id="TUR" />
    <node id="USA" />
    <node id="URY" />
    <node id="ARM" />
    <node id="GEO" />
    <node id="LKA" />
    <node id="CHN" />
    <node id="BEN" />
    <node id="GMB" />
    <node id="GHA" />
    <node id="HKG" />
    <node id="IDN" />
    <node id="IRL" />
    <node id="ISR" />
    <node id="MDG" />
    <node id="MYS" />
    <node id="MRT" />
    <node id="MUS" />
    <node id="MOZ" />
    <node id="OMN" />
    <node id="NZL" />
    <node id="PHL" />
    <node id="SEN" />
    <node id="IND" />
    <node id="VNM" />
    <node id="ZAF" />
    <node id="THA" />
    <node id="TGO" />
    <node id="TZA" />
    <node id="AZE" />
    <node id="BLR" />
    <node id="CZE" />
    <node id="ETH" />
    <node id="EST" />
    <node id="JAM" />
    <node id="KGZ" />
    <node id="LVA" />
    <node id="MDA" />
    <node id="MAR" />
    <node id="POL" />
    <node id="UKR" />
    <node id="DZA" />
    <node id="BDI" />
    <node id="CMR" />
    <node id="CAF" />
    <node id="CIV" />
    <node id="JOR" />
    <node id="PAK" />
    <node id="TUN" />
    <node id="BWA" />
    <node id="ZWE" />
    <node id="SLV" />
    <node id="PSE" />
    <node id="NAM" />
    <node id="NIC" />
    <node id="BFA" />
    <node id="NER" />
    <node id="KHM" />
    <node id="MWI" />
    <node id="UGA" />
    <edge source="ALB" target="AUT">
      <data key="d0">78121</data>
    </edge>
    <edge source="ALB" target="BEL">
      <data key="d0">654892</data>
    </edge>
    <edge source="ALB" target="BGR">
      <data key="d0">621966</data>
    </edge>
    <edge source="ALB" target="CAN">
      <data key="d0">17678</data>
    </edge>
    <edge source="ALB" target="HRV">
      <data key="d0">1318636</data>
    </edge>
    <edge source="ALB" target="DNK">
      <data key="d0">190150</data>
    </edge>
    <edge source="ALB" target="FIN">
      <data key="d0">84744</data>
    </edge>
    <edge source="ALB" target="FRA">
      <data key="d0">2794105</data>
    </edge>
    <edge source="ALB" target="DEU">
      <data key="d0">2720417</data>
    </edge>
    <edge source="ALB" target="GRC">
      <data key="d0">261478</data>
    </edge>
    <edge source="ALB" target="HUN">
      <data key="d0">26257</data>
    </edge>
    <edge source="ALB" target="ITA">
      <data key="d0">247906898</data>
    </edge>
    <edge source="ALB" target="JPN">
      <data key="d0">51208</data>
    </edge>
    <edge source="ALB" target="KAZ">
      <data key="d0">10158</data>
    </edge>
    <edge source="ALB" target="KOR">
      <data key="d0">12320</data>
    </edge>
    <edge source="ALB" target="LBN">
      <data key="d0">44295</data>
    </edge>
    <edge source="ALB" target="LTU">
      <data key="d0">16861</data>
    </edge>
    <edge source="ALB" target="NLD">
      <data key="d0">204737</data>
    </edge>
    <edge source="ALB" target="NOR">
      <data key="d0">43693</data>
    </edge>
    <edge source="ALB" target="ROU">
      <data key="d0">368426</data>
    </edge>
    <edge source="ALB" target="RUS">
      <data key="d0">80284</data>
    </edge>
    <edge source="ALB" target="SAU">
      <data key="d0">22296</data>
    </edge>
    <edge source="ALB" target="SRB">
      <data key="d0">751746</data>
    </edge>
    <edge source="ALB" target="SVK">
      <data key="d0">269057</data>
    </edge>
    <edge source="ALB" target="SVN">
      <data key="d0">112287</data>
    </edge>
    <edge source="ALB" target="ESP">
      <data key="d0">11463919</data>
    </edge>
    <edge source="ALB" target="SWE">
      <data key="d0">699096</data>
    </edge>
    <edge source="ALB" target="CHE">
      <data key="d0">358073</data>
    </edge>
    <edge source="ALB" target="ARE">
      <data key="d0">1699699</data>
    </edge>
    <edge source="ALB" target="MKD">
      <data key="d0">78851</data>
    </edge>
    <edge source="ALB" target="EGY">
      <data key="d0">68820</data>
    </edge>
    <edge source="ALB" target="GBR">
      <data key="d0">857260</data>
    </edge>
    <edge source="AUT" target="AZE">
      <data key="d0">176018</data>
    </edge>
    <edge source="AUT" target="ARG">
      <data key="d0">38019</data>
    </edge>
    <edge source="AUT" target="AUS">
      <data key="d0">2001897</data>
    </edge>
    <edge source="AUT" target="ARM">
      <data key="d0">45596</data>
    </edge>
    <edge source="AUT" target="BEL">
      <data key="d0">11192440</data>
    </edge>
    <edge source="AUT" target="BOL">
      <data key="d0">16667</data>
    </edge>
    <edge source="AUT" target="BRA">
      <data key="d0">25773</data>
    </edge>
    <edge source="AUT" target="BGR">
      <data key="d0">1157471</data>
    </edge>
    <edge source="AUT" target="BLR">
      <data key="d0">267660</data>
    </edge>
    <edge source="AUT" target="CAN">
      <data key="d0">6333482</data>
    </edge>
    <edge source="AUT" target="CHL">
      <data key="d0">106803</data>
    </edge>
    <edge source="AUT" target="CHN">
      <data key="d0">2398160</data>
    </edge>
    <edge source="AUT" target="HRV">
      <data key="d0">14663213</data>
    </edge>
    <edge source="AUT" target="CZE">
      <data key="d0">35988360</data>
    </edge>
    <edge source="AUT" target="DNK">
      <data key="d0">5185676</data>
    </edge>
    <edge source="AUT" target="ETH">
      <data key="d0">46115</data>
    </edge>
    <edge source="AUT" target="EST">
      <data key="d0">2973663</data>
    </edge>
    <edge source="AUT" target="FIN">
      <data key="d0">12774412</data>
    </edge>
    <edge source="AUT" target="FRA">
      <data key="d0">21450698</data>
    </edge>
    <edge source="AUT" target="GEO">
      <data key="d0">384589</data>
    </edge>
    <edge source="AUT" target="DEU">
      <data key="d0">448756163</data>
    </edge>
    <edge source="AUT" target="GRC">
      <data key="d0">345389</data>
    </edge>
    <edge source="AUT" target="HKG">
      <data key="d0">504374</data>
    </edge>
    <edge source="AUT" target="HUN">
      <data key="d0">12082955</data>
    </edge>
    <edge source="AUT" target="IDN">
      <data key="d0">956242</data>
    </edge>
    <edge source="AUT" target="IRL">
      <data key="d0">1678880</data>
    </edge>
    <edge source="AUT" target="ISR">
      <data key="d0">1361821</data>
    </edge>
    <edge source="AUT" target="ITA">
      <data key="d0">30872131</data>
    </edge>
    <edge source="AUT" target="JAM">
      <data key="d0">16402</data>
    </edge>
    <edge source="AUT" target="JPN">
      <data key="d0">4706684</data>
    </edge>
    <edge source="AUT" target="KAZ">
      <data key="d0">1063970</data>
    </edge>
    <edge source="AUT" target="KOR">
      <data key="d0">944021</data>
    </edge>
    <edge source="AUT" target="KGZ">
      <data key="d0">99978</data>
    </edge>
    <edge source="AUT" target="LBN">
      <data key="d0">121350</data>
    </edge>
    <edge source="AUT" target="LVA">
      <data key="d0">1774580</data>
    </edge>
    <edge source="AUT" target="LTU">
      <data key="d0">753027</data>
    </edge>
    <edge source="AUT" target="MUS">
      <data key="d0">22467</data>
    </edge>
    <edge source="AUT" target="MEX">
      <data key="d0">48099</data>
    </edge>
    <edge source="AUT" target="MDA">
      <data key="d0">373938</data>
    </edge>
    <edge source="AUT" target="MAR">
      <data key="d0">26224</data>
    </edge>
    <edge source="AUT" target="NLD">
      <data key="d0">27885007</data>
    </edge>
    <edge source="AUT" target="NZL">
      <data key="d0">746167</data>
    </edge>
    <edge source="AUT" target="NOR">
      <data key="d0">6814683</data>
    </edge>
    <edge source="AUT" target="POL">
      <data key="d0">10854303</data>
    </edge>
    <edge source="AUT" target="PRT">
      <data key="d0">62457</data>
    </edge>
    <edge source="AUT" target="ROU">
      <data key="d0">5592922</data>
    </edge>
    <edge source="AUT" target="RUS">
      <data key="d0">34643996</data>
    </edge>
    <edge source="AUT" target="SAU">
      <data key="d0">198901</data>
    </edge>
    <edge source="AUT" target="SRB">
      <data key="d0">688680</data>
    </edge>
    <edge source="AUT" target="IND">
      <data key="d0">36272</data>
    </edge>
    <edge source="AUT" target="SGP">
      <data key="d0">118327</data>
    </edge>
    <edge source="AUT" target="SVK">
      <data key="d0">12448995</data>
    </edge>
    <edge source="AUT" target="SVN">
      <data key="d0">8846960</data>
    </edge>
    <edge source="AUT" target="ZAF">
      <data key="d0">320348</data>
    </edge>
    <edge source="AUT" target="ESP">
      <data key="d0">3452945</data>
    </edge>
    <edge source="AUT" target="SWE">
      <data key="d0">10682000</data>
    </edge>
    <edge source="AUT" target="CHE">
      <data key="d0">43885375</data>
    </edge>
    <edge source="AUT" target="THA">
      <data key="d0">16459</data>
    </edge>
    <edge source="AUT" target="ARE">
      <data key="d0">1236811</data>
    </edge>
    <edge source="AUT" target="TUR">
      <data key="d0">553564</data>
    </edge>
    <edge source="AUT" target="UKR">
      <data key="d0">5434492</data>
    </edge>
    <edge source="AUT" target="MKD">
      <data key="d0">201441</data>
    </edge>
    <edge source="AUT" target="EGY">
      <data key="d0">291957</data>
    </edge>
    <edge source="AUT" target="GBR">
      <data key="d0">10024725</data>
    </edge>
    <edge source="AUT" target="USA">
      <data key="d0">17200605</data>
    </edge>
    <edge source="AUT" target="URY">
      <data key="d0">12547</data>
    </edge>
    <edge source="BEL" target="ALB">
      <data key="d0">40721</data>
    </edge>
    <edge source="BEL" target="DZA">
      <data key="d0">554044</data>
    </edge>
    <edge source="BEL" target="AUS">
      <data key="d0">987856</data>
    </edge>
    <edge source="BEL" target="AUT">
      <data key="d0">39532063</data>
    </edge>
    <edge source="BEL" target="BRA">
      <data key="d0">41274</data>
    </edge>
    <edge source="BEL" target="BGR">
      <data key="d0">3914585</data>
    </edge>
    <edge source="BEL" target="BDI">
      <data key="d0">33070</data>
    </edge>
    <edge source="BEL" target="CMR">
      <data key="d0">1582920</data>
    </edge>
    <edge source="BEL" target="CAN">
      <data key="d0">1790477</data>
    </edge>
    <edge source="BEL" target="CAF">
      <data key="d0">24462</data>
    </edge>
    <edge source="BEL" target="CHL">
      <data key="d0">674840</data>
    </edge>
    <edge source="BEL" target="CHN">
      <data key="d0">386865</data>
    </edge>
    <edge source="BEL" target="COL">
      <data key="d0">17717</data>
    </edge>
    <edge source="BEL" target="CRI">
      <data key="d0">10239</data>
    </edge>
    <edge source="BEL" target="HRV">
      <data key="d0">64931</data>
    </edge>
    <edge source="BEL" target="CZE">
      <data key="d0">46399970</data>
    </edge>
    <edge source="BEL" target="DNK">
      <data key="d0">45249688</data>
    </edge>
    <edge source="BEL" target="EST">
      <data key="d0">5544254</data>
    </edge>
    <edge source="BEL" target="FIN">
      <data key="d0">23903741</data>
    </edge>
    <edge source="BEL" target="FRA">
      <data key="d0">1008413778</data>
    </edge>
    <edge source="BEL" target="GEO">
      <data key="d0">59082</data>
    </edge>
    <edge source="BEL" target="DEU">
      <data key="d0">510798055</data>
    </edge>
    <edge source="BEL" target="GHA">
      <data key="d0">11320</data>
    </edge>
    <edge source="BEL" target="GRC">
      <data key="d0">70584273</data>
    </edge>
    <edge source="BEL" target="HKG">
      <data key="d0">856452</data>
    </edge>
    <edge source="BEL" target="HUN">
      <data key="d0">29076044</data>
    </edge>
    <edge source="BEL" target="IDN">
      <data key="d0">146690</data>
    </edge>
    <edge source="BEL" target="IRL">
      <data key="d0">40507804</data>
    </edge>
    <edge source="BEL" target="ISR">
      <data key="d0">909843</data>
    </edge>
    <edge source="BEL" target="ITA">
      <data key="d0">484268323</data>
    </edge>
    <edge source="BEL" target="CIV">
      <data key="d0">373472</data>
    </edge>
    <edge source="BEL" target="JPN">
      <data key="d0">3226794</data>
    </edge>
    <edge source="BEL" target="KAZ">
      <data key="d0">103185</data>
    </edge>
    <edge source="BEL" target="JOR">
      <data key="d0">130789</data>
    </edge>
    <edge source="BEL" target="KOR">
      <data key="d0">364163</data>
    </edge>
    <edge source="BEL" target="LBN">
      <data key="d0">518109</data>
    </edge>
    <edge source="BEL" target="LVA">
      <data key="d0">4871855</data>
    </edge>
    <edge source="BEL" target="LTU">
      <data key="d0">3546416</data>
    </edge>
    <edge source="BEL" target="MRT">
      <data key="d0">129917</data>
    </edge>
    <edge source="BEL" target="MUS">
      <data key="d0">63763</data>
    </edge>
    <edge source="BEL" target="MDA">
      <data key="d0">33712</data>
    </edge>
    <edge source="BEL" target="MAR">
      <data key="d0">267458</data>
    </edge>
    <edge source="BEL" target="NLD">
      <data key="d0">571807159</data>
    </edge>
    <edge source="BEL" target="NZL">
      <data key="d0">82543</data>
    </edge>
    <edge source="BEL" target="NOR">
      <data key="d0">944982</data>
    </edge>
    <edge source="BEL" target="PAK">
      <data key="d0">53622</data>
    </edge>
    <edge source="BEL" target="PAN">
      <data key="d0">45025</data>
    </edge>
    <edge source="BEL" target="PER">
      <data key="d0">20239</data>
    </edge>
    <edge source="BEL" target="PHL">
      <data key="d0">10725</data>
    </edge>
    <edge source="BEL" target="POL">
      <data key="d0">110631532</data>
    </edge>
    <edge source="BEL" target="PRT">
      <data key="d0">66403585</data>
    </edge>
    <edge source="BEL" target="ROU">
      <data key="d0">6603398</data>
    </edge>
    <edge source="BEL" target="RUS">
      <data key="d0">3202589</data>
    </edge>
    <edge source="BEL" target="SAU">
      <data key="d0">226104</data>
    </edge>
    <edge source="BEL" target="SEN">
      <data key="d0">323686</data>
    </edge>
    <edge source="BEL" target="SRB">
      <data key="d0">110279</data>
    </edge>
    <edge source="BEL" target="IND">
      <data key="d0">57191</data>
    </edge>
    <edge source="BEL" target="SGP">
      <data key="d0">619762</data>
    </edge>
    <edge source="BEL" target="SVK">
      <data key="d0">31915379</data>
    </edge>
    <edge source="BEL" target="SVN">
      <data key="d0">15519164</data>
    </edge>
    <edge source="BEL" target="ZAF">
      <data key="d0">88542</data>
    </edge>
    <edge source="BEL" target="ESP">
      <data key="d0">280932764</data>
    </edge>
    <edge source="BEL" target="SWE">
      <data key="d0">80668718</data>
    </edge>
    <edge source="BEL" target="CHE">
      <data key="d0">2301121</data>
    </edge>
    <edge source="BEL" target="THA">
      <data key="d0">42729</data>
    </edge>
    <edge source="BEL" target="TGO">
      <data key="d0">56694</data>
    </edge>
    <edge source="BEL" target="ARE">
      <data key="d0">1074919</data>
    </edge>
    <edge source="BEL" target="TUN">
      <data key="d0">131501</data>
    </edge>
    <edge source="BEL" target="TUR">
      <data key="d0">191513584</data>
    </edge>
    <edge source="BEL" target="UKR">
      <data key="d0">111696</data>
    </edge>
    <edge source="BEL" target="EGY">
      <data key="d0">126295</data>
    </edge>
    <edge source="BEL" target="GBR">
      <data key="d0">557807763</data>
    </edge>
    <edge source="BEL" target="USA">
      <data key="d0">3952354</data>
    </edge>
    <edge source="BEL" target="URY">
      <data key="d0">80457</data>
    </edge>
    <edge source="BGR" target="ALB">
      <data key="d0">198410</data>
    </edge>
    <edge source="BGR" target="AUS">
      <data key="d0">14745</data>
    </edge>
    <edge source="BGR" target="AUT">
      <data key="d0">172775</data>
    </edge>
    <edge source="BGR" target="ARM">
      <data key="d0">863687</data>
    </edge>
    <edge source="BGR" target="BEL">
      <data key="d0">299735</data>
    </edge>
    <edge source="BGR" target="BLR">
      <data key="d0">391837</data>
    </edge>
    <edge source="BGR" target="HRV">
      <data key="d0">56904</data>
    </edge>
    <edge source="BGR" target="CZE">
      <data key="d0">364778</data>
    </edge>
    <edge source="BGR" target="DNK">
      <data key="d0">233210</data>
    </edge>
    <edge source="BGR" target="FRA">
      <data key="d0">8190112</data>
    </edge>
    <edge source="BGR" target="GEO">
      <data key="d0">166924</data>
    </edge>
    <edge source="BGR" target="DEU">
      <data key="d0">4009732</data>
    </edge>
    <edge source="BGR" target="GRC">
      <data key="d0">6344893</data>
    </edge>
    <edge source="BGR" target="HKG">
      <data key="d0">385581</data>
    </edge>
    <edge source="BGR" target="HUN">
      <data key="d0">29216652</data>
    </edge>
    <edge source="BGR" target="ISR">
      <data key="d0">114925</data>
    </edge>
    <edge source="BGR" target="ITA">
      <data key="d0">173354443</data>
    </edge>
    <edge source="BGR" target="JPN">
      <data key="d0">32582</data>
    </edge>
    <edge source="BGR" target="KAZ">
      <data key="d0">34301</data>
    </edge>
    <edge source="BGR" target="LBN">
      <data key="d0">25935</data>
    </edge>
    <edge source="BGR" target="LVA">
      <data key="d0">38410</data>
    </edge>
    <edge source="BGR" target="LTU">
      <data key="d0">84256</data>
    </edge>
    <edge source="BGR" target="MDA">
      <data key="d0">111267</data>
    </edge>
    <edge source="BGR" target="MAR">
      <data key="d0">102688</data>
    </edge>
    <edge source="BGR" target="NLD">
      <data key="d0">437771</data>
    </edge>
    <edge source="BGR" target="NOR">
      <data key="d0">13688</data>
    </edge>
    <edge source="BGR" target="POL">
      <data key="d0">404461</data>
    </edge>
    <edge source="BGR" target="ROU">
      <data key="d0">3162107</data>
    </edge>
    <edge source="BGR" target="RUS">
      <data key="d0">1073034</data>
    </edge>
    <edge source="BGR" target="SAU">
      <data key="d0">268234</data>
    </edge>
    <edge source="BGR" target="SEN">
      <data key="d0">11822</data>
    </edge>
    <edge source="BGR" target="SRB">
      <data key="d0">2603143</data>
    </edge>
    <edge source="BGR" target="SVK">
      <data key="d0">17394</data>
    </edge>
    <edge source="BGR" target="SVN">
      <data key="d0">88313</data>
    </edge>
    <edge source="BGR" target="ZAF">
      <data key="d0">51312</data>
    </edge>
    <edge source="BGR" target="ESP">
      <data key="d0">571458</data>
    </edge>
    <edge source="BGR" target="SWE">
      <data key="d0">127796</data>
    </edge>
    <edge source="BGR" target="CHE">
      <data key="d0">641904</data>
    </edge>
    <edge source="BGR" target="ARE">
      <data key="d0">189392</data>
    </edge>
    <edge source="BGR" target="TUN">
      <data key="d0">64918</data>
    </edge>
    <edge source="BGR" target="TUR">
      <data key="d0">79245</data>
    </edge>
    <edge source="BGR" target="UKR">
      <data key="d0">104379</data>
    </edge>
    <edge source="BGR" target="MKD">
      <data key="d0">681510</data>
    </edge>
    <edge source="BGR" target="GBR">
      <data key="d0">761774</data>
    </edge>
    <edge source="BGR" target="USA">
      <data key="d0">168259</data>
    </edge>
    <edge source="CAN" target="ARG">
      <data key="d0">197755</data>
    </edge>
    <edge source="CAN" target="AUS">
      <data key="d0">1100484</data>
    </edge>
    <edge source="CAN" target="AUT">
      <data key="d0">69423</data>
    </edge>
    <edge source="CAN" target="BEL">
      <data key="d0">132446</data>
    </edge>
    <edge source="CAN" target="BRA">
      <data key="d0">171887</data>
    </edge>
    <edge source="CAN" target="LKA">
      <data key="d0">279111</data>
    </edge>
    <edge source="CAN" target="CHL">
      <data key="d0">1101734</data>
    </edge>
    <edge source="CAN" target="CHN">
      <data key="d0">351074</data>
    </edge>
    <edge source="CAN" target="COL">
      <data key="d0">12749</data>
    </edge>
    <edge source="CAN" target="CRI">
      <data key="d0">25669</data>
    </edge>
    <edge source="CAN" target="HRV">
      <data key="d0">34898</data>
    </edge>
    <edge source="CAN" target="CZE">
      <data key="d0">70308</data>
    </edge>
    <edge source="CAN" target="DNK">
      <data key="d0">111040</data>
    </edge>
    <edge source="CAN" target="EST">
      <data key="d0">449125</data>
    </edge>
    <edge source="CAN" target="FIN">
      <data key="d0">67064</data>
    </edge>
    <edge source="CAN" target="FRA">
      <data key="d0">308834</data>
    </edge>
    <edge source="CAN" target="DEU">
      <data key="d0">1505526</data>
    </edge>
    <edge source="CAN" target="GHA">
      <data key="d0">252090</data>
    </edge>
    <edge source="CAN" target="GTM">
      <data key="d0">62482</data>
    </edge>
    <edge source="CAN" target="HND">
      <data key="d0">104357</data>
    </edge>
    <edge source="CAN" target="HKG">
      <data key="d0">397426</data>
    </edge>
    <edge source="CAN" target="IDN">
      <data key="d0">44222</data>
    </edge>
    <edge source="CAN" target="IRL">
      <data key="d0">62655</data>
    </edge>
    <edge source="CAN" target="ISR">
      <data key="d0">327544</data>
    </edge>
    <edge source="CAN" target="ITA">
      <data key="d0">280438</data>
    </edge>
    <edge source="CAN" target="JAM">
      <data key="d0">59233</data>
    </edge>
    <edge source="CAN" target="JPN">
      <data key="d0">1528490</data>
    </edge>
    <edge source="CAN" target="KAZ">
      <data key="d0">292667</data>
    </edge>
    <edge source="CAN" target="KOR">
      <data key="d0">252121</data>
    </edge>
    <edge source="CAN" target="KGZ">
      <data key="d0">19800</data>
    </edge>
    <edge source="CAN" target="LBN">
      <data key="d0">49044</data>
    </edge>
    <edge source="CAN" target="LVA">
      <data key="d0">192255</data>
    </edge>
    <edge source="CAN" target="LTU">
      <data key="d0">46507</data>
    </edge>
    <edge source="CAN" target="MYS">
      <data key="d0">46488</data>
    </edge>
    <edge source="CAN" target="MRT">
      <data key="d0">21855</data>
    </edge>
    <edge source="CAN" target="MEX">
      <data key="d0">24888</data>
    </edge>
    <edge source="CAN" target="NLD">
      <data key="d0">539375</data>
    </edge>
    <edge source="CAN" target="NZL">
      <data key="d0">122241</data>
    </edge>
    <edge source="CAN" target="NIC">
      <data key="d0">221633</data>
    </edge>
    <edge source="CAN" target="NOR">
      <data key="d0">537904</data>
    </edge>
    <edge source="CAN" target="PAK">
      <data key="d0">17913</data>
    </edge>
    <edge source="CAN" target="PAN">
      <data key="d0">35275</data>
    </edge>
    <edge source="CAN" target="PER">
      <data key="d0">28930</data>
    </edge>
    <edge source="CAN" target="POL">
      <data key="d0">65430</data>
    </edge>
    <edge source="CAN" target="PRT">
      <data key="d0">148741</data>
    </edge>
    <edge source="CAN" target="ROU">
      <data key="d0">51603</data>
    </edge>
    <edge source="CAN" target="RUS">
      <data key="d0">3136989</data>
    </edge>
    <edge source="CAN" target="SAU">
      <data key="d0">149127</data>
    </edge>
    <edge source="CAN" target="SEN">
      <data key="d0">124028</data>
    </edge>
    <edge source="CAN" target="IND">
      <data key="d0">89710</data>
    </edge>
    <edge source="CAN" target="SGP">
      <data key="d0">102603</data>
    </edge>
    <edge source="CAN" target="SVK">
      <data key="d0">37311</data>
    </edge>
    <edge source="CAN" target="VNM">
      <data key="d0">68677</data>
    </edge>
    <edge source="CAN" target="ZAF">
      <data key="d0">188593</data>
    </edge>
    <edge source="CAN" target="ESP">
      <data key="d0">585543</data>
    </edge>
    <edge source="CAN" target="SWE">
      <data key="d0">302510</data>
    </edge>
    <edge source="CAN" target="CHE">
      <data key="d0">718125</data>
    </edge>
    <edge source="CAN" target="THA">
      <data key="d0">485634</data>
    </edge>
    <edge source="CAN" target="ARE">
      <data key="d0">700485</data>
    </edge>
    <edge source="CAN" target="UKR">
      <data key="d0">44349</data>
    </edge>
    <edge source="CAN" target="EGY">
      <data key="d0">36027</data>
    </edge>
    <edge source="CAN" target="GBR">
      <data key="d0">1509443</data>
    </edge>
    <edge source="CAN" target="TZA">
      <data key="d0">254725</data>
    </edge>
    <edge source="CAN" target="USA">
      <data key="d0">220244125</data>
    </edge>
    <edge source="CAN" target="BFA">
      <data key="d0">88132</data>
    </edge>
    <edge source="CAN" target="URY">
      <data key="d0">20325</data>
    </edge>
    <edge source="HRV" target="AUT">
      <data key="d0">46195242</data>
    </edge>
    <edge source="HRV" target="ARM">
      <data key="d0">18266</data>
    </edge>
    <edge source="HRV" target="BGR">
      <data key="d0">23734</data>
    </edge>
    <edge source="HRV" target="CHL">
      <data key="d0">15085</data>
    </edge>
    <edge source="HRV" target="CZE">
      <data key="d0">11943</data>
    </edge>
    <edge source="HRV" target="EST">
      <data key="d0">45363</data>
    </edge>
    <edge source="HRV" target="FRA">
      <data key="d0">12710864</data>
    </edge>
    <edge source="HRV" target="GEO">
      <data key="d0">18266</data>
    </edge>
    <edge source="HRV" target="DEU">
      <data key="d0">60306502</data>
    </edge>
    <edge source="HRV" target="HUN">
      <data key="d0">8483165</data>
    </edge>
    <edge source="HRV" target="ISR">
      <data key="d0">30827</data>
    </edge>
    <edge source="HRV" target="ITA">
      <data key="d0">30608357</data>
    </edge>
    <edge source="HRV" target="KAZ">
      <data key="d0">49683</data>
    </edge>
    <edge source="HRV" target="NLD">
      <data key="d0">15258535</data>
    </edge>
    <edge source="HRV" target="POL">
      <data key="d0">867541</data>
    </edge>
    <edge source="HRV" target="ROU">
      <data key="d0">117876</data>
    </edge>
    <edge source="HRV" target="RUS">
      <data key="d0">303334</data>
    </edge>
    <edge source="HRV" target="SRB">
      <data key="d0">1556069</data>
    </edge>
    <edge source="HRV" target="SVN">
      <data key="d0">2582860</data>
    </edge>
    <edge source="HRV" target="ESP">
      <data key="d0">96869</data>
    </edge>
    <edge source="HRV" target="SWE">
      <data key="d0">282623</data>
    </edge>
    <edge source="HRV" target="CHE">
      <data key="d0">762693</data>
    </edge>
    <edge source="HRV" target="ARE">
      <data key="d0">94487</data>
    </edge>
    <edge source="HRV" target="TUR">
      <data key="d0">11421</data>
    </edge>
    <edge source="HRV" target="MKD">
      <data key="d0">200595</data>
    </edge>
    <edge source="HRV" target="GBR">
      <data key="d0">443137</data>
    </edge>
    <edge source="HRV" target="USA">
      <data key="d0">22463</data>
    </edge>
    <edge source="DNK" target="ALB">
      <data key="d0">12058</data>
    </edge>
    <edge source="DNK" target="AZE">
      <data key="d0">353723</data>
    </edge>
    <edge source="DNK" target="AUS">
      <data key="d0">1535728</data>
    </edge>
    <edge source="DNK" target="AUT">
      <data key="d0">8048330</data>
    </edge>
    <edge source="DNK" target="ARM">
      <data key="d0">211990</data>
    </edge>
    <edge source="DNK" target="BEL">
      <data key="d0">5407192</data>
    </edge>
    <edge source="DNK" target="BGR">
      <data key="d0">215827</data>
    </edge>
    <edge source="DNK" target="BLR">
      <data key="d0">772799</data>
    </edge>
    <edge source="DNK" target="CAN">
      <data key="d0">3291059</data>
    </edge>
    <edge source="DNK" target="CHN">
      <data key="d0">15787430</data>
    </edge>
    <edge source="DNK" target="HRV">
      <data key="d0">33256</data>
    </edge>
    <edge source="DNK" target="CZE">
      <data key="d0">569263</data>
    </edge>
    <edge source="DNK" target="EST">
      <data key="d0">404139</data>
    </edge>
    <edge source="DNK" target="FIN">
      <data key="d0">19914873</data>
    </edge>
    <edge source="DNK" target="FRA">
      <data key="d0">8665148</data>
    </edge>
    <edge source="DNK" target="GEO">
      <data key="d0">702072</data>
    </edge>
    <edge source="DNK" target="DEU">
      <data key="d0">160435403</data>
    </edge>
    <edge source="DNK" target="GHA">
      <data key="d0">20811</data>
    </edge>
    <edge source="DNK" target="GRC">
      <data key="d0">701280</data>
    </edge>
    <edge source="DNK" target="HKG">
      <data key="d0">2857770</data>
    </edge>
    <edge source="DNK" target="HUN">
      <data key="d0">275332</data>
    </edge>
    <edge source="DNK" target="IDN">
      <data key="d0">229093</data>
    </edge>
    <edge source="DNK" target="IRL">
      <data key="d0">10486986</data>
    </edge>
    <edge source="DNK" target="ISR">
      <data key="d0">1002571</data>
    </edge>
    <edge source="DNK" target="ITA">
      <data key="d0">5530771</data>
    </edge>
    <edge source="DNK" target="JPN">
      <data key="d0">1923700</data>
    </edge>
    <edge source="DNK" target="KAZ">
      <data key="d0">119546</data>
    </edge>
    <edge source="DNK" target="JOR">
      <data key="d0">15920</data>
    </edge>
    <edge source="DNK" target="KOR">
      <data key="d0">987648</data>
    </edge>
    <edge source="DNK" target="KGZ">
      <data key="d0">149498</data>
    </edge>
    <edge source="DNK" target="LBN">
      <data key="d0">141965</data>
    </edge>
    <edge source="DNK" target="LVA">
      <data key="d0">8797095</data>
    </edge>
    <edge source="DNK" target="LTU">
      <data key="d0">225939</data>
    </edge>
    <edge source="DNK" target="MYS">
      <data key="d0">151347</data>
    </edge>
    <edge source="DNK" target="MDA">
      <data key="d0">843619</data>
    </edge>
    <edge source="DNK" target="MAR">
      <data key="d0">13160</data>
    </edge>
    <edge source="DNK" target="NLD">
      <data key="d0">73227793</data>
    </edge>
    <edge source="DNK" target="NZL">
      <data key="d0">214173</data>
    </edge>
    <edge source="DNK" target="NOR">
      <data key="d0">103644666</data>
    </edge>
    <edge source="DNK" target="POL">
      <data key="d0">17986784</data>
    </edge>
    <edge source="DNK" target="PRT">
      <data key="d0">612039</data>
    </edge>
    <edge source="DNK" target="ROU">
      <data key="d0">2385987</data>
    </edge>
    <edge source="DNK" target="RUS">
      <data key="d0">3590499</data>
    </edge>
    <edge source="DNK" target="SAU">
      <data key="d0">32119</data>
    </edge>
    <edge source="DNK" target="SRB">
      <data key="d0">1032643</data>
    </edge>
    <edge source="DNK" target="IND">
      <data key="d0">1062711</data>
    </edge>
    <edge source="DNK" target="SGP">
      <data key="d0">1018070</data>
    </edge>
    <edge source="DNK" target="SVK">
      <data key="d0">129582</data>
    </edge>
    <edge source="DNK" target="VNM">
      <data key="d0">205279</data>
    </edge>
    <edge source="DNK" target="SVN">
      <data key="d0">2806772</data>
    </edge>
    <edge source="DNK" target="ZAF">
      <data key="d0">704314</data>
    </edge>
    <edge source="DNK" target="ESP">
      <data key="d0">9036553</data>
    </edge>
    <edge source="DNK" target="SWE">
      <data key="d0">105454592</data>
    </edge>
    <edge source="DNK" target="CHE">
      <data key="d0">8686259</data>
    </edge>
    <edge source="DNK" target="THA">
      <data key="d0">949775</data>
    </edge>
    <edge source="DNK" target="ARE">
      <data key="d0">4656805</data>
    </edge>
    <edge source="DNK" target="TUR">
      <data key="d0">740869</data>
    </edge>
    <edge source="DNK" target="UKR">
      <data key="d0">4086608</data>
    </edge>
    <edge source="DNK" target="MKD">
      <data key="d0">12246</data>
    </edge>
    <edge source="DNK" target="EGY">
      <data key="d0">208230</data>
    </edge>
    <edge source="DNK" target="GBR">
      <data key="d0">23498625</data>
    </edge>
    <edge source="DNK" target="USA">
      <data key="d0">13071347</data>
    </edge>
    <edge source="FIN" target="AUT">
      <data key="d0">3121437</data>
    </edge>
    <edge source="FIN" target="BEL">
      <data key="d0">1237185</data>
    </edge>
    <edge source="FIN" target="CAN">
      <data key="d0">1254760</data>
    </edge>
    <edge source="FIN" target="CHN">
      <data key="d0">90629</data>
    </edge>
    <edge source="FIN" target="CZE">
      <data key="d0">35282</data>
    </edge>
    <edge source="FIN" target="DNK">
      <data key="d0">5113820</data>
    </edge>
    <edge source="FIN" target="EST">
      <data key="d0">25016387</data>
    </edge>
    <edge source="FIN" target="FRA">
      <data key="d0">491944</data>
    </edge>
    <edge source="FIN" target="DEU">
      <data key="d0">8448995</data>
    </edge>
    <edge source="FIN" target="GRC">
      <data key="d0">10078</data>
    </edge>
    <edge source="FIN" target="HKG">
      <data key="d0">40708</data>
    </edge>
    <edge source="FIN" target="HUN">
      <data key="d0">71161</data>
    </edge>
    <edge source="FIN" target="IDN">
      <data key="d0">62583</data>
    </edge>
    <edge source="FIN" target="IRL">
      <data key="d0">343840</data>
    </edge>
    <edge source="FIN" target="ISR">
      <data key="d0">88851</data>
    </edge>
    <edge source="FIN" target="ITA">
      <data key="d0">195659</data>
    </edge>
    <edge source="FIN" target="JPN">
      <data key="d0">123679</data>
    </edge>
    <edge source="FIN" target="KAZ">
      <data key="d0">106506</data>
    </edge>
    <edge source="FIN" target="KOR">
      <data key="d0">83305</data>
    </edge>
    <edge source="FIN" target="KGZ">
      <data key="d0">33357</data>
    </edge>
    <edge source="FIN" target="LVA">
      <data key="d0">3561368</data>
    </edge>
    <edge source="FIN" target="LTU">
      <data key="d0">3878440</data>
    </edge>
    <edge source="FIN" target="MDA">
      <data key="d0">23765</data>
    </edge>
    <edge source="FIN" target="NLD">
      <data key="d0">824119</data>
    </edge>
    <edge source="FIN" target="NOR">
      <data key="d0">10172453</data>
    </edge>
    <edge source="FIN" target="POL">
      <data key="d0">742382</data>
    </edge>
    <edge source="FIN" target="PRT">
      <data key="d0">41451</data>
    </edge>
    <edge source="FIN" target="ROU">
      <data key="d0">40347</data>
    </edge>
    <edge source="FIN" target="RUS">
      <data key="d0">34371580</data>
    </edge>
    <edge source="FIN" target="SRB">
      <data key="d0">95529</data>
    </edge>
    <edge source="FIN" target="IND">
      <data key="d0">179117</data>
    </edge>
    <edge source="FIN" target="SVK">
      <data key="d0">173797</data>
    </edge>
    <edge source="FIN" target="SVN">
      <data key="d0">214854</data>
    </edge>
    <edge source="FIN" target="ESP">
      <data key="d0">28704</data>
    </edge>
    <edge source="FIN" target="SWE">
      <data key="d0">49580318</data>
    </edge>
    <edge source="FIN" target="CHE">
      <data key="d0">1228033</data>
    </edge>
    <edge source="FIN" target="TUR">
      <data key="d0">96985</data>
    </edge>
    <edge source="FIN" target="UKR">
      <data key="d0">148747</data>
    </edge>
    <edge source="FIN" target="GBR">
      <data key="d0">2345788</data>
    </edge>
    <edge source="FIN" target="USA">
      <data key="d0">170238</data>
    </edge>
    <edge source="FIN" target="URY">
      <data key="d0">36515</data>
    </edge>
    <edge source="FRA" target="ALB">
      <data key="d0">17846</data>
    </edge>
    <edge source="FRA" target="DZA">
      <data key="d0">7607622</data>
    </edge>
    <edge source="FRA" target="AZE">
      <data key="d0">1166120</data>
    </edge>
    <edge source="FRA" target="ARG">
      <data key="d0">74805</data>
    </edge>
    <edge source="FRA" target="AUS">
      <data key="d0">6395604</data>
    </edge>
    <edge source="FRA" target="AUT">
      <data key="d0">47337322</data>
    </edge>
    <edge source="FRA" target="ARM">
      <data key="d0">184690</data>
    </edge>
    <edge source="FRA" target="BEL">
      <data key="d0">204843394</data>
    </edge>
    <edge source="FRA" target="BOL">
      <data key="d0">11862</data>
    </edge>
    <edge source="FRA" target="BRA">
      <data key="d0">3322555</data>
    </edge>
    <edge source="FRA" target="BGR">
      <data key="d0">4716757</data>
    </edge>
    <edge source="FRA" target="BDI">
      <data key="d0">188383</data>
    </edge>
    <edge source="FRA" target="BLR">
      <data key="d0">107891</data>
    </edge>
    <edge source="FRA" target="CMR">
      <data key="d0">5115333</data>
    </edge>
    <edge source="FRA" target="CAN">
      <data key="d0">19178817</data>
    </edge>
    <edge source="FRA" target="CAF">
      <data key="d0">67850</data>
    </edge>
    <edge source="FRA" target="LKA">
      <data key="d0">101559</data>
    </edge>
    <edge source="FRA" target="CHL">
      <data key="d0">325926</data>
    </edge>
    <edge source="FRA" target="CHN">
      <data key="d0">18045159</data>
    </edge>
    <edge source="FRA" target="COL">
      <data key="d0">537753</data>
    </edge>
    <edge source="FRA" target="CRI">
      <data key="d0">135855</data>
    </edge>
    <edge source="FRA" target="HRV">
      <data key="d0">7606988</data>
    </edge>
    <edge source="FRA" target="CZE">
      <data key="d0">20194466</data>
    </edge>
    <edge source="FRA" target="BEN">
      <data key="d0">1134467</data>
    </edge>
    <edge source="FRA" target="DNK">
      <data key="d0">24576287</data>
    </edge>
    <edge source="FRA" target="ECU">
      <data key="d0">28253</data>
    </edge>
    <edge source="FRA" target="EST">
      <data key="d0">5822677</data>
    </edge>
    <edge source="FRA" target="FIN">
      <data key="d0">15780194</data>
    </edge>
    <edge source="FRA" target="GEO">
      <data key="d0">847290</data>
    </edge>
    <edge source="FRA" target="DEU">
      <data key="d0">314372535</data>
    </edge>
    <edge source="FRA" target="GHA">
      <data key="d0">200614</data>
    </edge>
    <edge source="FRA" target="GRC">
      <data key="d0">17176910</data>
    </edge>
    <edge source="FRA" target="HKG">
      <data key="d0">160566257</data>
    </edge>
    <edge source="FRA" target="HUN">
      <data key="d0">17782744</data>
    </edge>
    <edge source="FRA" target="IDN">
      <data key="d0">266796</data>
    </edge>
    <edge source="FRA" target="IRL">
      <data key="d0">4058060</data>
    </edge>
    <edge source="FRA" target="ISR">
      <data key="d0">3791356</data>
    </edge>
    <edge source="FRA" target="ITA">
      <data key="d0">368678655</data>
    </edge>
    <edge source="FRA" target="CIV">
      <data key="d0">3949781</data>
    </edge>
    <edge source="FRA" target="JPN">
      <data key="d0">68655392</data>
    </edge>
    <edge source="FRA" target="KAZ">
      <data key="d0">2118891</data>
    </edge>
    <edge source="FRA" target="JOR">
      <data key="d0">376280</data>
    </edge>
    <edge source="FRA" target="KOR">
      <data key="d0">13673366</data>
    </edge>
    <edge source="FRA" target="KGZ">
      <data key="d0">56977</data>
    </edge>
    <edge source="FRA" target="LBN">
      <data key="d0">6469483</data>
    </edge>
    <edge source="FRA" target="LVA">
      <data key="d0">4148590</data>
    </edge>
    <edge source="FRA" target="LTU">
      <data key="d0">1509693</data>
    </edge>
    <edge source="FRA" target="MDG">
      <data key="d0">520923</data>
    </edge>
    <edge source="FRA" target="MYS">
      <data key="d0">531476</data>
    </edge>
    <edge source="FRA" target="MRT">
      <data key="d0">177779</data>
    </edge>
    <edge source="FRA" target="MUS">
      <data key="d0">2017574</data>
    </edge>
    <edge source="FRA" target="MEX">
      <data key="d0">6247529</data>
    </edge>
    <edge source="FRA" target="MDA">
      <data key="d0">20544</data>
    </edge>
    <edge source="FRA" target="MAR">
      <data key="d0">16310963</data>
    </edge>
    <edge source="FRA" target="OMN">
      <data key="d0">38083</data>
    </edge>
    <edge source="FRA" target="NLD">
      <data key="d0">83837243</data>
    </edge>
    <edge source="FRA" target="NZL">
      <data key="d0">1763474</data>
    </edge>
    <edge source="FRA" target="NER">
      <data key="d0">367922</data>
    </edge>
    <edge source="FRA" target="NOR">
      <data key="d0">9753716</data>
    </edge>
    <edge source="FRA" target="PAN">
      <data key="d0">855752</data>
    </edge>
    <edge source="FRA" target="PRY">
      <data key="d0">164913</data>
    </edge>
    <edge source="FRA" target="PER">
      <data key="d0">68683</data>
    </edge>
    <edge source="FRA" target="PHL">
      <data key="d0">368220</data>
    </edge>
    <edge source="FRA" target="POL">
      <data key="d0">58242158</data>
    </edge>
    <edge source="FRA" target="PRT">
      <data key="d0">60482873</data>
    </edge>
    <edge source="FRA" target="ROU">
      <data key="d0">9591917</data>
    </edge>
    <edge source="FRA" target="RUS">
      <data key="d0">47727003</data>
    </edge>
    <edge source="FRA" target="SAU">
      <data key="d0">3034467</data>
    </edge>
    <edge source="FRA" target="SEN">
      <data key="d0">1044003</data>
    </edge>
    <edge source="FRA" target="SRB">
      <data key="d0">2434101</data>
    </edge>
    <edge source="FRA" target="IND">
      <data key="d0">2887555</data>
    </edge>
    <edge source="FRA" target="SGP">
      <data key="d0">27654000</data>
    </edge>
    <edge source="FRA" target="SVK">
      <data key="d0">4779168</data>
    </edge>
    <edge source="FRA" target="VNM">
      <data key="d0">684505</data>
    </edge>
    <edge source="FRA" target="SVN">
      <data key="d0">5221245</data>
    </edge>
    <edge source="FRA" target="ZAF">
      <data key="d0">4255229</data>
    </edge>
    <edge source="FRA" target="ESP">
      <data key="d0">313401331</data>
    </edge>
    <edge source="FRA" target="SWE">
      <data key="d0">39862842</data>
    </edge>
    <edge source="FRA" target="CHE">
      <data key="d0">79500042</data>
    </edge>
    <edge source="FRA" target="THA">
      <data key="d0">698561</data>
    </edge>
    <edge source="FRA" target="TGO">
      <data key="d0">321285</data>
    </edge>
    <edge source="FRA" target="ARE">
      <data key="d0">41410584</data>
    </edge>
    <edge source="FRA" target="TUN">
      <data key="d0">30658585</data>
    </edge>
    <edge source="FRA" target="TUR">
      <data key="d0">13139687</data>
    </edge>
    <edge source="FRA" target="UGA">
      <data key="d0">79334</data>
    </edge>
    <edge source="FRA" target="UKR">
      <data key="d0">5004277</data>
    </edge>
    <edge source="FRA" target="MKD">
      <data key="d0">165227</data>
    </edge>
    <edge source="FRA" target="EGY">
      <data key="d0">2055973</data>
    </edge>
    <edge source="FRA" target="GBR">
      <data key="d0">192096487</data>
    </edge>
    <edge source="FRA" target="TZA">
      <data key="d0">85623</data>
    </edge>
    <edge source="FRA" target="USA">
      <data key="d0">153583078</data>
    </edge>
    <edge source="FRA" target="BFA">
      <data key="d0">914018</data>
    </edge>
    <edge source="FRA" target="URY">
      <data key="d0">23253</data>
    </edge>
    <edge source="DEU" target="ALB">
      <data key="d0">770395</data>
    </edge>
    <edge source="DEU" target="DZA">
      <data key="d0">3681428</data>
    </edge>
    <edge source="DEU" target="AZE">
      <data key="d0">1790479</data>
    </edge>
    <edge source="DEU" target="AUS">
      <data key="d0">19033270</data>
    </edge>
    <edge source="DEU" target="AUT">
      <data key="d0">378359866</data>
    </edge>
    <edge source="DEU" target="ARM">
      <data key="d0">940587</data>
    </edge>
    <edge source="DEU" target="BEL">
      <data key="d0">186882839</data>
    </edge>
    <edge source="DEU" target="BOL">
      <data key="d0">24965</data>
    </edge>
    <edge source="DEU" target="BRA">
      <data key="d0">1432173</data>
    </edge>
    <edge source="DEU" target="BGR">
      <data key="d0">7081220</data>
    </edge>
    <edge source="DEU" target="BDI">
      <data key="d0">10287</data>
    </edge>
    <edge source="DEU" target="BLR">
      <data key="d0">6582447</data>
    </edge>
    <edge source="DEU" target="KHM">
      <data key="d0">33257</data>
    </edge>
    <edge source="DEU" target="CMR">
      <data key="d0">39866</data>
    </edge>
    <edge source="DEU" target="CAN">
      <data key="d0">38506054</data>
    </edge>
    <edge source="DEU" target="CHL">
      <data key="d0">1155510</data>
    </edge>
    <edge source="DEU" target="CHN">
      <data key="d0">32261679</data>
    </edge>
    <edge source="DEU" target="COL">
      <data key="d0">1057990</data>
    </edge>
    <edge source="DEU" target="CRI">
      <data key="d0">114093</data>
    </edge>
    <edge source="DEU" target="HRV">
      <data key="d0">34964996</data>
    </edge>
    <edge source="DEU" target="CZE">
      <data key="d0">135313423</data>
    </edge>
    <edge source="DEU" target="BEN">
      <data key="d0">13988</data>
    </edge>
    <edge source="DEU" target="DNK">
      <data key="d0">114692919</data>
    </edge>
    <edge source="DEU" target="ECU">
      <data key="d0">593244</data>
    </edge>
    <edge source="DEU" target="SLV">
      <data key="d0">25660</data>
    </edge>
    <edge source="DEU" target="ETH">
      <data key="d0">240415</data>
    </edge>
    <edge source="DEU" target="EST">
      <data key="d0">18717703</data>
    </edge>
    <edge source="DEU" target="FIN">
      <data key="d0">59717526</data>
    </edge>
    <edge source="DEU" target="FRA">
      <data key="d0">455044513</data>
    </edge>
    <edge source="DEU" target="GEO">
      <data key="d0">1619130</data>
    </edge>
    <edge source="DEU" target="GMB">
      <data key="d0">10082</data>
    </edge>
    <edge source="DEU" target="GHA">
      <data key="d0">323724</data>
    </edge>
    <edge source="DEU" target="GRC">
      <data key="d0">18073401</data>
    </edge>
    <edge source="DEU" target="GTM">
      <data key="d0">88780</data>
    </edge>
    <edge source="DEU" target="HND">
      <data key="d0">18149</data>
    </edge>
    <edge source="DEU" target="HKG">
      <data key="d0">18028816</data>
    </edge>
    <edge source="DEU" target="HUN">
      <data key="d0">65368129</data>
    </edge>
    <edge source="DEU" target="IDN">
      <data key="d0">2925236</data>
    </edge>
    <edge source="DEU" target="IRL">
      <data key="d0">26876032</data>
    </edge>
    <edge source="DEU" target="ISR">
      <data key="d0">7222204</data>
    </edge>
    <edge source="DEU" target="ITA">
      <data key="d0">134139674</data>
    </edge>
    <edge source="DEU" target="CIV">
      <data key="d0">40893</data>
    </edge>
    <edge source="DEU" target="JAM">
      <data key="d0">135474</data>
    </edge>
    <edge source="DEU" target="JPN">
      <data key="d0">44201910</data>
    </edge>
    <edge source="DEU" target="KAZ">
      <data key="d0">16911923</data>
    </edge>
    <edge source="DEU" target="JOR">
      <data key="d0">550018</data>
    </edge>
    <edge source="DEU" target="KOR">
      <data key="d0">9896641</data>
    </edge>
    <edge source="DEU" target="KGZ">
      <data key="d0">785491</data>
    </edge>
    <edge source="DEU" target="LBN">
      <data key="d0">2734714</data>
    </edge>
    <edge source="DEU" target="LVA">
      <data key="d0">12755396</data>
    </edge>
    <edge source="DEU" target="LTU">
      <data key="d0">22126327</data>
    </edge>
    <edge source="DEU" target="MDG">
      <data key="d0">10214</data>
    </edge>
    <edge source="DEU" target="MYS">
      <data key="d0">2498263</data>
    </edge>
    <edge source="DEU" target="MRT">
      <data key="d0">38861</data>
    </edge>
    <edge source="DEU" target="MUS">
      <data key="d0">601376</data>
    </edge>
    <edge source="DEU" target="MEX">
      <data key="d0">2853443</data>
    </edge>
    <edge source="DEU" target="MDA">
      <data key="d0">3076179</data>
    </edge>
    <edge source="DEU" target="MAR">
      <data key="d0">19313789</data>
    </edge>
    <edge source="DEU" target="MOZ">
      <data key="d0">50328</data>
    </edge>
    <edge source="DEU" target="OMN">
      <data key="d0">677219</data>
    </edge>
    <edge source="DEU" target="NAM">
      <data key="d0">16320</data>
    </edge>
    <edge source="DEU" target="NLD">
      <data key="d0">388268447</data>
    </edge>
    <edge source="DEU" target="NZL">
      <data key="d0">2469158</data>
    </edge>
    <edge source="DEU" target="NOR">
      <data key="d0">81373966</data>
    </edge>
    <edge source="DEU" target="PAK">
      <data key="d0">24551</data>
    </edge>
    <edge source="DEU" target="PAN">
      <data key="d0">819290</data>
    </edge>
    <edge source="DEU" target="PRY">
      <data key="d0">69754</data>
    </edge>
    <edge source="DEU" target="PER">
      <data key="d0">215639</data>
    </edge>
    <edge source="DEU" target="PHL">
      <data key="d0">295546</data>
    </edge>
    <edge source="DEU" target="POL">
      <data key="d0">334706152</data>
    </edge>
    <edge source="DEU" target="PRT">
      <data key="d0">47948502</data>
    </edge>
    <edge source="DEU" target="ROU">
      <data key="d0">49495661</data>
    </edge>
    <edge source="DEU" target="RUS">
      <data key="d0">227635007</data>
    </edge>
    <edge source="DEU" target="SAU">
      <data key="d0">6208192</data>
    </edge>
    <edge source="DEU" target="SEN">
      <data key="d0">76575</data>
    </edge>
    <edge source="DEU" target="SRB">
      <data key="d0">11236609</data>
    </edge>
    <edge source="DEU" target="IND">
      <data key="d0">2542200</data>
    </edge>
    <edge source="DEU" target="SGP">
      <data key="d0">6582318</data>
    </edge>
    <edge source="DEU" target="SVK">
      <data key="d0">234175981</data>
    </edge>
    <edge source="DEU" target="VNM">
      <data key="d0">414330</data>
    </edge>
    <edge source="DEU" target="SVN">
      <data key="d0">21593814</data>
    </edge>
    <edge source="DEU" target="ZAF">
      <data key="d0">3118875</data>
    </edge>
    <edge source="DEU" target="ESP">
      <data key="d0">66556167</data>
    </edge>
    <edge source="DEU" target="SWE">
      <data key="d0">142156294</data>
    </edge>
    <edge source="DEU" target="CHE">
      <data key="d0">291730012</data>
    </edge>
    <edge source="DEU" target="THA">
      <data key="d0">1304901</data>
    </edge>
    <edge source="DEU" target="TGO">
      <data key="d0">88032</data>
    </edge>
    <edge source="DEU" target="ARE">
      <data key="d0">13132882</data>
    </edge>
    <edge source="DEU" target="TUN">
      <data key="d0">31594326</data>
    </edge>
    <edge source="DEU" target="TUR">
      <data key="d0">70166250</data>
    </edge>
    <edge source="DEU" target="UKR">
      <data key="d0">27729905</data>
    </edge>
    <edge source="DEU" target="MKD">
      <data key="d0">935708</data>
    </edge>
    <edge source="DEU" target="EGY">
      <data key="d0">1757950</data>
    </edge>
    <edge source="DEU" target="GBR">
      <data key="d0">241948957</data>
    </edge>
    <edge source="DEU" target="TZA">
      <data key="d0">79089</data>
    </edge>
    <edge source="DEU" target="USA">
      <data key="d0">89758601</data>
    </edge>
    <edge source="DEU" target="BFA">
      <data key="d0">27679</data>
    </edge>
    <edge source="DEU" target="URY">
      <data key="d0">226462</data>
    </edge>
    <edge source="GRC" target="ALB">
      <data key="d0">264257</data>
    </edge>
    <edge source="GRC" target="AUS">
      <data key="d0">88619</data>
    </edge>
    <edge source="GRC" target="AUT">
      <data key="d0">234662</data>
    </edge>
    <edge source="GRC" target="BEL">
      <data key="d0">489634</data>
    </edge>
    <edge source="GRC" target="BGR">
      <data key="d0">17647810</data>
    </edge>
    <edge source="GRC" target="BLR">
      <data key="d0">137574</data>
    </edge>
    <edge source="GRC" target="CAN">
      <data key="d0">60972</data>
    </edge>
    <edge source="GRC" target="CHL">
      <data key="d0">59608</data>
    </edge>
    <edge source="GRC" target="CHN">
      <data key="d0">62823</data>
    </edge>
    <edge source="GRC" target="HRV">
      <data key="d0">468487</data>
    </edge>
    <edge source="GRC" target="CZE">
      <data key="d0">727468</data>
    </edge>
    <edge source="GRC" target="DNK">
      <data key="d0">25940</data>
    </edge>
    <edge source="GRC" target="FRA">
      <data key="d0">1449497</data>
    </edge>
    <edge source="GRC" target="GEO">
      <data key="d0">10957</data>
    </edge>
    <edge source="GRC" target="DEU">
      <data key="d0">813898</data>
    </edge>
    <edge source="GRC" target="HKG">
      <data key="d0">164923</data>
    </edge>
    <edge source="GRC" target="HUN">
      <data key="d0">109871</data>
    </edge>
    <edge source="GRC" target="ISR">
      <data key="d0">130064</data>
    </edge>
    <edge source="GRC" target="ITA">
      <data key="d0">4641930</data>
    </edge>
    <edge source="GRC" target="JPN">
      <data key="d0">300782</data>
    </edge>
    <edge source="GRC" target="KAZ">
      <data key="d0">39881</data>
    </edge>
    <edge source="GRC" target="KOR">
      <data key="d0">22787</data>
    </edge>
    <edge source="GRC" target="LBN">
      <data key="d0">137255</data>
    </edge>
    <edge source="GRC" target="LVA">
      <data key="d0">10353</data>
    </edge>
    <edge source="GRC" target="NLD">
      <data key="d0">386888</data>
    </edge>
    <edge source="GRC" target="NZL">
      <data key="d0">11208</data>
    </edge>
    <edge source="GRC" target="NOR">
      <data key="d0">45516</data>
    </edge>
    <edge source="GRC" target="POL">
      <data key="d0">460689</data>
    </edge>
    <edge source="GRC" target="PRT">
      <data key="d0">111302</data>
    </edge>
    <edge source="GRC" target="ROU">
      <data key="d0">7611603</data>
    </edge>
    <edge source="GRC" target="RUS">
      <data key="d0">4039838</data>
    </edge>
    <edge source="GRC" target="SAU">
      <data key="d0">298791</data>
    </edge>
    <edge source="GRC" target="SRB">
      <data key="d0">1644148</data>
    </edge>
    <edge source="GRC" target="IND">
      <data key="d0">112340</data>
    </edge>
    <edge source="GRC" target="SGP">
      <data key="d0">31970</data>
    </edge>
    <edge source="GRC" target="SVK">
      <data key="d0">30014</data>
    </edge>
    <edge source="GRC" target="SVN">
      <data key="d0">2984169</data>
    </edge>
    <edge source="GRC" target="ZAF">
      <data key="d0">577546</data>
    </edge>
    <edge source="GRC" target="ESP">
      <data key="d0">2266707</data>
    </edge>
    <edge source="GRC" target="SWE">
      <data key="d0">23413</data>
    </edge>
    <edge source="GRC" target="CHE">
      <data key="d0">35408</data>
    </edge>
    <edge source="GRC" target="ARE">
      <data key="d0">217382</data>
    </edge>
    <edge source="GRC" target="TUR">
      <data key="d0">943444</data>
    </edge>
    <edge source="GRC" target="MKD">
      <data key="d0">1164945</data>
    </edge>
    <edge source="GRC" target="EGY">
      <data key="d0">437720</data>
    </edge>
    <edge source="GRC" target="GBR">
      <data key="d0">1872546</data>
    </edge>
    <edge source="GRC" target="USA">
      <data key="d0">406445</data>
    </edge>
    <edge source="HUN" target="ALB">
      <data key="d0">157532</data>
    </edge>
    <edge source="HUN" target="AUT">
      <data key="d0">92272129</data>
    </edge>
    <edge source="HUN" target="BEL">
      <data key="d0">276310</data>
    </edge>
    <edge source="HUN" target="BGR">
      <data key="d0">6212994</data>
    </edge>
    <edge source="HUN" target="BLR">
      <data key="d0">64085</data>
    </edge>
    <edge source="HUN" target="CHL">
      <data key="d0">393685</data>
    </edge>
    <edge source="HUN" target="CHN">
      <data key="d0">21537</data>
    </edge>
    <edge source="HUN" target="HRV">
      <data key="d0">3485572</data>
    </edge>
    <edge source="HUN" target="CZE">
      <data key="d0">10445995</data>
    </edge>
    <edge source="HUN" target="ECU">
      <data key="d0">19210</data>
    </edge>
    <edge source="HUN" target="EST">
      <data key="d0">66046</data>
    </edge>
    <edge source="HUN" target="FRA">
      <data key="d0">2907626</data>
    </edge>
    <edge source="HUN" target="DEU">
      <data key="d0">182610686</data>
    </edge>
    <edge source="HUN" target="HKG">
      <data key="d0">405345</data>
    </edge>
    <edge source="HUN" target="IRL">
      <data key="d0">33018</data>
    </edge>
    <edge source="HUN" target="ISR">
      <data key="d0">37565</data>
    </edge>
    <edge source="HUN" target="ITA">
      <data key="d0">64004134</data>
    </edge>
    <edge source="HUN" target="JPN">
      <data key="d0">30429</data>
    </edge>
    <edge source="HUN" target="KAZ">
      <data key="d0">22680</data>
    </edge>
    <edge source="HUN" target="KOR">
      <data key="d0">23651</data>
    </edge>
    <edge source="HUN" target="LVA">
      <data key="d0">63310</data>
    </edge>
    <edge source="HUN" target="LTU">
      <data key="d0">57880</data>
    </edge>
    <edge source="HUN" target="NLD">
      <data key="d0">4241742</data>
    </edge>
    <edge source="HUN" target="NOR">
      <data key="d0">71742</data>
    </edge>
    <edge source="HUN" target="POL">
      <data key="d0">2872054</data>
    </edge>
    <edge source="HUN" target="PRT">
      <data key="d0">87040</data>
    </edge>
    <edge source="HUN" target="ROU">
      <data key="d0">29148439</data>
    </edge>
    <edge source="HUN" target="RUS">
      <data key="d0">170333</data>
    </edge>
    <edge source="HUN" target="SRB">
      <data key="d0">1886594</data>
    </edge>
    <edge source="HUN" target="IND">
      <data key="d0">52385</data>
    </edge>
    <edge source="HUN" target="SVK">
      <data key="d0">7650804</data>
    </edge>
    <edge source="HUN" target="SVN">
      <data key="d0">524478</data>
    </edge>
    <edge source="HUN" target="ZAF">
      <data key="d0">34103</data>
    </edge>
    <edge source="HUN" target="ESP">
      <data key="d0">151924</data>
    </edge>
    <edge source="HUN" target="SWE">
      <data key="d0">10331</data>
    </edge>
    <edge source="HUN" target="CHE">
      <data key="d0">2830956</data>
    </edge>
    <edge source="HUN" target="ARE">
      <data key="d0">96369</data>
    </edge>
    <edge source="HUN" target="TUR">
      <data key="d0">62965</data>
    </edge>
    <edge source="HUN" target="UKR">
      <data key="d0">3130782</data>
    </edge>
    <edge source="HUN" target="MKD">
      <data key="d0">661650</data>
    </edge>
    <edge source="HUN" target="GBR">
      <data key="d0">74105</data>
    </edge>
    <edge source="HUN" target="USA">
      <data key="d0">8494377</data>
    </edge>
    <edge source="ITA" target="ALB">
      <data key="d0">67907616</data>
    </edge>
    <edge source="ITA" target="DZA">
      <data key="d0">4777041</data>
    </edge>
    <edge source="ITA" target="AZE">
      <data key="d0">11424283</data>
    </edge>
    <edge source="ITA" target="ARG">
      <data key="d0">1143723</data>
    </edge>
    <edge source="ITA" target="AUS">
      <data key="d0">68062452</data>
    </edge>
    <edge source="ITA" target="AUT">
      <data key="d0">224890984</data>
    </edge>
    <edge source="ITA" target="ARM">
      <data key="d0">6240362</data>
    </edge>
    <edge source="ITA" target="BEL">
      <data key="d0">363197436</data>
    </edge>
    <edge source="ITA" target="BOL">
      <data key="d0">81149</data>
    </edge>
    <edge source="ITA" target="BRA">
      <data key="d0">7108399</data>
    </edge>
    <edge source="ITA" target="BGR">
      <data key="d0">60248011</data>
    </edge>
    <edge source="ITA" target="BDI">
      <data key="d0">39078</data>
    </edge>
    <edge source="ITA" target="BLR">
      <data key="d0">5357302</data>
    </edge>
    <edge source="ITA" target="KHM">
      <data key="d0">365448</data>
    </edge>
    <edge source="ITA" target="CMR">
      <data key="d0">2086008</data>
    </edge>
    <edge source="ITA" target="CAN">
      <data key="d0">102587564</data>
    </edge>
    <edge source="ITA" target="LKA">
      <data key="d0">927506</data>
    </edge>
    <edge source="ITA" target="CHL">
      <data key="d0">9121828</data>
    </edge>
    <edge source="ITA" target="CHN">
      <data key="d0">188955880</data>
    </edge>
    <edge source="ITA" target="COL">
      <data key="d0">5689299</data>
    </edge>
    <edge source="ITA" target="CRI">
      <data key="d0">597528</data>
    </edge>
    <edge source="ITA" target="HRV">
      <data key="d0">59728379</data>
    </edge>
    <edge source="ITA" target="CZE">
      <data key="d0">91479764</data>
    </edge>
    <edge source="ITA" target="BEN">
      <data key="d0">172696</data>
    </edge>
    <edge source="ITA" target="DNK">
      <data key="d0">66067292</data>
    </edge>
    <edge source="ITA" target="ECU">
      <data key="d0">747806</data>
    </edge>
    <edge source="ITA" target="SLV">
      <data key="d0">186778</data>
    </edge>
    <edge source="ITA" target="ETH">
      <data key="d0">2269634</data>
    </edge>
    <edge source="ITA" target="EST">
      <data key="d0">12233976</data>
    </edge>
    <edge source="ITA" target="FIN">
      <data key="d0">27531598</data>
    </edge>
    <edge source="ITA" target="FRA">
      <data key="d0">1566825693</data>
    </edge>
    <edge source="ITA" target="GEO">
      <data key="d0">4300319</data>
    </edge>
    <edge source="ITA" target="GMB">
      <data key="d0">38173</data>
    </edge>
    <edge source="ITA" target="DEU">
      <data key="d0">1136693411</data>
    </edge>
    <edge source="ITA" target="GHA">
      <data key="d0">2651601</data>
    </edge>
    <edge source="ITA" target="GRC">
      <data key="d0">102985900</data>
    </edge>
    <edge source="ITA" target="GTM">
      <data key="d0">508754</data>
    </edge>
    <edge source="ITA" target="HND">
      <data key="d0">85318</data>
    </edge>
    <edge source="ITA" target="HKG">
      <data key="d0">295122576</data>
    </edge>
    <edge source="ITA" target="HUN">
      <data key="d0">53444885</data>
    </edge>
    <edge source="ITA" target="IDN">
      <data key="d0">6056782</data>
    </edge>
    <edge source="ITA" target="IRL">
      <data key="d0">27358837</data>
    </edge>
    <edge source="ITA" target="ISR">
      <data key="d0">29114416</data>
    </edge>
    <edge source="ITA" target="CIV">
      <data key="d0">1038661</data>
    </edge>
    <edge source="ITA" target="JAM">
      <data key="d0">97387</data>
    </edge>
    <edge source="ITA" target="JPN">
      <data key="d0">289854973</data>
    </edge>
    <edge source="ITA" target="KAZ">
      <data key="d0">54602659</data>
    </edge>
    <edge source="ITA" target="JOR">
      <data key="d0">4627036</data>
    </edge>
    <edge source="ITA" target="KOR">
      <data key="d0">99513063</data>
    </edge>
    <edge source="ITA" target="KGZ">
      <data key="d0">2481174</data>
    </edge>
    <edge source="ITA" target="LBN">
      <data key="d0">29166940</data>
    </edge>
    <edge source="ITA" target="LVA">
      <data key="d0">14865814</data>
    </edge>
    <edge source="ITA" target="LTU">
      <data key="d0">15977936</data>
    </edge>
    <edge source="ITA" target="MDG">
      <data key="d0">164299</data>
    </edge>
    <edge source="ITA" target="MYS">
      <data key="d0">7455437</data>
    </edge>
    <edge source="ITA" target="MRT">
      <data key="d0">740648</data>
    </edge>
    <edge source="ITA" target="MUS">
      <data key="d0">829750</data>
    </edge>
    <edge source="ITA" target="MEX">
      <data key="d0">40532703</data>
    </edge>
    <edge source="ITA" target="MDA">
      <data key="d0">5968104</data>
    </edge>
    <edge source="ITA" target="MAR">
      <data key="d0">19449498</data>
    </edge>
    <edge source="ITA" target="MOZ">
      <data key="d0">224321</data>
    </edge>
    <edge source="ITA" target="OMN">
      <data key="d0">2653025</data>
    </edge>
    <edge source="ITA" target="NAM">
      <data key="d0">47614</data>
    </edge>
    <edge source="ITA" target="NLD">
      <data key="d0">340851890</data>
    </edge>
    <edge source="ITA" target="NZL">
      <data key="d0">8585177</data>
    </edge>
    <edge source="ITA" target="NER">
      <data key="d0">262782</data>
    </edge>
    <edge source="ITA" target="NOR">
      <data key="d0">42425769</data>
    </edge>
    <edge source="ITA" target="PAK">
      <data key="d0">1016013</data>
    </edge>
    <edge source="ITA" target="PAN">
      <data key="d0">4542362</data>
    </edge>
    <edge source="ITA" target="PRY">
      <data key="d0">485805</data>
    </edge>
    <edge source="ITA" target="PER">
      <data key="d0">2115807</data>
    </edge>
    <edge source="ITA" target="PHL">
      <data key="d0">2406420</data>
    </edge>
    <edge source="ITA" target="POL">
      <data key="d0">121502064</data>
    </edge>
    <edge source="ITA" target="PRT">
      <data key="d0">87329940</data>
    </edge>
    <edge source="ITA" target="ROU">
      <data key="d0">325819436</data>
    </edge>
    <edge source="ITA" target="RUS">
      <data key="d0">771331298</data>
    </edge>
    <edge source="ITA" target="SAU">
      <data key="d0">34026680</data>
    </edge>
    <edge source="ITA" target="SEN">
      <data key="d0">435986</data>
    </edge>
    <edge source="ITA" target="SRB">
      <data key="d0">77479656</data>
    </edge>
    <edge source="ITA" target="IND">
      <data key="d0">16372076</data>
    </edge>
    <edge source="ITA" target="SGP">
      <data key="d0">31818321</data>
    </edge>
    <edge source="ITA" target="SVK">
      <data key="d0">56351425</data>
    </edge>
    <edge source="ITA" target="VNM">
      <data key="d0">5851067</data>
    </edge>
    <edge source="ITA" target="SVN">
      <data key="d0">38369255</data>
    </edge>
    <edge source="ITA" target="ZAF">
      <data key="d0">41064543</data>
    </edge>
    <edge source="ITA" target="ZWE">
      <data key="d0">25011</data>
    </edge>
    <edge source="ITA" target="ESP">
      <data key="d0">340897595</data>
    </edge>
    <edge source="ITA" target="SWE">
      <data key="d0">83297275</data>
    </edge>
    <edge source="ITA" target="CHE">
      <data key="d0">851043687</data>
    </edge>
    <edge source="ITA" target="THA">
      <data key="d0">9105058</data>
    </edge>
    <edge source="ITA" target="TGO">
      <data key="d0">18697</data>
    </edge>
    <edge source="ITA" target="ARE">
      <data key="d0">112576578</data>
    </edge>
    <edge source="ITA" target="TUN">
      <data key="d0">56180905</data>
    </edge>
    <edge source="ITA" target="TUR">
      <data key="d0">87646250</data>
    </edge>
    <edge source="ITA" target="UGA">
      <data key="d0">211698</data>
    </edge>
    <edge source="ITA" target="UKR">
      <data key="d0">117925914</data>
    </edge>
    <edge source="ITA" target="MKD">
      <data key="d0">27311800</data>
    </edge>
    <edge source="ITA" target="EGY">
      <data key="d0">7043334</data>
    </edge>
    <edge source="ITA" target="GBR">
      <data key="d0">583903368</data>
    </edge>
    <edge source="ITA" target="TZA">
      <data key="d0">99544</data>
    </edge>
    <edge source="ITA" target="USA">
      <data key="d0">960730517</data>
    </edge>
    <edge source="ITA" target="BFA">
      <data key="d0">196797</data>
    </edge>
    <edge source="ITA" target="URY">
      <data key="d0">1333367</data>
    </edge>
    <edge source="JPN" target="AUS">
      <data key="d0">190549</data>
    </edge>
    <edge source="JPN" target="BEL">
      <data key="d0">328405</data>
    </edge>
    <edge source="JPN" target="BRA">
      <data key="d0">140274</data>
    </edge>
    <edge source="JPN" target="KHM">
      <data key="d0">17677</data>
    </edge>
    <edge source="JPN" target="CMR">
      <data key="d0">11989</data>
    </edge>
    <edge source="JPN" target="CAN">
      <data key="d0">81306</data>
    </edge>
    <edge source="JPN" target="CHL">
      <data key="d0">28964</data>
    </edge>
    <edge source="JPN" target="CHN">
      <data key="d0">23129242</data>
    </edge>
    <edge source="JPN" target="DNK">
      <data key="d0">16875</data>
    </edge>
    <edge source="JPN" target="ECU">
      <data key="d0">18779</data>
    </edge>
    <edge source="JPN" target="EST">
      <data key="d0">19694</data>
    </edge>
    <edge source="JPN" target="FIN">
      <data key="d0">68790</data>
    </edge>
    <edge source="JPN" target="FRA">
      <data key="d0">544085</data>
    </edge>
    <edge source="JPN" target="DEU">
      <data key="d0">353761</data>
    </edge>
    <edge source="JPN" target="HKG">
      <data key="d0">17061065</data>
    </edge>
    <edge source="JPN" target="IDN">
      <data key="d0">1063351</data>
    </edge>
    <edge source="JPN" target="ISR">
      <data key="d0">31545</data>
    </edge>
    <edge source="JPN" target="ITA">
      <data key="d0">116246</data>
    </edge>
    <edge source="JPN" target="KOR">
      <data key="d0">5459587</data>
    </edge>
    <edge source="JPN" target="LTU">
      <data key="d0">10323</data>
    </edge>
    <edge source="JPN" target="MYS">
      <data key="d0">222545</data>
    </edge>
    <edge source="JPN" target="NLD">
      <data key="d0">47618</data>
    </edge>
    <edge source="JPN" target="NZL">
      <data key="d0">12428</data>
    </edge>
    <edge source="JPN" target="PAK">
      <data key="d0">14094</data>
    </edge>
    <edge source="JPN" target="PHL">
      <data key="d0">1145910</data>
    </edge>
    <edge source="JPN" target="RUS">
      <data key="d0">107326</data>
    </edge>
    <edge source="JPN" target="IND">
      <data key="d0">40127</data>
    </edge>
    <edge source="JPN" target="SGP">
      <data key="d0">3027367</data>
    </edge>
    <edge source="JPN" target="VNM">
      <data key="d0">1726187</data>
    </edge>
    <edge source="JPN" target="ZAF">
      <data key="d0">12315</data>
    </edge>
    <edge source="JPN" target="ESP">
      <data key="d0">21047</data>
    </edge>
    <edge source="JPN" target="CHE">
      <data key="d0">26998</data>
    </edge>
    <edge source="JPN" target="THA">
      <data key="d0">1498356</data>
    </edge>
    <edge source="JPN" target="ARE">
      <data key="d0">189997</data>
    </edge>
    <edge source="JPN" target="TUR">
      <data key="d0">108817</data>
    </edge>
    <edge source="JPN" target="GBR">
      <data key="d0">214790</data>
    </edge>
    <edge source="JPN" target="USA">
      <data key="d0">1102639</data>
    </edge>
    <edge source="KAZ" target="BLR">
      <data key="d0">100780</data>
    </edge>
    <edge source="KAZ" target="DEU">
      <data key="d0">10900</data>
    </edge>
    <edge source="KAZ" target="KGZ">
      <data key="d0">36300</data>
    </edge>
    <edge source="KAZ" target="LTU">
      <data key="d0">12100</data>
    </edge>
    <edge source="KAZ" target="RUS">
      <data key="d0">49525290</data>
    </edge>
    <edge source="KAZ" target="TUR">
      <data key="d0">160200</data>
    </edge>
    <edge source="KOR" target="DZA">
      <data key="d0">50626</data>
    </edge>
    <edge source="KOR" target="AZE">
      <data key="d0">11375</data>
    </edge>
    <edge source="KOR" target="ARG">
      <data key="d0">63080</data>
    </edge>
    <edge source="KOR" target="AUS">
      <data key="d0">1240541</data>
    </edge>
    <edge source="KOR" target="AUT">
      <data key="d0">309192</data>
    </edge>
    <edge source="KOR" target="BEL">
      <data key="d0">63995</data>
    </edge>
    <edge source="KOR" target="BOL">
      <data key="d0">184982</data>
    </edge>
    <edge source="KOR" target="BRA">
      <data key="d0">1283082</data>
    </edge>
    <edge source="KOR" target="BDI">
      <data key="d0">18385</data>
    </edge>
    <edge source="KOR" target="KHM">
      <data key="d0">3886917</data>
    </edge>
    <edge source="KOR" target="CMR">
      <data key="d0">155500</data>
    </edge>
    <edge source="KOR" target="CAN">
      <data key="d0">1599718</data>
    </edge>
    <edge source="KOR" target="CHL">
      <data key="d0">359597</data>
    </edge>
    <edge source="KOR" target="CHN">
      <data key="d0">138777322</data>
    </edge>
    <edge source="KOR" target="COL">
      <data key="d0">12680</data>
    </edge>
    <edge source="KOR" target="CRI">
      <data key="d0">314136</data>
    </edge>
    <edge source="KOR" target="HRV">
      <data key="d0">10803</data>
    </edge>
    <edge source="KOR" target="CZE">
      <data key="d0">53470</data>
    </edge>
    <edge source="KOR" target="BEN">
      <data key="d0">54751</data>
    </edge>
    <edge source="KOR" target="DNK">
      <data key="d0">200357</data>
    </edge>
    <edge source="KOR" target="FIN">
      <data key="d0">168842</data>
    </edge>
    <edge source="KOR" target="FRA">
      <data key="d0">4350315</data>
    </edge>
    <edge source="KOR" target="DEU">
      <data key="d0">5399624</data>
    </edge>
    <edge source="KOR" target="GHA">
      <data key="d0">428109</data>
    </edge>
    <edge source="KOR" target="HKG">
      <data key="d0">20487321</data>
    </edge>
    <edge source="KOR" target="HUN">
      <data key="d0">94406</data>
    </edge>
    <edge source="KOR" target="IDN">
      <data key="d0">40947326</data>
    </edge>
    <edge source="KOR" target="ISR">
      <data key="d0">51196</data>
    </edge>
    <edge source="KOR" target="ITA">
      <data key="d0">4384858</data>
    </edge>
    <edge source="KOR" target="CIV">
      <data key="d0">28312</data>
    </edge>
    <edge source="KOR" target="JAM">
      <data key="d0">152435</data>
    </edge>
    <edge source="KOR" target="JPN">
      <data key="d0">90622417</data>
    </edge>
    <edge source="KOR" target="KAZ">
      <data key="d0">23104</data>
    </edge>
    <edge source="KOR" target="JOR">
      <data key="d0">20170</data>
    </edge>
    <edge source="KOR" target="LVA">
      <data key="d0">114892</data>
    </edge>
    <edge source="KOR" target="MDG">
      <data key="d0">305590</data>
    </edge>
    <edge source="KOR" target="MWI">
      <data key="d0">180781</data>
    </edge>
    <edge source="KOR" target="MYS">
      <data key="d0">327447</data>
    </edge>
    <edge source="KOR" target="MUS">
      <data key="d0">25643</data>
    </edge>
    <edge source="KOR" target="MEX">
      <data key="d0">534229</data>
    </edge>
    <edge source="KOR" target="MAR">
      <data key="d0">27871</data>
    </edge>
    <edge source="KOR" target="MOZ">
      <data key="d0">194542</data>
    </edge>
    <edge source="KOR" target="NLD">
      <data key="d0">3988477</data>
    </edge>
    <edge source="KOR" target="NZL">
      <data key="d0">120328</data>
    </edge>
    <edge source="KOR" target="NOR">
      <data key="d0">749465</data>
    </edge>
    <edge source="KOR" target="PAK">
      <data key="d0">43066</data>
    </edge>
    <edge source="KOR" target="PAN">
      <data key="d0">388470</data>
    </edge>
    <edge source="KOR" target="PRY">
      <data key="d0">76594</data>
    </edge>
    <edge source="KOR" target="PHL">
      <data key="d0">4849097</data>
    </edge>
    <edge source="KOR" target="POL">
      <data key="d0">44495</data>
    </edge>
    <edge source="KOR" target="ROU">
      <data key="d0">45283</data>
    </edge>
    <edge source="KOR" target="RUS">
      <data key="d0">281089</data>
    </edge>
    <edge source="KOR" target="SAU">
      <data key="d0">133020</data>
    </edge>
    <edge source="KOR" target="IND">
      <data key="d0">127619</data>
    </edge>
    <edge source="KOR" target="SGP">
      <data key="d0">914859</data>
    </edge>
    <edge source="KOR" target="SVK">
      <data key="d0">70513</data>
    </edge>
    <edge source="KOR" target="VNM">
      <data key="d0">63654348</data>
    </edge>
    <edge source="KOR" target="ZWE">
      <data key="d0">19473</data>
    </edge>
    <edge source="KOR" target="ESP">
      <data key="d0">617311</data>
    </edge>
    <edge source="KOR" target="SWE">
      <data key="d0">878183</data>
    </edge>
    <edge source="KOR" target="CHE">
      <data key="d0">1090304</data>
    </edge>
    <edge source="KOR" target="THA">
      <data key="d0">3886373</data>
    </edge>
    <edge source="KOR" target="ARE">
      <data key="d0">999343</data>
    </edge>
    <edge source="KOR" target="TUR">
      <data key="d0">135742</data>
    </edge>
    <edge source="KOR" target="UKR">
      <data key="d0">23679</data>
    </edge>
    <edge source="KOR" target="EGY">
      <data key="d0">26804</data>
    </edge>
    <edge source="KOR" target="GBR">
      <data key="d0">1870973</data>
    </edge>
    <edge source="KOR" target="TZA">
      <data key="d0">3512248</data>
    </edge>
    <edge source="KOR" target="USA">
      <data key="d0">24370789</data>
    </edge>
    <edge source="LBN" target="AUS">
      <data key="d0">99018</data>
    </edge>
    <edge source="LBN" target="ARM">
      <data key="d0">33120</data>
    </edge>
    <edge source="LBN" target="BEL">
      <data key="d0">68766</data>
    </edge>
    <edge source="LBN" target="CMR">
      <data key="d0">21843</data>
    </edge>
    <edge source="LBN" target="CAN">
      <data key="d0">151394</data>
    </edge>
    <edge source="LBN" target="CAF">
      <data key="d0">11104</data>
    </edge>
    <edge source="LBN" target="BEN">
      <data key="d0">117717</data>
    </edge>
    <edge source="LBN" target="FRA">
      <data key="d0">368667</data>
    </edge>
    <edge source="LBN" target="GEO">
      <data key="d0">17910</data>
    </edge>
    <edge source="LBN" target="DEU">
      <data key="d0">99876</data>
    </edge>
    <edge source="LBN" target="GRC">
      <data key="d0">66500</data>
    </edge>
    <edge source="LBN" target="HKG">
      <data key="d0">44842</data>
    </edge>
    <edge source="LBN" target="ITA">
      <data key="d0">330971</data>
    </edge>
    <edge source="LBN" target="CIV">
      <data key="d0">10168</data>
    </edge>
    <edge source="LBN" target="JOR">
      <data key="d0">427739</data>
    </edge>
    <edge source="LBN" target="MAR">
      <data key="d0">17081</data>
    </edge>
    <edge source="LBN" target="OMN">
      <data key="d0">78573</data>
    </edge>
    <edge source="LBN" target="PRT">
      <data key="d0">17727</data>
    </edge>
    <edge source="LBN" target="ROU">
      <data key="d0">18548</data>
    </edge>
    <edge source="LBN" target="SAU">
      <data key="d0">14409250</data>
    </edge>
    <edge source="LBN" target="SEN">
      <data key="d0">62758</data>
    </edge>
    <edge source="LBN" target="ZAF">
      <data key="d0">77397</data>
    </edge>
    <edge source="LBN" target="ESP">
      <data key="d0">88994</data>
    </edge>
    <edge source="LBN" target="CHE">
      <data key="d0">55384</data>
    </edge>
    <edge source="LBN" target="ARE">
      <data key="d0">2530289</data>
    </edge>
    <edge source="LBN" target="TUR">
      <data key="d0">16894</data>
    </edge>
    <edge source="LBN" target="EGY">
      <data key="d0">215473</data>
    </edge>
    <edge source="LBN" target="GBR">
      <data key="d0">28825</data>
    </edge>
    <edge source="LBN" target="BFA">
      <data key="d0">15842</data>
    </edge>
    <edge source="LTU" target="BEL">
      <data key="d0">24303</data>
    </edge>
    <edge source="LTU" target="BGR">
      <data key="d0">264999</data>
    </edge>
    <edge source="LTU" target="BLR">
      <data key="d0">905041</data>
    </edge>
    <edge source="LTU" target="CZE">
      <data key="d0">23477</data>
    </edge>
    <edge source="LTU" target="EST">
      <data key="d0">3146198</data>
    </edge>
    <edge source="LTU" target="FIN">
      <data key="d0">1037775</data>
    </edge>
    <edge source="LTU" target="FRA">
      <data key="d0">10538</data>
    </edge>
    <edge source="LTU" target="DEU">
      <data key="d0">1791570</data>
    </edge>
    <edge source="LTU" target="GRC">
      <data key="d0">65858</data>
    </edge>
    <edge source="LTU" target="IRL">
      <data key="d0">24796</data>
    </edge>
    <edge source="LTU" target="ITA">
      <data key="d0">33100</data>
    </edge>
    <edge source="LTU" target="JPN">
      <data key="d0">33043</data>
    </edge>
    <edge source="LTU" target="KAZ">
      <data key="d0">1703033</data>
    </edge>
    <edge source="LTU" target="LVA">
      <data key="d0">13420778</data>
    </edge>
    <edge source="LTU" target="NLD">
      <data key="d0">498640</data>
    </edge>
    <edge source="LTU" target="NOR">
      <data key="d0">93855</data>
    </edge>
    <edge source="LTU" target="PAN">
      <data key="d0">10956</data>
    </edge>
    <edge source="LTU" target="POL">
      <data key="d0">1070991</data>
    </edge>
    <edge source="LTU" target="PRT">
      <data key="d0">17211</data>
    </edge>
    <edge source="LTU" target="RUS">
      <data key="d0">32200801</data>
    </edge>
    <edge source="LTU" target="SVK">
      <data key="d0">145608</data>
    </edge>
    <edge source="LTU" target="ESP">
      <data key="d0">290000</data>
    </edge>
    <edge source="LTU" target="SWE">
      <data key="d0">176503</data>
    </edge>
    <edge source="LTU" target="CHE">
      <data key="d0">154858</data>
    </edge>
    <edge source="LTU" target="UKR">
      <data key="d0">199851</data>
    </edge>
    <edge source="LTU" target="GBR">
      <data key="d0">3197769</data>
    </edge>
    <edge source="NLD" target="DZA">
      <data key="d0">371660</data>
    </edge>
    <edge source="NLD" target="AZE">
      <data key="d0">129693</data>
    </edge>
    <edge source="NLD" target="AUS">
      <data key="d0">1202759</data>
    </edge>
    <edge source="NLD" target="AUT">
      <data key="d0">58344640</data>
    </edge>
    <edge source="NLD" target="ARM">
      <data key="d0">197719</data>
    </edge>
    <edge source="NLD" target="BEL">
      <data key="d0">319151357</data>
    </edge>
    <edge source="NLD" target="BWA">
      <data key="d0">113151</data>
    </edge>
    <edge source="NLD" target="BRA">
      <data key="d0">39628</data>
    </edge>
    <edge source="NLD" target="BGR">
      <data key="d0">3275889</data>
    </edge>
    <edge source="NLD" target="BLR">
      <data key="d0">70755</data>
    </edge>
    <edge source="NLD" target="CMR">
      <data key="d0">26401</data>
    </edge>
    <edge source="NLD" target="CAN">
      <data key="d0">4058033</data>
    </edge>
    <edge source="NLD" target="CHL">
      <data key="d0">381050</data>
    </edge>
    <edge source="NLD" target="CHN">
      <data key="d0">1123113</data>
    </edge>
    <edge source="NLD" target="HRV">
      <data key="d0">1393647</data>
    </edge>
    <edge source="NLD" target="CZE">
      <data key="d0">39742790</data>
    </edge>
    <edge source="NLD" target="BEN">
      <data key="d0">15401</data>
    </edge>
    <edge source="NLD" target="DNK">
      <data key="d0">44215210</data>
    </edge>
    <edge source="NLD" target="EST">
      <data key="d0">5348322</data>
    </edge>
    <edge source="NLD" target="FIN">
      <data key="d0">28687914</data>
    </edge>
    <edge source="NLD" target="FRA">
      <data key="d0">398772912</data>
    </edge>
    <edge source="NLD" target="GEO">
      <data key="d0">235396</data>
    </edge>
    <edge source="NLD" target="DEU">
      <data key="d0">789039170</data>
    </edge>
    <edge source="NLD" target="GHA">
      <data key="d0">64936</data>
    </edge>
    <edge source="NLD" target="GRC">
      <data key="d0">24455309</data>
    </edge>
    <edge source="NLD" target="GTM">
      <data key="d0">18924</data>
    </edge>
    <edge source="NLD" target="HKG">
      <data key="d0">448120</data>
    </edge>
    <edge source="NLD" target="HUN">
      <data key="d0">15507633</data>
    </edge>
    <edge source="NLD" target="IDN">
      <data key="d0">272490</data>
    </edge>
    <edge source="NLD" target="IRL">
      <data key="d0">15019830</data>
    </edge>
    <edge source="NLD" target="ISR">
      <data key="d0">1243958</data>
    </edge>
    <edge source="NLD" target="ITA">
      <data key="d0">364418508</data>
    </edge>
    <edge source="NLD" target="CIV">
      <data key="d0">25045</data>
    </edge>
    <edge source="NLD" target="JPN">
      <data key="d0">1672339</data>
    </edge>
    <edge source="NLD" target="KAZ">
      <data key="d0">507040</data>
    </edge>
    <edge source="NLD" target="JOR">
      <data key="d0">372588</data>
    </edge>
    <edge source="NLD" target="KOR">
      <data key="d0">1215926</data>
    </edge>
    <edge source="NLD" target="KGZ">
      <data key="d0">19846</data>
    </edge>
    <edge source="NLD" target="LBN">
      <data key="d0">441327</data>
    </edge>
    <edge source="NLD" target="LVA">
      <data key="d0">3598974</data>
    </edge>
    <edge source="NLD" target="LTU">
      <data key="d0">3086521</data>
    </edge>
    <edge source="NLD" target="MYS">
      <data key="d0">168192</data>
    </edge>
    <edge source="NLD" target="MUS">
      <data key="d0">50751</data>
    </edge>
    <edge source="NLD" target="MEX">
      <data key="d0">44120</data>
    </edge>
    <edge source="NLD" target="MAR">
      <data key="d0">628162</data>
    </edge>
    <edge source="NLD" target="MOZ">
      <data key="d0">40535</data>
    </edge>
    <edge source="NLD" target="NZL">
      <data key="d0">1089093</data>
    </edge>
    <edge source="NLD" target="NOR">
      <data key="d0">19618946</data>
    </edge>
    <edge source="NLD" target="PAK">
      <data key="d0">118447</data>
    </edge>
    <edge source="NLD" target="PAN">
      <data key="d0">102260</data>
    </edge>
    <edge source="NLD" target="PER">
      <data key="d0">10338</data>
    </edge>
    <edge source="NLD" target="PHL">
      <data key="d0">2777140</data>
    </edge>
    <edge source="NLD" target="POL">
      <data key="d0">64801659</data>
    </edge>
    <edge source="NLD" target="PRT">
      <data key="d0">39553277</data>
    </edge>
    <edge source="NLD" target="ROU">
      <data key="d0">10784316</data>
    </edge>
    <edge source="NLD" target="RUS">
      <data key="d0">13526775</data>
    </edge>
    <edge source="NLD" target="SAU">
      <data key="d0">978860</data>
    </edge>
    <edge source="NLD" target="SRB">
      <data key="d0">1301464</data>
    </edge>
    <edge source="NLD" target="IND">
      <data key="d0">1976833</data>
    </edge>
    <edge source="NLD" target="SGP">
      <data key="d0">663804</data>
    </edge>
    <edge source="NLD" target="SVK">
      <data key="d0">10030327</data>
    </edge>
    <edge source="NLD" target="VNM">
      <data key="d0">66410</data>
    </edge>
    <edge source="NLD" target="SVN">
      <data key="d0">8060747</data>
    </edge>
    <edge source="NLD" target="ZAF">
      <data key="d0">1096652</data>
    </edge>
    <edge source="NLD" target="ESP">
      <data key="d0">137955363</data>
    </edge>
    <edge source="NLD" target="SWE">
      <data key="d0">91844023</data>
    </edge>
    <edge source="NLD" target="CHE">
      <data key="d0">43938208</data>
    </edge>
    <edge source="NLD" target="THA">
      <data key="d0">88331</data>
    </edge>
    <edge source="NLD" target="ARE">
      <data key="d0">7997984</data>
    </edge>
    <edge source="NLD" target="TUN">
      <data key="d0">1216660</data>
    </edge>
    <edge source="NLD" target="TUR">
      <data key="d0">33097020</data>
    </edge>
    <edge source="NLD" target="UGA">
      <data key="d0">13626</data>
    </edge>
    <edge source="NLD" target="UKR">
      <data key="d0">3848717</data>
    </edge>
    <edge source="NLD" target="EGY">
      <data key="d0">122910</data>
    </edge>
    <edge source="NLD" target="GBR">
      <data key="d0">388058983</data>
    </edge>
    <edge source="NLD" target="TZA">
      <data key="d0">24919</data>
    </edge>
    <edge source="NLD" target="USA">
      <data key="d0">15734560</data>
    </edge>
    <edge source="NLD" target="BFA">
      <data key="d0">308082</data>
    </edge>
    <edge source="NLD" target="URY">
      <data key="d0">16493</data>
    </edge>
    <edge source="NOR" target="AZE">
      <data key="d0">11341</data>
    </edge>
    <edge source="NOR" target="AUS">
      <data key="d0">30437</data>
    </edge>
    <edge source="NOR" target="AUT">
      <data key="d0">12462</data>
    </edge>
    <edge source="NOR" target="BEL">
      <data key="d0">35933</data>
    </edge>
    <edge source="NOR" target="BGR">
      <data key="d0">10050</data>
    </edge>
    <edge source="NOR" target="BLR">
      <data key="d0">47117</data>
    </edge>
    <edge source="NOR" target="CAN">
      <data key="d0">20507</data>
    </edge>
    <edge source="NOR" target="CHN">
      <data key="d0">62543</data>
    </edge>
    <edge source="NOR" target="CZE">
      <data key="d0">35053</data>
    </edge>
    <edge source="NOR" target="DNK">
      <data key="d0">2851892</data>
    </edge>
    <edge source="NOR" target="EST">
      <data key="d0">25269</data>
    </edge>
    <edge source="NOR" target="FIN">
      <data key="d0">167362</data>
    </edge>
    <edge source="NOR" target="FRA">
      <data key="d0">148275</data>
    </edge>
    <edge source="NOR" target="DEU">
      <data key="d0">444008</data>
    </edge>
    <edge source="NOR" target="GRC">
      <data key="d0">12585</data>
    </edge>
    <edge source="NOR" target="ISR">
      <data key="d0">17150</data>
    </edge>
    <edge source="NOR" target="ITA">
      <data key="d0">145748</data>
    </edge>
    <edge source="NOR" target="JPN">
      <data key="d0">35545</data>
    </edge>
    <edge source="NOR" target="LTU">
      <data key="d0">12047</data>
    </edge>
    <edge source="NOR" target="NLD">
      <data key="d0">323062</data>
    </edge>
    <edge source="NOR" target="PAN">
      <data key="d0">28907</data>
    </edge>
    <edge source="NOR" target="POL">
      <data key="d0">43197</data>
    </edge>
    <edge source="NOR" target="PRT">
      <data key="d0">152574</data>
    </edge>
    <edge source="NOR" target="ROU">
      <data key="d0">13063</data>
    </edge>
    <edge source="NOR" target="RUS">
      <data key="d0">442291</data>
    </edge>
    <edge source="NOR" target="SGP">
      <data key="d0">32304</data>
    </edge>
    <edge source="NOR" target="VNM">
      <data key="d0">39531</data>
    </edge>
    <edge source="NOR" target="ESP">
      <data key="d0">148983</data>
    </edge>
    <edge source="NOR" target="SWE">
      <data key="d0">18639512</data>
    </edge>
    <edge source="NOR" target="CHE">
      <data key="d0">54836</data>
    </edge>
    <edge source="NOR" target="GBR">
      <data key="d0">219177</data>
    </edge>
    <edge source="NOR" target="USA">
      <data key="d0">94820</data>
    </edge>
    <edge source="NOR" target="URY">
      <data key="d0">14270</data>
    </edge>
    <edge source="ROU" target="ALB">
      <data key="d0">20016</data>
    </edge>
    <edge source="ROU" target="AUS">
      <data key="d0">256630</data>
    </edge>
    <edge source="ROU" target="AUT">
      <data key="d0">132780402</data>
    </edge>
    <edge source="ROU" target="BEL">
      <data key="d0">4713065</data>
    </edge>
    <edge source="ROU" target="BGR">
      <data key="d0">7993256</data>
    </edge>
    <edge source="ROU" target="BLR">
      <data key="d0">141603</data>
    </edge>
    <edge source="ROU" target="CAN">
      <data key="d0">690413</data>
    </edge>
    <edge source="ROU" target="CHL">
      <data key="d0">178718</data>
    </edge>
    <edge source="ROU" target="CHN">
      <data key="d0">306119</data>
    </edge>
    <edge source="ROU" target="HRV">
      <data key="d0">703115</data>
    </edge>
    <edge source="ROU" target="CZE">
      <data key="d0">5691626</data>
    </edge>
    <edge source="ROU" target="DNK">
      <data key="d0">3727946</data>
    </edge>
    <edge source="ROU" target="EST">
      <data key="d0">27711</data>
    </edge>
    <edge source="ROU" target="FIN">
      <data key="d0">125453</data>
    </edge>
    <edge source="ROU" target="FRA">
      <data key="d0">96866132</data>
    </edge>
    <edge source="ROU" target="DEU">
      <data key="d0">126634468</data>
    </edge>
    <edge source="ROU" target="GRC">
      <data key="d0">933496</data>
    </edge>
    <edge source="ROU" target="HKG">
      <data key="d0">568640</data>
    </edge>
    <edge source="ROU" target="HUN">
      <data key="d0">46535593</data>
    </edge>
    <edge source="ROU" target="IRL">
      <data key="d0">43321</data>
    </edge>
    <edge source="ROU" target="ISR">
      <data key="d0">525496</data>
    </edge>
    <edge source="ROU" target="ITA">
      <data key="d0">889957986</data>
    </edge>
    <edge source="ROU" target="JPN">
      <data key="d0">5281769</data>
    </edge>
    <edge source="ROU" target="KAZ">
      <data key="d0">151241</data>
    </edge>
    <edge source="ROU" target="JOR">
      <data key="d0">1271219</data>
    </edge>
    <edge source="ROU" target="KOR">
      <data key="d0">30650</data>
    </edge>
    <edge source="ROU" target="LBN">
      <data key="d0">213599</data>
    </edge>
    <edge source="ROU" target="LVA">
      <data key="d0">242066</data>
    </edge>
    <edge source="ROU" target="LTU">
      <data key="d0">48470</data>
    </edge>
    <edge source="ROU" target="MDA">
      <data key="d0">4929423</data>
    </edge>
    <edge source="ROU" target="MAR">
      <data key="d0">55419</data>
    </edge>
    <edge source="ROU" target="MOZ">
      <data key="d0">18795</data>
    </edge>
    <edge source="ROU" target="NLD">
      <data key="d0">52705954</data>
    </edge>
    <edge source="ROU" target="NZL">
      <data key="d0">20020</data>
    </edge>
    <edge source="ROU" target="NOR">
      <data key="d0">2674546</data>
    </edge>
    <edge source="ROU" target="PAK">
      <data key="d0">22017</data>
    </edge>
    <edge source="ROU" target="PAN">
      <data key="d0">12911</data>
    </edge>
    <edge source="ROU" target="PER">
      <data key="d0">70327</data>
    </edge>
    <edge source="ROU" target="POL">
      <data key="d0">6323082</data>
    </edge>
    <edge source="ROU" target="PRT">
      <data key="d0">2603852</data>
    </edge>
    <edge source="ROU" target="RUS">
      <data key="d0">2968512</data>
    </edge>
    <edge source="ROU" target="SRB">
      <data key="d0">655483</data>
    </edge>
    <edge source="ROU" target="IND">
      <data key="d0">633787</data>
    </edge>
    <edge source="ROU" target="SGP">
      <data key="d0">24708</data>
    </edge>
    <edge source="ROU" target="SVK">
      <data key="d0">81852832</data>
    </edge>
    <edge source="ROU" target="VNM">
      <data key="d0">285311</data>
    </edge>
    <edge source="ROU" target="SVN">
      <data key="d0">4076116</data>
    </edge>
    <edge source="ROU" target="ZAF">
      <data key="d0">10607</data>
    </edge>
    <edge source="ROU" target="ESP">
      <data key="d0">31119258</data>
    </edge>
    <edge source="ROU" target="SWE">
      <data key="d0">3115012</data>
    </edge>
    <edge source="ROU" target="CHE">
      <data key="d0">9513487</data>
    </edge>
    <edge source="ROU" target="ARE">
      <data key="d0">531593</data>
    </edge>
    <edge source="ROU" target="TUN">
      <data key="d0">129287</data>
    </edge>
    <edge source="ROU" target="TUR">
      <data key="d0">198002</data>
    </edge>
    <edge source="ROU" target="UKR">
      <data key="d0">8882155</data>
    </edge>
    <edge source="ROU" target="MKD">
      <data key="d0">196253</data>
    </edge>
    <edge source="ROU" target="EGY">
      <data key="d0">18915</data>
    </edge>
    <edge source="ROU" target="GBR">
      <data key="d0">17784914</data>
    </edge>
    <edge source="ROU" target="USA">
      <data key="d0">10377420</data>
    </edge>
    <edge source="ROU" target="BFA">
      <data key="d0">15740</data>
    </edge>
    <edge source="RUS" target="AZE">
      <data key="d0">840957</data>
    </edge>
    <edge source="RUS" target="AUS">
      <data key="d0">67338</data>
    </edge>
    <edge source="RUS" target="ARM">
      <data key="d0">1129042</data>
    </edge>
    <edge source="RUS" target="BEL">
      <data key="d0">10338</data>
    </edge>
    <edge source="RUS" target="BGR">
      <data key="d0">108061</data>
    </edge>
    <edge source="RUS" target="BLR">
      <data key="d0">24737308</data>
    </edge>
    <edge source="RUS" target="CHN">
      <data key="d0">132772</data>
    </edge>
    <edge source="RUS" target="CZE">
      <data key="d0">158078</data>
    </edge>
    <edge source="RUS" target="DNK">
      <data key="d0">153875</data>
    </edge>
    <edge source="RUS" target="EST">
      <data key="d0">786331</data>
    </edge>
    <edge source="RUS" target="FIN">
      <data key="d0">667073</data>
    </edge>
    <edge source="RUS" target="FRA">
      <data key="d0">857256</data>
    </edge>
    <edge source="RUS" target="GEO">
      <data key="d0">2086676</data>
    </edge>
    <edge source="RUS" target="DEU">
      <data key="d0">1136895</data>
    </edge>
    <edge source="RUS" target="GRC">
      <data key="d0">10550</data>
    </edge>
    <edge source="RUS" target="HKG">
      <data key="d0">43450</data>
    </edge>
    <edge source="RUS" target="HUN">
      <data key="d0">14017</data>
    </edge>
    <edge source="RUS" target="ISR">
      <data key="d0">11317</data>
    </edge>
    <edge source="RUS" target="ITA">
      <data key="d0">1286644</data>
    </edge>
    <edge source="RUS" target="JPN">
      <data key="d0">751574</data>
    </edge>
    <edge source="RUS" target="KAZ">
      <data key="d0">39838840</data>
    </edge>
    <edge source="RUS" target="KOR">
      <data key="d0">303107</data>
    </edge>
    <edge source="RUS" target="KGZ">
      <data key="d0">3068826</data>
    </edge>
    <edge source="RUS" target="LVA">
      <data key="d0">4423764</data>
    </edge>
    <edge source="RUS" target="LTU">
      <data key="d0">892289</data>
    </edge>
    <edge source="RUS" target="MEX">
      <data key="d0">17757</data>
    </edge>
    <edge source="RUS" target="MDA">
      <data key="d0">186484</data>
    </edge>
    <edge source="RUS" target="NLD">
      <data key="d0">75105</data>
    </edge>
    <edge source="RUS" target="NOR">
      <data key="d0">14991</data>
    </edge>
    <edge source="RUS" target="POL">
      <data key="d0">398586</data>
    </edge>
    <edge source="RUS" target="SRB">
      <data key="d0">10449</data>
    </edge>
    <edge source="RUS" target="SGP">
      <data key="d0">12674</data>
    </edge>
    <edge source="RUS" target="SVK">
      <data key="d0">10179</data>
    </edge>
    <edge source="RUS" target="ZAF">
      <data key="d0">30640</data>
    </edge>
    <edge source="RUS" target="ESP">
      <data key="d0">147488</data>
    </edge>
    <edge source="RUS" target="SWE">
      <data key="d0">106449</data>
    </edge>
    <edge source="RUS" target="CHE">
      <data key="d0">231810</data>
    </edge>
    <edge source="RUS" target="ARE">
      <data key="d0">775144</data>
    </edge>
    <edge source="RUS" target="TUR">
      <data key="d0">129809</data>
    </edge>
    <edge source="RUS" target="UKR">
      <data key="d0">12007351</data>
    </edge>
    <edge source="RUS" target="GBR">
      <data key="d0">172225</data>
    </edge>
    <edge source="RUS" target="USA">
      <data key="d0">1881211</data>
    </edge>
    <edge source="SAU" target="AZE">
      <data key="d0">26933</data>
    </edge>
    <edge source="SAU" target="BEL">
      <data key="d0">272534</data>
    </edge>
    <edge source="SAU" target="BEN">
      <data key="d0">48800</data>
    </edge>
    <edge source="SAU" target="KAZ">
      <data key="d0">225067</data>
    </edge>
    <edge source="SAU" target="JOR">
      <data key="d0">162934</data>
    </edge>
    <edge source="SAU" target="LBN">
      <data key="d0">66400</data>
    </edge>
    <edge source="SAU" target="MAR">
      <data key="d0">56533</data>
    </edge>
    <edge source="SAU" target="OMN">
      <data key="d0">178667</data>
    </edge>
    <edge source="SAU" target="ESP">
      <data key="d0">118933</data>
    </edge>
    <edge source="SAU" target="ARE">
      <data key="d0">1351468</data>
    </edge>
    <edge source="SRB" target="ALB">
      <data key="d0">381906</data>
    </edge>
    <edge source="SRB" target="AUS">
      <data key="d0">85139</data>
    </edge>
    <edge source="SRB" target="AUT">
      <data key="d0">47322</data>
    </edge>
    <edge source="SRB" target="BEL">
      <data key="d0">14119</data>
    </edge>
    <edge source="SRB" target="BRA">
      <data key="d0">72477</data>
    </edge>
    <edge source="SRB" target="BGR">
      <data key="d0">284820</data>
    </edge>
    <edge source="SRB" target="BLR">
      <data key="d0">285135</data>
    </edge>
    <edge source="SRB" target="KHM">
      <data key="d0">274348</data>
    </edge>
    <edge source="SRB" target="CAN">
      <data key="d0">184681</data>
    </edge>
    <edge source="SRB" target="CHN">
      <data key="d0">7208760</data>
    </edge>
    <edge source="SRB" target="HRV">
      <data key="d0">5162279</data>
    </edge>
    <edge source="SRB" target="CZE">
      <data key="d0">66528</data>
    </edge>
    <edge source="SRB" target="DNK">
      <data key="d0">2291746</data>
    </edge>
    <edge source="SRB" target="EST">
      <data key="d0">173814</data>
    </edge>
    <edge source="SRB" target="FIN">
      <data key="d0">4469995</data>
    </edge>
    <edge source="SRB" target="FRA">
      <data key="d0">3039375</data>
    </edge>
    <edge source="SRB" target="DEU">
      <data key="d0">2033685</data>
    </edge>
    <edge source="SRB" target="GRC">
      <data key="d0">552936</data>
    </edge>
    <edge source="SRB" target="HUN">
      <data key="d0">1759216</data>
    </edge>
    <edge source="SRB" target="IDN">
      <data key="d0">4556785</data>
    </edge>
    <edge source="SRB" target="IRL">
      <data key="d0">77871</data>
    </edge>
    <edge source="SRB" target="ITA">
      <data key="d0">121828192</data>
    </edge>
    <edge source="SRB" target="JPN">
      <data key="d0">25326</data>
    </edge>
    <edge source="SRB" target="LTU">
      <data key="d0">27108</data>
    </edge>
    <edge source="SRB" target="NLD">
      <data key="d0">230936</data>
    </edge>
    <edge source="SRB" target="POL">
      <data key="d0">30740</data>
    </edge>
    <edge source="SRB" target="PRT">
      <data key="d0">25418</data>
    </edge>
    <edge source="SRB" target="ROU">
      <data key="d0">5942757</data>
    </edge>
    <edge source="SRB" target="RUS">
      <data key="d0">3657647</data>
    </edge>
    <edge source="SRB" target="IND">
      <data key="d0">299969</data>
    </edge>
    <edge source="SRB" target="SVK">
      <data key="d0">61040</data>
    </edge>
    <edge source="SRB" target="VNM">
      <data key="d0">5361068</data>
    </edge>
    <edge source="SRB" target="SVN">
      <data key="d0">18667597</data>
    </edge>
    <edge source="SRB" target="SWE">
      <data key="d0">896438</data>
    </edge>
    <edge source="SRB" target="CHE">
      <data key="d0">314066</data>
    </edge>
    <edge source="SRB" target="THA">
      <data key="d0">254056</data>
    </edge>
    <edge source="SRB" target="TUR">
      <data key="d0">25494</data>
    </edge>
    <edge source="SRB" target="UKR">
      <data key="d0">74891</data>
    </edge>
    <edge source="SRB" target="MKD">
      <data key="d0">5908861</data>
    </edge>
    <edge source="SRB" target="GBR">
      <data key="d0">611372</data>
    </edge>
    <edge source="SRB" target="USA">
      <data key="d0">1847639</data>
    </edge>
    <edge source="SVK" target="AUS">
      <data key="d0">2280550</data>
    </edge>
    <edge source="SVK" target="AUT">
      <data key="d0">56501591</data>
    </edge>
    <edge source="SVK" target="BEL">
      <data key="d0">2041907</data>
    </edge>
    <edge source="SVK" target="BGR">
      <data key="d0">3430644</data>
    </edge>
    <edge source="SVK" target="BLR">
      <data key="d0">22450</data>
    </edge>
    <edge source="SVK" target="CAN">
      <data key="d0">5426045</data>
    </edge>
    <edge source="SVK" target="CHL">
      <data key="d0">26078</data>
    </edge>
    <edge source="SVK" target="CHN">
      <data key="d0">24327760</data>
    </edge>
    <edge source="SVK" target="HRV">
      <data key="d0">59917</data>
    </edge>
    <edge source="SVK" target="CZE">
      <data key="d0">45228574</data>
    </edge>
    <edge source="SVK" target="DNK">
      <data key="d0">37320549</data>
    </edge>
    <edge source="SVK" target="ETH">
      <data key="d0">38691</data>
    </edge>
    <edge source="SVK" target="EST">
      <data key="d0">24901</data>
    </edge>
    <edge source="SVK" target="FIN">
      <data key="d0">8737380</data>
    </edge>
    <edge source="SVK" target="FRA">
      <data key="d0">29709501</data>
    </edge>
    <edge source="SVK" target="GEO">
      <data key="d0">17802</data>
    </edge>
    <edge source="SVK" target="DEU">
      <data key="d0">491027766</data>
    </edge>
    <edge source="SVK" target="GRC">
      <data key="d0">48653</data>
    </edge>
    <edge source="SVK" target="HKG">
      <data key="d0">3531401</data>
    </edge>
    <edge source="SVK" target="HUN">
      <data key="d0">28006184</data>
    </edge>
    <edge source="SVK" target="IDN">
      <data key="d0">293588</data>
    </edge>
    <edge source="SVK" target="IRL">
      <data key="d0">1533612</data>
    </edge>
    <edge source="SVK" target="ITA">
      <data key="d0">29506235</data>
    </edge>
    <edge source="SVK" target="JPN">
      <data key="d0">2003597</data>
    </edge>
    <edge source="SVK" target="KOR">
      <data key="d0">627325</data>
    </edge>
    <edge source="SVK" target="LVA">
      <data key="d0">243692</data>
    </edge>
    <edge source="SVK" target="LTU">
      <data key="d0">23204</data>
    </edge>
    <edge source="SVK" target="MYS">
      <data key="d0">179222</data>
    </edge>
    <edge source="SVK" target="MAR">
      <data key="d0">60891</data>
    </edge>
    <edge source="SVK" target="NLD">
      <data key="d0">5733869</data>
    </edge>
    <edge source="SVK" target="NZL">
      <data key="d0">422927</data>
    </edge>
    <edge source="SVK" target="NOR">
      <data key="d0">4450622</data>
    </edge>
    <edge source="SVK" target="POL">
      <data key="d0">81375145</data>
    </edge>
    <edge source="SVK" target="PRT">
      <data key="d0">3145314</data>
    </edge>
    <edge source="SVK" target="ROU">
      <data key="d0">61496160</data>
    </edge>
    <edge source="SVK" target="RUS">
      <data key="d0">32841475</data>
    </edge>
    <edge source="SVK" target="SAU">
      <data key="d0">619233</data>
    </edge>
    <edge source="SVK" target="SRB">
      <data key="d0">63088</data>
    </edge>
    <edge source="SVK" target="SGP">
      <data key="d0">1224979</data>
    </edge>
    <edge source="SVK" target="VNM">
      <data key="d0">354242</data>
    </edge>
    <edge source="SVK" target="SVN">
      <data key="d0">6398311</data>
    </edge>
    <edge source="SVK" target="ESP">
      <data key="d0">153671</data>
    </edge>
    <edge source="SVK" target="SWE">
      <data key="d0">3424378</data>
    </edge>
    <edge source="SVK" target="CHE">
      <data key="d0">3377544</data>
    </edge>
    <edge source="SVK" target="THA">
      <data key="d0">502051</data>
    </edge>
    <edge source="SVK" target="ARE">
      <data key="d0">3967374</data>
    </edge>
    <edge source="SVK" target="TUR">
      <data key="d0">4668138</data>
    </edge>
    <edge source="SVK" target="UGA">
      <data key="d0">14415</data>
    </edge>
    <edge source="SVK" target="UKR">
      <data key="d0">5789845</data>
    </edge>
    <edge source="SVK" target="GBR">
      <data key="d0">2459266</data>
    </edge>
    <edge source="SVK" target="USA">
      <data key="d0">27901830</data>
    </edge>
    <edge source="SVN" target="ALB">
      <data key="d0">157844</data>
    </edge>
    <edge source="SVN" target="ARG">
      <data key="d0">14163</data>
    </edge>
    <edge source="SVN" target="AUS">
      <data key="d0">55447</data>
    </edge>
    <edge source="SVN" target="AUT">
      <data key="d0">6043957</data>
    </edge>
    <edge source="SVN" target="BEL">
      <data key="d0">65429</data>
    </edge>
    <edge source="SVN" target="BGR">
      <data key="d0">1883125</data>
    </edge>
    <edge source="SVN" target="BLR">
      <data key="d0">27715</data>
    </edge>
    <edge source="SVN" target="CAN">
      <data key="d0">881808</data>
    </edge>
    <edge source="SVN" target="CHL">
      <data key="d0">21898</data>
    </edge>
    <edge source="SVN" target="CHN">
      <data key="d0">463955</data>
    </edge>
    <edge source="SVN" target="HRV">
      <data key="d0">18556379</data>
    </edge>
    <edge source="SVN" target="CZE">
      <data key="d0">2654396</data>
    </edge>
    <edge source="SVN" target="DNK">
      <data key="d0">1048344</data>
    </edge>
    <edge source="SVN" target="EST">
      <data key="d0">492459</data>
    </edge>
    <edge source="SVN" target="FIN">
      <data key="d0">2349882</data>
    </edge>
    <edge source="SVN" target="FRA">
      <data key="d0">3326393</data>
    </edge>
    <edge source="SVN" target="DEU">
      <data key="d0">35116096</data>
    </edge>
    <edge source="SVN" target="GRC">
      <data key="d0">99192</data>
    </edge>
    <edge source="SVN" target="HKG">
      <data key="d0">165594</data>
    </edge>
    <edge source="SVN" target="HUN">
      <data key="d0">2536001</data>
    </edge>
    <edge source="SVN" target="IRL">
      <data key="d0">486843</data>
    </edge>
    <edge source="SVN" target="ISR">
      <data key="d0">133495</data>
    </edge>
    <edge source="SVN" target="ITA">
      <data key="d0">5898752</data>
    </edge>
    <edge source="SVN" target="JPN">
      <data key="d0">103791</data>
    </edge>
    <edge source="SVN" target="KAZ">
      <data key="d0">146782</data>
    </edge>
    <edge source="SVN" target="KGZ">
      <data key="d0">24903</data>
    </edge>
    <edge source="SVN" target="LVA">
      <data key="d0">188102</data>
    </edge>
    <edge source="SVN" target="LTU">
      <data key="d0">265902</data>
    </edge>
    <edge source="SVN" target="NLD">
      <data key="d0">3059762</data>
    </edge>
    <edge source="SVN" target="NOR">
      <data key="d0">2721490</data>
    </edge>
    <edge source="SVN" target="POL">
      <data key="d0">3218205</data>
    </edge>
    <edge source="SVN" target="PRT">
      <data key="d0">632811</data>
    </edge>
    <edge source="SVN" target="ROU">
      <data key="d0">1807385</data>
    </edge>
    <edge source="SVN" target="RUS">
      <data key="d0">2030138</data>
    </edge>
    <edge source="SVN" target="SRB">
      <data key="d0">9170946</data>
    </edge>
    <edge source="SVN" target="IND">
      <data key="d0">292385</data>
    </edge>
    <edge source="SVN" target="SVK">
      <data key="d0">1612181</data>
    </edge>
    <edge source="SVN" target="ESP">
      <data key="d0">175192</data>
    </edge>
    <edge source="SVN" target="SWE">
      <data key="d0">4508583</data>
    </edge>
    <edge source="SVN" target="CHE">
      <data key="d0">969390</data>
    </edge>
    <edge source="SVN" target="TUN">
      <data key="d0">211262</data>
    </edge>
    <edge source="SVN" target="TUR">
      <data key="d0">346753</data>
    </edge>
    <edge source="SVN" target="UKR">
      <data key="d0">271947</data>
    </edge>
    <edge source="SVN" target="MKD">
      <data key="d0">1729541</data>
    </edge>
    <edge source="SVN" target="GBR">
      <data key="d0">2565001</data>
    </edge>
    <edge source="SVN" target="USA">
      <data key="d0">676870</data>
    </edge>
    <edge source="ESP" target="ALB">
      <data key="d0">8824080</data>
    </edge>
    <edge source="ESP" target="DZA">
      <data key="d0">15501261</data>
    </edge>
    <edge source="ESP" target="AZE">
      <data key="d0">852254</data>
    </edge>
    <edge source="ESP" target="ARG">
      <data key="d0">1506887</data>
    </edge>
    <edge source="ESP" target="AUS">
      <data key="d0">18083147</data>
    </edge>
    <edge source="ESP" target="AUT">
      <data key="d0">26995992</data>
    </edge>
    <edge source="ESP" target="ARM">
      <data key="d0">434355</data>
    </edge>
    <edge source="ESP" target="BEL">
      <data key="d0">103392576</data>
    </edge>
    <edge source="ESP" target="BOL">
      <data key="d0">55590</data>
    </edge>
    <edge source="ESP" target="BRA">
      <data key="d0">3322032</data>
    </edge>
    <edge source="ESP" target="BGR">
      <data key="d0">4065678</data>
    </edge>
    <edge source="ESP" target="BLR">
      <data key="d0">183999</data>
    </edge>
    <edge source="ESP" target="CMR">
      <data key="d0">543540</data>
    </edge>
    <edge source="ESP" target="CAN">
      <data key="d0">20047450</data>
    </edge>
    <edge source="ESP" target="CHL">
      <data key="d0">10213696</data>
    </edge>
    <edge source="ESP" target="CHN">
      <data key="d0">40534141</data>
    </edge>
    <edge source="ESP" target="COL">
      <data key="d0">4525448</data>
    </edge>
    <edge source="ESP" target="CRI">
      <data key="d0">2168836</data>
    </edge>
    <edge source="ESP" target="HRV">
      <data key="d0">4650741</data>
    </edge>
    <edge source="ESP" target="CZE">
      <data key="d0">13559921</data>
    </edge>
    <edge source="ESP" target="BEN">
      <data key="d0">94530</data>
    </edge>
    <edge source="ESP" target="DNK">
      <data key="d0">23277902</data>
    </edge>
    <edge source="ESP" target="ECU">
      <data key="d0">776022</data>
    </edge>
    <edge source="ESP" target="SLV">
      <data key="d0">344959</data>
    </edge>
    <edge source="ESP" target="EST">
      <data key="d0">2508238</data>
    </edge>
    <edge source="ESP" target="FIN">
      <data key="d0">11018373</data>
    </edge>
    <edge source="ESP" target="FRA">
      <data key="d0">597154992</data>
    </edge>
    <edge source="ESP" target="GEO">
      <data key="d0">1243962</data>
    </edge>
    <edge source="ESP" target="DEU">
      <data key="d0">267737498</data>
    </edge>
    <edge source="ESP" target="GHA">
      <data key="d0">937160</data>
    </edge>
    <edge source="ESP" target="GRC">
      <data key="d0">52520470</data>
    </edge>
    <edge source="ESP" target="GTM">
      <data key="d0">511739</data>
    </edge>
    <edge source="ESP" target="HND">
      <data key="d0">292296</data>
    </edge>
    <edge source="ESP" target="HKG">
      <data key="d0">15469658</data>
    </edge>
    <edge source="ESP" target="HUN">
      <data key="d0">17008549</data>
    </edge>
    <edge source="ESP" target="IDN">
      <data key="d0">1666874</data>
    </edge>
    <edge source="ESP" target="IRL">
      <data key="d0">16830003</data>
    </edge>
    <edge source="ESP" target="ISR">
      <data key="d0">13204864</data>
    </edge>
    <edge source="ESP" target="ITA">
      <data key="d0">321388332</data>
    </edge>
    <edge source="ESP" target="CIV">
      <data key="d0">769896</data>
    </edge>
    <edge source="ESP" target="JPN">
      <data key="d0">52043897</data>
    </edge>
    <edge source="ESP" target="KAZ">
      <data key="d0">3716638</data>
    </edge>
    <edge source="ESP" target="JOR">
      <data key="d0">1215577</data>
    </edge>
    <edge source="ESP" target="KOR">
      <data key="d0">11418050</data>
    </edge>
    <edge source="ESP" target="KGZ">
      <data key="d0">203372</data>
    </edge>
    <edge source="ESP" target="LBN">
      <data key="d0">6826409</data>
    </edge>
    <edge source="ESP" target="LVA">
      <data key="d0">2553076</data>
    </edge>
    <edge source="ESP" target="LTU">
      <data key="d0">3693163</data>
    </edge>
    <edge source="ESP" target="MYS">
      <data key="d0">1596212</data>
    </edge>
    <edge source="ESP" target="MRT">
      <data key="d0">786635</data>
    </edge>
    <edge source="ESP" target="MUS">
      <data key="d0">63523</data>
    </edge>
    <edge source="ESP" target="MEX">
      <data key="d0">45951801</data>
    </edge>
    <edge source="ESP" target="MDA">
      <data key="d0">168267</data>
    </edge>
    <edge source="ESP" target="MAR">
      <data key="d0">21709336</data>
    </edge>
    <edge source="ESP" target="MOZ">
      <data key="d0">101617</data>
    </edge>
    <edge source="ESP" target="OMN">
      <data key="d0">194548</data>
    </edge>
    <edge source="ESP" target="NLD">
      <data key="d0">74543434</data>
    </edge>
    <edge source="ESP" target="NZL">
      <data key="d0">2953785</data>
    </edge>
    <edge source="ESP" target="NIC">
      <data key="d0">61661</data>
    </edge>
    <edge source="ESP" target="NER">
      <data key="d0">212735</data>
    </edge>
    <edge source="ESP" target="NOR">
      <data key="d0">10830747</data>
    </edge>
    <edge source="ESP" target="PAK">
      <data key="d0">53660</data>
    </edge>
    <edge source="ESP" target="PAN">
      <data key="d0">1656544</data>
    </edge>
    <edge source="ESP" target="PRY">
      <data key="d0">35201</data>
    </edge>
    <edge source="ESP" target="PER">
      <data key="d0">1170312</data>
    </edge>
    <edge source="ESP" target="PHL">
      <data key="d0">758999</data>
    </edge>
    <edge source="ESP" target="POL">
      <data key="d0">47067716</data>
    </edge>
    <edge source="ESP" target="PRT">
      <data key="d0">206291674</data>
    </edge>
    <edge source="ESP" target="ROU">
      <data key="d0">25406523</data>
    </edge>
    <edge source="ESP" target="RUS">
      <data key="d0">43173568</data>
    </edge>
    <edge source="ESP" target="SAU">
      <data key="d0">7113701</data>
    </edge>
    <edge source="ESP" target="SEN">
      <data key="d0">209918</data>
    </edge>
    <edge source="ESP" target="SRB">
      <data key="d0">1106064</data>
    </edge>
    <edge source="ESP" target="IND">
      <data key="d0">2674993</data>
    </edge>
    <edge source="ESP" target="SGP">
      <data key="d0">4013891</data>
    </edge>
    <edge source="ESP" target="SVK">
      <data key="d0">3109228</data>
    </edge>
    <edge source="ESP" target="VNM">
      <data key="d0">177780</data>
    </edge>
    <edge source="ESP" target="SVN">
      <data key="d0">3695629</data>
    </edge>
    <edge source="ESP" target="ZAF">
      <data key="d0">3370327</data>
    </edge>
    <edge source="ESP" target="SWE">
      <data key="d0">25330319</data>
    </edge>
    <edge source="ESP" target="CHE">
      <data key="d0">28793562</data>
    </edge>
    <edge source="ESP" target="THA">
      <data key="d0">2269664</data>
    </edge>
    <edge source="ESP" target="TGO">
      <data key="d0">630514</data>
    </edge>
    <edge source="ESP" target="ARE">
      <data key="d0">19357804</data>
    </edge>
    <edge source="ESP" target="TUN">
      <data key="d0">7382617</data>
    </edge>
    <edge source="ESP" target="TUR">
      <data key="d0">33855114</data>
    </edge>
    <edge source="ESP" target="UGA">
      <data key="d0">64861</data>
    </edge>
    <edge source="ESP" target="UKR">
      <data key="d0">7577472</data>
    </edge>
    <edge source="ESP" target="MKD">
      <data key="d0">293134</data>
    </edge>
    <edge source="ESP" target="EGY">
      <data key="d0">1520241</data>
    </edge>
    <edge source="ESP" target="GBR">
      <data key="d0">201258936</data>
    </edge>
    <edge source="ESP" target="USA">
      <data key="d0">147469343</data>
    </edge>
    <edge source="ESP" target="BFA">
      <data key="d0">17386</data>
    </edge>
    <edge source="ESP" target="URY">
      <data key="d0">548761</data>
    </edge>
    <edge source="SWE" target="AUS">
      <data key="d0">1317959</data>
    </edge>
    <edge source="SWE" target="AUT">
      <data key="d0">780974</data>
    </edge>
    <edge source="SWE" target="BEL">
      <data key="d0">3320949</data>
    </edge>
    <edge source="SWE" target="BGR">
      <data key="d0">59927</data>
    </edge>
    <edge source="SWE" target="BLR">
      <data key="d0">22583</data>
    </edge>
    <edge source="SWE" target="CAN">
      <data key="d0">392332</data>
    </edge>
    <edge source="SWE" target="CHN">
      <data key="d0">166793</data>
    </edge>
    <edge source="SWE" target="HRV">
      <data key="d0">50038</data>
    </edge>
    <edge source="SWE" target="CZE">
      <data key="d0">3349437</data>
    </edge>
    <edge source="SWE" target="DNK">
      <data key="d0">51802464</data>
    </edge>
    <edge source="SWE" target="EST">
      <data key="d0">4143400</data>
    </edge>
    <edge source="SWE" target="FIN">
      <data key="d0">66956848</data>
    </edge>
    <edge source="SWE" target="FRA">
      <data key="d0">3413940</data>
    </edge>
    <edge source="SWE" target="GEO">
      <data key="d0">16089</data>
    </edge>
    <edge source="SWE" target="GMB">
      <data key="d0">92400</data>
    </edge>
    <edge source="SWE" target="DEU">
      <data key="d0">9959157</data>
    </edge>
    <edge source="SWE" target="GRC">
      <data key="d0">485913</data>
    </edge>
    <edge source="SWE" target="HKG">
      <data key="d0">536984</data>
    </edge>
    <edge source="SWE" target="HUN">
      <data key="d0">976845</data>
    </edge>
    <edge source="SWE" target="IRL">
      <data key="d0">204727</data>
    </edge>
    <edge source="SWE" target="ISR">
      <data key="d0">158970</data>
    </edge>
    <edge source="SWE" target="ITA">
      <data key="d0">2209784</data>
    </edge>
    <edge source="SWE" target="JPN">
      <data key="d0">1068507</data>
    </edge>
    <edge source="SWE" target="KAZ">
      <data key="d0">85020</data>
    </edge>
    <edge source="SWE" target="KOR">
      <data key="d0">332257</data>
    </edge>
    <edge source="SWE" target="LVA">
      <data key="d0">697430</data>
    </edge>
    <edge source="SWE" target="LTU">
      <data key="d0">1531690</data>
    </edge>
    <edge source="SWE" target="MYS">
      <data key="d0">25536</data>
    </edge>
    <edge source="SWE" target="MEX">
      <data key="d0">29373</data>
    </edge>
    <edge source="SWE" target="NLD">
      <data key="d0">1731989</data>
    </edge>
    <edge source="SWE" target="NZL">
      <data key="d0">109522</data>
    </edge>
    <edge source="SWE" target="NOR">
      <data key="d0">80512679</data>
    </edge>
    <edge source="SWE" target="PER">
      <data key="d0">10185</data>
    </edge>
    <edge source="SWE" target="POL">
      <data key="d0">7945391</data>
    </edge>
    <edge source="SWE" target="PRT">
      <data key="d0">272182</data>
    </edge>
    <edge source="SWE" target="ROU">
      <data key="d0">49447</data>
    </edge>
    <edge source="SWE" target="RUS">
      <data key="d0">1754277</data>
    </edge>
    <edge source="SWE" target="SRB">
      <data key="d0">48562</data>
    </edge>
    <edge source="SWE" target="IND">
      <data key="d0">29521</data>
    </edge>
    <edge source="SWE" target="SGP">
      <data key="d0">98600</data>
    </edge>
    <edge source="SWE" target="SVK">
      <data key="d0">19779</data>
    </edge>
    <edge source="SWE" target="SVN">
      <data key="d0">278825</data>
    </edge>
    <edge source="SWE" target="ZAF">
      <data key="d0">27307</data>
    </edge>
    <edge source="SWE" target="ESP">
      <data key="d0">1222754</data>
    </edge>
    <edge source="SWE" target="CHE">
      <data key="d0">1558849</data>
    </edge>
    <edge source="SWE" target="THA">
      <data key="d0">47971</data>
    </edge>
    <edge source="SWE" target="ARE">
      <data key="d0">101995</data>
    </edge>
    <edge source="SWE" target="TUN">
      <data key="d0">116017</data>
    </edge>
    <edge source="SWE" target="TUR">
      <data key="d0">358826</data>
    </edge>
    <edge source="SWE" target="UKR">
      <data key="d0">344804</data>
    </edge>
    <edge source="SWE" target="MKD">
      <data key="d0">11366</data>
    </edge>
    <edge source="SWE" target="GBR">
      <data key="d0">14420201</data>
    </edge>
    <edge source="SWE" target="USA">
      <data key="d0">4265912</data>
    </edge>
    <edge source="CHE" target="AZE">
      <data key="d0">63023</data>
    </edge>
    <edge source="CHE" target="ARG">
      <data key="d0">62948</data>
    </edge>
    <edge source="CHE" target="AUS">
      <data key="d0">3277921</data>
    </edge>
    <edge source="CHE" target="AUT">
      <data key="d0">18375894</data>
    </edge>
    <edge source="CHE" target="ARM">
      <data key="d0">505784</data>
    </edge>
    <edge source="CHE" target="BEL">
      <data key="d0">1158703</data>
    </edge>
    <edge source="CHE" target="BRA">
      <data key="d0">405308</data>
    </edge>
    <edge source="CHE" target="BGR">
      <data key="d0">128691</data>
    </edge>
    <edge source="CHE" target="BLR">
      <data key="d0">49422</data>
    </edge>
    <edge source="CHE" target="CAN">
      <data key="d0">1182403</data>
    </edge>
    <edge source="CHE" target="CHL">
      <data key="d0">326775</data>
    </edge>
    <edge source="CHE" target="CHN">
      <data key="d0">46502316</data>
    </edge>
    <edge source="CHE" target="COL">
      <data key="d0">158759</data>
    </edge>
    <edge source="CHE" target="HRV">
      <data key="d0">159776</data>
    </edge>
    <edge source="CHE" target="CZE">
      <data key="d0">1280221</data>
    </edge>
    <edge source="CHE" target="DNK">
      <data key="d0">245796</data>
    </edge>
    <edge source="CHE" target="FIN">
      <data key="d0">67549</data>
    </edge>
    <edge source="CHE" target="FRA">
      <data key="d0">12632726</data>
    </edge>
    <edge source="CHE" target="GEO">
      <data key="d0">42001</data>
    </edge>
    <edge source="CHE" target="DEU">
      <data key="d0">105205446</data>
    </edge>
    <edge source="CHE" target="GRC">
      <data key="d0">421759</data>
    </edge>
    <edge source="CHE" target="HKG">
      <data key="d0">19518913</data>
    </edge>
    <edge source="CHE" target="HUN">
      <data key="d0">543316</data>
    </edge>
    <edge source="CHE" target="IDN">
      <data key="d0">60810</data>
    </edge>
    <edge source="CHE" target="ISR">
      <data key="d0">96918</data>
    </edge>
    <edge source="CHE" target="ITA">
      <data key="d0">31429678</data>
    </edge>
    <edge source="CHE" target="JPN">
      <data key="d0">5857264</data>
    </edge>
    <edge source="CHE" target="KAZ">
      <data key="d0">376059</data>
    </edge>
    <edge source="CHE" target="JOR">
      <data key="d0">120827</data>
    </edge>
    <edge source="CHE" target="KOR">
      <data key="d0">9763917</data>
    </edge>
    <edge source="CHE" target="LBN">
      <data key="d0">272799</data>
    </edge>
    <edge source="CHE" target="LVA">
      <data key="d0">74939</data>
    </edge>
    <edge source="CHE" target="LTU">
      <data key="d0">98382</data>
    </edge>
    <edge source="CHE" target="MYS">
      <data key="d0">1327661</data>
    </edge>
    <edge source="CHE" target="MEX">
      <data key="d0">402769</data>
    </edge>
    <edge source="CHE" target="MAR">
      <data key="d0">24737</data>
    </edge>
    <edge source="CHE" target="NLD">
      <data key="d0">3326374</data>
    </edge>
    <edge source="CHE" target="NZL">
      <data key="d0">69016</data>
    </edge>
    <edge source="CHE" target="NOR">
      <data key="d0">700058</data>
    </edge>
    <edge source="CHE" target="PAK">
      <data key="d0">33520</data>
    </edge>
    <edge source="CHE" target="PAN">
      <data key="d0">647168</data>
    </edge>
    <edge source="CHE" target="PRY">
      <data key="d0">26204</data>
    </edge>
    <edge source="CHE" target="PER">
      <data key="d0">35115</data>
    </edge>
    <edge source="CHE" target="PHL">
      <data key="d0">537012</data>
    </edge>
    <edge source="CHE" target="POL">
      <data key="d0">3074810</data>
    </edge>
    <edge source="CHE" target="PRT">
      <data key="d0">424566</data>
    </edge>
    <edge source="CHE" target="ROU">
      <data key="d0">208313</data>
    </edge>
    <edge source="CHE" target="RUS">
      <data key="d0">5342713</data>
    </edge>
    <edge source="CHE" target="SAU">
      <data key="d0">263012</data>
    </edge>
    <edge source="CHE" target="SRB">
      <data key="d0">148730</data>
    </edge>
    <edge source="CHE" target="IND">
      <data key="d0">813948</data>
    </edge>
    <edge source="CHE" target="SGP">
      <data key="d0">4885578</data>
    </edge>
    <edge source="CHE" target="SVK">
      <data key="d0">78174</data>
    </edge>
    <edge source="CHE" target="VNM">
      <data key="d0">1236430</data>
    </edge>
    <edge source="CHE" target="SVN">
      <data key="d0">314957</data>
    </edge>
    <edge source="CHE" target="ZAF">
      <data key="d0">42594</data>
    </edge>
    <edge source="CHE" target="ESP">
      <data key="d0">3533111</data>
    </edge>
    <edge source="CHE" target="SWE">
      <data key="d0">2169719</data>
    </edge>
    <edge source="CHE" target="THA">
      <data key="d0">1267105</data>
    </edge>
    <edge source="CHE" target="ARE">
      <data key="d0">3439802</data>
    </edge>
    <edge source="CHE" target="TUN">
      <data key="d0">64872</data>
    </edge>
    <edge source="CHE" target="TUR">
      <data key="d0">1905694</data>
    </edge>
    <edge source="CHE" target="UKR">
      <data key="d0">1768116</data>
    </edge>
    <edge source="CHE" target="EGY">
      <data key="d0">145726</data>
    </edge>
    <edge source="CHE" target="GBR">
      <data key="d0">9133702</data>
    </edge>
    <edge source="CHE" target="USA">
      <data key="d0">11954417</data>
    </edge>
    <edge source="CHE" target="URY">
      <data key="d0">20453</data>
    </edge>
    <edge source="ARE" target="ALB">
      <data key="d0">206870</data>
    </edge>
    <edge source="ARE" target="DZA">
      <data key="d0">2270565</data>
    </edge>
    <edge source="ARE" target="AZE">
      <data key="d0">1937115</data>
    </edge>
    <edge source="ARE" target="AUS">
      <data key="d0">134005</data>
    </edge>
    <edge source="ARE" target="AUT">
      <data key="d0">13442</data>
    </edge>
    <edge source="ARE" target="ARM">
      <data key="d0">983436</data>
    </edge>
    <edge source="ARE" target="BEL">
      <data key="d0">5146694</data>
    </edge>
    <edge source="ARE" target="BDI">
      <data key="d0">61007</data>
    </edge>
    <edge source="ARE" target="CMR">
      <data key="d0">308323</data>
    </edge>
    <edge source="ARE" target="CAN">
      <data key="d0">17744</data>
    </edge>
    <edge source="ARE" target="LKA">
      <data key="d0">802156</data>
    </edge>
    <edge source="ARE" target="CHL">
      <data key="d0">35730</data>
    </edge>
    <edge source="ARE" target="CHN">
      <data key="d0">215678</data>
    </edge>
    <edge source="ARE" target="HRV">
      <data key="d0">336542</data>
    </edge>
    <edge source="ARE" target="BEN">
      <data key="d0">2657318</data>
    </edge>
    <edge source="ARE" target="DNK">
      <data key="d0">107646</data>
    </edge>
    <edge source="ARE" target="ETH">
      <data key="d0">1063665</data>
    </edge>
    <edge source="ARE" target="EST">
      <data key="d0">90092</data>
    </edge>
    <edge source="ARE" target="FRA">
      <data key="d0">5233824</data>
    </edge>
    <edge source="ARE" target="GEO">
      <data key="d0">1820444</data>
    </edge>
    <edge source="ARE" target="GMB">
      <data key="d0">143096</data>
    </edge>
    <edge source="ARE" target="DEU">
      <data key="d0">1555009</data>
    </edge>
    <edge source="ARE" target="GHA">
      <data key="d0">461702</data>
    </edge>
    <edge source="ARE" target="GRC">
      <data key="d0">191784</data>
    </edge>
    <edge source="ARE" target="GTM">
      <data key="d0">10941</data>
    </edge>
    <edge source="ARE" target="HKG">
      <data key="d0">107045</data>
    </edge>
    <edge source="ARE" target="ITA">
      <data key="d0">607044</data>
    </edge>
    <edge source="ARE" target="CIV">
      <data key="d0">175600</data>
    </edge>
    <edge source="ARE" target="JPN">
      <data key="d0">1576517</data>
    </edge>
    <edge source="ARE" target="KAZ">
      <data key="d0">2614518</data>
    </edge>
    <edge source="ARE" target="JOR">
      <data key="d0">9998699</data>
    </edge>
    <edge source="ARE" target="KOR">
      <data key="d0">1971522</data>
    </edge>
    <edge source="ARE" target="KGZ">
      <data key="d0">22384</data>
    </edge>
    <edge source="ARE" target="LBN">
      <data key="d0">9737572</data>
    </edge>
    <edge source="ARE" target="LVA">
      <data key="d0">47182</data>
    </edge>
    <edge source="ARE" target="MDG">
      <data key="d0">15365</data>
    </edge>
    <edge source="ARE" target="MWI">
      <data key="d0">77927</data>
    </edge>
    <edge source="ARE" target="MRT">
      <data key="d0">102306</data>
    </edge>
    <edge source="ARE" target="MUS">
      <data key="d0">2955585</data>
    </edge>
    <edge source="ARE" target="MEX">
      <data key="d0">10831</data>
    </edge>
    <edge source="ARE" target="MAR">
      <data key="d0">4726678</data>
    </edge>
    <edge source="ARE" target="MOZ">
      <data key="d0">306397</data>
    </edge>
    <edge source="ARE" target="OMN">
      <data key="d0">27901285</data>
    </edge>
    <edge source="ARE" target="NLD">
      <data key="d0">133381</data>
    </edge>
    <edge source="ARE" target="NER">
      <data key="d0">141165</data>
    </edge>
    <edge source="ARE" target="PAK">
      <data key="d0">2334891</data>
    </edge>
    <edge source="ARE" target="POL">
      <data key="d0">120135</data>
    </edge>
    <edge source="ARE" target="PRT">
      <data key="d0">18244</data>
    </edge>
    <edge source="ARE" target="RUS">
      <data key="d0">1854786</data>
    </edge>
    <edge source="ARE" target="SAU">
      <data key="d0">113563537</data>
    </edge>
    <edge source="ARE" target="SEN">
      <data key="d0">381053</data>
    </edge>
    <edge source="ARE" target="IND">
      <data key="d0">2104383</data>
    </edge>
    <edge source="ARE" target="SGP">
      <data key="d0">2709620</data>
    </edge>
    <edge source="ARE" target="SVK">
      <data key="d0">193046</data>
    </edge>
    <edge source="ARE" target="VNM">
      <data key="d0">81334</data>
    </edge>
    <edge source="ARE" target="ZAF">
      <data key="d0">520866</data>
    </edge>
    <edge source="ARE" target="ZWE">
      <data key="d0">96599</data>
    </edge>
    <edge source="ARE" target="ESP">
      <data key="d0">822052</data>
    </edge>
    <edge source="ARE" target="CHE">
      <data key="d0">267145</data>
    </edge>
    <edge source="ARE" target="THA">
      <data key="d0">11458</data>
    </edge>
    <edge source="ARE" target="TGO">
      <data key="d0">449499</data>
    </edge>
    <edge source="ARE" target="TUN">
      <data key="d0">43904</data>
    </edge>
    <edge source="ARE" target="TUR">
      <data key="d0">1007790</data>
    </edge>
    <edge source="ARE" target="UGA">
      <data key="d0">133891</data>
    </edge>
    <edge source="ARE" target="UKR">
      <data key="d0">202727</data>
    </edge>
    <edge source="ARE" target="EGY">
      <data key="d0">8841703</data>
    </edge>
    <edge source="ARE" target="GBR">
      <data key="d0">623446</data>
    </edge>
    <edge source="ARE" target="TZA">
      <data key="d0">5232285</data>
    </edge>
    <edge source="ARE" target="USA">
      <data key="d0">208933</data>
    </edge>
    <edge source="ARE" target="BFA">
      <data key="d0">16663</data>
    </edge>
    <edge source="ARE" target="URY">
      <data key="d0">16853</data>
    </edge>
    <edge source="MKD" target="AUT">
      <data key="d0">310500</data>
    </edge>
    <edge source="MKD" target="BEL">
      <data key="d0">368792</data>
    </edge>
    <edge source="MKD" target="BGR">
      <data key="d0">584760</data>
    </edge>
    <edge source="MKD" target="HRV">
      <data key="d0">182227</data>
    </edge>
    <edge source="MKD" target="FRA">
      <data key="d0">215020</data>
    </edge>
    <edge source="MKD" target="DEU">
      <data key="d0">3621853</data>
    </edge>
    <edge source="MKD" target="GRC">
      <data key="d0">15791</data>
    </edge>
    <edge source="MKD" target="ITA">
      <data key="d0">56360621</data>
    </edge>
    <edge source="MKD" target="NLD">
      <data key="d0">10963</data>
    </edge>
    <edge source="MKD" target="SRB">
      <data key="d0">1430429</data>
    </edge>
    <edge source="MKD" target="SVN">
      <data key="d0">15517</data>
    </edge>
    <edge source="MKD" target="ESP">
      <data key="d0">10384</data>
    </edge>
    <edge source="MKD" target="SWE">
      <data key="d0">4580598</data>
    </edge>
    <edge source="MKD" target="CHE">
      <data key="d0">873617</data>
    </edge>
    <edge source="MKD" target="TUR">
      <data key="d0">24530</data>
    </edge>
    <edge source="EGY" target="GRC">
      <data key="d0">647307</data>
    </edge>
    <edge source="EGY" target="ISR">
      <data key="d0">15540</data>
    </edge>
    <edge source="EGY" target="ITA">
      <data key="d0">2746760</data>
    </edge>
    <edge source="EGY" target="JOR">
      <data key="d0">73020</data>
    </edge>
    <edge source="EGY" target="LBN">
      <data key="d0">54216</data>
    </edge>
    <edge source="EGY" target="MAR">
      <data key="d0">90397</data>
    </edge>
    <edge source="EGY" target="OMN">
      <data key="d0">13109</data>
    </edge>
    <edge source="EGY" target="NLD">
      <data key="d0">89865</data>
    </edge>
    <edge source="EGY" target="SAU">
      <data key="d0">293677</data>
    </edge>
    <edge source="EGY" target="ARE">
      <data key="d0">688522</data>
    </edge>
    <edge source="EGY" target="TUR">
      <data key="d0">64592</data>
    </edge>
    <edge source="EGY" target="UGA">
      <data key="d0">18253</data>
    </edge>
    <edge source="EGY" target="GBR">
      <data key="d0">3557697</data>
    </edge>
    <edge source="GBR" target="DZA">
      <data key="d0">2262648</data>
    </edge>
    <edge source="GBR" target="AZE">
      <data key="d0">1120221</data>
    </edge>
    <edge source="GBR" target="AUS">
      <data key="d0">67599263</data>
    </edge>
    <edge source="GBR" target="AUT">
      <data key="d0">18028076</data>
    </edge>
    <edge source="GBR" target="ARM">
      <data key="d0">472887</data>
    </edge>
    <edge source="GBR" target="BEL">
      <data key="d0">61355698</data>
    </edge>
    <edge source="GBR" target="BRA">
      <data key="d0">333856</data>
    </edge>
    <edge source="GBR" target="BGR">
      <data key="d0">3029662</data>
    </edge>
    <edge source="GBR" target="KHM">
      <data key="d0">14263</data>
    </edge>
    <edge source="GBR" target="CMR">
      <data key="d0">94682</data>
    </edge>
    <edge source="GBR" target="CAN">
      <data key="d0">3308916</data>
    </edge>
    <edge source="GBR" target="LKA">
      <data key="d0">69719</data>
    </edge>
    <edge source="GBR" target="CHL">
      <data key="d0">2993126</data>
    </edge>
    <edge source="GBR" target="CHN">
      <data key="d0">8301208</data>
    </edge>
    <edge source="GBR" target="COL">
      <data key="d0">86303</data>
    </edge>
    <edge source="GBR" target="HRV">
      <data key="d0">2078835</data>
    </edge>
    <edge source="GBR" target="CZE">
      <data key="d0">12435655</data>
    </edge>
    <edge source="GBR" target="BEN">
      <data key="d0">72918</data>
    </edge>
    <edge source="GBR" target="DNK">
      <data key="d0">23620109</data>
    </edge>
    <edge source="GBR" target="ETH">
      <data key="d0">177221</data>
    </edge>
    <edge source="GBR" target="EST">
      <data key="d0">2018181</data>
    </edge>
    <edge source="GBR" target="FIN">
      <data key="d0">11292782</data>
    </edge>
    <edge source="GBR" target="FRA">
      <data key="d0">191549595</data>
    </edge>
    <edge source="GBR" target="GEO">
      <data key="d0">1001024</data>
    </edge>
    <edge source="GBR" target="GMB">
      <data key="d0">27435</data>
    </edge>
    <edge source="GBR" target="DEU">
      <data key="d0">294373402</data>
    </edge>
    <edge source="GBR" target="GHA">
      <data key="d0">1160324</data>
    </edge>
    <edge source="GBR" target="GRC">
      <data key="d0">16311125</data>
    </edge>
    <edge source="GBR" target="HKG">
      <data key="d0">15402238</data>
    </edge>
    <edge source="GBR" target="HUN">
      <data key="d0">3156107</data>
    </edge>
    <edge source="GBR" target="IDN">
      <data key="d0">1117775</data>
    </edge>
    <edge source="GBR" target="IRL">
      <data key="d0">261522077</data>
    </edge>
    <edge source="GBR" target="ISR">
      <data key="d0">6184588</data>
    </edge>
    <edge source="GBR" target="ITA">
      <data key="d0">99611854</data>
    </edge>
    <edge source="GBR" target="CIV">
      <data key="d0">143369</data>
    </edge>
    <edge source="GBR" target="JAM">
      <data key="d0">10836</data>
    </edge>
    <edge source="GBR" target="JPN">
      <data key="d0">34348884</data>
    </edge>
    <edge source="GBR" target="KAZ">
      <data key="d0">2201034</data>
    </edge>
    <edge source="GBR" target="JOR">
      <data key="d0">644737</data>
    </edge>
    <edge source="GBR" target="KOR">
      <data key="d0">7808752</data>
    </edge>
    <edge source="GBR" target="KGZ">
      <data key="d0">66515</data>
    </edge>
    <edge source="GBR" target="LBN">
      <data key="d0">1340195</data>
    </edge>
    <edge source="GBR" target="LVA">
      <data key="d0">2157050</data>
    </edge>
    <edge source="GBR" target="LTU">
      <data key="d0">1665092</data>
    </edge>
    <edge source="GBR" target="MYS">
      <data key="d0">1911447</data>
    </edge>
    <edge source="GBR" target="MUS">
      <data key="d0">67895</data>
    </edge>
    <edge source="GBR" target="MEX">
      <data key="d0">1308235</data>
    </edge>
    <edge source="GBR" target="MAR">
      <data key="d0">358528</data>
    </edge>
    <edge source="GBR" target="MOZ">
      <data key="d0">51122</data>
    </edge>
    <edge source="GBR" target="OMN">
      <data key="d0">1712850</data>
    </edge>
    <edge source="GBR" target="NLD">
      <data key="d0">83654734</data>
    </edge>
    <edge source="GBR" target="NZL">
      <data key="d0">5113801</data>
    </edge>
    <edge source="GBR" target="NOR">
      <data key="d0">5127539</data>
    </edge>
    <edge source="GBR" target="PAK">
      <data key="d0">420400</data>
    </edge>
    <edge source="GBR" target="PAN">
      <data key="d0">4877716</data>
    </edge>
    <edge source="GBR" target="PER">
      <data key="d0">66048</data>
    </edge>
    <edge source="GBR" target="PHL">
      <data key="d0">324486</data>
    </edge>
    <edge source="GBR" target="POL">
      <data key="d0">28309645</data>
    </edge>
    <edge source="GBR" target="PRT">
      <data key="d0">6645393</data>
    </edge>
    <edge source="GBR" target="ROU">
      <data key="d0">7568919</data>
    </edge>
    <edge source="GBR" target="RUS">
      <data key="d0">28098731</data>
    </edge>
    <edge source="GBR" target="SAU">
      <data key="d0">6742293</data>
    </edge>
    <edge source="GBR" target="SEN">
      <data key="d0">10499</data>
    </edge>
    <edge source="GBR" target="SRB">
      <data key="d0">788975</data>
    </edge>
    <edge source="GBR" target="IND">
      <data key="d0">2993479</data>
    </edge>
    <edge source="GBR" target="SGP">
      <data key="d0">4459481</data>
    </edge>
    <edge source="GBR" target="SVK">
      <data key="d0">2968866</data>
    </edge>
    <edge source="GBR" target="VNM">
      <data key="d0">137239</data>
    </edge>
    <edge source="GBR" target="SVN">
      <data key="d0">2418683</data>
    </edge>
    <edge source="GBR" target="ZAF">
      <data key="d0">4312940</data>
    </edge>
    <edge source="GBR" target="ZWE">
      <data key="d0">14156</data>
    </edge>
    <edge source="GBR" target="ESP">
      <data key="d0">55889049</data>
    </edge>
    <edge source="GBR" target="SWE">
      <data key="d0">32828236</data>
    </edge>
    <edge source="GBR" target="CHE">
      <data key="d0">10992943</data>
    </edge>
    <edge source="GBR" target="THA">
      <data key="d0">1701364</data>
    </edge>
    <edge source="GBR" target="TGO">
      <data key="d0">360410</data>
    </edge>
    <edge source="GBR" target="ARE">
      <data key="d0">20408003</data>
    </edge>
    <edge source="GBR" target="TUN">
      <data key="d0">25154</data>
    </edge>
    <edge source="GBR" target="TUR">
      <data key="d0">14897565</data>
    </edge>
    <edge source="GBR" target="UGA">
      <data key="d0">248160</data>
    </edge>
    <edge source="GBR" target="UKR">
      <data key="d0">7801449</data>
    </edge>
    <edge source="GBR" target="EGY">
      <data key="d0">1071740</data>
    </edge>
    <edge source="GBR" target="TZA">
      <data key="d0">59244</data>
    </edge>
    <edge source="GBR" target="USA">
      <data key="d0">47377464</data>
    </edge>
    <edge source="GBR" target="URY">
      <data key="d0">244673</data>
    </edge>
    <edge source="ARG" target="AUS">
      <data key="d0">46846</data>
    </edge>
    <edge source="ARG" target="BOL">
      <data key="d0">1190472</data>
    </edge>
    <edge source="ARG" target="BRA">
      <data key="d0">6134141</data>
    </edge>
    <edge source="ARG" target="CAN">
      <data key="d0">17138</data>
    </edge>
    <edge source="ARG" target="CHL">
      <data key="d0">9040143</data>
    </edge>
    <edge source="ARG" target="COL">
      <data key="d0">788212</data>
    </edge>
    <edge source="ARG" target="CRI">
      <data key="d0">11513</data>
    </edge>
    <edge source="ARG" target="ECU">
      <data key="d0">104976</data>
    </edge>
    <edge source="ARG" target="FRA">
      <data key="d0">57047</data>
    </edge>
    <edge source="ARG" target="DEU">
      <data key="d0">190863</data>
    </edge>
    <edge source="ARG" target="GRC">
      <data key="d0">66280</data>
    </edge>
    <edge source="ARG" target="GTM">
      <data key="d0">80464</data>
    </edge>
    <edge source="ARG" target="HND">
      <data key="d0">13361</data>
    </edge>
    <edge source="ARG" target="ITA">
      <data key="d0">125779</data>
    </edge>
    <edge source="ARG" target="JPN">
      <data key="d0">336584</data>
    </edge>
    <edge source="ARG" target="LBN">
      <data key="d0">32153</data>
    </edge>
    <edge source="ARG" target="MEX">
      <data key="d0">294665</data>
    </edge>
    <edge source="ARG" target="NLD">
      <data key="d0">318595</data>
    </edge>
    <edge source="ARG" target="PAN">
      <data key="d0">13979</data>
    </edge>
    <edge source="ARG" target="PRY">
      <data key="d0">4093413</data>
    </edge>
    <edge source="ARG" target="PER">
      <data key="d0">1025954</data>
    </edge>
    <edge source="ARG" target="PRT">
      <data key="d0">50153</data>
    </edge>
    <edge source="ARG" target="SGP">
      <data key="d0">30723</data>
    </edge>
    <edge source="ARG" target="ESP">
      <data key="d0">153771</data>
    </edge>
    <edge source="ARG" target="SWE">
      <data key="d0">71465</data>
    </edge>
    <edge source="ARG" target="CHE">
      <data key="d0">11462</data>
    </edge>
    <edge source="ARG" target="TUR">
      <data key="d0">164426</data>
    </edge>
    <edge source="ARG" target="GBR">
      <data key="d0">96165</data>
    </edge>
    <edge source="ARG" target="USA">
      <data key="d0">2157258</data>
    </edge>
    <edge source="ARG" target="URY">
      <data key="d0">6907364</data>
    </edge>
    <edge source="AUS" target="BRA">
      <data key="d0">11901</data>
    </edge>
    <edge source="AUS" target="CAN">
      <data key="d0">108127</data>
    </edge>
    <edge source="AUS" target="LKA">
      <data key="d0">254281</data>
    </edge>
    <edge source="AUS" target="CHN">
      <data key="d0">655347</data>
    </edge>
    <edge source="AUS" target="BEN">
      <data key="d0">20637</data>
    </edge>
    <edge source="AUS" target="DNK">
      <data key="d0">334507</data>
    </edge>
    <edge source="AUS" target="FRA">
      <data key="d0">16540</data>
    </edge>
    <edge source="AUS" target="GMB">
      <data key="d0">11963</data>
    </edge>
    <edge source="AUS" target="DEU">
      <data key="d0">575191</data>
    </edge>
    <edge source="AUS" target="GHA">
      <data key="d0">52401</data>
    </edge>
    <edge source="AUS" target="HKG">
      <data key="d0">935909</data>
    </edge>
    <edge source="AUS" target="IDN">
      <data key="d0">1055071</data>
    </edge>
    <edge source="AUS" target="IRL">
      <data key="d0">51875</data>
    </edge>
    <edge source="AUS" target="ISR">
      <data key="d0">2902019</data>
    </edge>
    <edge source="AUS" target="ITA">
      <data key="d0">967247</data>
    </edge>
    <edge source="AUS" target="JPN">
      <data key="d0">709998</data>
    </edge>
    <edge source="AUS" target="KOR">
      <data key="d0">245176</data>
    </edge>
    <edge source="AUS" target="MDG">
      <data key="d0">22897</data>
    </edge>
    <edge source="AUS" target="MYS">
      <data key="d0">192052</data>
    </edge>
    <edge source="AUS" target="MRT">
      <data key="d0">20338</data>
    </edge>
    <edge source="AUS" target="MUS">
      <data key="d0">11804</data>
    </edge>
    <edge source="AUS" target="MEX">
      <data key="d0">121841</data>
    </edge>
    <edge source="AUS" target="MOZ">
      <data key="d0">92552</data>
    </edge>
    <edge source="AUS" target="OMN">
      <data key="d0">241137</data>
    </edge>
    <edge source="AUS" target="NLD">
      <data key="d0">95865</data>
    </edge>
    <edge source="AUS" target="NZL">
      <data key="d0">17474783</data>
    </edge>
    <edge source="AUS" target="NOR">
      <data key="d0">19160</data>
    </edge>
    <edge source="AUS" target="PHL">
      <data key="d0">291863</data>
    </edge>
    <edge source="AUS" target="RUS">
      <data key="d0">161894</data>
    </edge>
    <edge source="AUS" target="SAU">
      <data key="d0">12517</data>
    </edge>
    <edge source="AUS" target="SEN">
      <data key="d0">140044</data>
    </edge>
    <edge source="AUS" target="IND">
      <data key="d0">429138</data>
    </edge>
    <edge source="AUS" target="SGP">
      <data key="d0">2123545</data>
    </edge>
    <edge source="AUS" target="VNM">
      <data key="d0">316867</data>
    </edge>
    <edge source="AUS" target="ZAF">
      <data key="d0">916069</data>
    </edge>
    <edge source="AUS" target="SWE">
      <data key="d0">1420813</data>
    </edge>
    <edge source="AUS" target="THA">
      <data key="d0">124760</data>
    </edge>
    <edge source="AUS" target="TGO">
      <data key="d0">40115</data>
    </edge>
    <edge source="AUS" target="ARE">
      <data key="d0">64793</data>
    </edge>
    <edge source="AUS" target="TUR">
      <data key="d0">17366</data>
    </edge>
    <edge source="AUS" target="EGY">
      <data key="d0">16153</data>
    </edge>
    <edge source="AUS" target="GBR">
      <data key="d0">2361085</data>
    </edge>
    <edge source="AUS" target="TZA">
      <data key="d0">156610</data>
    </edge>
    <edge source="AUS" target="USA">
      <data key="d0">1729103</data>
    </edge>
    <edge source="BOL" target="CHL">
      <data key="d0">183247</data>
    </edge>
    <edge source="BOL" target="DNK">
      <data key="d0">10717</data>
    </edge>
    <edge source="BOL" target="PRY">
      <data key="d0">65974</data>
    </edge>
    <edge source="BOL" target="PER">
      <data key="d0">1905106</data>
    </edge>
    <edge source="BRA" target="DZA">
      <data key="d0">499991</data>
    </edge>
    <edge source="BRA" target="ARG">
      <data key="d0">195159801</data>
    </edge>
    <edge source="BRA" target="AUS">
      <data key="d0">24833512</data>
    </edge>
    <edge source="BRA" target="AUT">
      <data key="d0">1257587</data>
    </edge>
    <edge source="BRA" target="ARM">
      <data key="d0">70663</data>
    </edge>
    <edge source="BRA" target="BEL">
      <data key="d0">1495129</data>
    </edge>
    <edge source="BRA" target="BOL">
      <data key="d0">48654012</data>
    </edge>
    <edge source="BRA" target="BWA">
      <data key="d0">34854</data>
    </edge>
    <edge source="BRA" target="BGR">
      <data key="d0">765543</data>
    </edge>
    <edge source="BRA" target="BLR">
      <data key="d0">324401</data>
    </edge>
    <edge source="BRA" target="CAN">
      <data key="d0">5149974</data>
    </edge>
    <edge source="BRA" target="LKA">
      <data key="d0">18738</data>
    </edge>
    <edge source="BRA" target="CHL">
      <data key="d0">35918737</data>
    </edge>
    <edge source="BRA" target="CHN">
      <data key="d0">3331111</data>
    </edge>
    <edge source="BRA" target="COL">
      <data key="d0">31801513</data>
    </edge>
    <edge source="BRA" target="CRI">
      <data key="d0">8861038</data>
    </edge>
    <edge source="BRA" target="HRV">
      <data key="d0">499062</data>
    </edge>
    <edge source="BRA" target="CZE">
      <data key="d0">1484849</data>
    </edge>
    <edge source="BRA" target="DNK">
      <data key="d0">998497</data>
    </edge>
    <edge source="BRA" target="ECU">
      <data key="d0">13033267</data>
    </edge>
    <edge source="BRA" target="SLV">
      <data key="d0">445423</data>
    </edge>
    <edge source="BRA" target="EST">
      <data key="d0">1403829</data>
    </edge>
    <edge source="BRA" target="FIN">
      <data key="d0">6868731</data>
    </edge>
    <edge source="BRA" target="FRA">
      <data key="d0">79108227</data>
    </edge>
    <edge source="BRA" target="GEO">
      <data key="d0">547786</data>
    </edge>
    <edge source="BRA" target="PSE">
      <data key="d0">15783</data>
    </edge>
    <edge source="BRA" target="DEU">
      <data key="d0">82420162</data>
    </edge>
    <edge source="BRA" target="GHA">
      <data key="d0">26728</data>
    </edge>
    <edge source="BRA" target="GRC">
      <data key="d0">4561466</data>
    </edge>
    <edge source="BRA" target="GTM">
      <data key="d0">1275372</data>
    </edge>
    <edge source="BRA" target="HND">
      <data key="d0">350966</data>
    </edge>
    <edge source="BRA" target="HKG">
      <data key="d0">17164357</data>
    </edge>
    <edge source="BRA" target="HUN">
      <data key="d0">1762481</data>
    </edge>
    <edge source="BRA" target="IDN">
      <data key="d0">2399475</data>
    </edge>
    <edge source="BRA" target="IRL">
      <data key="d0">217504</data>
    </edge>
    <edge source="BRA" target="ISR">
      <data key="d0">7111018</data>
    </edge>
    <edge source="BRA" target="ITA">
      <data key="d0">23063781</data>
    </edge>
    <edge source="BRA" target="CIV">
      <data key="d0">67218</data>
    </edge>
    <edge source="BRA" target="JAM">
      <data key="d0">365500</data>
    </edge>
    <edge source="BRA" target="JPN">
      <data key="d0">8207656</data>
    </edge>
    <edge source="BRA" target="KAZ">
      <data key="d0">332410</data>
    </edge>
    <edge source="BRA" target="JOR">
      <data key="d0">205815</data>
    </edge>
    <edge source="BRA" target="KOR">
      <data key="d0">3753140</data>
    </edge>
    <edge source="BRA" target="LBN">
      <data key="d0">3887396</data>
    </edge>
    <edge source="BRA" target="LVA">
      <data key="d0">488448</data>
    </edge>
    <edge source="BRA" target="LTU">
      <data key="d0">410698</data>
    </edge>
    <edge source="BRA" target="MYS">
      <data key="d0">2151445</data>
    </edge>
    <edge source="BRA" target="MRT">
      <data key="d0">48390</data>
    </edge>
    <edge source="BRA" target="MUS">
      <data key="d0">1858135</data>
    </edge>
    <edge source="BRA" target="MEX">
      <data key="d0">13501095</data>
    </edge>
    <edge source="BRA" target="MDA">
      <data key="d0">58674</data>
    </edge>
    <edge source="BRA" target="MAR">
      <data key="d0">636146</data>
    </edge>
    <edge source="BRA" target="MOZ">
      <data key="d0">729832</data>
    </edge>
    <edge source="BRA" target="OMN">
      <data key="d0">293384</data>
    </edge>
    <edge source="BRA" target="NAM">
      <data key="d0">15268</data>
    </edge>
    <edge source="BRA" target="NLD">
      <data key="d0">21650762</data>
    </edge>
    <edge source="BRA" target="NZL">
      <data key="d0">2120886</data>
    </edge>
    <edge source="BRA" target="NIC">
      <data key="d0">2281052</data>
    </edge>
    <edge source="BRA" target="NOR">
      <data key="d0">1072365</data>
    </edge>
    <edge source="BRA" target="PAK">
      <data key="d0">696199</data>
    </edge>
    <edge source="BRA" target="PAN">
      <data key="d0">8302264</data>
    </edge>
    <edge source="BRA" target="PRY">
      <data key="d0">50721061</data>
    </edge>
    <edge source="BRA" target="PER">
      <data key="d0">31932051</data>
    </edge>
    <edge source="BRA" target="PHL">
      <data key="d0">15926899</data>
    </edge>
    <edge source="BRA" target="POL">
      <data key="d0">4226061</data>
    </edge>
    <edge source="BRA" target="PRT">
      <data key="d0">10310037</data>
    </edge>
    <edge source="BRA" target="ROU">
      <data key="d0">934477</data>
    </edge>
    <edge source="BRA" target="RUS">
      <data key="d0">26649085</data>
    </edge>
    <edge source="BRA" target="SAU">
      <data key="d0">20160563</data>
    </edge>
    <edge source="BRA" target="SEN">
      <data key="d0">10667</data>
    </edge>
    <edge source="BRA" target="SRB">
      <data key="d0">1467797</data>
    </edge>
    <edge source="BRA" target="IND">
      <data key="d0">1634507</data>
    </edge>
    <edge source="BRA" target="SGP">
      <data key="d0">5045913</data>
    </edge>
    <edge source="BRA" target="VNM">
      <data key="d0">737278</data>
    </edge>
    <edge source="BRA" target="SVN">
      <data key="d0">366554</data>
    </edge>
    <edge source="BRA" target="ZAF">
      <data key="d0">10570849</data>
    </edge>
    <edge source="BRA" target="ZWE">
      <data key="d0">40179</data>
    </edge>
    <edge source="BRA" target="ESP">
      <data key="d0">12538065</data>
    </edge>
    <edge source="BRA" target="SWE">
      <data key="d0">5139652</data>
    </edge>
    <edge source="BRA" target="CHE">
      <data key="d0">3777326</data>
    </edge>
    <edge source="BRA" target="THA">
      <data key="d0">5818055</data>
    </edge>
    <edge source="BRA" target="ARE">
      <data key="d0">14991509</data>
    </edge>
    <edge source="BRA" target="TUN">
      <data key="d0">292373</data>
    </edge>
    <edge source="BRA" target="TUR">
      <data key="d0">4128050</data>
    </edge>
    <edge source="BRA" target="UKR">
      <data key="d0">1453594</data>
    </edge>
    <edge source="BRA" target="MKD">
      <data key="d0">124650</data>
    </edge>
    <edge source="BRA" target="EGY">
      <data key="d0">804306</data>
    </edge>
    <edge source="BRA" target="GBR">
      <data key="d0">40309214</data>
    </edge>
    <edge source="BRA" target="TZA">
      <data key="d0">31163</data>
    </edge>
    <edge source="BRA" target="USA">
      <data key="d0">204248695</data>
    </edge>
    <edge source="BRA" target="URY">
      <data key="d0">14981051</data>
    </edge>
    <edge source="CHL" target="ARG">
      <data key="d0">1151387</data>
    </edge>
    <edge source="CHL" target="BEL">
      <data key="d0">257085</data>
    </edge>
    <edge source="CHL" target="BOL">
      <data key="d0">87482152</data>
    </edge>
    <edge source="CHL" target="BRA">
      <data key="d0">53160</data>
    </edge>
    <edge source="CHL" target="CHN">
      <data key="d0">269862</data>
    </edge>
    <edge source="CHL" target="COL">
      <data key="d0">1962251</data>
    </edge>
    <edge source="CHL" target="CRI">
      <data key="d0">189995</data>
    </edge>
    <edge source="CHL" target="ECU">
      <data key="d0">2624979</data>
    </edge>
    <edge source="CHL" target="GTM">
      <data key="d0">179337</data>
    </edge>
    <edge source="CHL" target="MEX">
      <data key="d0">2482501</data>
    </edge>
    <edge source="CHL" target="NIC">
      <data key="d0">95818</data>
    </edge>
    <edge source="CHL" target="PAN">
      <data key="d0">314253</data>
    </edge>
    <edge source="CHL" target="PRY">
      <data key="d0">33885695</data>
    </edge>
    <edge source="CHL" target="PER">
      <data key="d0">41487021</data>
    </edge>
    <edge source="CHL" target="ESP">
      <data key="d0">58676</data>
    </edge>
    <edge source="CHL" target="USA">
      <data key="d0">296854</data>
    </edge>
    <edge source="CHL" target="URY">
      <data key="d0">1679223</data>
    </edge>
    <edge source="COL" target="AUT">
      <data key="d0">24696</data>
    </edge>
    <edge source="COL" target="BEL">
      <data key="d0">312604</data>
    </edge>
    <edge source="COL" target="BOL">
      <data key="d0">525801</data>
    </edge>
    <edge source="COL" target="BRA">
      <data key="d0">236124</data>
    </edge>
    <edge source="COL" target="CAN">
      <data key="d0">563210</data>
    </edge>
    <edge source="COL" target="CHL">
      <data key="d0">2246348</data>
    </edge>
    <edge source="COL" target="CRI">
      <data key="d0">1689028</data>
    </edge>
    <edge source="COL" target="ECU">
      <data key="d0">25208857</data>
    </edge>
    <edge source="COL" target="FRA">
      <data key="d0">510374</data>
    </edge>
    <edge source="COL" target="DEU">
      <data key="d0">17068</data>
    </edge>
    <edge source="COL" target="GTM">
      <data key="d0">137449</data>
    </edge>
    <edge source="COL" target="HND">
      <data key="d0">18258</data>
    </edge>
    <edge source="COL" target="HKG">
      <data key="d0">37200</data>
    </edge>
    <edge source="COL" target="ITA">
      <data key="d0">12888</data>
    </edge>
    <edge source="COL" target="MEX">
      <data key="d0">2144375</data>
    </edge>
    <edge source="COL" target="NLD">
      <data key="d0">186265</data>
    </edge>
    <edge source="COL" target="PAN">
      <data key="d0">2549573</data>
    </edge>
    <edge source="COL" target="PER">
      <data key="d0">3447158</data>
    </edge>
    <edge source="COL" target="ESP">
      <data key="d0">197442</data>
    </edge>
    <edge source="COL" target="CHE">
      <data key="d0">10766</data>
    </edge>
    <edge source="COL" target="GBR">
      <data key="d0">78253</data>
    </edge>
    <edge source="COL" target="USA">
      <data key="d0">1957791</data>
    </edge>
    <edge source="COL" target="URY">
      <data key="d0">12761</data>
    </edge>
    <edge source="CRI" target="COL">
      <data key="d0">22107</data>
    </edge>
    <edge source="CRI" target="SLV">
      <data key="d0">192596</data>
    </edge>
    <edge source="CRI" target="GTM">
      <data key="d0">36355</data>
    </edge>
    <edge source="CRI" target="HND">
      <data key="d0">198340</data>
    </edge>
    <edge source="CRI" target="NIC">
      <data key="d0">265987</data>
    </edge>
    <edge source="CRI" target="PAN">
      <data key="d0">304316</data>
    </edge>
    <edge source="CRI" target="ESP">
      <data key="d0">26967</data>
    </edge>
    <edge source="ECU" target="BOL">
      <data key="d0">38346</data>
    </edge>
    <edge source="ECU" target="CHL">
      <data key="d0">162854</data>
    </edge>
    <edge source="ECU" target="COL">
      <data key="d0">21371853</data>
    </edge>
    <edge source="ECU" target="CRI">
      <data key="d0">26454</data>
    </edge>
    <edge source="ECU" target="SLV">
      <data key="d0">99820</data>
    </edge>
    <edge source="ECU" target="GTM">
      <data key="d0">102283</data>
    </edge>
    <edge source="ECU" target="PAN">
      <data key="d0">21018</data>
    </edge>
    <edge source="ECU" target="PER">
      <data key="d0">7255902</data>
    </edge>
    <edge source="ECU" target="USA">
      <data key="d0">123433</data>
    </edge>
    <edge source="ECU" target="URY">
      <data key="d0">44978</data>
    </edge>
    <edge source="GTM" target="CHN">
      <data key="d0">14164</data>
    </edge>
    <edge source="GTM" target="COL">
      <data key="d0">43731</data>
    </edge>
    <edge source="GTM" target="CRI">
      <data key="d0">6878077</data>
    </edge>
    <edge source="GTM" target="SLV">
      <data key="d0">13902874</data>
    </edge>
    <edge source="GTM" target="GHA">
      <data key="d0">98442</data>
    </edge>
    <edge source="GTM" target="HND">
      <data key="d0">4599276</data>
    </edge>
    <edge source="GTM" target="JAM">
      <data key="d0">48651</data>
    </edge>
    <edge source="GTM" target="MEX">
      <data key="d0">2519694</data>
    </edge>
    <edge source="GTM" target="NLD">
      <data key="d0">548059</data>
    </edge>
    <edge source="GTM" target="NIC">
      <data key="d0">5316710</data>
    </edge>
    <edge source="GTM" target="PAN">
      <data key="d0">1712967</data>
    </edge>
    <edge source="GTM" target="PER">
      <data key="d0">70086</data>
    </edge>
    <edge source="GTM" target="ESP">
      <data key="d0">428459</data>
    </edge>
    <edge source="GTM" target="USA">
      <data key="d0">5269854</data>
    </edge>
    <edge source="HND" target="CHN">
      <data key="d0">786075</data>
    </edge>
    <edge source="HND" target="CRI">
      <data key="d0">338539</data>
    </edge>
    <edge source="HND" target="SLV">
      <data key="d0">489749</data>
    </edge>
    <edge source="HND" target="GTM">
      <data key="d0">526922</data>
    </edge>
    <edge source="HND" target="NIC">
      <data key="d0">3413909</data>
    </edge>
    <edge source="HND" target="PAN">
      <data key="d0">62757</data>
    </edge>
    <edge source="HND" target="USA">
      <data key="d0">317589</data>
    </edge>
    <edge source="MEX" target="ARG">
      <data key="d0">60515</data>
    </edge>
    <edge source="MEX" target="AUS">
      <data key="d0">618793</data>
    </edge>
    <edge source="MEX" target="AUT">
      <data key="d0">92900</data>
    </edge>
    <edge source="MEX" target="BEL">
      <data key="d0">133628</data>
    </edge>
    <edge source="MEX" target="BOL">
      <data key="d0">86258</data>
    </edge>
    <edge source="MEX" target="BRA">
      <data key="d0">8153410</data>
    </edge>
    <edge source="MEX" target="CAN">
      <data key="d0">10790812</data>
    </edge>
    <edge source="MEX" target="CHL">
      <data key="d0">347937</data>
    </edge>
    <edge source="MEX" target="CHN">
      <data key="d0">293147</data>
    </edge>
    <edge source="MEX" target="COL">
      <data key="d0">3982716</data>
    </edge>
    <edge source="MEX" target="CRI">
      <data key="d0">2648806</data>
    </edge>
    <edge source="MEX" target="DNK">
      <data key="d0">138832</data>
    </edge>
    <edge source="MEX" target="ECU">
      <data key="d0">144296</data>
    </edge>
    <edge source="MEX" target="SLV">
      <data key="d0">2372325</data>
    </edge>
    <edge source="MEX" target="FIN">
      <data key="d0">10364</data>
    </edge>
    <edge source="MEX" target="FRA">
      <data key="d0">9635695</data>
    </edge>
    <edge source="MEX" target="DEU">
      <data key="d0">1491131</data>
    </edge>
    <edge source="MEX" target="GRC">
      <data key="d0">220857</data>
    </edge>
    <edge source="MEX" target="GTM">
      <data key="d0">5855693</data>
    </edge>
    <edge source="MEX" target="HND">
      <data key="d0">451900</data>
    </edge>
    <edge source="MEX" target="HKG">
      <data key="d0">2232894</data>
    </edge>
    <edge source="MEX" target="ISR">
      <data key="d0">653017</data>
    </edge>
    <edge source="MEX" target="ITA">
      <data key="d0">5374429</data>
    </edge>
    <edge source="MEX" target="JAM">
      <data key="d0">40667</data>
    </edge>
    <edge source="MEX" target="JPN">
      <data key="d0">14894395</data>
    </edge>
    <edge source="MEX" target="KOR">
      <data key="d0">272044</data>
    </edge>
    <edge source="MEX" target="LBN">
      <data key="d0">24271</data>
    </edge>
    <edge source="MEX" target="NLD">
      <data key="d0">5368100</data>
    </edge>
    <edge source="MEX" target="NZL">
      <data key="d0">21712</data>
    </edge>
    <edge source="MEX" target="NIC">
      <data key="d0">339737</data>
    </edge>
    <edge source="MEX" target="NOR">
      <data key="d0">108202</data>
    </edge>
    <edge source="MEX" target="PAN">
      <data key="d0">3350212</data>
    </edge>
    <edge source="MEX" target="PRY">
      <data key="d0">37471</data>
    </edge>
    <edge source="MEX" target="PER">
      <data key="d0">473680</data>
    </edge>
    <edge source="MEX" target="RUS">
      <data key="d0">15147</data>
    </edge>
    <edge source="MEX" target="SAU">
      <data key="d0">21935</data>
    </edge>
    <edge source="MEX" target="IND">
      <data key="d0">87998</data>
    </edge>
    <edge source="MEX" target="ZAF">
      <data key="d0">309657</data>
    </edge>
    <edge source="MEX" target="ESP">
      <data key="d0">804297</data>
    </edge>
    <edge source="MEX" target="SWE">
      <data key="d0">30283</data>
    </edge>
    <edge source="MEX" target="CHE">
      <data key="d0">461644</data>
    </edge>
    <edge source="MEX" target="ARE">
      <data key="d0">154008</data>
    </edge>
    <edge source="MEX" target="TUR">
      <data key="d0">121616</data>
    </edge>
    <edge source="MEX" target="GBR">
      <data key="d0">1713161</data>
    </edge>
    <edge source="MEX" target="USA">
      <data key="d0">493100154</data>
    </edge>
    <edge source="MEX" target="URY">
      <data key="d0">653689</data>
    </edge>
    <edge source="PAN" target="ARG">
      <data key="d0">16825</data>
    </edge>
    <edge source="PAN" target="AUS">
      <data key="d0">2062329</data>
    </edge>
    <edge source="PAN" target="BOL">
      <data key="d0">1453217</data>
    </edge>
    <edge source="PAN" target="BRA">
      <data key="d0">263596</data>
    </edge>
    <edge source="PAN" target="CAN">
      <data key="d0">45632</data>
    </edge>
    <edge source="PAN" target="CHL">
      <data key="d0">17201764</data>
    </edge>
    <edge source="PAN" target="CHN">
      <data key="d0">61667</data>
    </edge>
    <edge source="PAN" target="COL">
      <data key="d0">332613658</data>
    </edge>
    <edge source="PAN" target="CRI">
      <data key="d0">49026238</data>
    </edge>
    <edge source="PAN" target="ECU">
      <data key="d0">55905095</data>
    </edge>
    <edge source="PAN" target="SLV">
      <data key="d0">29155254</data>
    </edge>
    <edge source="PAN" target="FRA">
      <data key="d0">3555015</data>
    </edge>
    <edge source="PAN" target="DEU">
      <data key="d0">69942</data>
    </edge>
    <edge source="PAN" target="GRC">
      <data key="d0">19819</data>
    </edge>
    <edge source="PAN" target="GTM">
      <data key="d0">48329622</data>
    </edge>
    <edge source="PAN" target="HND">
      <data key="d0">43963911</data>
    </edge>
    <edge source="PAN" target="HKG">
      <data key="d0">44797</data>
    </edge>
    <edge source="PAN" target="ISR">
      <data key="d0">93338</data>
    </edge>
    <edge source="PAN" target="JAM">
      <data key="d0">8906100</data>
    </edge>
    <edge source="PAN" target="JPN">
      <data key="d0">39048</data>
    </edge>
    <edge source="PAN" target="KOR">
      <data key="d0">129904</data>
    </edge>
    <edge source="PAN" target="MEX">
      <data key="d0">2128000</data>
    </edge>
    <edge source="PAN" target="NIC">
      <data key="d0">15508354</data>
    </edge>
    <edge source="PAN" target="PRY">
      <data key="d0">3734115</data>
    </edge>
    <edge source="PAN" target="PER">
      <data key="d0">19411696</data>
    </edge>
    <edge source="PAN" target="PHL">
      <data key="d0">10092</data>
    </edge>
    <edge source="PAN" target="ROU">
      <data key="d0">10286</data>
    </edge>
    <edge source="PAN" target="ESP">
      <data key="d0">25499</data>
    </edge>
    <edge source="PAN" target="TUR">
      <data key="d0">823008</data>
    </edge>
    <edge source="PAN" target="USA">
      <data key="d0">4078869</data>
    </edge>
    <edge source="PAN" target="URY">
      <data key="d0">3215173</data>
    </edge>
    <edge source="PRY" target="ARG">
      <data key="d0">494733</data>
    </edge>
    <edge source="PRY" target="BOL">
      <data key="d0">71523</data>
    </edge>
    <edge source="PRY" target="BRA">
      <data key="d0">31865436</data>
    </edge>
    <edge source="PRY" target="CHN">
      <data key="d0">26454</data>
    </edge>
    <edge source="PRY" target="LBN">
      <data key="d0">43771</data>
    </edge>
    <edge source="PRY" target="URY">
      <data key="d0">503741</data>
    </edge>
    <edge source="PER" target="AUS">
      <data key="d0">37414</data>
    </edge>
    <edge source="PER" target="BOL">
      <data key="d0">946229</data>
    </edge>
    <edge source="PER" target="CAN">
      <data key="d0">1215415</data>
    </edge>
    <edge source="PER" target="CHL">
      <data key="d0">5673399</data>
    </edge>
    <edge source="PER" target="COL">
      <data key="d0">3561132</data>
    </edge>
    <edge source="PER" target="CRI">
      <data key="d0">385334</data>
    </edge>
    <edge source="PER" target="ECU">
      <data key="d0">4087045</data>
    </edge>
    <edge source="PER" target="FRA">
      <data key="d0">54181</data>
    </edge>
    <edge source="PER" target="GTM">
      <data key="d0">64822</data>
    </edge>
    <edge source="PER" target="JAM">
      <data key="d0">16150</data>
    </edge>
    <edge source="PER" target="JPN">
      <data key="d0">73990</data>
    </edge>
    <edge source="PER" target="MEX">
      <data key="d0">1108752</data>
    </edge>
    <edge source="PER" target="NIC">
      <data key="d0">75577</data>
    </edge>
    <edge source="PER" target="PAN">
      <data key="d0">153581</data>
    </edge>
    <edge source="PER" target="SGP">
      <data key="d0">38115</data>
    </edge>
    <edge source="PER" target="ZAF">
      <data key="d0">28564</data>
    </edge>
    <edge source="PER" target="ESP">
      <data key="d0">637765</data>
    </edge>
    <edge source="PER" target="GBR">
      <data key="d0">13387</data>
    </edge>
    <edge source="PER" target="USA">
      <data key="d0">2395184</data>
    </edge>
    <edge source="PER" target="URY">
      <data key="d0">91953</data>
    </edge>
    <edge source="PRT" target="DZA">
      <data key="d0">72303</data>
    </edge>
    <edge source="PRT" target="AZE">
      <data key="d0">20116</data>
    </edge>
    <edge source="PRT" target="AUS">
      <data key="d0">6808360</data>
    </edge>
    <edge source="PRT" target="AUT">
      <data key="d0">7406562</data>
    </edge>
    <edge source="PRT" target="ARM">
      <data key="d0">42919</data>
    </edge>
    <edge source="PRT" target="BEL">
      <data key="d0">54858582</data>
    </edge>
    <edge source="PRT" target="BRA">
      <data key="d0">307074</data>
    </edge>
    <edge source="PRT" target="BGR">
      <data key="d0">266039</data>
    </edge>
    <edge source="PRT" target="BLR">
      <data key="d0">104641</data>
    </edge>
    <edge source="PRT" target="CMR">
      <data key="d0">63603</data>
    </edge>
    <edge source="PRT" target="CAN">
      <data key="d0">15265548</data>
    </edge>
    <edge source="PRT" target="CHL">
      <data key="d0">73503</data>
    </edge>
    <edge source="PRT" target="CHN">
      <data key="d0">2870577</data>
    </edge>
    <edge source="PRT" target="COL">
      <data key="d0">326849</data>
    </edge>
    <edge source="PRT" target="HRV">
      <data key="d0">437112</data>
    </edge>
    <edge source="PRT" target="CZE">
      <data key="d0">1823256</data>
    </edge>
    <edge source="PRT" target="DNK">
      <data key="d0">110876137</data>
    </edge>
    <edge source="PRT" target="ECU">
      <data key="d0">41451</data>
    </edge>
    <edge source="PRT" target="EST">
      <data key="d0">682654</data>
    </edge>
    <edge source="PRT" target="FIN">
      <data key="d0">6195901</data>
    </edge>
    <edge source="PRT" target="FRA">
      <data key="d0">557372436</data>
    </edge>
    <edge source="PRT" target="GEO">
      <data key="d0">159286</data>
    </edge>
    <edge source="PRT" target="DEU">
      <data key="d0">388693571</data>
    </edge>
    <edge source="PRT" target="GHA">
      <data key="d0">492647</data>
    </edge>
    <edge source="PRT" target="GRC">
      <data key="d0">5918065</data>
    </edge>
    <edge source="PRT" target="GTM">
      <data key="d0">234693</data>
    </edge>
    <edge source="PRT" target="HKG">
      <data key="d0">1624456</data>
    </edge>
    <edge source="PRT" target="HUN">
      <data key="d0">1621585</data>
    </edge>
    <edge source="PRT" target="IDN">
      <data key="d0">94450</data>
    </edge>
    <edge source="PRT" target="IRL">
      <data key="d0">14741148</data>
    </edge>
    <edge source="PRT" target="ISR">
      <data key="d0">3453531</data>
    </edge>
    <edge source="PRT" target="ITA">
      <data key="d0">69405357</data>
    </edge>
    <edge source="PRT" target="CIV">
      <data key="d0">17187</data>
    </edge>
    <edge source="PRT" target="JPN">
      <data key="d0">16168949</data>
    </edge>
    <edge source="PRT" target="KAZ">
      <data key="d0">1104267</data>
    </edge>
    <edge source="PRT" target="JOR">
      <data key="d0">99281</data>
    </edge>
    <edge source="PRT" target="KOR">
      <data key="d0">1246337</data>
    </edge>
    <edge source="PRT" target="KGZ">
      <data key="d0">272248</data>
    </edge>
    <edge source="PRT" target="LBN">
      <data key="d0">393916</data>
    </edge>
    <edge source="PRT" target="LVA">
      <data key="d0">416755</data>
    </edge>
    <edge source="PRT" target="LTU">
      <data key="d0">669317</data>
    </edge>
    <edge source="PRT" target="MYS">
      <data key="d0">129799</data>
    </edge>
    <edge source="PRT" target="MUS">
      <data key="d0">24078</data>
    </edge>
    <edge source="PRT" target="MEX">
      <data key="d0">564155</data>
    </edge>
    <edge source="PRT" target="MAR">
      <data key="d0">1438048</data>
    </edge>
    <edge source="PRT" target="MOZ">
      <data key="d0">2354561</data>
    </edge>
    <edge source="PRT" target="OMN">
      <data key="d0">37578</data>
    </edge>
    <edge source="PRT" target="NAM">
      <data key="d0">47814</data>
    </edge>
    <edge source="PRT" target="NLD">
      <data key="d0">259932993</data>
    </edge>
    <edge source="PRT" target="NZL">
      <data key="d0">1878851</data>
    </edge>
    <edge source="PRT" target="NOR">
      <data key="d0">16817489</data>
    </edge>
    <edge source="PRT" target="PAK">
      <data key="d0">85424</data>
    </edge>
    <edge source="PRT" target="PAN">
      <data key="d0">227677</data>
    </edge>
    <edge source="PRT" target="PER">
      <data key="d0">50382</data>
    </edge>
    <edge source="PRT" target="PHL">
      <data key="d0">25594</data>
    </edge>
    <edge source="PRT" target="POL">
      <data key="d0">4589143</data>
    </edge>
    <edge source="PRT" target="ROU">
      <data key="d0">5984239</data>
    </edge>
    <edge source="PRT" target="RUS">
      <data key="d0">29956352</data>
    </edge>
    <edge source="PRT" target="SAU">
      <data key="d0">1102140</data>
    </edge>
    <edge source="PRT" target="SEN">
      <data key="d0">45829</data>
    </edge>
    <edge source="PRT" target="SRB">
      <data key="d0">691011</data>
    </edge>
    <edge source="PRT" target="IND">
      <data key="d0">1353500</data>
    </edge>
    <edge source="PRT" target="SGP">
      <data key="d0">629896</data>
    </edge>
    <edge source="PRT" target="SVK">
      <data key="d0">7388950</data>
    </edge>
    <edge source="PRT" target="VNM">
      <data key="d0">100932</data>
    </edge>
    <edge source="PRT" target="SVN">
      <data key="d0">1993405</data>
    </edge>
    <edge source="PRT" target="ZAF">
      <data key="d0">1952551</data>
    </edge>
    <edge source="PRT" target="ZWE">
      <data key="d0">68882</data>
    </edge>
    <edge source="PRT" target="ESP">
      <data key="d0">219646824</data>
    </edge>
    <edge source="PRT" target="SWE">
      <data key="d0">38806830</data>
    </edge>
    <edge source="PRT" target="CHE">
      <data key="d0">27677157</data>
    </edge>
    <edge source="PRT" target="THA">
      <data key="d0">462043</data>
    </edge>
    <edge source="PRT" target="TGO">
      <data key="d0">33314</data>
    </edge>
    <edge source="PRT" target="ARE">
      <data key="d0">2542183</data>
    </edge>
    <edge source="PRT" target="TUN">
      <data key="d0">205503</data>
    </edge>
    <edge source="PRT" target="TUR">
      <data key="d0">1808498</data>
    </edge>
    <edge source="PRT" target="UKR">
      <data key="d0">862929</data>
    </edge>
    <edge source="PRT" target="MKD">
      <data key="d0">24730</data>
    </edge>
    <edge source="PRT" target="EGY">
      <data key="d0">705161</data>
    </edge>
    <edge source="PRT" target="GBR">
      <data key="d0">152926686</data>
    </edge>
    <edge source="PRT" target="USA">
      <data key="d0">26907703</data>
    </edge>
    <edge source="PRT" target="URY">
      <data key="d0">66177</data>
    </edge>
    <edge source="SGP" target="AZE">
      <data key="d0">35332</data>
    </edge>
    <edge source="SGP" target="ARG">
      <data key="d0">2041806</data>
    </edge>
    <edge source="SGP" target="AUS">
      <data key="d0">13453777</data>
    </edge>
    <edge source="SGP" target="AUT">
      <data key="d0">11200</data>
    </edge>
    <edge source="SGP" target="BEL">
      <data key="d0">2668989</data>
    </edge>
    <edge source="SGP" target="BRA">
      <data key="d0">96876</data>
    </edge>
    <edge source="SGP" target="KHM">
      <data key="d0">527562</data>
    </edge>
    <edge source="SGP" target="CMR">
      <data key="d0">64489</data>
    </edge>
    <edge source="SGP" target="CAN">
      <data key="d0">288590</data>
    </edge>
    <edge source="SGP" target="LKA">
      <data key="d0">3039165</data>
    </edge>
    <edge source="SGP" target="CHL">
      <data key="d0">78117</data>
    </edge>
    <edge source="SGP" target="CHN">
      <data key="d0">1322148</data>
    </edge>
    <edge source="SGP" target="COL">
      <data key="d0">324742</data>
    </edge>
    <edge source="SGP" target="CZE">
      <data key="d0">95285</data>
    </edge>
    <edge source="SGP" target="DNK">
      <data key="d0">27969</data>
    </edge>
    <edge source="SGP" target="ETH">
      <data key="d0">70249</data>
    </edge>
    <edge source="SGP" target="FIN">
      <data key="d0">1542035</data>
    </edge>
    <edge source="SGP" target="FRA">
      <data key="d0">349964</data>
    </edge>
    <edge source="SGP" target="GEO">
      <data key="d0">50927</data>
    </edge>
    <edge source="SGP" target="DEU">
      <data key="d0">1999053</data>
    </edge>
    <edge source="SGP" target="GRC">
      <data key="d0">10215</data>
    </edge>
    <edge source="SGP" target="HKG">
      <data key="d0">9442025</data>
    </edge>
    <edge source="SGP" target="IDN">
      <data key="d0">89866377</data>
    </edge>
    <edge source="SGP" target="ITA">
      <data key="d0">2447121</data>
    </edge>
    <edge source="SGP" target="JPN">
      <data key="d0">17370286</data>
    </edge>
    <edge source="SGP" target="KAZ">
      <data key="d0">92841</data>
    </edge>
    <edge source="SGP" target="JOR">
      <data key="d0">193407</data>
    </edge>
    <edge source="SGP" target="KOR">
      <data key="d0">9161053</data>
    </edge>
    <edge source="SGP" target="LBN">
      <data key="d0">304765</data>
    </edge>
    <edge source="SGP" target="LVA">
      <data key="d0">225380</data>
    </edge>
    <edge source="SGP" target="MYS">
      <data key="d0">54876045</data>
    </edge>
    <edge source="SGP" target="MUS">
      <data key="d0">1017747</data>
    </edge>
    <edge source="SGP" target="MEX">
      <data key="d0">255679</data>
    </edge>
    <edge source="SGP" target="MAR">
      <data key="d0">281464</data>
    </edge>
    <edge source="SGP" target="OMN">
      <data key="d0">271019</data>
    </edge>
    <edge source="SGP" target="NAM">
      <data key="d0">26583</data>
    </edge>
    <edge source="SGP" target="NLD">
      <data key="d0">1719764</data>
    </edge>
    <edge source="SGP" target="NZL">
      <data key="d0">872695</data>
    </edge>
    <edge source="SGP" target="PAK">
      <data key="d0">3216661</data>
    </edge>
    <edge source="SGP" target="PHL">
      <data key="d0">9679521</data>
    </edge>
    <edge source="SGP" target="PRT">
      <data key="d0">214815</data>
    </edge>
    <edge source="SGP" target="RUS">
      <data key="d0">187273</data>
    </edge>
    <edge source="SGP" target="SAU">
      <data key="d0">713515</data>
    </edge>
    <edge source="SGP" target="IND">
      <data key="d0">4604354</data>
    </edge>
    <edge source="SGP" target="VNM">
      <data key="d0">14825034</data>
    </edge>
    <edge source="SGP" target="ZAF">
      <data key="d0">384415</data>
    </edge>
    <edge source="SGP" target="ESP">
      <data key="d0">453630</data>
    </edge>
    <edge source="SGP" target="CHE">
      <data key="d0">54529</data>
    </edge>
    <edge source="SGP" target="THA">
      <data key="d0">17300023</data>
    </edge>
    <edge source="SGP" target="ARE">
      <data key="d0">11458749</data>
    </edge>
    <edge source="SGP" target="TUR">
      <data key="d0">479520</data>
    </edge>
    <edge source="SGP" target="EGY">
      <data key="d0">2230402</data>
    </edge>
    <edge source="SGP" target="GBR">
      <data key="d0">7898276</data>
    </edge>
    <edge source="SGP" target="USA">
      <data key="d0">2315839</data>
    </edge>
    <edge source="SGP" target="URY">
      <data key="d0">109644</data>
    </edge>
    <edge source="TUR" target="ALB">
      <data key="d0">4132089</data>
    </edge>
    <edge source="TUR" target="DZA">
      <data key="d0">7591498</data>
    </edge>
    <edge source="TUR" target="AZE">
      <data key="d0">10578555</data>
    </edge>
    <edge source="TUR" target="ARG">
      <data key="d0">10376</data>
    </edge>
    <edge source="TUR" target="AUS">
      <data key="d0">1449764</data>
    </edge>
    <edge source="TUR" target="AUT">
      <data key="d0">1052932</data>
    </edge>
    <edge source="TUR" target="BEL">
      <data key="d0">5516199</data>
    </edge>
    <edge source="TUR" target="BRA">
      <data key="d0">11883</data>
    </edge>
    <edge source="TUR" target="BGR">
      <data key="d0">14487530</data>
    </edge>
    <edge source="TUR" target="BLR">
      <data key="d0">923935</data>
    </edge>
    <edge source="TUR" target="CMR">
      <data key="d0">98816</data>
    </edge>
    <edge source="TUR" target="CAN">
      <data key="d0">806328</data>
    </edge>
    <edge source="TUR" target="LKA">
      <data key="d0">11284</data>
    </edge>
    <edge source="TUR" target="CHL">
      <data key="d0">352439</data>
    </edge>
    <edge source="TUR" target="CHN">
      <data key="d0">482653</data>
    </edge>
    <edge source="TUR" target="COL">
      <data key="d0">72806</data>
    </edge>
    <edge source="TUR" target="HRV">
      <data key="d0">459596</data>
    </edge>
    <edge source="TUR" target="CZE">
      <data key="d0">1070732</data>
    </edge>
    <edge source="TUR" target="DNK">
      <data key="d0">470776</data>
    </edge>
    <edge source="TUR" target="ETH">
      <data key="d0">634289</data>
    </edge>
    <edge source="TUR" target="EST">
      <data key="d0">2527342</data>
    </edge>
    <edge source="TUR" target="FIN">
      <data key="d0">712558</data>
    </edge>
    <edge source="TUR" target="FRA">
      <data key="d0">7696752</data>
    </edge>
    <edge source="TUR" target="GEO">
      <data key="d0">7154462</data>
    </edge>
    <edge source="TUR" target="DEU">
      <data key="d0">19792720</data>
    </edge>
    <edge source="TUR" target="GHA">
      <data key="d0">78254</data>
    </edge>
    <edge source="TUR" target="GRC">
      <data key="d0">6977119</data>
    </edge>
    <edge source="TUR" target="HKG">
      <data key="d0">634887</data>
    </edge>
    <edge source="TUR" target="HUN">
      <data key="d0">2092197</data>
    </edge>
    <edge source="TUR" target="IDN">
      <data key="d0">101437</data>
    </edge>
    <edge source="TUR" target="IRL">
      <data key="d0">67036</data>
    </edge>
    <edge source="TUR" target="ISR">
      <data key="d0">6326761</data>
    </edge>
    <edge source="TUR" target="ITA">
      <data key="d0">12073480</data>
    </edge>
    <edge source="TUR" target="CIV">
      <data key="d0">96985</data>
    </edge>
    <edge source="TUR" target="JPN">
      <data key="d0">1820449</data>
    </edge>
    <edge source="TUR" target="KAZ">
      <data key="d0">17073422</data>
    </edge>
    <edge source="TUR" target="JOR">
      <data key="d0">5167559</data>
    </edge>
    <edge source="TUR" target="KOR">
      <data key="d0">196676</data>
    </edge>
    <edge source="TUR" target="KGZ">
      <data key="d0">12261306</data>
    </edge>
    <edge source="TUR" target="LBN">
      <data key="d0">2892669</data>
    </edge>
    <edge source="TUR" target="LVA">
      <data key="d0">3067732</data>
    </edge>
    <edge source="TUR" target="LTU">
      <data key="d0">568296</data>
    </edge>
    <edge source="TUR" target="MDG">
      <data key="d0">10452</data>
    </edge>
    <edge source="TUR" target="MYS">
      <data key="d0">56982</data>
    </edge>
    <edge source="TUR" target="MRT">
      <data key="d0">16104</data>
    </edge>
    <edge source="TUR" target="MUS">
      <data key="d0">12243</data>
    </edge>
    <edge source="TUR" target="MEX">
      <data key="d0">15536</data>
    </edge>
    <edge source="TUR" target="MDA">
      <data key="d0">3298356</data>
    </edge>
    <edge source="TUR" target="MAR">
      <data key="d0">1242659</data>
    </edge>
    <edge source="TUR" target="MOZ">
      <data key="d0">30756</data>
    </edge>
    <edge source="TUR" target="OMN">
      <data key="d0">3495440</data>
    </edge>
    <edge source="TUR" target="NLD">
      <data key="d0">8697352</data>
    </edge>
    <edge source="TUR" target="NZL">
      <data key="d0">222108</data>
    </edge>
    <edge source="TUR" target="NER">
      <data key="d0">1617404</data>
    </edge>
    <edge source="TUR" target="NOR">
      <data key="d0">366674</data>
    </edge>
    <edge source="TUR" target="PAK">
      <data key="d0">68655</data>
    </edge>
    <edge source="TUR" target="PAN">
      <data key="d0">64914</data>
    </edge>
    <edge source="TUR" target="PHL">
      <data key="d0">14666</data>
    </edge>
    <edge source="TUR" target="POL">
      <data key="d0">3386659</data>
    </edge>
    <edge source="TUR" target="PRT">
      <data key="d0">419499</data>
    </edge>
    <edge source="TUR" target="ROU">
      <data key="d0">9416998</data>
    </edge>
    <edge source="TUR" target="RUS">
      <data key="d0">110369043</data>
    </edge>
    <edge source="TUR" target="SAU">
      <data key="d0">41789661</data>
    </edge>
    <edge source="TUR" target="SEN">
      <data key="d0">75571</data>
    </edge>
    <edge source="TUR" target="SRB">
      <data key="d0">6129338</data>
    </edge>
    <edge source="TUR" target="IND">
      <data key="d0">179076</data>
    </edge>
    <edge source="TUR" target="SGP">
      <data key="d0">201116</data>
    </edge>
    <edge source="TUR" target="SVK">
      <data key="d0">1885779</data>
    </edge>
    <edge source="TUR" target="VNM">
      <data key="d0">11645</data>
    </edge>
    <edge source="TUR" target="SVN">
      <data key="d0">74418</data>
    </edge>
    <edge source="TUR" target="ZAF">
      <data key="d0">1918313</data>
    </edge>
    <edge source="TUR" target="ESP">
      <data key="d0">2422655</data>
    </edge>
    <edge source="TUR" target="SWE">
      <data key="d0">684195</data>
    </edge>
    <edge source="TUR" target="CHE">
      <data key="d0">3653382</data>
    </edge>
    <edge source="TUR" target="THA">
      <data key="d0">69813</data>
    </edge>
    <edge source="TUR" target="ARE">
      <data key="d0">6176041</data>
    </edge>
    <edge source="TUR" target="TUN">
      <data key="d0">5704591</data>
    </edge>
    <edge source="TUR" target="UGA">
      <data key="d0">15648</data>
    </edge>
    <edge source="TUR" target="UKR">
      <data key="d0">10140485</data>
    </edge>
    <edge source="TUR" target="MKD">
      <data key="d0">4045857</data>
    </edge>
    <edge source="TUR" target="EGY">
      <data key="d0">2720117</data>
    </edge>
    <edge source="TUR" target="GBR">
      <data key="d0">15807750</data>
    </edge>
    <edge source="TUR" target="TZA">
      <data key="d0">77454</data>
    </edge>
    <edge source="TUR" target="USA">
      <data key="d0">3117996</data>
    </edge>
    <edge source="TUR" target="BFA">
      <data key="d0">32512</data>
    </edge>
    <edge source="TUR" target="URY">
      <data key="d0">20796</data>
    </edge>
    <edge source="USA" target="DZA">
      <data key="d0">699613</data>
    </edge>
    <edge source="USA" target="AZE">
      <data key="d0">336008</data>
    </edge>
    <edge source="USA" target="ARG">
      <data key="d0">227091</data>
    </edge>
    <edge source="USA" target="AUS">
      <data key="d0">16073419</data>
    </edge>
    <edge source="USA" target="AUT">
      <data key="d0">160650</data>
    </edge>
    <edge source="USA" target="ARM">
      <data key="d0">25862</data>
    </edge>
    <edge source="USA" target="BEL">
      <data key="d0">13059706</data>
    </edge>
    <edge source="USA" target="BOL">
      <data key="d0">749741</data>
    </edge>
    <edge source="USA" target="BRA">
      <data key="d0">2794977</data>
    </edge>
    <edge source="USA" target="BGR">
      <data key="d0">89867</data>
    </edge>
    <edge source="USA" target="CMR">
      <data key="d0">454816</data>
    </edge>
    <edge source="USA" target="CAN">
      <data key="d0">419305838</data>
    </edge>
    <edge source="USA" target="CHL">
      <data key="d0">13334922</data>
    </edge>
    <edge source="USA" target="CHN">
      <data key="d0">54063183</data>
    </edge>
    <edge source="USA" target="COL">
      <data key="d0">7488145</data>
    </edge>
    <edge source="USA" target="CRI">
      <data key="d0">9094105</data>
    </edge>
    <edge source="USA" target="HRV">
      <data key="d0">1112268</data>
    </edge>
    <edge source="USA" target="CZE">
      <data key="d0">334596</data>
    </edge>
    <edge source="USA" target="BEN">
      <data key="d0">19400</data>
    </edge>
    <edge source="USA" target="DNK">
      <data key="d0">1038035</data>
    </edge>
    <edge source="USA" target="ECU">
      <data key="d0">5845089</data>
    </edge>
    <edge source="USA" target="SLV">
      <data key="d0">5418721</data>
    </edge>
    <edge source="USA" target="ETH">
      <data key="d0">109911</data>
    </edge>
    <edge source="USA" target="EST">
      <data key="d0">122492</data>
    </edge>
    <edge source="USA" target="FIN">
      <data key="d0">2698644</data>
    </edge>
    <edge source="USA" target="FRA">
      <data key="d0">6461664</data>
    </edge>
    <edge source="USA" target="GEO">
      <data key="d0">6410250</data>
    </edge>
    <edge source="USA" target="GMB">
      <data key="d0">44466</data>
    </edge>
    <edge source="USA" target="DEU">
      <data key="d0">10177005</data>
    </edge>
    <edge source="USA" target="GHA">
      <data key="d0">3832784</data>
    </edge>
    <edge source="USA" target="GRC">
      <data key="d0">636774</data>
    </edge>
    <edge source="USA" target="GTM">
      <data key="d0">10371839</data>
    </edge>
    <edge source="USA" target="HND">
      <data key="d0">15767119</data>
    </edge>
    <edge source="USA" target="HKG">
      <data key="d0">57260617</data>
    </edge>
    <edge source="USA" target="HUN">
      <data key="d0">299903</data>
    </edge>
    <edge source="USA" target="IDN">
      <data key="d0">14081039</data>
    </edge>
    <edge source="USA" target="IRL">
      <data key="d0">1132821</data>
    </edge>
    <edge source="USA" target="ISR">
      <data key="d0">12103209</data>
    </edge>
    <edge source="USA" target="ITA">
      <data key="d0">6219317</data>
    </edge>
    <edge source="USA" target="CIV">
      <data key="d0">223279</data>
    </edge>
    <edge source="USA" target="JAM">
      <data key="d0">4895590</data>
    </edge>
    <edge source="USA" target="JPN">
      <data key="d0">92271636</data>
    </edge>
    <edge source="USA" target="KAZ">
      <data key="d0">182602</data>
    </edge>
    <edge source="USA" target="JOR">
      <data key="d0">1432188</data>
    </edge>
    <edge source="USA" target="KOR">
      <data key="d0">112498692</data>
    </edge>
    <edge source="USA" target="LBN">
      <data key="d0">2508508</data>
    </edge>
    <edge source="USA" target="LVA">
      <data key="d0">498664</data>
    </edge>
    <edge source="USA" target="LTU">
      <data key="d0">240663</data>
    </edge>
    <edge source="USA" target="MWI">
      <data key="d0">49451</data>
    </edge>
    <edge source="USA" target="MYS">
      <data key="d0">1908380</data>
    </edge>
    <edge source="USA" target="MRT">
      <data key="d0">35433</data>
    </edge>
    <edge source="USA" target="MEX">
      <data key="d0">97051335</data>
    </edge>
    <edge source="USA" target="MAR">
      <data key="d0">481282</data>
    </edge>
    <edge source="USA" target="MOZ">
      <data key="d0">797648</data>
    </edge>
    <edge source="USA" target="OMN">
      <data key="d0">2862611</data>
    </edge>
    <edge source="USA" target="NLD">
      <data key="d0">18356817</data>
    </edge>
    <edge source="USA" target="NZL">
      <data key="d0">3465730</data>
    </edge>
    <edge source="USA" target="NIC">
      <data key="d0">9195341</data>
    </edge>
    <edge source="USA" target="NOR">
      <data key="d0">898473</data>
    </edge>
    <edge source="USA" target="PAK">
      <data key="d0">345056</data>
    </edge>
    <edge source="USA" target="PAN">
      <data key="d0">18313517</data>
    </edge>
    <edge source="USA" target="PRY">
      <data key="d0">1832028</data>
    </edge>
    <edge source="USA" target="PER">
      <data key="d0">3095994</data>
    </edge>
    <edge source="USA" target="PHL">
      <data key="d0">4158314</data>
    </edge>
    <edge source="USA" target="POL">
      <data key="d0">184377</data>
    </edge>
    <edge source="USA" target="PRT">
      <data key="d0">286694</data>
    </edge>
    <edge source="USA" target="ROU">
      <data key="d0">105551</data>
    </edge>
    <edge source="USA" target="RUS">
      <data key="d0">2455004</data>
    </edge>
    <edge source="USA" target="SAU">
      <data key="d0">3074752</data>
    </edge>
    <edge source="USA" target="SEN">
      <data key="d0">137988</data>
    </edge>
    <edge source="USA" target="SRB">
      <data key="d0">95700</data>
    </edge>
    <edge source="USA" target="IND">
      <data key="d0">4094161</data>
    </edge>
    <edge source="USA" target="SGP">
      <data key="d0">10777394</data>
    </edge>
    <edge source="USA" target="SVK">
      <data key="d0">99044</data>
    </edge>
    <edge source="USA" target="VNM">
      <data key="d0">39000526</data>
    </edge>
    <edge source="USA" target="SVN">
      <data key="d0">95529</data>
    </edge>
    <edge source="USA" target="ZAF">
      <data key="d0">3276226</data>
    </edge>
    <edge source="USA" target="ESP">
      <data key="d0">3791857</data>
    </edge>
    <edge source="USA" target="SWE">
      <data key="d0">1250160</data>
    </edge>
    <edge source="USA" target="CHE">
      <data key="d0">3901679</data>
    </edge>
    <edge source="USA" target="THA">
      <data key="d0">2375492</data>
    </edge>
    <edge source="USA" target="TGO">
      <data key="d0">1434970</data>
    </edge>
    <edge source="USA" target="ARE">
      <data key="d0">33125583</data>
    </edge>
    <edge source="USA" target="TUN">
      <data key="d0">20875</data>
    </edge>
    <edge source="USA" target="TUR">
      <data key="d0">2778370</data>
    </edge>
    <edge source="USA" target="UGA">
      <data key="d0">381725</data>
    </edge>
    <edge source="USA" target="UKR">
      <data key="d0">957784</data>
    </edge>
    <edge source="USA" target="MKD">
      <data key="d0">45596</data>
    </edge>
    <edge source="USA" target="EGY">
      <data key="d0">2232884</data>
    </edge>
    <edge source="USA" target="GBR">
      <data key="d0">23701356</data>
    </edge>
    <edge source="USA" target="TZA">
      <data key="d0">4069879</data>
    </edge>
    <edge source="USA" target="URY">
      <data key="d0">2435604</data>
    </edge>
    <edge source="URY" target="BRA">
      <data key="d0">15876</data>
    </edge>
    <edge source="URY" target="CHL">
      <data key="d0">150154</data>
    </edge>
    <edge source="URY" target="DEU">
      <data key="d0">205503</data>
    </edge>
    <edge source="URY" target="MEX">
      <data key="d0">46962</data>
    </edge>
    <edge source="URY" target="PRY">
      <data key="d0">80642</data>
    </edge>
    <edge source="URY" target="ESP">
      <data key="d0">20250</data>
    </edge>
    <edge source="URY" target="SWE">
      <data key="d0">39582</data>
    </edge>
    <edge source="URY" target="USA">
      <data key="d0">107570</data>
    </edge>
    <edge source="ARM" target="AUS">
      <data key="d0">66709</data>
    </edge>
    <edge source="ARM" target="GEO">
      <data key="d0">43501</data>
    </edge>
    <edge source="ARM" target="RUS">
      <data key="d0">1767523</data>
    </edge>
    <edge source="ARM" target="ESP">
      <data key="d0">10716</data>
    </edge>
    <edge source="ARM" target="USA">
      <data key="d0">50550</data>
    </edge>
    <edge source="GEO" target="AZE">
      <data key="d0">48298</data>
    </edge>
    <edge source="GEO" target="ARM">
      <data key="d0">232700</data>
    </edge>
    <edge source="GEO" target="ITA">
      <data key="d0">10982</data>
    </edge>
    <edge source="GEO" target="RUS">
      <data key="d0">72720</data>
    </edge>
    <edge source="GEO" target="SAU">
      <data key="d0">11597</data>
    </edge>
    <edge source="GEO" target="ESP">
      <data key="d0">23799</data>
    </edge>
    <edge source="GEO" target="TUR">
      <data key="d0">21552</data>
    </edge>
    <edge source="LKA" target="AUS">
      <data key="d0">2504877</data>
    </edge>
    <edge source="LKA" target="CAN">
      <data key="d0">15431</data>
    </edge>
    <edge source="LKA" target="CHN">
      <data key="d0">33297</data>
    </edge>
    <edge source="LKA" target="CZE">
      <data key="d0">255887</data>
    </edge>
    <edge source="LKA" target="FRA">
      <data key="d0">998142</data>
    </edge>
    <edge source="LKA" target="DEU">
      <data key="d0">336230</data>
    </edge>
    <edge source="LKA" target="HKG">
      <data key="d0">235115</data>
    </edge>
    <edge source="LKA" target="IDN">
      <data key="d0">23504</data>
    </edge>
    <edge source="LKA" target="ISR">
      <data key="d0">126951</data>
    </edge>
    <edge source="LKA" target="ITA">
      <data key="d0">3592432</data>
    </edge>
    <edge source="LKA" target="JPN">
      <data key="d0">197450</data>
    </edge>
    <edge source="LKA" target="KOR">
      <data key="d0">786072</data>
    </edge>
    <edge source="LKA" target="MYS">
      <data key="d0">35947</data>
    </edge>
    <edge source="LKA" target="NZL">
      <data key="d0">11732</data>
    </edge>
    <edge source="LKA" target="PHL">
      <data key="d0">11001</data>
    </edge>
    <edge source="LKA" target="POL">
      <data key="d0">10122</data>
    </edge>
    <edge source="LKA" target="PRT">
      <data key="d0">66971</data>
    </edge>
    <edge source="LKA" target="SAU">
      <data key="d0">151920</data>
    </edge>
    <edge source="LKA" target="IND">
      <data key="d0">199893</data>
    </edge>
    <edge source="LKA" target="SGP">
      <data key="d0">126837</data>
    </edge>
    <edge source="LKA" target="ZAF">
      <data key="d0">58183</data>
    </edge>
    <edge source="LKA" target="ESP">
      <data key="d0">61385</data>
    </edge>
    <edge source="LKA" target="SWE">
      <data key="d0">26091</data>
    </edge>
    <edge source="LKA" target="CHE">
      <data key="d0">234337</data>
    </edge>
    <edge source="LKA" target="ARE">
      <data key="d0">328766</data>
    </edge>
    <edge source="LKA" target="GBR">
      <data key="d0">1137098</data>
    </edge>
    <edge source="LKA" target="USA">
      <data key="d0">274751</data>
    </edge>
    <edge source="CHN" target="ALB">
      <data key="d0">8661623</data>
    </edge>
    <edge source="CHN" target="DZA">
      <data key="d0">47878735</data>
    </edge>
    <edge source="CHN" target="AZE">
      <data key="d0">22364032</data>
    </edge>
    <edge source="CHN" target="ARG">
      <data key="d0">124669538</data>
    </edge>
    <edge source="CHN" target="AUS">
      <data key="d0">658771378</data>
    </edge>
    <edge source="CHN" target="AUT">
      <data key="d0">57570558</data>
    </edge>
    <edge source="CHN" target="ARM">
      <data key="d0">3281805</data>
    </edge>
    <edge source="CHN" target="BEL">
      <data key="d0">831660199</data>
    </edge>
    <edge source="CHN" target="BOL">
      <data key="d0">11441189</data>
    </edge>
    <edge source="CHN" target="BWA">
      <data key="d0">6216628</data>
    </edge>
    <edge source="CHN" target="BRA">
      <data key="d0">144388385</data>
    </edge>
    <edge source="CHN" target="BGR">
      <data key="d0">18411926</data>
    </edge>
    <edge source="CHN" target="BDI">
      <data key="d0">2520973</data>
    </edge>
    <edge source="CHN" target="BLR">
      <data key="d0">47276346</data>
    </edge>
    <edge source="CHN" target="KHM">
      <data key="d0">23112693</data>
    </edge>
    <edge source="CHN" target="CMR">
      <data key="d0">70979815</data>
    </edge>
    <edge source="CHN" target="CAN">
      <data key="d0">770005209</data>
    </edge>
    <edge source="CHN" target="CAF">
      <data key="d0">359964</data>
    </edge>
    <edge source="CHN" target="LKA">
      <data key="d0">12715224</data>
    </edge>
    <edge source="CHN" target="CHL">
      <data key="d0">703218271</data>
    </edge>
    <edge source="CHN" target="COL">
      <data key="d0">146564993</data>
    </edge>
    <edge source="CHN" target="CRI">
      <data key="d0">24284187</data>
    </edge>
    <edge source="CHN" target="HRV">
      <data key="d0">348431293</data>
    </edge>
    <edge source="CHN" target="CZE">
      <data key="d0">98473052</data>
    </edge>
    <edge source="CHN" target="BEN">
      <data key="d0">132211579</data>
    </edge>
    <edge source="CHN" target="DNK">
      <data key="d0">143066277</data>
    </edge>
    <edge source="CHN" target="ECU">
      <data key="d0">16547465</data>
    </edge>
    <edge source="CHN" target="SLV">
      <data key="d0">30123184</data>
    </edge>
    <edge source="CHN" target="ETH">
      <data key="d0">3834604</data>
    </edge>
    <edge source="CHN" target="EST">
      <data key="d0">12125175</data>
    </edge>
    <edge source="CHN" target="FIN">
      <data key="d0">124367551</data>
    </edge>
    <edge source="CHN" target="FRA">
      <data key="d0">771108857</data>
    </edge>
    <edge source="CHN" target="GEO">
      <data key="d0">28454837</data>
    </edge>
    <edge source="CHN" target="GMB">
      <data key="d0">9981715</data>
    </edge>
    <edge source="CHN" target="PSE">
      <data key="d0">232522</data>
    </edge>
    <edge source="CHN" target="DEU">
      <data key="d0">1812587663</data>
    </edge>
    <edge source="CHN" target="GHA">
      <data key="d0">200357198</data>
    </edge>
    <edge source="CHN" target="GRC">
      <data key="d0">112236481</data>
    </edge>
    <edge source="CHN" target="GTM">
      <data key="d0">54545479</data>
    </edge>
    <edge source="CHN" target="HND">
      <data key="d0">41582284</data>
    </edge>
    <edge source="CHN" target="HKG">
      <data key="d0">1498114362</data>
    </edge>
    <edge source="CHN" target="HUN">
      <data key="d0">27949309</data>
    </edge>
    <edge source="CHN" target="IDN">
      <data key="d0">357740391</data>
    </edge>
    <edge source="CHN" target="IRL">
      <data key="d0">68089983</data>
    </edge>
    <edge source="CHN" target="ISR">
      <data key="d0">218140317</data>
    </edge>
    <edge source="CHN" target="ITA">
      <data key="d0">597583430</data>
    </edge>
    <edge source="CHN" target="CIV">
      <data key="d0">21378182</data>
    </edge>
    <edge source="CHN" target="JAM">
      <data key="d0">45253143</data>
    </edge>
    <edge source="CHN" target="JPN">
      <data key="d0">2703986545</data>
    </edge>
    <edge source="CHN" target="KAZ">
      <data key="d0">1282570788</data>
    </edge>
    <edge source="CHN" target="JOR">
      <data key="d0">193718583</data>
    </edge>
    <edge source="CHN" target="KOR">
      <data key="d0">652573010</data>
    </edge>
    <edge source="CHN" target="KGZ">
      <data key="d0">421737158</data>
    </edge>
    <edge source="CHN" target="LBN">
      <data key="d0">51144049</data>
    </edge>
    <edge source="CHN" target="LVA">
      <data key="d0">93815553</data>
    </edge>
    <edge source="CHN" target="LTU">
      <data key="d0">28692149</data>
    </edge>
    <edge source="CHN" target="MDG">
      <data key="d0">11305611</data>
    </edge>
    <edge source="CHN" target="MWI">
      <data key="d0">13483860</data>
    </edge>
    <edge source="CHN" target="MYS">
      <data key="d0">769893629</data>
    </edge>
    <edge source="CHN" target="MRT">
      <data key="d0">14463074</data>
    </edge>
    <edge source="CHN" target="MUS">
      <data key="d0">12308684</data>
    </edge>
    <edge source="CHN" target="MEX">
      <data key="d0">179647829</data>
    </edge>
    <edge source="CHN" target="MDA">
      <data key="d0">2580026</data>
    </edge>
    <edge source="CHN" target="MAR">
      <data key="d0">233849406</data>
    </edge>
    <edge source="CHN" target="MOZ">
      <data key="d0">36843827</data>
    </edge>
    <edge source="CHN" target="OMN">
      <data key="d0">31145619</data>
    </edge>
    <edge source="CHN" target="NAM">
      <data key="d0">6097550</data>
    </edge>
    <edge source="CHN" target="NLD">
      <data key="d0">917221214</data>
    </edge>
    <edge source="CHN" target="NZL">
      <data key="d0">169287461</data>
    </edge>
    <edge source="CHN" target="NIC">
      <data key="d0">4734543</data>
    </edge>
    <edge source="CHN" target="NER">
      <data key="d0">3153263</data>
    </edge>
    <edge source="CHN" target="NOR">
      <data key="d0">76696812</data>
    </edge>
    <edge source="CHN" target="PAK">
      <data key="d0">108895256</data>
    </edge>
    <edge source="CHN" target="PAN">
      <data key="d0">1213661504</data>
    </edge>
    <edge source="CHN" target="PRY">
      <data key="d0">31867759</data>
    </edge>
    <edge source="CHN" target="PER">
      <data key="d0">136304113</data>
    </edge>
    <edge source="CHN" target="PHL">
      <data key="d0">495211031</data>
    </edge>
    <edge source="CHN" target="POL">
      <data key="d0">277784072</data>
    </edge>
    <edge source="CHN" target="PRT">
      <data key="d0">73408185</data>
    </edge>
    <edge source="CHN" target="ROU">
      <data key="d0">58425058</data>
    </edge>
    <edge source="CHN" target="RUS">
      <data key="d0">2600415431</data>
    </edge>
    <edge source="CHN" target="SAU">
      <data key="d0">326082553</data>
    </edge>
    <edge source="CHN" target="SEN">
      <data key="d0">20142036</data>
    </edge>
    <edge source="CHN" target="SRB">
      <data key="d0">22025275</data>
    </edge>
    <edge source="CHN" target="IND">
      <data key="d0">367540738</data>
    </edge>
    <edge source="CHN" target="SGP">
      <data key="d0">487455518</data>
    </edge>
    <edge source="CHN" target="SVK">
      <data key="d0">44637880</data>
    </edge>
    <edge source="CHN" target="VNM">
      <data key="d0">213469356</data>
    </edge>
    <edge source="CHN" target="SVN">
      <data key="d0">60090664</data>
    </edge>
    <edge source="CHN" target="ZAF">
      <data key="d0">1037631138</data>
    </edge>
    <edge source="CHN" target="ZWE">
      <data key="d0">7844502</data>
    </edge>
    <edge source="CHN" target="ESP">
      <data key="d0">840634447</data>
    </edge>
    <edge source="CHN" target="SWE">
      <data key="d0">138536959</data>
    </edge>
    <edge source="CHN" target="CHE">
      <data key="d0">360386693</data>
    </edge>
    <edge source="CHN" target="THA">
      <data key="d0">178069677</data>
    </edge>
    <edge source="CHN" target="TGO">
      <data key="d0">121781737</data>
    </edge>
    <edge source="CHN" target="ARE">
      <data key="d0">842035629</data>
    </edge>
    <edge source="CHN" target="TUN">
      <data key="d0">41743301</data>
    </edge>
    <edge source="CHN" target="TUR">
      <data key="d0">239965199</data>
    </edge>
    <edge source="CHN" target="UGA">
      <data key="d0">57312778</data>
    </edge>
    <edge source="CHN" target="UKR">
      <data key="d0">478791814</data>
    </edge>
    <edge source="CHN" target="MKD">
      <data key="d0">2366974</data>
    </edge>
    <edge source="CHN" target="EGY">
      <data key="d0">95931323</data>
    </edge>
    <edge source="CHN" target="GBR">
      <data key="d0">1738186291</data>
    </edge>
    <edge source="CHN" target="TZA">
      <data key="d0">105911134</data>
    </edge>
    <edge source="CHN" target="USA">
      <data key="d0">12945733889</data>
    </edge>
    <edge source="CHN" target="BFA">
      <data key="d0">1973257</data>
    </edge>
    <edge source="CHN" target="URY">
      <data key="d0">101125669</data>
    </edge>
    <edge source="BEN" target="SEN">
      <data key="d0">15645</data>
    </edge>
    <edge source="GMB" target="MRT">
      <data key="d0">15279</data>
    </edge>
    <edge source="GMB" target="SEN">
      <data key="d0">71983</data>
    </edge>
    <edge source="GHA" target="CIV">
      <data key="d0">29694</data>
    </edge>
    <edge source="GHA" target="ZAF">
      <data key="d0">153752</data>
    </edge>
    <edge source="GHA" target="BFA">
      <data key="d0">2081224</data>
    </edge>
    <edge source="HKG" target="ALB">
      <data key="d0">12135</data>
    </edge>
    <edge source="HKG" target="DZA">
      <data key="d0">905935</data>
    </edge>
    <edge source="HKG" target="AZE">
      <data key="d0">96090</data>
    </edge>
    <edge source="HKG" target="ARG">
      <data key="d0">9386905</data>
    </edge>
    <edge source="HKG" target="AUS">
      <data key="d0">155693388</data>
    </edge>
    <edge source="HKG" target="AUT">
      <data key="d0">30135879</data>
    </edge>
    <edge source="HKG" target="BEL">
      <data key="d0">49611920</data>
    </edge>
    <edge source="HKG" target="BOL">
      <data key="d0">459205</data>
    </edge>
    <edge source="HKG" target="BRA">
      <data key="d0">12268768</data>
    </edge>
    <edge source="HKG" target="BGR">
      <data key="d0">283259</data>
    </edge>
    <edge source="HKG" target="KHM">
      <data key="d0">11868564</data>
    </edge>
    <edge source="HKG" target="CMR">
      <data key="d0">136872</data>
    </edge>
    <edge source="HKG" target="CAN">
      <data key="d0">138758531</data>
    </edge>
    <edge source="HKG" target="LKA">
      <data key="d0">687153</data>
    </edge>
    <edge source="HKG" target="CHL">
      <data key="d0">62793784</data>
    </edge>
    <edge source="HKG" target="CHN">
      <data key="d0">499637840</data>
    </edge>
    <edge source="HKG" target="COL">
      <data key="d0">9310893</data>
    </edge>
    <edge source="HKG" target="CRI">
      <data key="d0">2190907</data>
    </edge>
    <edge source="HKG" target="HRV">
      <data key="d0">1696577</data>
    </edge>
    <edge source="HKG" target="CZE">
      <data key="d0">5389219</data>
    </edge>
    <edge source="HKG" target="DNK">
      <data key="d0">20762761</data>
    </edge>
    <edge source="HKG" target="ECU">
      <data key="d0">1174948</data>
    </edge>
    <edge source="HKG" target="SLV">
      <data key="d0">2968335</data>
    </edge>
    <edge source="HKG" target="ETH">
      <data key="d0">59924</data>
    </edge>
    <edge source="HKG" target="EST">
      <data key="d0">798164</data>
    </edge>
    <edge source="HKG" target="FIN">
      <data key="d0">20347028</data>
    </edge>
    <edge source="HKG" target="FRA">
      <data key="d0">79791422</data>
    </edge>
    <edge source="HKG" target="GEO">
      <data key="d0">11454</data>
    </edge>
    <edge source="HKG" target="DEU">
      <data key="d0">201670530</data>
    </edge>
    <edge source="HKG" target="GRC">
      <data key="d0">5337271</data>
    </edge>
    <edge source="HKG" target="GTM">
      <data key="d0">4253277</data>
    </edge>
    <edge source="HKG" target="HND">
      <data key="d0">615023</data>
    </edge>
    <edge source="HKG" target="HUN">
      <data key="d0">1475892</data>
    </edge>
    <edge source="HKG" target="IDN">
      <data key="d0">28389785</data>
    </edge>
    <edge source="HKG" target="IRL">
      <data key="d0">1095834</data>
    </edge>
    <edge source="HKG" target="ISR">
      <data key="d0">19902086</data>
    </edge>
    <edge source="HKG" target="ITA">
      <data key="d0">190466801</data>
    </edge>
    <edge source="HKG" target="CIV">
      <data key="d0">421673</data>
    </edge>
    <edge source="HKG" target="JAM">
      <data key="d0">11721</data>
    </edge>
    <edge source="HKG" target="JPN">
      <data key="d0">412868637</data>
    </edge>
    <edge source="HKG" target="KAZ">
      <data key="d0">651363</data>
    </edge>
    <edge source="HKG" target="JOR">
      <data key="d0">182573</data>
    </edge>
    <edge source="HKG" target="KOR">
      <data key="d0">182386263</data>
    </edge>
    <edge source="HKG" target="LBN">
      <data key="d0">7978589</data>
    </edge>
    <edge source="HKG" target="LVA">
      <data key="d0">2566439</data>
    </edge>
    <edge source="HKG" target="LTU">
      <data key="d0">25938</data>
    </edge>
    <edge source="HKG" target="MWI">
      <data key="d0">11777</data>
    </edge>
    <edge source="HKG" target="MYS">
      <data key="d0">13824938</data>
    </edge>
    <edge source="HKG" target="MRT">
      <data key="d0">20917</data>
    </edge>
    <edge source="HKG" target="MUS">
      <data key="d0">434777</data>
    </edge>
    <edge source="HKG" target="MEX">
      <data key="d0">42462628</data>
    </edge>
    <edge source="HKG" target="MAR">
      <data key="d0">1415140</data>
    </edge>
    <edge source="HKG" target="MOZ">
      <data key="d0">24074</data>
    </edge>
    <edge source="HKG" target="OMN">
      <data key="d0">49177</data>
    </edge>
    <edge source="HKG" target="NLD">
      <data key="d0">153391763</data>
    </edge>
    <edge source="HKG" target="NZL">
      <data key="d0">14700870</data>
    </edge>
    <edge source="HKG" target="NOR">
      <data key="d0">7579717</data>
    </edge>
    <edge source="HKG" target="PAK">
      <data key="d0">378321</data>
    </edge>
    <edge source="HKG" target="PAN">
      <data key="d0">59534894</data>
    </edge>
    <edge source="HKG" target="PRY">
      <data key="d0">1164961</data>
    </edge>
    <edge source="HKG" target="PER">
      <data key="d0">12648502</data>
    </edge>
    <edge source="HKG" target="PHL">
      <data key="d0">42211645</data>
    </edge>
    <edge source="HKG" target="POL">
      <data key="d0">5851169</data>
    </edge>
    <edge source="HKG" target="PRT">
      <data key="d0">4885535</data>
    </edge>
    <edge source="HKG" target="ROU">
      <data key="d0">1387492</data>
    </edge>
    <edge source="HKG" target="RUS">
      <data key="d0">23168124</data>
    </edge>
    <edge source="HKG" target="SAU">
      <data key="d0">10804139</data>
    </edge>
    <edge source="HKG" target="SEN">
      <data key="d0">411872</data>
    </edge>
    <edge source="HKG" target="SRB">
      <data key="d0">3660651</data>
    </edge>
    <edge source="HKG" target="IND">
      <data key="d0">14891608</data>
    </edge>
    <edge source="HKG" target="SGP">
      <data key="d0">56563790</data>
    </edge>
    <edge source="HKG" target="SVK">
      <data key="d0">1078859</data>
    </edge>
    <edge source="HKG" target="VNM">
      <data key="d0">77296198</data>
    </edge>
    <edge source="HKG" target="SVN">
      <data key="d0">2440708</data>
    </edge>
    <edge source="HKG" target="ZAF">
      <data key="d0">30901525</data>
    </edge>
    <edge source="HKG" target="ESP">
      <data key="d0">74279905</data>
    </edge>
    <edge source="HKG" target="SWE">
      <data key="d0">15139999</data>
    </edge>
    <edge source="HKG" target="CHE">
      <data key="d0">16675052</data>
    </edge>
    <edge source="HKG" target="THA">
      <data key="d0">22985141</data>
    </edge>
    <edge source="HKG" target="TGO">
      <data key="d0">274054</data>
    </edge>
    <edge source="HKG" target="ARE">
      <data key="d0">60414711</data>
    </edge>
    <edge source="HKG" target="TUN">
      <data key="d0">2775734</data>
    </edge>
    <edge source="HKG" target="TUR">
      <data key="d0">18580638</data>
    </edge>
    <edge source="HKG" target="UGA">
      <data key="d0">111403</data>
    </edge>
    <edge source="HKG" target="UKR">
      <data key="d0">2281402</data>
    </edge>
    <edge source="HKG" target="EGY">
      <data key="d0">1564832</data>
    </edge>
    <edge source="HKG" target="GBR">
      <data key="d0">142451748</data>
    </edge>
    <edge source="HKG" target="TZA">
      <data key="d0">35305</data>
    </edge>
    <edge source="HKG" target="USA">
      <data key="d0">1835274116</data>
    </edge>
    <edge source="HKG" target="URY">
      <data key="d0">4588259</data>
    </edge>
    <edge source="IDN" target="DZA">
      <data key="d0">329125</data>
    </edge>
    <edge source="IDN" target="ARG">
      <data key="d0">33175952</data>
    </edge>
    <edge source="IDN" target="AUS">
      <data key="d0">64692804</data>
    </edge>
    <edge source="IDN" target="AUT">
      <data key="d0">9652114</data>
    </edge>
    <edge source="IDN" target="BEL">
      <data key="d0">303081259</data>
    </edge>
    <edge source="IDN" target="BOL">
      <data key="d0">29357</data>
    </edge>
    <edge source="IDN" target="BRA">
      <data key="d0">99730466</data>
    </edge>
    <edge source="IDN" target="BGR">
      <data key="d0">138311</data>
    </edge>
    <edge source="IDN" target="KHM">
      <data key="d0">373627</data>
    </edge>
    <edge source="IDN" target="CMR">
      <data key="d0">42043</data>
    </edge>
    <edge source="IDN" target="CAN">
      <data key="d0">43510008</data>
    </edge>
    <edge source="IDN" target="LKA">
      <data key="d0">216519</data>
    </edge>
    <edge source="IDN" target="CHL">
      <data key="d0">48253584</data>
    </edge>
    <edge source="IDN" target="CHN">
      <data key="d0">125899628</data>
    </edge>
    <edge source="IDN" target="COL">
      <data key="d0">187236</data>
    </edge>
    <edge source="IDN" target="CRI">
      <data key="d0">1274032</data>
    </edge>
    <edge source="IDN" target="HRV">
      <data key="d0">144645</data>
    </edge>
    <edge source="IDN" target="CZE">
      <data key="d0">5449123</data>
    </edge>
    <edge source="IDN" target="DNK">
      <data key="d0">73270910</data>
    </edge>
    <edge source="IDN" target="ECU">
      <data key="d0">1081477</data>
    </edge>
    <edge source="IDN" target="SLV">
      <data key="d0">267592</data>
    </edge>
    <edge source="IDN" target="ETH">
      <data key="d0">57862</data>
    </edge>
    <edge source="IDN" target="EST">
      <data key="d0">38249</data>
    </edge>
    <edge source="IDN" target="FIN">
      <data key="d0">13387355</data>
    </edge>
    <edge source="IDN" target="FRA">
      <data key="d0">75262828</data>
    </edge>
    <edge source="IDN" target="DEU">
      <data key="d0">254415449</data>
    </edge>
    <edge source="IDN" target="GRC">
      <data key="d0">13555884</data>
    </edge>
    <edge source="IDN" target="HKG">
      <data key="d0">36394426</data>
    </edge>
    <edge source="IDN" target="HUN">
      <data key="d0">1312750</data>
    </edge>
    <edge source="IDN" target="IRL">
      <data key="d0">3521927</data>
    </edge>
    <edge source="IDN" target="ISR">
      <data key="d0">6750292</data>
    </edge>
    <edge source="IDN" target="ITA">
      <data key="d0">146548263</data>
    </edge>
    <edge source="IDN" target="JPN">
      <data key="d0">176394070</data>
    </edge>
    <edge source="IDN" target="JOR">
      <data key="d0">35473</data>
    </edge>
    <edge source="IDN" target="KOR">
      <data key="d0">78192054</data>
    </edge>
    <edge source="IDN" target="LBN">
      <data key="d0">731501</data>
    </edge>
    <edge source="IDN" target="LVA">
      <data key="d0">804187</data>
    </edge>
    <edge source="IDN" target="LTU">
      <data key="d0">17257</data>
    </edge>
    <edge source="IDN" target="MDG">
      <data key="d0">155313</data>
    </edge>
    <edge source="IDN" target="MYS">
      <data key="d0">16177545</data>
    </edge>
    <edge source="IDN" target="MUS">
      <data key="d0">65306</data>
    </edge>
    <edge source="IDN" target="MEX">
      <data key="d0">91094237</data>
    </edge>
    <edge source="IDN" target="MAR">
      <data key="d0">782492</data>
    </edge>
    <edge source="IDN" target="NLD">
      <data key="d0">194678874</data>
    </edge>
    <edge source="IDN" target="NZL">
      <data key="d0">9166969</data>
    </edge>
    <edge source="IDN" target="NOR">
      <data key="d0">3162070</data>
    </edge>
    <edge source="IDN" target="PAK">
      <data key="d0">46958</data>
    </edge>
    <edge source="IDN" target="PAN">
      <data key="d0">67827111</data>
    </edge>
    <edge source="IDN" target="PRY">
      <data key="d0">1555391</data>
    </edge>
    <edge source="IDN" target="PER">
      <data key="d0">15417876</data>
    </edge>
    <edge source="IDN" target="PHL">
      <data key="d0">10763255</data>
    </edge>
    <edge source="IDN" target="POL">
      <data key="d0">8224549</data>
    </edge>
    <edge source="IDN" target="PRT">
      <data key="d0">529475</data>
    </edge>
    <edge source="IDN" target="ROU">
      <data key="d0">48163</data>
    </edge>
    <edge source="IDN" target="RUS">
      <data key="d0">60031560</data>
    </edge>
    <edge source="IDN" target="SAU">
      <data key="d0">764219</data>
    </edge>
    <edge source="IDN" target="SRB">
      <data key="d0">29015</data>
    </edge>
    <edge source="IDN" target="IND">
      <data key="d0">7295984</data>
    </edge>
    <edge source="IDN" target="SGP">
      <data key="d0">60720234</data>
    </edge>
    <edge source="IDN" target="SVK">
      <data key="d0">18534094</data>
    </edge>
    <edge source="IDN" target="VNM">
      <data key="d0">4965692</data>
    </edge>
    <edge source="IDN" target="SVN">
      <data key="d0">868512</data>
    </edge>
    <edge source="IDN" target="ZAF">
      <data key="d0">40903132</data>
    </edge>
    <edge source="IDN" target="ESP">
      <data key="d0">50470668</data>
    </edge>
    <edge source="IDN" target="SWE">
      <data key="d0">11339002</data>
    </edge>
    <edge source="IDN" target="CHE">
      <data key="d0">4851074</data>
    </edge>
    <edge source="IDN" target="THA">
      <data key="d0">10412449</data>
    </edge>
    <edge source="IDN" target="ARE">
      <data key="d0">26113013</data>
    </edge>
    <edge source="IDN" target="TUN">
      <data key="d0">37430</data>
    </edge>
    <edge source="IDN" target="TUR">
      <data key="d0">21219496</data>
    </edge>
    <edge source="IDN" target="UKR">
      <data key="d0">3629871</data>
    </edge>
    <edge source="IDN" target="EGY">
      <data key="d0">2161249</data>
    </edge>
    <edge source="IDN" target="GBR">
      <data key="d0">227562230</data>
    </edge>
    <edge source="IDN" target="TZA">
      <data key="d0">122951</data>
    </edge>
    <edge source="IDN" target="USA">
      <data key="d0">890502447</data>
    </edge>
    <edge source="IDN" target="URY">
      <data key="d0">7367002</data>
    </edge>
    <edge source="IRL" target="AUS">
      <data key="d0">94776</data>
    </edge>
    <edge source="IRL" target="AUT">
      <data key="d0">253110</data>
    </edge>
    <edge source="IRL" target="BEL">
      <data key="d0">1816750</data>
    </edge>
    <edge source="IRL" target="CAN">
      <data key="d0">218631</data>
    </edge>
    <edge source="IRL" target="CHN">
      <data key="d0">38636</data>
    </edge>
    <edge source="IRL" target="DNK">
      <data key="d0">179025</data>
    </edge>
    <edge source="IRL" target="FIN">
      <data key="d0">64763</data>
    </edge>
    <edge source="IRL" target="FRA">
      <data key="d0">3700325</data>
    </edge>
    <edge source="IRL" target="DEU">
      <data key="d0">18095964</data>
    </edge>
    <edge source="IRL" target="GRC">
      <data key="d0">151318</data>
    </edge>
    <edge source="IRL" target="HUN">
      <data key="d0">22732</data>
    </edge>
    <edge source="IRL" target="ITA">
      <data key="d0">311461</data>
    </edge>
    <edge source="IRL" target="JPN">
      <data key="d0">42349</data>
    </edge>
    <edge source="IRL" target="NLD">
      <data key="d0">6821551</data>
    </edge>
    <edge source="IRL" target="NOR">
      <data key="d0">390000</data>
    </edge>
    <edge source="IRL" target="PRT">
      <data key="d0">901441</data>
    </edge>
    <edge source="IRL" target="ROU">
      <data key="d0">13884</data>
    </edge>
    <edge source="IRL" target="RUS">
      <data key="d0">49336</data>
    </edge>
    <edge source="IRL" target="ESP">
      <data key="d0">6663401</data>
    </edge>
    <edge source="IRL" target="SWE">
      <data key="d0">525622</data>
    </edge>
    <edge source="IRL" target="CHE">
      <data key="d0">84215</data>
    </edge>
    <edge source="IRL" target="ARE">
      <data key="d0">31648</data>
    </edge>
    <edge source="IRL" target="GBR">
      <data key="d0">21674273</data>
    </edge>
    <edge source="IRL" target="USA">
      <data key="d0">1467669</data>
    </edge>
    <edge source="ISR" target="AUS">
      <data key="d0">4115000</data>
    </edge>
    <edge source="ISR" target="BEL">
      <data key="d0">384000</data>
    </edge>
    <edge source="ISR" target="BRA">
      <data key="d0">63000</data>
    </edge>
    <edge source="ISR" target="BGR">
      <data key="d0">32000</data>
    </edge>
    <edge source="ISR" target="CAN">
      <data key="d0">6227000</data>
    </edge>
    <edge source="ISR" target="CHL">
      <data key="d0">37000</data>
    </edge>
    <edge source="ISR" target="CHN">
      <data key="d0">96000</data>
    </edge>
    <edge source="ISR" target="HRV">
      <data key="d0">18000</data>
    </edge>
    <edge source="ISR" target="CZE">
      <data key="d0">58000</data>
    </edge>
    <edge source="ISR" target="DNK">
      <data key="d0">56000</data>
    </edge>
    <edge source="ISR" target="FRA">
      <data key="d0">72000</data>
    </edge>
    <edge source="ISR" target="DEU">
      <data key="d0">2447000</data>
    </edge>
    <edge source="ISR" target="GRC">
      <data key="d0">95000</data>
    </edge>
    <edge source="ISR" target="HKG">
      <data key="d0">94000</data>
    </edge>
    <edge source="ISR" target="ITA">
      <data key="d0">79000</data>
    </edge>
    <edge source="ISR" target="JPN">
      <data key="d0">1041000</data>
    </edge>
    <edge source="ISR" target="KOR">
      <data key="d0">277000</data>
    </edge>
    <edge source="ISR" target="LVA">
      <data key="d0">149000</data>
    </edge>
    <edge source="ISR" target="LTU">
      <data key="d0">23000</data>
    </edge>
    <edge source="ISR" target="MEX">
      <data key="d0">40000</data>
    </edge>
    <edge source="ISR" target="MAR">
      <data key="d0">15000</data>
    </edge>
    <edge source="ISR" target="NLD">
      <data key="d0">39000</data>
    </edge>
    <edge source="ISR" target="NZL">
      <data key="d0">42000</data>
    </edge>
    <edge source="ISR" target="NOR">
      <data key="d0">35000</data>
    </edge>
    <edge source="ISR" target="ROU">
      <data key="d0">13000</data>
    </edge>
    <edge source="ISR" target="RUS">
      <data key="d0">59000</data>
    </edge>
    <edge source="ISR" target="IND">
      <data key="d0">16000</data>
    </edge>
    <edge source="ISR" target="SGP">
      <data key="d0">195000</data>
    </edge>
    <edge source="ISR" target="SVN">
      <data key="d0">277000</data>
    </edge>
    <edge source="ISR" target="ESP">
      <data key="d0">44000</data>
    </edge>
    <edge source="ISR" target="CHE">
      <data key="d0">11000</data>
    </edge>
    <edge source="ISR" target="TUR">
      <data key="d0">23000</data>
    </edge>
    <edge source="ISR" target="GBR">
      <data key="d0">213000</data>
    </edge>
    <edge source="ISR" target="USA">
      <data key="d0">33131000</data>
    </edge>
    <edge source="MDG" target="FRA">
      <data key="d0">11839</data>
    </edge>
    <edge source="MDG" target="ITA">
      <data key="d0">26835</data>
    </edge>
    <edge source="MDG" target="MUS">
      <data key="d0">24375</data>
    </edge>
    <edge source="MYS" target="AUS">
      <data key="d0">958382</data>
    </edge>
    <edge source="MYS" target="AUT">
      <data key="d0">72879</data>
    </edge>
    <edge source="MYS" target="BEL">
      <data key="d0">1589413</data>
    </edge>
    <edge source="MYS" target="BRA">
      <data key="d0">865354</data>
    </edge>
    <edge source="MYS" target="BGR">
      <data key="d0">29740</data>
    </edge>
    <edge source="MYS" target="BLR">
      <data key="d0">19230</data>
    </edge>
    <edge source="MYS" target="KHM">
      <data key="d0">117640</data>
    </edge>
    <edge source="MYS" target="CMR">
      <data key="d0">13827</data>
    </edge>
    <edge source="MYS" target="CAN">
      <data key="d0">3249186</data>
    </edge>
    <edge source="MYS" target="LKA">
      <data key="d0">34586</data>
    </edge>
    <edge source="MYS" target="CHL">
      <data key="d0">514376</data>
    </edge>
    <edge source="MYS" target="CHN">
      <data key="d0">440997</data>
    </edge>
    <edge source="MYS" target="COL">
      <data key="d0">19366</data>
    </edge>
    <edge source="MYS" target="HRV">
      <data key="d0">29793</data>
    </edge>
    <edge source="MYS" target="CZE">
      <data key="d0">41171</data>
    </edge>
    <edge source="MYS" target="DNK">
      <data key="d0">607859</data>
    </edge>
    <edge source="MYS" target="FIN">
      <data key="d0">868917</data>
    </edge>
    <edge source="MYS" target="FRA">
      <data key="d0">550500</data>
    </edge>
    <edge source="MYS" target="DEU">
      <data key="d0">5262721</data>
    </edge>
    <edge source="MYS" target="GRC">
      <data key="d0">424204</data>
    </edge>
    <edge source="MYS" target="GTM">
      <data key="d0">157364</data>
    </edge>
    <edge source="MYS" target="HKG">
      <data key="d0">2346854</data>
    </edge>
    <edge source="MYS" target="HUN">
      <data key="d0">144386</data>
    </edge>
    <edge source="MYS" target="IDN">
      <data key="d0">11237389</data>
    </edge>
    <edge source="MYS" target="IRL">
      <data key="d0">741603</data>
    </edge>
    <edge source="MYS" target="ITA">
      <data key="d0">1304510</data>
    </edge>
    <edge source="MYS" target="JPN">
      <data key="d0">284376</data>
    </edge>
    <edge source="MYS" target="KOR">
      <data key="d0">687818</data>
    </edge>
    <edge source="MYS" target="LBN">
      <data key="d0">59182</data>
    </edge>
    <edge source="MYS" target="MUS">
      <data key="d0">442480</data>
    </edge>
    <edge source="MYS" target="MEX">
      <data key="d0">6871850</data>
    </edge>
    <edge source="MYS" target="MAR">
      <data key="d0">279786</data>
    </edge>
    <edge source="MYS" target="OMN">
      <data key="d0">49985</data>
    </edge>
    <edge source="MYS" target="NLD">
      <data key="d0">1254402</data>
    </edge>
    <edge source="MYS" target="NZL">
      <data key="d0">86269</data>
    </edge>
    <edge source="MYS" target="NOR">
      <data key="d0">530482</data>
    </edge>
    <edge source="MYS" target="PAK">
      <data key="d0">402924</data>
    </edge>
    <edge source="MYS" target="PER">
      <data key="d0">5643128</data>
    </edge>
    <edge source="MYS" target="PHL">
      <data key="d0">1226659</data>
    </edge>
    <edge source="MYS" target="POL">
      <data key="d0">513118</data>
    </edge>
    <edge source="MYS" target="PRT">
      <data key="d0">68993</data>
    </edge>
    <edge source="MYS" target="ROU">
      <data key="d0">21340</data>
    </edge>
    <edge source="MYS" target="RUS">
      <data key="d0">131303</data>
    </edge>
    <edge source="MYS" target="SAU">
      <data key="d0">5291412</data>
    </edge>
    <edge source="MYS" target="SEN">
      <data key="d0">34324</data>
    </edge>
    <edge source="MYS" target="SRB">
      <data key="d0">59302</data>
    </edge>
    <edge source="MYS" target="IND">
      <data key="d0">414566</data>
    </edge>
    <edge source="MYS" target="SGP">
      <data key="d0">40203570</data>
    </edge>
    <edge source="MYS" target="SVK">
      <data key="d0">34082</data>
    </edge>
    <edge source="MYS" target="VNM">
      <data key="d0">2147698</data>
    </edge>
    <edge source="MYS" target="ZAF">
      <data key="d0">419930</data>
    </edge>
    <edge source="MYS" target="ESP">
      <data key="d0">717385</data>
    </edge>
    <edge source="MYS" target="SWE">
      <data key="d0">2392931</data>
    </edge>
    <edge source="MYS" target="CHE">
      <data key="d0">85511</data>
    </edge>
    <edge source="MYS" target="THA">
      <data key="d0">13214562</data>
    </edge>
    <edge source="MYS" target="ARE">
      <data key="d0">10217903</data>
    </edge>
    <edge source="MYS" target="TUR">
      <data key="d0">308572</data>
    </edge>
    <edge source="MYS" target="EGY">
      <data key="d0">340681</data>
    </edge>
    <edge source="MYS" target="GBR">
      <data key="d0">10246738</data>
    </edge>
    <edge source="MYS" target="USA">
      <data key="d0">2629706</data>
    </edge>
    <edge source="MUS" target="CHN">
      <data key="d0">52805</data>
    </edge>
    <edge source="MUS" target="FRA">
      <data key="d0">1423186</data>
    </edge>
    <edge source="MUS" target="MDG">
      <data key="d0">20681</data>
    </edge>
    <edge source="MUS" target="ZAF">
      <data key="d0">49897</data>
    </edge>
    <edge source="MUS" target="TZA">
      <data key="d0">13123</data>
    </edge>
    <edge source="OMN" target="JOR">
      <data key="d0">116091</data>
    </edge>
    <edge source="OMN" target="MAR">
      <data key="d0">134229</data>
    </edge>
    <edge source="OMN" target="PAK">
      <data key="d0">11914</data>
    </edge>
    <edge source="OMN" target="RUS">
      <data key="d0">11719</data>
    </edge>
    <edge source="OMN" target="SAU">
      <data key="d0">319207</data>
    </edge>
    <edge source="OMN" target="ARE">
      <data key="d0">450289</data>
    </edge>
    <edge source="OMN" target="TUN">
      <data key="d0">107828</data>
    </edge>
    <edge source="OMN" target="EGY">
      <data key="d0">24075</data>
    </edge>
    <edge source="OMN" target="GBR">
      <data key="d0">62510</data>
    </edge>
    <edge source="NZL" target="AUS">
      <data key="d0">24310044</data>
    </edge>
    <edge source="NZL" target="AUT">
      <data key="d0">406934</data>
    </edge>
    <edge source="NZL" target="BEL">
      <data key="d0">82381</data>
    </edge>
    <edge source="NZL" target="CAN">
      <data key="d0">369129</data>
    </edge>
    <edge source="NZL" target="CHL">
      <data key="d0">50763</data>
    </edge>
    <edge source="NZL" target="CHN">
      <data key="d0">76030</data>
    </edge>
    <edge source="NZL" target="COL">
      <data key="d0">11263</data>
    </edge>
    <edge source="NZL" target="HRV">
      <data key="d0">20323</data>
    </edge>
    <edge source="NZL" target="CZE">
      <data key="d0">48812</data>
    </edge>
    <edge source="NZL" target="DNK">
      <data key="d0">662163</data>
    </edge>
    <edge source="NZL" target="FRA">
      <data key="d0">21051</data>
    </edge>
    <edge source="NZL" target="DEU">
      <data key="d0">213432</data>
    </edge>
    <edge source="NZL" target="HKG">
      <data key="d0">166162</data>
    </edge>
    <edge source="NZL" target="IDN">
      <data key="d0">42244</data>
    </edge>
    <edge source="NZL" target="IRL">
      <data key="d0">203142</data>
    </edge>
    <edge source="NZL" target="ITA">
      <data key="d0">123844</data>
    </edge>
    <edge source="NZL" target="JPN">
      <data key="d0">471375</data>
    </edge>
    <edge source="NZL" target="KOR">
      <data key="d0">29416</data>
    </edge>
    <edge source="NZL" target="MYS">
      <data key="d0">128531</data>
    </edge>
    <edge source="NZL" target="NLD">
      <data key="d0">54956</data>
    </edge>
    <edge source="NZL" target="PAK">
      <data key="d0">39647</data>
    </edge>
    <edge source="NZL" target="POL">
      <data key="d0">21159</data>
    </edge>
    <edge source="NZL" target="RUS">
      <data key="d0">658740</data>
    </edge>
    <edge source="NZL" target="SGP">
      <data key="d0">479885</data>
    </edge>
    <edge source="NZL" target="ZAF">
      <data key="d0">60333</data>
    </edge>
    <edge source="NZL" target="SWE">
      <data key="d0">29897</data>
    </edge>
    <edge source="NZL" target="CHE">
      <data key="d0">57961</data>
    </edge>
    <edge source="NZL" target="ARE">
      <data key="d0">16681</data>
    </edge>
    <edge source="NZL" target="GBR">
      <data key="d0">989993</data>
    </edge>
    <edge source="NZL" target="USA">
      <data key="d0">2983928</data>
    </edge>
    <edge source="PHL" target="AUS">
      <data key="d0">191433</data>
    </edge>
    <edge source="PHL" target="CAN">
      <data key="d0">120504</data>
    </edge>
    <edge source="PHL" target="CHN">
      <data key="d0">87494</data>
    </edge>
    <edge source="PHL" target="DNK">
      <data key="d0">109685</data>
    </edge>
    <edge source="PHL" target="EST">
      <data key="d0">164917</data>
    </edge>
    <edge source="PHL" target="FIN">
      <data key="d0">51991</data>
    </edge>
    <edge source="PHL" target="HKG">
      <data key="d0">265961</data>
    </edge>
    <edge source="PHL" target="ITA">
      <data key="d0">18525</data>
    </edge>
    <edge source="PHL" target="JPN">
      <data key="d0">12168717</data>
    </edge>
    <edge source="PHL" target="KOR">
      <data key="d0">737809</data>
    </edge>
    <edge source="PHL" target="MYS">
      <data key="d0">100681</data>
    </edge>
    <edge source="PHL" target="NLD">
      <data key="d0">29537</data>
    </edge>
    <edge source="PHL" target="NZL">
      <data key="d0">52705</data>
    </edge>
    <edge source="PHL" target="POL">
      <data key="d0">17324</data>
    </edge>
    <edge source="PHL" target="SAU">
      <data key="d0">23596</data>
    </edge>
    <edge source="PHL" target="SGP">
      <data key="d0">211386</data>
    </edge>
    <edge source="PHL" target="VNM">
      <data key="d0">70365</data>
    </edge>
    <edge source="PHL" target="CHE">
      <data key="d0">44162</data>
    </edge>
    <edge source="PHL" target="THA">
      <data key="d0">42860</data>
    </edge>
    <edge source="PHL" target="ARE">
      <data key="d0">126238</data>
    </edge>
    <edge source="PHL" target="GBR">
      <data key="d0">61328</data>
    </edge>
    <edge source="PHL" target="USA">
      <data key="d0">133074</data>
    </edge>
    <edge source="SEN" target="BEN">
      <data key="d0">13536</data>
    </edge>
    <edge source="SEN" target="GMB">
      <data key="d0">201224</data>
    </edge>
    <edge source="SEN" target="MRT">
      <data key="d0">10190</data>
    </edge>
    <edge source="IND" target="DZA">
      <data key="d0">871067</data>
    </edge>
    <edge source="IND" target="ARG">
      <data key="d0">5766623</data>
    </edge>
    <edge source="IND" target="AUS">
      <data key="d0">21549971</data>
    </edge>
    <edge source="IND" target="AUT">
      <data key="d0">19016309</data>
    </edge>
    <edge source="IND" target="ARM">
      <data key="d0">51755</data>
    </edge>
    <edge source="IND" target="BEL">
      <data key="d0">64703739</data>
    </edge>
    <edge source="IND" target="BOL">
      <data key="d0">44871</data>
    </edge>
    <edge source="IND" target="BRA">
      <data key="d0">9551335</data>
    </edge>
    <edge source="IND" target="BGR">
      <data key="d0">781000</data>
    </edge>
    <edge source="IND" target="BLR">
      <data key="d0">1519674</data>
    </edge>
    <edge source="IND" target="CMR">
      <data key="d0">149775</data>
    </edge>
    <edge source="IND" target="CAN">
      <data key="d0">14735236</data>
    </edge>
    <edge source="IND" target="LKA">
      <data key="d0">3352320</data>
    </edge>
    <edge source="IND" target="CHL">
      <data key="d0">8497661</data>
    </edge>
    <edge source="IND" target="CHN">
      <data key="d0">9362219</data>
    </edge>
    <edge source="IND" target="COL">
      <data key="d0">1120776</data>
    </edge>
    <edge source="IND" target="CRI">
      <data key="d0">446997</data>
    </edge>
    <edge source="IND" target="HRV">
      <data key="d0">1050947</data>
    </edge>
    <edge source="IND" target="CZE">
      <data key="d0">3800159</data>
    </edge>
    <edge source="IND" target="BEN">
      <data key="d0">481004</data>
    </edge>
    <edge source="IND" target="DNK">
      <data key="d0">29872267</data>
    </edge>
    <edge source="IND" target="ECU">
      <data key="d0">123556</data>
    </edge>
    <edge source="IND" target="SLV">
      <data key="d0">37044</data>
    </edge>
    <edge source="IND" target="ETH">
      <data key="d0">64815</data>
    </edge>
    <edge source="IND" target="EST">
      <data key="d0">659739</data>
    </edge>
    <edge source="IND" target="FIN">
      <data key="d0">12185065</data>
    </edge>
    <edge source="IND" target="FRA">
      <data key="d0">144555447</data>
    </edge>
    <edge source="IND" target="GEO">
      <data key="d0">46422</data>
    </edge>
    <edge source="IND" target="DEU">
      <data key="d0">271823757</data>
    </edge>
    <edge source="IND" target="GHA">
      <data key="d0">825717</data>
    </edge>
    <edge source="IND" target="GRC">
      <data key="d0">4442686</data>
    </edge>
    <edge source="IND" target="HKG">
      <data key="d0">14980400</data>
    </edge>
    <edge source="IND" target="HUN">
      <data key="d0">15652266</data>
    </edge>
    <edge source="IND" target="IDN">
      <data key="d0">474894</data>
    </edge>
    <edge source="IND" target="IRL">
      <data key="d0">3995544</data>
    </edge>
    <edge source="IND" target="ISR">
      <data key="d0">3066666</data>
    </edge>
    <edge source="IND" target="ITA">
      <data key="d0">165049802</data>
    </edge>
    <edge source="IND" target="CIV">
      <data key="d0">122724</data>
    </edge>
    <edge source="IND" target="JAM">
      <data key="d0">52907</data>
    </edge>
    <edge source="IND" target="JPN">
      <data key="d0">18556755</data>
    </edge>
    <edge source="IND" target="KAZ">
      <data key="d0">563609</data>
    </edge>
    <edge source="IND" target="JOR">
      <data key="d0">1301939</data>
    </edge>
    <edge source="IND" target="KOR">
      <data key="d0">2062973</data>
    </edge>
    <edge source="IND" target="KGZ">
      <data key="d0">150135</data>
    </edge>
    <edge source="IND" target="LBN">
      <data key="d0">978091</data>
    </edge>
    <edge source="IND" target="LVA">
      <data key="d0">1033355</data>
    </edge>
    <edge source="IND" target="LTU">
      <data key="d0">2578515</data>
    </edge>
    <edge source="IND" target="MDG">
      <data key="d0">269341</data>
    </edge>
    <edge source="IND" target="MWI">
      <data key="d0">46298</data>
    </edge>
    <edge source="IND" target="MYS">
      <data key="d0">6656471</data>
    </edge>
    <edge source="IND" target="MRT">
      <data key="d0">40194</data>
    </edge>
    <edge source="IND" target="MUS">
      <data key="d0">3803589</data>
    </edge>
    <edge source="IND" target="MEX">
      <data key="d0">5118055</data>
    </edge>
    <edge source="IND" target="MAR">
      <data key="d0">83523</data>
    </edge>
    <edge source="IND" target="MOZ">
      <data key="d0">287287</data>
    </edge>
    <edge source="IND" target="OMN">
      <data key="d0">4414144</data>
    </edge>
    <edge source="IND" target="NAM">
      <data key="d0">209872</data>
    </edge>
    <edge source="IND" target="NLD">
      <data key="d0">94573791</data>
    </edge>
    <edge source="IND" target="NZL">
      <data key="d0">2009769</data>
    </edge>
    <edge source="IND" target="NER">
      <data key="d0">748352</data>
    </edge>
    <edge source="IND" target="NOR">
      <data key="d0">2205868</data>
    </edge>
    <edge source="IND" target="PAK">
      <data key="d0">233921</data>
    </edge>
    <edge source="IND" target="PAN">
      <data key="d0">3572508</data>
    </edge>
    <edge source="IND" target="PER">
      <data key="d0">2204014</data>
    </edge>
    <edge source="IND" target="PHL">
      <data key="d0">486399</data>
    </edge>
    <edge source="IND" target="POL">
      <data key="d0">17983050</data>
    </edge>
    <edge source="IND" target="PRT">
      <data key="d0">20897738</data>
    </edge>
    <edge source="IND" target="ROU">
      <data key="d0">1937395</data>
    </edge>
    <edge source="IND" target="RUS">
      <data key="d0">7826126</data>
    </edge>
    <edge source="IND" target="SAU">
      <data key="d0">27623799</data>
    </edge>
    <edge source="IND" target="SEN">
      <data key="d0">1453637</data>
    </edge>
    <edge source="IND" target="SRB">
      <data key="d0">71029</data>
    </edge>
    <edge source="IND" target="SGP">
      <data key="d0">9423735</data>
    </edge>
    <edge source="IND" target="SVK">
      <data key="d0">31352679</data>
    </edge>
    <edge source="IND" target="VNM">
      <data key="d0">332496</data>
    </edge>
    <edge source="IND" target="SVN">
      <data key="d0">3655460</data>
    </edge>
    <edge source="IND" target="ZAF">
      <data key="d0">13136377</data>
    </edge>
    <edge source="IND" target="ZWE">
      <data key="d0">200648</data>
    </edge>
    <edge source="IND" target="ESP">
      <data key="d0">97567259</data>
    </edge>
    <edge source="IND" target="SWE">
      <data key="d0">9997910</data>
    </edge>
    <edge source="IND" target="CHE">
      <data key="d0">13707218</data>
    </edge>
    <edge source="IND" target="THA">
      <data key="d0">770558</data>
    </edge>
    <edge source="IND" target="TGO">
      <data key="d0">82287</data>
    </edge>
    <edge source="IND" target="ARE">
      <data key="d0">65421915</data>
    </edge>
    <edge source="IND" target="TUN">
      <data key="d0">2764737</data>
    </edge>
    <edge source="IND" target="TUR">
      <data key="d0">4700636</data>
    </edge>
    <edge source="IND" target="UGA">
      <data key="d0">312701</data>
    </edge>
    <edge source="IND" target="UKR">
      <data key="d0">744300</data>
    </edge>
    <edge source="IND" target="EGY">
      <data key="d0">1114516</data>
    </edge>
    <edge source="IND" target="GBR">
      <data key="d0">370852116</data>
    </edge>
    <edge source="IND" target="TZA">
      <data key="d0">982915</data>
    </edge>
    <edge source="IND" target="USA">
      <data key="d0">223094701</data>
    </edge>
    <edge source="IND" target="URY">
      <data key="d0">278576</data>
    </edge>
    <edge source="VNM" target="DZA">
      <data key="d0">567717</data>
    </edge>
    <edge source="VNM" target="ARG">
      <data key="d0">55094734</data>
    </edge>
    <edge source="VNM" target="AUS">
      <data key="d0">95157939</data>
    </edge>
    <edge source="VNM" target="AUT">
      <data key="d0">61187053</data>
    </edge>
    <edge source="VNM" target="BEL">
      <data key="d0">405501300</data>
    </edge>
    <edge source="VNM" target="BRA">
      <data key="d0">262638370</data>
    </edge>
    <edge source="VNM" target="BGR">
      <data key="d0">521430</data>
    </edge>
    <edge source="VNM" target="BLR">
      <data key="d0">75600</data>
    </edge>
    <edge source="VNM" target="KHM">
      <data key="d0">35437233</data>
    </edge>
    <edge source="VNM" target="CAN">
      <data key="d0">134265062</data>
    </edge>
    <edge source="VNM" target="LKA">
      <data key="d0">59664</data>
    </edge>
    <edge source="VNM" target="CHL">
      <data key="d0">64906162</data>
    </edge>
    <edge source="VNM" target="CHN">
      <data key="d0">318146064</data>
    </edge>
    <edge source="VNM" target="COL">
      <data key="d0">4133796</data>
    </edge>
    <edge source="VNM" target="CRI">
      <data key="d0">648352</data>
    </edge>
    <edge source="VNM" target="HRV">
      <data key="d0">643301</data>
    </edge>
    <edge source="VNM" target="CZE">
      <data key="d0">34579298</data>
    </edge>
    <edge source="VNM" target="DNK">
      <data key="d0">28725650</data>
    </edge>
    <edge source="VNM" target="ECU">
      <data key="d0">3620823</data>
    </edge>
    <edge source="VNM" target="SLV">
      <data key="d0">1350544</data>
    </edge>
    <edge source="VNM" target="EST">
      <data key="d0">288890</data>
    </edge>
    <edge source="VNM" target="FIN">
      <data key="d0">5548622</data>
    </edge>
    <edge source="VNM" target="FRA">
      <data key="d0">238021132</data>
    </edge>
    <edge source="VNM" target="GEO">
      <data key="d0">98843</data>
    </edge>
    <edge source="VNM" target="DEU">
      <data key="d0">402577416</data>
    </edge>
    <edge source="VNM" target="GRC">
      <data key="d0">17309003</data>
    </edge>
    <edge source="VNM" target="HKG">
      <data key="d0">105311626</data>
    </edge>
    <edge source="VNM" target="HUN">
      <data key="d0">4973910</data>
    </edge>
    <edge source="VNM" target="IDN">
      <data key="d0">47946058</data>
    </edge>
    <edge source="VNM" target="IRL">
      <data key="d0">2685712</data>
    </edge>
    <edge source="VNM" target="ISR">
      <data key="d0">13559958</data>
    </edge>
    <edge source="VNM" target="ITA">
      <data key="d0">227317807</data>
    </edge>
    <edge source="VNM" target="JPN">
      <data key="d0">335462845</data>
    </edge>
    <edge source="VNM" target="JOR">
      <data key="d0">348794</data>
    </edge>
    <edge source="VNM" target="KOR">
      <data key="d0">185932173</data>
    </edge>
    <edge source="VNM" target="LBN">
      <data key="d0">2116994</data>
    </edge>
    <edge source="VNM" target="LVA">
      <data key="d0">1193082</data>
    </edge>
    <edge source="VNM" target="LTU">
      <data key="d0">11252</data>
    </edge>
    <edge source="VNM" target="MYS">
      <data key="d0">25731141</data>
    </edge>
    <edge source="VNM" target="MEX">
      <data key="d0">213153929</data>
    </edge>
    <edge source="VNM" target="MAR">
      <data key="d0">1142543</data>
    </edge>
    <edge source="VNM" target="OMN">
      <data key="d0">151763</data>
    </edge>
    <edge source="VNM" target="NLD">
      <data key="d0">347600409</data>
    </edge>
    <edge source="VNM" target="NZL">
      <data key="d0">16976512</data>
    </edge>
    <edge source="VNM" target="NOR">
      <data key="d0">16941162</data>
    </edge>
    <edge source="VNM" target="PAK">
      <data key="d0">475248</data>
    </edge>
    <edge source="VNM" target="PAN">
      <data key="d0">128006997</data>
    </edge>
    <edge source="VNM" target="PRY">
      <data key="d0">3056359</data>
    </edge>
    <edge source="VNM" target="PER">
      <data key="d0">25930559</data>
    </edge>
    <edge source="VNM" target="PHL">
      <data key="d0">20269969</data>
    </edge>
    <edge source="VNM" target="POL">
      <data key="d0">15475036</data>
    </edge>
    <edge source="VNM" target="PRT">
      <data key="d0">2026287</data>
    </edge>
    <edge source="VNM" target="ROU">
      <data key="d0">476029</data>
    </edge>
    <edge source="VNM" target="RUS">
      <data key="d0">69209370</data>
    </edge>
    <edge source="VNM" target="SAU">
      <data key="d0">3397085</data>
    </edge>
    <edge source="VNM" target="SEN">
      <data key="d0">64620</data>
    </edge>
    <edge source="VNM" target="IND">
      <data key="d0">29603254</data>
    </edge>
    <edge source="VNM" target="SGP">
      <data key="d0">25907851</data>
    </edge>
    <edge source="VNM" target="SVK">
      <data key="d0">135251378</data>
    </edge>
    <edge source="VNM" target="SVN">
      <data key="d0">5492032</data>
    </edge>
    <edge source="VNM" target="ZAF">
      <data key="d0">68710432</data>
    </edge>
    <edge source="VNM" target="ZWE">
      <data key="d0">21975</data>
    </edge>
    <edge source="VNM" target="ESP">
      <data key="d0">234504577</data>
    </edge>
    <edge source="VNM" target="SWE">
      <data key="d0">53854530</data>
    </edge>
    <edge source="VNM" target="CHE">
      <data key="d0">27569581</data>
    </edge>
    <edge source="VNM" target="THA">
      <data key="d0">21308038</data>
    </edge>
    <edge source="VNM" target="TGO">
      <data key="d0">45000</data>
    </edge>
    <edge source="VNM" target="ARE">
      <data key="d0">45366208</data>
    </edge>
    <edge source="VNM" target="TUN">
      <data key="d0">221430</data>
    </edge>
    <edge source="VNM" target="TUR">
      <data key="d0">22460181</data>
    </edge>
    <edge source="VNM" target="UKR">
      <data key="d0">7156021</data>
    </edge>
    <edge source="VNM" target="EGY">
      <data key="d0">1592606</data>
    </edge>
    <edge source="VNM" target="GBR">
      <data key="d0">503248968</data>
    </edge>
    <edge source="VNM" target="USA">
      <data key="d0">2250215393</data>
    </edge>
    <edge source="VNM" target="URY">
      <data key="d0">7683278</data>
    </edge>
    <edge source="ZAF" target="AUS">
      <data key="d0">1128014</data>
    </edge>
    <edge source="ZAF" target="BEL">
      <data key="d0">66748</data>
    </edge>
    <edge source="ZAF" target="BWA">
      <data key="d0">48028212</data>
    </edge>
    <edge source="ZAF" target="BRA">
      <data key="d0">66055</data>
    </edge>
    <edge source="ZAF" target="CMR">
      <data key="d0">60324</data>
    </edge>
    <edge source="ZAF" target="CAN">
      <data key="d0">142783</data>
    </edge>
    <edge source="ZAF" target="CHL">
      <data key="d0">76039</data>
    </edge>
    <edge source="ZAF" target="CHN">
      <data key="d0">650155</data>
    </edge>
    <edge source="ZAF" target="ETH">
      <data key="d0">16166</data>
    </edge>
    <edge source="ZAF" target="FRA">
      <data key="d0">665529</data>
    </edge>
    <edge source="ZAF" target="DEU">
      <data key="d0">293510</data>
    </edge>
    <edge source="ZAF" target="GHA">
      <data key="d0">674563</data>
    </edge>
    <edge source="ZAF" target="GRC">
      <data key="d0">17995</data>
    </edge>
    <edge source="ZAF" target="HKG">
      <data key="d0">77483</data>
    </edge>
    <edge source="ZAF" target="IDN">
      <data key="d0">172386</data>
    </edge>
    <edge source="ZAF" target="ISR">
      <data key="d0">15903</data>
    </edge>
    <edge source="ZAF" target="ITA">
      <data key="d0">22605</data>
    </edge>
    <edge source="ZAF" target="CIV">
      <data key="d0">66889</data>
    </edge>
    <edge source="ZAF" target="JPN">
      <data key="d0">55009</data>
    </edge>
    <edge source="ZAF" target="JOR">
      <data key="d0">19632</data>
    </edge>
    <edge source="ZAF" target="MDG">
      <data key="d0">94514</data>
    </edge>
    <edge source="ZAF" target="MWI">
      <data key="d0">1251009</data>
    </edge>
    <edge source="ZAF" target="MRT">
      <data key="d0">17665</data>
    </edge>
    <edge source="ZAF" target="MUS">
      <data key="d0">708048</data>
    </edge>
    <edge source="ZAF" target="MOZ">
      <data key="d0">4702156</data>
    </edge>
    <edge source="ZAF" target="NAM">
      <data key="d0">62712938</data>
    </edge>
    <edge source="ZAF" target="NLD">
      <data key="d0">125213</data>
    </edge>
    <edge source="ZAF" target="NZL">
      <data key="d0">111534</data>
    </edge>
    <edge source="ZAF" target="NER">
      <data key="d0">79708</data>
    </edge>
    <edge source="ZAF" target="PHL">
      <data key="d0">31164</data>
    </edge>
    <edge source="ZAF" target="RUS">
      <data key="d0">511059</data>
    </edge>
    <edge source="ZAF" target="SAU">
      <data key="d0">16118</data>
    </edge>
    <edge source="ZAF" target="SEN">
      <data key="d0">15920</data>
    </edge>
    <edge source="ZAF" target="IND">
      <data key="d0">68927</data>
    </edge>
    <edge source="ZAF" target="SGP">
      <data key="d0">569134</data>
    </edge>
    <edge source="ZAF" target="ZWE">
      <data key="d0">8346592</data>
    </edge>
    <edge source="ZAF" target="SWE">
      <data key="d0">11240</data>
    </edge>
    <edge source="ZAF" target="CHE">
      <data key="d0">121954</data>
    </edge>
    <edge source="ZAF" target="ARE">
      <data key="d0">240517</data>
    </edge>
    <edge source="ZAF" target="TUR">
      <data key="d0">18088</data>
    </edge>
    <edge source="ZAF" target="UGA">
      <data key="d0">402313</data>
    </edge>
    <edge source="ZAF" target="GBR">
      <data key="d0">366912</data>
    </edge>
    <edge source="ZAF" target="TZA">
      <data key="d0">1435999</data>
    </edge>
    <edge source="ZAF" target="USA">
      <data key="d0">1552658</data>
    </edge>
    <edge source="ZAF" target="BFA">
      <data key="d0">30494</data>
    </edge>
    <edge source="THA" target="DZA">
      <data key="d0">1588987</data>
    </edge>
    <edge source="THA" target="ARG">
      <data key="d0">2385442</data>
    </edge>
    <edge source="THA" target="AUS">
      <data key="d0">10609500</data>
    </edge>
    <edge source="THA" target="AUT">
      <data key="d0">583759</data>
    </edge>
    <edge source="THA" target="BEL">
      <data key="d0">2527659</data>
    </edge>
    <edge source="THA" target="BOL">
      <data key="d0">18362</data>
    </edge>
    <edge source="THA" target="BWA">
      <data key="d0">20443</data>
    </edge>
    <edge source="THA" target="BRA">
      <data key="d0">6627064</data>
    </edge>
    <edge source="THA" target="BGR">
      <data key="d0">105467</data>
    </edge>
    <edge source="THA" target="KHM">
      <data key="d0">7045746</data>
    </edge>
    <edge source="THA" target="CMR">
      <data key="d0">11881</data>
    </edge>
    <edge source="THA" target="CAN">
      <data key="d0">8450891</data>
    </edge>
    <edge source="THA" target="LKA">
      <data key="d0">750873</data>
    </edge>
    <edge source="THA" target="CHL">
      <data key="d0">1833731</data>
    </edge>
    <edge source="THA" target="CHN">
      <data key="d0">19195444</data>
    </edge>
    <edge source="THA" target="COL">
      <data key="d0">1208088</data>
    </edge>
    <edge source="THA" target="CRI">
      <data key="d0">110874</data>
    </edge>
    <edge source="THA" target="HRV">
      <data key="d0">205392</data>
    </edge>
    <edge source="THA" target="CZE">
      <data key="d0">5135538</data>
    </edge>
    <edge source="THA" target="BEN">
      <data key="d0">161213</data>
    </edge>
    <edge source="THA" target="DNK">
      <data key="d0">38271340</data>
    </edge>
    <edge source="THA" target="SLV">
      <data key="d0">629282</data>
    </edge>
    <edge source="THA" target="ETH">
      <data key="d0">537411</data>
    </edge>
    <edge source="THA" target="EST">
      <data key="d0">62572</data>
    </edge>
    <edge source="THA" target="FIN">
      <data key="d0">1378121</data>
    </edge>
    <edge source="THA" target="FRA">
      <data key="d0">37826635</data>
    </edge>
    <edge source="THA" target="GEO">
      <data key="d0">1096307</data>
    </edge>
    <edge source="THA" target="GMB">
      <data key="d0">13170</data>
    </edge>
    <edge source="THA" target="DEU">
      <data key="d0">11006937</data>
    </edge>
    <edge source="THA" target="GHA">
      <data key="d0">363436</data>
    </edge>
    <edge source="THA" target="GRC">
      <data key="d0">609522</data>
    </edge>
    <edge source="THA" target="HND">
      <data key="d0">20427</data>
    </edge>
    <edge source="THA" target="HKG">
      <data key="d0">9729026</data>
    </edge>
    <edge source="THA" target="HUN">
      <data key="d0">1351890</data>
    </edge>
    <edge source="THA" target="IDN">
      <data key="d0">6707901</data>
    </edge>
    <edge source="THA" target="IRL">
      <data key="d0">601588</data>
    </edge>
    <edge source="THA" target="ISR">
      <data key="d0">2188700</data>
    </edge>
    <edge source="THA" target="ITA">
      <data key="d0">11579749</data>
    </edge>
    <edge source="THA" target="CIV">
      <data key="d0">25965</data>
    </edge>
    <edge source="THA" target="JPN">
      <data key="d0">26103362</data>
    </edge>
    <edge source="THA" target="KAZ">
      <data key="d0">14557</data>
    </edge>
    <edge source="THA" target="JOR">
      <data key="d0">1390008</data>
    </edge>
    <edge source="THA" target="KOR">
      <data key="d0">7525166</data>
    </edge>
    <edge source="THA" target="LBN">
      <data key="d0">214716</data>
    </edge>
    <edge source="THA" target="LVA">
      <data key="d0">22305</data>
    </edge>
    <edge source="THA" target="MDG">
      <data key="d0">653223</data>
    </edge>
    <edge source="THA" target="MYS">
      <data key="d0">3851031</data>
    </edge>
    <edge source="THA" target="MRT">
      <data key="d0">48225</data>
    </edge>
    <edge source="THA" target="MUS">
      <data key="d0">1059770</data>
    </edge>
    <edge source="THA" target="MEX">
      <data key="d0">3255782</data>
    </edge>
    <edge source="THA" target="MAR">
      <data key="d0">97944</data>
    </edge>
    <edge source="THA" target="MOZ">
      <data key="d0">179384</data>
    </edge>
    <edge source="THA" target="OMN">
      <data key="d0">2084774</data>
    </edge>
    <edge source="THA" target="NLD">
      <data key="d0">20077753</data>
    </edge>
    <edge source="THA" target="NZL">
      <data key="d0">964362</data>
    </edge>
    <edge source="THA" target="NER">
      <data key="d0">1432059</data>
    </edge>
    <edge source="THA" target="NOR">
      <data key="d0">1503095</data>
    </edge>
    <edge source="THA" target="PAK">
      <data key="d0">25217202</data>
    </edge>
    <edge source="THA" target="PAN">
      <data key="d0">3101801</data>
    </edge>
    <edge source="THA" target="PER">
      <data key="d0">218826</data>
    </edge>
    <edge source="THA" target="PHL">
      <data key="d0">2679218</data>
    </edge>
    <edge source="THA" target="POL">
      <data key="d0">1022171</data>
    </edge>
    <edge source="THA" target="PRT">
      <data key="d0">11626939</data>
    </edge>
    <edge source="THA" target="ROU">
      <data key="d0">54783</data>
    </edge>
    <edge source="THA" target="RUS">
      <data key="d0">10875736</data>
    </edge>
    <edge source="THA" target="SAU">
      <data key="d0">13825326</data>
    </edge>
    <edge source="THA" target="SRB">
      <data key="d0">95456</data>
    </edge>
    <edge source="THA" target="IND">
      <data key="d0">15541132</data>
    </edge>
    <edge source="THA" target="SGP">
      <data key="d0">6112777</data>
    </edge>
    <edge source="THA" target="SVK">
      <data key="d0">7634413</data>
    </edge>
    <edge source="THA" target="VNM">
      <data key="d0">6645243</data>
    </edge>
    <edge source="THA" target="SVN">
      <data key="d0">288836</data>
    </edge>
    <edge source="THA" target="ZAF">
      <data key="d0">4722023</data>
    </edge>
    <edge source="THA" target="ESP">
      <data key="d0">17158545</data>
    </edge>
    <edge source="THA" target="SWE">
      <data key="d0">3762060</data>
    </edge>
    <edge source="THA" target="CHE">
      <data key="d0">1426308</data>
    </edge>
    <edge source="THA" target="TGO">
      <data key="d0">486813</data>
    </edge>
    <edge source="THA" target="ARE">
      <data key="d0">62010343</data>
    </edge>
    <edge source="THA" target="TUN">
      <data key="d0">302375</data>
    </edge>
    <edge source="THA" target="TUR">
      <data key="d0">3750632</data>
    </edge>
    <edge source="THA" target="UGA">
      <data key="d0">5411559</data>
    </edge>
    <edge source="THA" target="UKR">
      <data key="d0">3245776</data>
    </edge>
    <edge source="THA" target="EGY">
      <data key="d0">6481541</data>
    </edge>
    <edge source="THA" target="GBR">
      <data key="d0">54544205</data>
    </edge>
    <edge source="THA" target="TZA">
      <data key="d0">2581122</data>
    </edge>
    <edge source="THA" target="USA">
      <data key="d0">102905355</data>
    </edge>
    <edge source="THA" target="URY">
      <data key="d0">130568</data>
    </edge>
    <edge source="TGO" target="CIV">
      <data key="d0">109828</data>
    </edge>
    <edge source="TGO" target="NER">
      <data key="d0">82831</data>
    </edge>
    <edge source="TGO" target="BFA">
      <data key="d0">288007</data>
    </edge>
    <edge source="TZA" target="MDG">
      <data key="d0">27469</data>
    </edge>
    <edge source="TZA" target="MOZ">
      <data key="d0">32095</data>
    </edge>
    <edge source="TZA" target="SGP">
      <data key="d0">176434</data>
    </edge>
    <edge source="TZA" target="ZAF">
      <data key="d0">375554</data>
    </edge>
    <edge source="TZA" target="UGA">
      <data key="d0">53506</data>
    </edge>
    <edge source="AZE" target="RUS">
      <data key="d0">472170</data>
    </edge>
    <edge source="BLR" target="AZE">
      <data key="d0">1623800</data>
    </edge>
    <edge source="BLR" target="EST">
      <data key="d0">278100</data>
    </edge>
    <edge source="BLR" target="GEO">
      <data key="d0">10800</data>
    </edge>
    <edge source="BLR" target="DEU">
      <data key="d0">12400</data>
    </edge>
    <edge source="BLR" target="KAZ">
      <data key="d0">1495800</data>
    </edge>
    <edge source="BLR" target="KGZ">
      <data key="d0">911500</data>
    </edge>
    <edge source="BLR" target="LVA">
      <data key="d0">2315400</data>
    </edge>
    <edge source="BLR" target="LTU">
      <data key="d0">326300</data>
    </edge>
    <edge source="BLR" target="MDA">
      <data key="d0">93400</data>
    </edge>
    <edge source="BLR" target="POL">
      <data key="d0">409000</data>
    </edge>
    <edge source="BLR" target="RUS">
      <data key="d0">49759000</data>
    </edge>
    <edge source="BLR" target="IND">
      <data key="d0">40600</data>
    </edge>
    <edge source="BLR" target="UKR">
      <data key="d0">2506300</data>
    </edge>
    <edge source="CZE" target="AZE">
      <data key="d0">74239</data>
    </edge>
    <edge source="CZE" target="ARG">
      <data key="d0">13916</data>
    </edge>
    <edge source="CZE" target="AUS">
      <data key="d0">326382</data>
    </edge>
    <edge source="CZE" target="AUT">
      <data key="d0">99930472</data>
    </edge>
    <edge source="CZE" target="ARM">
      <data key="d0">26271</data>
    </edge>
    <edge source="CZE" target="BEL">
      <data key="d0">13267945</data>
    </edge>
    <edge source="CZE" target="BGR">
      <data key="d0">2476416</data>
    </edge>
    <edge source="CZE" target="BLR">
      <data key="d0">91216</data>
    </edge>
    <edge source="CZE" target="CAN">
      <data key="d0">1982864</data>
    </edge>
    <edge source="CZE" target="CHL">
      <data key="d0">72540</data>
    </edge>
    <edge source="CZE" target="CHN">
      <data key="d0">195777</data>
    </edge>
    <edge source="CZE" target="HRV">
      <data key="d0">5116615</data>
    </edge>
    <edge source="CZE" target="DNK">
      <data key="d0">2665357</data>
    </edge>
    <edge source="CZE" target="ETH">
      <data key="d0">86690</data>
    </edge>
    <edge source="CZE" target="EST">
      <data key="d0">1033341</data>
    </edge>
    <edge source="CZE" target="FIN">
      <data key="d0">479145</data>
    </edge>
    <edge source="CZE" target="FRA">
      <data key="d0">44892230</data>
    </edge>
    <edge source="CZE" target="GEO">
      <data key="d0">256758</data>
    </edge>
    <edge source="CZE" target="DEU">
      <data key="d0">134087166</data>
    </edge>
    <edge source="CZE" target="GHA">
      <data key="d0">31533</data>
    </edge>
    <edge source="CZE" target="GRC">
      <data key="d0">802025</data>
    </edge>
    <edge source="CZE" target="HKG">
      <data key="d0">44350</data>
    </edge>
    <edge source="CZE" target="HUN">
      <data key="d0">23463829</data>
    </edge>
    <edge source="CZE" target="IRL">
      <data key="d0">548405</data>
    </edge>
    <edge source="CZE" target="ISR">
      <data key="d0">172677</data>
    </edge>
    <edge source="CZE" target="ITA">
      <data key="d0">33840391</data>
    </edge>
    <edge source="CZE" target="JPN">
      <data key="d0">3836282</data>
    </edge>
    <edge source="CZE" target="KAZ">
      <data key="d0">49038</data>
    </edge>
    <edge source="CZE" target="JOR">
      <data key="d0">81391</data>
    </edge>
    <edge source="CZE" target="KOR">
      <data key="d0">198993</data>
    </edge>
    <edge source="CZE" target="LBN">
      <data key="d0">42444</data>
    </edge>
    <edge source="CZE" target="LVA">
      <data key="d0">357768</data>
    </edge>
    <edge source="CZE" target="LTU">
      <data key="d0">650585</data>
    </edge>
    <edge source="CZE" target="MYS">
      <data key="d0">57047</data>
    </edge>
    <edge source="CZE" target="MDA">
      <data key="d0">14754</data>
    </edge>
    <edge source="CZE" target="NAM">
      <data key="d0">88722</data>
    </edge>
    <edge source="CZE" target="NLD">
      <data key="d0">34096143</data>
    </edge>
    <edge source="CZE" target="NZL">
      <data key="d0">165750</data>
    </edge>
    <edge source="CZE" target="NOR">
      <data key="d0">1459574</data>
    </edge>
    <edge source="CZE" target="PAK">
      <data key="d0">11586</data>
    </edge>
    <edge source="CZE" target="POL">
      <data key="d0">18690412</data>
    </edge>
    <edge source="CZE" target="PRT">
      <data key="d0">892078</data>
    </edge>
    <edge source="CZE" target="ROU">
      <data key="d0">7815473</data>
    </edge>
    <edge source="CZE" target="RUS">
      <data key="d0">3923000</data>
    </edge>
    <edge source="CZE" target="SRB">
      <data key="d0">953195</data>
    </edge>
    <edge source="CZE" target="IND">
      <data key="d0">302926</data>
    </edge>
    <edge source="CZE" target="SGP">
      <data key="d0">23797</data>
    </edge>
    <edge source="CZE" target="SVK">
      <data key="d0">79703704</data>
    </edge>
    <edge source="CZE" target="SVN">
      <data key="d0">7180408</data>
    </edge>
    <edge source="CZE" target="ZAF">
      <data key="d0">13784</data>
    </edge>
    <edge source="CZE" target="ESP">
      <data key="d0">24365456</data>
    </edge>
    <edge source="CZE" target="SWE">
      <data key="d0">2411245</data>
    </edge>
    <edge source="CZE" target="CHE">
      <data key="d0">6481940</data>
    </edge>
    <edge source="CZE" target="ARE">
      <data key="d0">26221</data>
    </edge>
    <edge source="CZE" target="TUR">
      <data key="d0">1554454</data>
    </edge>
    <edge source="CZE" target="UKR">
      <data key="d0">1486078</data>
    </edge>
    <edge source="CZE" target="MKD">
      <data key="d0">11274</data>
    </edge>
    <edge source="CZE" target="EGY">
      <data key="d0">14461</data>
    </edge>
    <edge source="CZE" target="GBR">
      <data key="d0">154991216</data>
    </edge>
    <edge source="CZE" target="USA">
      <data key="d0">2355903</data>
    </edge>
    <edge source="CZE" target="URY">
      <data key="d0">14155</data>
    </edge>
    <edge source="ETH" target="AUS">
      <data key="d0">44269</data>
    </edge>
    <edge source="ETH" target="AUT">
      <data key="d0">19465</data>
    </edge>
    <edge source="ETH" target="CAN">
      <data key="d0">492708</data>
    </edge>
    <edge source="ETH" target="CHN">
      <data key="d0">36617</data>
    </edge>
    <edge source="ETH" target="FRA">
      <data key="d0">55429</data>
    </edge>
    <edge source="ETH" target="DEU">
      <data key="d0">2489666</data>
    </edge>
    <edge source="ETH" target="HKG">
      <data key="d0">10572</data>
    </edge>
    <edge source="ETH" target="IDN">
      <data key="d0">19740</data>
    </edge>
    <edge source="ETH" target="ISR">
      <data key="d0">10182</data>
    </edge>
    <edge source="ETH" target="ITA">
      <data key="d0">1464628</data>
    </edge>
    <edge source="ETH" target="JPN">
      <data key="d0">176598</data>
    </edge>
    <edge source="ETH" target="RUS">
      <data key="d0">92503</data>
    </edge>
    <edge source="ETH" target="SAU">
      <data key="d0">57209</data>
    </edge>
    <edge source="ETH" target="SGP">
      <data key="d0">31285</data>
    </edge>
    <edge source="ETH" target="ZAF">
      <data key="d0">12230</data>
    </edge>
    <edge source="ETH" target="ESP">
      <data key="d0">138399</data>
    </edge>
    <edge source="ETH" target="UGA">
      <data key="d0">12032</data>
    </edge>
    <edge source="ETH" target="GBR">
      <data key="d0">24348</data>
    </edge>
    <edge source="ETH" target="USA">
      <data key="d0">8283629</data>
    </edge>
    <edge source="EST" target="BLR">
      <data key="d0">88161</data>
    </edge>
    <edge source="EST" target="CAN">
      <data key="d0">16016</data>
    </edge>
    <edge source="EST" target="DNK">
      <data key="d0">117845</data>
    </edge>
    <edge source="EST" target="FIN">
      <data key="d0">19492498</data>
    </edge>
    <edge source="EST" target="DEU">
      <data key="d0">14564</data>
    </edge>
    <edge source="EST" target="ITA">
      <data key="d0">2035190</data>
    </edge>
    <edge source="EST" target="LVA">
      <data key="d0">13014866</data>
    </edge>
    <edge source="EST" target="LTU">
      <data key="d0">11376262</data>
    </edge>
    <edge source="EST" target="NLD">
      <data key="d0">35430</data>
    </edge>
    <edge source="EST" target="NOR">
      <data key="d0">4368572</data>
    </edge>
    <edge source="EST" target="POL">
      <data key="d0">223671</data>
    </edge>
    <edge source="EST" target="PRT">
      <data key="d0">350076</data>
    </edge>
    <edge source="EST" target="ROU">
      <data key="d0">15995</data>
    </edge>
    <edge source="EST" target="RUS">
      <data key="d0">78102989</data>
    </edge>
    <edge source="EST" target="SVK">
      <data key="d0">12145400</data>
    </edge>
    <edge source="EST" target="ESP">
      <data key="d0">124818</data>
    </edge>
    <edge source="EST" target="SWE">
      <data key="d0">3315768</data>
    </edge>
    <edge source="EST" target="UKR">
      <data key="d0">247424</data>
    </edge>
    <edge source="EST" target="USA">
      <data key="d0">18395</data>
    </edge>
    <edge source="KGZ" target="CHN">
      <data key="d0">11582</data>
    </edge>
    <edge source="KGZ" target="FIN">
      <data key="d0">198894</data>
    </edge>
    <edge source="KGZ" target="KAZ">
      <data key="d0">2319388</data>
    </edge>
    <edge source="KGZ" target="RUS">
      <data key="d0">242667</data>
    </edge>
    <edge source="KGZ" target="UKR">
      <data key="d0">71486</data>
    </edge>
    <edge source="LVA" target="AZE">
      <data key="d0">157362</data>
    </edge>
    <edge source="LVA" target="BGR">
      <data key="d0">35736</data>
    </edge>
    <edge source="LVA" target="BLR">
      <data key="d0">99420</data>
    </edge>
    <edge source="LVA" target="CAN">
      <data key="d0">514500</data>
    </edge>
    <edge source="LVA" target="CZE">
      <data key="d0">238667</data>
    </edge>
    <edge source="LVA" target="DNK">
      <data key="d0">467897</data>
    </edge>
    <edge source="LVA" target="EST">
      <data key="d0">25229354</data>
    </edge>
    <edge source="LVA" target="FIN">
      <data key="d0">5161991</data>
    </edge>
    <edge source="LVA" target="GEO">
      <data key="d0">11451</data>
    </edge>
    <edge source="LVA" target="DEU">
      <data key="d0">70283</data>
    </edge>
    <edge source="LVA" target="LTU">
      <data key="d0">6807936</data>
    </edge>
    <edge source="LVA" target="ROU">
      <data key="d0">140578</data>
    </edge>
    <edge source="LVA" target="RUS">
      <data key="d0">2609386</data>
    </edge>
    <edge source="LVA" target="SVK">
      <data key="d0">11585</data>
    </edge>
    <edge source="LVA" target="ESP">
      <data key="d0">944378</data>
    </edge>
    <edge source="LVA" target="SWE">
      <data key="d0">461796</data>
    </edge>
    <edge source="LVA" target="UKR">
      <data key="d0">86230</data>
    </edge>
    <edge source="LVA" target="USA">
      <data key="d0">164811</data>
    </edge>
    <edge source="MDA" target="BLR">
      <data key="d0">20131</data>
    </edge>
    <edge source="MDA" target="DEU">
      <data key="d0">1177276</data>
    </edge>
    <edge source="MDA" target="ITA">
      <data key="d0">8277053</data>
    </edge>
    <edge source="MDA" target="KAZ">
      <data key="d0">314557</data>
    </edge>
    <edge source="MDA" target="ROU">
      <data key="d0">19931030</data>
    </edge>
    <edge source="MDA" target="RUS">
      <data key="d0">8066171</data>
    </edge>
    <edge source="MDA" target="UKR">
      <data key="d0">854441</data>
    </edge>
    <edge source="MDA" target="GBR">
      <data key="d0">152209</data>
    </edge>
    <edge source="MAR" target="DZA">
      <data key="d0">63702</data>
    </edge>
    <edge source="MAR" target="AUS">
      <data key="d0">30933</data>
    </edge>
    <edge source="MAR" target="AUT">
      <data key="d0">704575</data>
    </edge>
    <edge source="MAR" target="BEL">
      <data key="d0">465616</data>
    </edge>
    <edge source="MAR" target="CMR">
      <data key="d0">1014366</data>
    </edge>
    <edge source="MAR" target="CAN">
      <data key="d0">51032</data>
    </edge>
    <edge source="MAR" target="CHN">
      <data key="d0">518744</data>
    </edge>
    <edge source="MAR" target="CZE">
      <data key="d0">339828</data>
    </edge>
    <edge source="MAR" target="BEN">
      <data key="d0">179776</data>
    </edge>
    <edge source="MAR" target="DNK">
      <data key="d0">35563</data>
    </edge>
    <edge source="MAR" target="ECU">
      <data key="d0">213593</data>
    </edge>
    <edge source="MAR" target="FRA">
      <data key="d0">110037317</data>
    </edge>
    <edge source="MAR" target="DEU">
      <data key="d0">55602441</data>
    </edge>
    <edge source="MAR" target="GRC">
      <data key="d0">68602</data>
    </edge>
    <edge source="MAR" target="HKG">
      <data key="d0">1339151</data>
    </edge>
    <edge source="MAR" target="ITA">
      <data key="d0">18109135</data>
    </edge>
    <edge source="MAR" target="CIV">
      <data key="d0">941990</data>
    </edge>
    <edge source="MAR" target="JPN">
      <data key="d0">1189888</data>
    </edge>
    <edge source="MAR" target="KOR">
      <data key="d0">16935</data>
    </edge>
    <edge source="MAR" target="LBN">
      <data key="d0">20170</data>
    </edge>
    <edge source="MAR" target="MRT">
      <data key="d0">411412</data>
    </edge>
    <edge source="MAR" target="OMN">
      <data key="d0">51851</data>
    </edge>
    <edge source="MAR" target="NLD">
      <data key="d0">180714</data>
    </edge>
    <edge source="MAR" target="NER">
      <data key="d0">526543</data>
    </edge>
    <edge source="MAR" target="POL">
      <data key="d0">29877</data>
    </edge>
    <edge source="MAR" target="PRT">
      <data key="d0">2999041</data>
    </edge>
    <edge source="MAR" target="SAU">
      <data key="d0">28320</data>
    </edge>
    <edge source="MAR" target="SEN">
      <data key="d0">542378</data>
    </edge>
    <edge source="MAR" target="ESP">
      <data key="d0">98909701</data>
    </edge>
    <edge source="MAR" target="SWE">
      <data key="d0">10903</data>
    </edge>
    <edge source="MAR" target="CHE">
      <data key="d0">92909</data>
    </edge>
    <edge source="MAR" target="TGO">
      <data key="d0">540782</data>
    </edge>
    <edge source="MAR" target="ARE">
      <data key="d0">130607</data>
    </edge>
    <edge source="MAR" target="TUN">
      <data key="d0">14550</data>
    </edge>
    <edge source="MAR" target="GBR">
      <data key="d0">1294702</data>
    </edge>
    <edge source="MAR" target="USA">
      <data key="d0">2068670</data>
    </edge>
    <edge source="MAR" target="BFA">
      <data key="d0">1682995</data>
    </edge>
    <edge source="POL" target="AZE">
      <data key="d0">237447</data>
    </edge>
    <edge source="POL" target="AUS">
      <data key="d0">137701</data>
    </edge>
    <edge source="POL" target="AUT">
      <data key="d0">8521934</data>
    </edge>
    <edge source="POL" target="ARM">
      <data key="d0">108221</data>
    </edge>
    <edge source="POL" target="BEL">
      <data key="d0">1883690</data>
    </edge>
    <edge source="POL" target="BGR">
      <data key="d0">1054017</data>
    </edge>
    <edge source="POL" target="BLR">
      <data key="d0">14298818</data>
    </edge>
    <edge source="POL" target="CAN">
      <data key="d0">158169</data>
    </edge>
    <edge source="POL" target="CHN">
      <data key="d0">205336</data>
    </edge>
    <edge source="POL" target="HRV">
      <data key="d0">179318</data>
    </edge>
    <edge source="POL" target="CZE">
      <data key="d0">44708903</data>
    </edge>
    <edge source="POL" target="BEN">
      <data key="d0">19544</data>
    </edge>
    <edge source="POL" target="DNK">
      <data key="d0">18404550</data>
    </edge>
    <edge source="POL" target="EST">
      <data key="d0">3976629</data>
    </edge>
    <edge source="POL" target="FIN">
      <data key="d0">9055241</data>
    </edge>
    <edge source="POL" target="FRA">
      <data key="d0">5039634</data>
    </edge>
    <edge source="POL" target="GEO">
      <data key="d0">156105</data>
    </edge>
    <edge source="POL" target="DEU">
      <data key="d0">188598927</data>
    </edge>
    <edge source="POL" target="GRC">
      <data key="d0">626700</data>
    </edge>
    <edge source="POL" target="HKG">
      <data key="d0">184233</data>
    </edge>
    <edge source="POL" target="HUN">
      <data key="d0">10027004</data>
    </edge>
    <edge source="POL" target="IRL">
      <data key="d0">409796</data>
    </edge>
    <edge source="POL" target="ISR">
      <data key="d0">168405</data>
    </edge>
    <edge source="POL" target="ITA">
      <data key="d0">19552182</data>
    </edge>
    <edge source="POL" target="JPN">
      <data key="d0">293301</data>
    </edge>
    <edge source="POL" target="KAZ">
      <data key="d0">684439</data>
    </edge>
    <edge source="POL" target="KOR">
      <data key="d0">142092</data>
    </edge>
    <edge source="POL" target="KGZ">
      <data key="d0">822674</data>
    </edge>
    <edge source="POL" target="LBN">
      <data key="d0">43493</data>
    </edge>
    <edge source="POL" target="LVA">
      <data key="d0">7155303</data>
    </edge>
    <edge source="POL" target="LTU">
      <data key="d0">14904362</data>
    </edge>
    <edge source="POL" target="MDA">
      <data key="d0">617173</data>
    </edge>
    <edge source="POL" target="OMN">
      <data key="d0">15791</data>
    </edge>
    <edge source="POL" target="NLD">
      <data key="d0">19942938</data>
    </edge>
    <edge source="POL" target="NZL">
      <data key="d0">97417</data>
    </edge>
    <edge source="POL" target="NOR">
      <data key="d0">1397976</data>
    </edge>
    <edge source="POL" target="PAN">
      <data key="d0">134157</data>
    </edge>
    <edge source="POL" target="PER">
      <data key="d0">46946</data>
    </edge>
    <edge source="POL" target="PRT">
      <data key="d0">90957</data>
    </edge>
    <edge source="POL" target="ROU">
      <data key="d0">8145670</data>
    </edge>
    <edge source="POL" target="RUS">
      <data key="d0">186541312</data>
    </edge>
    <edge source="POL" target="SAU">
      <data key="d0">179445</data>
    </edge>
    <edge source="POL" target="SRB">
      <data key="d0">201202</data>
    </edge>
    <edge source="POL" target="IND">
      <data key="d0">93601</data>
    </edge>
    <edge source="POL" target="SVK">
      <data key="d0">20243855</data>
    </edge>
    <edge source="POL" target="VNM">
      <data key="d0">166901</data>
    </edge>
    <edge source="POL" target="SVN">
      <data key="d0">653560</data>
    </edge>
    <edge source="POL" target="ESP">
      <data key="d0">2293891</data>
    </edge>
    <edge source="POL" target="SWE">
      <data key="d0">8868625</data>
    </edge>
    <edge source="POL" target="CHE">
      <data key="d0">8423898</data>
    </edge>
    <edge source="POL" target="ARE">
      <data key="d0">311984</data>
    </edge>
    <edge source="POL" target="TUN">
      <data key="d0">10041</data>
    </edge>
    <edge source="POL" target="TUR">
      <data key="d0">7041272</data>
    </edge>
    <edge source="POL" target="UKR">
      <data key="d0">64195955</data>
    </edge>
    <edge source="POL" target="EGY">
      <data key="d0">24119</data>
    </edge>
    <edge source="POL" target="GBR">
      <data key="d0">17474646</data>
    </edge>
    <edge source="POL" target="USA">
      <data key="d0">5281278</data>
    </edge>
    <edge source="UKR" target="AZE">
      <data key="d0">67808</data>
    </edge>
    <edge source="UKR" target="AUT">
      <data key="d0">22311</data>
    </edge>
    <edge source="UKR" target="ARM">
      <data key="d0">51350</data>
    </edge>
    <edge source="UKR" target="BLR">
      <data key="d0">9237334</data>
    </edge>
    <edge source="UKR" target="CZE">
      <data key="d0">1653395</data>
    </edge>
    <edge source="UKR" target="DNK">
      <data key="d0">3690773</data>
    </edge>
    <edge source="UKR" target="FRA">
      <data key="d0">231561</data>
    </edge>
    <edge source="UKR" target="GEO">
      <data key="d0">108982</data>
    </edge>
    <edge source="UKR" target="DEU">
      <data key="d0">90437</data>
    </edge>
    <edge source="UKR" target="HUN">
      <data key="d0">9435968</data>
    </edge>
    <edge source="UKR" target="ISR">
      <data key="d0">33350</data>
    </edge>
    <edge source="UKR" target="ITA">
      <data key="d0">26750230</data>
    </edge>
    <edge source="UKR" target="KAZ">
      <data key="d0">5220042</data>
    </edge>
    <edge source="UKR" target="KGZ">
      <data key="d0">121685</data>
    </edge>
    <edge source="UKR" target="LVA">
      <data key="d0">87037</data>
    </edge>
    <edge source="UKR" target="LTU">
      <data key="d0">40205</data>
    </edge>
    <edge source="UKR" target="MDA">
      <data key="d0">2330151</data>
    </edge>
    <edge source="UKR" target="POL">
      <data key="d0">20954108</data>
    </edge>
    <edge source="UKR" target="ROU">
      <data key="d0">46522459</data>
    </edge>
    <edge source="UKR" target="RUS">
      <data key="d0">38318902</data>
    </edge>
    <edge source="UKR" target="SVK">
      <data key="d0">1261138</data>
    </edge>
    <edge source="UKR" target="ESP">
      <data key="d0">57296</data>
    </edge>
    <edge source="UKR" target="TUR">
      <data key="d0">165997</data>
    </edge>
    <edge source="UKR" target="GBR">
      <data key="d0">11046</data>
    </edge>
    <edge source="UKR" target="USA">
      <data key="d0">83778</data>
    </edge>
    <edge source="CMR" target="CAF">
      <data key="d0">15279</data>
    </edge>
    <edge source="CIV" target="CMR">
      <data key="d0">1420499</data>
    </edge>
    <edge source="CIV" target="CAF">
      <data key="d0">1164217</data>
    </edge>
    <edge source="CIV" target="BEN">
      <data key="d0">109251</data>
    </edge>
    <edge source="CIV" target="FRA">
      <data key="d0">72387</data>
    </edge>
    <edge source="CIV" target="GHA">
      <data key="d0">454463</data>
    </edge>
    <edge source="CIV" target="NER">
      <data key="d0">764696</data>
    </edge>
    <edge source="CIV" target="SEN">
      <data key="d0">1513369</data>
    </edge>
    <edge source="CIV" target="TGO">
      <data key="d0">2576279</data>
    </edge>
    <edge source="CIV" target="BFA">
      <data key="d0">4438906</data>
    </edge>
    <edge source="JOR" target="CHN">
      <data key="d0">581180</data>
    </edge>
    <edge source="JOR" target="PSE">
      <data key="d0">37237</data>
    </edge>
    <edge source="JOR" target="LBN">
      <data key="d0">23139219</data>
    </edge>
    <edge source="JOR" target="MAR">
      <data key="d0">33362</data>
    </edge>
    <edge source="JOR" target="SAU">
      <data key="d0">285024</data>
    </edge>
    <edge source="JOR" target="ARE">
      <data key="d0">351104</data>
    </edge>
    <edge source="JOR" target="EGY">
      <data key="d0">307872</data>
    </edge>
    <edge source="PAK" target="AUS">
      <data key="d0">2142708</data>
    </edge>
    <edge source="PAK" target="AUT">
      <data key="d0">22947</data>
    </edge>
    <edge source="PAK" target="BEL">
      <data key="d0">1570098</data>
    </edge>
    <edge source="PAK" target="BRA">
      <data key="d0">259067</data>
    </edge>
    <edge source="PAK" target="CAN">
      <data key="d0">347744</data>
    </edge>
    <edge source="PAK" target="LKA">
      <data key="d0">108812</data>
    </edge>
    <edge source="PAK" target="CHL">
      <data key="d0">18279</data>
    </edge>
    <edge source="PAK" target="CHN">
      <data key="d0">50706</data>
    </edge>
    <edge source="PAK" target="COL">
      <data key="d0">14591</data>
    </edge>
    <edge source="PAK" target="HRV">
      <data key="d0">431190</data>
    </edge>
    <edge source="PAK" target="CZE">
      <data key="d0">31826</data>
    </edge>
    <edge source="PAK" target="DNK">
      <data key="d0">380058</data>
    </edge>
    <edge source="PAK" target="ECU">
      <data key="d0">45747</data>
    </edge>
    <edge source="PAK" target="EST">
      <data key="d0">44871</data>
    </edge>
    <edge source="PAK" target="FIN">
      <data key="d0">111378</data>
    </edge>
    <edge source="PAK" target="FRA">
      <data key="d0">7843629</data>
    </edge>
    <edge source="PAK" target="DEU">
      <data key="d0">20802897</data>
    </edge>
    <edge source="PAK" target="GRC">
      <data key="d0">2299573</data>
    </edge>
    <edge source="PAK" target="HKG">
      <data key="d0">12187</data>
    </edge>
    <edge source="PAK" target="HUN">
      <data key="d0">35937</data>
    </edge>
    <edge source="PAK" target="IRL">
      <data key="d0">220231</data>
    </edge>
    <edge source="PAK" target="ITA">
      <data key="d0">11942634</data>
    </edge>
    <edge source="PAK" target="JPN">
      <data key="d0">340977</data>
    </edge>
    <edge source="PAK" target="KAZ">
      <data key="d0">12875</data>
    </edge>
    <edge source="PAK" target="JOR">
      <data key="d0">20258</data>
    </edge>
    <edge source="PAK" target="KOR">
      <data key="d0">45947</data>
    </edge>
    <edge source="PAK" target="LVA">
      <data key="d0">59926</data>
    </edge>
    <edge source="PAK" target="MYS">
      <data key="d0">319102</data>
    </edge>
    <edge source="PAK" target="MUS">
      <data key="d0">222176</data>
    </edge>
    <edge source="PAK" target="MOZ">
      <data key="d0">33123</data>
    </edge>
    <edge source="PAK" target="OMN">
      <data key="d0">1212949</data>
    </edge>
    <edge source="PAK" target="NLD">
      <data key="d0">3375672</data>
    </edge>
    <edge source="PAK" target="NZL">
      <data key="d0">65700</data>
    </edge>
    <edge source="PAK" target="PER">
      <data key="d0">27336</data>
    </edge>
    <edge source="PAK" target="POL">
      <data key="d0">200937</data>
    </edge>
    <edge source="PAK" target="PRT">
      <data key="d0">152840</data>
    </edge>
    <edge source="PAK" target="ROU">
      <data key="d0">38944</data>
    </edge>
    <edge source="PAK" target="RUS">
      <data key="d0">538817</data>
    </edge>
    <edge source="PAK" target="SAU">
      <data key="d0">7179448</data>
    </edge>
    <edge source="PAK" target="SEN">
      <data key="d0">25513</data>
    </edge>
    <edge source="PAK" target="IND">
      <data key="d0">277700</data>
    </edge>
    <edge source="PAK" target="SGP">
      <data key="d0">49639</data>
    </edge>
    <edge source="PAK" target="SVK">
      <data key="d0">212788</data>
    </edge>
    <edge source="PAK" target="SVN">
      <data key="d0">679958</data>
    </edge>
    <edge source="PAK" target="ZAF">
      <data key="d0">2524752</data>
    </edge>
    <edge source="PAK" target="ESP">
      <data key="d0">4394235</data>
    </edge>
    <edge source="PAK" target="SWE">
      <data key="d0">318493</data>
    </edge>
    <edge source="PAK" target="CHE">
      <data key="d0">67635</data>
    </edge>
    <edge source="PAK" target="THA">
      <data key="d0">32411</data>
    </edge>
    <edge source="PAK" target="ARE">
      <data key="d0">12167486</data>
    </edge>
    <edge source="PAK" target="TUR">
      <data key="d0">363290</data>
    </edge>
    <edge source="PAK" target="UKR">
      <data key="d0">64931</data>
    </edge>
    <edge source="PAK" target="GBR">
      <data key="d0">8276160</data>
    </edge>
    <edge source="PAK" target="TZA">
      <data key="d0">48095</data>
    </edge>
    <edge source="PAK" target="USA">
      <data key="d0">2759493</data>
    </edge>
    <edge source="TUN" target="DZA">
      <data key="d0">830458</data>
    </edge>
    <edge source="TUN" target="AUT">
      <data key="d0">715147</data>
    </edge>
    <edge source="TUN" target="BEL">
      <data key="d0">789491</data>
    </edge>
    <edge source="TUN" target="CAN">
      <data key="d0">142785</data>
    </edge>
    <edge source="TUN" target="CZE">
      <data key="d0">153455</data>
    </edge>
    <edge source="TUN" target="DNK">
      <data key="d0">119297</data>
    </edge>
    <edge source="TUN" target="ETH">
      <data key="d0">208368</data>
    </edge>
    <edge source="TUN" target="FRA">
      <data key="d0">129907432</data>
    </edge>
    <edge source="TUN" target="DEU">
      <data key="d0">74977668</data>
    </edge>
    <edge source="TUN" target="GRC">
      <data key="d0">177122</data>
    </edge>
    <edge source="TUN" target="IRL">
      <data key="d0">79262</data>
    </edge>
    <edge source="TUN" target="ITA">
      <data key="d0">240385808</data>
    </edge>
    <edge source="TUN" target="CIV">
      <data key="d0">227782</data>
    </edge>
    <edge source="TUN" target="JPN">
      <data key="d0">200323</data>
    </edge>
    <edge source="TUN" target="KAZ">
      <data key="d0">25654</data>
    </edge>
    <edge source="TUN" target="LBN">
      <data key="d0">596839</data>
    </edge>
    <edge source="TUN" target="MRT">
      <data key="d0">36484</data>
    </edge>
    <edge source="TUN" target="MAR">
      <data key="d0">2299170</data>
    </edge>
    <edge source="TUN" target="OMN">
      <data key="d0">17243</data>
    </edge>
    <edge source="TUN" target="NLD">
      <data key="d0">1962114</data>
    </edge>
    <edge source="TUN" target="POL">
      <data key="d0">37536</data>
    </edge>
    <edge source="TUN" target="PRT">
      <data key="d0">452329</data>
    </edge>
    <edge source="TUN" target="ROU">
      <data key="d0">803432</data>
    </edge>
    <edge source="TUN" target="RUS">
      <data key="d0">40859</data>
    </edge>
    <edge source="TUN" target="SAU">
      <data key="d0">118625</data>
    </edge>
    <edge source="TUN" target="SGP">
      <data key="d0">20503</data>
    </edge>
    <edge source="TUN" target="SVK">
      <data key="d0">919215</data>
    </edge>
    <edge source="TUN" target="ESP">
      <data key="d0">6952438</data>
    </edge>
    <edge source="TUN" target="CHE">
      <data key="d0">1860877</data>
    </edge>
    <edge source="TUN" target="ARE">
      <data key="d0">62052</data>
    </edge>
    <edge source="TUN" target="TUR">
      <data key="d0">24327</data>
    </edge>
    <edge source="TUN" target="UKR">
      <data key="d0">21473</data>
    </edge>
    <edge source="TUN" target="EGY">
      <data key="d0">110586</data>
    </edge>
    <edge source="TUN" target="GBR">
      <data key="d0">3311509</data>
    </edge>
    <edge source="TUN" target="USA">
      <data key="d0">415049</data>
    </edge>
    <edge source="TUN" target="BFA">
      <data key="d0">232162</data>
    </edge>
    <edge source="BWA" target="ZAF">
      <data key="d0">908556</data>
    </edge>
    <edge source="BWA" target="ZWE">
      <data key="d0">36656</data>
    </edge>
    <edge source="ZWE" target="BWA">
      <data key="d0">220829</data>
    </edge>
    <edge source="ZWE" target="MWI">
      <data key="d0">12863</data>
    </edge>
    <edge source="ZWE" target="MOZ">
      <data key="d0">366494</data>
    </edge>
    <edge source="ZWE" target="ZAF">
      <data key="d0">740671</data>
    </edge>
    <edge source="SLV" target="CAN">
      <data key="d0">47602</data>
    </edge>
    <edge source="SLV" target="CHL">
      <data key="d0">238482</data>
    </edge>
    <edge source="SLV" target="CHN">
      <data key="d0">43993</data>
    </edge>
    <edge source="SLV" target="CRI">
      <data key="d0">4943853</data>
    </edge>
    <edge source="SLV" target="GTM">
      <data key="d0">10664852</data>
    </edge>
    <edge source="SLV" target="HND">
      <data key="d0">2708372</data>
    </edge>
    <edge source="SLV" target="ITA">
      <data key="d0">53161</data>
    </edge>
    <edge source="SLV" target="JPN">
      <data key="d0">204965</data>
    </edge>
    <edge source="SLV" target="MEX">
      <data key="d0">1147268</data>
    </edge>
    <edge source="SLV" target="NIC">
      <data key="d0">2431065</data>
    </edge>
    <edge source="SLV" target="PAN">
      <data key="d0">1019957</data>
    </edge>
    <edge source="SLV" target="ZAF">
      <data key="d0">1414340</data>
    </edge>
    <edge source="SLV" target="ESP">
      <data key="d0">1424192</data>
    </edge>
    <edge source="SLV" target="USA">
      <data key="d0">19717546</data>
    </edge>
    <edge source="SLV" target="URY">
      <data key="d0">12705</data>
    </edge>
    <edge source="PSE" target="ISR">
      <data key="d0">29278907</data>
    </edge>
    <edge source="PSE" target="ITA">
      <data key="d0">60683</data>
    </edge>
    <edge source="PSE" target="JOR">
      <data key="d0">620191</data>
    </edge>
    <edge source="PSE" target="SAU">
      <data key="d0">958637</data>
    </edge>
    <edge source="PSE" target="ARE">
      <data key="d0">233756</data>
    </edge>
    <edge source="PSE" target="EGY">
      <data key="d0">70609</data>
    </edge>
    <edge source="NAM" target="BWA">
      <data key="d0">107675</data>
    </edge>
    <edge source="NAM" target="ZAF">
      <data key="d0">170352</data>
    </edge>
    <edge source="NAM" target="USA">
      <data key="d0">21868</data>
    </edge>
    <edge source="NIC" target="AUS">
      <data key="d0">101352</data>
    </edge>
    <edge source="NIC" target="BRA">
      <data key="d0">214563</data>
    </edge>
    <edge source="NIC" target="CAN">
      <data key="d0">81505</data>
    </edge>
    <edge source="NIC" target="CHL">
      <data key="d0">24355</data>
    </edge>
    <edge source="NIC" target="CRI">
      <data key="d0">2149173</data>
    </edge>
    <edge source="NIC" target="SLV">
      <data key="d0">99637</data>
    </edge>
    <edge source="NIC" target="GTM">
      <data key="d0">61176</data>
    </edge>
    <edge source="NIC" target="HND">
      <data key="d0">174377</data>
    </edge>
    <edge source="NIC" target="HKG">
      <data key="d0">1054230</data>
    </edge>
    <edge source="NIC" target="ITA">
      <data key="d0">3987383</data>
    </edge>
    <edge source="NIC" target="JPN">
      <data key="d0">280124</data>
    </edge>
    <edge source="NIC" target="MYS">
      <data key="d0">62929</data>
    </edge>
    <edge source="NIC" target="NLD">
      <data key="d0">3063150</data>
    </edge>
    <edge source="NIC" target="PAN">
      <data key="d0">269014</data>
    </edge>
    <edge source="NIC" target="GBR">
      <data key="d0">1624294</data>
    </edge>
    <edge source="NIC" target="USA">
      <data key="d0">23738910</data>
    </edge>
    <edge source="BFA" target="CIV">
      <data key="d0">182392</data>
    </edge>
    <edge source="BFA" target="NER">
      <data key="d0">25835</data>
    </edge>
    <edge source="NER" target="CHN">
      <data key="d0">2330058</data>
    </edge>
    <edge source="KHM" target="ARG">
      <data key="d0">2128184</data>
    </edge>
    <edge source="KHM" target="AUS">
      <data key="d0">3543193</data>
    </edge>
    <edge source="KHM" target="AUT">
      <data key="d0">3974318</data>
    </edge>
    <edge source="KHM" target="BEL">
      <data key="d0">3568688</data>
    </edge>
    <edge source="KHM" target="BOL">
      <data key="d0">203294</data>
    </edge>
    <edge source="KHM" target="BRA">
      <data key="d0">3891621</data>
    </edge>
    <edge source="KHM" target="CAN">
      <data key="d0">8612714</data>
    </edge>
    <edge source="KHM" target="CHL">
      <data key="d0">4082974</data>
    </edge>
    <edge source="KHM" target="CHN">
      <data key="d0">8573278</data>
    </edge>
    <edge source="KHM" target="COL">
      <data key="d0">111561</data>
    </edge>
    <edge source="KHM" target="CRI">
      <data key="d0">19105</data>
    </edge>
    <edge source="KHM" target="HRV">
      <data key="d0">50510</data>
    </edge>
    <edge source="KHM" target="CZE">
      <data key="d0">356088</data>
    </edge>
    <edge source="KHM" target="DNK">
      <data key="d0">2439675</data>
    </edge>
    <edge source="KHM" target="ECU">
      <data key="d0">399289</data>
    </edge>
    <edge source="KHM" target="SLV">
      <data key="d0">201945</data>
    </edge>
    <edge source="KHM" target="FIN">
      <data key="d0">13948</data>
    </edge>
    <edge source="KHM" target="FRA">
      <data key="d0">16380264</data>
    </edge>
    <edge source="KHM" target="DEU">
      <data key="d0">35015274</data>
    </edge>
    <edge source="KHM" target="GRC">
      <data key="d0">925424</data>
    </edge>
    <edge source="KHM" target="HKG">
      <data key="d0">3010522</data>
    </edge>
    <edge source="KHM" target="IDN">
      <data key="d0">597125</data>
    </edge>
    <edge source="KHM" target="IRL">
      <data key="d0">167436</data>
    </edge>
    <edge source="KHM" target="ISR">
      <data key="d0">941503</data>
    </edge>
    <edge source="KHM" target="ITA">
      <data key="d0">11944998</data>
    </edge>
    <edge source="KHM" target="JPN">
      <data key="d0">36365618</data>
    </edge>
    <edge source="KHM" target="KOR">
      <data key="d0">3387190</data>
    </edge>
    <edge source="KHM" target="LBN">
      <data key="d0">39662</data>
    </edge>
    <edge source="KHM" target="LVA">
      <data key="d0">295349</data>
    </edge>
    <edge source="KHM" target="MYS">
      <data key="d0">2068092</data>
    </edge>
    <edge source="KHM" target="MEX">
      <data key="d0">3499727</data>
    </edge>
    <edge source="KHM" target="OMN">
      <data key="d0">29181</data>
    </edge>
    <edge source="KHM" target="NLD">
      <data key="d0">8365061</data>
    </edge>
    <edge source="KHM" target="NZL">
      <data key="d0">433394</data>
    </edge>
    <edge source="KHM" target="NOR">
      <data key="d0">118431</data>
    </edge>
    <edge source="KHM" target="PAK">
      <data key="d0">15052</data>
    </edge>
    <edge source="KHM" target="PAN">
      <data key="d0">3107149</data>
    </edge>
    <edge source="KHM" target="PRY">
      <data key="d0">480060</data>
    </edge>
    <edge source="KHM" target="PER">
      <data key="d0">1148533</data>
    </edge>
    <edge source="KHM" target="PHL">
      <data key="d0">88864</data>
    </edge>
    <edge source="KHM" target="POL">
      <data key="d0">315270</data>
    </edge>
    <edge source="KHM" target="PRT">
      <data key="d0">64985</data>
    </edge>
    <edge source="KHM" target="RUS">
      <data key="d0">3016838</data>
    </edge>
    <edge source="KHM" target="SAU">
      <data key="d0">34867</data>
    </edge>
    <edge source="KHM" target="IND">
      <data key="d0">677609</data>
    </edge>
    <edge source="KHM" target="SGP">
      <data key="d0">2991097</data>
    </edge>
    <edge source="KHM" target="SVK">
      <data key="d0">54253</data>
    </edge>
    <edge source="KHM" target="VNM">
      <data key="d0">452338</data>
    </edge>
    <edge source="KHM" target="SVN">
      <data key="d0">170541</data>
    </edge>
    <edge source="KHM" target="ZAF">
      <data key="d0">2466127</data>
    </edge>
    <edge source="KHM" target="ESP">
      <data key="d0">6231376</data>
    </edge>
    <edge source="KHM" target="SWE">
      <data key="d0">908517</data>
    </edge>
    <edge source="KHM" target="CHE">
      <data key="d0">1452674</data>
    </edge>
    <edge source="KHM" target="THA">
      <data key="d0">281071</data>
    </edge>
    <edge source="KHM" target="ARE">
      <data key="d0">2898563</data>
    </edge>
    <edge source="KHM" target="TUR">
      <data key="d0">1123021</data>
    </edge>
    <edge source="KHM" target="UKR">
      <data key="d0">326855</data>
    </edge>
    <edge source="KHM" target="EGY">
      <data key="d0">158559</data>
    </edge>
    <edge source="KHM" target="GBR">
      <data key="d0">54965021</data>
    </edge>
    <edge source="KHM" target="USA">
      <data key="d0">23046315</data>
    </edge>
    <edge source="KHM" target="URY">
      <data key="d0">494152</data>
    </edge>
    <edge source="MWI" target="MOZ">
      <data key="d0">85722</data>
    </edge>
    <edge source="MWI" target="ZWE">
      <data key="d0">71235</data>
    </edge>
    <edge source="UGA" target="AUS">
      <data key="d0">13736</data>
    </edge>
    <edge source="UGA" target="BDI">
      <data key="d0">522814</data>
    </edge>
    <edge source="UGA" target="GBR">
      <data key="d0">18897</data>
    </edge>
    <edge source="UGA" target="TZA">
      <data key="d0">132203</data>
    </edge>
    <edge source="UGA" target="USA">
      <data key="d0">152589</data>
    </edge>
  </graph>
</graphml>
