# Supplementary material for: Core-periphery structure in sectoral international trade networks: A new approach to an old theory
Source: PLoS One. 2020 Apr 2;15(4):e0229547. doi: 10.1371/journal.pone.0229547 (PMC7117750; doi:10.1371/journal.pone.0229547)
Supplement: S8 File — (ZIP) [file pone.0229547.s008.zip › S8_File/Networks 2012/87-SCIENTIFIC EQUIPMENT NES.graphml]

<?xml version='1.0' encoding='utf-8'?>
<graphml xmlns="http://graphml.graphdrawing.org/xmlns" xmlns:xsi="http://www.w3.org/2001/XMLSchema-instance" xsi:schemaLocation="http://graphml.graphdrawing.org/xmlns http://graphml.graphdrawing.org/xmlns/1.0/graphml.xsd">
  <key attr.name="weight" attr.type="long" for="edge" id="d0" />
  <graph edgedefault="directed">
    <node id="ALB" />
    <node id="AUT" />
    <node id="CAN" />
    <node id="HRV" />
    <node id="DEU" />
    <node id="GRC" />
    <node id="ITA" />
    <node id="KOR" />
    <node id="SRB" />
    <node id="SVN" />
    <node id="CHE" />
    <node id="MKD" />
    <node id="USA" />
    <node id="DZA" />
    <node id="FRA" />
    <node id="CIV" />
    <node id="MRT" />
    <node id="MAR" />
    <node id="GBR" />
    <node id="ARG" />
    <node id="AUS" />
    <node id="BEL" />
    <node id="BOL" />
    <node id="BWA" />
    <node id="BRA" />
    <node id="BGR" />
    <node id="LKA" />
    <node id="CHL" />
    <node id="CHN" />
    <node id="COL" />
    <node id="CRI" />
    <node id="CZE" />
    <node id="DNK" />
    <node id="ECU" />
    <node id="SLV" />
    <node id="GEO" />
    <node id="GHA" />
    <node id="GTM" />
    <node id="HND" />
    <node id="HKG" />
    <node id="HUN" />
    <node id="IDN" />
    <node id="IRL" />
    <node id="ISR" />
    <node id="JAM" />
    <node id="JPN" />
    <node id="JOR" />
    <node id="LBN" />
    <node id="LTU" />
    <node id="MYS" />
    <node id="MUS" />
    <node id="MEX" />
    <node id="MOZ" />
    <node id="OMN" />
    <node id="NLD" />
    <node id="NZL" />
    <node id="NIC" />
    <node id="PAK" />
    <node id="PAN" />
    <node id="PRY" />
    <node id="PER" />
    <node id="PHL" />
    <node id="POL" />
    <node id="PRT" />
    <node id="ROU" />
    <node id="RUS" />
    <node id="SAU" />
    <node id="IND" />
    <node id="SGP" />
    <node id="SVK" />
    <node id="VNM" />
    <node id="ZAF" />
    <node id="ESP" />
    <node id="SWE" />
    <node id="THA" />
    <node id="ARE" />
    <node id="TUN" />
    <node id="TUR" />
    <node id="UKR" />
    <node id="EGY" />
    <node id="BFA" />
    <node id="URY" />
    <node id="ARM" />
    <node id="BLR" />
    <node id="KHM" />
    <node id="ETH" />
    <node id="EST" />
    <node id="FIN" />
    <node id="GMB" />
    <node id="KAZ" />
    <node id="KGZ" />
    <node id="LVA" />
    <node id="MDG" />
    <node id="MWI" />
    <node id="MDA" />
    <node id="NAM" />
    <node id="NER" />
    <node id="NOR" />
    <node id="SEN" />
    <node id="ZWE" />
    <node id="UGA" />
    <node id="TZA" />
    <node id="AZE" />
    <node id="CMR" />
    <node id="BEN" />
    <node id="PSE" />
    <node id="TGO" />
    <node id="BDI" />
    <node id="CAF" />
    <edge source="ALB" target="AUT">
      <data key="d0">10577</data>
    </edge>
    <edge source="ALB" target="CAN">
      <data key="d0">17229</data>
    </edge>
    <edge source="ALB" target="HRV">
      <data key="d0">34888</data>
    </edge>
    <edge source="ALB" target="DEU">
      <data key="d0">189525</data>
    </edge>
    <edge source="ALB" target="GRC">
      <data key="d0">97754</data>
    </edge>
    <edge source="ALB" target="ITA">
      <data key="d0">18404</data>
    </edge>
    <edge source="ALB" target="KOR">
      <data key="d0">18105</data>
    </edge>
    <edge source="ALB" target="SRB">
      <data key="d0">255369</data>
    </edge>
    <edge source="ALB" target="SVN">
      <data key="d0">17597</data>
    </edge>
    <edge source="ALB" target="CHE">
      <data key="d0">87705</data>
    </edge>
    <edge source="ALB" target="MKD">
      <data key="d0">25001</data>
    </edge>
    <edge source="ALB" target="USA">
      <data key="d0">53336</data>
    </edge>
    <edge source="AUT" target="ALB">
      <data key="d0">5665856</data>
    </edge>
    <edge source="AUT" target="DZA">
      <data key="d0">3031095</data>
    </edge>
    <edge source="AUT" target="AZE">
      <data key="d0">3912738</data>
    </edge>
    <edge source="AUT" target="ARG">
      <data key="d0">3070088</data>
    </edge>
    <edge source="AUT" target="AUS">
      <data key="d0">31613514</data>
    </edge>
    <edge source="AUT" target="ARM">
      <data key="d0">685356</data>
    </edge>
    <edge source="AUT" target="BEL">
      <data key="d0">81260708</data>
    </edge>
    <edge source="AUT" target="BOL">
      <data key="d0">512648</data>
    </edge>
    <edge source="AUT" target="BRA">
      <data key="d0">29429181</data>
    </edge>
    <edge source="AUT" target="BGR">
      <data key="d0">9757833</data>
    </edge>
    <edge source="AUT" target="BLR">
      <data key="d0">2904302</data>
    </edge>
    <edge source="AUT" target="KHM">
      <data key="d0">19692</data>
    </edge>
    <edge source="AUT" target="CMR">
      <data key="d0">473771</data>
    </edge>
    <edge source="AUT" target="CAN">
      <data key="d0">16445538</data>
    </edge>
    <edge source="AUT" target="LKA">
      <data key="d0">787204</data>
    </edge>
    <edge source="AUT" target="CHL">
      <data key="d0">6388268</data>
    </edge>
    <edge source="AUT" target="CHN">
      <data key="d0">263220124</data>
    </edge>
    <edge source="AUT" target="COL">
      <data key="d0">2689974</data>
    </edge>
    <edge source="AUT" target="CRI">
      <data key="d0">874771</data>
    </edge>
    <edge source="AUT" target="HRV">
      <data key="d0">15520293</data>
    </edge>
    <edge source="AUT" target="CZE">
      <data key="d0">58516820</data>
    </edge>
    <edge source="AUT" target="BEN">
      <data key="d0">90478</data>
    </edge>
    <edge source="AUT" target="DNK">
      <data key="d0">16295161</data>
    </edge>
    <edge source="AUT" target="ECU">
      <data key="d0">1042325</data>
    </edge>
    <edge source="AUT" target="SLV">
      <data key="d0">250598</data>
    </edge>
    <edge source="AUT" target="ETH">
      <data key="d0">279475</data>
    </edge>
    <edge source="AUT" target="EST">
      <data key="d0">1758779</data>
    </edge>
    <edge source="AUT" target="FIN">
      <data key="d0">8522265</data>
    </edge>
    <edge source="AUT" target="FRA">
      <data key="d0">84116437</data>
    </edge>
    <edge source="AUT" target="GEO">
      <data key="d0">902029</data>
    </edge>
    <edge source="AUT" target="PSE">
      <data key="d0">114662</data>
    </edge>
    <edge source="AUT" target="DEU">
      <data key="d0">735730247</data>
    </edge>
    <edge source="AUT" target="GHA">
      <data key="d0">1355219</data>
    </edge>
    <edge source="AUT" target="GRC">
      <data key="d0">4678258</data>
    </edge>
    <edge source="AUT" target="GTM">
      <data key="d0">289324</data>
    </edge>
    <edge source="AUT" target="HND">
      <data key="d0">3735033</data>
    </edge>
    <edge source="AUT" target="HKG">
      <data key="d0">22221528</data>
    </edge>
    <edge source="AUT" target="HUN">
      <data key="d0">46411045</data>
    </edge>
    <edge source="AUT" target="IDN">
      <data key="d0">11457395</data>
    </edge>
    <edge source="AUT" target="IRL">
      <data key="d0">21594597</data>
    </edge>
    <edge source="AUT" target="ISR">
      <data key="d0">9635977</data>
    </edge>
    <edge source="AUT" target="ITA">
      <data key="d0">87675985</data>
    </edge>
    <edge source="AUT" target="CIV">
      <data key="d0">165875</data>
    </edge>
    <edge source="AUT" target="JAM">
      <data key="d0">35973</data>
    </edge>
    <edge source="AUT" target="JPN">
      <data key="d0">78702856</data>
    </edge>
    <edge source="AUT" target="KAZ">
      <data key="d0">7938548</data>
    </edge>
    <edge source="AUT" target="JOR">
      <data key="d0">2379378</data>
    </edge>
    <edge source="AUT" target="KOR">
      <data key="d0">47264250</data>
    </edge>
    <edge source="AUT" target="KGZ">
      <data key="d0">519584</data>
    </edge>
    <edge source="AUT" target="LBN">
      <data key="d0">1240770</data>
    </edge>
    <edge source="AUT" target="LVA">
      <data key="d0">3165333</data>
    </edge>
    <edge source="AUT" target="LTU">
      <data key="d0">3634898</data>
    </edge>
    <edge source="AUT" target="MDG">
      <data key="d0">40523</data>
    </edge>
    <edge source="AUT" target="MWI">
      <data key="d0">81911</data>
    </edge>
    <edge source="AUT" target="MYS">
      <data key="d0">7532954</data>
    </edge>
    <edge source="AUT" target="MUS">
      <data key="d0">261082</data>
    </edge>
    <edge source="AUT" target="MEX">
      <data key="d0">18585758</data>
    </edge>
    <edge source="AUT" target="MDA">
      <data key="d0">10128043</data>
    </edge>
    <edge source="AUT" target="MAR">
      <data key="d0">1690188</data>
    </edge>
    <edge source="AUT" target="MOZ">
      <data key="d0">162127</data>
    </edge>
    <edge source="AUT" target="OMN">
      <data key="d0">1503948</data>
    </edge>
    <edge source="AUT" target="NAM">
      <data key="d0">214037</data>
    </edge>
    <edge source="AUT" target="NLD">
      <data key="d0">52159246</data>
    </edge>
    <edge source="AUT" target="NZL">
      <data key="d0">3007145</data>
    </edge>
    <edge source="AUT" target="NIC">
      <data key="d0">170503</data>
    </edge>
    <edge source="AUT" target="NER">
      <data key="d0">207482</data>
    </edge>
    <edge source="AUT" target="NOR">
      <data key="d0">11226380</data>
    </edge>
    <edge source="AUT" target="PAK">
      <data key="d0">2184306</data>
    </edge>
    <edge source="AUT" target="PAN">
      <data key="d0">1005742</data>
    </edge>
    <edge source="AUT" target="PRY">
      <data key="d0">271403</data>
    </edge>
    <edge source="AUT" target="PER">
      <data key="d0">1586440</data>
    </edge>
    <edge source="AUT" target="PHL">
      <data key="d0">3730522</data>
    </edge>
    <edge source="AUT" target="POL">
      <data key="d0">50848026</data>
    </edge>
    <edge source="AUT" target="PRT">
      <data key="d0">5053202</data>
    </edge>
    <edge source="AUT" target="ROU">
      <data key="d0">32454894</data>
    </edge>
    <edge source="AUT" target="RUS">
      <data key="d0">68129897</data>
    </edge>
    <edge source="AUT" target="SAU">
      <data key="d0">15469973</data>
    </edge>
    <edge source="AUT" target="SEN">
      <data key="d0">254790</data>
    </edge>
    <edge source="AUT" target="SRB">
      <data key="d0">18093420</data>
    </edge>
    <edge source="AUT" target="IND">
      <data key="d0">54390713</data>
    </edge>
    <edge source="AUT" target="SGP">
      <data key="d0">16616151</data>
    </edge>
    <edge source="AUT" target="SVK">
      <data key="d0">24170518</data>
    </edge>
    <edge source="AUT" target="VNM">
      <data key="d0">22773053</data>
    </edge>
    <edge source="AUT" target="SVN">
      <data key="d0">17680724</data>
    </edge>
    <edge source="AUT" target="ZAF">
      <data key="d0">10592550</data>
    </edge>
    <edge source="AUT" target="ZWE">
      <data key="d0">145598</data>
    </edge>
    <edge source="AUT" target="ESP">
      <data key="d0">33150119</data>
    </edge>
    <edge source="AUT" target="SWE">
      <data key="d0">46013194</data>
    </edge>
    <edge source="AUT" target="CHE">
      <data key="d0">113789834</data>
    </edge>
    <edge source="AUT" target="THA">
      <data key="d0">12502859</data>
    </edge>
    <edge source="AUT" target="TGO">
      <data key="d0">79694</data>
    </edge>
    <edge source="AUT" target="ARE">
      <data key="d0">10167033</data>
    </edge>
    <edge source="AUT" target="TUN">
      <data key="d0">2431137</data>
    </edge>
    <edge source="AUT" target="TUR">
      <data key="d0">30350653</data>
    </edge>
    <edge source="AUT" target="UGA">
      <data key="d0">423733</data>
    </edge>
    <edge source="AUT" target="UKR">
      <data key="d0">16325848</data>
    </edge>
    <edge source="AUT" target="MKD">
      <data key="d0">1759252</data>
    </edge>
    <edge source="AUT" target="EGY">
      <data key="d0">3989527</data>
    </edge>
    <edge source="AUT" target="GBR">
      <data key="d0">80014546</data>
    </edge>
    <edge source="AUT" target="TZA">
      <data key="d0">582317</data>
    </edge>
    <edge source="AUT" target="USA">
      <data key="d0">319178470</data>
    </edge>
    <edge source="AUT" target="BFA">
      <data key="d0">180887</data>
    </edge>
    <edge source="AUT" target="URY">
      <data key="d0">664788</data>
    </edge>
    <edge source="CAN" target="ALB">
      <data key="d0">2389442</data>
    </edge>
    <edge source="CAN" target="DZA">
      <data key="d0">5239223</data>
    </edge>
    <edge source="CAN" target="AZE">
      <data key="d0">785538</data>
    </edge>
    <edge source="CAN" target="ARG">
      <data key="d0">15975371</data>
    </edge>
    <edge source="CAN" target="AUS">
      <data key="d0">88334655</data>
    </edge>
    <edge source="CAN" target="AUT">
      <data key="d0">15547263</data>
    </edge>
    <edge source="CAN" target="ARM">
      <data key="d0">93848</data>
    </edge>
    <edge source="CAN" target="BEL">
      <data key="d0">31245951</data>
    </edge>
    <edge source="CAN" target="BOL">
      <data key="d0">5046422</data>
    </edge>
    <edge source="CAN" target="BWA">
      <data key="d0">97999</data>
    </edge>
    <edge source="CAN" target="BRA">
      <data key="d0">61930045</data>
    </edge>
    <edge source="CAN" target="BGR">
      <data key="d0">559278</data>
    </edge>
    <edge source="CAN" target="BDI">
      <data key="d0">61449</data>
    </edge>
    <edge source="CAN" target="BLR">
      <data key="d0">67915</data>
    </edge>
    <edge source="CAN" target="KHM">
      <data key="d0">52765</data>
    </edge>
    <edge source="CAN" target="CMR">
      <data key="d0">651321</data>
    </edge>
    <edge source="CAN" target="LKA">
      <data key="d0">772669</data>
    </edge>
    <edge source="CAN" target="CHL">
      <data key="d0">17163368</data>
    </edge>
    <edge source="CAN" target="CHN">
      <data key="d0">210083851</data>
    </edge>
    <edge source="CAN" target="COL">
      <data key="d0">31463752</data>
    </edge>
    <edge source="CAN" target="CRI">
      <data key="d0">2619235</data>
    </edge>
    <edge source="CAN" target="HRV">
      <data key="d0">928554</data>
    </edge>
    <edge source="CAN" target="CZE">
      <data key="d0">5323415</data>
    </edge>
    <edge source="CAN" target="BEN">
      <data key="d0">83945</data>
    </edge>
    <edge source="CAN" target="DNK">
      <data key="d0">11188612</data>
    </edge>
    <edge source="CAN" target="ECU">
      <data key="d0">5507469</data>
    </edge>
    <edge source="CAN" target="SLV">
      <data key="d0">503229</data>
    </edge>
    <edge source="CAN" target="ETH">
      <data key="d0">617715</data>
    </edge>
    <edge source="CAN" target="EST">
      <data key="d0">964861</data>
    </edge>
    <edge source="CAN" target="FIN">
      <data key="d0">22164158</data>
    </edge>
    <edge source="CAN" target="FRA">
      <data key="d0">97737557</data>
    </edge>
    <edge source="CAN" target="GEO">
      <data key="d0">310401</data>
    </edge>
    <edge source="CAN" target="GMB">
      <data key="d0">15996</data>
    </edge>
    <edge source="CAN" target="DEU">
      <data key="d0">127621466</data>
    </edge>
    <edge source="CAN" target="GHA">
      <data key="d0">1291468</data>
    </edge>
    <edge source="CAN" target="GRC">
      <data key="d0">2720358</data>
    </edge>
    <edge source="CAN" target="GTM">
      <data key="d0">1809926</data>
    </edge>
    <edge source="CAN" target="HND">
      <data key="d0">410320</data>
    </edge>
    <edge source="CAN" target="HKG">
      <data key="d0">45460348</data>
    </edge>
    <edge source="CAN" target="HUN">
      <data key="d0">6210523</data>
    </edge>
    <edge source="CAN" target="IDN">
      <data key="d0">17861927</data>
    </edge>
    <edge source="CAN" target="IRL">
      <data key="d0">8785275</data>
    </edge>
    <edge source="CAN" target="ISR">
      <data key="d0">13537173</data>
    </edge>
    <edge source="CAN" target="ITA">
      <data key="d0">40027938</data>
    </edge>
    <edge source="CAN" target="CIV">
      <data key="d0">228421</data>
    </edge>
    <edge source="CAN" target="JAM">
      <data key="d0">817361</data>
    </edge>
    <edge source="CAN" target="JPN">
      <data key="d0">79954033</data>
    </edge>
    <edge source="CAN" target="KAZ">
      <data key="d0">5928924</data>
    </edge>
    <edge source="CAN" target="JOR">
      <data key="d0">3859576</data>
    </edge>
    <edge source="CAN" target="KOR">
      <data key="d0">82264274</data>
    </edge>
    <edge source="CAN" target="KGZ">
      <data key="d0">287191</data>
    </edge>
    <edge source="CAN" target="LBN">
      <data key="d0">928258</data>
    </edge>
    <edge source="CAN" target="LVA">
      <data key="d0">1131234</data>
    </edge>
    <edge source="CAN" target="LTU">
      <data key="d0">1398058</data>
    </edge>
    <edge source="CAN" target="MDG">
      <data key="d0">1291234</data>
    </edge>
    <edge source="CAN" target="MWI">
      <data key="d0">20924</data>
    </edge>
    <edge source="CAN" target="MYS">
      <data key="d0">24719890</data>
    </edge>
    <edge source="CAN" target="MRT">
      <data key="d0">1288531</data>
    </edge>
    <edge source="CAN" target="MUS">
      <data key="d0">273617</data>
    </edge>
    <edge source="CAN" target="MEX">
      <data key="d0">55109511</data>
    </edge>
    <edge source="CAN" target="MAR">
      <data key="d0">2754683</data>
    </edge>
    <edge source="CAN" target="MOZ">
      <data key="d0">165679</data>
    </edge>
    <edge source="CAN" target="OMN">
      <data key="d0">4032227</data>
    </edge>
    <edge source="CAN" target="NAM">
      <data key="d0">205003</data>
    </edge>
    <edge source="CAN" target="NLD">
      <data key="d0">63235798</data>
    </edge>
    <edge source="CAN" target="NZL">
      <data key="d0">15799401</data>
    </edge>
    <edge source="CAN" target="NIC">
      <data key="d0">306615</data>
    </edge>
    <edge source="CAN" target="NER">
      <data key="d0">298657</data>
    </edge>
    <edge source="CAN" target="NOR">
      <data key="d0">25540188</data>
    </edge>
    <edge source="CAN" target="PAK">
      <data key="d0">7103423</data>
    </edge>
    <edge source="CAN" target="PAN">
      <data key="d0">2434347</data>
    </edge>
    <edge source="CAN" target="PRY">
      <data key="d0">164120</data>
    </edge>
    <edge source="CAN" target="PER">
      <data key="d0">9817605</data>
    </edge>
    <edge source="CAN" target="PHL">
      <data key="d0">8324470</data>
    </edge>
    <edge source="CAN" target="POL">
      <data key="d0">16329149</data>
    </edge>
    <edge source="CAN" target="PRT">
      <data key="d0">1978919</data>
    </edge>
    <edge source="CAN" target="ROU">
      <data key="d0">3064143</data>
    </edge>
    <edge source="CAN" target="RUS">
      <data key="d0">49720861</data>
    </edge>
    <edge source="CAN" target="SAU">
      <data key="d0">28060204</data>
    </edge>
    <edge source="CAN" target="SEN">
      <data key="d0">323955</data>
    </edge>
    <edge source="CAN" target="SRB">
      <data key="d0">511598</data>
    </edge>
    <edge source="CAN" target="IND">
      <data key="d0">41924122</data>
    </edge>
    <edge source="CAN" target="SGP">
      <data key="d0">65631274</data>
    </edge>
    <edge source="CAN" target="SVK">
      <data key="d0">1510788</data>
    </edge>
    <edge source="CAN" target="VNM">
      <data key="d0">5778494</data>
    </edge>
    <edge source="CAN" target="SVN">
      <data key="d0">740725</data>
    </edge>
    <edge source="CAN" target="ZAF">
      <data key="d0">25486548</data>
    </edge>
    <edge source="CAN" target="ZWE">
      <data key="d0">460443</data>
    </edge>
    <edge source="CAN" target="ESP">
      <data key="d0">18362608</data>
    </edge>
    <edge source="CAN" target="SWE">
      <data key="d0">24073846</data>
    </edge>
    <edge source="CAN" target="CHE">
      <data key="d0">17851920</data>
    </edge>
    <edge source="CAN" target="THA">
      <data key="d0">14365152</data>
    </edge>
    <edge source="CAN" target="TGO">
      <data key="d0">80750</data>
    </edge>
    <edge source="CAN" target="ARE">
      <data key="d0">35768763</data>
    </edge>
    <edge source="CAN" target="TUN">
      <data key="d0">2196860</data>
    </edge>
    <edge source="CAN" target="TUR">
      <data key="d0">18670864</data>
    </edge>
    <edge source="CAN" target="UGA">
      <data key="d0">1207242</data>
    </edge>
    <edge source="CAN" target="UKR">
      <data key="d0">5875693</data>
    </edge>
    <edge source="CAN" target="MKD">
      <data key="d0">42059</data>
    </edge>
    <edge source="CAN" target="EGY">
      <data key="d0">3082207</data>
    </edge>
    <edge source="CAN" target="GBR">
      <data key="d0">178304822</data>
    </edge>
    <edge source="CAN" target="TZA">
      <data key="d0">1069722</data>
    </edge>
    <edge source="CAN" target="USA">
      <data key="d0">3117506821</data>
    </edge>
    <edge source="CAN" target="BFA">
      <data key="d0">750485</data>
    </edge>
    <edge source="CAN" target="URY">
      <data key="d0">2681946</data>
    </edge>
    <edge source="HRV" target="ALB">
      <data key="d0">153712</data>
    </edge>
    <edge source="HRV" target="ARG">
      <data key="d0">16497</data>
    </edge>
    <edge source="HRV" target="AUS">
      <data key="d0">137874</data>
    </edge>
    <edge source="HRV" target="AUT">
      <data key="d0">4936217</data>
    </edge>
    <edge source="HRV" target="BEL">
      <data key="d0">543120</data>
    </edge>
    <edge source="HRV" target="BRA">
      <data key="d0">165036</data>
    </edge>
    <edge source="HRV" target="BGR">
      <data key="d0">1811032</data>
    </edge>
    <edge source="HRV" target="CAN">
      <data key="d0">104656</data>
    </edge>
    <edge source="HRV" target="LKA">
      <data key="d0">47617</data>
    </edge>
    <edge source="HRV" target="CHL">
      <data key="d0">115937</data>
    </edge>
    <edge source="HRV" target="CHN">
      <data key="d0">351996</data>
    </edge>
    <edge source="HRV" target="CZE">
      <data key="d0">640872</data>
    </edge>
    <edge source="HRV" target="DNK">
      <data key="d0">59903</data>
    </edge>
    <edge source="HRV" target="ETH">
      <data key="d0">18612</data>
    </edge>
    <edge source="HRV" target="FIN">
      <data key="d0">103860</data>
    </edge>
    <edge source="HRV" target="FRA">
      <data key="d0">301550</data>
    </edge>
    <edge source="HRV" target="DEU">
      <data key="d0">57099143</data>
    </edge>
    <edge source="HRV" target="GRC">
      <data key="d0">35423</data>
    </edge>
    <edge source="HRV" target="HKG">
      <data key="d0">83777</data>
    </edge>
    <edge source="HRV" target="HUN">
      <data key="d0">340045</data>
    </edge>
    <edge source="HRV" target="ITA">
      <data key="d0">8719771</data>
    </edge>
    <edge source="HRV" target="KAZ">
      <data key="d0">93964</data>
    </edge>
    <edge source="HRV" target="LVA">
      <data key="d0">12852</data>
    </edge>
    <edge source="HRV" target="LTU">
      <data key="d0">69716</data>
    </edge>
    <edge source="HRV" target="NLD">
      <data key="d0">268981</data>
    </edge>
    <edge source="HRV" target="NOR">
      <data key="d0">1131357</data>
    </edge>
    <edge source="HRV" target="PAK">
      <data key="d0">11955</data>
    </edge>
    <edge source="HRV" target="POL">
      <data key="d0">255949</data>
    </edge>
    <edge source="HRV" target="PRT">
      <data key="d0">108854</data>
    </edge>
    <edge source="HRV" target="ROU">
      <data key="d0">159137</data>
    </edge>
    <edge source="HRV" target="RUS">
      <data key="d0">215973</data>
    </edge>
    <edge source="HRV" target="SRB">
      <data key="d0">2344516</data>
    </edge>
    <edge source="HRV" target="IND">
      <data key="d0">22008</data>
    </edge>
    <edge source="HRV" target="SGP">
      <data key="d0">66485</data>
    </edge>
    <edge source="HRV" target="SVK">
      <data key="d0">72325</data>
    </edge>
    <edge source="HRV" target="VNM">
      <data key="d0">163106</data>
    </edge>
    <edge source="HRV" target="SVN">
      <data key="d0">3779144</data>
    </edge>
    <edge source="HRV" target="ESP">
      <data key="d0">112006</data>
    </edge>
    <edge source="HRV" target="SWE">
      <data key="d0">128476</data>
    </edge>
    <edge source="HRV" target="CHE">
      <data key="d0">628598</data>
    </edge>
    <edge source="HRV" target="ARE">
      <data key="d0">169264</data>
    </edge>
    <edge source="HRV" target="TUR">
      <data key="d0">5674106</data>
    </edge>
    <edge source="HRV" target="UKR">
      <data key="d0">23327</data>
    </edge>
    <edge source="HRV" target="MKD">
      <data key="d0">943206</data>
    </edge>
    <edge source="HRV" target="EGY">
      <data key="d0">123583</data>
    </edge>
    <edge source="HRV" target="GBR">
      <data key="d0">584598</data>
    </edge>
    <edge source="HRV" target="USA">
      <data key="d0">1009963</data>
    </edge>
    <edge source="DEU" target="ALB">
      <data key="d0">5065037</data>
    </edge>
    <edge source="DEU" target="DZA">
      <data key="d0">56465079</data>
    </edge>
    <edge source="DEU" target="AZE">
      <data key="d0">39234142</data>
    </edge>
    <edge source="DEU" target="ARG">
      <data key="d0">145411566</data>
    </edge>
    <edge source="DEU" target="AUS">
      <data key="d0">452432479</data>
    </edge>
    <edge source="DEU" target="AUT">
      <data key="d0">1454428256</data>
    </edge>
    <edge source="DEU" target="ARM">
      <data key="d0">6249749</data>
    </edge>
    <edge source="DEU" target="BEL">
      <data key="d0">1036591730</data>
    </edge>
    <edge source="DEU" target="BOL">
      <data key="d0">11300870</data>
    </edge>
    <edge source="DEU" target="BWA">
      <data key="d0">816348</data>
    </edge>
    <edge source="DEU" target="BRA">
      <data key="d0">696991502</data>
    </edge>
    <edge source="DEU" target="BGR">
      <data key="d0">64761134</data>
    </edge>
    <edge source="DEU" target="BDI">
      <data key="d0">526819</data>
    </edge>
    <edge source="DEU" target="BLR">
      <data key="d0">102644005</data>
    </edge>
    <edge source="DEU" target="KHM">
      <data key="d0">1518739</data>
    </edge>
    <edge source="DEU" target="CMR">
      <data key="d0">4191550</data>
    </edge>
    <edge source="DEU" target="CAN">
      <data key="d0">393342589</data>
    </edge>
    <edge source="DEU" target="CAF">
      <data key="d0">79067</data>
    </edge>
    <edge source="DEU" target="LKA">
      <data key="d0">15326220</data>
    </edge>
    <edge source="DEU" target="CHL">
      <data key="d0">124853431</data>
    </edge>
    <edge source="DEU" target="CHN">
      <data key="d0">4789915700</data>
    </edge>
    <edge source="DEU" target="COL">
      <data key="d0">110057614</data>
    </edge>
    <edge source="DEU" target="CRI">
      <data key="d0">12652710</data>
    </edge>
    <edge source="DEU" target="HRV">
      <data key="d0">94310428</data>
    </edge>
    <edge source="DEU" target="CZE">
      <data key="d0">899738186</data>
    </edge>
    <edge source="DEU" target="BEN">
      <data key="d0">1166152</data>
    </edge>
    <edge source="DEU" target="DNK">
      <data key="d0">424425435</data>
    </edge>
    <edge source="DEU" target="ECU">
      <data key="d0">45815353</data>
    </edge>
    <edge source="DEU" target="SLV">
      <data key="d0">6772913</data>
    </edge>
    <edge source="DEU" target="ETH">
      <data key="d0">13651538</data>
    </edge>
    <edge source="DEU" target="EST">
      <data key="d0">48761393</data>
    </edge>
    <edge source="DEU" target="FIN">
      <data key="d0">330506436</data>
    </edge>
    <edge source="DEU" target="FRA">
      <data key="d0">3138686025</data>
    </edge>
    <edge source="DEU" target="GEO">
      <data key="d0">15552408</data>
    </edge>
    <edge source="DEU" target="GMB">
      <data key="d0">161784</data>
    </edge>
    <edge source="DEU" target="PSE">
      <data key="d0">4452168</data>
    </edge>
    <edge source="DEU" target="GHA">
      <data key="d0">20831074</data>
    </edge>
    <edge source="DEU" target="GRC">
      <data key="d0">141012151</data>
    </edge>
    <edge source="DEU" target="GTM">
      <data key="d0">7870173</data>
    </edge>
    <edge source="DEU" target="HND">
      <data key="d0">4030414</data>
    </edge>
    <edge source="DEU" target="HKG">
      <data key="d0">577931327</data>
    </edge>
    <edge source="DEU" target="HUN">
      <data key="d0">619698754</data>
    </edge>
    <edge source="DEU" target="IDN">
      <data key="d0">124280335</data>
    </edge>
    <edge source="DEU" target="IRL">
      <data key="d0">193128728</data>
    </edge>
    <edge source="DEU" target="ISR">
      <data key="d0">233828667</data>
    </edge>
    <edge source="DEU" target="ITA">
      <data key="d0">2022679817</data>
    </edge>
    <edge source="DEU" target="CIV">
      <data key="d0">5527288</data>
    </edge>
    <edge source="DEU" target="JAM">
      <data key="d0">1043068</data>
    </edge>
    <edge source="DEU" target="JPN">
      <data key="d0">1597441532</data>
    </edge>
    <edge source="DEU" target="KAZ">
      <data key="d0">124121458</data>
    </edge>
    <edge source="DEU" target="JOR">
      <data key="d0">43369474</data>
    </edge>
    <edge source="DEU" target="KOR">
      <data key="d0">1238460495</data>
    </edge>
    <edge source="DEU" target="KGZ">
      <data key="d0">3521173</data>
    </edge>
    <edge source="DEU" target="LBN">
      <data key="d0">33764425</data>
    </edge>
    <edge source="DEU" target="LVA">
      <data key="d0">40693108</data>
    </edge>
    <edge source="DEU" target="LTU">
      <data key="d0">70599282</data>
    </edge>
    <edge source="DEU" target="MDG">
      <data key="d0">970866</data>
    </edge>
    <edge source="DEU" target="MWI">
      <data key="d0">1063599</data>
    </edge>
    <edge source="DEU" target="MYS">
      <data key="d0">273605288</data>
    </edge>
    <edge source="DEU" target="MRT">
      <data key="d0">1015512</data>
    </edge>
    <edge source="DEU" target="MUS">
      <data key="d0">4109130</data>
    </edge>
    <edge source="DEU" target="MEX">
      <data key="d0">437326845</data>
    </edge>
    <edge source="DEU" target="MDA">
      <data key="d0">9227469</data>
    </edge>
    <edge source="DEU" target="MAR">
      <data key="d0">46853845</data>
    </edge>
    <edge source="DEU" target="MOZ">
      <data key="d0">6080345</data>
    </edge>
    <edge source="DEU" target="OMN">
      <data key="d0">40007270</data>
    </edge>
    <edge source="DEU" target="NAM">
      <data key="d0">4066134</data>
    </edge>
    <edge source="DEU" target="NLD">
      <data key="d0">1373769330</data>
    </edge>
    <edge source="DEU" target="NZL">
      <data key="d0">48893528</data>
    </edge>
    <edge source="DEU" target="NIC">
      <data key="d0">2253438</data>
    </edge>
    <edge source="DEU" target="NER">
      <data key="d0">771968</data>
    </edge>
    <edge source="DEU" target="NOR">
      <data key="d0">344793458</data>
    </edge>
    <edge source="DEU" target="PAK">
      <data key="d0">47340513</data>
    </edge>
    <edge source="DEU" target="PAN">
      <data key="d0">15649724</data>
    </edge>
    <edge source="DEU" target="PRY">
      <data key="d0">6666998</data>
    </edge>
    <edge source="DEU" target="PER">
      <data key="d0">55523263</data>
    </edge>
    <edge source="DEU" target="PHL">
      <data key="d0">80264127</data>
    </edge>
    <edge source="DEU" target="POL">
      <data key="d0">1117648096</data>
    </edge>
    <edge source="DEU" target="PRT">
      <data key="d0">174002377</data>
    </edge>
    <edge source="DEU" target="ROU">
      <data key="d0">245624835</data>
    </edge>
    <edge source="DEU" target="RUS">
      <data key="d0">2108777589</data>
    </edge>
    <edge source="DEU" target="SAU">
      <data key="d0">482813178</data>
    </edge>
    <edge source="DEU" target="SEN">
      <data key="d0">7652113</data>
    </edge>
    <edge source="DEU" target="SRB">
      <data key="d0">61373213</data>
    </edge>
    <edge source="DEU" target="IND">
      <data key="d0">867662222</data>
    </edge>
    <edge source="DEU" target="SGP">
      <data key="d0">465935793</data>
    </edge>
    <edge source="DEU" target="SVK">
      <data key="d0">435246168</data>
    </edge>
    <edge source="DEU" target="VNM">
      <data key="d0">109901917</data>
    </edge>
    <edge source="DEU" target="SVN">
      <data key="d0">95623321</data>
    </edge>
    <edge source="DEU" target="ZAF">
      <data key="d0">434187742</data>
    </edge>
    <edge source="DEU" target="ZWE">
      <data key="d0">2908225</data>
    </edge>
    <edge source="DEU" target="ESP">
      <data key="d0">1331037338</data>
    </edge>
    <edge source="DEU" target="SWE">
      <data key="d0">749227317</data>
    </edge>
    <edge source="DEU" target="CHE">
      <data key="d0">1676500774</data>
    </edge>
    <edge source="DEU" target="THA">
      <data key="d0">267716273</data>
    </edge>
    <edge source="DEU" target="TGO">
      <data key="d0">342443</data>
    </edge>
    <edge source="DEU" target="ARE">
      <data key="d0">411625718</data>
    </edge>
    <edge source="DEU" target="TUN">
      <data key="d0">42319871</data>
    </edge>
    <edge source="DEU" target="TUR">
      <data key="d0">982564110</data>
    </edge>
    <edge source="DEU" target="UGA">
      <data key="d0">4492350</data>
    </edge>
    <edge source="DEU" target="UKR">
      <data key="d0">152762817</data>
    </edge>
    <edge source="DEU" target="MKD">
      <data key="d0">11507061</data>
    </edge>
    <edge source="DEU" target="EGY">
      <data key="d0">144722975</data>
    </edge>
    <edge source="DEU" target="GBR">
      <data key="d0">2357944356</data>
    </edge>
    <edge source="DEU" target="TZA">
      <data key="d0">6989034</data>
    </edge>
    <edge source="DEU" target="USA">
      <data key="d0">6306092828</data>
    </edge>
    <edge source="DEU" target="BFA">
      <data key="d0">3325763</data>
    </edge>
    <edge source="DEU" target="URY">
      <data key="d0">9749231</data>
    </edge>
    <edge source="GRC" target="ALB">
      <data key="d0">3009472</data>
    </edge>
    <edge source="GRC" target="AZE">
      <data key="d0">17817</data>
    </edge>
    <edge source="GRC" target="ARG">
      <data key="d0">12149</data>
    </edge>
    <edge source="GRC" target="AUS">
      <data key="d0">114789</data>
    </edge>
    <edge source="GRC" target="AUT">
      <data key="d0">2002426</data>
    </edge>
    <edge source="GRC" target="BEL">
      <data key="d0">1651082</data>
    </edge>
    <edge source="GRC" target="BRA">
      <data key="d0">89138</data>
    </edge>
    <edge source="GRC" target="BGR">
      <data key="d0">2237108</data>
    </edge>
    <edge source="GRC" target="CAN">
      <data key="d0">254224</data>
    </edge>
    <edge source="GRC" target="CHL">
      <data key="d0">5796975</data>
    </edge>
    <edge source="GRC" target="CHN">
      <data key="d0">228497</data>
    </edge>
    <edge source="GRC" target="HRV">
      <data key="d0">268786</data>
    </edge>
    <edge source="GRC" target="CZE">
      <data key="d0">74392</data>
    </edge>
    <edge source="GRC" target="DNK">
      <data key="d0">311666</data>
    </edge>
    <edge source="GRC" target="ECU">
      <data key="d0">25094</data>
    </edge>
    <edge source="GRC" target="ETH">
      <data key="d0">53934</data>
    </edge>
    <edge source="GRC" target="FIN">
      <data key="d0">826828</data>
    </edge>
    <edge source="GRC" target="FRA">
      <data key="d0">4595590</data>
    </edge>
    <edge source="GRC" target="GEO">
      <data key="d0">143274</data>
    </edge>
    <edge source="GRC" target="DEU">
      <data key="d0">9273940</data>
    </edge>
    <edge source="GRC" target="GHA">
      <data key="d0">78652</data>
    </edge>
    <edge source="GRC" target="HKG">
      <data key="d0">364496</data>
    </edge>
    <edge source="GRC" target="HUN">
      <data key="d0">235104</data>
    </edge>
    <edge source="GRC" target="IDN">
      <data key="d0">53008</data>
    </edge>
    <edge source="GRC" target="IRL">
      <data key="d0">101509</data>
    </edge>
    <edge source="GRC" target="ISR">
      <data key="d0">90772</data>
    </edge>
    <edge source="GRC" target="ITA">
      <data key="d0">2849722</data>
    </edge>
    <edge source="GRC" target="CIV">
      <data key="d0">11768</data>
    </edge>
    <edge source="GRC" target="JPN">
      <data key="d0">27938</data>
    </edge>
    <edge source="GRC" target="KAZ">
      <data key="d0">126629</data>
    </edge>
    <edge source="GRC" target="KOR">
      <data key="d0">572557</data>
    </edge>
    <edge source="GRC" target="LBN">
      <data key="d0">67422</data>
    </edge>
    <edge source="GRC" target="LVA">
      <data key="d0">10886</data>
    </edge>
    <edge source="GRC" target="LTU">
      <data key="d0">64541</data>
    </edge>
    <edge source="GRC" target="MYS">
      <data key="d0">11371</data>
    </edge>
    <edge source="GRC" target="MRT">
      <data key="d0">13346</data>
    </edge>
    <edge source="GRC" target="MUS">
      <data key="d0">24962</data>
    </edge>
    <edge source="GRC" target="MEX">
      <data key="d0">26755369</data>
    </edge>
    <edge source="GRC" target="MDA">
      <data key="d0">30813</data>
    </edge>
    <edge source="GRC" target="MAR">
      <data key="d0">37086</data>
    </edge>
    <edge source="GRC" target="OMN">
      <data key="d0">19955</data>
    </edge>
    <edge source="GRC" target="NLD">
      <data key="d0">5536662</data>
    </edge>
    <edge source="GRC" target="NOR">
      <data key="d0">139932</data>
    </edge>
    <edge source="GRC" target="PAK">
      <data key="d0">137019</data>
    </edge>
    <edge source="GRC" target="PHL">
      <data key="d0">11674</data>
    </edge>
    <edge source="GRC" target="POL">
      <data key="d0">749099</data>
    </edge>
    <edge source="GRC" target="PRT">
      <data key="d0">92486</data>
    </edge>
    <edge source="GRC" target="ROU">
      <data key="d0">5129675</data>
    </edge>
    <edge source="GRC" target="RUS">
      <data key="d0">5112169</data>
    </edge>
    <edge source="GRC" target="SAU">
      <data key="d0">1869293</data>
    </edge>
    <edge source="GRC" target="SRB">
      <data key="d0">880997</data>
    </edge>
    <edge source="GRC" target="IND">
      <data key="d0">502997</data>
    </edge>
    <edge source="GRC" target="SGP">
      <data key="d0">111854</data>
    </edge>
    <edge source="GRC" target="SVK">
      <data key="d0">11961</data>
    </edge>
    <edge source="GRC" target="VNM">
      <data key="d0">74289</data>
    </edge>
    <edge source="GRC" target="SVN">
      <data key="d0">3179991</data>
    </edge>
    <edge source="GRC" target="ZAF">
      <data key="d0">149473</data>
    </edge>
    <edge source="GRC" target="ESP">
      <data key="d0">17684751</data>
    </edge>
    <edge source="GRC" target="SWE">
      <data key="d0">16921229</data>
    </edge>
    <edge source="GRC" target="CHE">
      <data key="d0">2738535</data>
    </edge>
    <edge source="GRC" target="THA">
      <data key="d0">26736</data>
    </edge>
    <edge source="GRC" target="ARE">
      <data key="d0">7223941</data>
    </edge>
    <edge source="GRC" target="TUN">
      <data key="d0">10600</data>
    </edge>
    <edge source="GRC" target="TUR">
      <data key="d0">1967321</data>
    </edge>
    <edge source="GRC" target="MKD">
      <data key="d0">808568</data>
    </edge>
    <edge source="GRC" target="EGY">
      <data key="d0">1285304</data>
    </edge>
    <edge source="GRC" target="GBR">
      <data key="d0">3373679</data>
    </edge>
    <edge source="GRC" target="USA">
      <data key="d0">1579613</data>
    </edge>
    <edge source="ITA" target="ALB">
      <data key="d0">4713502</data>
    </edge>
    <edge source="ITA" target="DZA">
      <data key="d0">43580873</data>
    </edge>
    <edge source="ITA" target="AZE">
      <data key="d0">5239159</data>
    </edge>
    <edge source="ITA" target="ARG">
      <data key="d0">20727134</data>
    </edge>
    <edge source="ITA" target="AUS">
      <data key="d0">62626287</data>
    </edge>
    <edge source="ITA" target="AUT">
      <data key="d0">86240659</data>
    </edge>
    <edge source="ITA" target="ARM">
      <data key="d0">1569648</data>
    </edge>
    <edge source="ITA" target="BEL">
      <data key="d0">138642796</data>
    </edge>
    <edge source="ITA" target="BOL">
      <data key="d0">1298167</data>
    </edge>
    <edge source="ITA" target="BWA">
      <data key="d0">757941</data>
    </edge>
    <edge source="ITA" target="BRA">
      <data key="d0">104907242</data>
    </edge>
    <edge source="ITA" target="BGR">
      <data key="d0">24386766</data>
    </edge>
    <edge source="ITA" target="BDI">
      <data key="d0">763647</data>
    </edge>
    <edge source="ITA" target="BLR">
      <data key="d0">5936263</data>
    </edge>
    <edge source="ITA" target="KHM">
      <data key="d0">176944</data>
    </edge>
    <edge source="ITA" target="CMR">
      <data key="d0">628339</data>
    </edge>
    <edge source="ITA" target="CAN">
      <data key="d0">55809795</data>
    </edge>
    <edge source="ITA" target="CAF">
      <data key="d0">51720</data>
    </edge>
    <edge source="ITA" target="LKA">
      <data key="d0">2121717</data>
    </edge>
    <edge source="ITA" target="CHL">
      <data key="d0">15805412</data>
    </edge>
    <edge source="ITA" target="CHN">
      <data key="d0">251221334</data>
    </edge>
    <edge source="ITA" target="COL">
      <data key="d0">16244394</data>
    </edge>
    <edge source="ITA" target="CRI">
      <data key="d0">1464106</data>
    </edge>
    <edge source="ITA" target="HRV">
      <data key="d0">19040271</data>
    </edge>
    <edge source="ITA" target="CZE">
      <data key="d0">71238709</data>
    </edge>
    <edge source="ITA" target="BEN">
      <data key="d0">173112</data>
    </edge>
    <edge source="ITA" target="DNK">
      <data key="d0">37013452</data>
    </edge>
    <edge source="ITA" target="ECU">
      <data key="d0">5341434</data>
    </edge>
    <edge source="ITA" target="SLV">
      <data key="d0">401803</data>
    </edge>
    <edge source="ITA" target="ETH">
      <data key="d0">25667073</data>
    </edge>
    <edge source="ITA" target="EST">
      <data key="d0">4473570</data>
    </edge>
    <edge source="ITA" target="FIN">
      <data key="d0">25704680</data>
    </edge>
    <edge source="ITA" target="FRA">
      <data key="d0">532914028</data>
    </edge>
    <edge source="ITA" target="GEO">
      <data key="d0">2152018</data>
    </edge>
    <edge source="ITA" target="PSE">
      <data key="d0">223846</data>
    </edge>
    <edge source="ITA" target="DEU">
      <data key="d0">979610513</data>
    </edge>
    <edge source="ITA" target="GHA">
      <data key="d0">1967362</data>
    </edge>
    <edge source="ITA" target="GRC">
      <data key="d0">43571559</data>
    </edge>
    <edge source="ITA" target="GTM">
      <data key="d0">771873</data>
    </edge>
    <edge source="ITA" target="HND">
      <data key="d0">381520</data>
    </edge>
    <edge source="ITA" target="HKG">
      <data key="d0">47759131</data>
    </edge>
    <edge source="ITA" target="HUN">
      <data key="d0">31393114</data>
    </edge>
    <edge source="ITA" target="IDN">
      <data key="d0">12190047</data>
    </edge>
    <edge source="ITA" target="IRL">
      <data key="d0">10394283</data>
    </edge>
    <edge source="ITA" target="ISR">
      <data key="d0">34677087</data>
    </edge>
    <edge source="ITA" target="CIV">
      <data key="d0">1348290</data>
    </edge>
    <edge source="ITA" target="JAM">
      <data key="d0">29775</data>
    </edge>
    <edge source="ITA" target="JPN">
      <data key="d0">137133130</data>
    </edge>
    <edge source="ITA" target="KAZ">
      <data key="d0">8895368</data>
    </edge>
    <edge source="ITA" target="JOR">
      <data key="d0">12230297</data>
    </edge>
    <edge source="ITA" target="KOR">
      <data key="d0">76285643</data>
    </edge>
    <edge source="ITA" target="KGZ">
      <data key="d0">154110</data>
    </edge>
    <edge source="ITA" target="LBN">
      <data key="d0">9514200</data>
    </edge>
    <edge source="ITA" target="LVA">
      <data key="d0">5226421</data>
    </edge>
    <edge source="ITA" target="LTU">
      <data key="d0">9607196</data>
    </edge>
    <edge source="ITA" target="MDG">
      <data key="d0">202991</data>
    </edge>
    <edge source="ITA" target="MWI">
      <data key="d0">396390</data>
    </edge>
    <edge source="ITA" target="MYS">
      <data key="d0">34137270</data>
    </edge>
    <edge source="ITA" target="MRT">
      <data key="d0">1023586</data>
    </edge>
    <edge source="ITA" target="MUS">
      <data key="d0">1002071</data>
    </edge>
    <edge source="ITA" target="MEX">
      <data key="d0">73597350</data>
    </edge>
    <edge source="ITA" target="MDA">
      <data key="d0">1944655</data>
    </edge>
    <edge source="ITA" target="MAR">
      <data key="d0">16048725</data>
    </edge>
    <edge source="ITA" target="MOZ">
      <data key="d0">883131</data>
    </edge>
    <edge source="ITA" target="OMN">
      <data key="d0">9369711</data>
    </edge>
    <edge source="ITA" target="NAM">
      <data key="d0">11192559</data>
    </edge>
    <edge source="ITA" target="NLD">
      <data key="d0">190238248</data>
    </edge>
    <edge source="ITA" target="NZL">
      <data key="d0">7299054</data>
    </edge>
    <edge source="ITA" target="NIC">
      <data key="d0">785384</data>
    </edge>
    <edge source="ITA" target="NER">
      <data key="d0">28763</data>
    </edge>
    <edge source="ITA" target="NOR">
      <data key="d0">20350219</data>
    </edge>
    <edge source="ITA" target="PAK">
      <data key="d0">57237036</data>
    </edge>
    <edge source="ITA" target="PAN">
      <data key="d0">2819702</data>
    </edge>
    <edge source="ITA" target="PRY">
      <data key="d0">1386055</data>
    </edge>
    <edge source="ITA" target="PER">
      <data key="d0">9874834</data>
    </edge>
    <edge source="ITA" target="PHL">
      <data key="d0">13170304</data>
    </edge>
    <edge source="ITA" target="POL">
      <data key="d0">169409027</data>
    </edge>
    <edge source="ITA" target="PRT">
      <data key="d0">37900461</data>
    </edge>
    <edge source="ITA" target="ROU">
      <data key="d0">77049195</data>
    </edge>
    <edge source="ITA" target="RUS">
      <data key="d0">149105790</data>
    </edge>
    <edge source="ITA" target="SAU">
      <data key="d0">91902215</data>
    </edge>
    <edge source="ITA" target="SEN">
      <data key="d0">1533779</data>
    </edge>
    <edge source="ITA" target="SRB">
      <data key="d0">23804118</data>
    </edge>
    <edge source="ITA" target="IND">
      <data key="d0">86461413</data>
    </edge>
    <edge source="ITA" target="SGP">
      <data key="d0">44371768</data>
    </edge>
    <edge source="ITA" target="SVK">
      <data key="d0">51594633</data>
    </edge>
    <edge source="ITA" target="VNM">
      <data key="d0">14878428</data>
    </edge>
    <edge source="ITA" target="SVN">
      <data key="d0">43356798</data>
    </edge>
    <edge source="ITA" target="ZAF">
      <data key="d0">48375793</data>
    </edge>
    <edge source="ITA" target="ZWE">
      <data key="d0">1201658</data>
    </edge>
    <edge source="ITA" target="ESP">
      <data key="d0">356054620</data>
    </edge>
    <edge source="ITA" target="SWE">
      <data key="d0">81163500</data>
    </edge>
    <edge source="ITA" target="CHE">
      <data key="d0">178452167</data>
    </edge>
    <edge source="ITA" target="THA">
      <data key="d0">41742567</data>
    </edge>
    <edge source="ITA" target="TGO">
      <data key="d0">906553</data>
    </edge>
    <edge source="ITA" target="ARE">
      <data key="d0">88247608</data>
    </edge>
    <edge source="ITA" target="TUN">
      <data key="d0">33310953</data>
    </edge>
    <edge source="ITA" target="TUR">
      <data key="d0">159121472</data>
    </edge>
    <edge source="ITA" target="UGA">
      <data key="d0">2411488</data>
    </edge>
    <edge source="ITA" target="UKR">
      <data key="d0">29052409</data>
    </edge>
    <edge source="ITA" target="MKD">
      <data key="d0">3230880</data>
    </edge>
    <edge source="ITA" target="EGY">
      <data key="d0">35407097</data>
    </edge>
    <edge source="ITA" target="GBR">
      <data key="d0">377311594</data>
    </edge>
    <edge source="ITA" target="TZA">
      <data key="d0">5845713</data>
    </edge>
    <edge source="ITA" target="USA">
      <data key="d0">439908904</data>
    </edge>
    <edge source="ITA" target="BFA">
      <data key="d0">525287</data>
    </edge>
    <edge source="ITA" target="URY">
      <data key="d0">5632716</data>
    </edge>
    <edge source="KOR" target="ALB">
      <data key="d0">101209</data>
    </edge>
    <edge source="KOR" target="DZA">
      <data key="d0">3645179</data>
    </edge>
    <edge source="KOR" target="AZE">
      <data key="d0">563993</data>
    </edge>
    <edge source="KOR" target="ARG">
      <data key="d0">66729519</data>
    </edge>
    <edge source="KOR" target="AUS">
      <data key="d0">24547810</data>
    </edge>
    <edge source="KOR" target="AUT">
      <data key="d0">5383566</data>
    </edge>
    <edge source="KOR" target="ARM">
      <data key="d0">128226</data>
    </edge>
    <edge source="KOR" target="BEL">
      <data key="d0">6755070</data>
    </edge>
    <edge source="KOR" target="BOL">
      <data key="d0">504852</data>
    </edge>
    <edge source="KOR" target="BWA">
      <data key="d0">18003</data>
    </edge>
    <edge source="KOR" target="BRA">
      <data key="d0">609617861</data>
    </edge>
    <edge source="KOR" target="BGR">
      <data key="d0">1483903</data>
    </edge>
    <edge source="KOR" target="BLR">
      <data key="d0">6462671</data>
    </edge>
    <edge source="KOR" target="KHM">
      <data key="d0">1333398</data>
    </edge>
    <edge source="KOR" target="CMR">
      <data key="d0">75951</data>
    </edge>
    <edge source="KOR" target="CAN">
      <data key="d0">20949535</data>
    </edge>
    <edge source="KOR" target="LKA">
      <data key="d0">1958253</data>
    </edge>
    <edge source="KOR" target="CHL">
      <data key="d0">6027334</data>
    </edge>
    <edge source="KOR" target="CHN">
      <data key="d0">20934237355</data>
    </edge>
    <edge source="KOR" target="COL">
      <data key="d0">15463387</data>
    </edge>
    <edge source="KOR" target="CRI">
      <data key="d0">759515</data>
    </edge>
    <edge source="KOR" target="HRV">
      <data key="d0">350390</data>
    </edge>
    <edge source="KOR" target="CZE">
      <data key="d0">98002576</data>
    </edge>
    <edge source="KOR" target="BEN">
      <data key="d0">98657</data>
    </edge>
    <edge source="KOR" target="DNK">
      <data key="d0">3864188</data>
    </edge>
    <edge source="KOR" target="ECU">
      <data key="d0">5852602</data>
    </edge>
    <edge source="KOR" target="SLV">
      <data key="d0">103310</data>
    </edge>
    <edge source="KOR" target="ETH">
      <data key="d0">565769</data>
    </edge>
    <edge source="KOR" target="EST">
      <data key="d0">1897080</data>
    </edge>
    <edge source="KOR" target="FIN">
      <data key="d0">8082963</data>
    </edge>
    <edge source="KOR" target="FRA">
      <data key="d0">29500748</data>
    </edge>
    <edge source="KOR" target="GEO">
      <data key="d0">1032856</data>
    </edge>
    <edge source="KOR" target="PSE">
      <data key="d0">31998</data>
    </edge>
    <edge source="KOR" target="DEU">
      <data key="d0">208043455</data>
    </edge>
    <edge source="KOR" target="GHA">
      <data key="d0">817116</data>
    </edge>
    <edge source="KOR" target="GRC">
      <data key="d0">1799904</data>
    </edge>
    <edge source="KOR" target="GTM">
      <data key="d0">1155917</data>
    </edge>
    <edge source="KOR" target="HND">
      <data key="d0">441755</data>
    </edge>
    <edge source="KOR" target="HKG">
      <data key="d0">832455514</data>
    </edge>
    <edge source="KOR" target="HUN">
      <data key="d0">200380578</data>
    </edge>
    <edge source="KOR" target="IDN">
      <data key="d0">145796278</data>
    </edge>
    <edge source="KOR" target="IRL">
      <data key="d0">1218475</data>
    </edge>
    <edge source="KOR" target="ISR">
      <data key="d0">18615559</data>
    </edge>
    <edge source="KOR" target="ITA">
      <data key="d0">25682926</data>
    </edge>
    <edge source="KOR" target="CIV">
      <data key="d0">81537</data>
    </edge>
    <edge source="KOR" target="JAM">
      <data key="d0">1880524</data>
    </edge>
    <edge source="KOR" target="JPN">
      <data key="d0">423394675</data>
    </edge>
    <edge source="KOR" target="KAZ">
      <data key="d0">40271274</data>
    </edge>
    <edge source="KOR" target="JOR">
      <data key="d0">6447898</data>
    </edge>
    <edge source="KOR" target="KGZ">
      <data key="d0">662218</data>
    </edge>
    <edge source="KOR" target="LBN">
      <data key="d0">2529389</data>
    </edge>
    <edge source="KOR" target="LVA">
      <data key="d0">3283004</data>
    </edge>
    <edge source="KOR" target="LTU">
      <data key="d0">2137864</data>
    </edge>
    <edge source="KOR" target="MDG">
      <data key="d0">192156</data>
    </edge>
    <edge source="KOR" target="MWI">
      <data key="d0">205978</data>
    </edge>
    <edge source="KOR" target="MYS">
      <data key="d0">380171842</data>
    </edge>
    <edge source="KOR" target="MRT">
      <data key="d0">67056</data>
    </edge>
    <edge source="KOR" target="MUS">
      <data key="d0">201420</data>
    </edge>
    <edge source="KOR" target="MEX">
      <data key="d0">1566973128</data>
    </edge>
    <edge source="KOR" target="MDA">
      <data key="d0">90744</data>
    </edge>
    <edge source="KOR" target="MAR">
      <data key="d0">10088271</data>
    </edge>
    <edge source="KOR" target="MOZ">
      <data key="d0">75202</data>
    </edge>
    <edge source="KOR" target="OMN">
      <data key="d0">3744413</data>
    </edge>
    <edge source="KOR" target="NLD">
      <data key="d0">35459694</data>
    </edge>
    <edge source="KOR" target="NZL">
      <data key="d0">7396790</data>
    </edge>
    <edge source="KOR" target="NIC">
      <data key="d0">668021</data>
    </edge>
    <edge source="KOR" target="NOR">
      <data key="d0">4879899</data>
    </edge>
    <edge source="KOR" target="PAK">
      <data key="d0">10492199</data>
    </edge>
    <edge source="KOR" target="PAN">
      <data key="d0">840682</data>
    </edge>
    <edge source="KOR" target="PRY">
      <data key="d0">1675095</data>
    </edge>
    <edge source="KOR" target="PER">
      <data key="d0">4996073</data>
    </edge>
    <edge source="KOR" target="PHL">
      <data key="d0">64919113</data>
    </edge>
    <edge source="KOR" target="POL">
      <data key="d0">1376822544</data>
    </edge>
    <edge source="KOR" target="PRT">
      <data key="d0">3224619</data>
    </edge>
    <edge source="KOR" target="ROU">
      <data key="d0">4402520</data>
    </edge>
    <edge source="KOR" target="RUS">
      <data key="d0">164579844</data>
    </edge>
    <edge source="KOR" target="SAU">
      <data key="d0">76142037</data>
    </edge>
    <edge source="KOR" target="SEN">
      <data key="d0">117207</data>
    </edge>
    <edge source="KOR" target="SRB">
      <data key="d0">1292356</data>
    </edge>
    <edge source="KOR" target="IND">
      <data key="d0">147583341</data>
    </edge>
    <edge source="KOR" target="SGP">
      <data key="d0">120524340</data>
    </edge>
    <edge source="KOR" target="SVK">
      <data key="d0">1938869848</data>
    </edge>
    <edge source="KOR" target="VNM">
      <data key="d0">152967226</data>
    </edge>
    <edge source="KOR" target="SVN">
      <data key="d0">29712565</data>
    </edge>
    <edge source="KOR" target="ZAF">
      <data key="d0">34221322</data>
    </edge>
    <edge source="KOR" target="ZWE">
      <data key="d0">234106</data>
    </edge>
    <edge source="KOR" target="ESP">
      <data key="d0">9078631</data>
    </edge>
    <edge source="KOR" target="SWE">
      <data key="d0">13190279</data>
    </edge>
    <edge source="KOR" target="CHE">
      <data key="d0">8368489</data>
    </edge>
    <edge source="KOR" target="THA">
      <data key="d0">91727130</data>
    </edge>
    <edge source="KOR" target="TGO">
      <data key="d0">25790</data>
    </edge>
    <edge source="KOR" target="ARE">
      <data key="d0">65669105</data>
    </edge>
    <edge source="KOR" target="TUN">
      <data key="d0">3418041</data>
    </edge>
    <edge source="KOR" target="TUR">
      <data key="d0">221853624</data>
    </edge>
    <edge source="KOR" target="UGA">
      <data key="d0">77162</data>
    </edge>
    <edge source="KOR" target="UKR">
      <data key="d0">14229059</data>
    </edge>
    <edge source="KOR" target="MKD">
      <data key="d0">92374</data>
    </edge>
    <edge source="KOR" target="EGY">
      <data key="d0">43093670</data>
    </edge>
    <edge source="KOR" target="GBR">
      <data key="d0">38012804</data>
    </edge>
    <edge source="KOR" target="TZA">
      <data key="d0">330683</data>
    </edge>
    <edge source="KOR" target="USA">
      <data key="d0">696299458</data>
    </edge>
    <edge source="KOR" target="BFA">
      <data key="d0">14280</data>
    </edge>
    <edge source="KOR" target="URY">
      <data key="d0">500344</data>
    </edge>
    <edge source="SRB" target="ALB">
      <data key="d0">170640</data>
    </edge>
    <edge source="SRB" target="DZA">
      <data key="d0">1021442</data>
    </edge>
    <edge source="SRB" target="AZE">
      <data key="d0">24089</data>
    </edge>
    <edge source="SRB" target="AUS">
      <data key="d0">121945</data>
    </edge>
    <edge source="SRB" target="AUT">
      <data key="d0">742700</data>
    </edge>
    <edge source="SRB" target="BEL">
      <data key="d0">144373</data>
    </edge>
    <edge source="SRB" target="BGR">
      <data key="d0">403587</data>
    </edge>
    <edge source="SRB" target="CAN">
      <data key="d0">501106</data>
    </edge>
    <edge source="SRB" target="CHN">
      <data key="d0">469371</data>
    </edge>
    <edge source="SRB" target="HRV">
      <data key="d0">917754</data>
    </edge>
    <edge source="SRB" target="CZE">
      <data key="d0">190390</data>
    </edge>
    <edge source="SRB" target="DNK">
      <data key="d0">30746</data>
    </edge>
    <edge source="SRB" target="FIN">
      <data key="d0">31264</data>
    </edge>
    <edge source="SRB" target="FRA">
      <data key="d0">543230</data>
    </edge>
    <edge source="SRB" target="DEU">
      <data key="d0">41544931</data>
    </edge>
    <edge source="SRB" target="GRC">
      <data key="d0">25186</data>
    </edge>
    <edge source="SRB" target="HUN">
      <data key="d0">675830</data>
    </edge>
    <edge source="SRB" target="IDN">
      <data key="d0">207022</data>
    </edge>
    <edge source="SRB" target="IRL">
      <data key="d0">10052</data>
    </edge>
    <edge source="SRB" target="ITA">
      <data key="d0">5866658</data>
    </edge>
    <edge source="SRB" target="JPN">
      <data key="d0">32776</data>
    </edge>
    <edge source="SRB" target="KAZ">
      <data key="d0">77182</data>
    </edge>
    <edge source="SRB" target="LTU">
      <data key="d0">55180</data>
    </edge>
    <edge source="SRB" target="MYS">
      <data key="d0">38722</data>
    </edge>
    <edge source="SRB" target="MEX">
      <data key="d0">113665</data>
    </edge>
    <edge source="SRB" target="NLD">
      <data key="d0">131773</data>
    </edge>
    <edge source="SRB" target="NOR">
      <data key="d0">15799</data>
    </edge>
    <edge source="SRB" target="PER">
      <data key="d0">10711</data>
    </edge>
    <edge source="SRB" target="POL">
      <data key="d0">136883</data>
    </edge>
    <edge source="SRB" target="ROU">
      <data key="d0">315637</data>
    </edge>
    <edge source="SRB" target="RUS">
      <data key="d0">1093147</data>
    </edge>
    <edge source="SRB" target="SEN">
      <data key="d0">23558</data>
    </edge>
    <edge source="SRB" target="IND">
      <data key="d0">40053</data>
    </edge>
    <edge source="SRB" target="SGP">
      <data key="d0">103013</data>
    </edge>
    <edge source="SRB" target="SVK">
      <data key="d0">128382</data>
    </edge>
    <edge source="SRB" target="SVN">
      <data key="d0">1573209</data>
    </edge>
    <edge source="SRB" target="ZAF">
      <data key="d0">21468</data>
    </edge>
    <edge source="SRB" target="ZWE">
      <data key="d0">11894</data>
    </edge>
    <edge source="SRB" target="ESP">
      <data key="d0">81139</data>
    </edge>
    <edge source="SRB" target="SWE">
      <data key="d0">3135881</data>
    </edge>
    <edge source="SRB" target="CHE">
      <data key="d0">323071</data>
    </edge>
    <edge source="SRB" target="THA">
      <data key="d0">146714</data>
    </edge>
    <edge source="SRB" target="ARE">
      <data key="d0">21754</data>
    </edge>
    <edge source="SRB" target="TUN">
      <data key="d0">26547</data>
    </edge>
    <edge source="SRB" target="TUR">
      <data key="d0">266525</data>
    </edge>
    <edge source="SRB" target="UKR">
      <data key="d0">31770</data>
    </edge>
    <edge source="SRB" target="MKD">
      <data key="d0">3273558</data>
    </edge>
    <edge source="SRB" target="EGY">
      <data key="d0">1651639</data>
    </edge>
    <edge source="SRB" target="GBR">
      <data key="d0">345817</data>
    </edge>
    <edge source="SRB" target="USA">
      <data key="d0">734519</data>
    </edge>
    <edge source="SVN" target="ALB">
      <data key="d0">685606</data>
    </edge>
    <edge source="SVN" target="DZA">
      <data key="d0">471926</data>
    </edge>
    <edge source="SVN" target="ARG">
      <data key="d0">109965</data>
    </edge>
    <edge source="SVN" target="AUS">
      <data key="d0">1681638</data>
    </edge>
    <edge source="SVN" target="AUT">
      <data key="d0">5310926</data>
    </edge>
    <edge source="SVN" target="ARM">
      <data key="d0">69696</data>
    </edge>
    <edge source="SVN" target="BEL">
      <data key="d0">3524630</data>
    </edge>
    <edge source="SVN" target="BRA">
      <data key="d0">1666916</data>
    </edge>
    <edge source="SVN" target="BGR">
      <data key="d0">3876296</data>
    </edge>
    <edge source="SVN" target="BLR">
      <data key="d0">76559</data>
    </edge>
    <edge source="SVN" target="CAN">
      <data key="d0">283698</data>
    </edge>
    <edge source="SVN" target="LKA">
      <data key="d0">297254</data>
    </edge>
    <edge source="SVN" target="CHL">
      <data key="d0">169951</data>
    </edge>
    <edge source="SVN" target="CHN">
      <data key="d0">4487833</data>
    </edge>
    <edge source="SVN" target="COL">
      <data key="d0">985744</data>
    </edge>
    <edge source="SVN" target="CRI">
      <data key="d0">12666</data>
    </edge>
    <edge source="SVN" target="HRV">
      <data key="d0">20732746</data>
    </edge>
    <edge source="SVN" target="CZE">
      <data key="d0">4719432</data>
    </edge>
    <edge source="SVN" target="DNK">
      <data key="d0">47938074</data>
    </edge>
    <edge source="SVN" target="ECU">
      <data key="d0">11806</data>
    </edge>
    <edge source="SVN" target="EST">
      <data key="d0">462050</data>
    </edge>
    <edge source="SVN" target="FIN">
      <data key="d0">2624193</data>
    </edge>
    <edge source="SVN" target="FRA">
      <data key="d0">3905579</data>
    </edge>
    <edge source="SVN" target="GEO">
      <data key="d0">20101</data>
    </edge>
    <edge source="SVN" target="DEU">
      <data key="d0">71878952</data>
    </edge>
    <edge source="SVN" target="GRC">
      <data key="d0">1938604</data>
    </edge>
    <edge source="SVN" target="HKG">
      <data key="d0">4541439</data>
    </edge>
    <edge source="SVN" target="HUN">
      <data key="d0">2999737</data>
    </edge>
    <edge source="SVN" target="IDN">
      <data key="d0">664509</data>
    </edge>
    <edge source="SVN" target="IRL">
      <data key="d0">301578</data>
    </edge>
    <edge source="SVN" target="ISR">
      <data key="d0">2458105</data>
    </edge>
    <edge source="SVN" target="ITA">
      <data key="d0">45633527</data>
    </edge>
    <edge source="SVN" target="JPN">
      <data key="d0">410499</data>
    </edge>
    <edge source="SVN" target="KAZ">
      <data key="d0">36637</data>
    </edge>
    <edge source="SVN" target="JOR">
      <data key="d0">563062</data>
    </edge>
    <edge source="SVN" target="KOR">
      <data key="d0">1290740</data>
    </edge>
    <edge source="SVN" target="LBN">
      <data key="d0">256909</data>
    </edge>
    <edge source="SVN" target="LVA">
      <data key="d0">104151</data>
    </edge>
    <edge source="SVN" target="LTU">
      <data key="d0">454062</data>
    </edge>
    <edge source="SVN" target="MYS">
      <data key="d0">2389310</data>
    </edge>
    <edge source="SVN" target="MUS">
      <data key="d0">10182</data>
    </edge>
    <edge source="SVN" target="MEX">
      <data key="d0">1532613</data>
    </edge>
    <edge source="SVN" target="MDA">
      <data key="d0">1552302</data>
    </edge>
    <edge source="SVN" target="MAR">
      <data key="d0">43503</data>
    </edge>
    <edge source="SVN" target="OMN">
      <data key="d0">794817</data>
    </edge>
    <edge source="SVN" target="NLD">
      <data key="d0">33128190</data>
    </edge>
    <edge source="SVN" target="NZL">
      <data key="d0">227931</data>
    </edge>
    <edge source="SVN" target="NER">
      <data key="d0">32233</data>
    </edge>
    <edge source="SVN" target="NOR">
      <data key="d0">228989</data>
    </edge>
    <edge source="SVN" target="PAK">
      <data key="d0">80799</data>
    </edge>
    <edge source="SVN" target="PAN">
      <data key="d0">14695</data>
    </edge>
    <edge source="SVN" target="PRY">
      <data key="d0">4785813</data>
    </edge>
    <edge source="SVN" target="PER">
      <data key="d0">114807</data>
    </edge>
    <edge source="SVN" target="PHL">
      <data key="d0">429192</data>
    </edge>
    <edge source="SVN" target="POL">
      <data key="d0">20397651</data>
    </edge>
    <edge source="SVN" target="PRT">
      <data key="d0">533804</data>
    </edge>
    <edge source="SVN" target="ROU">
      <data key="d0">1196416</data>
    </edge>
    <edge source="SVN" target="RUS">
      <data key="d0">4411949</data>
    </edge>
    <edge source="SVN" target="SAU">
      <data key="d0">14170579</data>
    </edge>
    <edge source="SVN" target="SRB">
      <data key="d0">12930872</data>
    </edge>
    <edge source="SVN" target="IND">
      <data key="d0">1746476</data>
    </edge>
    <edge source="SVN" target="SGP">
      <data key="d0">810641</data>
    </edge>
    <edge source="SVN" target="SVK">
      <data key="d0">1807482</data>
    </edge>
    <edge source="SVN" target="VNM">
      <data key="d0">481201</data>
    </edge>
    <edge source="SVN" target="ZAF">
      <data key="d0">2408311</data>
    </edge>
    <edge source="SVN" target="ESP">
      <data key="d0">2980681</data>
    </edge>
    <edge source="SVN" target="SWE">
      <data key="d0">2673633</data>
    </edge>
    <edge source="SVN" target="CHE">
      <data key="d0">4281581</data>
    </edge>
    <edge source="SVN" target="THA">
      <data key="d0">792154</data>
    </edge>
    <edge source="SVN" target="ARE">
      <data key="d0">5904720</data>
    </edge>
    <edge source="SVN" target="TUN">
      <data key="d0">74619</data>
    </edge>
    <edge source="SVN" target="TUR">
      <data key="d0">11344121</data>
    </edge>
    <edge source="SVN" target="UKR">
      <data key="d0">426115</data>
    </edge>
    <edge source="SVN" target="MKD">
      <data key="d0">4903602</data>
    </edge>
    <edge source="SVN" target="EGY">
      <data key="d0">809930</data>
    </edge>
    <edge source="SVN" target="GBR">
      <data key="d0">9080185</data>
    </edge>
    <edge source="SVN" target="USA">
      <data key="d0">10566765</data>
    </edge>
    <edge source="SVN" target="URY">
      <data key="d0">407893</data>
    </edge>
    <edge source="CHE" target="ALB">
      <data key="d0">567832</data>
    </edge>
    <edge source="CHE" target="DZA">
      <data key="d0">9350069</data>
    </edge>
    <edge source="CHE" target="AZE">
      <data key="d0">2703323</data>
    </edge>
    <edge source="CHE" target="ARG">
      <data key="d0">9509884</data>
    </edge>
    <edge source="CHE" target="AUS">
      <data key="d0">95218675</data>
    </edge>
    <edge source="CHE" target="AUT">
      <data key="d0">154424296</data>
    </edge>
    <edge source="CHE" target="ARM">
      <data key="d0">560540</data>
    </edge>
    <edge source="CHE" target="BEL">
      <data key="d0">161641139</data>
    </edge>
    <edge source="CHE" target="BOL">
      <data key="d0">2079155</data>
    </edge>
    <edge source="CHE" target="BWA">
      <data key="d0">957404</data>
    </edge>
    <edge source="CHE" target="BRA">
      <data key="d0">83358184</data>
    </edge>
    <edge source="CHE" target="BGR">
      <data key="d0">7921325</data>
    </edge>
    <edge source="CHE" target="BDI">
      <data key="d0">30819</data>
    </edge>
    <edge source="CHE" target="BLR">
      <data key="d0">3122791</data>
    </edge>
    <edge source="CHE" target="KHM">
      <data key="d0">431074</data>
    </edge>
    <edge source="CHE" target="CMR">
      <data key="d0">509039</data>
    </edge>
    <edge source="CHE" target="CAN">
      <data key="d0">47251797</data>
    </edge>
    <edge source="CHE" target="LKA">
      <data key="d0">1992944</data>
    </edge>
    <edge source="CHE" target="CHL">
      <data key="d0">16703421</data>
    </edge>
    <edge source="CHE" target="CHN">
      <data key="d0">491707279</data>
    </edge>
    <edge source="CHE" target="COL">
      <data key="d0">16099295</data>
    </edge>
    <edge source="CHE" target="CRI">
      <data key="d0">3529353</data>
    </edge>
    <edge source="CHE" target="HRV">
      <data key="d0">4334473</data>
    </edge>
    <edge source="CHE" target="CZE">
      <data key="d0">58239043</data>
    </edge>
    <edge source="CHE" target="BEN">
      <data key="d0">194325</data>
    </edge>
    <edge source="CHE" target="DNK">
      <data key="d0">56557629</data>
    </edge>
    <edge source="CHE" target="ECU">
      <data key="d0">10797303</data>
    </edge>
    <edge source="CHE" target="SLV">
      <data key="d0">478814</data>
    </edge>
    <edge source="CHE" target="ETH">
      <data key="d0">647371</data>
    </edge>
    <edge source="CHE" target="EST">
      <data key="d0">8419141</data>
    </edge>
    <edge source="CHE" target="FIN">
      <data key="d0">52760646</data>
    </edge>
    <edge source="CHE" target="FRA">
      <data key="d0">448941852</data>
    </edge>
    <edge source="CHE" target="GEO">
      <data key="d0">4136364</data>
    </edge>
    <edge source="CHE" target="GMB">
      <data key="d0">42837</data>
    </edge>
    <edge source="CHE" target="PSE">
      <data key="d0">291593</data>
    </edge>
    <edge source="CHE" target="DEU">
      <data key="d0">2174132329</data>
    </edge>
    <edge source="CHE" target="GHA">
      <data key="d0">771108</data>
    </edge>
    <edge source="CHE" target="GRC">
      <data key="d0">16459134</data>
    </edge>
    <edge source="CHE" target="GTM">
      <data key="d0">1252988</data>
    </edge>
    <edge source="CHE" target="HND">
      <data key="d0">511876</data>
    </edge>
    <edge source="CHE" target="HKG">
      <data key="d0">98392140</data>
    </edge>
    <edge source="CHE" target="HUN">
      <data key="d0">20807564</data>
    </edge>
    <edge source="CHE" target="IDN">
      <data key="d0">18849369</data>
    </edge>
    <edge source="CHE" target="IRL">
      <data key="d0">18498171</data>
    </edge>
    <edge source="CHE" target="ISR">
      <data key="d0">27863977</data>
    </edge>
    <edge source="CHE" target="ITA">
      <data key="d0">284594620</data>
    </edge>
    <edge source="CHE" target="CIV">
      <data key="d0">350002</data>
    </edge>
    <edge source="CHE" target="JAM">
      <data key="d0">114612</data>
    </edge>
    <edge source="CHE" target="JPN">
      <data key="d0">273471028</data>
    </edge>
    <edge source="CHE" target="KAZ">
      <data key="d0">9624316</data>
    </edge>
    <edge source="CHE" target="JOR">
      <data key="d0">5374192</data>
    </edge>
    <edge source="CHE" target="KOR">
      <data key="d0">134241284</data>
    </edge>
    <edge source="CHE" target="KGZ">
      <data key="d0">622785</data>
    </edge>
    <edge source="CHE" target="LBN">
      <data key="d0">4900625</data>
    </edge>
    <edge source="CHE" target="LVA">
      <data key="d0">7439076</data>
    </edge>
    <edge source="CHE" target="LTU">
      <data key="d0">8047706</data>
    </edge>
    <edge source="CHE" target="MDG">
      <data key="d0">266349</data>
    </edge>
    <edge source="CHE" target="MYS">
      <data key="d0">25935911</data>
    </edge>
    <edge source="CHE" target="MRT">
      <data key="d0">189914</data>
    </edge>
    <edge source="CHE" target="MUS">
      <data key="d0">861737</data>
    </edge>
    <edge source="CHE" target="MEX">
      <data key="d0">45928016</data>
    </edge>
    <edge source="CHE" target="MDA">
      <data key="d0">1233759</data>
    </edge>
    <edge source="CHE" target="MAR">
      <data key="d0">8254071</data>
    </edge>
    <edge source="CHE" target="MOZ">
      <data key="d0">116520</data>
    </edge>
    <edge source="CHE" target="OMN">
      <data key="d0">3728614</data>
    </edge>
    <edge source="CHE" target="NAM">
      <data key="d0">43724</data>
    </edge>
    <edge source="CHE" target="NLD">
      <data key="d0">246527996</data>
    </edge>
    <edge source="CHE" target="NZL">
      <data key="d0">10700803</data>
    </edge>
    <edge source="CHE" target="NIC">
      <data key="d0">267327</data>
    </edge>
    <edge source="CHE" target="NER">
      <data key="d0">344983</data>
    </edge>
    <edge source="CHE" target="NOR">
      <data key="d0">47473312</data>
    </edge>
    <edge source="CHE" target="PAK">
      <data key="d0">9117466</data>
    </edge>
    <edge source="CHE" target="PAN">
      <data key="d0">2645803</data>
    </edge>
    <edge source="CHE" target="PRY">
      <data key="d0">1548831</data>
    </edge>
    <edge source="CHE" target="PER">
      <data key="d0">7526020</data>
    </edge>
    <edge source="CHE" target="PHL">
      <data key="d0">4286207</data>
    </edge>
    <edge source="CHE" target="POL">
      <data key="d0">66676103</data>
    </edge>
    <edge source="CHE" target="PRT">
      <data key="d0">17063053</data>
    </edge>
    <edge source="CHE" target="ROU">
      <data key="d0">19822794</data>
    </edge>
    <edge source="CHE" target="RUS">
      <data key="d0">154798595</data>
    </edge>
    <edge source="CHE" target="SAU">
      <data key="d0">57992655</data>
    </edge>
    <edge source="CHE" target="SEN">
      <data key="d0">275390</data>
    </edge>
    <edge source="CHE" target="SRB">
      <data key="d0">3711946</data>
    </edge>
    <edge source="CHE" target="IND">
      <data key="d0">146239460</data>
    </edge>
    <edge source="CHE" target="SGP">
      <data key="d0">109694865</data>
    </edge>
    <edge source="CHE" target="SVK">
      <data key="d0">16301313</data>
    </edge>
    <edge source="CHE" target="VNM">
      <data key="d0">10259413</data>
    </edge>
    <edge source="CHE" target="SVN">
      <data key="d0">12970404</data>
    </edge>
    <edge source="CHE" target="ZAF">
      <data key="d0">38717342</data>
    </edge>
    <edge source="CHE" target="ZWE">
      <data key="d0">579326</data>
    </edge>
    <edge source="CHE" target="ESP">
      <data key="d0">104824800</data>
    </edge>
    <edge source="CHE" target="SWE">
      <data key="d0">91672537</data>
    </edge>
    <edge source="CHE" target="THA">
      <data key="d0">57379261</data>
    </edge>
    <edge source="CHE" target="TGO">
      <data key="d0">487007</data>
    </edge>
    <edge source="CHE" target="ARE">
      <data key="d0">36184638</data>
    </edge>
    <edge source="CHE" target="TUN">
      <data key="d0">7021421</data>
    </edge>
    <edge source="CHE" target="TUR">
      <data key="d0">70304200</data>
    </edge>
    <edge source="CHE" target="UGA">
      <data key="d0">371634</data>
    </edge>
    <edge source="CHE" target="UKR">
      <data key="d0">13930627</data>
    </edge>
    <edge source="CHE" target="MKD">
      <data key="d0">811448</data>
    </edge>
    <edge source="CHE" target="EGY">
      <data key="d0">12857995</data>
    </edge>
    <edge source="CHE" target="GBR">
      <data key="d0">295604187</data>
    </edge>
    <edge source="CHE" target="TZA">
      <data key="d0">670791</data>
    </edge>
    <edge source="CHE" target="USA">
      <data key="d0">1357922617</data>
    </edge>
    <edge source="CHE" target="BFA">
      <data key="d0">517147</data>
    </edge>
    <edge source="CHE" target="URY">
      <data key="d0">3820381</data>
    </edge>
    <edge source="MKD" target="ALB">
      <data key="d0">39805</data>
    </edge>
    <edge source="MKD" target="AZE">
      <data key="d0">74714</data>
    </edge>
    <edge source="MKD" target="AUT">
      <data key="d0">27741</data>
    </edge>
    <edge source="MKD" target="BEL">
      <data key="d0">11565</data>
    </edge>
    <edge source="MKD" target="BGR">
      <data key="d0">345728</data>
    </edge>
    <edge source="MKD" target="HRV">
      <data key="d0">168300</data>
    </edge>
    <edge source="MKD" target="DEU">
      <data key="d0">9315215</data>
    </edge>
    <edge source="MKD" target="GRC">
      <data key="d0">1718978</data>
    </edge>
    <edge source="MKD" target="ITA">
      <data key="d0">730741</data>
    </edge>
    <edge source="MKD" target="ROU">
      <data key="d0">197724</data>
    </edge>
    <edge source="MKD" target="SRB">
      <data key="d0">819832</data>
    </edge>
    <edge source="MKD" target="SVK">
      <data key="d0">16992</data>
    </edge>
    <edge source="MKD" target="SVN">
      <data key="d0">32819</data>
    </edge>
    <edge source="MKD" target="CHE">
      <data key="d0">134559</data>
    </edge>
    <edge source="MKD" target="GBR">
      <data key="d0">18232</data>
    </edge>
    <edge source="MKD" target="USA">
      <data key="d0">12786</data>
    </edge>
    <edge source="USA" target="ALB">
      <data key="d0">874375</data>
    </edge>
    <edge source="USA" target="DZA">
      <data key="d0">48138785</data>
    </edge>
    <edge source="USA" target="AZE">
      <data key="d0">18344056</data>
    </edge>
    <edge source="USA" target="ARG">
      <data key="d0">283972718</data>
    </edge>
    <edge source="USA" target="AUS">
      <data key="d0">1612418516</data>
    </edge>
    <edge source="USA" target="AUT">
      <data key="d0">163887643</data>
    </edge>
    <edge source="USA" target="ARM">
      <data key="d0">3200298</data>
    </edge>
    <edge source="USA" target="BEL">
      <data key="d0">2834884396</data>
    </edge>
    <edge source="USA" target="BOL">
      <data key="d0">25810882</data>
    </edge>
    <edge source="USA" target="BWA">
      <data key="d0">2593742</data>
    </edge>
    <edge source="USA" target="BRA">
      <data key="d0">1650302856</data>
    </edge>
    <edge source="USA" target="BGR">
      <data key="d0">17130029</data>
    </edge>
    <edge source="USA" target="BDI">
      <data key="d0">167703</data>
    </edge>
    <edge source="USA" target="BLR">
      <data key="d0">7357458</data>
    </edge>
    <edge source="USA" target="KHM">
      <data key="d0">1084998</data>
    </edge>
    <edge source="USA" target="CMR">
      <data key="d0">14814722</data>
    </edge>
    <edge source="USA" target="CAN">
      <data key="d0">7681720189</data>
    </edge>
    <edge source="USA" target="CAF">
      <data key="d0">96786</data>
    </edge>
    <edge source="USA" target="LKA">
      <data key="d0">10501807</data>
    </edge>
    <edge source="USA" target="CHL">
      <data key="d0">308962720</data>
    </edge>
    <edge source="USA" target="CHN">
      <data key="d0">5112810248</data>
    </edge>
    <edge source="USA" target="COL">
      <data key="d0">511288817</data>
    </edge>
    <edge source="USA" target="CRI">
      <data key="d0">298742567</data>
    </edge>
    <edge source="USA" target="HRV">
      <data key="d0">10282097</data>
    </edge>
    <edge source="USA" target="CZE">
      <data key="d0">150276854</data>
    </edge>
    <edge source="USA" target="BEN">
      <data key="d0">152143</data>
    </edge>
    <edge source="USA" target="DNK">
      <data key="d0">234310437</data>
    </edge>
    <edge source="USA" target="ECU">
      <data key="d0">151942635</data>
    </edge>
    <edge source="USA" target="SLV">
      <data key="d0">31734546</data>
    </edge>
    <edge source="USA" target="ETH">
      <data key="d0">9923717</data>
    </edge>
    <edge source="USA" target="EST">
      <data key="d0">28545746</data>
    </edge>
    <edge source="USA" target="FIN">
      <data key="d0">112693688</data>
    </edge>
    <edge source="USA" target="FRA">
      <data key="d0">1550691032</data>
    </edge>
    <edge source="USA" target="GEO">
      <data key="d0">5431407</data>
    </edge>
    <edge source="USA" target="GMB">
      <data key="d0">848415</data>
    </edge>
    <edge source="USA" target="PSE">
      <data key="d0">97768</data>
    </edge>
    <edge source="USA" target="DEU">
      <data key="d0">3695293575</data>
    </edge>
    <edge source="USA" target="GHA">
      <data key="d0">32887611</data>
    </edge>
    <edge source="USA" target="GRC">
      <data key="d0">45334968</data>
    </edge>
    <edge source="USA" target="GTM">
      <data key="d0">70711360</data>
    </edge>
    <edge source="USA" target="HND">
      <data key="d0">32464633</data>
    </edge>
    <edge source="USA" target="HKG">
      <data key="d0">1187524566</data>
    </edge>
    <edge source="USA" target="HUN">
      <data key="d0">68896583</data>
    </edge>
    <edge source="USA" target="IDN">
      <data key="d0">143974017</data>
    </edge>
    <edge source="USA" target="IRL">
      <data key="d0">440812112</data>
    </edge>
    <edge source="USA" target="ISR">
      <data key="d0">435275478</data>
    </edge>
    <edge source="USA" target="ITA">
      <data key="d0">726069145</data>
    </edge>
    <edge source="USA" target="CIV">
      <data key="d0">9479027</data>
    </edge>
    <edge source="USA" target="JAM">
      <data key="d0">16873602</data>
    </edge>
    <edge source="USA" target="JPN">
      <data key="d0">4842952709</data>
    </edge>
    <edge source="USA" target="KAZ">
      <data key="d0">32301555</data>
    </edge>
    <edge source="USA" target="JOR">
      <data key="d0">33957786</data>
    </edge>
    <edge source="USA" target="KOR">
      <data key="d0">2350411231</data>
    </edge>
    <edge source="USA" target="KGZ">
      <data key="d0">1026064</data>
    </edge>
    <edge source="USA" target="LBN">
      <data key="d0">21872555</data>
    </edge>
    <edge source="USA" target="LVA">
      <data key="d0">23566687</data>
    </edge>
    <edge source="USA" target="LTU">
      <data key="d0">35785323</data>
    </edge>
    <edge source="USA" target="MDG">
      <data key="d0">2397154</data>
    </edge>
    <edge source="USA" target="MWI">
      <data key="d0">720235</data>
    </edge>
    <edge source="USA" target="MYS">
      <data key="d0">652131211</data>
    </edge>
    <edge source="USA" target="MRT">
      <data key="d0">3648833</data>
    </edge>
    <edge source="USA" target="MUS">
      <data key="d0">1654645</data>
    </edge>
    <edge source="USA" target="MEX">
      <data key="d0">4524904279</data>
    </edge>
    <edge source="USA" target="MDA">
      <data key="d0">2175451</data>
    </edge>
    <edge source="USA" target="MAR">
      <data key="d0">16880508</data>
    </edge>
    <edge source="USA" target="MOZ">
      <data key="d0">5606233</data>
    </edge>
    <edge source="USA" target="OMN">
      <data key="d0">82530536</data>
    </edge>
    <edge source="USA" target="NAM">
      <data key="d0">2748569</data>
    </edge>
    <edge source="USA" target="NLD">
      <data key="d0">3089723828</data>
    </edge>
    <edge source="USA" target="NZL">
      <data key="d0">140280702</data>
    </edge>
    <edge source="USA" target="NIC">
      <data key="d0">21953853</data>
    </edge>
    <edge source="USA" target="NER">
      <data key="d0">442220</data>
    </edge>
    <edge source="USA" target="NOR">
      <data key="d0">387056185</data>
    </edge>
    <edge source="USA" target="PAK">
      <data key="d0">74739512</data>
    </edge>
    <edge source="USA" target="PAN">
      <data key="d0">103246279</data>
    </edge>
    <edge source="USA" target="PRY">
      <data key="d0">19877323</data>
    </edge>
    <edge source="USA" target="PER">
      <data key="d0">152770695</data>
    </edge>
    <edge source="USA" target="PHL">
      <data key="d0">240354973</data>
    </edge>
    <edge source="USA" target="POL">
      <data key="d0">133305487</data>
    </edge>
    <edge source="USA" target="PRT">
      <data key="d0">36056623</data>
    </edge>
    <edge source="USA" target="ROU">
      <data key="d0">60635458</data>
    </edge>
    <edge source="USA" target="RUS">
      <data key="d0">440779790</data>
    </edge>
    <edge source="USA" target="SAU">
      <data key="d0">664790133</data>
    </edge>
    <edge source="USA" target="SEN">
      <data key="d0">1497080</data>
    </edge>
    <edge source="USA" target="SRB">
      <data key="d0">9009677</data>
    </edge>
    <edge source="USA" target="IND">
      <data key="d0">911090369</data>
    </edge>
    <edge source="USA" target="SGP">
      <data key="d0">1953797021</data>
    </edge>
    <edge source="USA" target="SVK">
      <data key="d0">28937596</data>
    </edge>
    <edge source="USA" target="VNM">
      <data key="d0">107673415</data>
    </edge>
    <edge source="USA" target="SVN">
      <data key="d0">15840243</data>
    </edge>
    <edge source="USA" target="ZAF">
      <data key="d0">286959469</data>
    </edge>
    <edge source="USA" target="ZWE">
      <data key="d0">2139702</data>
    </edge>
    <edge source="USA" target="ESP">
      <data key="d0">306408858</data>
    </edge>
    <edge source="USA" target="SWE">
      <data key="d0">239989683</data>
    </edge>
    <edge source="USA" target="CHE">
      <data key="d0">572962745</data>
    </edge>
    <edge source="USA" target="THA">
      <data key="d0">469709181</data>
    </edge>
    <edge source="USA" target="TGO">
      <data key="d0">186448</data>
    </edge>
    <edge source="USA" target="ARE">
      <data key="d0">509956447</data>
    </edge>
    <edge source="USA" target="TUN">
      <data key="d0">19128698</data>
    </edge>
    <edge source="USA" target="TUR">
      <data key="d0">247349730</data>
    </edge>
    <edge source="USA" target="UGA">
      <data key="d0">6564275</data>
    </edge>
    <edge source="USA" target="UKR">
      <data key="d0">26915541</data>
    </edge>
    <edge source="USA" target="MKD">
      <data key="d0">973672</data>
    </edge>
    <edge source="USA" target="EGY">
      <data key="d0">122184125</data>
    </edge>
    <edge source="USA" target="GBR">
      <data key="d0">2068041916</data>
    </edge>
    <edge source="USA" target="TZA">
      <data key="d0">12866613</data>
    </edge>
    <edge source="USA" target="BFA">
      <data key="d0">640528</data>
    </edge>
    <edge source="USA" target="URY">
      <data key="d0">65093600</data>
    </edge>
    <edge source="DZA" target="CAN">
      <data key="d0">12203</data>
    </edge>
    <edge source="DZA" target="FRA">
      <data key="d0">299114</data>
    </edge>
    <edge source="DZA" target="DEU">
      <data key="d0">267370</data>
    </edge>
    <edge source="DZA" target="ITA">
      <data key="d0">35931</data>
    </edge>
    <edge source="DZA" target="CIV">
      <data key="d0">337083</data>
    </edge>
    <edge source="DZA" target="MRT">
      <data key="d0">64662</data>
    </edge>
    <edge source="DZA" target="MAR">
      <data key="d0">1464483</data>
    </edge>
    <edge source="DZA" target="GBR">
      <data key="d0">85224</data>
    </edge>
    <edge source="DZA" target="USA">
      <data key="d0">410351</data>
    </edge>
    <edge source="FRA" target="ALB">
      <data key="d0">599056</data>
    </edge>
    <edge source="FRA" target="DZA">
      <data key="d0">165400031</data>
    </edge>
    <edge source="FRA" target="AZE">
      <data key="d0">45126501</data>
    </edge>
    <edge source="FRA" target="ARG">
      <data key="d0">41303432</data>
    </edge>
    <edge source="FRA" target="AUS">
      <data key="d0">100280339</data>
    </edge>
    <edge source="FRA" target="AUT">
      <data key="d0">108482890</data>
    </edge>
    <edge source="FRA" target="ARM">
      <data key="d0">687878</data>
    </edge>
    <edge source="FRA" target="BEL">
      <data key="d0">421709926</data>
    </edge>
    <edge source="FRA" target="BOL">
      <data key="d0">586838</data>
    </edge>
    <edge source="FRA" target="BWA">
      <data key="d0">341841</data>
    </edge>
    <edge source="FRA" target="BRA">
      <data key="d0">181270409</data>
    </edge>
    <edge source="FRA" target="BGR">
      <data key="d0">8446900</data>
    </edge>
    <edge source="FRA" target="BDI">
      <data key="d0">763878</data>
    </edge>
    <edge source="FRA" target="BLR">
      <data key="d0">13606252</data>
    </edge>
    <edge source="FRA" target="KHM">
      <data key="d0">949753</data>
    </edge>
    <edge source="FRA" target="CMR">
      <data key="d0">10746608</data>
    </edge>
    <edge source="FRA" target="CAN">
      <data key="d0">151110514</data>
    </edge>
    <edge source="FRA" target="CAF">
      <data key="d0">747077</data>
    </edge>
    <edge source="FRA" target="LKA">
      <data key="d0">5039663</data>
    </edge>
    <edge source="FRA" target="CHL">
      <data key="d0">26024373</data>
    </edge>
    <edge source="FRA" target="CHN">
      <data key="d0">550620388</data>
    </edge>
    <edge source="FRA" target="COL">
      <data key="d0">32755621</data>
    </edge>
    <edge source="FRA" target="CRI">
      <data key="d0">2507410</data>
    </edge>
    <edge source="FRA" target="HRV">
      <data key="d0">8959180</data>
    </edge>
    <edge source="FRA" target="CZE">
      <data key="d0">124765725</data>
    </edge>
    <edge source="FRA" target="BEN">
      <data key="d0">2875168</data>
    </edge>
    <edge source="FRA" target="DNK">
      <data key="d0">78331988</data>
    </edge>
    <edge source="FRA" target="ECU">
      <data key="d0">8313180</data>
    </edge>
    <edge source="FRA" target="SLV">
      <data key="d0">1886140</data>
    </edge>
    <edge source="FRA" target="ETH">
      <data key="d0">3561525</data>
    </edge>
    <edge source="FRA" target="EST">
      <data key="d0">5887795</data>
    </edge>
    <edge source="FRA" target="FIN">
      <data key="d0">54921153</data>
    </edge>
    <edge source="FRA" target="GEO">
      <data key="d0">945696</data>
    </edge>
    <edge source="FRA" target="GMB">
      <data key="d0">120709</data>
    </edge>
    <edge source="FRA" target="PSE">
      <data key="d0">752676</data>
    </edge>
    <edge source="FRA" target="DEU">
      <data key="d0">1670677129</data>
    </edge>
    <edge source="FRA" target="GHA">
      <data key="d0">7525339</data>
    </edge>
    <edge source="FRA" target="GRC">
      <data key="d0">25486324</data>
    </edge>
    <edge source="FRA" target="GTM">
      <data key="d0">499166</data>
    </edge>
    <edge source="FRA" target="HND">
      <data key="d0">381313</data>
    </edge>
    <edge source="FRA" target="HKG">
      <data key="d0">66708318</data>
    </edge>
    <edge source="FRA" target="HUN">
      <data key="d0">50866071</data>
    </edge>
    <edge source="FRA" target="IDN">
      <data key="d0">22326818</data>
    </edge>
    <edge source="FRA" target="IRL">
      <data key="d0">40295887</data>
    </edge>
    <edge source="FRA" target="ISR">
      <data key="d0">47885741</data>
    </edge>
    <edge source="FRA" target="ITA">
      <data key="d0">679168208</data>
    </edge>
    <edge source="FRA" target="CIV">
      <data key="d0">17753393</data>
    </edge>
    <edge source="FRA" target="JAM">
      <data key="d0">191533</data>
    </edge>
    <edge source="FRA" target="JPN">
      <data key="d0">144430637</data>
    </edge>
    <edge source="FRA" target="KAZ">
      <data key="d0">12935867</data>
    </edge>
    <edge source="FRA" target="JOR">
      <data key="d0">10016533</data>
    </edge>
    <edge source="FRA" target="KOR">
      <data key="d0">125623638</data>
    </edge>
    <edge source="FRA" target="KGZ">
      <data key="d0">13641</data>
    </edge>
    <edge source="FRA" target="LBN">
      <data key="d0">12847391</data>
    </edge>
    <edge source="FRA" target="LVA">
      <data key="d0">4378350</data>
    </edge>
    <edge source="FRA" target="LTU">
      <data key="d0">7454999</data>
    </edge>
    <edge source="FRA" target="MDG">
      <data key="d0">5982835</data>
    </edge>
    <edge source="FRA" target="MWI">
      <data key="d0">273035</data>
    </edge>
    <edge source="FRA" target="MYS">
      <data key="d0">46553813</data>
    </edge>
    <edge source="FRA" target="MRT">
      <data key="d0">3739262</data>
    </edge>
    <edge source="FRA" target="MUS">
      <data key="d0">10036428</data>
    </edge>
    <edge source="FRA" target="MEX">
      <data key="d0">72679740</data>
    </edge>
    <edge source="FRA" target="MDA">
      <data key="d0">2162576</data>
    </edge>
    <edge source="FRA" target="MAR">
      <data key="d0">108462777</data>
    </edge>
    <edge source="FRA" target="MOZ">
      <data key="d0">1673368</data>
    </edge>
    <edge source="FRA" target="OMN">
      <data key="d0">11526556</data>
    </edge>
    <edge source="FRA" target="NAM">
      <data key="d0">3357974</data>
    </edge>
    <edge source="FRA" target="NLD">
      <data key="d0">376364922</data>
    </edge>
    <edge source="FRA" target="NZL">
      <data key="d0">5070133</data>
    </edge>
    <edge source="FRA" target="NIC">
      <data key="d0">586977</data>
    </edge>
    <edge source="FRA" target="NER">
      <data key="d0">3699929</data>
    </edge>
    <edge source="FRA" target="NOR">
      <data key="d0">116172504</data>
    </edge>
    <edge source="FRA" target="PAK">
      <data key="d0">22572726</data>
    </edge>
    <edge source="FRA" target="PAN">
      <data key="d0">2023042</data>
    </edge>
    <edge source="FRA" target="PRY">
      <data key="d0">818308</data>
    </edge>
    <edge source="FRA" target="PER">
      <data key="d0">13659615</data>
    </edge>
    <edge source="FRA" target="PHL">
      <data key="d0">14228620</data>
    </edge>
    <edge source="FRA" target="POL">
      <data key="d0">145171771</data>
    </edge>
    <edge source="FRA" target="PRT">
      <data key="d0">69016306</data>
    </edge>
    <edge source="FRA" target="ROU">
      <data key="d0">109170171</data>
    </edge>
    <edge source="FRA" target="RUS">
      <data key="d0">258948073</data>
    </edge>
    <edge source="FRA" target="SAU">
      <data key="d0">190250996</data>
    </edge>
    <edge source="FRA" target="SEN">
      <data key="d0">13800235</data>
    </edge>
    <edge source="FRA" target="SRB">
      <data key="d0">6226607</data>
    </edge>
    <edge source="FRA" target="IND">
      <data key="d0">235477289</data>
    </edge>
    <edge source="FRA" target="SGP">
      <data key="d0">142207279</data>
    </edge>
    <edge source="FRA" target="SVK">
      <data key="d0">87691635</data>
    </edge>
    <edge source="FRA" target="VNM">
      <data key="d0">18517545</data>
    </edge>
    <edge source="FRA" target="SVN">
      <data key="d0">25842851</data>
    </edge>
    <edge source="FRA" target="ZAF">
      <data key="d0">63944796</data>
    </edge>
    <edge source="FRA" target="ZWE">
      <data key="d0">1740962</data>
    </edge>
    <edge source="FRA" target="ESP">
      <data key="d0">727666995</data>
    </edge>
    <edge source="FRA" target="SWE">
      <data key="d0">125981402</data>
    </edge>
    <edge source="FRA" target="CHE">
      <data key="d0">263180222</data>
    </edge>
    <edge source="FRA" target="THA">
      <data key="d0">42034415</data>
    </edge>
    <edge source="FRA" target="TGO">
      <data key="d0">2422968</data>
    </edge>
    <edge source="FRA" target="ARE">
      <data key="d0">135117056</data>
    </edge>
    <edge source="FRA" target="TUN">
      <data key="d0">133013910</data>
    </edge>
    <edge source="FRA" target="TUR">
      <data key="d0">196384755</data>
    </edge>
    <edge source="FRA" target="UGA">
      <data key="d0">2858792</data>
    </edge>
    <edge source="FRA" target="UKR">
      <data key="d0">17526287</data>
    </edge>
    <edge source="FRA" target="MKD">
      <data key="d0">1002368</data>
    </edge>
    <edge source="FRA" target="EGY">
      <data key="d0">42624607</data>
    </edge>
    <edge source="FRA" target="GBR">
      <data key="d0">710866577</data>
    </edge>
    <edge source="FRA" target="TZA">
      <data key="d0">2168044</data>
    </edge>
    <edge source="FRA" target="USA">
      <data key="d0">927078652</data>
    </edge>
    <edge source="FRA" target="BFA">
      <data key="d0">7318579</data>
    </edge>
    <edge source="FRA" target="URY">
      <data key="d0">2943206</data>
    </edge>
    <edge source="CIV" target="BEL">
      <data key="d0">104938</data>
    </edge>
    <edge source="CIV" target="CMR">
      <data key="d0">663805</data>
    </edge>
    <edge source="CIV" target="FRA">
      <data key="d0">368439</data>
    </edge>
    <edge source="CIV" target="GHA">
      <data key="d0">14499057</data>
    </edge>
    <edge source="CIV" target="ITA">
      <data key="d0">48415</data>
    </edge>
    <edge source="CIV" target="MRT">
      <data key="d0">22286</data>
    </edge>
    <edge source="CIV" target="NLD">
      <data key="d0">42167</data>
    </edge>
    <edge source="CIV" target="SEN">
      <data key="d0">24411</data>
    </edge>
    <edge source="CIV" target="ZAF">
      <data key="d0">24091</data>
    </edge>
    <edge source="CIV" target="ARE">
      <data key="d0">17773</data>
    </edge>
    <edge source="CIV" target="GBR">
      <data key="d0">429628</data>
    </edge>
    <edge source="CIV" target="BFA">
      <data key="d0">74134</data>
    </edge>
    <edge source="MAR" target="DZA">
      <data key="d0">75798</data>
    </edge>
    <edge source="MAR" target="AUT">
      <data key="d0">11466</data>
    </edge>
    <edge source="MAR" target="BEL">
      <data key="d0">21909</data>
    </edge>
    <edge source="MAR" target="BRA">
      <data key="d0">36749</data>
    </edge>
    <edge source="MAR" target="CMR">
      <data key="d0">15590</data>
    </edge>
    <edge source="MAR" target="CAF">
      <data key="d0">22830</data>
    </edge>
    <edge source="MAR" target="CHN">
      <data key="d0">159976</data>
    </edge>
    <edge source="MAR" target="DNK">
      <data key="d0">828071</data>
    </edge>
    <edge source="MAR" target="FRA">
      <data key="d0">11607992</data>
    </edge>
    <edge source="MAR" target="DEU">
      <data key="d0">149103</data>
    </edge>
    <edge source="MAR" target="ITA">
      <data key="d0">34013</data>
    </edge>
    <edge source="MAR" target="CIV">
      <data key="d0">135127</data>
    </edge>
    <edge source="MAR" target="MDG">
      <data key="d0">10972</data>
    </edge>
    <edge source="MAR" target="MYS">
      <data key="d0">25572</data>
    </edge>
    <edge source="MAR" target="MRT">
      <data key="d0">394613</data>
    </edge>
    <edge source="MAR" target="NLD">
      <data key="d0">15052</data>
    </edge>
    <edge source="MAR" target="PRT">
      <data key="d0">20173</data>
    </edge>
    <edge source="MAR" target="ROU">
      <data key="d0">49603</data>
    </edge>
    <edge source="MAR" target="SEN">
      <data key="d0">41527</data>
    </edge>
    <edge source="MAR" target="ZAF">
      <data key="d0">57729</data>
    </edge>
    <edge source="MAR" target="ESP">
      <data key="d0">961165</data>
    </edge>
    <edge source="MAR" target="SWE">
      <data key="d0">17529</data>
    </edge>
    <edge source="MAR" target="CHE">
      <data key="d0">254824</data>
    </edge>
    <edge source="MAR" target="ARE">
      <data key="d0">38643</data>
    </edge>
    <edge source="MAR" target="TUN">
      <data key="d0">636724</data>
    </edge>
    <edge source="MAR" target="TUR">
      <data key="d0">21415</data>
    </edge>
    <edge source="MAR" target="USA">
      <data key="d0">861639</data>
    </edge>
    <edge source="MAR" target="BFA">
      <data key="d0">15341</data>
    </edge>
    <edge source="GBR" target="ALB">
      <data key="d0">569197</data>
    </edge>
    <edge source="GBR" target="DZA">
      <data key="d0">23715373</data>
    </edge>
    <edge source="GBR" target="AZE">
      <data key="d0">24587985</data>
    </edge>
    <edge source="GBR" target="ARG">
      <data key="d0">15786148</data>
    </edge>
    <edge source="GBR" target="AUS">
      <data key="d0">248519547</data>
    </edge>
    <edge source="GBR" target="AUT">
      <data key="d0">72110551</data>
    </edge>
    <edge source="GBR" target="ARM">
      <data key="d0">578282</data>
    </edge>
    <edge source="GBR" target="BEL">
      <data key="d0">392624141</data>
    </edge>
    <edge source="GBR" target="BOL">
      <data key="d0">2286072</data>
    </edge>
    <edge source="GBR" target="BWA">
      <data key="d0">1275336</data>
    </edge>
    <edge source="GBR" target="BRA">
      <data key="d0">170648923</data>
    </edge>
    <edge source="GBR" target="BGR">
      <data key="d0">7176261</data>
    </edge>
    <edge source="GBR" target="BDI">
      <data key="d0">2014228</data>
    </edge>
    <edge source="GBR" target="BLR">
      <data key="d0">3103921</data>
    </edge>
    <edge source="GBR" target="KHM">
      <data key="d0">244906</data>
    </edge>
    <edge source="GBR" target="CMR">
      <data key="d0">7140339</data>
    </edge>
    <edge source="GBR" target="CAN">
      <data key="d0">212164591</data>
    </edge>
    <edge source="GBR" target="CAF">
      <data key="d0">30643</data>
    </edge>
    <edge source="GBR" target="LKA">
      <data key="d0">8791304</data>
    </edge>
    <edge source="GBR" target="CHL">
      <data key="d0">42754073</data>
    </edge>
    <edge source="GBR" target="CHN">
      <data key="d0">646118721</data>
    </edge>
    <edge source="GBR" target="COL">
      <data key="d0">33729325</data>
    </edge>
    <edge source="GBR" target="CRI">
      <data key="d0">1639498</data>
    </edge>
    <edge source="GBR" target="HRV">
      <data key="d0">6470225</data>
    </edge>
    <edge source="GBR" target="CZE">
      <data key="d0">72082380</data>
    </edge>
    <edge source="GBR" target="BEN">
      <data key="d0">181908</data>
    </edge>
    <edge source="GBR" target="DNK">
      <data key="d0">170249612</data>
    </edge>
    <edge source="GBR" target="ECU">
      <data key="d0">13641055</data>
    </edge>
    <edge source="GBR" target="SLV">
      <data key="d0">264958</data>
    </edge>
    <edge source="GBR" target="ETH">
      <data key="d0">10787416</data>
    </edge>
    <edge source="GBR" target="EST">
      <data key="d0">6013579</data>
    </edge>
    <edge source="GBR" target="FIN">
      <data key="d0">92425800</data>
    </edge>
    <edge source="GBR" target="FRA">
      <data key="d0">657036125</data>
    </edge>
    <edge source="GBR" target="GEO">
      <data key="d0">1960427</data>
    </edge>
    <edge source="GBR" target="GMB">
      <data key="d0">2684906</data>
    </edge>
    <edge source="GBR" target="PSE">
      <data key="d0">24435</data>
    </edge>
    <edge source="GBR" target="DEU">
      <data key="d0">1027257207</data>
    </edge>
    <edge source="GBR" target="GHA">
      <data key="d0">21950656</data>
    </edge>
    <edge source="GBR" target="GRC">
      <data key="d0">24306736</data>
    </edge>
    <edge source="GBR" target="GTM">
      <data key="d0">917174</data>
    </edge>
    <edge source="GBR" target="HND">
      <data key="d0">285507</data>
    </edge>
    <edge source="GBR" target="HKG">
      <data key="d0">246157163</data>
    </edge>
    <edge source="GBR" target="HUN">
      <data key="d0">42016212</data>
    </edge>
    <edge source="GBR" target="IDN">
      <data key="d0">41048074</data>
    </edge>
    <edge source="GBR" target="IRL">
      <data key="d0">314841806</data>
    </edge>
    <edge source="GBR" target="ISR">
      <data key="d0">81824460</data>
    </edge>
    <edge source="GBR" target="ITA">
      <data key="d0">335885711</data>
    </edge>
    <edge source="GBR" target="CIV">
      <data key="d0">2358120</data>
    </edge>
    <edge source="GBR" target="JAM">
      <data key="d0">1633797</data>
    </edge>
    <edge source="GBR" target="JPN">
      <data key="d0">428113637</data>
    </edge>
    <edge source="GBR" target="KAZ">
      <data key="d0">22957766</data>
    </edge>
    <edge source="GBR" target="JOR">
      <data key="d0">10231165</data>
    </edge>
    <edge source="GBR" target="KOR">
      <data key="d0">216240144</data>
    </edge>
    <edge source="GBR" target="KGZ">
      <data key="d0">498901</data>
    </edge>
    <edge source="GBR" target="LBN">
      <data key="d0">7839999</data>
    </edge>
    <edge source="GBR" target="LVA">
      <data key="d0">9758937</data>
    </edge>
    <edge source="GBR" target="LTU">
      <data key="d0">34067936</data>
    </edge>
    <edge source="GBR" target="MDG">
      <data key="d0">976331</data>
    </edge>
    <edge source="GBR" target="MWI">
      <data key="d0">589343</data>
    </edge>
    <edge source="GBR" target="MYS">
      <data key="d0">107687718</data>
    </edge>
    <edge source="GBR" target="MRT">
      <data key="d0">1737089</data>
    </edge>
    <edge source="GBR" target="MUS">
      <data key="d0">2096340</data>
    </edge>
    <edge source="GBR" target="MEX">
      <data key="d0">83706685</data>
    </edge>
    <edge source="GBR" target="MDA">
      <data key="d0">1351464</data>
    </edge>
    <edge source="GBR" target="MAR">
      <data key="d0">5682271</data>
    </edge>
    <edge source="GBR" target="MOZ">
      <data key="d0">3098221</data>
    </edge>
    <edge source="GBR" target="OMN">
      <data key="d0">48233475</data>
    </edge>
    <edge source="GBR" target="NAM">
      <data key="d0">5043857</data>
    </edge>
    <edge source="GBR" target="NLD">
      <data key="d0">390346446</data>
    </edge>
    <edge source="GBR" target="NZL">
      <data key="d0">18090578</data>
    </edge>
    <edge source="GBR" target="NIC">
      <data key="d0">359366</data>
    </edge>
    <edge source="GBR" target="NER">
      <data key="d0">608687</data>
    </edge>
    <edge source="GBR" target="NOR">
      <data key="d0">428419643</data>
    </edge>
    <edge source="GBR" target="PAK">
      <data key="d0">16942203</data>
    </edge>
    <edge source="GBR" target="PAN">
      <data key="d0">1697754</data>
    </edge>
    <edge source="GBR" target="PRY">
      <data key="d0">600108</data>
    </edge>
    <edge source="GBR" target="PER">
      <data key="d0">7511265</data>
    </edge>
    <edge source="GBR" target="PHL">
      <data key="d0">12146210</data>
    </edge>
    <edge source="GBR" target="POL">
      <data key="d0">85352583</data>
    </edge>
    <edge source="GBR" target="PRT">
      <data key="d0">28301619</data>
    </edge>
    <edge source="GBR" target="ROU">
      <data key="d0">28137308</data>
    </edge>
    <edge source="GBR" target="RUS">
      <data key="d0">221329668</data>
    </edge>
    <edge source="GBR" target="SAU">
      <data key="d0">359486066</data>
    </edge>
    <edge source="GBR" target="SEN">
      <data key="d0">662114</data>
    </edge>
    <edge source="GBR" target="SRB">
      <data key="d0">7113407</data>
    </edge>
    <edge source="GBR" target="IND">
      <data key="d0">251655542</data>
    </edge>
    <edge source="GBR" target="SGP">
      <data key="d0">333680862</data>
    </edge>
    <edge source="GBR" target="SVK">
      <data key="d0">16563531</data>
    </edge>
    <edge source="GBR" target="VNM">
      <data key="d0">24704323</data>
    </edge>
    <edge source="GBR" target="SVN">
      <data key="d0">16088572</data>
    </edge>
    <edge source="GBR" target="ZAF">
      <data key="d0">120314883</data>
    </edge>
    <edge source="GBR" target="ZWE">
      <data key="d0">1410951</data>
    </edge>
    <edge source="GBR" target="ESP">
      <data key="d0">236826466</data>
    </edge>
    <edge source="GBR" target="SWE">
      <data key="d0">164237067</data>
    </edge>
    <edge source="GBR" target="CHE">
      <data key="d0">223501409</data>
    </edge>
    <edge source="GBR" target="THA">
      <data key="d0">71508367</data>
    </edge>
    <edge source="GBR" target="TGO">
      <data key="d0">428475</data>
    </edge>
    <edge source="GBR" target="ARE">
      <data key="d0">372112215</data>
    </edge>
    <edge source="GBR" target="TUN">
      <data key="d0">7538612</data>
    </edge>
    <edge source="GBR" target="TUR">
      <data key="d0">138037677</data>
    </edge>
    <edge source="GBR" target="UGA">
      <data key="d0">4605206</data>
    </edge>
    <edge source="GBR" target="UKR">
      <data key="d0">8996783</data>
    </edge>
    <edge source="GBR" target="MKD">
      <data key="d0">896447</data>
    </edge>
    <edge source="GBR" target="EGY">
      <data key="d0">64299678</data>
    </edge>
    <edge source="GBR" target="TZA">
      <data key="d0">9916404</data>
    </edge>
    <edge source="GBR" target="USA">
      <data key="d0">2705066666</data>
    </edge>
    <edge source="GBR" target="BFA">
      <data key="d0">380086</data>
    </edge>
    <edge source="GBR" target="URY">
      <data key="d0">2404551</data>
    </edge>
    <edge source="ARG" target="DZA">
      <data key="d0">575407</data>
    </edge>
    <edge source="ARG" target="AUS">
      <data key="d0">719189</data>
    </edge>
    <edge source="ARG" target="AUT">
      <data key="d0">97680</data>
    </edge>
    <edge source="ARG" target="BEL">
      <data key="d0">1315326</data>
    </edge>
    <edge source="ARG" target="BOL">
      <data key="d0">7401481</data>
    </edge>
    <edge source="ARG" target="BWA">
      <data key="d0">208051</data>
    </edge>
    <edge source="ARG" target="BRA">
      <data key="d0">52886536</data>
    </edge>
    <edge source="ARG" target="BGR">
      <data key="d0">93090</data>
    </edge>
    <edge source="ARG" target="CAN">
      <data key="d0">640065</data>
    </edge>
    <edge source="ARG" target="LKA">
      <data key="d0">41005</data>
    </edge>
    <edge source="ARG" target="CHL">
      <data key="d0">8043367</data>
    </edge>
    <edge source="ARG" target="CHN">
      <data key="d0">665328</data>
    </edge>
    <edge source="ARG" target="COL">
      <data key="d0">7050022</data>
    </edge>
    <edge source="ARG" target="CRI">
      <data key="d0">621021</data>
    </edge>
    <edge source="ARG" target="HRV">
      <data key="d0">14774</data>
    </edge>
    <edge source="ARG" target="CZE">
      <data key="d0">104627</data>
    </edge>
    <edge source="ARG" target="DNK">
      <data key="d0">86701</data>
    </edge>
    <edge source="ARG" target="ECU">
      <data key="d0">2879931</data>
    </edge>
    <edge source="ARG" target="SLV">
      <data key="d0">88378</data>
    </edge>
    <edge source="ARG" target="FRA">
      <data key="d0">1993874</data>
    </edge>
    <edge source="ARG" target="GEO">
      <data key="d0">563796</data>
    </edge>
    <edge source="ARG" target="DEU">
      <data key="d0">1544647</data>
    </edge>
    <edge source="ARG" target="GHA">
      <data key="d0">16506</data>
    </edge>
    <edge source="ARG" target="GRC">
      <data key="d0">94733</data>
    </edge>
    <edge source="ARG" target="GTM">
      <data key="d0">204666</data>
    </edge>
    <edge source="ARG" target="HND">
      <data key="d0">200404</data>
    </edge>
    <edge source="ARG" target="HKG">
      <data key="d0">94747</data>
    </edge>
    <edge source="ARG" target="HUN">
      <data key="d0">663033</data>
    </edge>
    <edge source="ARG" target="IDN">
      <data key="d0">437402</data>
    </edge>
    <edge source="ARG" target="IRL">
      <data key="d0">226081</data>
    </edge>
    <edge source="ARG" target="ISR">
      <data key="d0">174987</data>
    </edge>
    <edge source="ARG" target="ITA">
      <data key="d0">856446</data>
    </edge>
    <edge source="ARG" target="JAM">
      <data key="d0">20869</data>
    </edge>
    <edge source="ARG" target="JPN">
      <data key="d0">143391</data>
    </edge>
    <edge source="ARG" target="JOR">
      <data key="d0">53962</data>
    </edge>
    <edge source="ARG" target="KOR">
      <data key="d0">280314</data>
    </edge>
    <edge source="ARG" target="LBN">
      <data key="d0">157205</data>
    </edge>
    <edge source="ARG" target="LTU">
      <data key="d0">309348</data>
    </edge>
    <edge source="ARG" target="MYS">
      <data key="d0">336891</data>
    </edge>
    <edge source="ARG" target="MUS">
      <data key="d0">36773</data>
    </edge>
    <edge source="ARG" target="MEX">
      <data key="d0">7547192</data>
    </edge>
    <edge source="ARG" target="MAR">
      <data key="d0">27587</data>
    </edge>
    <edge source="ARG" target="MOZ">
      <data key="d0">127876</data>
    </edge>
    <edge source="ARG" target="OMN">
      <data key="d0">11230</data>
    </edge>
    <edge source="ARG" target="NLD">
      <data key="d0">87714</data>
    </edge>
    <edge source="ARG" target="NZL">
      <data key="d0">51235</data>
    </edge>
    <edge source="ARG" target="NIC">
      <data key="d0">257404</data>
    </edge>
    <edge source="ARG" target="PAK">
      <data key="d0">290298</data>
    </edge>
    <edge source="ARG" target="PAN">
      <data key="d0">146058</data>
    </edge>
    <edge source="ARG" target="PRY">
      <data key="d0">4851791</data>
    </edge>
    <edge source="ARG" target="PER">
      <data key="d0">6342165</data>
    </edge>
    <edge source="ARG" target="PHL">
      <data key="d0">226164</data>
    </edge>
    <edge source="ARG" target="POL">
      <data key="d0">293915</data>
    </edge>
    <edge source="ARG" target="PRT">
      <data key="d0">247688</data>
    </edge>
    <edge source="ARG" target="ROU">
      <data key="d0">66222</data>
    </edge>
    <edge source="ARG" target="RUS">
      <data key="d0">2686826</data>
    </edge>
    <edge source="ARG" target="SAU">
      <data key="d0">275656</data>
    </edge>
    <edge source="ARG" target="IND">
      <data key="d0">3188722</data>
    </edge>
    <edge source="ARG" target="SGP">
      <data key="d0">1193346</data>
    </edge>
    <edge source="ARG" target="SVK">
      <data key="d0">35962</data>
    </edge>
    <edge source="ARG" target="VNM">
      <data key="d0">200352</data>
    </edge>
    <edge source="ARG" target="SVN">
      <data key="d0">26497</data>
    </edge>
    <edge source="ARG" target="ZAF">
      <data key="d0">597892</data>
    </edge>
    <edge source="ARG" target="ESP">
      <data key="d0">1458725</data>
    </edge>
    <edge source="ARG" target="SWE">
      <data key="d0">20191</data>
    </edge>
    <edge source="ARG" target="CHE">
      <data key="d0">70226</data>
    </edge>
    <edge source="ARG" target="THA">
      <data key="d0">3588523</data>
    </edge>
    <edge source="ARG" target="ARE">
      <data key="d0">287389</data>
    </edge>
    <edge source="ARG" target="TUN">
      <data key="d0">106269</data>
    </edge>
    <edge source="ARG" target="TUR">
      <data key="d0">1393971</data>
    </edge>
    <edge source="ARG" target="UKR">
      <data key="d0">211793</data>
    </edge>
    <edge source="ARG" target="MKD">
      <data key="d0">19200</data>
    </edge>
    <edge source="ARG" target="EGY">
      <data key="d0">867210</data>
    </edge>
    <edge source="ARG" target="GBR">
      <data key="d0">247288</data>
    </edge>
    <edge source="ARG" target="USA">
      <data key="d0">9040458</data>
    </edge>
    <edge source="ARG" target="BFA">
      <data key="d0">21944</data>
    </edge>
    <edge source="ARG" target="URY">
      <data key="d0">6951496</data>
    </edge>
    <edge source="AUS" target="ALB">
      <data key="d0">24178</data>
    </edge>
    <edge source="AUS" target="DZA">
      <data key="d0">267996</data>
    </edge>
    <edge source="AUS" target="ARG">
      <data key="d0">1156045</data>
    </edge>
    <edge source="AUS" target="AUT">
      <data key="d0">2661080</data>
    </edge>
    <edge source="AUS" target="ARM">
      <data key="d0">208185</data>
    </edge>
    <edge source="AUS" target="BEL">
      <data key="d0">3613333</data>
    </edge>
    <edge source="AUS" target="BOL">
      <data key="d0">52017</data>
    </edge>
    <edge source="AUS" target="BWA">
      <data key="d0">138163</data>
    </edge>
    <edge source="AUS" target="BRA">
      <data key="d0">8595681</data>
    </edge>
    <edge source="AUS" target="BGR">
      <data key="d0">209314</data>
    </edge>
    <edge source="AUS" target="BLR">
      <data key="d0">63291</data>
    </edge>
    <edge source="AUS" target="KHM">
      <data key="d0">268755</data>
    </edge>
    <edge source="AUS" target="CAN">
      <data key="d0">25319599</data>
    </edge>
    <edge source="AUS" target="LKA">
      <data key="d0">775690</data>
    </edge>
    <edge source="AUS" target="CHL">
      <data key="d0">25592816</data>
    </edge>
    <edge source="AUS" target="CHN">
      <data key="d0">95063648</data>
    </edge>
    <edge source="AUS" target="COL">
      <data key="d0">2043386</data>
    </edge>
    <edge source="AUS" target="CRI">
      <data key="d0">833619</data>
    </edge>
    <edge source="AUS" target="HRV">
      <data key="d0">25389</data>
    </edge>
    <edge source="AUS" target="CZE">
      <data key="d0">1853085</data>
    </edge>
    <edge source="AUS" target="DNK">
      <data key="d0">6340882</data>
    </edge>
    <edge source="AUS" target="ECU">
      <data key="d0">157316</data>
    </edge>
    <edge source="AUS" target="SLV">
      <data key="d0">58020</data>
    </edge>
    <edge source="AUS" target="ETH">
      <data key="d0">212563</data>
    </edge>
    <edge source="AUS" target="EST">
      <data key="d0">14655</data>
    </edge>
    <edge source="AUS" target="FIN">
      <data key="d0">2088139</data>
    </edge>
    <edge source="AUS" target="FRA">
      <data key="d0">19975016</data>
    </edge>
    <edge source="AUS" target="GEO">
      <data key="d0">10344</data>
    </edge>
    <edge source="AUS" target="GMB">
      <data key="d0">22567</data>
    </edge>
    <edge source="AUS" target="DEU">
      <data key="d0">151858553</data>
    </edge>
    <edge source="AUS" target="GHA">
      <data key="d0">3434762</data>
    </edge>
    <edge source="AUS" target="GRC">
      <data key="d0">811421</data>
    </edge>
    <edge source="AUS" target="GTM">
      <data key="d0">158953</data>
    </edge>
    <edge source="AUS" target="HND">
      <data key="d0">16351</data>
    </edge>
    <edge source="AUS" target="HKG">
      <data key="d0">17981645</data>
    </edge>
    <edge source="AUS" target="HUN">
      <data key="d0">1790878</data>
    </edge>
    <edge source="AUS" target="IDN">
      <data key="d0">18990882</data>
    </edge>
    <edge source="AUS" target="IRL">
      <data key="d0">10773219</data>
    </edge>
    <edge source="AUS" target="ISR">
      <data key="d0">4753137</data>
    </edge>
    <edge source="AUS" target="ITA">
      <data key="d0">6180442</data>
    </edge>
    <edge source="AUS" target="CIV">
      <data key="d0">478359</data>
    </edge>
    <edge source="AUS" target="JAM">
      <data key="d0">149402</data>
    </edge>
    <edge source="AUS" target="JPN">
      <data key="d0">125479828</data>
    </edge>
    <edge source="AUS" target="KAZ">
      <data key="d0">485406</data>
    </edge>
    <edge source="AUS" target="JOR">
      <data key="d0">401589</data>
    </edge>
    <edge source="AUS" target="KOR">
      <data key="d0">18619313</data>
    </edge>
    <edge source="AUS" target="KGZ">
      <data key="d0">90765</data>
    </edge>
    <edge source="AUS" target="LBN">
      <data key="d0">902245</data>
    </edge>
    <edge source="AUS" target="LVA">
      <data key="d0">453432</data>
    </edge>
    <edge source="AUS" target="LTU">
      <data key="d0">92501</data>
    </edge>
    <edge source="AUS" target="MDG">
      <data key="d0">129011</data>
    </edge>
    <edge source="AUS" target="MWI">
      <data key="d0">46165</data>
    </edge>
    <edge source="AUS" target="MYS">
      <data key="d0">25141499</data>
    </edge>
    <edge source="AUS" target="MRT">
      <data key="d0">529852</data>
    </edge>
    <edge source="AUS" target="MUS">
      <data key="d0">189938</data>
    </edge>
    <edge source="AUS" target="MEX">
      <data key="d0">3475215</data>
    </edge>
    <edge source="AUS" target="MDA">
      <data key="d0">151232</data>
    </edge>
    <edge source="AUS" target="MAR">
      <data key="d0">207771</data>
    </edge>
    <edge source="AUS" target="MOZ">
      <data key="d0">940289</data>
    </edge>
    <edge source="AUS" target="OMN">
      <data key="d0">486698</data>
    </edge>
    <edge source="AUS" target="NAM">
      <data key="d0">481105</data>
    </edge>
    <edge source="AUS" target="NLD">
      <data key="d0">115818008</data>
    </edge>
    <edge source="AUS" target="NZL">
      <data key="d0">242406246</data>
    </edge>
    <edge source="AUS" target="NIC">
      <data key="d0">43694</data>
    </edge>
    <edge source="AUS" target="NER">
      <data key="d0">211459</data>
    </edge>
    <edge source="AUS" target="NOR">
      <data key="d0">2913264</data>
    </edge>
    <edge source="AUS" target="PAK">
      <data key="d0">860647</data>
    </edge>
    <edge source="AUS" target="PAN">
      <data key="d0">513453</data>
    </edge>
    <edge source="AUS" target="PRY">
      <data key="d0">64990</data>
    </edge>
    <edge source="AUS" target="PER">
      <data key="d0">3728470</data>
    </edge>
    <edge source="AUS" target="PHL">
      <data key="d0">8875340</data>
    </edge>
    <edge source="AUS" target="POL">
      <data key="d0">2354393</data>
    </edge>
    <edge source="AUS" target="PRT">
      <data key="d0">538481</data>
    </edge>
    <edge source="AUS" target="ROU">
      <data key="d0">252602</data>
    </edge>
    <edge source="AUS" target="RUS">
      <data key="d0">2253755</data>
    </edge>
    <edge source="AUS" target="SAU">
      <data key="d0">4782503</data>
    </edge>
    <edge source="AUS" target="SEN">
      <data key="d0">728038</data>
    </edge>
    <edge source="AUS" target="SRB">
      <data key="d0">53726</data>
    </edge>
    <edge source="AUS" target="IND">
      <data key="d0">14413563</data>
    </edge>
    <edge source="AUS" target="SGP">
      <data key="d0">100520493</data>
    </edge>
    <edge source="AUS" target="SVK">
      <data key="d0">848384</data>
    </edge>
    <edge source="AUS" target="VNM">
      <data key="d0">3895414</data>
    </edge>
    <edge source="AUS" target="SVN">
      <data key="d0">274805</data>
    </edge>
    <edge source="AUS" target="ZAF">
      <data key="d0">25441639</data>
    </edge>
    <edge source="AUS" target="ZWE">
      <data key="d0">204402</data>
    </edge>
    <edge source="AUS" target="ESP">
      <data key="d0">3836587</data>
    </edge>
    <edge source="AUS" target="SWE">
      <data key="d0">7271411</data>
    </edge>
    <edge source="AUS" target="CHE">
      <data key="d0">7183375</data>
    </edge>
    <edge source="AUS" target="THA">
      <data key="d0">13798390</data>
    </edge>
    <edge source="AUS" target="ARE">
      <data key="d0">5172475</data>
    </edge>
    <edge source="AUS" target="TUN">
      <data key="d0">327041</data>
    </edge>
    <edge source="AUS" target="TUR">
      <data key="d0">4243989</data>
    </edge>
    <edge source="AUS" target="UGA">
      <data key="d0">47559</data>
    </edge>
    <edge source="AUS" target="UKR">
      <data key="d0">418656</data>
    </edge>
    <edge source="AUS" target="MKD">
      <data key="d0">39768</data>
    </edge>
    <edge source="AUS" target="EGY">
      <data key="d0">1570124</data>
    </edge>
    <edge source="AUS" target="GBR">
      <data key="d0">57586614</data>
    </edge>
    <edge source="AUS" target="TZA">
      <data key="d0">806392</data>
    </edge>
    <edge source="AUS" target="USA">
      <data key="d0">559903220</data>
    </edge>
    <edge source="AUS" target="BFA">
      <data key="d0">357650</data>
    </edge>
    <edge source="AUS" target="URY">
      <data key="d0">78069</data>
    </edge>
    <edge source="BEL" target="ALB">
      <data key="d0">550279</data>
    </edge>
    <edge source="BEL" target="DZA">
      <data key="d0">7084663</data>
    </edge>
    <edge source="BEL" target="AZE">
      <data key="d0">4497106</data>
    </edge>
    <edge source="BEL" target="ARG">
      <data key="d0">9881385</data>
    </edge>
    <edge source="BEL" target="AUS">
      <data key="d0">50215952</data>
    </edge>
    <edge source="BEL" target="AUT">
      <data key="d0">144445560</data>
    </edge>
    <edge source="BEL" target="ARM">
      <data key="d0">2010581</data>
    </edge>
    <edge source="BEL" target="BOL">
      <data key="d0">201308</data>
    </edge>
    <edge source="BEL" target="BWA">
      <data key="d0">174060</data>
    </edge>
    <edge source="BEL" target="BRA">
      <data key="d0">48305968</data>
    </edge>
    <edge source="BEL" target="BGR">
      <data key="d0">5785758</data>
    </edge>
    <edge source="BEL" target="BDI">
      <data key="d0">1020346</data>
    </edge>
    <edge source="BEL" target="BLR">
      <data key="d0">4031864</data>
    </edge>
    <edge source="BEL" target="KHM">
      <data key="d0">150755</data>
    </edge>
    <edge source="BEL" target="CMR">
      <data key="d0">2997383</data>
    </edge>
    <edge source="BEL" target="CAN">
      <data key="d0">30798016</data>
    </edge>
    <edge source="BEL" target="CAF">
      <data key="d0">87223</data>
    </edge>
    <edge source="BEL" target="LKA">
      <data key="d0">559224</data>
    </edge>
    <edge source="BEL" target="CHL">
      <data key="d0">9418865</data>
    </edge>
    <edge source="BEL" target="CHN">
      <data key="d0">125832935</data>
    </edge>
    <edge source="BEL" target="COL">
      <data key="d0">9890363</data>
    </edge>
    <edge source="BEL" target="CRI">
      <data key="d0">2653296</data>
    </edge>
    <edge source="BEL" target="HRV">
      <data key="d0">5854775</data>
    </edge>
    <edge source="BEL" target="CZE">
      <data key="d0">94797935</data>
    </edge>
    <edge source="BEL" target="BEN">
      <data key="d0">435012</data>
    </edge>
    <edge source="BEL" target="DNK">
      <data key="d0">99882373</data>
    </edge>
    <edge source="BEL" target="ECU">
      <data key="d0">945051</data>
    </edge>
    <edge source="BEL" target="SLV">
      <data key="d0">257157</data>
    </edge>
    <edge source="BEL" target="ETH">
      <data key="d0">2182200</data>
    </edge>
    <edge source="BEL" target="EST">
      <data key="d0">9051904</data>
    </edge>
    <edge source="BEL" target="FIN">
      <data key="d0">71579164</data>
    </edge>
    <edge source="BEL" target="FRA">
      <data key="d0">1221708026</data>
    </edge>
    <edge source="BEL" target="GEO">
      <data key="d0">1747954</data>
    </edge>
    <edge source="BEL" target="GMB">
      <data key="d0">95563</data>
    </edge>
    <edge source="BEL" target="DEU">
      <data key="d0">1086020235</data>
    </edge>
    <edge source="BEL" target="GHA">
      <data key="d0">1337654</data>
    </edge>
    <edge source="BEL" target="GRC">
      <data key="d0">47856632</data>
    </edge>
    <edge source="BEL" target="GTM">
      <data key="d0">184698</data>
    </edge>
    <edge source="BEL" target="HND">
      <data key="d0">98453</data>
    </edge>
    <edge source="BEL" target="HKG">
      <data key="d0">32066337</data>
    </edge>
    <edge source="BEL" target="HUN">
      <data key="d0">47743627</data>
    </edge>
    <edge source="BEL" target="IDN">
      <data key="d0">4210226</data>
    </edge>
    <edge source="BEL" target="IRL">
      <data key="d0">34765349</data>
    </edge>
    <edge source="BEL" target="ISR">
      <data key="d0">56401376</data>
    </edge>
    <edge source="BEL" target="ITA">
      <data key="d0">727888638</data>
    </edge>
    <edge source="BEL" target="CIV">
      <data key="d0">5693278</data>
    </edge>
    <edge source="BEL" target="JAM">
      <data key="d0">102910</data>
    </edge>
    <edge source="BEL" target="JPN">
      <data key="d0">107870393</data>
    </edge>
    <edge source="BEL" target="KAZ">
      <data key="d0">16118731</data>
    </edge>
    <edge source="BEL" target="JOR">
      <data key="d0">6561495</data>
    </edge>
    <edge source="BEL" target="KOR">
      <data key="d0">37766845</data>
    </edge>
    <edge source="BEL" target="KGZ">
      <data key="d0">673429</data>
    </edge>
    <edge source="BEL" target="LBN">
      <data key="d0">6894551</data>
    </edge>
    <edge source="BEL" target="LVA">
      <data key="d0">8669671</data>
    </edge>
    <edge source="BEL" target="LTU">
      <data key="d0">9112777</data>
    </edge>
    <edge source="BEL" target="MDG">
      <data key="d0">255735</data>
    </edge>
    <edge source="BEL" target="MWI">
      <data key="d0">442541</data>
    </edge>
    <edge source="BEL" target="MYS">
      <data key="d0">8885152</data>
    </edge>
    <edge source="BEL" target="MRT">
      <data key="d0">850994</data>
    </edge>
    <edge source="BEL" target="MUS">
      <data key="d0">1216584</data>
    </edge>
    <edge source="BEL" target="MEX">
      <data key="d0">16639671</data>
    </edge>
    <edge source="BEL" target="MDA">
      <data key="d0">457656</data>
    </edge>
    <edge source="BEL" target="MAR">
      <data key="d0">5285721</data>
    </edge>
    <edge source="BEL" target="MOZ">
      <data key="d0">219060</data>
    </edge>
    <edge source="BEL" target="OMN">
      <data key="d0">5003110</data>
    </edge>
    <edge source="BEL" target="NAM">
      <data key="d0">56224</data>
    </edge>
    <edge source="BEL" target="NLD">
      <data key="d0">511759897</data>
    </edge>
    <edge source="BEL" target="NZL">
      <data key="d0">4257695</data>
    </edge>
    <edge source="BEL" target="NIC">
      <data key="d0">233811</data>
    </edge>
    <edge source="BEL" target="NER">
      <data key="d0">1259284</data>
    </edge>
    <edge source="BEL" target="NOR">
      <data key="d0">52207335</data>
    </edge>
    <edge source="BEL" target="PAK">
      <data key="d0">4858913</data>
    </edge>
    <edge source="BEL" target="PAN">
      <data key="d0">1308455</data>
    </edge>
    <edge source="BEL" target="PRY">
      <data key="d0">200754</data>
    </edge>
    <edge source="BEL" target="PER">
      <data key="d0">2422992</data>
    </edge>
    <edge source="BEL" target="PHL">
      <data key="d0">4092096</data>
    </edge>
    <edge source="BEL" target="POL">
      <data key="d0">134444561</data>
    </edge>
    <edge source="BEL" target="PRT">
      <data key="d0">57443201</data>
    </edge>
    <edge source="BEL" target="ROU">
      <data key="d0">20961422</data>
    </edge>
    <edge source="BEL" target="RUS">
      <data key="d0">129109822</data>
    </edge>
    <edge source="BEL" target="SAU">
      <data key="d0">76531490</data>
    </edge>
    <edge source="BEL" target="SEN">
      <data key="d0">776920</data>
    </edge>
    <edge source="BEL" target="SRB">
      <data key="d0">6980783</data>
    </edge>
    <edge source="BEL" target="IND">
      <data key="d0">47069876</data>
    </edge>
    <edge source="BEL" target="SGP">
      <data key="d0">80997996</data>
    </edge>
    <edge source="BEL" target="SVK">
      <data key="d0">53656564</data>
    </edge>
    <edge source="BEL" target="VNM">
      <data key="d0">1960980</data>
    </edge>
    <edge source="BEL" target="SVN">
      <data key="d0">24909109</data>
    </edge>
    <edge source="BEL" target="ZAF">
      <data key="d0">69005097</data>
    </edge>
    <edge source="BEL" target="ZWE">
      <data key="d0">336045</data>
    </edge>
    <edge source="BEL" target="ESP">
      <data key="d0">387616719</data>
    </edge>
    <edge source="BEL" target="SWE">
      <data key="d0">164772023</data>
    </edge>
    <edge source="BEL" target="CHE">
      <data key="d0">150629313</data>
    </edge>
    <edge source="BEL" target="THA">
      <data key="d0">7852607</data>
    </edge>
    <edge source="BEL" target="TGO">
      <data key="d0">352322</data>
    </edge>
    <edge source="BEL" target="ARE">
      <data key="d0">46747845</data>
    </edge>
    <edge source="BEL" target="TUN">
      <data key="d0">8255712</data>
    </edge>
    <edge source="BEL" target="TUR">
      <data key="d0">110908891</data>
    </edge>
    <edge source="BEL" target="UGA">
      <data key="d0">2031846</data>
    </edge>
    <edge source="BEL" target="UKR">
      <data key="d0">16512826</data>
    </edge>
    <edge source="BEL" target="MKD">
      <data key="d0">1379306</data>
    </edge>
    <edge source="BEL" target="EGY">
      <data key="d0">15437573</data>
    </edge>
    <edge source="BEL" target="GBR">
      <data key="d0">717613177</data>
    </edge>
    <edge source="BEL" target="TZA">
      <data key="d0">828370</data>
    </edge>
    <edge source="BEL" target="USA">
      <data key="d0">255217192</data>
    </edge>
    <edge source="BEL" target="BFA">
      <data key="d0">1205179</data>
    </edge>
    <edge source="BEL" target="URY">
      <data key="d0">1776838</data>
    </edge>
    <edge source="BOL" target="ARG">
      <data key="d0">1016947</data>
    </edge>
    <edge source="BOL" target="AUS">
      <data key="d0">13859</data>
    </edge>
    <edge source="BOL" target="BRA">
      <data key="d0">591329</data>
    </edge>
    <edge source="BOL" target="CAN">
      <data key="d0">278543</data>
    </edge>
    <edge source="BOL" target="CHL">
      <data key="d0">387620</data>
    </edge>
    <edge source="BOL" target="CHN">
      <data key="d0">150119</data>
    </edge>
    <edge source="BOL" target="COL">
      <data key="d0">7983870</data>
    </edge>
    <edge source="BOL" target="ECU">
      <data key="d0">502618</data>
    </edge>
    <edge source="BOL" target="FIN">
      <data key="d0">20000</data>
    </edge>
    <edge source="BOL" target="DEU">
      <data key="d0">80732</data>
    </edge>
    <edge source="BOL" target="HND">
      <data key="d0">51363</data>
    </edge>
    <edge source="BOL" target="MEX">
      <data key="d0">356597</data>
    </edge>
    <edge source="BOL" target="NIC">
      <data key="d0">132674</data>
    </edge>
    <edge source="BOL" target="PER">
      <data key="d0">1478481</data>
    </edge>
    <edge source="BOL" target="RUS">
      <data key="d0">86337</data>
    </edge>
    <edge source="BOL" target="SGP">
      <data key="d0">209460</data>
    </edge>
    <edge source="BOL" target="SWE">
      <data key="d0">18868</data>
    </edge>
    <edge source="BOL" target="CHE">
      <data key="d0">203033</data>
    </edge>
    <edge source="BOL" target="GBR">
      <data key="d0">76868</data>
    </edge>
    <edge source="BOL" target="USA">
      <data key="d0">3088532</data>
    </edge>
    <edge source="BWA" target="AUS">
      <data key="d0">77921</data>
    </edge>
    <edge source="BWA" target="CAN">
      <data key="d0">36503</data>
    </edge>
    <edge source="BWA" target="MRT">
      <data key="d0">60484</data>
    </edge>
    <edge source="BWA" target="MOZ">
      <data key="d0">42805</data>
    </edge>
    <edge source="BWA" target="NAM">
      <data key="d0">98002</data>
    </edge>
    <edge source="BWA" target="ZAF">
      <data key="d0">1341054</data>
    </edge>
    <edge source="BWA" target="ZWE">
      <data key="d0">19179</data>
    </edge>
    <edge source="BWA" target="CHE">
      <data key="d0">1175073</data>
    </edge>
    <edge source="BWA" target="UGA">
      <data key="d0">20672</data>
    </edge>
    <edge source="BWA" target="USA">
      <data key="d0">816813</data>
    </edge>
    <edge source="BRA" target="DZA">
      <data key="d0">1481050</data>
    </edge>
    <edge source="BRA" target="ARG">
      <data key="d0">157571093</data>
    </edge>
    <edge source="BRA" target="AUS">
      <data key="d0">3196073</data>
    </edge>
    <edge source="BRA" target="AUT">
      <data key="d0">1940108</data>
    </edge>
    <edge source="BRA" target="ARM">
      <data key="d0">49346</data>
    </edge>
    <edge source="BRA" target="BEL">
      <data key="d0">2935745</data>
    </edge>
    <edge source="BRA" target="BOL">
      <data key="d0">17346767</data>
    </edge>
    <edge source="BRA" target="BGR">
      <data key="d0">198513</data>
    </edge>
    <edge source="BRA" target="BLR">
      <data key="d0">27614</data>
    </edge>
    <edge source="BRA" target="CAN">
      <data key="d0">5083020</data>
    </edge>
    <edge source="BRA" target="LKA">
      <data key="d0">47604</data>
    </edge>
    <edge source="BRA" target="CHL">
      <data key="d0">29130423</data>
    </edge>
    <edge source="BRA" target="CHN">
      <data key="d0">18976370</data>
    </edge>
    <edge source="BRA" target="COL">
      <data key="d0">27459132</data>
    </edge>
    <edge source="BRA" target="CRI">
      <data key="d0">4796473</data>
    </edge>
    <edge source="BRA" target="HRV">
      <data key="d0">70014</data>
    </edge>
    <edge source="BRA" target="CZE">
      <data key="d0">696614</data>
    </edge>
    <edge source="BRA" target="DNK">
      <data key="d0">468237</data>
    </edge>
    <edge source="BRA" target="ECU">
      <data key="d0">14758440</data>
    </edge>
    <edge source="BRA" target="SLV">
      <data key="d0">723882</data>
    </edge>
    <edge source="BRA" target="EST">
      <data key="d0">15237</data>
    </edge>
    <edge source="BRA" target="FIN">
      <data key="d0">86354</data>
    </edge>
    <edge source="BRA" target="FRA">
      <data key="d0">23602919</data>
    </edge>
    <edge source="BRA" target="GEO">
      <data key="d0">14990</data>
    </edge>
    <edge source="BRA" target="PSE">
      <data key="d0">117965</data>
    </edge>
    <edge source="BRA" target="DEU">
      <data key="d0">39999922</data>
    </edge>
    <edge source="BRA" target="GHA">
      <data key="d0">132392</data>
    </edge>
    <edge source="BRA" target="GRC">
      <data key="d0">100386</data>
    </edge>
    <edge source="BRA" target="GTM">
      <data key="d0">3030717</data>
    </edge>
    <edge source="BRA" target="HND">
      <data key="d0">1190132</data>
    </edge>
    <edge source="BRA" target="HKG">
      <data key="d0">1048738</data>
    </edge>
    <edge source="BRA" target="HUN">
      <data key="d0">701547</data>
    </edge>
    <edge source="BRA" target="IDN">
      <data key="d0">9039947</data>
    </edge>
    <edge source="BRA" target="IRL">
      <data key="d0">117932</data>
    </edge>
    <edge source="BRA" target="ISR">
      <data key="d0">1886008</data>
    </edge>
    <edge source="BRA" target="ITA">
      <data key="d0">13718411</data>
    </edge>
    <edge source="BRA" target="CIV">
      <data key="d0">33589</data>
    </edge>
    <edge source="BRA" target="JAM">
      <data key="d0">82312</data>
    </edge>
    <edge source="BRA" target="JPN">
      <data key="d0">3616589</data>
    </edge>
    <edge source="BRA" target="KAZ">
      <data key="d0">214954</data>
    </edge>
    <edge source="BRA" target="JOR">
      <data key="d0">301663</data>
    </edge>
    <edge source="BRA" target="KOR">
      <data key="d0">1251186</data>
    </edge>
    <edge source="BRA" target="KGZ">
      <data key="d0">27590</data>
    </edge>
    <edge source="BRA" target="LBN">
      <data key="d0">448633</data>
    </edge>
    <edge source="BRA" target="LTU">
      <data key="d0">136297</data>
    </edge>
    <edge source="BRA" target="MDG">
      <data key="d0">202765</data>
    </edge>
    <edge source="BRA" target="MWI">
      <data key="d0">10941</data>
    </edge>
    <edge source="BRA" target="MYS">
      <data key="d0">2123837</data>
    </edge>
    <edge source="BRA" target="MRT">
      <data key="d0">2753214</data>
    </edge>
    <edge source="BRA" target="MUS">
      <data key="d0">204364</data>
    </edge>
    <edge source="BRA" target="MEX">
      <data key="d0">28337708</data>
    </edge>
    <edge source="BRA" target="MAR">
      <data key="d0">505083</data>
    </edge>
    <edge source="BRA" target="MOZ">
      <data key="d0">595254</data>
    </edge>
    <edge source="BRA" target="OMN">
      <data key="d0">551951</data>
    </edge>
    <edge source="BRA" target="NLD">
      <data key="d0">4635808</data>
    </edge>
    <edge source="BRA" target="NZL">
      <data key="d0">147673</data>
    </edge>
    <edge source="BRA" target="NIC">
      <data key="d0">524710</data>
    </edge>
    <edge source="BRA" target="NOR">
      <data key="d0">207036</data>
    </edge>
    <edge source="BRA" target="PAK">
      <data key="d0">2255183</data>
    </edge>
    <edge source="BRA" target="PAN">
      <data key="d0">14671596</data>
    </edge>
    <edge source="BRA" target="PRY">
      <data key="d0">11085396</data>
    </edge>
    <edge source="BRA" target="PER">
      <data key="d0">20743051</data>
    </edge>
    <edge source="BRA" target="PHL">
      <data key="d0">377701</data>
    </edge>
    <edge source="BRA" target="POL">
      <data key="d0">792956</data>
    </edge>
    <edge source="BRA" target="PRT">
      <data key="d0">846341</data>
    </edge>
    <edge source="BRA" target="ROU">
      <data key="d0">1458251</data>
    </edge>
    <edge source="BRA" target="RUS">
      <data key="d0">4555811</data>
    </edge>
    <edge source="BRA" target="SAU">
      <data key="d0">1196416</data>
    </edge>
    <edge source="BRA" target="SEN">
      <data key="d0">156415</data>
    </edge>
    <edge source="BRA" target="SRB">
      <data key="d0">373218</data>
    </edge>
    <edge source="BRA" target="IND">
      <data key="d0">12450179</data>
    </edge>
    <edge source="BRA" target="SGP">
      <data key="d0">7023740</data>
    </edge>
    <edge source="BRA" target="SVK">
      <data key="d0">1937726</data>
    </edge>
    <edge source="BRA" target="VNM">
      <data key="d0">740719</data>
    </edge>
    <edge source="BRA" target="SVN">
      <data key="d0">49021</data>
    </edge>
    <edge source="BRA" target="ZAF">
      <data key="d0">6670893</data>
    </edge>
    <edge source="BRA" target="ZWE">
      <data key="d0">19982</data>
    </edge>
    <edge source="BRA" target="ESP">
      <data key="d0">9249014</data>
    </edge>
    <edge source="BRA" target="SWE">
      <data key="d0">5801930</data>
    </edge>
    <edge source="BRA" target="CHE">
      <data key="d0">2298924</data>
    </edge>
    <edge source="BRA" target="THA">
      <data key="d0">1465554</data>
    </edge>
    <edge source="BRA" target="ARE">
      <data key="d0">1963705</data>
    </edge>
    <edge source="BRA" target="TUN">
      <data key="d0">316324</data>
    </edge>
    <edge source="BRA" target="TUR">
      <data key="d0">6568962</data>
    </edge>
    <edge source="BRA" target="UKR">
      <data key="d0">49833</data>
    </edge>
    <edge source="BRA" target="MKD">
      <data key="d0">64710</data>
    </edge>
    <edge source="BRA" target="EGY">
      <data key="d0">1768786</data>
    </edge>
    <edge source="BRA" target="GBR">
      <data key="d0">6561607</data>
    </edge>
    <edge source="BRA" target="TZA">
      <data key="d0">129088</data>
    </edge>
    <edge source="BRA" target="USA">
      <data key="d0">130440430</data>
    </edge>
    <edge source="BRA" target="BFA">
      <data key="d0">89171</data>
    </edge>
    <edge source="BRA" target="URY">
      <data key="d0">6600366</data>
    </edge>
    <edge source="BGR" target="ALB">
      <data key="d0">96814</data>
    </edge>
    <edge source="BGR" target="AZE">
      <data key="d0">228720</data>
    </edge>
    <edge source="BGR" target="ARG">
      <data key="d0">20513</data>
    </edge>
    <edge source="BGR" target="AUS">
      <data key="d0">168104</data>
    </edge>
    <edge source="BGR" target="AUT">
      <data key="d0">521807</data>
    </edge>
    <edge source="BGR" target="ARM">
      <data key="d0">186321</data>
    </edge>
    <edge source="BGR" target="BEL">
      <data key="d0">13856927</data>
    </edge>
    <edge source="BGR" target="BRA">
      <data key="d0">202509</data>
    </edge>
    <edge source="BGR" target="BLR">
      <data key="d0">415699</data>
    </edge>
    <edge source="BGR" target="CAN">
      <data key="d0">137417</data>
    </edge>
    <edge source="BGR" target="CHL">
      <data key="d0">242570</data>
    </edge>
    <edge source="BGR" target="CHN">
      <data key="d0">7095823</data>
    </edge>
    <edge source="BGR" target="COL">
      <data key="d0">586269</data>
    </edge>
    <edge source="BGR" target="CRI">
      <data key="d0">235242</data>
    </edge>
    <edge source="BGR" target="HRV">
      <data key="d0">296452</data>
    </edge>
    <edge source="BGR" target="CZE">
      <data key="d0">6114345</data>
    </edge>
    <edge source="BGR" target="DNK">
      <data key="d0">1670342</data>
    </edge>
    <edge source="BGR" target="ECU">
      <data key="d0">487912</data>
    </edge>
    <edge source="BGR" target="SLV">
      <data key="d0">242552</data>
    </edge>
    <edge source="BGR" target="ETH">
      <data key="d0">376263</data>
    </edge>
    <edge source="BGR" target="EST">
      <data key="d0">145775</data>
    </edge>
    <edge source="BGR" target="FIN">
      <data key="d0">141163</data>
    </edge>
    <edge source="BGR" target="FRA">
      <data key="d0">2409213</data>
    </edge>
    <edge source="BGR" target="GEO">
      <data key="d0">95826</data>
    </edge>
    <edge source="BGR" target="DEU">
      <data key="d0">47197798</data>
    </edge>
    <edge source="BGR" target="GRC">
      <data key="d0">41169729</data>
    </edge>
    <edge source="BGR" target="GTM">
      <data key="d0">61155</data>
    </edge>
    <edge source="BGR" target="HKG">
      <data key="d0">2425860</data>
    </edge>
    <edge source="BGR" target="HUN">
      <data key="d0">3373768</data>
    </edge>
    <edge source="BGR" target="IDN">
      <data key="d0">485645</data>
    </edge>
    <edge source="BGR" target="ISR">
      <data key="d0">167857</data>
    </edge>
    <edge source="BGR" target="ITA">
      <data key="d0">19553243</data>
    </edge>
    <edge source="BGR" target="JPN">
      <data key="d0">991482</data>
    </edge>
    <edge source="BGR" target="KAZ">
      <data key="d0">1115404</data>
    </edge>
    <edge source="BGR" target="JOR">
      <data key="d0">52359</data>
    </edge>
    <edge source="BGR" target="KOR">
      <data key="d0">1324282</data>
    </edge>
    <edge source="BGR" target="KGZ">
      <data key="d0">53565</data>
    </edge>
    <edge source="BGR" target="LBN">
      <data key="d0">415067</data>
    </edge>
    <edge source="BGR" target="LVA">
      <data key="d0">14282</data>
    </edge>
    <edge source="BGR" target="LTU">
      <data key="d0">157074</data>
    </edge>
    <edge source="BGR" target="MYS">
      <data key="d0">320419</data>
    </edge>
    <edge source="BGR" target="MEX">
      <data key="d0">1601182</data>
    </edge>
    <edge source="BGR" target="MDA">
      <data key="d0">2543523</data>
    </edge>
    <edge source="BGR" target="MAR">
      <data key="d0">534211</data>
    </edge>
    <edge source="BGR" target="OMN">
      <data key="d0">596925</data>
    </edge>
    <edge source="BGR" target="NLD">
      <data key="d0">43283105</data>
    </edge>
    <edge source="BGR" target="NIC">
      <data key="d0">12014</data>
    </edge>
    <edge source="BGR" target="NOR">
      <data key="d0">581653</data>
    </edge>
    <edge source="BGR" target="PAK">
      <data key="d0">86208</data>
    </edge>
    <edge source="BGR" target="PAN">
      <data key="d0">72029</data>
    </edge>
    <edge source="BGR" target="PER">
      <data key="d0">409273</data>
    </edge>
    <edge source="BGR" target="PHL">
      <data key="d0">10123</data>
    </edge>
    <edge source="BGR" target="POL">
      <data key="d0">3464699</data>
    </edge>
    <edge source="BGR" target="PRT">
      <data key="d0">379194</data>
    </edge>
    <edge source="BGR" target="ROU">
      <data key="d0">5425226</data>
    </edge>
    <edge source="BGR" target="RUS">
      <data key="d0">15481581</data>
    </edge>
    <edge source="BGR" target="SAU">
      <data key="d0">150260</data>
    </edge>
    <edge source="BGR" target="SRB">
      <data key="d0">3011908</data>
    </edge>
    <edge source="BGR" target="IND">
      <data key="d0">7502162</data>
    </edge>
    <edge source="BGR" target="SGP">
      <data key="d0">968336</data>
    </edge>
    <edge source="BGR" target="SVK">
      <data key="d0">1708497</data>
    </edge>
    <edge source="BGR" target="VNM">
      <data key="d0">314626</data>
    </edge>
    <edge source="BGR" target="SVN">
      <data key="d0">766856</data>
    </edge>
    <edge source="BGR" target="ZAF">
      <data key="d0">238313</data>
    </edge>
    <edge source="BGR" target="ZWE">
      <data key="d0">16782</data>
    </edge>
    <edge source="BGR" target="ESP">
      <data key="d0">1237201</data>
    </edge>
    <edge source="BGR" target="SWE">
      <data key="d0">3277848</data>
    </edge>
    <edge source="BGR" target="CHE">
      <data key="d0">3548117</data>
    </edge>
    <edge source="BGR" target="THA">
      <data key="d0">259370</data>
    </edge>
    <edge source="BGR" target="ARE">
      <data key="d0">222096</data>
    </edge>
    <edge source="BGR" target="TUN">
      <data key="d0">98785</data>
    </edge>
    <edge source="BGR" target="TUR">
      <data key="d0">2724806</data>
    </edge>
    <edge source="BGR" target="UGA">
      <data key="d0">13064</data>
    </edge>
    <edge source="BGR" target="UKR">
      <data key="d0">1963974</data>
    </edge>
    <edge source="BGR" target="MKD">
      <data key="d0">1615828</data>
    </edge>
    <edge source="BGR" target="EGY">
      <data key="d0">824148</data>
    </edge>
    <edge source="BGR" target="GBR">
      <data key="d0">3753720</data>
    </edge>
    <edge source="BGR" target="USA">
      <data key="d0">17403509</data>
    </edge>
    <edge source="BGR" target="URY">
      <data key="d0">17016</data>
    </edge>
    <edge source="LKA" target="AUS">
      <data key="d0">216515</data>
    </edge>
    <edge source="LKA" target="AUT">
      <data key="d0">58379</data>
    </edge>
    <edge source="LKA" target="BOL">
      <data key="d0">106647</data>
    </edge>
    <edge source="LKA" target="BRA">
      <data key="d0">492549</data>
    </edge>
    <edge source="LKA" target="CAN">
      <data key="d0">46701</data>
    </edge>
    <edge source="LKA" target="CHN">
      <data key="d0">1504404</data>
    </edge>
    <edge source="LKA" target="DNK">
      <data key="d0">205296</data>
    </edge>
    <edge source="LKA" target="FIN">
      <data key="d0">15416</data>
    </edge>
    <edge source="LKA" target="FRA">
      <data key="d0">34884</data>
    </edge>
    <edge source="LKA" target="DEU">
      <data key="d0">10692154</data>
    </edge>
    <edge source="LKA" target="GRC">
      <data key="d0">32352</data>
    </edge>
    <edge source="LKA" target="HKG">
      <data key="d0">1402175</data>
    </edge>
    <edge source="LKA" target="HUN">
      <data key="d0">463201</data>
    </edge>
    <edge source="LKA" target="IDN">
      <data key="d0">95561</data>
    </edge>
    <edge source="LKA" target="ITA">
      <data key="d0">157161</data>
    </edge>
    <edge source="LKA" target="JPN">
      <data key="d0">4848911</data>
    </edge>
    <edge source="LKA" target="KOR">
      <data key="d0">119180</data>
    </edge>
    <edge source="LKA" target="MYS">
      <data key="d0">29966</data>
    </edge>
    <edge source="LKA" target="NLD">
      <data key="d0">205392</data>
    </edge>
    <edge source="LKA" target="NZL">
      <data key="d0">21812</data>
    </edge>
    <edge source="LKA" target="NOR">
      <data key="d0">66872</data>
    </edge>
    <edge source="LKA" target="PAK">
      <data key="d0">23874</data>
    </edge>
    <edge source="LKA" target="PAN">
      <data key="d0">56103</data>
    </edge>
    <edge source="LKA" target="PHL">
      <data key="d0">24065</data>
    </edge>
    <edge source="LKA" target="ROU">
      <data key="d0">54339</data>
    </edge>
    <edge source="LKA" target="SAU">
      <data key="d0">17481</data>
    </edge>
    <edge source="LKA" target="IND">
      <data key="d0">4519747</data>
    </edge>
    <edge source="LKA" target="SGP">
      <data key="d0">226031</data>
    </edge>
    <edge source="LKA" target="VNM">
      <data key="d0">39259</data>
    </edge>
    <edge source="LKA" target="SVN">
      <data key="d0">33844</data>
    </edge>
    <edge source="LKA" target="SWE">
      <data key="d0">534965</data>
    </edge>
    <edge source="LKA" target="CHE">
      <data key="d0">105655</data>
    </edge>
    <edge source="LKA" target="THA">
      <data key="d0">170702</data>
    </edge>
    <edge source="LKA" target="ARE">
      <data key="d0">10889</data>
    </edge>
    <edge source="LKA" target="TUR">
      <data key="d0">209849</data>
    </edge>
    <edge source="LKA" target="GBR">
      <data key="d0">1785767</data>
    </edge>
    <edge source="LKA" target="USA">
      <data key="d0">7830811</data>
    </edge>
    <edge source="CHL" target="ARG">
      <data key="d0">5660101</data>
    </edge>
    <edge source="CHL" target="AUS">
      <data key="d0">108928</data>
    </edge>
    <edge source="CHL" target="AUT">
      <data key="d0">113767</data>
    </edge>
    <edge source="CHL" target="BEL">
      <data key="d0">53500</data>
    </edge>
    <edge source="CHL" target="BOL">
      <data key="d0">4482840</data>
    </edge>
    <edge source="CHL" target="BRA">
      <data key="d0">2880621</data>
    </edge>
    <edge source="CHL" target="CAN">
      <data key="d0">1469578</data>
    </edge>
    <edge source="CHL" target="CHN">
      <data key="d0">314592</data>
    </edge>
    <edge source="CHL" target="COL">
      <data key="d0">1425992</data>
    </edge>
    <edge source="CHL" target="CRI">
      <data key="d0">534398</data>
    </edge>
    <edge source="CHL" target="DNK">
      <data key="d0">26248</data>
    </edge>
    <edge source="CHL" target="ECU">
      <data key="d0">765723</data>
    </edge>
    <edge source="CHL" target="SLV">
      <data key="d0">37595</data>
    </edge>
    <edge source="CHL" target="FIN">
      <data key="d0">10297</data>
    </edge>
    <edge source="CHL" target="FRA">
      <data key="d0">320675</data>
    </edge>
    <edge source="CHL" target="DEU">
      <data key="d0">1495737</data>
    </edge>
    <edge source="CHL" target="GHA">
      <data key="d0">10392</data>
    </edge>
    <edge source="CHL" target="GTM">
      <data key="d0">96446</data>
    </edge>
    <edge source="CHL" target="HND">
      <data key="d0">37614</data>
    </edge>
    <edge source="CHL" target="HKG">
      <data key="d0">64086</data>
    </edge>
    <edge source="CHL" target="IDN">
      <data key="d0">43172</data>
    </edge>
    <edge source="CHL" target="IRL">
      <data key="d0">62913</data>
    </edge>
    <edge source="CHL" target="ITA">
      <data key="d0">80869</data>
    </edge>
    <edge source="CHL" target="JPN">
      <data key="d0">87384</data>
    </edge>
    <edge source="CHL" target="KOR">
      <data key="d0">163132</data>
    </edge>
    <edge source="CHL" target="LBN">
      <data key="d0">10075</data>
    </edge>
    <edge source="CHL" target="MRT">
      <data key="d0">38091</data>
    </edge>
    <edge source="CHL" target="MEX">
      <data key="d0">1068533</data>
    </edge>
    <edge source="CHL" target="NLD">
      <data key="d0">524992</data>
    </edge>
    <edge source="CHL" target="NZL">
      <data key="d0">2197434</data>
    </edge>
    <edge source="CHL" target="NIC">
      <data key="d0">51146</data>
    </edge>
    <edge source="CHL" target="NOR">
      <data key="d0">11077</data>
    </edge>
    <edge source="CHL" target="PAN">
      <data key="d0">193923</data>
    </edge>
    <edge source="CHL" target="PRY">
      <data key="d0">794008</data>
    </edge>
    <edge source="CHL" target="PER">
      <data key="d0">7977341</data>
    </edge>
    <edge source="CHL" target="PHL">
      <data key="d0">42837</data>
    </edge>
    <edge source="CHL" target="SVK">
      <data key="d0">36922</data>
    </edge>
    <edge source="CHL" target="ZAF">
      <data key="d0">74414</data>
    </edge>
    <edge source="CHL" target="ESP">
      <data key="d0">72182</data>
    </edge>
    <edge source="CHL" target="SWE">
      <data key="d0">54729</data>
    </edge>
    <edge source="CHL" target="CHE">
      <data key="d0">2223734</data>
    </edge>
    <edge source="CHL" target="GBR">
      <data key="d0">130006</data>
    </edge>
    <edge source="CHL" target="TZA">
      <data key="d0">22060</data>
    </edge>
    <edge source="CHL" target="USA">
      <data key="d0">7587319</data>
    </edge>
    <edge source="CHL" target="URY">
      <data key="d0">1034252</data>
    </edge>
    <edge source="CHN" target="ALB">
      <data key="d0">5439494</data>
    </edge>
    <edge source="CHN" target="DZA">
      <data key="d0">95742840</data>
    </edge>
    <edge source="CHN" target="AZE">
      <data key="d0">9864364</data>
    </edge>
    <edge source="CHN" target="ARG">
      <data key="d0">233975288</data>
    </edge>
    <edge source="CHN" target="AUS">
      <data key="d0">320846448</data>
    </edge>
    <edge source="CHN" target="AUT">
      <data key="d0">33418778</data>
    </edge>
    <edge source="CHN" target="ARM">
      <data key="d0">1699823</data>
    </edge>
    <edge source="CHN" target="BEL">
      <data key="d0">196701925</data>
    </edge>
    <edge source="CHN" target="BOL">
      <data key="d0">5077486</data>
    </edge>
    <edge source="CHN" target="BWA">
      <data key="d0">1527690</data>
    </edge>
    <edge source="CHN" target="BRA">
      <data key="d0">1821142304</data>
    </edge>
    <edge source="CHN" target="BGR">
      <data key="d0">13013204</data>
    </edge>
    <edge source="CHN" target="BDI">
      <data key="d0">1433375</data>
    </edge>
    <edge source="CHN" target="BLR">
      <data key="d0">17972757</data>
    </edge>
    <edge source="CHN" target="KHM">
      <data key="d0">10380937</data>
    </edge>
    <edge source="CHN" target="CMR">
      <data key="d0">16264484</data>
    </edge>
    <edge source="CHN" target="CAN">
      <data key="d0">250224148</data>
    </edge>
    <edge source="CHN" target="CAF">
      <data key="d0">749980</data>
    </edge>
    <edge source="CHN" target="LKA">
      <data key="d0">22432636</data>
    </edge>
    <edge source="CHN" target="CHL">
      <data key="d0">72656641</data>
    </edge>
    <edge source="CHN" target="COL">
      <data key="d0">66121137</data>
    </edge>
    <edge source="CHN" target="CRI">
      <data key="d0">29258628</data>
    </edge>
    <edge source="CHN" target="HRV">
      <data key="d0">5508153</data>
    </edge>
    <edge source="CHN" target="CZE">
      <data key="d0">142321227</data>
    </edge>
    <edge source="CHN" target="BEN">
      <data key="d0">4779211</data>
    </edge>
    <edge source="CHN" target="DNK">
      <data key="d0">76519488</data>
    </edge>
    <edge source="CHN" target="ECU">
      <data key="d0">41267155</data>
    </edge>
    <edge source="CHN" target="SLV">
      <data key="d0">7425987</data>
    </edge>
    <edge source="CHN" target="ETH">
      <data key="d0">19868610</data>
    </edge>
    <edge source="CHN" target="EST">
      <data key="d0">20536232</data>
    </edge>
    <edge source="CHN" target="FIN">
      <data key="d0">102104016</data>
    </edge>
    <edge source="CHN" target="FRA">
      <data key="d0">285435068</data>
    </edge>
    <edge source="CHN" target="GEO">
      <data key="d0">8692542</data>
    </edge>
    <edge source="CHN" target="GMB">
      <data key="d0">205870</data>
    </edge>
    <edge source="CHN" target="PSE">
      <data key="d0">572698</data>
    </edge>
    <edge source="CHN" target="DEU">
      <data key="d0">2226733402</data>
    </edge>
    <edge source="CHN" target="GHA">
      <data key="d0">112276477</data>
    </edge>
    <edge source="CHN" target="GRC">
      <data key="d0">25719350</data>
    </edge>
    <edge source="CHN" target="GTM">
      <data key="d0">9790542</data>
    </edge>
    <edge source="CHN" target="HND">
      <data key="d0">6586040</data>
    </edge>
    <edge source="CHN" target="HKG">
      <data key="d0">17153624103</data>
    </edge>
    <edge source="CHN" target="HUN">
      <data key="d0">811857071</data>
    </edge>
    <edge source="CHN" target="IDN">
      <data key="d0">954291909</data>
    </edge>
    <edge source="CHN" target="IRL">
      <data key="d0">32103431</data>
    </edge>
    <edge source="CHN" target="ISR">
      <data key="d0">75463174</data>
    </edge>
    <edge source="CHN" target="ITA">
      <data key="d0">352749890</data>
    </edge>
    <edge source="CHN" target="CIV">
      <data key="d0">4522696</data>
    </edge>
    <edge source="CHN" target="JAM">
      <data key="d0">11345760</data>
    </edge>
    <edge source="CHN" target="JPN">
      <data key="d0">4315211797</data>
    </edge>
    <edge source="CHN" target="KAZ">
      <data key="d0">82204070</data>
    </edge>
    <edge source="CHN" target="JOR">
      <data key="d0">24968249</data>
    </edge>
    <edge source="CHN" target="KOR">
      <data key="d0">3617860585</data>
    </edge>
    <edge source="CHN" target="KGZ">
      <data key="d0">12639396</data>
    </edge>
    <edge source="CHN" target="LBN">
      <data key="d0">14279354</data>
    </edge>
    <edge source="CHN" target="LVA">
      <data key="d0">24904902</data>
    </edge>
    <edge source="CHN" target="LTU">
      <data key="d0">65642359</data>
    </edge>
    <edge source="CHN" target="MDG">
      <data key="d0">4389444</data>
    </edge>
    <edge source="CHN" target="MWI">
      <data key="d0">1864084</data>
    </edge>
    <edge source="CHN" target="MYS">
      <data key="d0">2153368432</data>
    </edge>
    <edge source="CHN" target="MRT">
      <data key="d0">2113374</data>
    </edge>
    <edge source="CHN" target="MUS">
      <data key="d0">3286091</data>
    </edge>
    <edge source="CHN" target="MEX">
      <data key="d0">3075336932</data>
    </edge>
    <edge source="CHN" target="MDA">
      <data key="d0">2289041</data>
    </edge>
    <edge source="CHN" target="MAR">
      <data key="d0">24935156</data>
    </edge>
    <edge source="CHN" target="MOZ">
      <data key="d0">10912337</data>
    </edge>
    <edge source="CHN" target="OMN">
      <data key="d0">7800614</data>
    </edge>
    <edge source="CHN" target="NAM">
      <data key="d0">1149809</data>
    </edge>
    <edge source="CHN" target="NLD">
      <data key="d0">558117004</data>
    </edge>
    <edge source="CHN" target="NZL">
      <data key="d0">23766886</data>
    </edge>
    <edge source="CHN" target="NIC">
      <data key="d0">4888156</data>
    </edge>
    <edge source="CHN" target="NER">
      <data key="d0">6338892</data>
    </edge>
    <edge source="CHN" target="NOR">
      <data key="d0">45544434</data>
    </edge>
    <edge source="CHN" target="PAK">
      <data key="d0">128947995</data>
    </edge>
    <edge source="CHN" target="PAN">
      <data key="d0">37850886</data>
    </edge>
    <edge source="CHN" target="PRY">
      <data key="d0">12377618</data>
    </edge>
    <edge source="CHN" target="PER">
      <data key="d0">47791220</data>
    </edge>
    <edge source="CHN" target="PHL">
      <data key="d0">172235563</data>
    </edge>
    <edge source="CHN" target="POL">
      <data key="d0">1136024825</data>
    </edge>
    <edge source="CHN" target="PRT">
      <data key="d0">42985869</data>
    </edge>
    <edge source="CHN" target="ROU">
      <data key="d0">190805149</data>
    </edge>
    <edge source="CHN" target="RUS">
      <data key="d0">837705933</data>
    </edge>
    <edge source="CHN" target="SAU">
      <data key="d0">159399972</data>
    </edge>
    <edge source="CHN" target="SEN">
      <data key="d0">4668138</data>
    </edge>
    <edge source="CHN" target="SRB">
      <data key="d0">4640964</data>
    </edge>
    <edge source="CHN" target="IND">
      <data key="d0">828885200</data>
    </edge>
    <edge source="CHN" target="SGP">
      <data key="d0">593338494</data>
    </edge>
    <edge source="CHN" target="SVK">
      <data key="d0">635876588</data>
    </edge>
    <edge source="CHN" target="VNM">
      <data key="d0">650992159</data>
    </edge>
    <edge source="CHN" target="SVN">
      <data key="d0">40578739</data>
    </edge>
    <edge source="CHN" target="ZAF">
      <data key="d0">108252337</data>
    </edge>
    <edge source="CHN" target="ZWE">
      <data key="d0">9729316</data>
    </edge>
    <edge source="CHN" target="ESP">
      <data key="d0">208687111</data>
    </edge>
    <edge source="CHN" target="SWE">
      <data key="d0">74782921</data>
    </edge>
    <edge source="CHN" target="CHE">
      <data key="d0">76348079</data>
    </edge>
    <edge source="CHN" target="THA">
      <data key="d0">1661218649</data>
    </edge>
    <edge source="CHN" target="TGO">
      <data key="d0">121713067</data>
    </edge>
    <edge source="CHN" target="ARE">
      <data key="d0">174228140</data>
    </edge>
    <edge source="CHN" target="TUN">
      <data key="d0">19182015</data>
    </edge>
    <edge source="CHN" target="TUR">
      <data key="d0">984512076</data>
    </edge>
    <edge source="CHN" target="UGA">
      <data key="d0">5706928</data>
    </edge>
    <edge source="CHN" target="UKR">
      <data key="d0">71557165</data>
    </edge>
    <edge source="CHN" target="MKD">
      <data key="d0">1261407</data>
    </edge>
    <edge source="CHN" target="EGY">
      <data key="d0">135005400</data>
    </edge>
    <edge source="CHN" target="GBR">
      <data key="d0">526287450</data>
    </edge>
    <edge source="CHN" target="TZA">
      <data key="d0">20224191</data>
    </edge>
    <edge source="CHN" target="USA">
      <data key="d0">6531459611</data>
    </edge>
    <edge source="CHN" target="BFA">
      <data key="d0">2399419</data>
    </edge>
    <edge source="CHN" target="URY">
      <data key="d0">30131113</data>
    </edge>
    <edge source="COL" target="ARG">
      <data key="d0">650046</data>
    </edge>
    <edge source="COL" target="AUS">
      <data key="d0">10480</data>
    </edge>
    <edge source="COL" target="AUT">
      <data key="d0">19845</data>
    </edge>
    <edge source="COL" target="BEL">
      <data key="d0">102344</data>
    </edge>
    <edge source="COL" target="BOL">
      <data key="d0">274804</data>
    </edge>
    <edge source="COL" target="BRA">
      <data key="d0">10169668</data>
    </edge>
    <edge source="COL" target="CAN">
      <data key="d0">765746</data>
    </edge>
    <edge source="COL" target="CHL">
      <data key="d0">2301973</data>
    </edge>
    <edge source="COL" target="CHN">
      <data key="d0">10641</data>
    </edge>
    <edge source="COL" target="CRI">
      <data key="d0">2319476</data>
    </edge>
    <edge source="COL" target="CZE">
      <data key="d0">19167</data>
    </edge>
    <edge source="COL" target="DNK">
      <data key="d0">18859</data>
    </edge>
    <edge source="COL" target="ECU">
      <data key="d0">10485390</data>
    </edge>
    <edge source="COL" target="SLV">
      <data key="d0">119551</data>
    </edge>
    <edge source="COL" target="FRA">
      <data key="d0">1688714</data>
    </edge>
    <edge source="COL" target="DEU">
      <data key="d0">680737</data>
    </edge>
    <edge source="COL" target="GRC">
      <data key="d0">18950</data>
    </edge>
    <edge source="COL" target="GTM">
      <data key="d0">466731</data>
    </edge>
    <edge source="COL" target="HND">
      <data key="d0">180556</data>
    </edge>
    <edge source="COL" target="IDN">
      <data key="d0">240224</data>
    </edge>
    <edge source="COL" target="IRL">
      <data key="d0">475841</data>
    </edge>
    <edge source="COL" target="ISR">
      <data key="d0">97794</data>
    </edge>
    <edge source="COL" target="ITA">
      <data key="d0">42584</data>
    </edge>
    <edge source="COL" target="JAM">
      <data key="d0">61018</data>
    </edge>
    <edge source="COL" target="JPN">
      <data key="d0">301847</data>
    </edge>
    <edge source="COL" target="KOR">
      <data key="d0">1452229</data>
    </edge>
    <edge source="COL" target="MYS">
      <data key="d0">170692</data>
    </edge>
    <edge source="COL" target="MEX">
      <data key="d0">3303181</data>
    </edge>
    <edge source="COL" target="NLD">
      <data key="d0">80676</data>
    </edge>
    <edge source="COL" target="NIC">
      <data key="d0">192102</data>
    </edge>
    <edge source="COL" target="NOR">
      <data key="d0">10291</data>
    </edge>
    <edge source="COL" target="PAN">
      <data key="d0">1972757</data>
    </edge>
    <edge source="COL" target="PRY">
      <data key="d0">100242</data>
    </edge>
    <edge source="COL" target="PER">
      <data key="d0">5048031</data>
    </edge>
    <edge source="COL" target="SAU">
      <data key="d0">26425</data>
    </edge>
    <edge source="COL" target="IND">
      <data key="d0">63780</data>
    </edge>
    <edge source="COL" target="SGP">
      <data key="d0">17528</data>
    </edge>
    <edge source="COL" target="ZAF">
      <data key="d0">13987</data>
    </edge>
    <edge source="COL" target="ESP">
      <data key="d0">69207</data>
    </edge>
    <edge source="COL" target="SWE">
      <data key="d0">10287</data>
    </edge>
    <edge source="COL" target="CHE">
      <data key="d0">426642</data>
    </edge>
    <edge source="COL" target="THA">
      <data key="d0">42377</data>
    </edge>
    <edge source="COL" target="ARE">
      <data key="d0">18566</data>
    </edge>
    <edge source="COL" target="GBR">
      <data key="d0">587979</data>
    </edge>
    <edge source="COL" target="USA">
      <data key="d0">8943059</data>
    </edge>
    <edge source="COL" target="URY">
      <data key="d0">119400</data>
    </edge>
    <edge source="CRI" target="ARG">
      <data key="d0">2911173</data>
    </edge>
    <edge source="CRI" target="AUS">
      <data key="d0">2121934</data>
    </edge>
    <edge source="CRI" target="AUT">
      <data key="d0">148629</data>
    </edge>
    <edge source="CRI" target="BEL">
      <data key="d0">31761381</data>
    </edge>
    <edge source="CRI" target="BOL">
      <data key="d0">52735</data>
    </edge>
    <edge source="CRI" target="BRA">
      <data key="d0">2076768</data>
    </edge>
    <edge source="CRI" target="CAN">
      <data key="d0">3683050</data>
    </edge>
    <edge source="CRI" target="CHL">
      <data key="d0">1166931</data>
    </edge>
    <edge source="CRI" target="CHN">
      <data key="d0">605629</data>
    </edge>
    <edge source="CRI" target="COL">
      <data key="d0">2850735</data>
    </edge>
    <edge source="CRI" target="ECU">
      <data key="d0">1068018</data>
    </edge>
    <edge source="CRI" target="SLV">
      <data key="d0">1148248</data>
    </edge>
    <edge source="CRI" target="FIN">
      <data key="d0">110652</data>
    </edge>
    <edge source="CRI" target="FRA">
      <data key="d0">416572</data>
    </edge>
    <edge source="CRI" target="DEU">
      <data key="d0">305456</data>
    </edge>
    <edge source="CRI" target="GTM">
      <data key="d0">654369</data>
    </edge>
    <edge source="CRI" target="HND">
      <data key="d0">395495</data>
    </edge>
    <edge source="CRI" target="HKG">
      <data key="d0">1324493</data>
    </edge>
    <edge source="CRI" target="IRL">
      <data key="d0">6471554</data>
    </edge>
    <edge source="CRI" target="ISR">
      <data key="d0">16065</data>
    </edge>
    <edge source="CRI" target="ITA">
      <data key="d0">89310</data>
    </edge>
    <edge source="CRI" target="JAM">
      <data key="d0">434738</data>
    </edge>
    <edge source="CRI" target="JPN">
      <data key="d0">2770969</data>
    </edge>
    <edge source="CRI" target="KOR">
      <data key="d0">80858</data>
    </edge>
    <edge source="CRI" target="MYS">
      <data key="d0">509931</data>
    </edge>
    <edge source="CRI" target="MEX">
      <data key="d0">2534853</data>
    </edge>
    <edge source="CRI" target="NLD">
      <data key="d0">81364411</data>
    </edge>
    <edge source="CRI" target="NIC">
      <data key="d0">631754</data>
    </edge>
    <edge source="CRI" target="NOR">
      <data key="d0">84835</data>
    </edge>
    <edge source="CRI" target="PAN">
      <data key="d0">1537973</data>
    </edge>
    <edge source="CRI" target="PER">
      <data key="d0">1520517</data>
    </edge>
    <edge source="CRI" target="PHL">
      <data key="d0">703002</data>
    </edge>
    <edge source="CRI" target="SGP">
      <data key="d0">470402</data>
    </edge>
    <edge source="CRI" target="VNM">
      <data key="d0">48861</data>
    </edge>
    <edge source="CRI" target="ESP">
      <data key="d0">534654</data>
    </edge>
    <edge source="CRI" target="SWE">
      <data key="d0">10478792</data>
    </edge>
    <edge source="CRI" target="CHE">
      <data key="d0">536645</data>
    </edge>
    <edge source="CRI" target="GBR">
      <data key="d0">472689</data>
    </edge>
    <edge source="CRI" target="USA">
      <data key="d0">861938733</data>
    </edge>
    <edge source="CRI" target="URY">
      <data key="d0">303658</data>
    </edge>
    <edge source="CZE" target="ALB">
      <data key="d0">34174</data>
    </edge>
    <edge source="CZE" target="DZA">
      <data key="d0">1864882</data>
    </edge>
    <edge source="CZE" target="AZE">
      <data key="d0">1998071</data>
    </edge>
    <edge source="CZE" target="ARG">
      <data key="d0">4409557</data>
    </edge>
    <edge source="CZE" target="AUS">
      <data key="d0">7732973</data>
    </edge>
    <edge source="CZE" target="AUT">
      <data key="d0">47583770</data>
    </edge>
    <edge source="CZE" target="ARM">
      <data key="d0">51284</data>
    </edge>
    <edge source="CZE" target="BEL">
      <data key="d0">57846404</data>
    </edge>
    <edge source="CZE" target="BOL">
      <data key="d0">82493</data>
    </edge>
    <edge source="CZE" target="BRA">
      <data key="d0">32526106</data>
    </edge>
    <edge source="CZE" target="BGR">
      <data key="d0">11698929</data>
    </edge>
    <edge source="CZE" target="BLR">
      <data key="d0">6402457</data>
    </edge>
    <edge source="CZE" target="CAN">
      <data key="d0">11906374</data>
    </edge>
    <edge source="CZE" target="CAF">
      <data key="d0">39451</data>
    </edge>
    <edge source="CZE" target="LKA">
      <data key="d0">136058</data>
    </edge>
    <edge source="CZE" target="CHL">
      <data key="d0">2778902</data>
    </edge>
    <edge source="CZE" target="CHN">
      <data key="d0">115938206</data>
    </edge>
    <edge source="CZE" target="COL">
      <data key="d0">1126400</data>
    </edge>
    <edge source="CZE" target="CRI">
      <data key="d0">229255</data>
    </edge>
    <edge source="CZE" target="HRV">
      <data key="d0">3521556</data>
    </edge>
    <edge source="CZE" target="DNK">
      <data key="d0">5269417</data>
    </edge>
    <edge source="CZE" target="ECU">
      <data key="d0">827447</data>
    </edge>
    <edge source="CZE" target="SLV">
      <data key="d0">259021</data>
    </edge>
    <edge source="CZE" target="ETH">
      <data key="d0">73159</data>
    </edge>
    <edge source="CZE" target="EST">
      <data key="d0">2615285</data>
    </edge>
    <edge source="CZE" target="FIN">
      <data key="d0">3132686</data>
    </edge>
    <edge source="CZE" target="FRA">
      <data key="d0">106123285</data>
    </edge>
    <edge source="CZE" target="GEO">
      <data key="d0">2297480</data>
    </edge>
    <edge source="CZE" target="PSE">
      <data key="d0">117528</data>
    </edge>
    <edge source="CZE" target="DEU">
      <data key="d0">575418849</data>
    </edge>
    <edge source="CZE" target="GHA">
      <data key="d0">75882</data>
    </edge>
    <edge source="CZE" target="GRC">
      <data key="d0">938303</data>
    </edge>
    <edge source="CZE" target="GTM">
      <data key="d0">34731</data>
    </edge>
    <edge source="CZE" target="HKG">
      <data key="d0">5534483</data>
    </edge>
    <edge source="CZE" target="HUN">
      <data key="d0">27750768</data>
    </edge>
    <edge source="CZE" target="IDN">
      <data key="d0">2486948</data>
    </edge>
    <edge source="CZE" target="IRL">
      <data key="d0">600878</data>
    </edge>
    <edge source="CZE" target="ISR">
      <data key="d0">29336000</data>
    </edge>
    <edge source="CZE" target="ITA">
      <data key="d0">75313197</data>
    </edge>
    <edge source="CZE" target="CIV">
      <data key="d0">14323</data>
    </edge>
    <edge source="CZE" target="JPN">
      <data key="d0">26664215</data>
    </edge>
    <edge source="CZE" target="KAZ">
      <data key="d0">10463860</data>
    </edge>
    <edge source="CZE" target="JOR">
      <data key="d0">943714</data>
    </edge>
    <edge source="CZE" target="KOR">
      <data key="d0">57012508</data>
    </edge>
    <edge source="CZE" target="KGZ">
      <data key="d0">41910</data>
    </edge>
    <edge source="CZE" target="LBN">
      <data key="d0">976072</data>
    </edge>
    <edge source="CZE" target="LVA">
      <data key="d0">2133062</data>
    </edge>
    <edge source="CZE" target="LTU">
      <data key="d0">4432556</data>
    </edge>
    <edge source="CZE" target="MDG">
      <data key="d0">32753</data>
    </edge>
    <edge source="CZE" target="MYS">
      <data key="d0">6470523</data>
    </edge>
    <edge source="CZE" target="MUS">
      <data key="d0">19227</data>
    </edge>
    <edge source="CZE" target="MEX">
      <data key="d0">6674045</data>
    </edge>
    <edge source="CZE" target="MDA">
      <data key="d0">249592</data>
    </edge>
    <edge source="CZE" target="MAR">
      <data key="d0">994670</data>
    </edge>
    <edge source="CZE" target="OMN">
      <data key="d0">791392</data>
    </edge>
    <edge source="CZE" target="NLD">
      <data key="d0">67190703</data>
    </edge>
    <edge source="CZE" target="NZL">
      <data key="d0">766571</data>
    </edge>
    <edge source="CZE" target="NER">
      <data key="d0">17953</data>
    </edge>
    <edge source="CZE" target="NOR">
      <data key="d0">4932934</data>
    </edge>
    <edge source="CZE" target="PAK">
      <data key="d0">869938</data>
    </edge>
    <edge source="CZE" target="PAN">
      <data key="d0">486865</data>
    </edge>
    <edge source="CZE" target="PRY">
      <data key="d0">84268</data>
    </edge>
    <edge source="CZE" target="PER">
      <data key="d0">1143607</data>
    </edge>
    <edge source="CZE" target="PHL">
      <data key="d0">2696356</data>
    </edge>
    <edge source="CZE" target="POL">
      <data key="d0">59782237</data>
    </edge>
    <edge source="CZE" target="PRT">
      <data key="d0">20649961</data>
    </edge>
    <edge source="CZE" target="ROU">
      <data key="d0">12513724</data>
    </edge>
    <edge source="CZE" target="RUS">
      <data key="d0">104153137</data>
    </edge>
    <edge source="CZE" target="SAU">
      <data key="d0">6748022</data>
    </edge>
    <edge source="CZE" target="SRB">
      <data key="d0">3027278</data>
    </edge>
    <edge source="CZE" target="IND">
      <data key="d0">19228894</data>
    </edge>
    <edge source="CZE" target="SGP">
      <data key="d0">9707750</data>
    </edge>
    <edge source="CZE" target="SVK">
      <data key="d0">123705475</data>
    </edge>
    <edge source="CZE" target="VNM">
      <data key="d0">2090715</data>
    </edge>
    <edge source="CZE" target="SVN">
      <data key="d0">10668362</data>
    </edge>
    <edge source="CZE" target="ZAF">
      <data key="d0">8090784</data>
    </edge>
    <edge source="CZE" target="ZWE">
      <data key="d0">50666</data>
    </edge>
    <edge source="CZE" target="ESP">
      <data key="d0">54012220</data>
    </edge>
    <edge source="CZE" target="SWE">
      <data key="d0">41092395</data>
    </edge>
    <edge source="CZE" target="CHE">
      <data key="d0">34800905</data>
    </edge>
    <edge source="CZE" target="THA">
      <data key="d0">10500157</data>
    </edge>
    <edge source="CZE" target="TGO">
      <data key="d0">13773</data>
    </edge>
    <edge source="CZE" target="ARE">
      <data key="d0">5644289</data>
    </edge>
    <edge source="CZE" target="TUN">
      <data key="d0">1033105</data>
    </edge>
    <edge source="CZE" target="TUR">
      <data key="d0">30856782</data>
    </edge>
    <edge source="CZE" target="UGA">
      <data key="d0">16558</data>
    </edge>
    <edge source="CZE" target="UKR">
      <data key="d0">35833238</data>
    </edge>
    <edge source="CZE" target="MKD">
      <data key="d0">638046</data>
    </edge>
    <edge source="CZE" target="EGY">
      <data key="d0">3199636</data>
    </edge>
    <edge source="CZE" target="GBR">
      <data key="d0">65583135</data>
    </edge>
    <edge source="CZE" target="TZA">
      <data key="d0">113881</data>
    </edge>
    <edge source="CZE" target="USA">
      <data key="d0">152893608</data>
    </edge>
    <edge source="CZE" target="BFA">
      <data key="d0">19005</data>
    </edge>
    <edge source="CZE" target="URY">
      <data key="d0">205431</data>
    </edge>
    <edge source="DNK" target="ALB">
      <data key="d0">60228</data>
    </edge>
    <edge source="DNK" target="DZA">
      <data key="d0">3350722</data>
    </edge>
    <edge source="DNK" target="AZE">
      <data key="d0">978435</data>
    </edge>
    <edge source="DNK" target="ARG">
      <data key="d0">7887195</data>
    </edge>
    <edge source="DNK" target="AUS">
      <data key="d0">47389129</data>
    </edge>
    <edge source="DNK" target="AUT">
      <data key="d0">31069546</data>
    </edge>
    <edge source="DNK" target="ARM">
      <data key="d0">114823</data>
    </edge>
    <edge source="DNK" target="BEL">
      <data key="d0">94766531</data>
    </edge>
    <edge source="DNK" target="BOL">
      <data key="d0">90241</data>
    </edge>
    <edge source="DNK" target="BWA">
      <data key="d0">19531</data>
    </edge>
    <edge source="DNK" target="BRA">
      <data key="d0">35209614</data>
    </edge>
    <edge source="DNK" target="BGR">
      <data key="d0">3208724</data>
    </edge>
    <edge source="DNK" target="BDI">
      <data key="d0">23312</data>
    </edge>
    <edge source="DNK" target="BLR">
      <data key="d0">2560958</data>
    </edge>
    <edge source="DNK" target="KHM">
      <data key="d0">20967</data>
    </edge>
    <edge source="DNK" target="CMR">
      <data key="d0">28365</data>
    </edge>
    <edge source="DNK" target="CAN">
      <data key="d0">18938502</data>
    </edge>
    <edge source="DNK" target="CAF">
      <data key="d0">17880</data>
    </edge>
    <edge source="DNK" target="LKA">
      <data key="d0">379729</data>
    </edge>
    <edge source="DNK" target="CHL">
      <data key="d0">9911123</data>
    </edge>
    <edge source="DNK" target="CHN">
      <data key="d0">160656292</data>
    </edge>
    <edge source="DNK" target="COL">
      <data key="d0">3035758</data>
    </edge>
    <edge source="DNK" target="CRI">
      <data key="d0">560270</data>
    </edge>
    <edge source="DNK" target="HRV">
      <data key="d0">5624709</data>
    </edge>
    <edge source="DNK" target="CZE">
      <data key="d0">24604220</data>
    </edge>
    <edge source="DNK" target="BEN">
      <data key="d0">70660</data>
    </edge>
    <edge source="DNK" target="ECU">
      <data key="d0">1550066</data>
    </edge>
    <edge source="DNK" target="SLV">
      <data key="d0">185584</data>
    </edge>
    <edge source="DNK" target="ETH">
      <data key="d0">452433</data>
    </edge>
    <edge source="DNK" target="EST">
      <data key="d0">6993085</data>
    </edge>
    <edge source="DNK" target="FIN">
      <data key="d0">69210212</data>
    </edge>
    <edge source="DNK" target="FRA">
      <data key="d0">148727676</data>
    </edge>
    <edge source="DNK" target="GEO">
      <data key="d0">183764</data>
    </edge>
    <edge source="DNK" target="PSE">
      <data key="d0">33367</data>
    </edge>
    <edge source="DNK" target="DEU">
      <data key="d0">444098216</data>
    </edge>
    <edge source="DNK" target="GHA">
      <data key="d0">393004</data>
    </edge>
    <edge source="DNK" target="GRC">
      <data key="d0">8618369</data>
    </edge>
    <edge source="DNK" target="GTM">
      <data key="d0">312157</data>
    </edge>
    <edge source="DNK" target="HND">
      <data key="d0">3356559</data>
    </edge>
    <edge source="DNK" target="HKG">
      <data key="d0">30850323</data>
    </edge>
    <edge source="DNK" target="HUN">
      <data key="d0">17502213</data>
    </edge>
    <edge source="DNK" target="IDN">
      <data key="d0">3574183</data>
    </edge>
    <edge source="DNK" target="IRL">
      <data key="d0">8401967</data>
    </edge>
    <edge source="DNK" target="ISR">
      <data key="d0">9224909</data>
    </edge>
    <edge source="DNK" target="ITA">
      <data key="d0">117217562</data>
    </edge>
    <edge source="DNK" target="CIV">
      <data key="d0">279215</data>
    </edge>
    <edge source="DNK" target="JAM">
      <data key="d0">93806</data>
    </edge>
    <edge source="DNK" target="JPN">
      <data key="d0">149518634</data>
    </edge>
    <edge source="DNK" target="KAZ">
      <data key="d0">5720527</data>
    </edge>
    <edge source="DNK" target="JOR">
      <data key="d0">1670143</data>
    </edge>
    <edge source="DNK" target="KOR">
      <data key="d0">46183903</data>
    </edge>
    <edge source="DNK" target="KGZ">
      <data key="d0">139169</data>
    </edge>
    <edge source="DNK" target="LBN">
      <data key="d0">5423785</data>
    </edge>
    <edge source="DNK" target="LVA">
      <data key="d0">5664613</data>
    </edge>
    <edge source="DNK" target="LTU">
      <data key="d0">11985659</data>
    </edge>
    <edge source="DNK" target="MDG">
      <data key="d0">101058</data>
    </edge>
    <edge source="DNK" target="MWI">
      <data key="d0">88645</data>
    </edge>
    <edge source="DNK" target="MYS">
      <data key="d0">12123462</data>
    </edge>
    <edge source="DNK" target="MRT">
      <data key="d0">13301</data>
    </edge>
    <edge source="DNK" target="MUS">
      <data key="d0">391358</data>
    </edge>
    <edge source="DNK" target="MEX">
      <data key="d0">12130131</data>
    </edge>
    <edge source="DNK" target="MDA">
      <data key="d0">645698</data>
    </edge>
    <edge source="DNK" target="MAR">
      <data key="d0">836823</data>
    </edge>
    <edge source="DNK" target="MOZ">
      <data key="d0">44968</data>
    </edge>
    <edge source="DNK" target="OMN">
      <data key="d0">2877427</data>
    </edge>
    <edge source="DNK" target="NAM">
      <data key="d0">10850</data>
    </edge>
    <edge source="DNK" target="NLD">
      <data key="d0">91267769</data>
    </edge>
    <edge source="DNK" target="NZL">
      <data key="d0">5974509</data>
    </edge>
    <edge source="DNK" target="NIC">
      <data key="d0">150194</data>
    </edge>
    <edge source="DNK" target="NER">
      <data key="d0">71888</data>
    </edge>
    <edge source="DNK" target="NOR">
      <data key="d0">108491331</data>
    </edge>
    <edge source="DNK" target="PAK">
      <data key="d0">703270</data>
    </edge>
    <edge source="DNK" target="PAN">
      <data key="d0">666808</data>
    </edge>
    <edge source="DNK" target="PRY">
      <data key="d0">264849</data>
    </edge>
    <edge source="DNK" target="PER">
      <data key="d0">1673655</data>
    </edge>
    <edge source="DNK" target="PHL">
      <data key="d0">1622932</data>
    </edge>
    <edge source="DNK" target="POL">
      <data key="d0">61250785</data>
    </edge>
    <edge source="DNK" target="PRT">
      <data key="d0">8807633</data>
    </edge>
    <edge source="DNK" target="ROU">
      <data key="d0">7779876</data>
    </edge>
    <edge source="DNK" target="RUS">
      <data key="d0">76945438</data>
    </edge>
    <edge source="DNK" target="SAU">
      <data key="d0">16602904</data>
    </edge>
    <edge source="DNK" target="SEN">
      <data key="d0">97568</data>
    </edge>
    <edge source="DNK" target="SRB">
      <data key="d0">6510509</data>
    </edge>
    <edge source="DNK" target="IND">
      <data key="d0">26859074</data>
    </edge>
    <edge source="DNK" target="SGP">
      <data key="d0">18070092</data>
    </edge>
    <edge source="DNK" target="SVK">
      <data key="d0">5644051</data>
    </edge>
    <edge source="DNK" target="VNM">
      <data key="d0">2682422</data>
    </edge>
    <edge source="DNK" target="SVN">
      <data key="d0">4180039</data>
    </edge>
    <edge source="DNK" target="ZAF">
      <data key="d0">12316497</data>
    </edge>
    <edge source="DNK" target="ZWE">
      <data key="d0">154775</data>
    </edge>
    <edge source="DNK" target="ESP">
      <data key="d0">71950126</data>
    </edge>
    <edge source="DNK" target="SWE">
      <data key="d0">182893887</data>
    </edge>
    <edge source="DNK" target="CHE">
      <data key="d0">44333846</data>
    </edge>
    <edge source="DNK" target="THA">
      <data key="d0">11055869</data>
    </edge>
    <edge source="DNK" target="TGO">
      <data key="d0">104622</data>
    </edge>
    <edge source="DNK" target="ARE">
      <data key="d0">17801868</data>
    </edge>
    <edge source="DNK" target="TUN">
      <data key="d0">722570</data>
    </edge>
    <edge source="DNK" target="TUR">
      <data key="d0">25945227</data>
    </edge>
    <edge source="DNK" target="UGA">
      <data key="d0">220541</data>
    </edge>
    <edge source="DNK" target="UKR">
      <data key="d0">5836452</data>
    </edge>
    <edge source="DNK" target="MKD">
      <data key="d0">47158</data>
    </edge>
    <edge source="DNK" target="EGY">
      <data key="d0">7543813</data>
    </edge>
    <edge source="DNK" target="GBR">
      <data key="d0">161128409</data>
    </edge>
    <edge source="DNK" target="TZA">
      <data key="d0">127304</data>
    </edge>
    <edge source="DNK" target="USA">
      <data key="d0">364810995</data>
    </edge>
    <edge source="DNK" target="BFA">
      <data key="d0">178594</data>
    </edge>
    <edge source="DNK" target="URY">
      <data key="d0">1373048</data>
    </edge>
    <edge source="ECU" target="ARG">
      <data key="d0">227420</data>
    </edge>
    <edge source="ECU" target="BOL">
      <data key="d0">372940</data>
    </edge>
    <edge source="ECU" target="BRA">
      <data key="d0">3739267</data>
    </edge>
    <edge source="ECU" target="CAN">
      <data key="d0">39254</data>
    </edge>
    <edge source="ECU" target="CHL">
      <data key="d0">81228</data>
    </edge>
    <edge source="ECU" target="COL">
      <data key="d0">2408051</data>
    </edge>
    <edge source="ECU" target="CRI">
      <data key="d0">11710</data>
    </edge>
    <edge source="ECU" target="DEU">
      <data key="d0">269277</data>
    </edge>
    <edge source="ECU" target="HND">
      <data key="d0">16992</data>
    </edge>
    <edge source="ECU" target="ISR">
      <data key="d0">69404</data>
    </edge>
    <edge source="ECU" target="KOR">
      <data key="d0">40876</data>
    </edge>
    <edge source="ECU" target="MYS">
      <data key="d0">35329</data>
    </edge>
    <edge source="ECU" target="MEX">
      <data key="d0">1250240</data>
    </edge>
    <edge source="ECU" target="PER">
      <data key="d0">2084223</data>
    </edge>
    <edge source="ECU" target="RUS">
      <data key="d0">10214</data>
    </edge>
    <edge source="ECU" target="IND">
      <data key="d0">22477</data>
    </edge>
    <edge source="ECU" target="SGP">
      <data key="d0">709825</data>
    </edge>
    <edge source="ECU" target="ESP">
      <data key="d0">216320</data>
    </edge>
    <edge source="ECU" target="CHE">
      <data key="d0">18984</data>
    </edge>
    <edge source="ECU" target="GBR">
      <data key="d0">195870</data>
    </edge>
    <edge source="ECU" target="USA">
      <data key="d0">2329476</data>
    </edge>
    <edge source="SLV" target="CHN">
      <data key="d0">35906</data>
    </edge>
    <edge source="SLV" target="COL">
      <data key="d0">32902</data>
    </edge>
    <edge source="SLV" target="CRI">
      <data key="d0">273592</data>
    </edge>
    <edge source="SLV" target="ECU">
      <data key="d0">23575</data>
    </edge>
    <edge source="SLV" target="DEU">
      <data key="d0">51036</data>
    </edge>
    <edge source="SLV" target="GTM">
      <data key="d0">469451</data>
    </edge>
    <edge source="SLV" target="HND">
      <data key="d0">629685</data>
    </edge>
    <edge source="SLV" target="MEX">
      <data key="d0">40027</data>
    </edge>
    <edge source="SLV" target="NIC">
      <data key="d0">204725</data>
    </edge>
    <edge source="SLV" target="PAN">
      <data key="d0">92615</data>
    </edge>
    <edge source="SLV" target="PER">
      <data key="d0">19681</data>
    </edge>
    <edge source="SLV" target="GBR">
      <data key="d0">47899</data>
    </edge>
    <edge source="SLV" target="USA">
      <data key="d0">958359</data>
    </edge>
    <edge source="GEO" target="AZE">
      <data key="d0">2825131</data>
    </edge>
    <edge source="GEO" target="ARM">
      <data key="d0">50255</data>
    </edge>
    <edge source="GEO" target="BGR">
      <data key="d0">16439</data>
    </edge>
    <edge source="GEO" target="CAN">
      <data key="d0">13127</data>
    </edge>
    <edge source="GEO" target="FRA">
      <data key="d0">14453</data>
    </edge>
    <edge source="GEO" target="DEU">
      <data key="d0">186019</data>
    </edge>
    <edge source="GEO" target="HUN">
      <data key="d0">53384</data>
    </edge>
    <edge source="GEO" target="ISR">
      <data key="d0">54616</data>
    </edge>
    <edge source="GEO" target="NLD">
      <data key="d0">26334</data>
    </edge>
    <edge source="GEO" target="RUS">
      <data key="d0">212822</data>
    </edge>
    <edge source="GEO" target="SVK">
      <data key="d0">55560</data>
    </edge>
    <edge source="GEO" target="CHE">
      <data key="d0">17007</data>
    </edge>
    <edge source="GEO" target="ARE">
      <data key="d0">1304464</data>
    </edge>
    <edge source="GEO" target="TUR">
      <data key="d0">67753</data>
    </edge>
    <edge source="GEO" target="GBR">
      <data key="d0">276443</data>
    </edge>
    <edge source="GEO" target="USA">
      <data key="d0">80614</data>
    </edge>
    <edge source="GHA" target="BEL">
      <data key="d0">56433</data>
    </edge>
    <edge source="GHA" target="BRA">
      <data key="d0">71937</data>
    </edge>
    <edge source="GHA" target="CMR">
      <data key="d0">3297105</data>
    </edge>
    <edge source="GHA" target="BEN">
      <data key="d0">83588</data>
    </edge>
    <edge source="GHA" target="DNK">
      <data key="d0">58819</data>
    </edge>
    <edge source="GHA" target="ETH">
      <data key="d0">134910</data>
    </edge>
    <edge source="GHA" target="FIN">
      <data key="d0">20601</data>
    </edge>
    <edge source="GHA" target="FRA">
      <data key="d0">297129</data>
    </edge>
    <edge source="GHA" target="DEU">
      <data key="d0">480356</data>
    </edge>
    <edge source="GHA" target="GRC">
      <data key="d0">24271</data>
    </edge>
    <edge source="GHA" target="HKG">
      <data key="d0">58252</data>
    </edge>
    <edge source="GHA" target="ISR">
      <data key="d0">50409</data>
    </edge>
    <edge source="GHA" target="ITA">
      <data key="d0">31116</data>
    </edge>
    <edge source="GHA" target="CIV">
      <data key="d0">5651836</data>
    </edge>
    <edge source="GHA" target="KAZ">
      <data key="d0">105654</data>
    </edge>
    <edge source="GHA" target="KOR">
      <data key="d0">10050</data>
    </edge>
    <edge source="GHA" target="NLD">
      <data key="d0">37088</data>
    </edge>
    <edge source="GHA" target="NOR">
      <data key="d0">41203</data>
    </edge>
    <edge source="GHA" target="IND">
      <data key="d0">373047</data>
    </edge>
    <edge source="GHA" target="SGP">
      <data key="d0">29914</data>
    </edge>
    <edge source="GHA" target="ZAF">
      <data key="d0">714216</data>
    </edge>
    <edge source="GHA" target="ESP">
      <data key="d0">15692</data>
    </edge>
    <edge source="GHA" target="SWE">
      <data key="d0">41576</data>
    </edge>
    <edge source="GHA" target="TGO">
      <data key="d0">136190</data>
    </edge>
    <edge source="GHA" target="ARE">
      <data key="d0">415282</data>
    </edge>
    <edge source="GHA" target="TUN">
      <data key="d0">24147</data>
    </edge>
    <edge source="GHA" target="UGA">
      <data key="d0">276410</data>
    </edge>
    <edge source="GHA" target="EGY">
      <data key="d0">19567</data>
    </edge>
    <edge source="GHA" target="GBR">
      <data key="d0">3007352</data>
    </edge>
    <edge source="GHA" target="TZA">
      <data key="d0">37494</data>
    </edge>
    <edge source="GHA" target="USA">
      <data key="d0">594678</data>
    </edge>
    <edge source="GTM" target="BEL">
      <data key="d0">43050</data>
    </edge>
    <edge source="GTM" target="COL">
      <data key="d0">368277</data>
    </edge>
    <edge source="GTM" target="CRI">
      <data key="d0">329355</data>
    </edge>
    <edge source="GTM" target="ECU">
      <data key="d0">134765</data>
    </edge>
    <edge source="GTM" target="SLV">
      <data key="d0">1593568</data>
    </edge>
    <edge source="GTM" target="DEU">
      <data key="d0">54102</data>
    </edge>
    <edge source="GTM" target="HND">
      <data key="d0">793594</data>
    </edge>
    <edge source="GTM" target="ITA">
      <data key="d0">16007</data>
    </edge>
    <edge source="GTM" target="MEX">
      <data key="d0">253290</data>
    </edge>
    <edge source="GTM" target="NIC">
      <data key="d0">417809</data>
    </edge>
    <edge source="GTM" target="PAN">
      <data key="d0">320976</data>
    </edge>
    <edge source="GTM" target="GBR">
      <data key="d0">23094</data>
    </edge>
    <edge source="GTM" target="USA">
      <data key="d0">5883236</data>
    </edge>
    <edge source="HND" target="CHN">
      <data key="d0">20137</data>
    </edge>
    <edge source="HND" target="DEU">
      <data key="d0">23130</data>
    </edge>
    <edge source="HND" target="MEX">
      <data key="d0">11948</data>
    </edge>
    <edge source="HND" target="NIC">
      <data key="d0">1034419</data>
    </edge>
    <edge source="HND" target="SWE">
      <data key="d0">52500</data>
    </edge>
    <edge source="HND" target="USA">
      <data key="d0">1552656</data>
    </edge>
    <edge source="HKG" target="DZA">
      <data key="d0">493252</data>
    </edge>
    <edge source="HKG" target="AZE">
      <data key="d0">62291</data>
    </edge>
    <edge source="HKG" target="ARG">
      <data key="d0">5267699</data>
    </edge>
    <edge source="HKG" target="AUS">
      <data key="d0">58500919</data>
    </edge>
    <edge source="HKG" target="AUT">
      <data key="d0">8239094</data>
    </edge>
    <edge source="HKG" target="ARM">
      <data key="d0">47122</data>
    </edge>
    <edge source="HKG" target="BEL">
      <data key="d0">16981013</data>
    </edge>
    <edge source="HKG" target="BOL">
      <data key="d0">115453</data>
    </edge>
    <edge source="HKG" target="BWA">
      <data key="d0">33949</data>
    </edge>
    <edge source="HKG" target="BRA">
      <data key="d0">39987913</data>
    </edge>
    <edge source="HKG" target="BGR">
      <data key="d0">688038</data>
    </edge>
    <edge source="HKG" target="BDI">
      <data key="d0">22109</data>
    </edge>
    <edge source="HKG" target="BLR">
      <data key="d0">424063</data>
    </edge>
    <edge source="HKG" target="KHM">
      <data key="d0">660811</data>
    </edge>
    <edge source="HKG" target="CMR">
      <data key="d0">146085</data>
    </edge>
    <edge source="HKG" target="CAN">
      <data key="d0">45958702</data>
    </edge>
    <edge source="HKG" target="LKA">
      <data key="d0">1657650</data>
    </edge>
    <edge source="HKG" target="CHL">
      <data key="d0">3693458</data>
    </edge>
    <edge source="HKG" target="CHN">
      <data key="d0">7408016795</data>
    </edge>
    <edge source="HKG" target="COL">
      <data key="d0">3126721</data>
    </edge>
    <edge source="HKG" target="CRI">
      <data key="d0">2672108</data>
    </edge>
    <edge source="HKG" target="HRV">
      <data key="d0">199628</data>
    </edge>
    <edge source="HKG" target="CZE">
      <data key="d0">11361214</data>
    </edge>
    <edge source="HKG" target="BEN">
      <data key="d0">192237</data>
    </edge>
    <edge source="HKG" target="DNK">
      <data key="d0">17352827</data>
    </edge>
    <edge source="HKG" target="ECU">
      <data key="d0">786444</data>
    </edge>
    <edge source="HKG" target="SLV">
      <data key="d0">260484</data>
    </edge>
    <edge source="HKG" target="ETH">
      <data key="d0">1008342</data>
    </edge>
    <edge source="HKG" target="EST">
      <data key="d0">2435856</data>
    </edge>
    <edge source="HKG" target="FIN">
      <data key="d0">34008434</data>
    </edge>
    <edge source="HKG" target="FRA">
      <data key="d0">64592579</data>
    </edge>
    <edge source="HKG" target="GEO">
      <data key="d0">208098</data>
    </edge>
    <edge source="HKG" target="DEU">
      <data key="d0">279991532</data>
    </edge>
    <edge source="HKG" target="GHA">
      <data key="d0">607281</data>
    </edge>
    <edge source="HKG" target="GRC">
      <data key="d0">839462</data>
    </edge>
    <edge source="HKG" target="GTM">
      <data key="d0">493535</data>
    </edge>
    <edge source="HKG" target="HND">
      <data key="d0">46196</data>
    </edge>
    <edge source="HKG" target="HUN">
      <data key="d0">9898197</data>
    </edge>
    <edge source="HKG" target="IDN">
      <data key="d0">23452495</data>
    </edge>
    <edge source="HKG" target="IRL">
      <data key="d0">3713668</data>
    </edge>
    <edge source="HKG" target="ISR">
      <data key="d0">18335125</data>
    </edge>
    <edge source="HKG" target="ITA">
      <data key="d0">31122454</data>
    </edge>
    <edge source="HKG" target="CIV">
      <data key="d0">12968</data>
    </edge>
    <edge source="HKG" target="JAM">
      <data key="d0">157063</data>
    </edge>
    <edge source="HKG" target="JPN">
      <data key="d0">359503155</data>
    </edge>
    <edge source="HKG" target="KAZ">
      <data key="d0">821213</data>
    </edge>
    <edge source="HKG" target="JOR">
      <data key="d0">565525</data>
    </edge>
    <edge source="HKG" target="KOR">
      <data key="d0">207985535</data>
    </edge>
    <edge source="HKG" target="LBN">
      <data key="d0">367432</data>
    </edge>
    <edge source="HKG" target="LVA">
      <data key="d0">965209</data>
    </edge>
    <edge source="HKG" target="LTU">
      <data key="d0">2916618</data>
    </edge>
    <edge source="HKG" target="MDG">
      <data key="d0">106603</data>
    </edge>
    <edge source="HKG" target="MWI">
      <data key="d0">49030</data>
    </edge>
    <edge source="HKG" target="MYS">
      <data key="d0">53184707</data>
    </edge>
    <edge source="HKG" target="MRT">
      <data key="d0">16163</data>
    </edge>
    <edge source="HKG" target="MUS">
      <data key="d0">293251</data>
    </edge>
    <edge source="HKG" target="MEX">
      <data key="d0">47091981</data>
    </edge>
    <edge source="HKG" target="MDA">
      <data key="d0">26502</data>
    </edge>
    <edge source="HKG" target="MAR">
      <data key="d0">476261</data>
    </edge>
    <edge source="HKG" target="MOZ">
      <data key="d0">187906</data>
    </edge>
    <edge source="HKG" target="OMN">
      <data key="d0">248027</data>
    </edge>
    <edge source="HKG" target="NAM">
      <data key="d0">185274</data>
    </edge>
    <edge source="HKG" target="NLD">
      <data key="d0">120760601</data>
    </edge>
    <edge source="HKG" target="NZL">
      <data key="d0">4931250</data>
    </edge>
    <edge source="HKG" target="NIC">
      <data key="d0">46835</data>
    </edge>
    <edge source="HKG" target="NER">
      <data key="d0">45728</data>
    </edge>
    <edge source="HKG" target="NOR">
      <data key="d0">1626748</data>
    </edge>
    <edge source="HKG" target="PAK">
      <data key="d0">3578480</data>
    </edge>
    <edge source="HKG" target="PAN">
      <data key="d0">243811</data>
    </edge>
    <edge source="HKG" target="PRY">
      <data key="d0">324611</data>
    </edge>
    <edge source="HKG" target="PER">
      <data key="d0">1282402</data>
    </edge>
    <edge source="HKG" target="PHL">
      <data key="d0">33612650</data>
    </edge>
    <edge source="HKG" target="POL">
      <data key="d0">39764856</data>
    </edge>
    <edge source="HKG" target="PRT">
      <data key="d0">43753619</data>
    </edge>
    <edge source="HKG" target="ROU">
      <data key="d0">4213981</data>
    </edge>
    <edge source="HKG" target="RUS">
      <data key="d0">41375542</data>
    </edge>
    <edge source="HKG" target="SAU">
      <data key="d0">4551164</data>
    </edge>
    <edge source="HKG" target="SEN">
      <data key="d0">114200</data>
    </edge>
    <edge source="HKG" target="SRB">
      <data key="d0">163209</data>
    </edge>
    <edge source="HKG" target="IND">
      <data key="d0">146641301</data>
    </edge>
    <edge source="HKG" target="SGP">
      <data key="d0">95953243</data>
    </edge>
    <edge source="HKG" target="SVK">
      <data key="d0">3154795</data>
    </edge>
    <edge source="HKG" target="VNM">
      <data key="d0">45224759</data>
    </edge>
    <edge source="HKG" target="SVN">
      <data key="d0">625450</data>
    </edge>
    <edge source="HKG" target="ZAF">
      <data key="d0">8425597</data>
    </edge>
    <edge source="HKG" target="ZWE">
      <data key="d0">217191</data>
    </edge>
    <edge source="HKG" target="ESP">
      <data key="d0">13006512</data>
    </edge>
    <edge source="HKG" target="SWE">
      <data key="d0">15947532</data>
    </edge>
    <edge source="HKG" target="CHE">
      <data key="d0">16735324</data>
    </edge>
    <edge source="HKG" target="THA">
      <data key="d0">85903656</data>
    </edge>
    <edge source="HKG" target="TGO">
      <data key="d0">36966</data>
    </edge>
    <edge source="HKG" target="ARE">
      <data key="d0">5402806</data>
    </edge>
    <edge source="HKG" target="TUN">
      <data key="d0">792316</data>
    </edge>
    <edge source="HKG" target="TUR">
      <data key="d0">11024940</data>
    </edge>
    <edge source="HKG" target="UGA">
      <data key="d0">119660</data>
    </edge>
    <edge source="HKG" target="UKR">
      <data key="d0">1313155</data>
    </edge>
    <edge source="HKG" target="EGY">
      <data key="d0">1672207</data>
    </edge>
    <edge source="HKG" target="GBR">
      <data key="d0">122504544</data>
    </edge>
    <edge source="HKG" target="TZA">
      <data key="d0">270849</data>
    </edge>
    <edge source="HKG" target="USA">
      <data key="d0">848592826</data>
    </edge>
    <edge source="HKG" target="BFA">
      <data key="d0">13670</data>
    </edge>
    <edge source="HKG" target="URY">
      <data key="d0">272714</data>
    </edge>
    <edge source="HUN" target="ALB">
      <data key="d0">134689</data>
    </edge>
    <edge source="HUN" target="DZA">
      <data key="d0">553721</data>
    </edge>
    <edge source="HUN" target="AZE">
      <data key="d0">448561</data>
    </edge>
    <edge source="HUN" target="ARG">
      <data key="d0">1614610</data>
    </edge>
    <edge source="HUN" target="AUS">
      <data key="d0">2032644</data>
    </edge>
    <edge source="HUN" target="AUT">
      <data key="d0">79285799</data>
    </edge>
    <edge source="HUN" target="ARM">
      <data key="d0">215462</data>
    </edge>
    <edge source="HUN" target="BEL">
      <data key="d0">73349109</data>
    </edge>
    <edge source="HUN" target="BOL">
      <data key="d0">332820</data>
    </edge>
    <edge source="HUN" target="BWA">
      <data key="d0">72686</data>
    </edge>
    <edge source="HUN" target="BRA">
      <data key="d0">9676802</data>
    </edge>
    <edge source="HUN" target="BGR">
      <data key="d0">3464794</data>
    </edge>
    <edge source="HUN" target="BLR">
      <data key="d0">441466</data>
    </edge>
    <edge source="HUN" target="CMR">
      <data key="d0">42602</data>
    </edge>
    <edge source="HUN" target="CAN">
      <data key="d0">7587687</data>
    </edge>
    <edge source="HUN" target="LKA">
      <data key="d0">19016</data>
    </edge>
    <edge source="HUN" target="CHL">
      <data key="d0">568504</data>
    </edge>
    <edge source="HUN" target="CHN">
      <data key="d0">106084406</data>
    </edge>
    <edge source="HUN" target="COL">
      <data key="d0">1898102</data>
    </edge>
    <edge source="HUN" target="CRI">
      <data key="d0">76627</data>
    </edge>
    <edge source="HUN" target="HRV">
      <data key="d0">4015490</data>
    </edge>
    <edge source="HUN" target="CZE">
      <data key="d0">69154886</data>
    </edge>
    <edge source="HUN" target="DNK">
      <data key="d0">24979675</data>
    </edge>
    <edge source="HUN" target="ECU">
      <data key="d0">125568</data>
    </edge>
    <edge source="HUN" target="SLV">
      <data key="d0">10375</data>
    </edge>
    <edge source="HUN" target="ETH">
      <data key="d0">45066</data>
    </edge>
    <edge source="HUN" target="EST">
      <data key="d0">1095193</data>
    </edge>
    <edge source="HUN" target="FIN">
      <data key="d0">1165848</data>
    </edge>
    <edge source="HUN" target="FRA">
      <data key="d0">227506723</data>
    </edge>
    <edge source="HUN" target="GEO">
      <data key="d0">128262</data>
    </edge>
    <edge source="HUN" target="DEU">
      <data key="d0">1637959527</data>
    </edge>
    <edge source="HUN" target="GRC">
      <data key="d0">4751652</data>
    </edge>
    <edge source="HUN" target="GTM">
      <data key="d0">12699</data>
    </edge>
    <edge source="HUN" target="HND">
      <data key="d0">54277</data>
    </edge>
    <edge source="HUN" target="HKG">
      <data key="d0">31338510</data>
    </edge>
    <edge source="HUN" target="IDN">
      <data key="d0">1470610</data>
    </edge>
    <edge source="HUN" target="IRL">
      <data key="d0">528956</data>
    </edge>
    <edge source="HUN" target="ISR">
      <data key="d0">4885654</data>
    </edge>
    <edge source="HUN" target="ITA">
      <data key="d0">79748075</data>
    </edge>
    <edge source="HUN" target="CIV">
      <data key="d0">51036</data>
    </edge>
    <edge source="HUN" target="JPN">
      <data key="d0">87496927</data>
    </edge>
    <edge source="HUN" target="KAZ">
      <data key="d0">1263098</data>
    </edge>
    <edge source="HUN" target="JOR">
      <data key="d0">439778</data>
    </edge>
    <edge source="HUN" target="KOR">
      <data key="d0">23451907</data>
    </edge>
    <edge source="HUN" target="LBN">
      <data key="d0">495722</data>
    </edge>
    <edge source="HUN" target="LVA">
      <data key="d0">530890</data>
    </edge>
    <edge source="HUN" target="LTU">
      <data key="d0">758074</data>
    </edge>
    <edge source="HUN" target="MYS">
      <data key="d0">6256701</data>
    </edge>
    <edge source="HUN" target="MUS">
      <data key="d0">10620</data>
    </edge>
    <edge source="HUN" target="MEX">
      <data key="d0">13364072</data>
    </edge>
    <edge source="HUN" target="MDA">
      <data key="d0">101328</data>
    </edge>
    <edge source="HUN" target="MAR">
      <data key="d0">172329</data>
    </edge>
    <edge source="HUN" target="OMN">
      <data key="d0">48211</data>
    </edge>
    <edge source="HUN" target="NAM">
      <data key="d0">21058</data>
    </edge>
    <edge source="HUN" target="NLD">
      <data key="d0">20110683</data>
    </edge>
    <edge source="HUN" target="NZL">
      <data key="d0">253348</data>
    </edge>
    <edge source="HUN" target="NOR">
      <data key="d0">877807</data>
    </edge>
    <edge source="HUN" target="PAK">
      <data key="d0">2088130</data>
    </edge>
    <edge source="HUN" target="PAN">
      <data key="d0">15635</data>
    </edge>
    <edge source="HUN" target="PRY">
      <data key="d0">105735</data>
    </edge>
    <edge source="HUN" target="PER">
      <data key="d0">265346</data>
    </edge>
    <edge source="HUN" target="PHL">
      <data key="d0">267920</data>
    </edge>
    <edge source="HUN" target="POL">
      <data key="d0">45524028</data>
    </edge>
    <edge source="HUN" target="PRT">
      <data key="d0">9986355</data>
    </edge>
    <edge source="HUN" target="ROU">
      <data key="d0">32193470</data>
    </edge>
    <edge source="HUN" target="RUS">
      <data key="d0">26002318</data>
    </edge>
    <edge source="HUN" target="SAU">
      <data key="d0">6723708</data>
    </edge>
    <edge source="HUN" target="SEN">
      <data key="d0">16997</data>
    </edge>
    <edge source="HUN" target="SRB">
      <data key="d0">5360842</data>
    </edge>
    <edge source="HUN" target="IND">
      <data key="d0">20138130</data>
    </edge>
    <edge source="HUN" target="SGP">
      <data key="d0">3700838</data>
    </edge>
    <edge source="HUN" target="SVK">
      <data key="d0">94369787</data>
    </edge>
    <edge source="HUN" target="VNM">
      <data key="d0">643634</data>
    </edge>
    <edge source="HUN" target="SVN">
      <data key="d0">3907898</data>
    </edge>
    <edge source="HUN" target="ZAF">
      <data key="d0">2143916</data>
    </edge>
    <edge source="HUN" target="ESP">
      <data key="d0">125706351</data>
    </edge>
    <edge source="HUN" target="SWE">
      <data key="d0">18744427</data>
    </edge>
    <edge source="HUN" target="CHE">
      <data key="d0">15151934</data>
    </edge>
    <edge source="HUN" target="THA">
      <data key="d0">14025082</data>
    </edge>
    <edge source="HUN" target="TGO">
      <data key="d0">30844</data>
    </edge>
    <edge source="HUN" target="ARE">
      <data key="d0">1738777</data>
    </edge>
    <edge source="HUN" target="TUN">
      <data key="d0">421658</data>
    </edge>
    <edge source="HUN" target="TUR">
      <data key="d0">7661125</data>
    </edge>
    <edge source="HUN" target="UGA">
      <data key="d0">13844</data>
    </edge>
    <edge source="HUN" target="UKR">
      <data key="d0">16691423</data>
    </edge>
    <edge source="HUN" target="MKD">
      <data key="d0">355595</data>
    </edge>
    <edge source="HUN" target="EGY">
      <data key="d0">564269</data>
    </edge>
    <edge source="HUN" target="GBR">
      <data key="d0">180824332</data>
    </edge>
    <edge source="HUN" target="USA">
      <data key="d0">180204589</data>
    </edge>
    <edge source="HUN" target="BFA">
      <data key="d0">106373</data>
    </edge>
    <edge source="HUN" target="URY">
      <data key="d0">83195</data>
    </edge>
    <edge source="IDN" target="ARG">
      <data key="d0">771455</data>
    </edge>
    <edge source="IDN" target="AUS">
      <data key="d0">12483443</data>
    </edge>
    <edge source="IDN" target="AUT">
      <data key="d0">107197</data>
    </edge>
    <edge source="IDN" target="BEL">
      <data key="d0">165978</data>
    </edge>
    <edge source="IDN" target="BRA">
      <data key="d0">619206</data>
    </edge>
    <edge source="IDN" target="KHM">
      <data key="d0">93295</data>
    </edge>
    <edge source="IDN" target="CMR">
      <data key="d0">808388</data>
    </edge>
    <edge source="IDN" target="CAN">
      <data key="d0">606703</data>
    </edge>
    <edge source="IDN" target="LKA">
      <data key="d0">50694</data>
    </edge>
    <edge source="IDN" target="CHL">
      <data key="d0">706738</data>
    </edge>
    <edge source="IDN" target="CHN">
      <data key="d0">8952245</data>
    </edge>
    <edge source="IDN" target="COL">
      <data key="d0">521164</data>
    </edge>
    <edge source="IDN" target="CZE">
      <data key="d0">705613</data>
    </edge>
    <edge source="IDN" target="DNK">
      <data key="d0">102976</data>
    </edge>
    <edge source="IDN" target="ECU">
      <data key="d0">77954</data>
    </edge>
    <edge source="IDN" target="EST">
      <data key="d0">113079</data>
    </edge>
    <edge source="IDN" target="FIN">
      <data key="d0">140614</data>
    </edge>
    <edge source="IDN" target="FRA">
      <data key="d0">14418556</data>
    </edge>
    <edge source="IDN" target="DEU">
      <data key="d0">12325723</data>
    </edge>
    <edge source="IDN" target="GHA">
      <data key="d0">10494</data>
    </edge>
    <edge source="IDN" target="GTM">
      <data key="d0">482000</data>
    </edge>
    <edge source="IDN" target="HKG">
      <data key="d0">68607200</data>
    </edge>
    <edge source="IDN" target="HUN">
      <data key="d0">720760</data>
    </edge>
    <edge source="IDN" target="IRL">
      <data key="d0">4218997</data>
    </edge>
    <edge source="IDN" target="ISR">
      <data key="d0">68000</data>
    </edge>
    <edge source="IDN" target="ITA">
      <data key="d0">301861</data>
    </edge>
    <edge source="IDN" target="CIV">
      <data key="d0">1715148</data>
    </edge>
    <edge source="IDN" target="JPN">
      <data key="d0">28454895</data>
    </edge>
    <edge source="IDN" target="KAZ">
      <data key="d0">72141</data>
    </edge>
    <edge source="IDN" target="KOR">
      <data key="d0">2743564</data>
    </edge>
    <edge source="IDN" target="LBN">
      <data key="d0">97185</data>
    </edge>
    <edge source="IDN" target="MYS">
      <data key="d0">13721934</data>
    </edge>
    <edge source="IDN" target="MEX">
      <data key="d0">643695</data>
    </edge>
    <edge source="IDN" target="MAR">
      <data key="d0">1534200</data>
    </edge>
    <edge source="IDN" target="MOZ">
      <data key="d0">58220</data>
    </edge>
    <edge source="IDN" target="OMN">
      <data key="d0">85914</data>
    </edge>
    <edge source="IDN" target="NAM">
      <data key="d0">90133</data>
    </edge>
    <edge source="IDN" target="NLD">
      <data key="d0">2020670</data>
    </edge>
    <edge source="IDN" target="NZL">
      <data key="d0">747142</data>
    </edge>
    <edge source="IDN" target="NIC">
      <data key="d0">674011</data>
    </edge>
    <edge source="IDN" target="NER">
      <data key="d0">251279</data>
    </edge>
    <edge source="IDN" target="NOR">
      <data key="d0">110436</data>
    </edge>
    <edge source="IDN" target="PAK">
      <data key="d0">571835</data>
    </edge>
    <edge source="IDN" target="PAN">
      <data key="d0">11529</data>
    </edge>
    <edge source="IDN" target="PER">
      <data key="d0">55719</data>
    </edge>
    <edge source="IDN" target="PHL">
      <data key="d0">3691897</data>
    </edge>
    <edge source="IDN" target="POL">
      <data key="d0">273222</data>
    </edge>
    <edge source="IDN" target="ROU">
      <data key="d0">16659</data>
    </edge>
    <edge source="IDN" target="RUS">
      <data key="d0">1083984</data>
    </edge>
    <edge source="IDN" target="SAU">
      <data key="d0">1028210</data>
    </edge>
    <edge source="IDN" target="SEN">
      <data key="d0">720894</data>
    </edge>
    <edge source="IDN" target="IND">
      <data key="d0">7386263</data>
    </edge>
    <edge source="IDN" target="SGP">
      <data key="d0">98524542</data>
    </edge>
    <edge source="IDN" target="SVK">
      <data key="d0">474440</data>
    </edge>
    <edge source="IDN" target="VNM">
      <data key="d0">10142397</data>
    </edge>
    <edge source="IDN" target="ZAF">
      <data key="d0">1204745</data>
    </edge>
    <edge source="IDN" target="ESP">
      <data key="d0">169403</data>
    </edge>
    <edge source="IDN" target="SWE">
      <data key="d0">778382</data>
    </edge>
    <edge source="IDN" target="CHE">
      <data key="d0">409265</data>
    </edge>
    <edge source="IDN" target="THA">
      <data key="d0">20278016</data>
    </edge>
    <edge source="IDN" target="ARE">
      <data key="d0">1723921</data>
    </edge>
    <edge source="IDN" target="TUR">
      <data key="d0">76105</data>
    </edge>
    <edge source="IDN" target="EGY">
      <data key="d0">757588</data>
    </edge>
    <edge source="IDN" target="GBR">
      <data key="d0">5641427</data>
    </edge>
    <edge source="IDN" target="TZA">
      <data key="d0">105363</data>
    </edge>
    <edge source="IDN" target="USA">
      <data key="d0">21327747</data>
    </edge>
    <edge source="IDN" target="URY">
      <data key="d0">374850</data>
    </edge>
    <edge source="IRL" target="ALB">
      <data key="d0">32122</data>
    </edge>
    <edge source="IRL" target="DZA">
      <data key="d0">366230</data>
    </edge>
    <edge source="IRL" target="AZE">
      <data key="d0">47068</data>
    </edge>
    <edge source="IRL" target="ARG">
      <data key="d0">1960306</data>
    </edge>
    <edge source="IRL" target="AUS">
      <data key="d0">114563197</data>
    </edge>
    <edge source="IRL" target="AUT">
      <data key="d0">5557762</data>
    </edge>
    <edge source="IRL" target="ARM">
      <data key="d0">14112</data>
    </edge>
    <edge source="IRL" target="BEL">
      <data key="d0">239535563</data>
    </edge>
    <edge source="IRL" target="BWA">
      <data key="d0">177760</data>
    </edge>
    <edge source="IRL" target="BRA">
      <data key="d0">10916422</data>
    </edge>
    <edge source="IRL" target="BGR">
      <data key="d0">1579502</data>
    </edge>
    <edge source="IRL" target="BLR">
      <data key="d0">39158</data>
    </edge>
    <edge source="IRL" target="KHM">
      <data key="d0">20657</data>
    </edge>
    <edge source="IRL" target="CMR">
      <data key="d0">84108</data>
    </edge>
    <edge source="IRL" target="CAN">
      <data key="d0">60855405</data>
    </edge>
    <edge source="IRL" target="CAF">
      <data key="d0">379153</data>
    </edge>
    <edge source="IRL" target="LKA">
      <data key="d0">41611</data>
    </edge>
    <edge source="IRL" target="CHL">
      <data key="d0">2461973</data>
    </edge>
    <edge source="IRL" target="CHN">
      <data key="d0">85779228</data>
    </edge>
    <edge source="IRL" target="COL">
      <data key="d0">1274377</data>
    </edge>
    <edge source="IRL" target="CRI">
      <data key="d0">1971493</data>
    </edge>
    <edge source="IRL" target="HRV">
      <data key="d0">370910</data>
    </edge>
    <edge source="IRL" target="CZE">
      <data key="d0">4442377</data>
    </edge>
    <edge source="IRL" target="DNK">
      <data key="d0">21148428</data>
    </edge>
    <edge source="IRL" target="ECU">
      <data key="d0">43754</data>
    </edge>
    <edge source="IRL" target="ETH">
      <data key="d0">564893</data>
    </edge>
    <edge source="IRL" target="EST">
      <data key="d0">279263</data>
    </edge>
    <edge source="IRL" target="FIN">
      <data key="d0">3729891</data>
    </edge>
    <edge source="IRL" target="FRA">
      <data key="d0">101021733</data>
    </edge>
    <edge source="IRL" target="GEO">
      <data key="d0">41532</data>
    </edge>
    <edge source="IRL" target="DEU">
      <data key="d0">214612438</data>
    </edge>
    <edge source="IRL" target="GHA">
      <data key="d0">25656</data>
    </edge>
    <edge source="IRL" target="GRC">
      <data key="d0">3795282</data>
    </edge>
    <edge source="IRL" target="HKG">
      <data key="d0">85054415</data>
    </edge>
    <edge source="IRL" target="HUN">
      <data key="d0">1255285</data>
    </edge>
    <edge source="IRL" target="IDN">
      <data key="d0">1606495</data>
    </edge>
    <edge source="IRL" target="ISR">
      <data key="d0">4064729</data>
    </edge>
    <edge source="IRL" target="ITA">
      <data key="d0">64496587</data>
    </edge>
    <edge source="IRL" target="JPN">
      <data key="d0">267669315</data>
    </edge>
    <edge source="IRL" target="KAZ">
      <data key="d0">736928</data>
    </edge>
    <edge source="IRL" target="JOR">
      <data key="d0">1409573</data>
    </edge>
    <edge source="IRL" target="KOR">
      <data key="d0">33325296</data>
    </edge>
    <edge source="IRL" target="LBN">
      <data key="d0">447567</data>
    </edge>
    <edge source="IRL" target="LVA">
      <data key="d0">495876</data>
    </edge>
    <edge source="IRL" target="LTU">
      <data key="d0">179681</data>
    </edge>
    <edge source="IRL" target="MWI">
      <data key="d0">15770</data>
    </edge>
    <edge source="IRL" target="MYS">
      <data key="d0">5372469</data>
    </edge>
    <edge source="IRL" target="MRT">
      <data key="d0">30372</data>
    </edge>
    <edge source="IRL" target="MUS">
      <data key="d0">639479</data>
    </edge>
    <edge source="IRL" target="MEX">
      <data key="d0">16076795</data>
    </edge>
    <edge source="IRL" target="MAR">
      <data key="d0">210413</data>
    </edge>
    <edge source="IRL" target="MOZ">
      <data key="d0">761678</data>
    </edge>
    <edge source="IRL" target="OMN">
      <data key="d0">2723557</data>
    </edge>
    <edge source="IRL" target="NAM">
      <data key="d0">52816</data>
    </edge>
    <edge source="IRL" target="NLD">
      <data key="d0">1451609631</data>
    </edge>
    <edge source="IRL" target="NZL">
      <data key="d0">11882040</data>
    </edge>
    <edge source="IRL" target="NOR">
      <data key="d0">4820369</data>
    </edge>
    <edge source="IRL" target="PAK">
      <data key="d0">225017</data>
    </edge>
    <edge source="IRL" target="PAN">
      <data key="d0">32850</data>
    </edge>
    <edge source="IRL" target="PER">
      <data key="d0">234698</data>
    </edge>
    <edge source="IRL" target="PHL">
      <data key="d0">3251414</data>
    </edge>
    <edge source="IRL" target="POL">
      <data key="d0">9219177</data>
    </edge>
    <edge source="IRL" target="PRT">
      <data key="d0">3230551</data>
    </edge>
    <edge source="IRL" target="ROU">
      <data key="d0">1449899</data>
    </edge>
    <edge source="IRL" target="RUS">
      <data key="d0">32613531</data>
    </edge>
    <edge source="IRL" target="SAU">
      <data key="d0">14995262</data>
    </edge>
    <edge source="IRL" target="SRB">
      <data key="d0">355880</data>
    </edge>
    <edge source="IRL" target="IND">
      <data key="d0">22365976</data>
    </edge>
    <edge source="IRL" target="SGP">
      <data key="d0">146603559</data>
    </edge>
    <edge source="IRL" target="SVK">
      <data key="d0">1476398</data>
    </edge>
    <edge source="IRL" target="VNM">
      <data key="d0">863858</data>
    </edge>
    <edge source="IRL" target="SVN">
      <data key="d0">911606</data>
    </edge>
    <edge source="IRL" target="ZAF">
      <data key="d0">8246606</data>
    </edge>
    <edge source="IRL" target="ZWE">
      <data key="d0">1036323</data>
    </edge>
    <edge source="IRL" target="ESP">
      <data key="d0">21947517</data>
    </edge>
    <edge source="IRL" target="SWE">
      <data key="d0">9630722</data>
    </edge>
    <edge source="IRL" target="CHE">
      <data key="d0">30864333</data>
    </edge>
    <edge source="IRL" target="THA">
      <data key="d0">2787379</data>
    </edge>
    <edge source="IRL" target="ARE">
      <data key="d0">14938301</data>
    </edge>
    <edge source="IRL" target="TUN">
      <data key="d0">306459</data>
    </edge>
    <edge source="IRL" target="TUR">
      <data key="d0">13879129</data>
    </edge>
    <edge source="IRL" target="UGA">
      <data key="d0">131923</data>
    </edge>
    <edge source="IRL" target="UKR">
      <data key="d0">1695004</data>
    </edge>
    <edge source="IRL" target="MKD">
      <data key="d0">55498</data>
    </edge>
    <edge source="IRL" target="EGY">
      <data key="d0">2658581</data>
    </edge>
    <edge source="IRL" target="GBR">
      <data key="d0">106483338</data>
    </edge>
    <edge source="IRL" target="TZA">
      <data key="d0">496187</data>
    </edge>
    <edge source="IRL" target="USA">
      <data key="d0">2022690001</data>
    </edge>
    <edge source="IRL" target="URY">
      <data key="d0">5975533</data>
    </edge>
    <edge source="ISR" target="ALB">
      <data key="d0">109000</data>
    </edge>
    <edge source="ISR" target="AZE">
      <data key="d0">8120000</data>
    </edge>
    <edge source="ISR" target="ARG">
      <data key="d0">3591000</data>
    </edge>
    <edge source="ISR" target="AUS">
      <data key="d0">20903000</data>
    </edge>
    <edge source="ISR" target="AUT">
      <data key="d0">9121000</data>
    </edge>
    <edge source="ISR" target="ARM">
      <data key="d0">289000</data>
    </edge>
    <edge source="ISR" target="BEL">
      <data key="d0">43440000</data>
    </edge>
    <edge source="ISR" target="BOL">
      <data key="d0">799000</data>
    </edge>
    <edge source="ISR" target="BWA">
      <data key="d0">1492000</data>
    </edge>
    <edge source="ISR" target="BRA">
      <data key="d0">23345000</data>
    </edge>
    <edge source="ISR" target="BGR">
      <data key="d0">1765000</data>
    </edge>
    <edge source="ISR" target="BLR">
      <data key="d0">2106000</data>
    </edge>
    <edge source="ISR" target="KHM">
      <data key="d0">200000</data>
    </edge>
    <edge source="ISR" target="CMR">
      <data key="d0">1387000</data>
    </edge>
    <edge source="ISR" target="CAN">
      <data key="d0">35744000</data>
    </edge>
    <edge source="ISR" target="CAF">
      <data key="d0">22000</data>
    </edge>
    <edge source="ISR" target="LKA">
      <data key="d0">565000</data>
    </edge>
    <edge source="ISR" target="CHL">
      <data key="d0">11186000</data>
    </edge>
    <edge source="ISR" target="CHN">
      <data key="d0">88627000</data>
    </edge>
    <edge source="ISR" target="COL">
      <data key="d0">25200000</data>
    </edge>
    <edge source="ISR" target="CRI">
      <data key="d0">1183000</data>
    </edge>
    <edge source="ISR" target="HRV">
      <data key="d0">716000</data>
    </edge>
    <edge source="ISR" target="CZE">
      <data key="d0">5096000</data>
    </edge>
    <edge source="ISR" target="DNK">
      <data key="d0">3559000</data>
    </edge>
    <edge source="ISR" target="ECU">
      <data key="d0">4941000</data>
    </edge>
    <edge source="ISR" target="SLV">
      <data key="d0">221000</data>
    </edge>
    <edge source="ISR" target="ETH">
      <data key="d0">327000</data>
    </edge>
    <edge source="ISR" target="EST">
      <data key="d0">495000</data>
    </edge>
    <edge source="ISR" target="FIN">
      <data key="d0">5197000</data>
    </edge>
    <edge source="ISR" target="FRA">
      <data key="d0">53042000</data>
    </edge>
    <edge source="ISR" target="GEO">
      <data key="d0">1090000</data>
    </edge>
    <edge source="ISR" target="DEU">
      <data key="d0">159873000</data>
    </edge>
    <edge source="ISR" target="GHA">
      <data key="d0">1627000</data>
    </edge>
    <edge source="ISR" target="GRC">
      <data key="d0">3007000</data>
    </edge>
    <edge source="ISR" target="GTM">
      <data key="d0">1173000</data>
    </edge>
    <edge source="ISR" target="HND">
      <data key="d0">396000</data>
    </edge>
    <edge source="ISR" target="HKG">
      <data key="d0">82894000</data>
    </edge>
    <edge source="ISR" target="HUN">
      <data key="d0">4776000</data>
    </edge>
    <edge source="ISR" target="IDN">
      <data key="d0">654000</data>
    </edge>
    <edge source="ISR" target="IRL">
      <data key="d0">4801000</data>
    </edge>
    <edge source="ISR" target="ITA">
      <data key="d0">54766000</data>
    </edge>
    <edge source="ISR" target="CIV">
      <data key="d0">10000</data>
    </edge>
    <edge source="ISR" target="JAM">
      <data key="d0">122000</data>
    </edge>
    <edge source="ISR" target="JPN">
      <data key="d0">94333000</data>
    </edge>
    <edge source="ISR" target="KAZ">
      <data key="d0">4313000</data>
    </edge>
    <edge source="ISR" target="JOR">
      <data key="d0">781000</data>
    </edge>
    <edge source="ISR" target="KOR">
      <data key="d0">225171000</data>
    </edge>
    <edge source="ISR" target="KGZ">
      <data key="d0">43000</data>
    </edge>
    <edge source="ISR" target="LVA">
      <data key="d0">4541000</data>
    </edge>
    <edge source="ISR" target="LTU">
      <data key="d0">3992000</data>
    </edge>
    <edge source="ISR" target="MYS">
      <data key="d0">256000</data>
    </edge>
    <edge source="ISR" target="MUS">
      <data key="d0">334000</data>
    </edge>
    <edge source="ISR" target="MEX">
      <data key="d0">33107000</data>
    </edge>
    <edge source="ISR" target="MDA">
      <data key="d0">71000</data>
    </edge>
    <edge source="ISR" target="MOZ">
      <data key="d0">23000</data>
    </edge>
    <edge source="ISR" target="OMN">
      <data key="d0">63000</data>
    </edge>
    <edge source="ISR" target="NAM">
      <data key="d0">121000</data>
    </edge>
    <edge source="ISR" target="NLD">
      <data key="d0">35361000</data>
    </edge>
    <edge source="ISR" target="NZL">
      <data key="d0">1474000</data>
    </edge>
    <edge source="ISR" target="NIC">
      <data key="d0">230000</data>
    </edge>
    <edge source="ISR" target="NOR">
      <data key="d0">2903000</data>
    </edge>
    <edge source="ISR" target="PAK">
      <data key="d0">52000</data>
    </edge>
    <edge source="ISR" target="PAN">
      <data key="d0">981000</data>
    </edge>
    <edge source="ISR" target="PRY">
      <data key="d0">670000</data>
    </edge>
    <edge source="ISR" target="PER">
      <data key="d0">3380000</data>
    </edge>
    <edge source="ISR" target="PHL">
      <data key="d0">6678000</data>
    </edge>
    <edge source="ISR" target="POL">
      <data key="d0">9042000</data>
    </edge>
    <edge source="ISR" target="PRT">
      <data key="d0">3961000</data>
    </edge>
    <edge source="ISR" target="ROU">
      <data key="d0">4873000</data>
    </edge>
    <edge source="ISR" target="RUS">
      <data key="d0">38907000</data>
    </edge>
    <edge source="ISR" target="SAU">
      <data key="d0">56000</data>
    </edge>
    <edge source="ISR" target="SEN">
      <data key="d0">45000</data>
    </edge>
    <edge source="ISR" target="SRB">
      <data key="d0">719000</data>
    </edge>
    <edge source="ISR" target="IND">
      <data key="d0">138767000</data>
    </edge>
    <edge source="ISR" target="SGP">
      <data key="d0">45317000</data>
    </edge>
    <edge source="ISR" target="SVK">
      <data key="d0">4315000</data>
    </edge>
    <edge source="ISR" target="VNM">
      <data key="d0">2291000</data>
    </edge>
    <edge source="ISR" target="SVN">
      <data key="d0">2210000</data>
    </edge>
    <edge source="ISR" target="ZAF">
      <data key="d0">8206000</data>
    </edge>
    <edge source="ISR" target="ZWE">
      <data key="d0">37000</data>
    </edge>
    <edge source="ISR" target="ESP">
      <data key="d0">29255000</data>
    </edge>
    <edge source="ISR" target="SWE">
      <data key="d0">7316000</data>
    </edge>
    <edge source="ISR" target="CHE">
      <data key="d0">13523000</data>
    </edge>
    <edge source="ISR" target="THA">
      <data key="d0">15678000</data>
    </edge>
    <edge source="ISR" target="ARE">
      <data key="d0">833000</data>
    </edge>
    <edge source="ISR" target="TUR">
      <data key="d0">25744000</data>
    </edge>
    <edge source="ISR" target="UGA">
      <data key="d0">346000</data>
    </edge>
    <edge source="ISR" target="UKR">
      <data key="d0">3154000</data>
    </edge>
    <edge source="ISR" target="MKD">
      <data key="d0">1124000</data>
    </edge>
    <edge source="ISR" target="EGY">
      <data key="d0">160000</data>
    </edge>
    <edge source="ISR" target="GBR">
      <data key="d0">75983000</data>
    </edge>
    <edge source="ISR" target="USA">
      <data key="d0">871606000</data>
    </edge>
    <edge source="ISR" target="BFA">
      <data key="d0">17000</data>
    </edge>
    <edge source="ISR" target="URY">
      <data key="d0">2109000</data>
    </edge>
    <edge source="JAM" target="CAN">
      <data key="d0">76094</data>
    </edge>
    <edge source="JAM" target="DEU">
      <data key="d0">23998</data>
    </edge>
    <edge source="JAM" target="GBR">
      <data key="d0">24843</data>
    </edge>
    <edge source="JAM" target="USA">
      <data key="d0">569725</data>
    </edge>
    <edge source="JPN" target="ALB">
      <data key="d0">108078</data>
    </edge>
    <edge source="JPN" target="DZA">
      <data key="d0">5371153</data>
    </edge>
    <edge source="JPN" target="AZE">
      <data key="d0">2677978</data>
    </edge>
    <edge source="JPN" target="ARG">
      <data key="d0">86445360</data>
    </edge>
    <edge source="JPN" target="AUS">
      <data key="d0">152539026</data>
    </edge>
    <edge source="JPN" target="AUT">
      <data key="d0">35628115</data>
    </edge>
    <edge source="JPN" target="ARM">
      <data key="d0">172809</data>
    </edge>
    <edge source="JPN" target="BEL">
      <data key="d0">371030957</data>
    </edge>
    <edge source="JPN" target="BOL">
      <data key="d0">1971220</data>
    </edge>
    <edge source="JPN" target="BWA">
      <data key="d0">56839</data>
    </edge>
    <edge source="JPN" target="BRA">
      <data key="d0">247595128</data>
    </edge>
    <edge source="JPN" target="BGR">
      <data key="d0">872928</data>
    </edge>
    <edge source="JPN" target="BDI">
      <data key="d0">16236</data>
    </edge>
    <edge source="JPN" target="BLR">
      <data key="d0">1642890</data>
    </edge>
    <edge source="JPN" target="KHM">
      <data key="d0">4515263</data>
    </edge>
    <edge source="JPN" target="CMR">
      <data key="d0">979102</data>
    </edge>
    <edge source="JPN" target="CAN">
      <data key="d0">234459803</data>
    </edge>
    <edge source="JPN" target="LKA">
      <data key="d0">6592192</data>
    </edge>
    <edge source="JPN" target="CHL">
      <data key="d0">15408642</data>
    </edge>
    <edge source="JPN" target="CHN">
      <data key="d0">8170424914</data>
    </edge>
    <edge source="JPN" target="COL">
      <data key="d0">20878965</data>
    </edge>
    <edge source="JPN" target="CRI">
      <data key="d0">63597781</data>
    </edge>
    <edge source="JPN" target="HRV">
      <data key="d0">984075</data>
    </edge>
    <edge source="JPN" target="CZE">
      <data key="d0">149014090</data>
    </edge>
    <edge source="JPN" target="BEN">
      <data key="d0">34076</data>
    </edge>
    <edge source="JPN" target="DNK">
      <data key="d0">49440972</data>
    </edge>
    <edge source="JPN" target="ECU">
      <data key="d0">19171657</data>
    </edge>
    <edge source="JPN" target="SLV">
      <data key="d0">693254</data>
    </edge>
    <edge source="JPN" target="ETH">
      <data key="d0">2292672</data>
    </edge>
    <edge source="JPN" target="EST">
      <data key="d0">6077673</data>
    </edge>
    <edge source="JPN" target="FIN">
      <data key="d0">16779439</data>
    </edge>
    <edge source="JPN" target="FRA">
      <data key="d0">211909071</data>
    </edge>
    <edge source="JPN" target="GEO">
      <data key="d0">113790</data>
    </edge>
    <edge source="JPN" target="GMB">
      <data key="d0">27837</data>
    </edge>
    <edge source="JPN" target="PSE">
      <data key="d0">176568</data>
    </edge>
    <edge source="JPN" target="DEU">
      <data key="d0">1975436000</data>
    </edge>
    <edge source="JPN" target="GHA">
      <data key="d0">4464074</data>
    </edge>
    <edge source="JPN" target="GRC">
      <data key="d0">4177524</data>
    </edge>
    <edge source="JPN" target="GTM">
      <data key="d0">1439776</data>
    </edge>
    <edge source="JPN" target="HND">
      <data key="d0">494311</data>
    </edge>
    <edge source="JPN" target="HKG">
      <data key="d0">1624570760</data>
    </edge>
    <edge source="JPN" target="HUN">
      <data key="d0">38461815</data>
    </edge>
    <edge source="JPN" target="IDN">
      <data key="d0">517334121</data>
    </edge>
    <edge source="JPN" target="IRL">
      <data key="d0">11079067</data>
    </edge>
    <edge source="JPN" target="ISR">
      <data key="d0">64302898</data>
    </edge>
    <edge source="JPN" target="ITA">
      <data key="d0">98501060</data>
    </edge>
    <edge source="JPN" target="CIV">
      <data key="d0">295996</data>
    </edge>
    <edge source="JPN" target="JAM">
      <data key="d0">129964</data>
    </edge>
    <edge source="JPN" target="KAZ">
      <data key="d0">6294105</data>
    </edge>
    <edge source="JPN" target="JOR">
      <data key="d0">3891614</data>
    </edge>
    <edge source="JPN" target="KOR">
      <data key="d0">2391974184</data>
    </edge>
    <edge source="JPN" target="KGZ">
      <data key="d0">840055</data>
    </edge>
    <edge source="JPN" target="LBN">
      <data key="d0">1781586</data>
    </edge>
    <edge source="JPN" target="LVA">
      <data key="d0">1771538</data>
    </edge>
    <edge source="JPN" target="LTU">
      <data key="d0">1955334</data>
    </edge>
    <edge source="JPN" target="MDG">
      <data key="d0">42920</data>
    </edge>
    <edge source="JPN" target="MWI">
      <data key="d0">38423</data>
    </edge>
    <edge source="JPN" target="MYS">
      <data key="d0">703941858</data>
    </edge>
    <edge source="JPN" target="MRT">
      <data key="d0">396932</data>
    </edge>
    <edge source="JPN" target="MUS">
      <data key="d0">646174</data>
    </edge>
    <edge source="JPN" target="MEX">
      <data key="d0">1280993847</data>
    </edge>
    <edge source="JPN" target="MDA">
      <data key="d0">145536</data>
    </edge>
    <edge source="JPN" target="MAR">
      <data key="d0">7014970</data>
    </edge>
    <edge source="JPN" target="MOZ">
      <data key="d0">988272</data>
    </edge>
    <edge source="JPN" target="OMN">
      <data key="d0">16772712</data>
    </edge>
    <edge source="JPN" target="NAM">
      <data key="d0">331249</data>
    </edge>
    <edge source="JPN" target="NLD">
      <data key="d0">543847712</data>
    </edge>
    <edge source="JPN" target="NZL">
      <data key="d0">10192634</data>
    </edge>
    <edge source="JPN" target="NIC">
      <data key="d0">431622</data>
    </edge>
    <edge source="JPN" target="NOR">
      <data key="d0">17209683</data>
    </edge>
    <edge source="JPN" target="PAK">
      <data key="d0">29910517</data>
    </edge>
    <edge source="JPN" target="PAN">
      <data key="d0">3322223</data>
    </edge>
    <edge source="JPN" target="PRY">
      <data key="d0">1413192</data>
    </edge>
    <edge source="JPN" target="PER">
      <data key="d0">10505479</data>
    </edge>
    <edge source="JPN" target="PHL">
      <data key="d0">587576335</data>
    </edge>
    <edge source="JPN" target="POL">
      <data key="d0">451598876</data>
    </edge>
    <edge source="JPN" target="PRT">
      <data key="d0">6345669</data>
    </edge>
    <edge source="JPN" target="ROU">
      <data key="d0">8165678</data>
    </edge>
    <edge source="JPN" target="RUS">
      <data key="d0">137416308</data>
    </edge>
    <edge source="JPN" target="SAU">
      <data key="d0">64240121</data>
    </edge>
    <edge source="JPN" target="SEN">
      <data key="d0">563578</data>
    </edge>
    <edge source="JPN" target="SRB">
      <data key="d0">639221</data>
    </edge>
    <edge source="JPN" target="IND">
      <data key="d0">506537519</data>
    </edge>
    <edge source="JPN" target="SGP">
      <data key="d0">518851343</data>
    </edge>
    <edge source="JPN" target="SVK">
      <data key="d0">12214804</data>
    </edge>
    <edge source="JPN" target="VNM">
      <data key="d0">363970599</data>
    </edge>
    <edge source="JPN" target="SVN">
      <data key="d0">885694</data>
    </edge>
    <edge source="JPN" target="ZAF">
      <data key="d0">83735059</data>
    </edge>
    <edge source="JPN" target="ZWE">
      <data key="d0">61199</data>
    </edge>
    <edge source="JPN" target="ESP">
      <data key="d0">87014700</data>
    </edge>
    <edge source="JPN" target="SWE">
      <data key="d0">62904527</data>
    </edge>
    <edge source="JPN" target="CHE">
      <data key="d0">47840464</data>
    </edge>
    <edge source="JPN" target="THA">
      <data key="d0">1890111269</data>
    </edge>
    <edge source="JPN" target="TGO">
      <data key="d0">14695</data>
    </edge>
    <edge source="JPN" target="ARE">
      <data key="d0">88442888</data>
    </edge>
    <edge source="JPN" target="TUN">
      <data key="d0">10999527</data>
    </edge>
    <edge source="JPN" target="TUR">
      <data key="d0">58571081</data>
    </edge>
    <edge source="JPN" target="UGA">
      <data key="d0">225689</data>
    </edge>
    <edge source="JPN" target="UKR">
      <data key="d0">3584293</data>
    </edge>
    <edge source="JPN" target="MKD">
      <data key="d0">693592</data>
    </edge>
    <edge source="JPN" target="EGY">
      <data key="d0">20460447</data>
    </edge>
    <edge source="JPN" target="GBR">
      <data key="d0">498510788</data>
    </edge>
    <edge source="JPN" target="TZA">
      <data key="d0">2500521</data>
    </edge>
    <edge source="JPN" target="USA">
      <data key="d0">5248358222</data>
    </edge>
    <edge source="JPN" target="BFA">
      <data key="d0">18992</data>
    </edge>
    <edge source="JPN" target="URY">
      <data key="d0">4171311</data>
    </edge>
    <edge source="JOR" target="DZA">
      <data key="d0">268339</data>
    </edge>
    <edge source="JOR" target="AUS">
      <data key="d0">15234</data>
    </edge>
    <edge source="JOR" target="CHN">
      <data key="d0">85679</data>
    </edge>
    <edge source="JOR" target="DNK">
      <data key="d0">10897</data>
    </edge>
    <edge source="JOR" target="EST">
      <data key="d0">98727</data>
    </edge>
    <edge source="JOR" target="FRA">
      <data key="d0">42580</data>
    </edge>
    <edge source="JOR" target="PSE">
      <data key="d0">135613</data>
    </edge>
    <edge source="JOR" target="DEU">
      <data key="d0">335182</data>
    </edge>
    <edge source="JOR" target="HKG">
      <data key="d0">13359</data>
    </edge>
    <edge source="JOR" target="HUN">
      <data key="d0">72949</data>
    </edge>
    <edge source="JOR" target="ISR">
      <data key="d0">73817</data>
    </edge>
    <edge source="JOR" target="ITA">
      <data key="d0">34965</data>
    </edge>
    <edge source="JOR" target="JPN">
      <data key="d0">83549</data>
    </edge>
    <edge source="JOR" target="KAZ">
      <data key="d0">26932</data>
    </edge>
    <edge source="JOR" target="LBN">
      <data key="d0">90631</data>
    </edge>
    <edge source="JOR" target="MRT">
      <data key="d0">15377</data>
    </edge>
    <edge source="JOR" target="MAR">
      <data key="d0">22985</data>
    </edge>
    <edge source="JOR" target="MOZ">
      <data key="d0">14632</data>
    </edge>
    <edge source="JOR" target="OMN">
      <data key="d0">71044</data>
    </edge>
    <edge source="JOR" target="NLD">
      <data key="d0">157714</data>
    </edge>
    <edge source="JOR" target="SAU">
      <data key="d0">1107838</data>
    </edge>
    <edge source="JOR" target="IND">
      <data key="d0">71168</data>
    </edge>
    <edge source="JOR" target="ZAF">
      <data key="d0">101373</data>
    </edge>
    <edge source="JOR" target="CHE">
      <data key="d0">1192182</data>
    </edge>
    <edge source="JOR" target="ARE">
      <data key="d0">882240</data>
    </edge>
    <edge source="JOR" target="TUN">
      <data key="d0">149992</data>
    </edge>
    <edge source="JOR" target="TUR">
      <data key="d0">112210</data>
    </edge>
    <edge source="JOR" target="EGY">
      <data key="d0">152930</data>
    </edge>
    <edge source="JOR" target="GBR">
      <data key="d0">494445</data>
    </edge>
    <edge source="JOR" target="USA">
      <data key="d0">250363</data>
    </edge>
    <edge source="LBN" target="AUT">
      <data key="d0">33530</data>
    </edge>
    <edge source="LBN" target="FIN">
      <data key="d0">96517</data>
    </edge>
    <edge source="LBN" target="FRA">
      <data key="d0">886321</data>
    </edge>
    <edge source="LBN" target="DEU">
      <data key="d0">391753</data>
    </edge>
    <edge source="LBN" target="GHA">
      <data key="d0">42657</data>
    </edge>
    <edge source="LBN" target="HUN">
      <data key="d0">10003</data>
    </edge>
    <edge source="LBN" target="IRL">
      <data key="d0">17006</data>
    </edge>
    <edge source="LBN" target="ITA">
      <data key="d0">109508</data>
    </edge>
    <edge source="LBN" target="CIV">
      <data key="d0">18590</data>
    </edge>
    <edge source="LBN" target="JPN">
      <data key="d0">53034</data>
    </edge>
    <edge source="LBN" target="JOR">
      <data key="d0">502669</data>
    </edge>
    <edge source="LBN" target="MYS">
      <data key="d0">16186</data>
    </edge>
    <edge source="LBN" target="OMN">
      <data key="d0">30454</data>
    </edge>
    <edge source="LBN" target="NLD">
      <data key="d0">53441</data>
    </edge>
    <edge source="LBN" target="POL">
      <data key="d0">12531</data>
    </edge>
    <edge source="LBN" target="RUS">
      <data key="d0">127744</data>
    </edge>
    <edge source="LBN" target="SAU">
      <data key="d0">116129</data>
    </edge>
    <edge source="LBN" target="SEN">
      <data key="d0">12529</data>
    </edge>
    <edge source="LBN" target="SVN">
      <data key="d0">19038</data>
    </edge>
    <edge source="LBN" target="CHE">
      <data key="d0">26123</data>
    </edge>
    <edge source="LBN" target="TGO">
      <data key="d0">24810</data>
    </edge>
    <edge source="LBN" target="ARE">
      <data key="d0">652634</data>
    </edge>
    <edge source="LBN" target="TUR">
      <data key="d0">28273</data>
    </edge>
    <edge source="LBN" target="EGY">
      <data key="d0">54744</data>
    </edge>
    <edge source="LBN" target="GBR">
      <data key="d0">122370</data>
    </edge>
    <edge source="LBN" target="USA">
      <data key="d0">690461</data>
    </edge>
    <edge source="LBN" target="BFA">
      <data key="d0">11394</data>
    </edge>
    <edge source="LTU" target="ALB">
      <data key="d0">25858</data>
    </edge>
    <edge source="LTU" target="AZE">
      <data key="d0">155971</data>
    </edge>
    <edge source="LTU" target="ARG">
      <data key="d0">201212</data>
    </edge>
    <edge source="LTU" target="AUS">
      <data key="d0">368505</data>
    </edge>
    <edge source="LTU" target="AUT">
      <data key="d0">696339</data>
    </edge>
    <edge source="LTU" target="BEL">
      <data key="d0">690670</data>
    </edge>
    <edge source="LTU" target="BRA">
      <data key="d0">445687</data>
    </edge>
    <edge source="LTU" target="BGR">
      <data key="d0">127654</data>
    </edge>
    <edge source="LTU" target="BLR">
      <data key="d0">21436365</data>
    </edge>
    <edge source="LTU" target="CAN">
      <data key="d0">900321</data>
    </edge>
    <edge source="LTU" target="CHL">
      <data key="d0">141267</data>
    </edge>
    <edge source="LTU" target="CHN">
      <data key="d0">4571370</data>
    </edge>
    <edge source="LTU" target="COL">
      <data key="d0">297905</data>
    </edge>
    <edge source="LTU" target="CRI">
      <data key="d0">10876</data>
    </edge>
    <edge source="LTU" target="HRV">
      <data key="d0">243399</data>
    </edge>
    <edge source="LTU" target="CZE">
      <data key="d0">1752552</data>
    </edge>
    <edge source="LTU" target="DNK">
      <data key="d0">4862568</data>
    </edge>
    <edge source="LTU" target="ETH">
      <data key="d0">36477</data>
    </edge>
    <edge source="LTU" target="EST">
      <data key="d0">3010283</data>
    </edge>
    <edge source="LTU" target="FIN">
      <data key="d0">3317848</data>
    </edge>
    <edge source="LTU" target="FRA">
      <data key="d0">17099887</data>
    </edge>
    <edge source="LTU" target="GEO">
      <data key="d0">278310</data>
    </edge>
    <edge source="LTU" target="DEU">
      <data key="d0">34593662</data>
    </edge>
    <edge source="LTU" target="GHA">
      <data key="d0">205756</data>
    </edge>
    <edge source="LTU" target="GRC">
      <data key="d0">2968262</data>
    </edge>
    <edge source="LTU" target="HKG">
      <data key="d0">485910</data>
    </edge>
    <edge source="LTU" target="HUN">
      <data key="d0">3951495</data>
    </edge>
    <edge source="LTU" target="IDN">
      <data key="d0">115175</data>
    </edge>
    <edge source="LTU" target="IRL">
      <data key="d0">56318</data>
    </edge>
    <edge source="LTU" target="ISR">
      <data key="d0">518352</data>
    </edge>
    <edge source="LTU" target="ITA">
      <data key="d0">3012078</data>
    </edge>
    <edge source="LTU" target="CIV">
      <data key="d0">11915</data>
    </edge>
    <edge source="LTU" target="JPN">
      <data key="d0">8091842</data>
    </edge>
    <edge source="LTU" target="KAZ">
      <data key="d0">20601433</data>
    </edge>
    <edge source="LTU" target="KOR">
      <data key="d0">3929001</data>
    </edge>
    <edge source="LTU" target="KGZ">
      <data key="d0">215224</data>
    </edge>
    <edge source="LTU" target="LBN">
      <data key="d0">41329</data>
    </edge>
    <edge source="LTU" target="LVA">
      <data key="d0">6714764</data>
    </edge>
    <edge source="LTU" target="MYS">
      <data key="d0">117504</data>
    </edge>
    <edge source="LTU" target="MEX">
      <data key="d0">534428</data>
    </edge>
    <edge source="LTU" target="MDA">
      <data key="d0">358694</data>
    </edge>
    <edge source="LTU" target="MAR">
      <data key="d0">102111</data>
    </edge>
    <edge source="LTU" target="OMN">
      <data key="d0">32230</data>
    </edge>
    <edge source="LTU" target="NLD">
      <data key="d0">2599418</data>
    </edge>
    <edge source="LTU" target="NOR">
      <data key="d0">7300680</data>
    </edge>
    <edge source="LTU" target="PAK">
      <data key="d0">100571</data>
    </edge>
    <edge source="LTU" target="PAN">
      <data key="d0">37854</data>
    </edge>
    <edge source="LTU" target="PER">
      <data key="d0">51822</data>
    </edge>
    <edge source="LTU" target="PHL">
      <data key="d0">335032</data>
    </edge>
    <edge source="LTU" target="POL">
      <data key="d0">2989133</data>
    </edge>
    <edge source="LTU" target="PRT">
      <data key="d0">2994623</data>
    </edge>
    <edge source="LTU" target="ROU">
      <data key="d0">2196969</data>
    </edge>
    <edge source="LTU" target="RUS">
      <data key="d0">163195841</data>
    </edge>
    <edge source="LTU" target="SAU">
      <data key="d0">749627</data>
    </edge>
    <edge source="LTU" target="SRB">
      <data key="d0">738849</data>
    </edge>
    <edge source="LTU" target="IND">
      <data key="d0">1867244</data>
    </edge>
    <edge source="LTU" target="SGP">
      <data key="d0">525539</data>
    </edge>
    <edge source="LTU" target="SVK">
      <data key="d0">508543</data>
    </edge>
    <edge source="LTU" target="VNM">
      <data key="d0">297048</data>
    </edge>
    <edge source="LTU" target="SVN">
      <data key="d0">837812</data>
    </edge>
    <edge source="LTU" target="ZAF">
      <data key="d0">1626935</data>
    </edge>
    <edge source="LTU" target="ESP">
      <data key="d0">7393782</data>
    </edge>
    <edge source="LTU" target="SWE">
      <data key="d0">11804528</data>
    </edge>
    <edge source="LTU" target="CHE">
      <data key="d0">856947</data>
    </edge>
    <edge source="LTU" target="THA">
      <data key="d0">220648</data>
    </edge>
    <edge source="LTU" target="ARE">
      <data key="d0">521070</data>
    </edge>
    <edge source="LTU" target="TUR">
      <data key="d0">457785</data>
    </edge>
    <edge source="LTU" target="UKR">
      <data key="d0">6575164</data>
    </edge>
    <edge source="LTU" target="EGY">
      <data key="d0">203615</data>
    </edge>
    <edge source="LTU" target="GBR">
      <data key="d0">29139727</data>
    </edge>
    <edge source="LTU" target="USA">
      <data key="d0">19340791</data>
    </edge>
    <edge source="LTU" target="URY">
      <data key="d0">13662</data>
    </edge>
    <edge source="MYS" target="DZA">
      <data key="d0">269267</data>
    </edge>
    <edge source="MYS" target="AZE">
      <data key="d0">344281</data>
    </edge>
    <edge source="MYS" target="ARG">
      <data key="d0">24146791</data>
    </edge>
    <edge source="MYS" target="AUS">
      <data key="d0">90102444</data>
    </edge>
    <edge source="MYS" target="AUT">
      <data key="d0">1719027</data>
    </edge>
    <edge source="MYS" target="ARM">
      <data key="d0">13623</data>
    </edge>
    <edge source="MYS" target="BEL">
      <data key="d0">37124282</data>
    </edge>
    <edge source="MYS" target="BOL">
      <data key="d0">11215</data>
    </edge>
    <edge source="MYS" target="BRA">
      <data key="d0">45578963</data>
    </edge>
    <edge source="MYS" target="BGR">
      <data key="d0">1127993</data>
    </edge>
    <edge source="MYS" target="BLR">
      <data key="d0">78087</data>
    </edge>
    <edge source="MYS" target="KHM">
      <data key="d0">1647620</data>
    </edge>
    <edge source="MYS" target="CMR">
      <data key="d0">305680</data>
    </edge>
    <edge source="MYS" target="CAN">
      <data key="d0">50808097</data>
    </edge>
    <edge source="MYS" target="LKA">
      <data key="d0">2386440</data>
    </edge>
    <edge source="MYS" target="CHL">
      <data key="d0">720302</data>
    </edge>
    <edge source="MYS" target="CHN">
      <data key="d0">584416002</data>
    </edge>
    <edge source="MYS" target="COL">
      <data key="d0">2472036</data>
    </edge>
    <edge source="MYS" target="CRI">
      <data key="d0">3065605</data>
    </edge>
    <edge source="MYS" target="HRV">
      <data key="d0">86728</data>
    </edge>
    <edge source="MYS" target="CZE">
      <data key="d0">568936</data>
    </edge>
    <edge source="MYS" target="DNK">
      <data key="d0">10134646</data>
    </edge>
    <edge source="MYS" target="ECU">
      <data key="d0">472269</data>
    </edge>
    <edge source="MYS" target="SLV">
      <data key="d0">61867</data>
    </edge>
    <edge source="MYS" target="ETH">
      <data key="d0">11382</data>
    </edge>
    <edge source="MYS" target="EST">
      <data key="d0">20677</data>
    </edge>
    <edge source="MYS" target="FIN">
      <data key="d0">8396479</data>
    </edge>
    <edge source="MYS" target="FRA">
      <data key="d0">11917099</data>
    </edge>
    <edge source="MYS" target="DEU">
      <data key="d0">437830578</data>
    </edge>
    <edge source="MYS" target="GHA">
      <data key="d0">140669</data>
    </edge>
    <edge source="MYS" target="GRC">
      <data key="d0">245749</data>
    </edge>
    <edge source="MYS" target="HKG">
      <data key="d0">152935129</data>
    </edge>
    <edge source="MYS" target="HUN">
      <data key="d0">1368414</data>
    </edge>
    <edge source="MYS" target="IDN">
      <data key="d0">144407483</data>
    </edge>
    <edge source="MYS" target="IRL">
      <data key="d0">3196695</data>
    </edge>
    <edge source="MYS" target="ITA">
      <data key="d0">24587082</data>
    </edge>
    <edge source="MYS" target="CIV">
      <data key="d0">64649</data>
    </edge>
    <edge source="MYS" target="JAM">
      <data key="d0">12744</data>
    </edge>
    <edge source="MYS" target="JPN">
      <data key="d0">574015072</data>
    </edge>
    <edge source="MYS" target="KAZ">
      <data key="d0">41635</data>
    </edge>
    <edge source="MYS" target="JOR">
      <data key="d0">126547</data>
    </edge>
    <edge source="MYS" target="KOR">
      <data key="d0">312467946</data>
    </edge>
    <edge source="MYS" target="LBN">
      <data key="d0">75253</data>
    </edge>
    <edge source="MYS" target="LVA">
      <data key="d0">185174</data>
    </edge>
    <edge source="MYS" target="LTU">
      <data key="d0">622762</data>
    </edge>
    <edge source="MYS" target="MUS">
      <data key="d0">152401</data>
    </edge>
    <edge source="MYS" target="MEX">
      <data key="d0">26095148</data>
    </edge>
    <edge source="MYS" target="MAR">
      <data key="d0">753450</data>
    </edge>
    <edge source="MYS" target="MOZ">
      <data key="d0">15642</data>
    </edge>
    <edge source="MYS" target="OMN">
      <data key="d0">3590552</data>
    </edge>
    <edge source="MYS" target="NLD">
      <data key="d0">506391741</data>
    </edge>
    <edge source="MYS" target="NZL">
      <data key="d0">7772152</data>
    </edge>
    <edge source="MYS" target="NIC">
      <data key="d0">49928</data>
    </edge>
    <edge source="MYS" target="NOR">
      <data key="d0">21894061</data>
    </edge>
    <edge source="MYS" target="PAK">
      <data key="d0">9403888</data>
    </edge>
    <edge source="MYS" target="PAN">
      <data key="d0">207604</data>
    </edge>
    <edge source="MYS" target="PER">
      <data key="d0">82751</data>
    </edge>
    <edge source="MYS" target="PHL">
      <data key="d0">130070127</data>
    </edge>
    <edge source="MYS" target="POL">
      <data key="d0">2490260</data>
    </edge>
    <edge source="MYS" target="PRT">
      <data key="d0">574315</data>
    </edge>
    <edge source="MYS" target="ROU">
      <data key="d0">915355</data>
    </edge>
    <edge source="MYS" target="RUS">
      <data key="d0">5378075</data>
    </edge>
    <edge source="MYS" target="SAU">
      <data key="d0">3856541</data>
    </edge>
    <edge source="MYS" target="SEN">
      <data key="d0">169918</data>
    </edge>
    <edge source="MYS" target="SRB">
      <data key="d0">42780</data>
    </edge>
    <edge source="MYS" target="IND">
      <data key="d0">87509910</data>
    </edge>
    <edge source="MYS" target="SGP">
      <data key="d0">549366158</data>
    </edge>
    <edge source="MYS" target="SVK">
      <data key="d0">894034</data>
    </edge>
    <edge source="MYS" target="VNM">
      <data key="d0">39499626</data>
    </edge>
    <edge source="MYS" target="SVN">
      <data key="d0">13286</data>
    </edge>
    <edge source="MYS" target="ZAF">
      <data key="d0">10663708</data>
    </edge>
    <edge source="MYS" target="ZWE">
      <data key="d0">17891</data>
    </edge>
    <edge source="MYS" target="ESP">
      <data key="d0">1334002</data>
    </edge>
    <edge source="MYS" target="SWE">
      <data key="d0">2279211</data>
    </edge>
    <edge source="MYS" target="CHE">
      <data key="d0">28651664</data>
    </edge>
    <edge source="MYS" target="THA">
      <data key="d0">520713387</data>
    </edge>
    <edge source="MYS" target="ARE">
      <data key="d0">60113186</data>
    </edge>
    <edge source="MYS" target="TUN">
      <data key="d0">137819</data>
    </edge>
    <edge source="MYS" target="TUR">
      <data key="d0">1315376</data>
    </edge>
    <edge source="MYS" target="UGA">
      <data key="d0">66146</data>
    </edge>
    <edge source="MYS" target="UKR">
      <data key="d0">19943</data>
    </edge>
    <edge source="MYS" target="EGY">
      <data key="d0">797802</data>
    </edge>
    <edge source="MYS" target="GBR">
      <data key="d0">45546232</data>
    </edge>
    <edge source="MYS" target="TZA">
      <data key="d0">118210</data>
    </edge>
    <edge source="MYS" target="USA">
      <data key="d0">1379955577</data>
    </edge>
    <edge source="MYS" target="URY">
      <data key="d0">264899</data>
    </edge>
    <edge source="MUS" target="BDI">
      <data key="d0">35381</data>
    </edge>
    <edge source="MUS" target="CAN">
      <data key="d0">15180</data>
    </edge>
    <edge source="MUS" target="DNK">
      <data key="d0">158181</data>
    </edge>
    <edge source="MUS" target="FRA">
      <data key="d0">11502778</data>
    </edge>
    <edge source="MUS" target="DEU">
      <data key="d0">796975</data>
    </edge>
    <edge source="MUS" target="GHA">
      <data key="d0">17830</data>
    </edge>
    <edge source="MUS" target="HUN">
      <data key="d0">12075</data>
    </edge>
    <edge source="MUS" target="IRL">
      <data key="d0">95048</data>
    </edge>
    <edge source="MUS" target="ISR">
      <data key="d0">239138</data>
    </edge>
    <edge source="MUS" target="ITA">
      <data key="d0">58768</data>
    </edge>
    <edge source="MUS" target="KOR">
      <data key="d0">175455</data>
    </edge>
    <edge source="MUS" target="MDG">
      <data key="d0">392185</data>
    </edge>
    <edge source="MUS" target="MYS">
      <data key="d0">40933</data>
    </edge>
    <edge source="MUS" target="NLD">
      <data key="d0">27927</data>
    </edge>
    <edge source="MUS" target="PAN">
      <data key="d0">32429</data>
    </edge>
    <edge source="MUS" target="ROU">
      <data key="d0">611582</data>
    </edge>
    <edge source="MUS" target="IND">
      <data key="d0">5241935</data>
    </edge>
    <edge source="MUS" target="SGP">
      <data key="d0">20237</data>
    </edge>
    <edge source="MUS" target="ZAF">
      <data key="d0">274040</data>
    </edge>
    <edge source="MUS" target="CHE">
      <data key="d0">105475</data>
    </edge>
    <edge source="MUS" target="ARE">
      <data key="d0">271066</data>
    </edge>
    <edge source="MUS" target="TUR">
      <data key="d0">32954</data>
    </edge>
    <edge source="MUS" target="GBR">
      <data key="d0">43386</data>
    </edge>
    <edge source="MUS" target="TZA">
      <data key="d0">38402</data>
    </edge>
    <edge source="MUS" target="USA">
      <data key="d0">389148</data>
    </edge>
    <edge source="MEX" target="ALB">
      <data key="d0">33183</data>
    </edge>
    <edge source="MEX" target="ARG">
      <data key="d0">10129497</data>
    </edge>
    <edge source="MEX" target="AUS">
      <data key="d0">5300507</data>
    </edge>
    <edge source="MEX" target="AUT">
      <data key="d0">1155708</data>
    </edge>
    <edge source="MEX" target="BEL">
      <data key="d0">9992822</data>
    </edge>
    <edge source="MEX" target="BOL">
      <data key="d0">1141932</data>
    </edge>
    <edge source="MEX" target="BRA">
      <data key="d0">26885740</data>
    </edge>
    <edge source="MEX" target="CAN">
      <data key="d0">164558783</data>
    </edge>
    <edge source="MEX" target="CHL">
      <data key="d0">5942524</data>
    </edge>
    <edge source="MEX" target="CHN">
      <data key="d0">72065963</data>
    </edge>
    <edge source="MEX" target="COL">
      <data key="d0">10151450</data>
    </edge>
    <edge source="MEX" target="CRI">
      <data key="d0">5518878</data>
    </edge>
    <edge source="MEX" target="CZE">
      <data key="d0">1200453</data>
    </edge>
    <edge source="MEX" target="DNK">
      <data key="d0">651548</data>
    </edge>
    <edge source="MEX" target="ECU">
      <data key="d0">4815991</data>
    </edge>
    <edge source="MEX" target="SLV">
      <data key="d0">2401504</data>
    </edge>
    <edge source="MEX" target="EST">
      <data key="d0">12472</data>
    </edge>
    <edge source="MEX" target="FIN">
      <data key="d0">1449785</data>
    </edge>
    <edge source="MEX" target="FRA">
      <data key="d0">160195131</data>
    </edge>
    <edge source="MEX" target="DEU">
      <data key="d0">46814063</data>
    </edge>
    <edge source="MEX" target="GHA">
      <data key="d0">317923</data>
    </edge>
    <edge source="MEX" target="GRC">
      <data key="d0">83827</data>
    </edge>
    <edge source="MEX" target="GTM">
      <data key="d0">5070860</data>
    </edge>
    <edge source="MEX" target="HND">
      <data key="d0">1561580</data>
    </edge>
    <edge source="MEX" target="HKG">
      <data key="d0">14765992</data>
    </edge>
    <edge source="MEX" target="HUN">
      <data key="d0">5968136</data>
    </edge>
    <edge source="MEX" target="IDN">
      <data key="d0">1012024</data>
    </edge>
    <edge source="MEX" target="IRL">
      <data key="d0">72080723</data>
    </edge>
    <edge source="MEX" target="ISR">
      <data key="d0">922561</data>
    </edge>
    <edge source="MEX" target="ITA">
      <data key="d0">10394584</data>
    </edge>
    <edge source="MEX" target="JAM">
      <data key="d0">319385</data>
    </edge>
    <edge source="MEX" target="JPN">
      <data key="d0">36562280</data>
    </edge>
    <edge source="MEX" target="JOR">
      <data key="d0">149725</data>
    </edge>
    <edge source="MEX" target="KOR">
      <data key="d0">16850615</data>
    </edge>
    <edge source="MEX" target="LBN">
      <data key="d0">89390</data>
    </edge>
    <edge source="MEX" target="LVA">
      <data key="d0">40408</data>
    </edge>
    <edge source="MEX" target="LTU">
      <data key="d0">264268</data>
    </edge>
    <edge source="MEX" target="MYS">
      <data key="d0">20204378</data>
    </edge>
    <edge source="MEX" target="OMN">
      <data key="d0">30561</data>
    </edge>
    <edge source="MEX" target="NLD">
      <data key="d0">81746227</data>
    </edge>
    <edge source="MEX" target="NZL">
      <data key="d0">750157</data>
    </edge>
    <edge source="MEX" target="NIC">
      <data key="d0">2205078</data>
    </edge>
    <edge source="MEX" target="NOR">
      <data key="d0">1240564</data>
    </edge>
    <edge source="MEX" target="PAN">
      <data key="d0">5509438</data>
    </edge>
    <edge source="MEX" target="PRY">
      <data key="d0">420546</data>
    </edge>
    <edge source="MEX" target="PER">
      <data key="d0">2460739</data>
    </edge>
    <edge source="MEX" target="PHL">
      <data key="d0">122891</data>
    </edge>
    <edge source="MEX" target="POL">
      <data key="d0">33892561</data>
    </edge>
    <edge source="MEX" target="PRT">
      <data key="d0">256100</data>
    </edge>
    <edge source="MEX" target="ROU">
      <data key="d0">3981621</data>
    </edge>
    <edge source="MEX" target="RUS">
      <data key="d0">412623</data>
    </edge>
    <edge source="MEX" target="SAU">
      <data key="d0">3627416</data>
    </edge>
    <edge source="MEX" target="SRB">
      <data key="d0">43544</data>
    </edge>
    <edge source="MEX" target="IND">
      <data key="d0">6768561</data>
    </edge>
    <edge source="MEX" target="SGP">
      <data key="d0">11896384</data>
    </edge>
    <edge source="MEX" target="SVK">
      <data key="d0">377229</data>
    </edge>
    <edge source="MEX" target="VNM">
      <data key="d0">3662194</data>
    </edge>
    <edge source="MEX" target="ZAF">
      <data key="d0">1055386</data>
    </edge>
    <edge source="MEX" target="ZWE">
      <data key="d0">20017</data>
    </edge>
    <edge source="MEX" target="ESP">
      <data key="d0">3377640</data>
    </edge>
    <edge source="MEX" target="SWE">
      <data key="d0">1955889</data>
    </edge>
    <edge source="MEX" target="CHE">
      <data key="d0">7954233</data>
    </edge>
    <edge source="MEX" target="THA">
      <data key="d0">2513043</data>
    </edge>
    <edge source="MEX" target="TGO">
      <data key="d0">23594</data>
    </edge>
    <edge source="MEX" target="ARE">
      <data key="d0">2088684</data>
    </edge>
    <edge source="MEX" target="TUR">
      <data key="d0">1270643</data>
    </edge>
    <edge source="MEX" target="UGA">
      <data key="d0">18939</data>
    </edge>
    <edge source="MEX" target="EGY">
      <data key="d0">522361</data>
    </edge>
    <edge source="MEX" target="GBR">
      <data key="d0">62490493</data>
    </edge>
    <edge source="MEX" target="TZA">
      <data key="d0">297003</data>
    </edge>
    <edge source="MEX" target="USA">
      <data key="d0">9283713628</data>
    </edge>
    <edge source="MEX" target="URY">
      <data key="d0">302036</data>
    </edge>
    <edge source="MOZ" target="CAN">
      <data key="d0">72365</data>
    </edge>
    <edge source="MOZ" target="FRA">
      <data key="d0">90322</data>
    </edge>
    <edge source="MOZ" target="DEU">
      <data key="d0">1072961</data>
    </edge>
    <edge source="MOZ" target="GHA">
      <data key="d0">36323</data>
    </edge>
    <edge source="MOZ" target="IDN">
      <data key="d0">47993</data>
    </edge>
    <edge source="MOZ" target="NOR">
      <data key="d0">1200829</data>
    </edge>
    <edge source="MOZ" target="PRT">
      <data key="d0">601462</data>
    </edge>
    <edge source="MOZ" target="SGP">
      <data key="d0">70150</data>
    </edge>
    <edge source="MOZ" target="ZAF">
      <data key="d0">92477297</data>
    </edge>
    <edge source="MOZ" target="ESP">
      <data key="d0">633421</data>
    </edge>
    <edge source="MOZ" target="GBR">
      <data key="d0">7771309</data>
    </edge>
    <edge source="MOZ" target="TZA">
      <data key="d0">39376</data>
    </edge>
    <edge source="MOZ" target="USA">
      <data key="d0">314641</data>
    </edge>
    <edge source="OMN" target="BEL">
      <data key="d0">69121</data>
    </edge>
    <edge source="OMN" target="CHN">
      <data key="d0">37748</data>
    </edge>
    <edge source="OMN" target="COL">
      <data key="d0">65485</data>
    </edge>
    <edge source="OMN" target="DNK">
      <data key="d0">480674</data>
    </edge>
    <edge source="OMN" target="FRA">
      <data key="d0">597074</data>
    </edge>
    <edge source="OMN" target="DEU">
      <data key="d0">1928520</data>
    </edge>
    <edge source="OMN" target="HKG">
      <data key="d0">21495</data>
    </edge>
    <edge source="OMN" target="ITA">
      <data key="d0">183826</data>
    </edge>
    <edge source="OMN" target="NLD">
      <data key="d0">85709</data>
    </edge>
    <edge source="OMN" target="PAK">
      <data key="d0">14983</data>
    </edge>
    <edge source="OMN" target="RUS">
      <data key="d0">73043</data>
    </edge>
    <edge source="OMN" target="SAU">
      <data key="d0">57888</data>
    </edge>
    <edge source="OMN" target="IND">
      <data key="d0">145378</data>
    </edge>
    <edge source="OMN" target="SVN">
      <data key="d0">12845</data>
    </edge>
    <edge source="OMN" target="CHE">
      <data key="d0">145553</data>
    </edge>
    <edge source="OMN" target="ARE">
      <data key="d0">8195646</data>
    </edge>
    <edge source="OMN" target="EGY">
      <data key="d0">42099</data>
    </edge>
    <edge source="OMN" target="GBR">
      <data key="d0">1460642</data>
    </edge>
    <edge source="OMN" target="USA">
      <data key="d0">615082</data>
    </edge>
    <edge source="NLD" target="ALB">
      <data key="d0">919952</data>
    </edge>
    <edge source="NLD" target="DZA">
      <data key="d0">12446300</data>
    </edge>
    <edge source="NLD" target="AZE">
      <data key="d0">6587673</data>
    </edge>
    <edge source="NLD" target="ARG">
      <data key="d0">33669035</data>
    </edge>
    <edge source="NLD" target="AUS">
      <data key="d0">148952800</data>
    </edge>
    <edge source="NLD" target="AUT">
      <data key="d0">186338307</data>
    </edge>
    <edge source="NLD" target="ARM">
      <data key="d0">1760698</data>
    </edge>
    <edge source="NLD" target="BEL">
      <data key="d0">559724612</data>
    </edge>
    <edge source="NLD" target="BOL">
      <data key="d0">441604</data>
    </edge>
    <edge source="NLD" target="BWA">
      <data key="d0">294711</data>
    </edge>
    <edge source="NLD" target="BRA">
      <data key="d0">154668871</data>
    </edge>
    <edge source="NLD" target="BGR">
      <data key="d0">13862349</data>
    </edge>
    <edge source="NLD" target="BDI">
      <data key="d0">89255</data>
    </edge>
    <edge source="NLD" target="BLR">
      <data key="d0">6132058</data>
    </edge>
    <edge source="NLD" target="KHM">
      <data key="d0">63732</data>
    </edge>
    <edge source="NLD" target="CMR">
      <data key="d0">2128431</data>
    </edge>
    <edge source="NLD" target="CAN">
      <data key="d0">75708273</data>
    </edge>
    <edge source="NLD" target="CAF">
      <data key="d0">26812</data>
    </edge>
    <edge source="NLD" target="LKA">
      <data key="d0">2883723</data>
    </edge>
    <edge source="NLD" target="CHL">
      <data key="d0">14345194</data>
    </edge>
    <edge source="NLD" target="CHN">
      <data key="d0">264724758</data>
    </edge>
    <edge source="NLD" target="COL">
      <data key="d0">33184587</data>
    </edge>
    <edge source="NLD" target="CRI">
      <data key="d0">5051511</data>
    </edge>
    <edge source="NLD" target="HRV">
      <data key="d0">8189355</data>
    </edge>
    <edge source="NLD" target="CZE">
      <data key="d0">212066201</data>
    </edge>
    <edge source="NLD" target="BEN">
      <data key="d0">878058</data>
    </edge>
    <edge source="NLD" target="DNK">
      <data key="d0">170365054</data>
    </edge>
    <edge source="NLD" target="ECU">
      <data key="d0">8542460</data>
    </edge>
    <edge source="NLD" target="SLV">
      <data key="d0">513149</data>
    </edge>
    <edge source="NLD" target="ETH">
      <data key="d0">3332440</data>
    </edge>
    <edge source="NLD" target="EST">
      <data key="d0">8236182</data>
    </edge>
    <edge source="NLD" target="FIN">
      <data key="d0">110373733</data>
    </edge>
    <edge source="NLD" target="FRA">
      <data key="d0">1153893485</data>
    </edge>
    <edge source="NLD" target="GEO">
      <data key="d0">3133636</data>
    </edge>
    <edge source="NLD" target="GMB">
      <data key="d0">42897</data>
    </edge>
    <edge source="NLD" target="PSE">
      <data key="d0">13813</data>
    </edge>
    <edge source="NLD" target="DEU">
      <data key="d0">1790320421</data>
    </edge>
    <edge source="NLD" target="GHA">
      <data key="d0">9113390</data>
    </edge>
    <edge source="NLD" target="GRC">
      <data key="d0">46186800</data>
    </edge>
    <edge source="NLD" target="GTM">
      <data key="d0">967196</data>
    </edge>
    <edge source="NLD" target="HND">
      <data key="d0">768539</data>
    </edge>
    <edge source="NLD" target="HKG">
      <data key="d0">90796853</data>
    </edge>
    <edge source="NLD" target="HUN">
      <data key="d0">53606493</data>
    </edge>
    <edge source="NLD" target="IDN">
      <data key="d0">28177537</data>
    </edge>
    <edge source="NLD" target="IRL">
      <data key="d0">79608492</data>
    </edge>
    <edge source="NLD" target="ISR">
      <data key="d0">52160849</data>
    </edge>
    <edge source="NLD" target="ITA">
      <data key="d0">796296106</data>
    </edge>
    <edge source="NLD" target="CIV">
      <data key="d0">1191491</data>
    </edge>
    <edge source="NLD" target="JAM">
      <data key="d0">463573</data>
    </edge>
    <edge source="NLD" target="JPN">
      <data key="d0">484202166</data>
    </edge>
    <edge source="NLD" target="KAZ">
      <data key="d0">55559984</data>
    </edge>
    <edge source="NLD" target="JOR">
      <data key="d0">15734149</data>
    </edge>
    <edge source="NLD" target="KOR">
      <data key="d0">140566304</data>
    </edge>
    <edge source="NLD" target="KGZ">
      <data key="d0">189927</data>
    </edge>
    <edge source="NLD" target="LBN">
      <data key="d0">11419425</data>
    </edge>
    <edge source="NLD" target="LVA">
      <data key="d0">10108107</data>
    </edge>
    <edge source="NLD" target="LTU">
      <data key="d0">13706642</data>
    </edge>
    <edge source="NLD" target="MDG">
      <data key="d0">146270</data>
    </edge>
    <edge source="NLD" target="MWI">
      <data key="d0">25374</data>
    </edge>
    <edge source="NLD" target="MYS">
      <data key="d0">37655305</data>
    </edge>
    <edge source="NLD" target="MRT">
      <data key="d0">68514</data>
    </edge>
    <edge source="NLD" target="MUS">
      <data key="d0">849880</data>
    </edge>
    <edge source="NLD" target="MEX">
      <data key="d0">46711091</data>
    </edge>
    <edge source="NLD" target="MDA">
      <data key="d0">725946</data>
    </edge>
    <edge source="NLD" target="MAR">
      <data key="d0">6858554</data>
    </edge>
    <edge source="NLD" target="MOZ">
      <data key="d0">1470250</data>
    </edge>
    <edge source="NLD" target="OMN">
      <data key="d0">10535524</data>
    </edge>
    <edge source="NLD" target="NAM">
      <data key="d0">424525</data>
    </edge>
    <edge source="NLD" target="NZL">
      <data key="d0">10103735</data>
    </edge>
    <edge source="NLD" target="NIC">
      <data key="d0">218032</data>
    </edge>
    <edge source="NLD" target="NER">
      <data key="d0">69015</data>
    </edge>
    <edge source="NLD" target="NOR">
      <data key="d0">208484110</data>
    </edge>
    <edge source="NLD" target="PAK">
      <data key="d0">20398791</data>
    </edge>
    <edge source="NLD" target="PAN">
      <data key="d0">8133237</data>
    </edge>
    <edge source="NLD" target="PRY">
      <data key="d0">725801</data>
    </edge>
    <edge source="NLD" target="PER">
      <data key="d0">7157734</data>
    </edge>
    <edge source="NLD" target="PHL">
      <data key="d0">21812752</data>
    </edge>
    <edge source="NLD" target="POL">
      <data key="d0">167193604</data>
    </edge>
    <edge source="NLD" target="PRT">
      <data key="d0">68486301</data>
    </edge>
    <edge source="NLD" target="ROU">
      <data key="d0">43535850</data>
    </edge>
    <edge source="NLD" target="RUS">
      <data key="d0">216011277</data>
    </edge>
    <edge source="NLD" target="SAU">
      <data key="d0">115236805</data>
    </edge>
    <edge source="NLD" target="SEN">
      <data key="d0">691018</data>
    </edge>
    <edge source="NLD" target="SRB">
      <data key="d0">9120404</data>
    </edge>
    <edge source="NLD" target="IND">
      <data key="d0">143323810</data>
    </edge>
    <edge source="NLD" target="SGP">
      <data key="d0">121107725</data>
    </edge>
    <edge source="NLD" target="SVK">
      <data key="d0">22300016</data>
    </edge>
    <edge source="NLD" target="VNM">
      <data key="d0">6844471</data>
    </edge>
    <edge source="NLD" target="SVN">
      <data key="d0">20042815</data>
    </edge>
    <edge source="NLD" target="ZAF">
      <data key="d0">111073025</data>
    </edge>
    <edge source="NLD" target="ZWE">
      <data key="d0">1273288</data>
    </edge>
    <edge source="NLD" target="ESP">
      <data key="d0">537326373</data>
    </edge>
    <edge source="NLD" target="SWE">
      <data key="d0">235046056</data>
    </edge>
    <edge source="NLD" target="CHE">
      <data key="d0">415803149</data>
    </edge>
    <edge source="NLD" target="THA">
      <data key="d0">28642264</data>
    </edge>
    <edge source="NLD" target="TGO">
      <data key="d0">94494</data>
    </edge>
    <edge source="NLD" target="ARE">
      <data key="d0">89507974</data>
    </edge>
    <edge source="NLD" target="TUN">
      <data key="d0">12059641</data>
    </edge>
    <edge source="NLD" target="TUR">
      <data key="d0">211205174</data>
    </edge>
    <edge source="NLD" target="UGA">
      <data key="d0">668245</data>
    </edge>
    <edge source="NLD" target="UKR">
      <data key="d0">16470756</data>
    </edge>
    <edge source="NLD" target="MKD">
      <data key="d0">1867439</data>
    </edge>
    <edge source="NLD" target="EGY">
      <data key="d0">39603418</data>
    </edge>
    <edge source="NLD" target="GBR">
      <data key="d0">986412522</data>
    </edge>
    <edge source="NLD" target="TZA">
      <data key="d0">3049961</data>
    </edge>
    <edge source="NLD" target="USA">
      <data key="d0">692195459</data>
    </edge>
    <edge source="NLD" target="BFA">
      <data key="d0">699389</data>
    </edge>
    <edge source="NLD" target="URY">
      <data key="d0">4067760</data>
    </edge>
    <edge source="NZL" target="ALB">
      <data key="d0">16377</data>
    </edge>
    <edge source="NZL" target="DZA">
      <data key="d0">115201</data>
    </edge>
    <edge source="NZL" target="ARG">
      <data key="d0">1035566</data>
    </edge>
    <edge source="NZL" target="AUS">
      <data key="d0">79824685</data>
    </edge>
    <edge source="NZL" target="AUT">
      <data key="d0">525350</data>
    </edge>
    <edge source="NZL" target="BEL">
      <data key="d0">907596</data>
    </edge>
    <edge source="NZL" target="BOL">
      <data key="d0">139371</data>
    </edge>
    <edge source="NZL" target="BRA">
      <data key="d0">2241762</data>
    </edge>
    <edge source="NZL" target="BGR">
      <data key="d0">27708</data>
    </edge>
    <edge source="NZL" target="KHM">
      <data key="d0">425399</data>
    </edge>
    <edge source="NZL" target="CAN">
      <data key="d0">19308921</data>
    </edge>
    <edge source="NZL" target="LKA">
      <data key="d0">355166</data>
    </edge>
    <edge source="NZL" target="CHL">
      <data key="d0">3150783</data>
    </edge>
    <edge source="NZL" target="CHN">
      <data key="d0">16414409</data>
    </edge>
    <edge source="NZL" target="COL">
      <data key="d0">2923742</data>
    </edge>
    <edge source="NZL" target="CRI">
      <data key="d0">196144</data>
    </edge>
    <edge source="NZL" target="HRV">
      <data key="d0">47729</data>
    </edge>
    <edge source="NZL" target="CZE">
      <data key="d0">83020</data>
    </edge>
    <edge source="NZL" target="DNK">
      <data key="d0">606057</data>
    </edge>
    <edge source="NZL" target="ECU">
      <data key="d0">292162</data>
    </edge>
    <edge source="NZL" target="ETH">
      <data key="d0">11080</data>
    </edge>
    <edge source="NZL" target="FIN">
      <data key="d0">1164105</data>
    </edge>
    <edge source="NZL" target="FRA">
      <data key="d0">37124702</data>
    </edge>
    <edge source="NZL" target="GEO">
      <data key="d0">21698</data>
    </edge>
    <edge source="NZL" target="DEU">
      <data key="d0">30383248</data>
    </edge>
    <edge source="NZL" target="GHA">
      <data key="d0">100728</data>
    </edge>
    <edge source="NZL" target="GRC">
      <data key="d0">56056</data>
    </edge>
    <edge source="NZL" target="GTM">
      <data key="d0">124914</data>
    </edge>
    <edge source="NZL" target="HND">
      <data key="d0">65699</data>
    </edge>
    <edge source="NZL" target="HKG">
      <data key="d0">2461276</data>
    </edge>
    <edge source="NZL" target="HUN">
      <data key="d0">14981</data>
    </edge>
    <edge source="NZL" target="IDN">
      <data key="d0">862836</data>
    </edge>
    <edge source="NZL" target="IRL">
      <data key="d0">1355741</data>
    </edge>
    <edge source="NZL" target="ISR">
      <data key="d0">1176552</data>
    </edge>
    <edge source="NZL" target="ITA">
      <data key="d0">769902</data>
    </edge>
    <edge source="NZL" target="JAM">
      <data key="d0">32356</data>
    </edge>
    <edge source="NZL" target="JPN">
      <data key="d0">20400317</data>
    </edge>
    <edge source="NZL" target="JOR">
      <data key="d0">242607</data>
    </edge>
    <edge source="NZL" target="KOR">
      <data key="d0">5918894</data>
    </edge>
    <edge source="NZL" target="LBN">
      <data key="d0">202407</data>
    </edge>
    <edge source="NZL" target="LTU">
      <data key="d0">56383</data>
    </edge>
    <edge source="NZL" target="MYS">
      <data key="d0">1265355</data>
    </edge>
    <edge source="NZL" target="MUS">
      <data key="d0">64587</data>
    </edge>
    <edge source="NZL" target="MEX">
      <data key="d0">2265735</data>
    </edge>
    <edge source="NZL" target="MDA">
      <data key="d0">34646</data>
    </edge>
    <edge source="NZL" target="MAR">
      <data key="d0">103246</data>
    </edge>
    <edge source="NZL" target="MOZ">
      <data key="d0">26839</data>
    </edge>
    <edge source="NZL" target="OMN">
      <data key="d0">171367</data>
    </edge>
    <edge source="NZL" target="NAM">
      <data key="d0">14634</data>
    </edge>
    <edge source="NZL" target="NLD">
      <data key="d0">4458912</data>
    </edge>
    <edge source="NZL" target="NIC">
      <data key="d0">33206</data>
    </edge>
    <edge source="NZL" target="NOR">
      <data key="d0">1311719</data>
    </edge>
    <edge source="NZL" target="PAK">
      <data key="d0">133275</data>
    </edge>
    <edge source="NZL" target="PAN">
      <data key="d0">399140</data>
    </edge>
    <edge source="NZL" target="PRY">
      <data key="d0">48282</data>
    </edge>
    <edge source="NZL" target="PER">
      <data key="d0">782697</data>
    </edge>
    <edge source="NZL" target="PHL">
      <data key="d0">677356</data>
    </edge>
    <edge source="NZL" target="POL">
      <data key="d0">110329</data>
    </edge>
    <edge source="NZL" target="PRT">
      <data key="d0">43970</data>
    </edge>
    <edge source="NZL" target="ROU">
      <data key="d0">55582</data>
    </edge>
    <edge source="NZL" target="RUS">
      <data key="d0">6711321</data>
    </edge>
    <edge source="NZL" target="SAU">
      <data key="d0">3406255</data>
    </edge>
    <edge source="NZL" target="SRB">
      <data key="d0">45098</data>
    </edge>
    <edge source="NZL" target="IND">
      <data key="d0">62025737</data>
    </edge>
    <edge source="NZL" target="SGP">
      <data key="d0">8696324</data>
    </edge>
    <edge source="NZL" target="SVK">
      <data key="d0">174287</data>
    </edge>
    <edge source="NZL" target="VNM">
      <data key="d0">433208</data>
    </edge>
    <edge source="NZL" target="ZAF">
      <data key="d0">4779678</data>
    </edge>
    <edge source="NZL" target="ZWE">
      <data key="d0">13995</data>
    </edge>
    <edge source="NZL" target="ESP">
      <data key="d0">864681</data>
    </edge>
    <edge source="NZL" target="SWE">
      <data key="d0">1970469</data>
    </edge>
    <edge source="NZL" target="CHE">
      <data key="d0">1519687</data>
    </edge>
    <edge source="NZL" target="THA">
      <data key="d0">2934731</data>
    </edge>
    <edge source="NZL" target="ARE">
      <data key="d0">1478372</data>
    </edge>
    <edge source="NZL" target="TUN">
      <data key="d0">449134</data>
    </edge>
    <edge source="NZL" target="TUR">
      <data key="d0">2348985</data>
    </edge>
    <edge source="NZL" target="UGA">
      <data key="d0">256111</data>
    </edge>
    <edge source="NZL" target="UKR">
      <data key="d0">52984</data>
    </edge>
    <edge source="NZL" target="EGY">
      <data key="d0">216705</data>
    </edge>
    <edge source="NZL" target="GBR">
      <data key="d0">20321869</data>
    </edge>
    <edge source="NZL" target="USA">
      <data key="d0">158372425</data>
    </edge>
    <edge source="NZL" target="URY">
      <data key="d0">349430</data>
    </edge>
    <edge source="NIC" target="COL">
      <data key="d0">84477</data>
    </edge>
    <edge source="NIC" target="CRI">
      <data key="d0">45536</data>
    </edge>
    <edge source="NIC" target="SLV">
      <data key="d0">22135</data>
    </edge>
    <edge source="NIC" target="DEU">
      <data key="d0">13863</data>
    </edge>
    <edge source="NIC" target="GTM">
      <data key="d0">14460</data>
    </edge>
    <edge source="NIC" target="HND">
      <data key="d0">60143</data>
    </edge>
    <edge source="NIC" target="MEX">
      <data key="d0">37768</data>
    </edge>
    <edge source="NIC" target="PAN">
      <data key="d0">23581</data>
    </edge>
    <edge source="NIC" target="USA">
      <data key="d0">299253</data>
    </edge>
    <edge source="PAK" target="DZA">
      <data key="d0">830919</data>
    </edge>
    <edge source="PAK" target="AZE">
      <data key="d0">698353</data>
    </edge>
    <edge source="PAK" target="ARG">
      <data key="d0">1452675</data>
    </edge>
    <edge source="PAK" target="AUS">
      <data key="d0">6242990</data>
    </edge>
    <edge source="PAK" target="AUT">
      <data key="d0">937715</data>
    </edge>
    <edge source="PAK" target="ARM">
      <data key="d0">15987</data>
    </edge>
    <edge source="PAK" target="BEL">
      <data key="d0">5899365</data>
    </edge>
    <edge source="PAK" target="BOL">
      <data key="d0">400141</data>
    </edge>
    <edge source="PAK" target="BWA">
      <data key="d0">27110</data>
    </edge>
    <edge source="PAK" target="BRA">
      <data key="d0">10120742</data>
    </edge>
    <edge source="PAK" target="BGR">
      <data key="d0">1107121</data>
    </edge>
    <edge source="PAK" target="BLR">
      <data key="d0">46279</data>
    </edge>
    <edge source="PAK" target="KHM">
      <data key="d0">22319</data>
    </edge>
    <edge source="PAK" target="CMR">
      <data key="d0">182067</data>
    </edge>
    <edge source="PAK" target="CAN">
      <data key="d0">1564773</data>
    </edge>
    <edge source="PAK" target="LKA">
      <data key="d0">232806</data>
    </edge>
    <edge source="PAK" target="CHL">
      <data key="d0">1659580</data>
    </edge>
    <edge source="PAK" target="CHN">
      <data key="d0">5207379</data>
    </edge>
    <edge source="PAK" target="COL">
      <data key="d0">1270141</data>
    </edge>
    <edge source="PAK" target="CRI">
      <data key="d0">125523</data>
    </edge>
    <edge source="PAK" target="HRV">
      <data key="d0">36463</data>
    </edge>
    <edge source="PAK" target="CZE">
      <data key="d0">851308</data>
    </edge>
    <edge source="PAK" target="BEN">
      <data key="d0">62919</data>
    </edge>
    <edge source="PAK" target="DNK">
      <data key="d0">1919847</data>
    </edge>
    <edge source="PAK" target="ECU">
      <data key="d0">682612</data>
    </edge>
    <edge source="PAK" target="SLV">
      <data key="d0">118587</data>
    </edge>
    <edge source="PAK" target="ETH">
      <data key="d0">264565</data>
    </edge>
    <edge source="PAK" target="EST">
      <data key="d0">1927770</data>
    </edge>
    <edge source="PAK" target="FIN">
      <data key="d0">631239</data>
    </edge>
    <edge source="PAK" target="FRA">
      <data key="d0">14909894</data>
    </edge>
    <edge source="PAK" target="GEO">
      <data key="d0">49118</data>
    </edge>
    <edge source="PAK" target="DEU">
      <data key="d0">40766654</data>
    </edge>
    <edge source="PAK" target="GHA">
      <data key="d0">253201</data>
    </edge>
    <edge source="PAK" target="GRC">
      <data key="d0">139107</data>
    </edge>
    <edge source="PAK" target="GTM">
      <data key="d0">232418</data>
    </edge>
    <edge source="PAK" target="HND">
      <data key="d0">156315</data>
    </edge>
    <edge source="PAK" target="HKG">
      <data key="d0">1100577</data>
    </edge>
    <edge source="PAK" target="HUN">
      <data key="d0">919031</data>
    </edge>
    <edge source="PAK" target="IDN">
      <data key="d0">351307</data>
    </edge>
    <edge source="PAK" target="IRL">
      <data key="d0">509452</data>
    </edge>
    <edge source="PAK" target="ITA">
      <data key="d0">8432936</data>
    </edge>
    <edge source="PAK" target="CIV">
      <data key="d0">22024</data>
    </edge>
    <edge source="PAK" target="JPN">
      <data key="d0">6796091</data>
    </edge>
    <edge source="PAK" target="KAZ">
      <data key="d0">286123</data>
    </edge>
    <edge source="PAK" target="JOR">
      <data key="d0">307565</data>
    </edge>
    <edge source="PAK" target="KOR">
      <data key="d0">3409242</data>
    </edge>
    <edge source="PAK" target="KGZ">
      <data key="d0">155717</data>
    </edge>
    <edge source="PAK" target="LBN">
      <data key="d0">315032</data>
    </edge>
    <edge source="PAK" target="LVA">
      <data key="d0">71532</data>
    </edge>
    <edge source="PAK" target="LTU">
      <data key="d0">91879</data>
    </edge>
    <edge source="PAK" target="MDG">
      <data key="d0">22081</data>
    </edge>
    <edge source="PAK" target="MYS">
      <data key="d0">706114</data>
    </edge>
    <edge source="PAK" target="MRT">
      <data key="d0">19067</data>
    </edge>
    <edge source="PAK" target="MUS">
      <data key="d0">22773</data>
    </edge>
    <edge source="PAK" target="MEX">
      <data key="d0">3087624</data>
    </edge>
    <edge source="PAK" target="MDA">
      <data key="d0">40349</data>
    </edge>
    <edge source="PAK" target="MAR">
      <data key="d0">499909</data>
    </edge>
    <edge source="PAK" target="MOZ">
      <data key="d0">22304</data>
    </edge>
    <edge source="PAK" target="OMN">
      <data key="d0">52149</data>
    </edge>
    <edge source="PAK" target="NLD">
      <data key="d0">3753308</data>
    </edge>
    <edge source="PAK" target="NZL">
      <data key="d0">949174</data>
    </edge>
    <edge source="PAK" target="NIC">
      <data key="d0">42721</data>
    </edge>
    <edge source="PAK" target="NOR">
      <data key="d0">117088</data>
    </edge>
    <edge source="PAK" target="PAN">
      <data key="d0">82888</data>
    </edge>
    <edge source="PAK" target="PRY">
      <data key="d0">312818</data>
    </edge>
    <edge source="PAK" target="PER">
      <data key="d0">778179</data>
    </edge>
    <edge source="PAK" target="PHL">
      <data key="d0">1670306</data>
    </edge>
    <edge source="PAK" target="POL">
      <data key="d0">1270980</data>
    </edge>
    <edge source="PAK" target="PRT">
      <data key="d0">795845</data>
    </edge>
    <edge source="PAK" target="ROU">
      <data key="d0">461291</data>
    </edge>
    <edge source="PAK" target="RUS">
      <data key="d0">6109384</data>
    </edge>
    <edge source="PAK" target="SAU">
      <data key="d0">2727545</data>
    </edge>
    <edge source="PAK" target="SEN">
      <data key="d0">121404</data>
    </edge>
    <edge source="PAK" target="SRB">
      <data key="d0">67871</data>
    </edge>
    <edge source="PAK" target="IND">
      <data key="d0">8295884</data>
    </edge>
    <edge source="PAK" target="SGP">
      <data key="d0">5741235</data>
    </edge>
    <edge source="PAK" target="SVK">
      <data key="d0">36032</data>
    </edge>
    <edge source="PAK" target="VNM">
      <data key="d0">1595755</data>
    </edge>
    <edge source="PAK" target="ZAF">
      <data key="d0">4585663</data>
    </edge>
    <edge source="PAK" target="ZWE">
      <data key="d0">173714</data>
    </edge>
    <edge source="PAK" target="ESP">
      <data key="d0">1578609</data>
    </edge>
    <edge source="PAK" target="SWE">
      <data key="d0">354992</data>
    </edge>
    <edge source="PAK" target="CHE">
      <data key="d0">1286363</data>
    </edge>
    <edge source="PAK" target="THA">
      <data key="d0">2282553</data>
    </edge>
    <edge source="PAK" target="ARE">
      <data key="d0">5701916</data>
    </edge>
    <edge source="PAK" target="TUN">
      <data key="d0">224156</data>
    </edge>
    <edge source="PAK" target="TUR">
      <data key="d0">3695070</data>
    </edge>
    <edge source="PAK" target="UGA">
      <data key="d0">384120</data>
    </edge>
    <edge source="PAK" target="UKR">
      <data key="d0">805386</data>
    </edge>
    <edge source="PAK" target="EGY">
      <data key="d0">1773134</data>
    </edge>
    <edge source="PAK" target="GBR">
      <data key="d0">35228850</data>
    </edge>
    <edge source="PAK" target="TZA">
      <data key="d0">284862</data>
    </edge>
    <edge source="PAK" target="USA">
      <data key="d0">82655547</data>
    </edge>
    <edge source="PAK" target="URY">
      <data key="d0">158104</data>
    </edge>
    <edge source="PAN" target="ARG">
      <data key="d0">324007</data>
    </edge>
    <edge source="PAN" target="BEL">
      <data key="d0">10608</data>
    </edge>
    <edge source="PAN" target="BOL">
      <data key="d0">140830</data>
    </edge>
    <edge source="PAN" target="BRA">
      <data key="d0">866625</data>
    </edge>
    <edge source="PAN" target="CHL">
      <data key="d0">638473</data>
    </edge>
    <edge source="PAN" target="CHN">
      <data key="d0">59258</data>
    </edge>
    <edge source="PAN" target="COL">
      <data key="d0">6706842</data>
    </edge>
    <edge source="PAN" target="CRI">
      <data key="d0">2013709</data>
    </edge>
    <edge source="PAN" target="ECU">
      <data key="d0">774824</data>
    </edge>
    <edge source="PAN" target="SLV">
      <data key="d0">879248</data>
    </edge>
    <edge source="PAN" target="EST">
      <data key="d0">10380</data>
    </edge>
    <edge source="PAN" target="GTM">
      <data key="d0">1181227</data>
    </edge>
    <edge source="PAN" target="HND">
      <data key="d0">1132817</data>
    </edge>
    <edge source="PAN" target="HKG">
      <data key="d0">17182</data>
    </edge>
    <edge source="PAN" target="ITA">
      <data key="d0">11610</data>
    </edge>
    <edge source="PAN" target="JAM">
      <data key="d0">559386</data>
    </edge>
    <edge source="PAN" target="KOR">
      <data key="d0">14280</data>
    </edge>
    <edge source="PAN" target="MEX">
      <data key="d0">205904</data>
    </edge>
    <edge source="PAN" target="NLD">
      <data key="d0">10300</data>
    </edge>
    <edge source="PAN" target="NIC">
      <data key="d0">1452823</data>
    </edge>
    <edge source="PAN" target="PRY">
      <data key="d0">122143</data>
    </edge>
    <edge source="PAN" target="PER">
      <data key="d0">353805</data>
    </edge>
    <edge source="PAN" target="RUS">
      <data key="d0">13557</data>
    </edge>
    <edge source="PAN" target="SAU">
      <data key="d0">18100</data>
    </edge>
    <edge source="PAN" target="SGP">
      <data key="d0">17824</data>
    </edge>
    <edge source="PAN" target="SVN">
      <data key="d0">27284</data>
    </edge>
    <edge source="PAN" target="GBR">
      <data key="d0">12802</data>
    </edge>
    <edge source="PAN" target="USA">
      <data key="d0">3003436</data>
    </edge>
    <edge source="PAN" target="URY">
      <data key="d0">460327</data>
    </edge>
    <edge source="PRY" target="ARG">
      <data key="d0">108574</data>
    </edge>
    <edge source="PRY" target="BRA">
      <data key="d0">3994279</data>
    </edge>
    <edge source="PRY" target="CHL">
      <data key="d0">26740</data>
    </edge>
    <edge source="PRY" target="FIN">
      <data key="d0">18000</data>
    </edge>
    <edge source="PRY" target="FRA">
      <data key="d0">10713</data>
    </edge>
    <edge source="PRY" target="DEU">
      <data key="d0">72750</data>
    </edge>
    <edge source="PRY" target="USA">
      <data key="d0">68902</data>
    </edge>
    <edge source="PER" target="ARG">
      <data key="d0">168387</data>
    </edge>
    <edge source="PER" target="AUS">
      <data key="d0">711880</data>
    </edge>
    <edge source="PER" target="BEL">
      <data key="d0">16482</data>
    </edge>
    <edge source="PER" target="BOL">
      <data key="d0">716992</data>
    </edge>
    <edge source="PER" target="BRA">
      <data key="d0">91743</data>
    </edge>
    <edge source="PER" target="CAN">
      <data key="d0">376881</data>
    </edge>
    <edge source="PER" target="CHL">
      <data key="d0">656432</data>
    </edge>
    <edge source="PER" target="CHN">
      <data key="d0">125801</data>
    </edge>
    <edge source="PER" target="COL">
      <data key="d0">1113704</data>
    </edge>
    <edge source="PER" target="CRI">
      <data key="d0">41698</data>
    </edge>
    <edge source="PER" target="ECU">
      <data key="d0">2362927</data>
    </edge>
    <edge source="PER" target="FIN">
      <data key="d0">16996</data>
    </edge>
    <edge source="PER" target="FRA">
      <data key="d0">172014</data>
    </edge>
    <edge source="PER" target="DEU">
      <data key="d0">444161</data>
    </edge>
    <edge source="PER" target="GTM">
      <data key="d0">61589</data>
    </edge>
    <edge source="PER" target="ITA">
      <data key="d0">166070</data>
    </edge>
    <edge source="PER" target="JPN">
      <data key="d0">48568</data>
    </edge>
    <edge source="PER" target="KOR">
      <data key="d0">23200</data>
    </edge>
    <edge source="PER" target="MEX">
      <data key="d0">936262</data>
    </edge>
    <edge source="PER" target="NLD">
      <data key="d0">45306</data>
    </edge>
    <edge source="PER" target="NZL">
      <data key="d0">23470</data>
    </edge>
    <edge source="PER" target="NIC">
      <data key="d0">44455</data>
    </edge>
    <edge source="PER" target="PAN">
      <data key="d0">70387</data>
    </edge>
    <edge source="PER" target="PRY">
      <data key="d0">50596</data>
    </edge>
    <edge source="PER" target="PRT">
      <data key="d0">17550</data>
    </edge>
    <edge source="PER" target="RUS">
      <data key="d0">20257</data>
    </edge>
    <edge source="PER" target="IND">
      <data key="d0">53725</data>
    </edge>
    <edge source="PER" target="SGP">
      <data key="d0">458745</data>
    </edge>
    <edge source="PER" target="ESP">
      <data key="d0">10053</data>
    </edge>
    <edge source="PER" target="SWE">
      <data key="d0">53640</data>
    </edge>
    <edge source="PER" target="CHE">
      <data key="d0">71253</data>
    </edge>
    <edge source="PER" target="ARE">
      <data key="d0">53677</data>
    </edge>
    <edge source="PER" target="GBR">
      <data key="d0">22370</data>
    </edge>
    <edge source="PER" target="USA">
      <data key="d0">4052338</data>
    </edge>
    <edge source="PER" target="URY">
      <data key="d0">33971</data>
    </edge>
    <edge source="PHL" target="AZE">
      <data key="d0">23818</data>
    </edge>
    <edge source="PHL" target="ARG">
      <data key="d0">852128</data>
    </edge>
    <edge source="PHL" target="AUS">
      <data key="d0">12755007</data>
    </edge>
    <edge source="PHL" target="AUT">
      <data key="d0">100575</data>
    </edge>
    <edge source="PHL" target="ARM">
      <data key="d0">11884</data>
    </edge>
    <edge source="PHL" target="BEL">
      <data key="d0">48291468</data>
    </edge>
    <edge source="PHL" target="BRA">
      <data key="d0">3493777</data>
    </edge>
    <edge source="PHL" target="CAN">
      <data key="d0">7510602</data>
    </edge>
    <edge source="PHL" target="CHL">
      <data key="d0">1239846</data>
    </edge>
    <edge source="PHL" target="CHN">
      <data key="d0">63961806</data>
    </edge>
    <edge source="PHL" target="COL">
      <data key="d0">34401</data>
    </edge>
    <edge source="PHL" target="CRI">
      <data key="d0">1180564</data>
    </edge>
    <edge source="PHL" target="CZE">
      <data key="d0">240390</data>
    </edge>
    <edge source="PHL" target="DNK">
      <data key="d0">18559</data>
    </edge>
    <edge source="PHL" target="ECU">
      <data key="d0">346650</data>
    </edge>
    <edge source="PHL" target="FIN">
      <data key="d0">14276</data>
    </edge>
    <edge source="PHL" target="FRA">
      <data key="d0">2052748</data>
    </edge>
    <edge source="PHL" target="DEU">
      <data key="d0">109260335</data>
    </edge>
    <edge source="PHL" target="GTM">
      <data key="d0">39295</data>
    </edge>
    <edge source="PHL" target="HKG">
      <data key="d0">9444996</data>
    </edge>
    <edge source="PHL" target="HUN">
      <data key="d0">32218813</data>
    </edge>
    <edge source="PHL" target="IDN">
      <data key="d0">45023440</data>
    </edge>
    <edge source="PHL" target="IRL">
      <data key="d0">379113</data>
    </edge>
    <edge source="PHL" target="ISR">
      <data key="d0">194388</data>
    </edge>
    <edge source="PHL" target="ITA">
      <data key="d0">268953</data>
    </edge>
    <edge source="PHL" target="JPN">
      <data key="d0">202418205</data>
    </edge>
    <edge source="PHL" target="JOR">
      <data key="d0">93443</data>
    </edge>
    <edge source="PHL" target="KOR">
      <data key="d0">73335622</data>
    </edge>
    <edge source="PHL" target="LBN">
      <data key="d0">37304</data>
    </edge>
    <edge source="PHL" target="LTU">
      <data key="d0">31508</data>
    </edge>
    <edge source="PHL" target="MYS">
      <data key="d0">10600681</data>
    </edge>
    <edge source="PHL" target="MEX">
      <data key="d0">9261771</data>
    </edge>
    <edge source="PHL" target="MAR">
      <data key="d0">280903</data>
    </edge>
    <edge source="PHL" target="NLD">
      <data key="d0">8612204</data>
    </edge>
    <edge source="PHL" target="NOR">
      <data key="d0">107481</data>
    </edge>
    <edge source="PHL" target="PAK">
      <data key="d0">25257</data>
    </edge>
    <edge source="PHL" target="PAN">
      <data key="d0">166877</data>
    </edge>
    <edge source="PHL" target="PER">
      <data key="d0">23608</data>
    </edge>
    <edge source="PHL" target="POL">
      <data key="d0">60686</data>
    </edge>
    <edge source="PHL" target="SAU">
      <data key="d0">3371015</data>
    </edge>
    <edge source="PHL" target="IND">
      <data key="d0">2698711</data>
    </edge>
    <edge source="PHL" target="SGP">
      <data key="d0">43091650</data>
    </edge>
    <edge source="PHL" target="VNM">
      <data key="d0">1533751</data>
    </edge>
    <edge source="PHL" target="SVN">
      <data key="d0">40121</data>
    </edge>
    <edge source="PHL" target="ZAF">
      <data key="d0">387297</data>
    </edge>
    <edge source="PHL" target="ESP">
      <data key="d0">575607</data>
    </edge>
    <edge source="PHL" target="SWE">
      <data key="d0">17289</data>
    </edge>
    <edge source="PHL" target="CHE">
      <data key="d0">287394</data>
    </edge>
    <edge source="PHL" target="THA">
      <data key="d0">25793227</data>
    </edge>
    <edge source="PHL" target="ARE">
      <data key="d0">1487392</data>
    </edge>
    <edge source="PHL" target="TUR">
      <data key="d0">58703</data>
    </edge>
    <edge source="PHL" target="GBR">
      <data key="d0">1312380</data>
    </edge>
    <edge source="PHL" target="USA">
      <data key="d0">167466731</data>
    </edge>
    <edge source="PHL" target="URY">
      <data key="d0">12648</data>
    </edge>
    <edge source="POL" target="ALB">
      <data key="d0">386388</data>
    </edge>
    <edge source="POL" target="DZA">
      <data key="d0">1332684</data>
    </edge>
    <edge source="POL" target="AZE">
      <data key="d0">420810</data>
    </edge>
    <edge source="POL" target="ARG">
      <data key="d0">1220170</data>
    </edge>
    <edge source="POL" target="AUS">
      <data key="d0">6054810</data>
    </edge>
    <edge source="POL" target="AUT">
      <data key="d0">10396499</data>
    </edge>
    <edge source="POL" target="ARM">
      <data key="d0">157136</data>
    </edge>
    <edge source="POL" target="BEL">
      <data key="d0">34516846</data>
    </edge>
    <edge source="POL" target="BOL">
      <data key="d0">156855</data>
    </edge>
    <edge source="POL" target="BRA">
      <data key="d0">7403846</data>
    </edge>
    <edge source="POL" target="BGR">
      <data key="d0">1983993</data>
    </edge>
    <edge source="POL" target="BLR">
      <data key="d0">17210705</data>
    </edge>
    <edge source="POL" target="CAN">
      <data key="d0">14663568</data>
    </edge>
    <edge source="POL" target="LKA">
      <data key="d0">241264</data>
    </edge>
    <edge source="POL" target="CHL">
      <data key="d0">1985410</data>
    </edge>
    <edge source="POL" target="CHN">
      <data key="d0">26899859</data>
    </edge>
    <edge source="POL" target="COL">
      <data key="d0">1291354</data>
    </edge>
    <edge source="POL" target="CRI">
      <data key="d0">252508</data>
    </edge>
    <edge source="POL" target="HRV">
      <data key="d0">2492511</data>
    </edge>
    <edge source="POL" target="CZE">
      <data key="d0">26372891</data>
    </edge>
    <edge source="POL" target="BEN">
      <data key="d0">191833</data>
    </edge>
    <edge source="POL" target="DNK">
      <data key="d0">49582699</data>
    </edge>
    <edge source="POL" target="ECU">
      <data key="d0">236438</data>
    </edge>
    <edge source="POL" target="SLV">
      <data key="d0">25430</data>
    </edge>
    <edge source="POL" target="ETH">
      <data key="d0">603461</data>
    </edge>
    <edge source="POL" target="EST">
      <data key="d0">4613347</data>
    </edge>
    <edge source="POL" target="FIN">
      <data key="d0">2975588</data>
    </edge>
    <edge source="POL" target="FRA">
      <data key="d0">84298668</data>
    </edge>
    <edge source="POL" target="GEO">
      <data key="d0">1401166</data>
    </edge>
    <edge source="POL" target="PSE">
      <data key="d0">31743</data>
    </edge>
    <edge source="POL" target="DEU">
      <data key="d0">417390630</data>
    </edge>
    <edge source="POL" target="GHA">
      <data key="d0">65179</data>
    </edge>
    <edge source="POL" target="GRC">
      <data key="d0">18479529</data>
    </edge>
    <edge source="POL" target="GTM">
      <data key="d0">120221</data>
    </edge>
    <edge source="POL" target="HND">
      <data key="d0">27269</data>
    </edge>
    <edge source="POL" target="HKG">
      <data key="d0">7570294</data>
    </edge>
    <edge source="POL" target="HUN">
      <data key="d0">12787408</data>
    </edge>
    <edge source="POL" target="IDN">
      <data key="d0">1360486</data>
    </edge>
    <edge source="POL" target="IRL">
      <data key="d0">9446480</data>
    </edge>
    <edge source="POL" target="ISR">
      <data key="d0">4329428</data>
    </edge>
    <edge source="POL" target="ITA">
      <data key="d0">62477492</data>
    </edge>
    <edge source="POL" target="CIV">
      <data key="d0">88977</data>
    </edge>
    <edge source="POL" target="JPN">
      <data key="d0">14416080</data>
    </edge>
    <edge source="POL" target="KAZ">
      <data key="d0">6109581</data>
    </edge>
    <edge source="POL" target="JOR">
      <data key="d0">409468</data>
    </edge>
    <edge source="POL" target="KOR">
      <data key="d0">7765997</data>
    </edge>
    <edge source="POL" target="KGZ">
      <data key="d0">26603</data>
    </edge>
    <edge source="POL" target="LBN">
      <data key="d0">568738</data>
    </edge>
    <edge source="POL" target="LVA">
      <data key="d0">4381504</data>
    </edge>
    <edge source="POL" target="LTU">
      <data key="d0">7452691</data>
    </edge>
    <edge source="POL" target="MYS">
      <data key="d0">29424999</data>
    </edge>
    <edge source="POL" target="MUS">
      <data key="d0">80207</data>
    </edge>
    <edge source="POL" target="MEX">
      <data key="d0">13376483</data>
    </edge>
    <edge source="POL" target="MDA">
      <data key="d0">1723728</data>
    </edge>
    <edge source="POL" target="MAR">
      <data key="d0">619073</data>
    </edge>
    <edge source="POL" target="OMN">
      <data key="d0">420381</data>
    </edge>
    <edge source="POL" target="NAM">
      <data key="d0">306370</data>
    </edge>
    <edge source="POL" target="NLD">
      <data key="d0">39452053</data>
    </edge>
    <edge source="POL" target="NZL">
      <data key="d0">479727</data>
    </edge>
    <edge source="POL" target="NIC">
      <data key="d0">47309</data>
    </edge>
    <edge source="POL" target="NOR">
      <data key="d0">38159013</data>
    </edge>
    <edge source="POL" target="PAK">
      <data key="d0">6750210</data>
    </edge>
    <edge source="POL" target="PAN">
      <data key="d0">78060</data>
    </edge>
    <edge source="POL" target="PRY">
      <data key="d0">45505</data>
    </edge>
    <edge source="POL" target="PER">
      <data key="d0">969429</data>
    </edge>
    <edge source="POL" target="PHL">
      <data key="d0">860025</data>
    </edge>
    <edge source="POL" target="PRT">
      <data key="d0">3282894</data>
    </edge>
    <edge source="POL" target="ROU">
      <data key="d0">10462579</data>
    </edge>
    <edge source="POL" target="RUS">
      <data key="d0">85770997</data>
    </edge>
    <edge source="POL" target="SAU">
      <data key="d0">15370063</data>
    </edge>
    <edge source="POL" target="SEN">
      <data key="d0">10797</data>
    </edge>
    <edge source="POL" target="SRB">
      <data key="d0">6780934</data>
    </edge>
    <edge source="POL" target="IND">
      <data key="d0">19861912</data>
    </edge>
    <edge source="POL" target="SGP">
      <data key="d0">3011369</data>
    </edge>
    <edge source="POL" target="SVK">
      <data key="d0">25160380</data>
    </edge>
    <edge source="POL" target="VNM">
      <data key="d0">4939364</data>
    </edge>
    <edge source="POL" target="SVN">
      <data key="d0">5539478</data>
    </edge>
    <edge source="POL" target="ZAF">
      <data key="d0">4603684</data>
    </edge>
    <edge source="POL" target="ZWE">
      <data key="d0">33917</data>
    </edge>
    <edge source="POL" target="ESP">
      <data key="d0">17443993</data>
    </edge>
    <edge source="POL" target="SWE">
      <data key="d0">22367501</data>
    </edge>
    <edge source="POL" target="CHE">
      <data key="d0">15521059</data>
    </edge>
    <edge source="POL" target="THA">
      <data key="d0">1779182</data>
    </edge>
    <edge source="POL" target="ARE">
      <data key="d0">2644657</data>
    </edge>
    <edge source="POL" target="TUN">
      <data key="d0">1868439</data>
    </edge>
    <edge source="POL" target="TUR">
      <data key="d0">13326458</data>
    </edge>
    <edge source="POL" target="UGA">
      <data key="d0">276034</data>
    </edge>
    <edge source="POL" target="UKR">
      <data key="d0">32344050</data>
    </edge>
    <edge source="POL" target="MKD">
      <data key="d0">75912</data>
    </edge>
    <edge source="POL" target="EGY">
      <data key="d0">3061479</data>
    </edge>
    <edge source="POL" target="GBR">
      <data key="d0">117795092</data>
    </edge>
    <edge source="POL" target="TZA">
      <data key="d0">127138</data>
    </edge>
    <edge source="POL" target="USA">
      <data key="d0">129703541</data>
    </edge>
    <edge source="POL" target="BFA">
      <data key="d0">35076</data>
    </edge>
    <edge source="POL" target="URY">
      <data key="d0">63699</data>
    </edge>
    <edge source="PRT" target="DZA">
      <data key="d0">393373</data>
    </edge>
    <edge source="PRT" target="ARG">
      <data key="d0">237659</data>
    </edge>
    <edge source="PRT" target="AUS">
      <data key="d0">454806</data>
    </edge>
    <edge source="PRT" target="AUT">
      <data key="d0">314646</data>
    </edge>
    <edge source="PRT" target="BEL">
      <data key="d0">7274917</data>
    </edge>
    <edge source="PRT" target="BRA">
      <data key="d0">4490141</data>
    </edge>
    <edge source="PRT" target="BGR">
      <data key="d0">646964</data>
    </edge>
    <edge source="PRT" target="CMR">
      <data key="d0">20406</data>
    </edge>
    <edge source="PRT" target="CAN">
      <data key="d0">440185</data>
    </edge>
    <edge source="PRT" target="CHL">
      <data key="d0">106035</data>
    </edge>
    <edge source="PRT" target="CHN">
      <data key="d0">4357246</data>
    </edge>
    <edge source="PRT" target="COL">
      <data key="d0">279846</data>
    </edge>
    <edge source="PRT" target="CZE">
      <data key="d0">13943976</data>
    </edge>
    <edge source="PRT" target="DNK">
      <data key="d0">1449219</data>
    </edge>
    <edge source="PRT" target="FIN">
      <data key="d0">311188</data>
    </edge>
    <edge source="PRT" target="FRA">
      <data key="d0">47063668</data>
    </edge>
    <edge source="PRT" target="GMB">
      <data key="d0">25379</data>
    </edge>
    <edge source="PRT" target="DEU">
      <data key="d0">69496251</data>
    </edge>
    <edge source="PRT" target="GHA">
      <data key="d0">10090</data>
    </edge>
    <edge source="PRT" target="GRC">
      <data key="d0">34633</data>
    </edge>
    <edge source="PRT" target="HKG">
      <data key="d0">88106</data>
    </edge>
    <edge source="PRT" target="HUN">
      <data key="d0">2083711</data>
    </edge>
    <edge source="PRT" target="IRL">
      <data key="d0">561389</data>
    </edge>
    <edge source="PRT" target="ISR">
      <data key="d0">1082471</data>
    </edge>
    <edge source="PRT" target="ITA">
      <data key="d0">4889033</data>
    </edge>
    <edge source="PRT" target="JPN">
      <data key="d0">8201153</data>
    </edge>
    <edge source="PRT" target="JOR">
      <data key="d0">138287</data>
    </edge>
    <edge source="PRT" target="KOR">
      <data key="d0">1181075</data>
    </edge>
    <edge source="PRT" target="LBN">
      <data key="d0">29474</data>
    </edge>
    <edge source="PRT" target="LTU">
      <data key="d0">28493</data>
    </edge>
    <edge source="PRT" target="MWI">
      <data key="d0">231912</data>
    </edge>
    <edge source="PRT" target="MYS">
      <data key="d0">134446</data>
    </edge>
    <edge source="PRT" target="MRT">
      <data key="d0">54754</data>
    </edge>
    <edge source="PRT" target="MEX">
      <data key="d0">409474</data>
    </edge>
    <edge source="PRT" target="MDA">
      <data key="d0">13740</data>
    </edge>
    <edge source="PRT" target="MAR">
      <data key="d0">3506197</data>
    </edge>
    <edge source="PRT" target="MOZ">
      <data key="d0">4870054</data>
    </edge>
    <edge source="PRT" target="OMN">
      <data key="d0">46129</data>
    </edge>
    <edge source="PRT" target="NLD">
      <data key="d0">16271542</data>
    </edge>
    <edge source="PRT" target="NZL">
      <data key="d0">112706</data>
    </edge>
    <edge source="PRT" target="NOR">
      <data key="d0">2108604</data>
    </edge>
    <edge source="PRT" target="PAK">
      <data key="d0">54624</data>
    </edge>
    <edge source="PRT" target="PAN">
      <data key="d0">23340</data>
    </edge>
    <edge source="PRT" target="PRY">
      <data key="d0">11106</data>
    </edge>
    <edge source="PRT" target="PER">
      <data key="d0">72357</data>
    </edge>
    <edge source="PRT" target="POL">
      <data key="d0">1299821</data>
    </edge>
    <edge source="PRT" target="ROU">
      <data key="d0">2972754</data>
    </edge>
    <edge source="PRT" target="RUS">
      <data key="d0">3129598</data>
    </edge>
    <edge source="PRT" target="SAU">
      <data key="d0">897090</data>
    </edge>
    <edge source="PRT" target="SEN">
      <data key="d0">52946</data>
    </edge>
    <edge source="PRT" target="SRB">
      <data key="d0">63054</data>
    </edge>
    <edge source="PRT" target="IND">
      <data key="d0">639066</data>
    </edge>
    <edge source="PRT" target="SGP">
      <data key="d0">340609</data>
    </edge>
    <edge source="PRT" target="SVK">
      <data key="d0">327593</data>
    </edge>
    <edge source="PRT" target="VNM">
      <data key="d0">33476</data>
    </edge>
    <edge source="PRT" target="SVN">
      <data key="d0">21475</data>
    </edge>
    <edge source="PRT" target="ZAF">
      <data key="d0">76268</data>
    </edge>
    <edge source="PRT" target="ESP">
      <data key="d0">78432204</data>
    </edge>
    <edge source="PRT" target="SWE">
      <data key="d0">5350093</data>
    </edge>
    <edge source="PRT" target="CHE">
      <data key="d0">4198289</data>
    </edge>
    <edge source="PRT" target="THA">
      <data key="d0">101047</data>
    </edge>
    <edge source="PRT" target="ARE">
      <data key="d0">219660</data>
    </edge>
    <edge source="PRT" target="TUN">
      <data key="d0">803867</data>
    </edge>
    <edge source="PRT" target="TUR">
      <data key="d0">677401</data>
    </edge>
    <edge source="PRT" target="UKR">
      <data key="d0">10801</data>
    </edge>
    <edge source="PRT" target="EGY">
      <data key="d0">82086</data>
    </edge>
    <edge source="PRT" target="GBR">
      <data key="d0">17817266</data>
    </edge>
    <edge source="PRT" target="USA">
      <data key="d0">14158541</data>
    </edge>
    <edge source="PRT" target="BFA">
      <data key="d0">91272</data>
    </edge>
    <edge source="PRT" target="URY">
      <data key="d0">66256</data>
    </edge>
    <edge source="ROU" target="ALB">
      <data key="d0">3565527</data>
    </edge>
    <edge source="ROU" target="AZE">
      <data key="d0">21549</data>
    </edge>
    <edge source="ROU" target="ARG">
      <data key="d0">2290227</data>
    </edge>
    <edge source="ROU" target="AUS">
      <data key="d0">470182</data>
    </edge>
    <edge source="ROU" target="AUT">
      <data key="d0">5056101</data>
    </edge>
    <edge source="ROU" target="BEL">
      <data key="d0">5357380</data>
    </edge>
    <edge source="ROU" target="BRA">
      <data key="d0">2357854</data>
    </edge>
    <edge source="ROU" target="BGR">
      <data key="d0">6146937</data>
    </edge>
    <edge source="ROU" target="CAN">
      <data key="d0">2285961</data>
    </edge>
    <edge source="ROU" target="CHN">
      <data key="d0">5598040</data>
    </edge>
    <edge source="ROU" target="COL">
      <data key="d0">1794802</data>
    </edge>
    <edge source="ROU" target="HRV">
      <data key="d0">194179</data>
    </edge>
    <edge source="ROU" target="CZE">
      <data key="d0">11244578</data>
    </edge>
    <edge source="ROU" target="DNK">
      <data key="d0">412821</data>
    </edge>
    <edge source="ROU" target="ETH">
      <data key="d0">18725</data>
    </edge>
    <edge source="ROU" target="EST">
      <data key="d0">69753</data>
    </edge>
    <edge source="ROU" target="FIN">
      <data key="d0">9686229</data>
    </edge>
    <edge source="ROU" target="FRA">
      <data key="d0">17501582</data>
    </edge>
    <edge source="ROU" target="GEO">
      <data key="d0">34012</data>
    </edge>
    <edge source="ROU" target="DEU">
      <data key="d0">207589793</data>
    </edge>
    <edge source="ROU" target="GHA">
      <data key="d0">149835</data>
    </edge>
    <edge source="ROU" target="GRC">
      <data key="d0">3840908</data>
    </edge>
    <edge source="ROU" target="HKG">
      <data key="d0">1143492</data>
    </edge>
    <edge source="ROU" target="HUN">
      <data key="d0">28979012</data>
    </edge>
    <edge source="ROU" target="IDN">
      <data key="d0">11541</data>
    </edge>
    <edge source="ROU" target="IRL">
      <data key="d0">113892</data>
    </edge>
    <edge source="ROU" target="ISR">
      <data key="d0">3525975</data>
    </edge>
    <edge source="ROU" target="ITA">
      <data key="d0">45274748</data>
    </edge>
    <edge source="ROU" target="CIV">
      <data key="d0">101254</data>
    </edge>
    <edge source="ROU" target="JPN">
      <data key="d0">122760</data>
    </edge>
    <edge source="ROU" target="KAZ">
      <data key="d0">69920</data>
    </edge>
    <edge source="ROU" target="JOR">
      <data key="d0">136477</data>
    </edge>
    <edge source="ROU" target="KOR">
      <data key="d0">152317</data>
    </edge>
    <edge source="ROU" target="LBN">
      <data key="d0">126078</data>
    </edge>
    <edge source="ROU" target="LVA">
      <data key="d0">19836</data>
    </edge>
    <edge source="ROU" target="LTU">
      <data key="d0">175757</data>
    </edge>
    <edge source="ROU" target="MYS">
      <data key="d0">101134</data>
    </edge>
    <edge source="ROU" target="MEX">
      <data key="d0">8100813</data>
    </edge>
    <edge source="ROU" target="MDA">
      <data key="d0">7797166</data>
    </edge>
    <edge source="ROU" target="MAR">
      <data key="d0">7291797</data>
    </edge>
    <edge source="ROU" target="OMN">
      <data key="d0">15412</data>
    </edge>
    <edge source="ROU" target="NLD">
      <data key="d0">28353301</data>
    </edge>
    <edge source="ROU" target="NOR">
      <data key="d0">4777844</data>
    </edge>
    <edge source="ROU" target="PAK">
      <data key="d0">472603</data>
    </edge>
    <edge source="ROU" target="PAN">
      <data key="d0">11543</data>
    </edge>
    <edge source="ROU" target="PHL">
      <data key="d0">69892</data>
    </edge>
    <edge source="ROU" target="POL">
      <data key="d0">51001369</data>
    </edge>
    <edge source="ROU" target="PRT">
      <data key="d0">452537</data>
    </edge>
    <edge source="ROU" target="RUS">
      <data key="d0">16122104</data>
    </edge>
    <edge source="ROU" target="SAU">
      <data key="d0">2386373</data>
    </edge>
    <edge source="ROU" target="SEN">
      <data key="d0">70736</data>
    </edge>
    <edge source="ROU" target="SRB">
      <data key="d0">5774303</data>
    </edge>
    <edge source="ROU" target="IND">
      <data key="d0">5957828</data>
    </edge>
    <edge source="ROU" target="SGP">
      <data key="d0">1690375</data>
    </edge>
    <edge source="ROU" target="SVK">
      <data key="d0">4563933</data>
    </edge>
    <edge source="ROU" target="VNM">
      <data key="d0">134625</data>
    </edge>
    <edge source="ROU" target="SVN">
      <data key="d0">2834272</data>
    </edge>
    <edge source="ROU" target="ZAF">
      <data key="d0">2509340</data>
    </edge>
    <edge source="ROU" target="ZWE">
      <data key="d0">85595</data>
    </edge>
    <edge source="ROU" target="ESP">
      <data key="d0">12561621</data>
    </edge>
    <edge source="ROU" target="SWE">
      <data key="d0">5724356</data>
    </edge>
    <edge source="ROU" target="CHE">
      <data key="d0">9368906</data>
    </edge>
    <edge source="ROU" target="THA">
      <data key="d0">126368</data>
    </edge>
    <edge source="ROU" target="ARE">
      <data key="d0">319460</data>
    </edge>
    <edge source="ROU" target="TUN">
      <data key="d0">134709</data>
    </edge>
    <edge source="ROU" target="TUR">
      <data key="d0">5686502</data>
    </edge>
    <edge source="ROU" target="UGA">
      <data key="d0">15646</data>
    </edge>
    <edge source="ROU" target="UKR">
      <data key="d0">2285473</data>
    </edge>
    <edge source="ROU" target="MKD">
      <data key="d0">448287</data>
    </edge>
    <edge source="ROU" target="EGY">
      <data key="d0">248947</data>
    </edge>
    <edge source="ROU" target="GBR">
      <data key="d0">8633173</data>
    </edge>
    <edge source="ROU" target="TZA">
      <data key="d0">27532</data>
    </edge>
    <edge source="ROU" target="USA">
      <data key="d0">18459892</data>
    </edge>
    <edge source="ROU" target="BFA">
      <data key="d0">80049</data>
    </edge>
    <edge source="RUS" target="ALB">
      <data key="d0">45550</data>
    </edge>
    <edge source="RUS" target="DZA">
      <data key="d0">27032282</data>
    </edge>
    <edge source="RUS" target="AZE">
      <data key="d0">27265843</data>
    </edge>
    <edge source="RUS" target="ARG">
      <data key="d0">113128</data>
    </edge>
    <edge source="RUS" target="AUS">
      <data key="d0">559539</data>
    </edge>
    <edge source="RUS" target="AUT">
      <data key="d0">690339</data>
    </edge>
    <edge source="RUS" target="ARM">
      <data key="d0">3683923</data>
    </edge>
    <edge source="RUS" target="BEL">
      <data key="d0">568126</data>
    </edge>
    <edge source="RUS" target="BRA">
      <data key="d0">943362</data>
    </edge>
    <edge source="RUS" target="BGR">
      <data key="d0">4360630</data>
    </edge>
    <edge source="RUS" target="BLR">
      <data key="d0">64622420</data>
    </edge>
    <edge source="RUS" target="CAN">
      <data key="d0">11190504</data>
    </edge>
    <edge source="RUS" target="CHN">
      <data key="d0">33696721</data>
    </edge>
    <edge source="RUS" target="COL">
      <data key="d0">9323962</data>
    </edge>
    <edge source="RUS" target="HRV">
      <data key="d0">717075</data>
    </edge>
    <edge source="RUS" target="CZE">
      <data key="d0">2617842</data>
    </edge>
    <edge source="RUS" target="DNK">
      <data key="d0">187088</data>
    </edge>
    <edge source="RUS" target="ECU">
      <data key="d0">710958</data>
    </edge>
    <edge source="RUS" target="ETH">
      <data key="d0">586078</data>
    </edge>
    <edge source="RUS" target="EST">
      <data key="d0">1121711</data>
    </edge>
    <edge source="RUS" target="FIN">
      <data key="d0">2979030</data>
    </edge>
    <edge source="RUS" target="FRA">
      <data key="d0">38209210</data>
    </edge>
    <edge source="RUS" target="GEO">
      <data key="d0">5322523</data>
    </edge>
    <edge source="RUS" target="DEU">
      <data key="d0">121608057</data>
    </edge>
    <edge source="RUS" target="GHA">
      <data key="d0">3982467</data>
    </edge>
    <edge source="RUS" target="GRC">
      <data key="d0">394515</data>
    </edge>
    <edge source="RUS" target="HKG">
      <data key="d0">1784635</data>
    </edge>
    <edge source="RUS" target="HUN">
      <data key="d0">626055</data>
    </edge>
    <edge source="RUS" target="IDN">
      <data key="d0">1161152</data>
    </edge>
    <edge source="RUS" target="IRL">
      <data key="d0">9403402</data>
    </edge>
    <edge source="RUS" target="ISR">
      <data key="d0">1672507</data>
    </edge>
    <edge source="RUS" target="ITA">
      <data key="d0">1564620</data>
    </edge>
    <edge source="RUS" target="JPN">
      <data key="d0">2412404</data>
    </edge>
    <edge source="RUS" target="KAZ">
      <data key="d0">110415818</data>
    </edge>
    <edge source="RUS" target="JOR">
      <data key="d0">471491</data>
    </edge>
    <edge source="RUS" target="KOR">
      <data key="d0">9968511</data>
    </edge>
    <edge source="RUS" target="KGZ">
      <data key="d0">4724036</data>
    </edge>
    <edge source="RUS" target="LBN">
      <data key="d0">101235</data>
    </edge>
    <edge source="RUS" target="LVA">
      <data key="d0">7573997</data>
    </edge>
    <edge source="RUS" target="LTU">
      <data key="d0">3041148</data>
    </edge>
    <edge source="RUS" target="MYS">
      <data key="d0">9957611</data>
    </edge>
    <edge source="RUS" target="MEX">
      <data key="d0">756172</data>
    </edge>
    <edge source="RUS" target="MDA">
      <data key="d0">2351572</data>
    </edge>
    <edge source="RUS" target="MAR">
      <data key="d0">16016</data>
    </edge>
    <edge source="RUS" target="OMN">
      <data key="d0">415993</data>
    </edge>
    <edge source="RUS" target="NAM">
      <data key="d0">31918</data>
    </edge>
    <edge source="RUS" target="NLD">
      <data key="d0">4700719</data>
    </edge>
    <edge source="RUS" target="NZL">
      <data key="d0">11021</data>
    </edge>
    <edge source="RUS" target="NIC">
      <data key="d0">1375478</data>
    </edge>
    <edge source="RUS" target="NOR">
      <data key="d0">2516340</data>
    </edge>
    <edge source="RUS" target="PAK">
      <data key="d0">230471</data>
    </edge>
    <edge source="RUS" target="PAN">
      <data key="d0">309708</data>
    </edge>
    <edge source="RUS" target="PER">
      <data key="d0">5680163</data>
    </edge>
    <edge source="RUS" target="PHL">
      <data key="d0">444704</data>
    </edge>
    <edge source="RUS" target="POL">
      <data key="d0">13055026</data>
    </edge>
    <edge source="RUS" target="PRT">
      <data key="d0">151524</data>
    </edge>
    <edge source="RUS" target="ROU">
      <data key="d0">335448</data>
    </edge>
    <edge source="RUS" target="SAU">
      <data key="d0">815523</data>
    </edge>
    <edge source="RUS" target="SRB">
      <data key="d0">2214697</data>
    </edge>
    <edge source="RUS" target="IND">
      <data key="d0">312545046</data>
    </edge>
    <edge source="RUS" target="SGP">
      <data key="d0">2236415</data>
    </edge>
    <edge source="RUS" target="SVK">
      <data key="d0">14830444</data>
    </edge>
    <edge source="RUS" target="VNM">
      <data key="d0">52348262</data>
    </edge>
    <edge source="RUS" target="SVN">
      <data key="d0">48400</data>
    </edge>
    <edge source="RUS" target="ZAF">
      <data key="d0">170728</data>
    </edge>
    <edge source="RUS" target="ZWE">
      <data key="d0">43349</data>
    </edge>
    <edge source="RUS" target="ESP">
      <data key="d0">500020</data>
    </edge>
    <edge source="RUS" target="SWE">
      <data key="d0">1402311</data>
    </edge>
    <edge source="RUS" target="CHE">
      <data key="d0">596396</data>
    </edge>
    <edge source="RUS" target="THA">
      <data key="d0">1408426</data>
    </edge>
    <edge source="RUS" target="ARE">
      <data key="d0">11210395</data>
    </edge>
    <edge source="RUS" target="TUN">
      <data key="d0">17018</data>
    </edge>
    <edge source="RUS" target="TUR">
      <data key="d0">799238</data>
    </edge>
    <edge source="RUS" target="UGA">
      <data key="d0">159592</data>
    </edge>
    <edge source="RUS" target="UKR">
      <data key="d0">149949259</data>
    </edge>
    <edge source="RUS" target="MKD">
      <data key="d0">27585</data>
    </edge>
    <edge source="RUS" target="EGY">
      <data key="d0">9302022</data>
    </edge>
    <edge source="RUS" target="GBR">
      <data key="d0">20766123</data>
    </edge>
    <edge source="RUS" target="TZA">
      <data key="d0">36922</data>
    </edge>
    <edge source="RUS" target="USA">
      <data key="d0">32586695</data>
    </edge>
    <edge source="SAU" target="DZA">
      <data key="d0">569867</data>
    </edge>
    <edge source="SAU" target="AUS">
      <data key="d0">108533</data>
    </edge>
    <edge source="SAU" target="BEL">
      <data key="d0">606401</data>
    </edge>
    <edge source="SAU" target="CAN">
      <data key="d0">337867</data>
    </edge>
    <edge source="SAU" target="CHN">
      <data key="d0">73600</data>
    </edge>
    <edge source="SAU" target="FIN">
      <data key="d0">55200</data>
    </edge>
    <edge source="SAU" target="FRA">
      <data key="d0">6598675</data>
    </edge>
    <edge source="SAU" target="DEU">
      <data key="d0">11690681</data>
    </edge>
    <edge source="SAU" target="HUN">
      <data key="d0">94400</data>
    </edge>
    <edge source="SAU" target="IDN">
      <data key="d0">300000</data>
    </edge>
    <edge source="SAU" target="ITA">
      <data key="d0">379467</data>
    </edge>
    <edge source="SAU" target="JPN">
      <data key="d0">48000</data>
    </edge>
    <edge source="SAU" target="JOR">
      <data key="d0">1304002</data>
    </edge>
    <edge source="SAU" target="KOR">
      <data key="d0">37067</data>
    </edge>
    <edge source="SAU" target="LBN">
      <data key="d0">590134</data>
    </edge>
    <edge source="SAU" target="MYS">
      <data key="d0">242934</data>
    </edge>
    <edge source="SAU" target="MAR">
      <data key="d0">163734</data>
    </edge>
    <edge source="SAU" target="OMN">
      <data key="d0">941868</data>
    </edge>
    <edge source="SAU" target="NLD">
      <data key="d0">805868</data>
    </edge>
    <edge source="SAU" target="NZL">
      <data key="d0">179467</data>
    </edge>
    <edge source="SAU" target="PAK">
      <data key="d0">1824269</data>
    </edge>
    <edge source="SAU" target="RUS">
      <data key="d0">34933</data>
    </edge>
    <edge source="SAU" target="IND">
      <data key="d0">133867</data>
    </edge>
    <edge source="SAU" target="SGP">
      <data key="d0">3384538</data>
    </edge>
    <edge source="SAU" target="ESP">
      <data key="d0">501334</data>
    </edge>
    <edge source="SAU" target="CHE">
      <data key="d0">340800</data>
    </edge>
    <edge source="SAU" target="ARE">
      <data key="d0">19555224</data>
    </edge>
    <edge source="SAU" target="EGY">
      <data key="d0">149867</data>
    </edge>
    <edge source="SAU" target="GBR">
      <data key="d0">2603470</data>
    </edge>
    <edge source="SAU" target="USA">
      <data key="d0">10142946</data>
    </edge>
    <edge source="IND" target="ALB">
      <data key="d0">83047</data>
    </edge>
    <edge source="IND" target="DZA">
      <data key="d0">3302609</data>
    </edge>
    <edge source="IND" target="AZE">
      <data key="d0">145202</data>
    </edge>
    <edge source="IND" target="ARG">
      <data key="d0">3084380</data>
    </edge>
    <edge source="IND" target="AUS">
      <data key="d0">70870286</data>
    </edge>
    <edge source="IND" target="AUT">
      <data key="d0">1715418</data>
    </edge>
    <edge source="IND" target="ARM">
      <data key="d0">72110</data>
    </edge>
    <edge source="IND" target="BEL">
      <data key="d0">14386243</data>
    </edge>
    <edge source="IND" target="BOL">
      <data key="d0">357837</data>
    </edge>
    <edge source="IND" target="BWA">
      <data key="d0">656372</data>
    </edge>
    <edge source="IND" target="BRA">
      <data key="d0">23511469</data>
    </edge>
    <edge source="IND" target="BGR">
      <data key="d0">1114763</data>
    </edge>
    <edge source="IND" target="BDI">
      <data key="d0">358567</data>
    </edge>
    <edge source="IND" target="BLR">
      <data key="d0">880543</data>
    </edge>
    <edge source="IND" target="KHM">
      <data key="d0">464955</data>
    </edge>
    <edge source="IND" target="CMR">
      <data key="d0">1020660</data>
    </edge>
    <edge source="IND" target="CAN">
      <data key="d0">6378419</data>
    </edge>
    <edge source="IND" target="CAF">
      <data key="d0">61743</data>
    </edge>
    <edge source="IND" target="LKA">
      <data key="d0">12329689</data>
    </edge>
    <edge source="IND" target="CHL">
      <data key="d0">1271314</data>
    </edge>
    <edge source="IND" target="CHN">
      <data key="d0">26935126</data>
    </edge>
    <edge source="IND" target="COL">
      <data key="d0">4325243</data>
    </edge>
    <edge source="IND" target="CRI">
      <data key="d0">483033</data>
    </edge>
    <edge source="IND" target="HRV">
      <data key="d0">790764</data>
    </edge>
    <edge source="IND" target="CZE">
      <data key="d0">2055633</data>
    </edge>
    <edge source="IND" target="BEN">
      <data key="d0">339844</data>
    </edge>
    <edge source="IND" target="DNK">
      <data key="d0">3172347</data>
    </edge>
    <edge source="IND" target="ECU">
      <data key="d0">2906360</data>
    </edge>
    <edge source="IND" target="SLV">
      <data key="d0">546715</data>
    </edge>
    <edge source="IND" target="ETH">
      <data key="d0">8234800</data>
    </edge>
    <edge source="IND" target="EST">
      <data key="d0">1484810</data>
    </edge>
    <edge source="IND" target="FIN">
      <data key="d0">2638455</data>
    </edge>
    <edge source="IND" target="FRA">
      <data key="d0">33423131</data>
    </edge>
    <edge source="IND" target="GEO">
      <data key="d0">459217</data>
    </edge>
    <edge source="IND" target="GMB">
      <data key="d0">119875</data>
    </edge>
    <edge source="IND" target="DEU">
      <data key="d0">53993939</data>
    </edge>
    <edge source="IND" target="GHA">
      <data key="d0">8051710</data>
    </edge>
    <edge source="IND" target="GRC">
      <data key="d0">2342451</data>
    </edge>
    <edge source="IND" target="GTM">
      <data key="d0">1179580</data>
    </edge>
    <edge source="IND" target="HND">
      <data key="d0">186661</data>
    </edge>
    <edge source="IND" target="HKG">
      <data key="d0">12228455</data>
    </edge>
    <edge source="IND" target="HUN">
      <data key="d0">3477897</data>
    </edge>
    <edge source="IND" target="IDN">
      <data key="d0">16616763</data>
    </edge>
    <edge source="IND" target="IRL">
      <data key="d0">6837198</data>
    </edge>
    <edge source="IND" target="ISR">
      <data key="d0">25582088</data>
    </edge>
    <edge source="IND" target="ITA">
      <data key="d0">13634417</data>
    </edge>
    <edge source="IND" target="CIV">
      <data key="d0">810154</data>
    </edge>
    <edge source="IND" target="JAM">
      <data key="d0">141067</data>
    </edge>
    <edge source="IND" target="JPN">
      <data key="d0">20165447</data>
    </edge>
    <edge source="IND" target="KAZ">
      <data key="d0">559884</data>
    </edge>
    <edge source="IND" target="JOR">
      <data key="d0">3092894</data>
    </edge>
    <edge source="IND" target="KOR">
      <data key="d0">6896093</data>
    </edge>
    <edge source="IND" target="KGZ">
      <data key="d0">337991</data>
    </edge>
    <edge source="IND" target="LBN">
      <data key="d0">885898</data>
    </edge>
    <edge source="IND" target="LVA">
      <data key="d0">96164</data>
    </edge>
    <edge source="IND" target="LTU">
      <data key="d0">603894</data>
    </edge>
    <edge source="IND" target="MDG">
      <data key="d0">699147</data>
    </edge>
    <edge source="IND" target="MWI">
      <data key="d0">447218</data>
    </edge>
    <edge source="IND" target="MYS">
      <data key="d0">84365125</data>
    </edge>
    <edge source="IND" target="MRT">
      <data key="d0">62130</data>
    </edge>
    <edge source="IND" target="MUS">
      <data key="d0">1298169</data>
    </edge>
    <edge source="IND" target="MEX">
      <data key="d0">8252367</data>
    </edge>
    <edge source="IND" target="MDA">
      <data key="d0">51997</data>
    </edge>
    <edge source="IND" target="MAR">
      <data key="d0">2812741</data>
    </edge>
    <edge source="IND" target="MOZ">
      <data key="d0">2309874</data>
    </edge>
    <edge source="IND" target="OMN">
      <data key="d0">11413461</data>
    </edge>
    <edge source="IND" target="NAM">
      <data key="d0">185893</data>
    </edge>
    <edge source="IND" target="NLD">
      <data key="d0">12843915</data>
    </edge>
    <edge source="IND" target="NZL">
      <data key="d0">855313</data>
    </edge>
    <edge source="IND" target="NIC">
      <data key="d0">265450</data>
    </edge>
    <edge source="IND" target="NER">
      <data key="d0">36974</data>
    </edge>
    <edge source="IND" target="NOR">
      <data key="d0">627264</data>
    </edge>
    <edge source="IND" target="PAK">
      <data key="d0">1976934</data>
    </edge>
    <edge source="IND" target="PAN">
      <data key="d0">566056</data>
    </edge>
    <edge source="IND" target="PRY">
      <data key="d0">446413</data>
    </edge>
    <edge source="IND" target="PER">
      <data key="d0">3234815</data>
    </edge>
    <edge source="IND" target="PHL">
      <data key="d0">5316251</data>
    </edge>
    <edge source="IND" target="POL">
      <data key="d0">4526632</data>
    </edge>
    <edge source="IND" target="PRT">
      <data key="d0">1221018</data>
    </edge>
    <edge source="IND" target="ROU">
      <data key="d0">1695160</data>
    </edge>
    <edge source="IND" target="RUS">
      <data key="d0">7448058</data>
    </edge>
    <edge source="IND" target="SAU">
      <data key="d0">17810295</data>
    </edge>
    <edge source="IND" target="SEN">
      <data key="d0">914833</data>
    </edge>
    <edge source="IND" target="SRB">
      <data key="d0">398002</data>
    </edge>
    <edge source="IND" target="SGP">
      <data key="d0">192161559</data>
    </edge>
    <edge source="IND" target="SVK">
      <data key="d0">640137</data>
    </edge>
    <edge source="IND" target="VNM">
      <data key="d0">7814777</data>
    </edge>
    <edge source="IND" target="SVN">
      <data key="d0">302707</data>
    </edge>
    <edge source="IND" target="ZAF">
      <data key="d0">20696322</data>
    </edge>
    <edge source="IND" target="ZWE">
      <data key="d0">697869</data>
    </edge>
    <edge source="IND" target="ESP">
      <data key="d0">3850393</data>
    </edge>
    <edge source="IND" target="SWE">
      <data key="d0">4782340</data>
    </edge>
    <edge source="IND" target="CHE">
      <data key="d0">10518169</data>
    </edge>
    <edge source="IND" target="THA">
      <data key="d0">22617917</data>
    </edge>
    <edge source="IND" target="TGO">
      <data key="d0">176358</data>
    </edge>
    <edge source="IND" target="ARE">
      <data key="d0">61708245</data>
    </edge>
    <edge source="IND" target="TUN">
      <data key="d0">1582088</data>
    </edge>
    <edge source="IND" target="TUR">
      <data key="d0">16242681</data>
    </edge>
    <edge source="IND" target="UGA">
      <data key="d0">5005976</data>
    </edge>
    <edge source="IND" target="UKR">
      <data key="d0">1213174</data>
    </edge>
    <edge source="IND" target="MKD">
      <data key="d0">60383</data>
    </edge>
    <edge source="IND" target="EGY">
      <data key="d0">12211070</data>
    </edge>
    <edge source="IND" target="GBR">
      <data key="d0">53415096</data>
    </edge>
    <edge source="IND" target="TZA">
      <data key="d0">8283462</data>
    </edge>
    <edge source="IND" target="USA">
      <data key="d0">217312745</data>
    </edge>
    <edge source="IND" target="BFA">
      <data key="d0">489710</data>
    </edge>
    <edge source="IND" target="URY">
      <data key="d0">612569</data>
    </edge>
    <edge source="SGP" target="DZA">
      <data key="d0">1811734</data>
    </edge>
    <edge source="SGP" target="AZE">
      <data key="d0">3193545</data>
    </edge>
    <edge source="SGP" target="ARG">
      <data key="d0">2146168</data>
    </edge>
    <edge source="SGP" target="AUS">
      <data key="d0">362018327</data>
    </edge>
    <edge source="SGP" target="AUT">
      <data key="d0">9352834</data>
    </edge>
    <edge source="SGP" target="ARM">
      <data key="d0">61059</data>
    </edge>
    <edge source="SGP" target="BEL">
      <data key="d0">132491783</data>
    </edge>
    <edge source="SGP" target="BOL">
      <data key="d0">295302</data>
    </edge>
    <edge source="SGP" target="BRA">
      <data key="d0">81152391</data>
    </edge>
    <edge source="SGP" target="BGR">
      <data key="d0">490026</data>
    </edge>
    <edge source="SGP" target="KHM">
      <data key="d0">6816794</data>
    </edge>
    <edge source="SGP" target="CMR">
      <data key="d0">191904</data>
    </edge>
    <edge source="SGP" target="CAN">
      <data key="d0">44727299</data>
    </edge>
    <edge source="SGP" target="LKA">
      <data key="d0">18208740</data>
    </edge>
    <edge source="SGP" target="CHL">
      <data key="d0">869952</data>
    </edge>
    <edge source="SGP" target="CHN">
      <data key="d0">1220137919</data>
    </edge>
    <edge source="SGP" target="COL">
      <data key="d0">43614949</data>
    </edge>
    <edge source="SGP" target="CRI">
      <data key="d0">6729848</data>
    </edge>
    <edge source="SGP" target="HRV">
      <data key="d0">188299</data>
    </edge>
    <edge source="SGP" target="CZE">
      <data key="d0">2892881</data>
    </edge>
    <edge source="SGP" target="BEN">
      <data key="d0">11360</data>
    </edge>
    <edge source="SGP" target="DNK">
      <data key="d0">24218751</data>
    </edge>
    <edge source="SGP" target="ECU">
      <data key="d0">4609787</data>
    </edge>
    <edge source="SGP" target="SLV">
      <data key="d0">145854</data>
    </edge>
    <edge source="SGP" target="ETH">
      <data key="d0">29024</data>
    </edge>
    <edge source="SGP" target="EST">
      <data key="d0">90930</data>
    </edge>
    <edge source="SGP" target="FIN">
      <data key="d0">1447125</data>
    </edge>
    <edge source="SGP" target="FRA">
      <data key="d0">40929819</data>
    </edge>
    <edge source="SGP" target="GEO">
      <data key="d0">15362</data>
    </edge>
    <edge source="SGP" target="DEU">
      <data key="d0">438745683</data>
    </edge>
    <edge source="SGP" target="GHA">
      <data key="d0">379255</data>
    </edge>
    <edge source="SGP" target="GRC">
      <data key="d0">665480</data>
    </edge>
    <edge source="SGP" target="GTM">
      <data key="d0">104547</data>
    </edge>
    <edge source="SGP" target="HND">
      <data key="d0">26910</data>
    </edge>
    <edge source="SGP" target="HKG">
      <data key="d0">404036061</data>
    </edge>
    <edge source="SGP" target="HUN">
      <data key="d0">13001541</data>
    </edge>
    <edge source="SGP" target="IDN">
      <data key="d0">850778283</data>
    </edge>
    <edge source="SGP" target="IRL">
      <data key="d0">32697635</data>
    </edge>
    <edge source="SGP" target="ISR">
      <data key="d0">10416242</data>
    </edge>
    <edge source="SGP" target="ITA">
      <data key="d0">14953780</data>
    </edge>
    <edge source="SGP" target="CIV">
      <data key="d0">426314</data>
    </edge>
    <edge source="SGP" target="JAM">
      <data key="d0">131015</data>
    </edge>
    <edge source="SGP" target="JPN">
      <data key="d0">594548489</data>
    </edge>
    <edge source="SGP" target="KAZ">
      <data key="d0">1194460</data>
    </edge>
    <edge source="SGP" target="JOR">
      <data key="d0">1836922</data>
    </edge>
    <edge source="SGP" target="KOR">
      <data key="d0">875589951</data>
    </edge>
    <edge source="SGP" target="LBN">
      <data key="d0">1074598</data>
    </edge>
    <edge source="SGP" target="LVA">
      <data key="d0">274463</data>
    </edge>
    <edge source="SGP" target="LTU">
      <data key="d0">300866</data>
    </edge>
    <edge source="SGP" target="MDG">
      <data key="d0">838623</data>
    </edge>
    <edge source="SGP" target="MWI">
      <data key="d0">12834</data>
    </edge>
    <edge source="SGP" target="MYS">
      <data key="d0">867107070</data>
    </edge>
    <edge source="SGP" target="MUS">
      <data key="d0">1861760</data>
    </edge>
    <edge source="SGP" target="MEX">
      <data key="d0">14080751</data>
    </edge>
    <edge source="SGP" target="MAR">
      <data key="d0">688688</data>
    </edge>
    <edge source="SGP" target="MOZ">
      <data key="d0">469042</data>
    </edge>
    <edge source="SGP" target="OMN">
      <data key="d0">2263266</data>
    </edge>
    <edge source="SGP" target="NAM">
      <data key="d0">340195</data>
    </edge>
    <edge source="SGP" target="NLD">
      <data key="d0">332820606</data>
    </edge>
    <edge source="SGP" target="NZL">
      <data key="d0">56938398</data>
    </edge>
    <edge source="SGP" target="NIC">
      <data key="d0">235227</data>
    </edge>
    <edge source="SGP" target="NER">
      <data key="d0">11448</data>
    </edge>
    <edge source="SGP" target="NOR">
      <data key="d0">14472028</data>
    </edge>
    <edge source="SGP" target="PAK">
      <data key="d0">50257076</data>
    </edge>
    <edge source="SGP" target="PAN">
      <data key="d0">1383895</data>
    </edge>
    <edge source="SGP" target="PRY">
      <data key="d0">361125</data>
    </edge>
    <edge source="SGP" target="PER">
      <data key="d0">4640311</data>
    </edge>
    <edge source="SGP" target="PHL">
      <data key="d0">115565343</data>
    </edge>
    <edge source="SGP" target="POL">
      <data key="d0">2000459</data>
    </edge>
    <edge source="SGP" target="PRT">
      <data key="d0">1219200</data>
    </edge>
    <edge source="SGP" target="ROU">
      <data key="d0">346254</data>
    </edge>
    <edge source="SGP" target="RUS">
      <data key="d0">26574508</data>
    </edge>
    <edge source="SGP" target="SAU">
      <data key="d0">37411438</data>
    </edge>
    <edge source="SGP" target="SRB">
      <data key="d0">1023699</data>
    </edge>
    <edge source="SGP" target="IND">
      <data key="d0">468338361</data>
    </edge>
    <edge source="SGP" target="SVK">
      <data key="d0">12057894</data>
    </edge>
    <edge source="SGP" target="VNM">
      <data key="d0">177295698</data>
    </edge>
    <edge source="SGP" target="SVN">
      <data key="d0">356161</data>
    </edge>
    <edge source="SGP" target="ZAF">
      <data key="d0">30067242</data>
    </edge>
    <edge source="SGP" target="ZWE">
      <data key="d0">11268</data>
    </edge>
    <edge source="SGP" target="ESP">
      <data key="d0">20967945</data>
    </edge>
    <edge source="SGP" target="SWE">
      <data key="d0">4855887</data>
    </edge>
    <edge source="SGP" target="CHE">
      <data key="d0">98566807</data>
    </edge>
    <edge source="SGP" target="THA">
      <data key="d0">363361101</data>
    </edge>
    <edge source="SGP" target="ARE">
      <data key="d0">94080080</data>
    </edge>
    <edge source="SGP" target="TUN">
      <data key="d0">1363985</data>
    </edge>
    <edge source="SGP" target="TUR">
      <data key="d0">7409903</data>
    </edge>
    <edge source="SGP" target="UGA">
      <data key="d0">1184822</data>
    </edge>
    <edge source="SGP" target="UKR">
      <data key="d0">869742</data>
    </edge>
    <edge source="SGP" target="EGY">
      <data key="d0">19614481</data>
    </edge>
    <edge source="SGP" target="GBR">
      <data key="d0">141559358</data>
    </edge>
    <edge source="SGP" target="TZA">
      <data key="d0">6389533</data>
    </edge>
    <edge source="SGP" target="USA">
      <data key="d0">1750709259</data>
    </edge>
    <edge source="SGP" target="URY">
      <data key="d0">315988</data>
    </edge>
    <edge source="SVK" target="DZA">
      <data key="d0">177243</data>
    </edge>
    <edge source="SVK" target="AZE">
      <data key="d0">6085676</data>
    </edge>
    <edge source="SVK" target="ARG">
      <data key="d0">231007</data>
    </edge>
    <edge source="SVK" target="AUS">
      <data key="d0">3074693</data>
    </edge>
    <edge source="SVK" target="AUT">
      <data key="d0">8399921</data>
    </edge>
    <edge source="SVK" target="ARM">
      <data key="d0">751734</data>
    </edge>
    <edge source="SVK" target="BEL">
      <data key="d0">19933285</data>
    </edge>
    <edge source="SVK" target="BOL">
      <data key="d0">80601</data>
    </edge>
    <edge source="SVK" target="BRA">
      <data key="d0">770694</data>
    </edge>
    <edge source="SVK" target="BGR">
      <data key="d0">1529392</data>
    </edge>
    <edge source="SVK" target="BLR">
      <data key="d0">3902756</data>
    </edge>
    <edge source="SVK" target="CAN">
      <data key="d0">299149</data>
    </edge>
    <edge source="SVK" target="LKA">
      <data key="d0">184421</data>
    </edge>
    <edge source="SVK" target="CHL">
      <data key="d0">868228</data>
    </edge>
    <edge source="SVK" target="CHN">
      <data key="d0">8668200</data>
    </edge>
    <edge source="SVK" target="COL">
      <data key="d0">2642338</data>
    </edge>
    <edge source="SVK" target="CRI">
      <data key="d0">926330</data>
    </edge>
    <edge source="SVK" target="HRV">
      <data key="d0">1014482</data>
    </edge>
    <edge source="SVK" target="CZE">
      <data key="d0">45938702</data>
    </edge>
    <edge source="SVK" target="BEN">
      <data key="d0">156722</data>
    </edge>
    <edge source="SVK" target="DNK">
      <data key="d0">4463055</data>
    </edge>
    <edge source="SVK" target="ETH">
      <data key="d0">33985</data>
    </edge>
    <edge source="SVK" target="EST">
      <data key="d0">372011</data>
    </edge>
    <edge source="SVK" target="FIN">
      <data key="d0">4178299</data>
    </edge>
    <edge source="SVK" target="FRA">
      <data key="d0">35984276</data>
    </edge>
    <edge source="SVK" target="GEO">
      <data key="d0">2054492</data>
    </edge>
    <edge source="SVK" target="DEU">
      <data key="d0">230905693</data>
    </edge>
    <edge source="SVK" target="GHA">
      <data key="d0">31817</data>
    </edge>
    <edge source="SVK" target="GRC">
      <data key="d0">902384</data>
    </edge>
    <edge source="SVK" target="HKG">
      <data key="d0">1575362</data>
    </edge>
    <edge source="SVK" target="HUN">
      <data key="d0">29923554</data>
    </edge>
    <edge source="SVK" target="IDN">
      <data key="d0">432282</data>
    </edge>
    <edge source="SVK" target="IRL">
      <data key="d0">276913</data>
    </edge>
    <edge source="SVK" target="ISR">
      <data key="d0">940078</data>
    </edge>
    <edge source="SVK" target="ITA">
      <data key="d0">15737266</data>
    </edge>
    <edge source="SVK" target="JPN">
      <data key="d0">1012152</data>
    </edge>
    <edge source="SVK" target="KAZ">
      <data key="d0">8684198</data>
    </edge>
    <edge source="SVK" target="JOR">
      <data key="d0">188268</data>
    </edge>
    <edge source="SVK" target="KOR">
      <data key="d0">9786720</data>
    </edge>
    <edge source="SVK" target="KGZ">
      <data key="d0">49334</data>
    </edge>
    <edge source="SVK" target="LBN">
      <data key="d0">63407</data>
    </edge>
    <edge source="SVK" target="LVA">
      <data key="d0">539359</data>
    </edge>
    <edge source="SVK" target="LTU">
      <data key="d0">1437111</data>
    </edge>
    <edge source="SVK" target="MDG">
      <data key="d0">12420</data>
    </edge>
    <edge source="SVK" target="MWI">
      <data key="d0">349368</data>
    </edge>
    <edge source="SVK" target="MYS">
      <data key="d0">699507</data>
    </edge>
    <edge source="SVK" target="MEX">
      <data key="d0">1356475</data>
    </edge>
    <edge source="SVK" target="MDA">
      <data key="d0">1279948</data>
    </edge>
    <edge source="SVK" target="MAR">
      <data key="d0">336865</data>
    </edge>
    <edge source="SVK" target="OMN">
      <data key="d0">1655837</data>
    </edge>
    <edge source="SVK" target="NLD">
      <data key="d0">30998510</data>
    </edge>
    <edge source="SVK" target="NZL">
      <data key="d0">115802</data>
    </edge>
    <edge source="SVK" target="NOR">
      <data key="d0">1310684</data>
    </edge>
    <edge source="SVK" target="PAK">
      <data key="d0">1071384</data>
    </edge>
    <edge source="SVK" target="PER">
      <data key="d0">312880</data>
    </edge>
    <edge source="SVK" target="POL">
      <data key="d0">13104573</data>
    </edge>
    <edge source="SVK" target="PRT">
      <data key="d0">398977</data>
    </edge>
    <edge source="SVK" target="ROU">
      <data key="d0">29649305</data>
    </edge>
    <edge source="SVK" target="RUS">
      <data key="d0">56084663</data>
    </edge>
    <edge source="SVK" target="SAU">
      <data key="d0">2044604</data>
    </edge>
    <edge source="SVK" target="SEN">
      <data key="d0">23395</data>
    </edge>
    <edge source="SVK" target="SRB">
      <data key="d0">3118148</data>
    </edge>
    <edge source="SVK" target="IND">
      <data key="d0">2146968</data>
    </edge>
    <edge source="SVK" target="SGP">
      <data key="d0">6549905</data>
    </edge>
    <edge source="SVK" target="VNM">
      <data key="d0">46448</data>
    </edge>
    <edge source="SVK" target="SVN">
      <data key="d0">2284139</data>
    </edge>
    <edge source="SVK" target="ZAF">
      <data key="d0">2357191</data>
    </edge>
    <edge source="SVK" target="ESP">
      <data key="d0">31285109</data>
    </edge>
    <edge source="SVK" target="SWE">
      <data key="d0">14631032</data>
    </edge>
    <edge source="SVK" target="CHE">
      <data key="d0">17311258</data>
    </edge>
    <edge source="SVK" target="THA">
      <data key="d0">568871</data>
    </edge>
    <edge source="SVK" target="ARE">
      <data key="d0">2054555</data>
    </edge>
    <edge source="SVK" target="TUN">
      <data key="d0">1380698</data>
    </edge>
    <edge source="SVK" target="TUR">
      <data key="d0">8133344</data>
    </edge>
    <edge source="SVK" target="UGA">
      <data key="d0">27697</data>
    </edge>
    <edge source="SVK" target="UKR">
      <data key="d0">11363706</data>
    </edge>
    <edge source="SVK" target="MKD">
      <data key="d0">178830</data>
    </edge>
    <edge source="SVK" target="EGY">
      <data key="d0">1523492</data>
    </edge>
    <edge source="SVK" target="GBR">
      <data key="d0">30321367</data>
    </edge>
    <edge source="SVK" target="TZA">
      <data key="d0">24807</data>
    </edge>
    <edge source="SVK" target="USA">
      <data key="d0">13962768</data>
    </edge>
    <edge source="VNM" target="AZE">
      <data key="d0">44134</data>
    </edge>
    <edge source="VNM" target="ARG">
      <data key="d0">34488</data>
    </edge>
    <edge source="VNM" target="AUS">
      <data key="d0">5851428</data>
    </edge>
    <edge source="VNM" target="AUT">
      <data key="d0">31580</data>
    </edge>
    <edge source="VNM" target="BEL">
      <data key="d0">21048601</data>
    </edge>
    <edge source="VNM" target="BRA">
      <data key="d0">616976</data>
    </edge>
    <edge source="VNM" target="BGR">
      <data key="d0">38519</data>
    </edge>
    <edge source="VNM" target="KHM">
      <data key="d0">3907365</data>
    </edge>
    <edge source="VNM" target="CAN">
      <data key="d0">889684</data>
    </edge>
    <edge source="VNM" target="CHN">
      <data key="d0">50373227</data>
    </edge>
    <edge source="VNM" target="COL">
      <data key="d0">1240548</data>
    </edge>
    <edge source="VNM" target="CZE">
      <data key="d0">195680</data>
    </edge>
    <edge source="VNM" target="DNK">
      <data key="d0">98047</data>
    </edge>
    <edge source="VNM" target="ECU">
      <data key="d0">239032</data>
    </edge>
    <edge source="VNM" target="FRA">
      <data key="d0">1906461</data>
    </edge>
    <edge source="VNM" target="DEU">
      <data key="d0">22612548</data>
    </edge>
    <edge source="VNM" target="GRC">
      <data key="d0">121609</data>
    </edge>
    <edge source="VNM" target="GTM">
      <data key="d0">106125</data>
    </edge>
    <edge source="VNM" target="HKG">
      <data key="d0">3145655</data>
    </edge>
    <edge source="VNM" target="HUN">
      <data key="d0">113252</data>
    </edge>
    <edge source="VNM" target="IDN">
      <data key="d0">2865517</data>
    </edge>
    <edge source="VNM" target="IRL">
      <data key="d0">168166</data>
    </edge>
    <edge source="VNM" target="ISR">
      <data key="d0">136926</data>
    </edge>
    <edge source="VNM" target="ITA">
      <data key="d0">1529082</data>
    </edge>
    <edge source="VNM" target="JPN">
      <data key="d0">224844978</data>
    </edge>
    <edge source="VNM" target="JOR">
      <data key="d0">17641</data>
    </edge>
    <edge source="VNM" target="KOR">
      <data key="d0">72362085</data>
    </edge>
    <edge source="VNM" target="LTU">
      <data key="d0">52185</data>
    </edge>
    <edge source="VNM" target="MYS">
      <data key="d0">16389686</data>
    </edge>
    <edge source="VNM" target="MEX">
      <data key="d0">117512</data>
    </edge>
    <edge source="VNM" target="MOZ">
      <data key="d0">256947</data>
    </edge>
    <edge source="VNM" target="NLD">
      <data key="d0">2627724</data>
    </edge>
    <edge source="VNM" target="NZL">
      <data key="d0">20311</data>
    </edge>
    <edge source="VNM" target="NOR">
      <data key="d0">317982</data>
    </edge>
    <edge source="VNM" target="PAK">
      <data key="d0">169931</data>
    </edge>
    <edge source="VNM" target="PER">
      <data key="d0">347250</data>
    </edge>
    <edge source="VNM" target="PHL">
      <data key="d0">1720351</data>
    </edge>
    <edge source="VNM" target="POL">
      <data key="d0">459088</data>
    </edge>
    <edge source="VNM" target="ROU">
      <data key="d0">12902</data>
    </edge>
    <edge source="VNM" target="SAU">
      <data key="d0">339407</data>
    </edge>
    <edge source="VNM" target="IND">
      <data key="d0">5699955</data>
    </edge>
    <edge source="VNM" target="SGP">
      <data key="d0">14779627</data>
    </edge>
    <edge source="VNM" target="ZAF">
      <data key="d0">3403775</data>
    </edge>
    <edge source="VNM" target="ESP">
      <data key="d0">5959139</data>
    </edge>
    <edge source="VNM" target="SWE">
      <data key="d0">176482</data>
    </edge>
    <edge source="VNM" target="CHE">
      <data key="d0">4358118</data>
    </edge>
    <edge source="VNM" target="THA">
      <data key="d0">29851459</data>
    </edge>
    <edge source="VNM" target="ARE">
      <data key="d0">1267424</data>
    </edge>
    <edge source="VNM" target="TUN">
      <data key="d0">22578</data>
    </edge>
    <edge source="VNM" target="TUR">
      <data key="d0">363233</data>
    </edge>
    <edge source="VNM" target="UKR">
      <data key="d0">77042</data>
    </edge>
    <edge source="VNM" target="GBR">
      <data key="d0">2794358</data>
    </edge>
    <edge source="VNM" target="USA">
      <data key="d0">30821177</data>
    </edge>
    <edge source="ZAF" target="DZA">
      <data key="d0">1329226</data>
    </edge>
    <edge source="ZAF" target="AZE">
      <data key="d0">64515</data>
    </edge>
    <edge source="ZAF" target="ARG">
      <data key="d0">523889</data>
    </edge>
    <edge source="ZAF" target="AUS">
      <data key="d0">12579486</data>
    </edge>
    <edge source="ZAF" target="AUT">
      <data key="d0">343063</data>
    </edge>
    <edge source="ZAF" target="BEL">
      <data key="d0">6262989</data>
    </edge>
    <edge source="ZAF" target="BWA">
      <data key="d0">24650852</data>
    </edge>
    <edge source="ZAF" target="BRA">
      <data key="d0">3823696</data>
    </edge>
    <edge source="ZAF" target="BGR">
      <data key="d0">209929</data>
    </edge>
    <edge source="ZAF" target="BDI">
      <data key="d0">691537</data>
    </edge>
    <edge source="ZAF" target="CMR">
      <data key="d0">384459</data>
    </edge>
    <edge source="ZAF" target="CAN">
      <data key="d0">2988937</data>
    </edge>
    <edge source="ZAF" target="CAF">
      <data key="d0">85998</data>
    </edge>
    <edge source="ZAF" target="CHL">
      <data key="d0">1550471</data>
    </edge>
    <edge source="ZAF" target="CHN">
      <data key="d0">1075577</data>
    </edge>
    <edge source="ZAF" target="COL">
      <data key="d0">632354</data>
    </edge>
    <edge source="ZAF" target="HRV">
      <data key="d0">14786</data>
    </edge>
    <edge source="ZAF" target="CZE">
      <data key="d0">385757</data>
    </edge>
    <edge source="ZAF" target="BEN">
      <data key="d0">692266</data>
    </edge>
    <edge source="ZAF" target="DNK">
      <data key="d0">422638</data>
    </edge>
    <edge source="ZAF" target="ECU">
      <data key="d0">565765</data>
    </edge>
    <edge source="ZAF" target="SLV">
      <data key="d0">28044</data>
    </edge>
    <edge source="ZAF" target="ETH">
      <data key="d0">748689</data>
    </edge>
    <edge source="ZAF" target="FIN">
      <data key="d0">618841</data>
    </edge>
    <edge source="ZAF" target="FRA">
      <data key="d0">21503213</data>
    </edge>
    <edge source="ZAF" target="GMB">
      <data key="d0">29629</data>
    </edge>
    <edge source="ZAF" target="DEU">
      <data key="d0">24086736</data>
    </edge>
    <edge source="ZAF" target="GHA">
      <data key="d0">5176416</data>
    </edge>
    <edge source="ZAF" target="GRC">
      <data key="d0">105971</data>
    </edge>
    <edge source="ZAF" target="HKG">
      <data key="d0">1793449</data>
    </edge>
    <edge source="ZAF" target="HUN">
      <data key="d0">463621</data>
    </edge>
    <edge source="ZAF" target="IDN">
      <data key="d0">1178665</data>
    </edge>
    <edge source="ZAF" target="IRL">
      <data key="d0">446951</data>
    </edge>
    <edge source="ZAF" target="ISR">
      <data key="d0">680525</data>
    </edge>
    <edge source="ZAF" target="ITA">
      <data key="d0">3991374</data>
    </edge>
    <edge source="ZAF" target="CIV">
      <data key="d0">930555</data>
    </edge>
    <edge source="ZAF" target="JPN">
      <data key="d0">425836</data>
    </edge>
    <edge source="ZAF" target="KAZ">
      <data key="d0">1142780</data>
    </edge>
    <edge source="ZAF" target="KOR">
      <data key="d0">5071604</data>
    </edge>
    <edge source="ZAF" target="LBN">
      <data key="d0">12085</data>
    </edge>
    <edge source="ZAF" target="MDG">
      <data key="d0">2101422</data>
    </edge>
    <edge source="ZAF" target="MWI">
      <data key="d0">6064493</data>
    </edge>
    <edge source="ZAF" target="MYS">
      <data key="d0">904778</data>
    </edge>
    <edge source="ZAF" target="MRT">
      <data key="d0">333146</data>
    </edge>
    <edge source="ZAF" target="MUS">
      <data key="d0">2266049</data>
    </edge>
    <edge source="ZAF" target="MEX">
      <data key="d0">710249</data>
    </edge>
    <edge source="ZAF" target="MDA">
      <data key="d0">37563</data>
    </edge>
    <edge source="ZAF" target="MAR">
      <data key="d0">60183</data>
    </edge>
    <edge source="ZAF" target="MOZ">
      <data key="d0">26346053</data>
    </edge>
    <edge source="ZAF" target="OMN">
      <data key="d0">467897</data>
    </edge>
    <edge source="ZAF" target="NAM">
      <data key="d0">47488487</data>
    </edge>
    <edge source="ZAF" target="NLD">
      <data key="d0">4061521</data>
    </edge>
    <edge source="ZAF" target="NZL">
      <data key="d0">1391458</data>
    </edge>
    <edge source="ZAF" target="NER">
      <data key="d0">156451</data>
    </edge>
    <edge source="ZAF" target="NOR">
      <data key="d0">409090</data>
    </edge>
    <edge source="ZAF" target="PAK">
      <data key="d0">708137</data>
    </edge>
    <edge source="ZAF" target="PAN">
      <data key="d0">661256</data>
    </edge>
    <edge source="ZAF" target="PRY">
      <data key="d0">65218</data>
    </edge>
    <edge source="ZAF" target="PER">
      <data key="d0">189857</data>
    </edge>
    <edge source="ZAF" target="PHL">
      <data key="d0">302120</data>
    </edge>
    <edge source="ZAF" target="POL">
      <data key="d0">405814</data>
    </edge>
    <edge source="ZAF" target="PRT">
      <data key="d0">407584</data>
    </edge>
    <edge source="ZAF" target="ROU">
      <data key="d0">317777</data>
    </edge>
    <edge source="ZAF" target="RUS">
      <data key="d0">1093053</data>
    </edge>
    <edge source="ZAF" target="SAU">
      <data key="d0">2311414</data>
    </edge>
    <edge source="ZAF" target="SEN">
      <data key="d0">252304</data>
    </edge>
    <edge source="ZAF" target="IND">
      <data key="d0">2199892</data>
    </edge>
    <edge source="ZAF" target="SGP">
      <data key="d0">3430841</data>
    </edge>
    <edge source="ZAF" target="SVK">
      <data key="d0">404063</data>
    </edge>
    <edge source="ZAF" target="VNM">
      <data key="d0">73101</data>
    </edge>
    <edge source="ZAF" target="SVN">
      <data key="d0">125440</data>
    </edge>
    <edge source="ZAF" target="ZWE">
      <data key="d0">18412084</data>
    </edge>
    <edge source="ZAF" target="ESP">
      <data key="d0">690967</data>
    </edge>
    <edge source="ZAF" target="SWE">
      <data key="d0">5124382</data>
    </edge>
    <edge source="ZAF" target="CHE">
      <data key="d0">902824</data>
    </edge>
    <edge source="ZAF" target="THA">
      <data key="d0">751947</data>
    </edge>
    <edge source="ZAF" target="TGO">
      <data key="d0">117768</data>
    </edge>
    <edge source="ZAF" target="ARE">
      <data key="d0">7791544</data>
    </edge>
    <edge source="ZAF" target="TUR">
      <data key="d0">1651505</data>
    </edge>
    <edge source="ZAF" target="UGA">
      <data key="d0">7608960</data>
    </edge>
    <edge source="ZAF" target="UKR">
      <data key="d0">114706</data>
    </edge>
    <edge source="ZAF" target="EGY">
      <data key="d0">562723</data>
    </edge>
    <edge source="ZAF" target="GBR">
      <data key="d0">25435014</data>
    </edge>
    <edge source="ZAF" target="TZA">
      <data key="d0">19485659</data>
    </edge>
    <edge source="ZAF" target="USA">
      <data key="d0">31644695</data>
    </edge>
    <edge source="ZAF" target="BFA">
      <data key="d0">1218420</data>
    </edge>
    <edge source="ZAF" target="URY">
      <data key="d0">37644</data>
    </edge>
    <edge source="ESP" target="ALB">
      <data key="d0">107461</data>
    </edge>
    <edge source="ESP" target="DZA">
      <data key="d0">10046621</data>
    </edge>
    <edge source="ESP" target="AZE">
      <data key="d0">230989</data>
    </edge>
    <edge source="ESP" target="ARG">
      <data key="d0">10707389</data>
    </edge>
    <edge source="ESP" target="AUS">
      <data key="d0">7312048</data>
    </edge>
    <edge source="ESP" target="AUT">
      <data key="d0">9499984</data>
    </edge>
    <edge source="ESP" target="ARM">
      <data key="d0">92684</data>
    </edge>
    <edge source="ESP" target="BEL">
      <data key="d0">184573072</data>
    </edge>
    <edge source="ESP" target="BOL">
      <data key="d0">956841</data>
    </edge>
    <edge source="ESP" target="BWA">
      <data key="d0">398825</data>
    </edge>
    <edge source="ESP" target="BRA">
      <data key="d0">26313495</data>
    </edge>
    <edge source="ESP" target="BGR">
      <data key="d0">1350346</data>
    </edge>
    <edge source="ESP" target="BLR">
      <data key="d0">1137691</data>
    </edge>
    <edge source="ESP" target="KHM">
      <data key="d0">10170</data>
    </edge>
    <edge source="ESP" target="CMR">
      <data key="d0">1272777</data>
    </edge>
    <edge source="ESP" target="CAN">
      <data key="d0">3226553</data>
    </edge>
    <edge source="ESP" target="CAF">
      <data key="d0">15971</data>
    </edge>
    <edge source="ESP" target="LKA">
      <data key="d0">189412</data>
    </edge>
    <edge source="ESP" target="CHL">
      <data key="d0">13019019</data>
    </edge>
    <edge source="ESP" target="CHN">
      <data key="d0">78014443</data>
    </edge>
    <edge source="ESP" target="COL">
      <data key="d0">8856450</data>
    </edge>
    <edge source="ESP" target="CRI">
      <data key="d0">1704701</data>
    </edge>
    <edge source="ESP" target="HRV">
      <data key="d0">555455</data>
    </edge>
    <edge source="ESP" target="CZE">
      <data key="d0">16407143</data>
    </edge>
    <edge source="ESP" target="BEN">
      <data key="d0">196714</data>
    </edge>
    <edge source="ESP" target="DNK">
      <data key="d0">3633209</data>
    </edge>
    <edge source="ESP" target="ECU">
      <data key="d0">6953510</data>
    </edge>
    <edge source="ESP" target="SLV">
      <data key="d0">1173918</data>
    </edge>
    <edge source="ESP" target="ETH">
      <data key="d0">1310002</data>
    </edge>
    <edge source="ESP" target="EST">
      <data key="d0">435453</data>
    </edge>
    <edge source="ESP" target="FIN">
      <data key="d0">2379203</data>
    </edge>
    <edge source="ESP" target="FRA">
      <data key="d0">193815205</data>
    </edge>
    <edge source="ESP" target="GEO">
      <data key="d0">148635</data>
    </edge>
    <edge source="ESP" target="GMB">
      <data key="d0">72407</data>
    </edge>
    <edge source="ESP" target="PSE">
      <data key="d0">83956</data>
    </edge>
    <edge source="ESP" target="DEU">
      <data key="d0">228062812</data>
    </edge>
    <edge source="ESP" target="GHA">
      <data key="d0">5889601</data>
    </edge>
    <edge source="ESP" target="GRC">
      <data key="d0">3767742</data>
    </edge>
    <edge source="ESP" target="GTM">
      <data key="d0">826569</data>
    </edge>
    <edge source="ESP" target="HND">
      <data key="d0">6158572</data>
    </edge>
    <edge source="ESP" target="HKG">
      <data key="d0">3718619</data>
    </edge>
    <edge source="ESP" target="HUN">
      <data key="d0">4162414</data>
    </edge>
    <edge source="ESP" target="IDN">
      <data key="d0">23023264</data>
    </edge>
    <edge source="ESP" target="IRL">
      <data key="d0">3042729</data>
    </edge>
    <edge source="ESP" target="ISR">
      <data key="d0">5995664</data>
    </edge>
    <edge source="ESP" target="ITA">
      <data key="d0">72950678</data>
    </edge>
    <edge source="ESP" target="CIV">
      <data key="d0">694069</data>
    </edge>
    <edge source="ESP" target="JAM">
      <data key="d0">26330</data>
    </edge>
    <edge source="ESP" target="JPN">
      <data key="d0">79399510</data>
    </edge>
    <edge source="ESP" target="KAZ">
      <data key="d0">690349</data>
    </edge>
    <edge source="ESP" target="JOR">
      <data key="d0">1150304</data>
    </edge>
    <edge source="ESP" target="KOR">
      <data key="d0">7839969</data>
    </edge>
    <edge source="ESP" target="LBN">
      <data key="d0">960305</data>
    </edge>
    <edge source="ESP" target="LVA">
      <data key="d0">700990</data>
    </edge>
    <edge source="ESP" target="LTU">
      <data key="d0">735448</data>
    </edge>
    <edge source="ESP" target="MDG">
      <data key="d0">59132</data>
    </edge>
    <edge source="ESP" target="MWI">
      <data key="d0">214123</data>
    </edge>
    <edge source="ESP" target="MYS">
      <data key="d0">6758893</data>
    </edge>
    <edge source="ESP" target="MRT">
      <data key="d0">428172</data>
    </edge>
    <edge source="ESP" target="MUS">
      <data key="d0">244233</data>
    </edge>
    <edge source="ESP" target="MEX">
      <data key="d0">33862263</data>
    </edge>
    <edge source="ESP" target="MDA">
      <data key="d0">186882</data>
    </edge>
    <edge source="ESP" target="MAR">
      <data key="d0">28250053</data>
    </edge>
    <edge source="ESP" target="MOZ">
      <data key="d0">1471487</data>
    </edge>
    <edge source="ESP" target="OMN">
      <data key="d0">404341</data>
    </edge>
    <edge source="ESP" target="NAM">
      <data key="d0">10189</data>
    </edge>
    <edge source="ESP" target="NLD">
      <data key="d0">43314549</data>
    </edge>
    <edge source="ESP" target="NZL">
      <data key="d0">1226406</data>
    </edge>
    <edge source="ESP" target="NIC">
      <data key="d0">2176896</data>
    </edge>
    <edge source="ESP" target="NER">
      <data key="d0">593762</data>
    </edge>
    <edge source="ESP" target="NOR">
      <data key="d0">5589209</data>
    </edge>
    <edge source="ESP" target="PAK">
      <data key="d0">3967354</data>
    </edge>
    <edge source="ESP" target="PAN">
      <data key="d0">2721524</data>
    </edge>
    <edge source="ESP" target="PRY">
      <data key="d0">526338</data>
    </edge>
    <edge source="ESP" target="PER">
      <data key="d0">12859060</data>
    </edge>
    <edge source="ESP" target="PHL">
      <data key="d0">2583121</data>
    </edge>
    <edge source="ESP" target="POL">
      <data key="d0">23743661</data>
    </edge>
    <edge source="ESP" target="PRT">
      <data key="d0">189456852</data>
    </edge>
    <edge source="ESP" target="ROU">
      <data key="d0">6685897</data>
    </edge>
    <edge source="ESP" target="RUS">
      <data key="d0">18712955</data>
    </edge>
    <edge source="ESP" target="SAU">
      <data key="d0">13053707</data>
    </edge>
    <edge source="ESP" target="SEN">
      <data key="d0">661637</data>
    </edge>
    <edge source="ESP" target="SRB">
      <data key="d0">370555</data>
    </edge>
    <edge source="ESP" target="IND">
      <data key="d0">19066324</data>
    </edge>
    <edge source="ESP" target="SGP">
      <data key="d0">4011983</data>
    </edge>
    <edge source="ESP" target="SVK">
      <data key="d0">14920400</data>
    </edge>
    <edge source="ESP" target="VNM">
      <data key="d0">2262806</data>
    </edge>
    <edge source="ESP" target="SVN">
      <data key="d0">1415238</data>
    </edge>
    <edge source="ESP" target="ZAF">
      <data key="d0">4023057</data>
    </edge>
    <edge source="ESP" target="ZWE">
      <data key="d0">189867</data>
    </edge>
    <edge source="ESP" target="SWE">
      <data key="d0">27177982</data>
    </edge>
    <edge source="ESP" target="CHE">
      <data key="d0">12081924</data>
    </edge>
    <edge source="ESP" target="THA">
      <data key="d0">4210044</data>
    </edge>
    <edge source="ESP" target="TGO">
      <data key="d0">21874</data>
    </edge>
    <edge source="ESP" target="ARE">
      <data key="d0">9281628</data>
    </edge>
    <edge source="ESP" target="TUN">
      <data key="d0">3495303</data>
    </edge>
    <edge source="ESP" target="TUR">
      <data key="d0">12967891</data>
    </edge>
    <edge source="ESP" target="UGA">
      <data key="d0">1696864</data>
    </edge>
    <edge source="ESP" target="UKR">
      <data key="d0">3041381</data>
    </edge>
    <edge source="ESP" target="MKD">
      <data key="d0">50913</data>
    </edge>
    <edge source="ESP" target="EGY">
      <data key="d0">4503034</data>
    </edge>
    <edge source="ESP" target="GBR">
      <data key="d0">111512797</data>
    </edge>
    <edge source="ESP" target="TZA">
      <data key="d0">613765</data>
    </edge>
    <edge source="ESP" target="USA">
      <data key="d0">112199393</data>
    </edge>
    <edge source="ESP" target="BFA">
      <data key="d0">411913</data>
    </edge>
    <edge source="ESP" target="URY">
      <data key="d0">1560864</data>
    </edge>
    <edge source="SWE" target="ALB">
      <data key="d0">411373</data>
    </edge>
    <edge source="SWE" target="DZA">
      <data key="d0">3306927</data>
    </edge>
    <edge source="SWE" target="AZE">
      <data key="d0">115131</data>
    </edge>
    <edge source="SWE" target="ARG">
      <data key="d0">7602064</data>
    </edge>
    <edge source="SWE" target="AUS">
      <data key="d0">52049406</data>
    </edge>
    <edge source="SWE" target="AUT">
      <data key="d0">36359808</data>
    </edge>
    <edge source="SWE" target="ARM">
      <data key="d0">63913</data>
    </edge>
    <edge source="SWE" target="BEL">
      <data key="d0">165640058</data>
    </edge>
    <edge source="SWE" target="BOL">
      <data key="d0">313364</data>
    </edge>
    <edge source="SWE" target="BWA">
      <data key="d0">118526</data>
    </edge>
    <edge source="SWE" target="BRA">
      <data key="d0">38992773</data>
    </edge>
    <edge source="SWE" target="BGR">
      <data key="d0">5372501</data>
    </edge>
    <edge source="SWE" target="BDI">
      <data key="d0">39115</data>
    </edge>
    <edge source="SWE" target="BLR">
      <data key="d0">2239600</data>
    </edge>
    <edge source="SWE" target="KHM">
      <data key="d0">190705</data>
    </edge>
    <edge source="SWE" target="CMR">
      <data key="d0">138600</data>
    </edge>
    <edge source="SWE" target="CAN">
      <data key="d0">39651531</data>
    </edge>
    <edge source="SWE" target="LKA">
      <data key="d0">593074</data>
    </edge>
    <edge source="SWE" target="CHL">
      <data key="d0">8540679</data>
    </edge>
    <edge source="SWE" target="CHN">
      <data key="d0">165757846</data>
    </edge>
    <edge source="SWE" target="COL">
      <data key="d0">3392832</data>
    </edge>
    <edge source="SWE" target="CRI">
      <data key="d0">8357798</data>
    </edge>
    <edge source="SWE" target="HRV">
      <data key="d0">5474496</data>
    </edge>
    <edge source="SWE" target="CZE">
      <data key="d0">15742440</data>
    </edge>
    <edge source="SWE" target="BEN">
      <data key="d0">74540</data>
    </edge>
    <edge source="SWE" target="DNK">
      <data key="d0">143235793</data>
    </edge>
    <edge source="SWE" target="ECU">
      <data key="d0">2762562</data>
    </edge>
    <edge source="SWE" target="SLV">
      <data key="d0">106718</data>
    </edge>
    <edge source="SWE" target="ETH">
      <data key="d0">717652</data>
    </edge>
    <edge source="SWE" target="EST">
      <data key="d0">7240138</data>
    </edge>
    <edge source="SWE" target="FIN">
      <data key="d0">157374513</data>
    </edge>
    <edge source="SWE" target="FRA">
      <data key="d0">155183327</data>
    </edge>
    <edge source="SWE" target="GEO">
      <data key="d0">403698</data>
    </edge>
    <edge source="SWE" target="GMB">
      <data key="d0">115131</data>
    </edge>
    <edge source="SWE" target="DEU">
      <data key="d0">300745512</data>
    </edge>
    <edge source="SWE" target="GHA">
      <data key="d0">232477</data>
    </edge>
    <edge source="SWE" target="GRC">
      <data key="d0">7351432</data>
    </edge>
    <edge source="SWE" target="GTM">
      <data key="d0">217421</data>
    </edge>
    <edge source="SWE" target="HND">
      <data key="d0">116017</data>
    </edge>
    <edge source="SWE" target="HKG">
      <data key="d0">88959925</data>
    </edge>
    <edge source="SWE" target="HUN">
      <data key="d0">16237210</data>
    </edge>
    <edge source="SWE" target="IDN">
      <data key="d0">4751382</data>
    </edge>
    <edge source="SWE" target="IRL">
      <data key="d0">10602564</data>
    </edge>
    <edge source="SWE" target="ISR">
      <data key="d0">37877327</data>
    </edge>
    <edge source="SWE" target="ITA">
      <data key="d0">87601522</data>
    </edge>
    <edge source="SWE" target="CIV">
      <data key="d0">274987</data>
    </edge>
    <edge source="SWE" target="JAM">
      <data key="d0">56385</data>
    </edge>
    <edge source="SWE" target="JPN">
      <data key="d0">139809012</data>
    </edge>
    <edge source="SWE" target="KAZ">
      <data key="d0">2732598</data>
    </edge>
    <edge source="SWE" target="JOR">
      <data key="d0">1721214</data>
    </edge>
    <edge source="SWE" target="KOR">
      <data key="d0">52768976</data>
    </edge>
    <edge source="SWE" target="KGZ">
      <data key="d0">103471</data>
    </edge>
    <edge source="SWE" target="LBN">
      <data key="d0">1753539</data>
    </edge>
    <edge source="SWE" target="LVA">
      <data key="d0">6094138</data>
    </edge>
    <edge source="SWE" target="LTU">
      <data key="d0">8207537</data>
    </edge>
    <edge source="SWE" target="MDG">
      <data key="d0">47971</data>
    </edge>
    <edge source="SWE" target="MWI">
      <data key="d0">83839</data>
    </edge>
    <edge source="SWE" target="MYS">
      <data key="d0">14386105</data>
    </edge>
    <edge source="SWE" target="MRT">
      <data key="d0">399860</data>
    </edge>
    <edge source="SWE" target="MUS">
      <data key="d0">96238</data>
    </edge>
    <edge source="SWE" target="MEX">
      <data key="d0">16291233</data>
    </edge>
    <edge source="SWE" target="MDA">
      <data key="d0">101257</data>
    </edge>
    <edge source="SWE" target="MAR">
      <data key="d0">1636046</data>
    </edge>
    <edge source="SWE" target="MOZ">
      <data key="d0">243547</data>
    </edge>
    <edge source="SWE" target="OMN">
      <data key="d0">3057180</data>
    </edge>
    <edge source="SWE" target="NAM">
      <data key="d0">72031</data>
    </edge>
    <edge source="SWE" target="NLD">
      <data key="d0">159073143</data>
    </edge>
    <edge source="SWE" target="NZL">
      <data key="d0">6708025</data>
    </edge>
    <edge source="SWE" target="NIC">
      <data key="d0">30259</data>
    </edge>
    <edge source="SWE" target="NER">
      <data key="d0">47971</data>
    </edge>
    <edge source="SWE" target="NOR">
      <data key="d0">210511762</data>
    </edge>
    <edge source="SWE" target="PAK">
      <data key="d0">4972051</data>
    </edge>
    <edge source="SWE" target="PAN">
      <data key="d0">1726380</data>
    </edge>
    <edge source="SWE" target="PRY">
      <data key="d0">59485</data>
    </edge>
    <edge source="SWE" target="PER">
      <data key="d0">2240633</data>
    </edge>
    <edge source="SWE" target="PHL">
      <data key="d0">2828984</data>
    </edge>
    <edge source="SWE" target="POL">
      <data key="d0">38565016</data>
    </edge>
    <edge source="SWE" target="PRT">
      <data key="d0">4163474</data>
    </edge>
    <edge source="SWE" target="ROU">
      <data key="d0">5747711</data>
    </edge>
    <edge source="SWE" target="RUS">
      <data key="d0">78771686</data>
    </edge>
    <edge source="SWE" target="SAU">
      <data key="d0">27712263</data>
    </edge>
    <edge source="SWE" target="SEN">
      <data key="d0">61846</data>
    </edge>
    <edge source="SWE" target="SRB">
      <data key="d0">3869594</data>
    </edge>
    <edge source="SWE" target="IND">
      <data key="d0">42350180</data>
    </edge>
    <edge source="SWE" target="SGP">
      <data key="d0">40404756</data>
    </edge>
    <edge source="SWE" target="SVK">
      <data key="d0">3915942</data>
    </edge>
    <edge source="SWE" target="VNM">
      <data key="d0">2867509</data>
    </edge>
    <edge source="SWE" target="SVN">
      <data key="d0">7028178</data>
    </edge>
    <edge source="SWE" target="ZAF">
      <data key="d0">27259855</data>
    </edge>
    <edge source="SWE" target="ZWE">
      <data key="d0">273068</data>
    </edge>
    <edge source="SWE" target="ESP">
      <data key="d0">41938512</data>
    </edge>
    <edge source="SWE" target="CHE">
      <data key="d0">52144020</data>
    </edge>
    <edge source="SWE" target="THA">
      <data key="d0">25876803</data>
    </edge>
    <edge source="SWE" target="TGO">
      <data key="d0">39706</data>
    </edge>
    <edge source="SWE" target="ARE">
      <data key="d0">19099995</data>
    </edge>
    <edge source="SWE" target="TUN">
      <data key="d0">837212</data>
    </edge>
    <edge source="SWE" target="TUR">
      <data key="d0">28187844</data>
    </edge>
    <edge source="SWE" target="UGA">
      <data key="d0">1015075</data>
    </edge>
    <edge source="SWE" target="UKR">
      <data key="d0">4910647</data>
    </edge>
    <edge source="SWE" target="MKD">
      <data key="d0">498460</data>
    </edge>
    <edge source="SWE" target="EGY">
      <data key="d0">7634832</data>
    </edge>
    <edge source="SWE" target="GBR">
      <data key="d0">143186198</data>
    </edge>
    <edge source="SWE" target="TZA">
      <data key="d0">1004890</data>
    </edge>
    <edge source="SWE" target="USA">
      <data key="d0">621981599</data>
    </edge>
    <edge source="SWE" target="BFA">
      <data key="d0">155723</data>
    </edge>
    <edge source="SWE" target="URY">
      <data key="d0">443698</data>
    </edge>
    <edge source="THA" target="DZA">
      <data key="d0">311289</data>
    </edge>
    <edge source="THA" target="ARG">
      <data key="d0">8678298</data>
    </edge>
    <edge source="THA" target="AUS">
      <data key="d0">18477470</data>
    </edge>
    <edge source="THA" target="AUT">
      <data key="d0">1987527</data>
    </edge>
    <edge source="THA" target="ARM">
      <data key="d0">56206</data>
    </edge>
    <edge source="THA" target="BEL">
      <data key="d0">28080162</data>
    </edge>
    <edge source="THA" target="BRA">
      <data key="d0">48654242</data>
    </edge>
    <edge source="THA" target="BGR">
      <data key="d0">745258</data>
    </edge>
    <edge source="THA" target="BLR">
      <data key="d0">239161</data>
    </edge>
    <edge source="THA" target="KHM">
      <data key="d0">14057045</data>
    </edge>
    <edge source="THA" target="CAN">
      <data key="d0">13702685</data>
    </edge>
    <edge source="THA" target="LKA">
      <data key="d0">177871</data>
    </edge>
    <edge source="THA" target="CHL">
      <data key="d0">1538438</data>
    </edge>
    <edge source="THA" target="CHN">
      <data key="d0">165655470</data>
    </edge>
    <edge source="THA" target="COL">
      <data key="d0">3030702</data>
    </edge>
    <edge source="THA" target="HRV">
      <data key="d0">402439</data>
    </edge>
    <edge source="THA" target="CZE">
      <data key="d0">535399</data>
    </edge>
    <edge source="THA" target="DNK">
      <data key="d0">9805038</data>
    </edge>
    <edge source="THA" target="ECU">
      <data key="d0">4529438</data>
    </edge>
    <edge source="THA" target="SLV">
      <data key="d0">137861</data>
    </edge>
    <edge source="THA" target="EST">
      <data key="d0">91286</data>
    </edge>
    <edge source="THA" target="FIN">
      <data key="d0">472102</data>
    </edge>
    <edge source="THA" target="FRA">
      <data key="d0">28066382</data>
    </edge>
    <edge source="THA" target="GEO">
      <data key="d0">30816</data>
    </edge>
    <edge source="THA" target="DEU">
      <data key="d0">46678643</data>
    </edge>
    <edge source="THA" target="GHA">
      <data key="d0">945612</data>
    </edge>
    <edge source="THA" target="GRC">
      <data key="d0">274015</data>
    </edge>
    <edge source="THA" target="GTM">
      <data key="d0">38761</data>
    </edge>
    <edge source="THA" target="HKG">
      <data key="d0">182058479</data>
    </edge>
    <edge source="THA" target="HUN">
      <data key="d0">1291591</data>
    </edge>
    <edge source="THA" target="IDN">
      <data key="d0">94567299</data>
    </edge>
    <edge source="THA" target="IRL">
      <data key="d0">531781</data>
    </edge>
    <edge source="THA" target="ISR">
      <data key="d0">2793135</data>
    </edge>
    <edge source="THA" target="ITA">
      <data key="d0">7279227</data>
    </edge>
    <edge source="THA" target="JPN">
      <data key="d0">405862096</data>
    </edge>
    <edge source="THA" target="KAZ">
      <data key="d0">40648</data>
    </edge>
    <edge source="THA" target="JOR">
      <data key="d0">1410748</data>
    </edge>
    <edge source="THA" target="KOR">
      <data key="d0">14974275</data>
    </edge>
    <edge source="THA" target="LBN">
      <data key="d0">786378</data>
    </edge>
    <edge source="THA" target="LVA">
      <data key="d0">41422</data>
    </edge>
    <edge source="THA" target="LTU">
      <data key="d0">137461</data>
    </edge>
    <edge source="THA" target="MYS">
      <data key="d0">90000391</data>
    </edge>
    <edge source="THA" target="MUS">
      <data key="d0">47722</data>
    </edge>
    <edge source="THA" target="MEX">
      <data key="d0">18834558</data>
    </edge>
    <edge source="THA" target="MAR">
      <data key="d0">1018088</data>
    </edge>
    <edge source="THA" target="OMN">
      <data key="d0">1057674</data>
    </edge>
    <edge source="THA" target="NLD">
      <data key="d0">23348245</data>
    </edge>
    <edge source="THA" target="NZL">
      <data key="d0">1458602</data>
    </edge>
    <edge source="THA" target="NER">
      <data key="d0">37425</data>
    </edge>
    <edge source="THA" target="NOR">
      <data key="d0">1507961</data>
    </edge>
    <edge source="THA" target="PAK">
[truncated: 91,779 more chars]
