# Supplementary material for: Core-periphery structure in sectoral international trade networks: A new approach to an old theory
Source: PLoS One. 2020 Apr 2;15(4):e0229547. doi: 10.1371/journal.pone.0229547 (PMC7117750; doi:10.1371/journal.pone.0229547)
Supplement: S8 File — (ZIP) [file pone.0229547.s008.zip › S8_File/Networks 2012/88-PHOTO.APPARAT.NES;CLOCKS.graphml]

<?xml version='1.0' encoding='utf-8'?>
<graphml xmlns="http://graphml.graphdrawing.org/xmlns" xmlns:xsi="http://www.w3.org/2001/XMLSchema-instance" xsi:schemaLocation="http://graphml.graphdrawing.org/xmlns http://graphml.graphdrawing.org/xmlns/1.0/graphml.xsd">
  <key attr.name="weight" attr.type="long" for="edge" id="d0" />
  <graph edgedefault="directed">
    <node id="ALB" />
    <node id="DEU" />
    <node id="MKD" />
    <node id="ARG" />
    <node id="BEL" />
    <node id="BOL" />
    <node id="BRA" />
    <node id="CHL" />
    <node id="COL" />
    <node id="CRI" />
    <node id="ECU" />
    <node id="SLV" />
    <node id="FRA" />
    <node id="GTM" />
    <node id="HND" />
    <node id="HUN" />
    <node id="ISR" />
    <node id="JOR" />
    <node id="LBN" />
    <node id="MEX" />
    <node id="NLD" />
    <node id="NIC" />
    <node id="PAN" />
    <node id="PRY" />
    <node id="PER" />
    <node id="SAU" />
    <node id="ESP" />
    <node id="CHE" />
    <node id="ARE" />
    <node id="TUR" />
    <node id="EGY" />
    <node id="USA" />
    <node id="URY" />
    <node id="ARM" />
    <node id="BGR" />
    <node id="ITA" />
    <node id="IND" />
    <node id="SGP" />
    <node id="SVN" />
    <node id="AUS" />
    <node id="AUT" />
    <node id="BLR" />
    <node id="KHM" />
    <node id="CAN" />
    <node id="LKA" />
    <node id="CHN" />
    <node id="CZE" />
    <node id="DNK" />
    <node id="GHA" />
    <node id="GRC" />
    <node id="HKG" />
    <node id="IDN" />
    <node id="IRL" />
    <node id="JPN" />
    <node id="KAZ" />
    <node id="KOR" />
    <node id="MYS" />
    <node id="MRT" />
    <node id="MUS" />
    <node id="NZL" />
    <node id="NOR" />
    <node id="PHL" />
    <node id="POL" />
    <node id="SEN" />
    <node id="VNM" />
    <node id="ZAF" />
    <node id="SWE" />
    <node id="THA" />
    <node id="GBR" />
    <node id="TZA" />
    <node id="BFA" />
    <node id="DZA" />
    <node id="AZE" />
    <node id="CMR" />
    <node id="HRV" />
    <node id="ETH" />
    <node id="EST" />
    <node id="FIN" />
    <node id="GEO" />
    <node id="CIV" />
    <node id="KGZ" />
    <node id="LVA" />
    <node id="LTU" />
    <node id="MDA" />
    <node id="MAR" />
    <node id="OMN" />
    <node id="PAK" />
    <node id="PRT" />
    <node id="ROU" />
    <node id="RUS" />
    <node id="SRB" />
    <node id="SVK" />
    <node id="TUN" />
    <node id="UKR" />
    <node id="BWA" />
    <node id="BDI" />
    <node id="BEN" />
    <node id="PSE" />
    <node id="JAM" />
    <node id="MDG" />
    <node id="MOZ" />
    <node id="NAM" />
    <node id="NER" />
    <node id="ZWE" />
    <node id="TGO" />
    <node id="UGA" />
    <node id="GMB" />
    <node id="CAF" />
    <node id="MWI" />
    <edge source="ALB" target="DEU">
      <data key="d0">39638</data>
    </edge>
    <edge source="ALB" target="MKD">
      <data key="d0">17866</data>
    </edge>
    <edge source="DEU" target="ALB">
      <data key="d0">800921</data>
    </edge>
    <edge source="DEU" target="DZA">
      <data key="d0">4435413</data>
    </edge>
    <edge source="DEU" target="AZE">
      <data key="d0">8269047</data>
    </edge>
    <edge source="DEU" target="ARG">
      <data key="d0">6779221</data>
    </edge>
    <edge source="DEU" target="AUS">
      <data key="d0">44357900</data>
    </edge>
    <edge source="DEU" target="AUT">
      <data key="d0">325854005</data>
    </edge>
    <edge source="DEU" target="ARM">
      <data key="d0">2862032</data>
    </edge>
    <edge source="DEU" target="BEL">
      <data key="d0">281542246</data>
    </edge>
    <edge source="DEU" target="BOL">
      <data key="d0">435067</data>
    </edge>
    <edge source="DEU" target="BWA">
      <data key="d0">225739</data>
    </edge>
    <edge source="DEU" target="BRA">
      <data key="d0">31025757</data>
    </edge>
    <edge source="DEU" target="BGR">
      <data key="d0">15651046</data>
    </edge>
    <edge source="DEU" target="BDI">
      <data key="d0">22729</data>
    </edge>
    <edge source="DEU" target="BLR">
      <data key="d0">15366411</data>
    </edge>
    <edge source="DEU" target="KHM">
      <data key="d0">329322</data>
    </edge>
    <edge source="DEU" target="CMR">
      <data key="d0">878310</data>
    </edge>
    <edge source="DEU" target="CAN">
      <data key="d0">29294022</data>
    </edge>
    <edge source="DEU" target="LKA">
      <data key="d0">1996506</data>
    </edge>
    <edge source="DEU" target="CHL">
      <data key="d0">10722581</data>
    </edge>
    <edge source="DEU" target="CHN">
      <data key="d0">143436618</data>
    </edge>
    <edge source="DEU" target="COL">
      <data key="d0">6061905</data>
    </edge>
    <edge source="DEU" target="CRI">
      <data key="d0">2329012</data>
    </edge>
    <edge source="DEU" target="HRV">
      <data key="d0">12440469</data>
    </edge>
    <edge source="DEU" target="CZE">
      <data key="d0">122865967</data>
    </edge>
    <edge source="DEU" target="BEN">
      <data key="d0">132012</data>
    </edge>
    <edge source="DEU" target="DNK">
      <data key="d0">76388504</data>
    </edge>
    <edge source="DEU" target="ECU">
      <data key="d0">2593470</data>
    </edge>
    <edge source="DEU" target="SLV">
      <data key="d0">224682</data>
    </edge>
    <edge source="DEU" target="ETH">
      <data key="d0">1267036</data>
    </edge>
    <edge source="DEU" target="EST">
      <data key="d0">10301241</data>
    </edge>
    <edge source="DEU" target="FIN">
      <data key="d0">50376021</data>
    </edge>
    <edge source="DEU" target="FRA">
      <data key="d0">843608367</data>
    </edge>
    <edge source="DEU" target="GEO">
      <data key="d0">2932912</data>
    </edge>
    <edge source="DEU" target="GMB">
      <data key="d0">19918</data>
    </edge>
    <edge source="DEU" target="PSE">
      <data key="d0">427161</data>
    </edge>
    <edge source="DEU" target="GHA">
      <data key="d0">1300068</data>
    </edge>
    <edge source="DEU" target="GRC">
      <data key="d0">40528887</data>
    </edge>
    <edge source="DEU" target="GTM">
      <data key="d0">169259</data>
    </edge>
    <edge source="DEU" target="HND">
      <data key="d0">112599</data>
    </edge>
    <edge source="DEU" target="HKG">
      <data key="d0">387137329</data>
    </edge>
    <edge source="DEU" target="HUN">
      <data key="d0">43985510</data>
    </edge>
    <edge source="DEU" target="IDN">
      <data key="d0">3659201</data>
    </edge>
    <edge source="DEU" target="IRL">
      <data key="d0">16139130</data>
    </edge>
    <edge source="DEU" target="ISR">
      <data key="d0">53197015</data>
    </edge>
    <edge source="DEU" target="ITA">
      <data key="d0">396306319</data>
    </edge>
    <edge source="DEU" target="CIV">
      <data key="d0">214482</data>
    </edge>
    <edge source="DEU" target="JAM">
      <data key="d0">77836</data>
    </edge>
    <edge source="DEU" target="JPN">
      <data key="d0">221938430</data>
    </edge>
    <edge source="DEU" target="KAZ">
      <data key="d0">13657023</data>
    </edge>
    <edge source="DEU" target="JOR">
      <data key="d0">6092246</data>
    </edge>
    <edge source="DEU" target="KOR">
      <data key="d0">69301230</data>
    </edge>
    <edge source="DEU" target="KGZ">
      <data key="d0">1134361</data>
    </edge>
    <edge source="DEU" target="LBN">
      <data key="d0">7980445</data>
    </edge>
    <edge source="DEU" target="LVA">
      <data key="d0">11445700</data>
    </edge>
    <edge source="DEU" target="LTU">
      <data key="d0">17388530</data>
    </edge>
    <edge source="DEU" target="MDG">
      <data key="d0">93102</data>
    </edge>
    <edge source="DEU" target="MWI">
      <data key="d0">49237</data>
    </edge>
    <edge source="DEU" target="MYS">
      <data key="d0">18981204</data>
    </edge>
    <edge source="DEU" target="MRT">
      <data key="d0">18671</data>
    </edge>
    <edge source="DEU" target="MUS">
      <data key="d0">1067440</data>
    </edge>
    <edge source="DEU" target="MEX">
      <data key="d0">33150194</data>
    </edge>
    <edge source="DEU" target="MDA">
      <data key="d0">1535194</data>
    </edge>
    <edge source="DEU" target="MAR">
      <data key="d0">8825874</data>
    </edge>
    <edge source="DEU" target="MOZ">
      <data key="d0">187146</data>
    </edge>
    <edge source="DEU" target="OMN">
      <data key="d0">2301921</data>
    </edge>
    <edge source="DEU" target="NAM">
      <data key="d0">644892</data>
    </edge>
    <edge source="DEU" target="NLD">
      <data key="d0">1294918991</data>
    </edge>
    <edge source="DEU" target="NZL">
      <data key="d0">3826895</data>
    </edge>
    <edge source="DEU" target="NIC">
      <data key="d0">140506</data>
    </edge>
    <edge source="DEU" target="NER">
      <data key="d0">10824</data>
    </edge>
    <edge source="DEU" target="NOR">
      <data key="d0">48416218</data>
    </edge>
    <edge source="DEU" target="PAK">
      <data key="d0">3733194</data>
    </edge>
    <edge source="DEU" target="PAN">
      <data key="d0">572491</data>
    </edge>
    <edge source="DEU" target="PRY">
      <data key="d0">1140653</data>
    </edge>
    <edge source="DEU" target="PER">
      <data key="d0">2338604</data>
    </edge>
    <edge source="DEU" target="PHL">
      <data key="d0">3125468</data>
    </edge>
    <edge source="DEU" target="POL">
      <data key="d0">199382491</data>
    </edge>
    <edge source="DEU" target="PRT">
      <data key="d0">60044472</data>
    </edge>
    <edge source="DEU" target="ROU">
      <data key="d0">32468540</data>
    </edge>
    <edge source="DEU" target="RUS">
      <data key="d0">233699389</data>
    </edge>
    <edge source="DEU" target="SAU">
      <data key="d0">36671099</data>
    </edge>
    <edge source="DEU" target="SEN">
      <data key="d0">500309</data>
    </edge>
    <edge source="DEU" target="SRB">
      <data key="d0">17265713</data>
    </edge>
    <edge source="DEU" target="IND">
      <data key="d0">31634910</data>
    </edge>
    <edge source="DEU" target="SGP">
      <data key="d0">94353204</data>
    </edge>
    <edge source="DEU" target="SVK">
      <data key="d0">39736462</data>
    </edge>
    <edge source="DEU" target="VNM">
      <data key="d0">5762648</data>
    </edge>
    <edge source="DEU" target="SVN">
      <data key="d0">20893271</data>
    </edge>
    <edge source="DEU" target="ZAF">
      <data key="d0">42827073</data>
    </edge>
    <edge source="DEU" target="ZWE">
      <data key="d0">60267</data>
    </edge>
    <edge source="DEU" target="ESP">
      <data key="d0">178227557</data>
    </edge>
    <edge source="DEU" target="SWE">
      <data key="d0">134975812</data>
    </edge>
    <edge source="DEU" target="CHE">
      <data key="d0">424995609</data>
    </edge>
    <edge source="DEU" target="THA">
      <data key="d0">20746663</data>
    </edge>
    <edge source="DEU" target="TGO">
      <data key="d0">90980</data>
    </edge>
    <edge source="DEU" target="ARE">
      <data key="d0">87977479</data>
    </edge>
    <edge source="DEU" target="TUN">
      <data key="d0">5053631</data>
    </edge>
    <edge source="DEU" target="TUR">
      <data key="d0">116820556</data>
    </edge>
    <edge source="DEU" target="UGA">
      <data key="d0">911040</data>
    </edge>
    <edge source="DEU" target="UKR">
      <data key="d0">48799260</data>
    </edge>
    <edge source="DEU" target="MKD">
      <data key="d0">2266202</data>
    </edge>
    <edge source="DEU" target="EGY">
      <data key="d0">16652615</data>
    </edge>
    <edge source="DEU" target="GBR">
      <data key="d0">429691392</data>
    </edge>
    <edge source="DEU" target="TZA">
      <data key="d0">673243</data>
    </edge>
    <edge source="DEU" target="USA">
      <data key="d0">505439040</data>
    </edge>
    <edge source="DEU" target="BFA">
      <data key="d0">360610</data>
    </edge>
    <edge source="DEU" target="URY">
      <data key="d0">1050779</data>
    </edge>
    <edge source="MKD" target="ALB">
      <data key="d0">70119</data>
    </edge>
    <edge source="MKD" target="AUT">
      <data key="d0">11910</data>
    </edge>
    <edge source="MKD" target="BGR">
      <data key="d0">12829</data>
    </edge>
    <edge source="MKD" target="HRV">
      <data key="d0">134736</data>
    </edge>
    <edge source="MKD" target="GRC">
      <data key="d0">195569</data>
    </edge>
    <edge source="MKD" target="ISR">
      <data key="d0">11635</data>
    </edge>
    <edge source="MKD" target="ITA">
      <data key="d0">24681</data>
    </edge>
    <edge source="MKD" target="SRB">
      <data key="d0">184466</data>
    </edge>
    <edge source="MKD" target="CHE">
      <data key="d0">61561</data>
    </edge>
    <edge source="ARG" target="BEL">
      <data key="d0">75469</data>
    </edge>
    <edge source="ARG" target="BOL">
      <data key="d0">2137925</data>
    </edge>
    <edge source="ARG" target="BRA">
      <data key="d0">14830464</data>
    </edge>
    <edge source="ARG" target="CHL">
      <data key="d0">5286832</data>
    </edge>
    <edge source="ARG" target="COL">
      <data key="d0">1061052</data>
    </edge>
    <edge source="ARG" target="CRI">
      <data key="d0">383023</data>
    </edge>
    <edge source="ARG" target="ECU">
      <data key="d0">368002</data>
    </edge>
    <edge source="ARG" target="SLV">
      <data key="d0">46596</data>
    </edge>
    <edge source="ARG" target="FRA">
      <data key="d0">12259</data>
    </edge>
    <edge source="ARG" target="GTM">
      <data key="d0">46491</data>
    </edge>
    <edge source="ARG" target="HND">
      <data key="d0">24264</data>
    </edge>
    <edge source="ARG" target="HUN">
      <data key="d0">22317</data>
    </edge>
    <edge source="ARG" target="ISR">
      <data key="d0">19146</data>
    </edge>
    <edge source="ARG" target="JOR">
      <data key="d0">41521</data>
    </edge>
    <edge source="ARG" target="LBN">
      <data key="d0">183572</data>
    </edge>
    <edge source="ARG" target="MEX">
      <data key="d0">1599161</data>
    </edge>
    <edge source="ARG" target="NLD">
      <data key="d0">387879</data>
    </edge>
    <edge source="ARG" target="NIC">
      <data key="d0">33668</data>
    </edge>
    <edge source="ARG" target="PAN">
      <data key="d0">238840</data>
    </edge>
    <edge source="ARG" target="PRY">
      <data key="d0">1277846</data>
    </edge>
    <edge source="ARG" target="PER">
      <data key="d0">2717425</data>
    </edge>
    <edge source="ARG" target="SAU">
      <data key="d0">450060</data>
    </edge>
    <edge source="ARG" target="ESP">
      <data key="d0">109660</data>
    </edge>
    <edge source="ARG" target="CHE">
      <data key="d0">66969</data>
    </edge>
    <edge source="ARG" target="ARE">
      <data key="d0">1135053</data>
    </edge>
    <edge source="ARG" target="TUR">
      <data key="d0">184415</data>
    </edge>
    <edge source="ARG" target="EGY">
      <data key="d0">131790</data>
    </edge>
    <edge source="ARG" target="USA">
      <data key="d0">439226</data>
    </edge>
    <edge source="ARG" target="URY">
      <data key="d0">2020133</data>
    </edge>
    <edge source="BEL" target="ALB">
      <data key="d0">129875</data>
    </edge>
    <edge source="BEL" target="DZA">
      <data key="d0">22871405</data>
    </edge>
    <edge source="BEL" target="AZE">
      <data key="d0">988677</data>
    </edge>
    <edge source="BEL" target="ARG">
      <data key="d0">25261697</data>
    </edge>
    <edge source="BEL" target="AUS">
      <data key="d0">21581277</data>
    </edge>
    <edge source="BEL" target="AUT">
      <data key="d0">34971331</data>
    </edge>
    <edge source="BEL" target="ARM">
      <data key="d0">333134</data>
    </edge>
    <edge source="BEL" target="BOL">
      <data key="d0">1574415</data>
    </edge>
    <edge source="BEL" target="BWA">
      <data key="d0">13369</data>
    </edge>
    <edge source="BEL" target="BRA">
      <data key="d0">61271098</data>
    </edge>
    <edge source="BEL" target="BGR">
      <data key="d0">2228057</data>
    </edge>
    <edge source="BEL" target="BDI">
      <data key="d0">212228</data>
    </edge>
    <edge source="BEL" target="BLR">
      <data key="d0">1430834</data>
    </edge>
    <edge source="BEL" target="KHM">
      <data key="d0">67095</data>
    </edge>
    <edge source="BEL" target="CMR">
      <data key="d0">565367</data>
    </edge>
    <edge source="BEL" target="CAN">
      <data key="d0">2380873</data>
    </edge>
    <edge source="BEL" target="LKA">
      <data key="d0">714511</data>
    </edge>
    <edge source="BEL" target="CHL">
      <data key="d0">8683741</data>
    </edge>
    <edge source="BEL" target="CHN">
      <data key="d0">69339223</data>
    </edge>
    <edge source="BEL" target="COL">
      <data key="d0">13139392</data>
    </edge>
    <edge source="BEL" target="CRI">
      <data key="d0">2596907</data>
    </edge>
    <edge source="BEL" target="HRV">
      <data key="d0">1169826</data>
    </edge>
    <edge source="BEL" target="CZE">
      <data key="d0">12455207</data>
    </edge>
    <edge source="BEL" target="BEN">
      <data key="d0">332671</data>
    </edge>
    <edge source="BEL" target="DNK">
      <data key="d0">18339645</data>
    </edge>
    <edge source="BEL" target="ECU">
      <data key="d0">3832523</data>
    </edge>
    <edge source="BEL" target="SLV">
      <data key="d0">807900</data>
    </edge>
    <edge source="BEL" target="ETH">
      <data key="d0">48780</data>
    </edge>
    <edge source="BEL" target="EST">
      <data key="d0">1987757</data>
    </edge>
    <edge source="BEL" target="FIN">
      <data key="d0">17455896</data>
    </edge>
    <edge source="BEL" target="FRA">
      <data key="d0">228495658</data>
    </edge>
    <edge source="BEL" target="GEO">
      <data key="d0">205153</data>
    </edge>
    <edge source="BEL" target="PSE">
      <data key="d0">105035</data>
    </edge>
    <edge source="BEL" target="DEU">
      <data key="d0">229258904</data>
    </edge>
    <edge source="BEL" target="GHA">
      <data key="d0">429821</data>
    </edge>
    <edge source="BEL" target="GRC">
      <data key="d0">18576871</data>
    </edge>
    <edge source="BEL" target="GTM">
      <data key="d0">1578246</data>
    </edge>
    <edge source="BEL" target="HND">
      <data key="d0">129991</data>
    </edge>
    <edge source="BEL" target="HKG">
      <data key="d0">104409583</data>
    </edge>
    <edge source="BEL" target="HUN">
      <data key="d0">6724436</data>
    </edge>
    <edge source="BEL" target="IDN">
      <data key="d0">3590697</data>
    </edge>
    <edge source="BEL" target="IRL">
      <data key="d0">7590156</data>
    </edge>
    <edge source="BEL" target="ISR">
      <data key="d0">17297000</data>
    </edge>
    <edge source="BEL" target="ITA">
      <data key="d0">88994942</data>
    </edge>
    <edge source="BEL" target="CIV">
      <data key="d0">778598</data>
    </edge>
    <edge source="BEL" target="JAM">
      <data key="d0">260849</data>
    </edge>
    <edge source="BEL" target="JPN">
      <data key="d0">67559406</data>
    </edge>
    <edge source="BEL" target="KAZ">
      <data key="d0">3695233</data>
    </edge>
    <edge source="BEL" target="JOR">
      <data key="d0">3251744</data>
    </edge>
    <edge source="BEL" target="KOR">
      <data key="d0">78765710</data>
    </edge>
    <edge source="BEL" target="KGZ">
      <data key="d0">112316</data>
    </edge>
    <edge source="BEL" target="LBN">
      <data key="d0">3016575</data>
    </edge>
    <edge source="BEL" target="LVA">
      <data key="d0">3958742</data>
    </edge>
    <edge source="BEL" target="LTU">
      <data key="d0">3132322</data>
    </edge>
    <edge source="BEL" target="MDG">
      <data key="d0">279911</data>
    </edge>
    <edge source="BEL" target="MYS">
      <data key="d0">8422703</data>
    </edge>
    <edge source="BEL" target="MRT">
      <data key="d0">25757</data>
    </edge>
    <edge source="BEL" target="MUS">
      <data key="d0">270103</data>
    </edge>
    <edge source="BEL" target="MEX">
      <data key="d0">81180046</data>
    </edge>
    <edge source="BEL" target="MDA">
      <data key="d0">381173</data>
    </edge>
    <edge source="BEL" target="MAR">
      <data key="d0">5858276</data>
    </edge>
    <edge source="BEL" target="MOZ">
      <data key="d0">1569744</data>
    </edge>
    <edge source="BEL" target="OMN">
      <data key="d0">1319485</data>
    </edge>
    <edge source="BEL" target="NAM">
      <data key="d0">178419</data>
    </edge>
    <edge source="BEL" target="NLD">
      <data key="d0">127441100</data>
    </edge>
    <edge source="BEL" target="NZL">
      <data key="d0">1157070</data>
    </edge>
    <edge source="BEL" target="NIC">
      <data key="d0">1042201</data>
    </edge>
    <edge source="BEL" target="NER">
      <data key="d0">17931</data>
    </edge>
    <edge source="BEL" target="NOR">
      <data key="d0">26180712</data>
    </edge>
    <edge source="BEL" target="PAK">
      <data key="d0">11232669</data>
    </edge>
    <edge source="BEL" target="PAN">
      <data key="d0">878458</data>
    </edge>
    <edge source="BEL" target="PRY">
      <data key="d0">1851672</data>
    </edge>
    <edge source="BEL" target="PER">
      <data key="d0">5215962</data>
    </edge>
    <edge source="BEL" target="PHL">
      <data key="d0">1681081</data>
    </edge>
    <edge source="BEL" target="POL">
      <data key="d0">20936204</data>
    </edge>
    <edge source="BEL" target="PRT">
      <data key="d0">6973802</data>
    </edge>
    <edge source="BEL" target="ROU">
      <data key="d0">2747935</data>
    </edge>
    <edge source="BEL" target="RUS">
      <data key="d0">50732540</data>
    </edge>
    <edge source="BEL" target="SAU">
      <data key="d0">10277198</data>
    </edge>
    <edge source="BEL" target="SEN">
      <data key="d0">791621</data>
    </edge>
    <edge source="BEL" target="SRB">
      <data key="d0">1331422</data>
    </edge>
    <edge source="BEL" target="IND">
      <data key="d0">33641299</data>
    </edge>
    <edge source="BEL" target="SGP">
      <data key="d0">10589817</data>
    </edge>
    <edge source="BEL" target="SVK">
      <data key="d0">2404586</data>
    </edge>
    <edge source="BEL" target="VNM">
      <data key="d0">6006485</data>
    </edge>
    <edge source="BEL" target="SVN">
      <data key="d0">836701</data>
    </edge>
    <edge source="BEL" target="ZAF">
      <data key="d0">30736425</data>
    </edge>
    <edge source="BEL" target="ZWE">
      <data key="d0">95416</data>
    </edge>
    <edge source="BEL" target="ESP">
      <data key="d0">53076559</data>
    </edge>
    <edge source="BEL" target="SWE">
      <data key="d0">35301479</data>
    </edge>
    <edge source="BEL" target="CHE">
      <data key="d0">44394513</data>
    </edge>
    <edge source="BEL" target="THA">
      <data key="d0">3881462</data>
    </edge>
    <edge source="BEL" target="TGO">
      <data key="d0">217436</data>
    </edge>
    <edge source="BEL" target="ARE">
      <data key="d0">9505399</data>
    </edge>
    <edge source="BEL" target="TUN">
      <data key="d0">5598991</data>
    </edge>
    <edge source="BEL" target="TUR">
      <data key="d0">30798532</data>
    </edge>
    <edge source="BEL" target="UGA">
      <data key="d0">191421</data>
    </edge>
    <edge source="BEL" target="UKR">
      <data key="d0">12381943</data>
    </edge>
    <edge source="BEL" target="MKD">
      <data key="d0">153438</data>
    </edge>
    <edge source="BEL" target="EGY">
      <data key="d0">5620366</data>
    </edge>
    <edge source="BEL" target="GBR">
      <data key="d0">110215245</data>
    </edge>
    <edge source="BEL" target="TZA">
      <data key="d0">441141</data>
    </edge>
    <edge source="BEL" target="USA">
      <data key="d0">271434398</data>
    </edge>
    <edge source="BEL" target="BFA">
      <data key="d0">71826</data>
    </edge>
    <edge source="BEL" target="URY">
      <data key="d0">1393604</data>
    </edge>
    <edge source="BOL" target="ARG">
      <data key="d0">93669</data>
    </edge>
    <edge source="BOL" target="CHL">
      <data key="d0">191943</data>
    </edge>
    <edge source="BOL" target="USA">
      <data key="d0">404003</data>
    </edge>
    <edge source="BRA" target="ARG">
      <data key="d0">33034838</data>
    </edge>
    <edge source="BRA" target="AUS">
      <data key="d0">514131</data>
    </edge>
    <edge source="BRA" target="BEL">
      <data key="d0">24066</data>
    </edge>
    <edge source="BRA" target="BOL">
      <data key="d0">2251662</data>
    </edge>
    <edge source="BRA" target="CAN">
      <data key="d0">1753581</data>
    </edge>
    <edge source="BRA" target="LKA">
      <data key="d0">13436</data>
    </edge>
    <edge source="BRA" target="CHL">
      <data key="d0">1711993</data>
    </edge>
    <edge source="BRA" target="CHN">
      <data key="d0">7590446</data>
    </edge>
    <edge source="BRA" target="COL">
      <data key="d0">8688841</data>
    </edge>
    <edge source="BRA" target="CRI">
      <data key="d0">219347</data>
    </edge>
    <edge source="BRA" target="ECU">
      <data key="d0">1620532</data>
    </edge>
    <edge source="BRA" target="SLV">
      <data key="d0">246566</data>
    </edge>
    <edge source="BRA" target="FRA">
      <data key="d0">840233</data>
    </edge>
    <edge source="BRA" target="DEU">
      <data key="d0">6190010</data>
    </edge>
    <edge source="BRA" target="GHA">
      <data key="d0">13199</data>
    </edge>
    <edge source="BRA" target="GTM">
      <data key="d0">556337</data>
    </edge>
    <edge source="BRA" target="HND">
      <data key="d0">244680</data>
    </edge>
    <edge source="BRA" target="HKG">
      <data key="d0">157161</data>
    </edge>
    <edge source="BRA" target="HUN">
      <data key="d0">978522</data>
    </edge>
    <edge source="BRA" target="IDN">
      <data key="d0">67978</data>
    </edge>
    <edge source="BRA" target="ITA">
      <data key="d0">1352247</data>
    </edge>
    <edge source="BRA" target="CIV">
      <data key="d0">114821</data>
    </edge>
    <edge source="BRA" target="JPN">
      <data key="d0">697346</data>
    </edge>
    <edge source="BRA" target="KOR">
      <data key="d0">14592</data>
    </edge>
    <edge source="BRA" target="LBN">
      <data key="d0">315159</data>
    </edge>
    <edge source="BRA" target="LTU">
      <data key="d0">24342</data>
    </edge>
    <edge source="BRA" target="MYS">
      <data key="d0">134665</data>
    </edge>
    <edge source="BRA" target="MRT">
      <data key="d0">25964</data>
    </edge>
    <edge source="BRA" target="MUS">
      <data key="d0">10711</data>
    </edge>
    <edge source="BRA" target="MEX">
      <data key="d0">3332440</data>
    </edge>
    <edge source="BRA" target="MOZ">
      <data key="d0">16596</data>
    </edge>
    <edge source="BRA" target="NLD">
      <data key="d0">1813679</data>
    </edge>
    <edge source="BRA" target="PAN">
      <data key="d0">676837</data>
    </edge>
    <edge source="BRA" target="PRY">
      <data key="d0">4375645</data>
    </edge>
    <edge source="BRA" target="PER">
      <data key="d0">1260545</data>
    </edge>
    <edge source="BRA" target="PHL">
      <data key="d0">1611081</data>
    </edge>
    <edge source="BRA" target="PRT">
      <data key="d0">235592</data>
    </edge>
    <edge source="BRA" target="RUS">
      <data key="d0">437622</data>
    </edge>
    <edge source="BRA" target="SAU">
      <data key="d0">56447</data>
    </edge>
    <edge source="BRA" target="IND">
      <data key="d0">1123128</data>
    </edge>
    <edge source="BRA" target="SGP">
      <data key="d0">591679</data>
    </edge>
    <edge source="BRA" target="SVN">
      <data key="d0">87960</data>
    </edge>
    <edge source="BRA" target="ZAF">
      <data key="d0">64658</data>
    </edge>
    <edge source="BRA" target="ESP">
      <data key="d0">139634</data>
    </edge>
    <edge source="BRA" target="CHE">
      <data key="d0">680693</data>
    </edge>
    <edge source="BRA" target="THA">
      <data key="d0">413220</data>
    </edge>
    <edge source="BRA" target="ARE">
      <data key="d0">693294</data>
    </edge>
    <edge source="BRA" target="TUR">
      <data key="d0">1344286</data>
    </edge>
    <edge source="BRA" target="UGA">
      <data key="d0">19650</data>
    </edge>
    <edge source="BRA" target="EGY">
      <data key="d0">195744</data>
    </edge>
    <edge source="BRA" target="GBR">
      <data key="d0">47412</data>
    </edge>
    <edge source="BRA" target="USA">
      <data key="d0">6218300</data>
    </edge>
    <edge source="BRA" target="URY">
      <data key="d0">5137482</data>
    </edge>
    <edge source="CHL" target="ARG">
      <data key="d0">3387615</data>
    </edge>
    <edge source="CHL" target="BEL">
      <data key="d0">17391</data>
    </edge>
    <edge source="CHL" target="BOL">
      <data key="d0">8304587</data>
    </edge>
    <edge source="CHL" target="BRA">
      <data key="d0">306358</data>
    </edge>
    <edge source="CHL" target="CAN">
      <data key="d0">466539</data>
    </edge>
    <edge source="CHL" target="CHN">
      <data key="d0">69301</data>
    </edge>
    <edge source="CHL" target="COL">
      <data key="d0">374619</data>
    </edge>
    <edge source="CHL" target="CRI">
      <data key="d0">14832</data>
    </edge>
    <edge source="CHL" target="ECU">
      <data key="d0">54115</data>
    </edge>
    <edge source="CHL" target="FRA">
      <data key="d0">38179</data>
    </edge>
    <edge source="CHL" target="DEU">
      <data key="d0">68153</data>
    </edge>
    <edge source="CHL" target="HKG">
      <data key="d0">1144055</data>
    </edge>
    <edge source="CHL" target="ISR">
      <data key="d0">39923</data>
    </edge>
    <edge source="CHL" target="MEX">
      <data key="d0">56643</data>
    </edge>
    <edge source="CHL" target="NOR">
      <data key="d0">93455</data>
    </edge>
    <edge source="CHL" target="PAN">
      <data key="d0">50336</data>
    </edge>
    <edge source="CHL" target="PRY">
      <data key="d0">3017320</data>
    </edge>
    <edge source="CHL" target="PER">
      <data key="d0">9019533</data>
    </edge>
    <edge source="CHL" target="ESP">
      <data key="d0">28526</data>
    </edge>
    <edge source="CHL" target="CHE">
      <data key="d0">1498784</data>
    </edge>
    <edge source="CHL" target="THA">
      <data key="d0">16500</data>
    </edge>
    <edge source="CHL" target="USA">
      <data key="d0">2519039</data>
    </edge>
    <edge source="CHL" target="URY">
      <data key="d0">377793</data>
    </edge>
    <edge source="COL" target="ARG">
      <data key="d0">105399</data>
    </edge>
    <edge source="COL" target="BOL">
      <data key="d0">128483</data>
    </edge>
    <edge source="COL" target="BRA">
      <data key="d0">70887</data>
    </edge>
    <edge source="COL" target="CHL">
      <data key="d0">233492</data>
    </edge>
    <edge source="COL" target="CRI">
      <data key="d0">62944</data>
    </edge>
    <edge source="COL" target="ECU">
      <data key="d0">597860</data>
    </edge>
    <edge source="COL" target="SLV">
      <data key="d0">53763</data>
    </edge>
    <edge source="COL" target="DEU">
      <data key="d0">518797</data>
    </edge>
    <edge source="COL" target="GRC">
      <data key="d0">20807</data>
    </edge>
    <edge source="COL" target="GTM">
      <data key="d0">92859</data>
    </edge>
    <edge source="COL" target="HND">
      <data key="d0">17618</data>
    </edge>
    <edge source="COL" target="HKG">
      <data key="d0">16028</data>
    </edge>
    <edge source="COL" target="ITA">
      <data key="d0">31637</data>
    </edge>
    <edge source="COL" target="MEX">
      <data key="d0">276461</data>
    </edge>
    <edge source="COL" target="PAN">
      <data key="d0">361853</data>
    </edge>
    <edge source="COL" target="PER">
      <data key="d0">996501</data>
    </edge>
    <edge source="COL" target="ESP">
      <data key="d0">23024</data>
    </edge>
    <edge source="COL" target="CHE">
      <data key="d0">50781</data>
    </edge>
    <edge source="COL" target="GBR">
      <data key="d0">36700</data>
    </edge>
    <edge source="COL" target="USA">
      <data key="d0">1187183</data>
    </edge>
    <edge source="CRI" target="CAN">
      <data key="d0">116732</data>
    </edge>
    <edge source="CRI" target="COL">
      <data key="d0">87351</data>
    </edge>
    <edge source="CRI" target="SLV">
      <data key="d0">74868</data>
    </edge>
    <edge source="CRI" target="DEU">
      <data key="d0">18777943</data>
    </edge>
    <edge source="CRI" target="GTM">
      <data key="d0">74473</data>
    </edge>
    <edge source="CRI" target="HND">
      <data key="d0">105876</data>
    </edge>
    <edge source="CRI" target="HKG">
      <data key="d0">14688</data>
    </edge>
    <edge source="CRI" target="ISR">
      <data key="d0">14602</data>
    </edge>
    <edge source="CRI" target="JAM">
      <data key="d0">387637</data>
    </edge>
    <edge source="CRI" target="JPN">
      <data key="d0">453215</data>
    </edge>
    <edge source="CRI" target="NIC">
      <data key="d0">322734</data>
    </edge>
    <edge source="CRI" target="PAN">
      <data key="d0">106417</data>
    </edge>
    <edge source="CRI" target="GBR">
      <data key="d0">1440927</data>
    </edge>
    <edge source="CRI" target="USA">
      <data key="d0">22021688</data>
    </edge>
    <edge source="ECU" target="COL">
      <data key="d0">222010</data>
    </edge>
    <edge source="ECU" target="CRI">
      <data key="d0">450000</data>
    </edge>
    <edge source="ECU" target="HKG">
      <data key="d0">33314</data>
    </edge>
    <edge source="ECU" target="ITA">
      <data key="d0">16861</data>
    </edge>
    <edge source="ECU" target="PRY">
      <data key="d0">11894</data>
    </edge>
    <edge source="ECU" target="PER">
      <data key="d0">509286</data>
    </edge>
    <edge source="ECU" target="USA">
      <data key="d0">39939</data>
    </edge>
    <edge source="ECU" target="URY">
      <data key="d0">81451</data>
    </edge>
    <edge source="SLV" target="CRI">
      <data key="d0">16882</data>
    </edge>
    <edge source="SLV" target="DEU">
      <data key="d0">11584</data>
    </edge>
    <edge source="SLV" target="GTM">
      <data key="d0">205970</data>
    </edge>
    <edge source="SLV" target="HND">
      <data key="d0">67978</data>
    </edge>
    <edge source="SLV" target="MEX">
      <data key="d0">47729</data>
    </edge>
    <edge source="SLV" target="NIC">
      <data key="d0">20811</data>
    </edge>
    <edge source="SLV" target="PAN">
      <data key="d0">141462</data>
    </edge>
    <edge source="SLV" target="ESP">
      <data key="d0">92449</data>
    </edge>
    <edge source="SLV" target="USA">
      <data key="d0">17992</data>
    </edge>
    <edge source="FRA" target="ALB">
      <data key="d0">139868</data>
    </edge>
    <edge source="FRA" target="DZA">
      <data key="d0">12467366</data>
    </edge>
    <edge source="FRA" target="AZE">
      <data key="d0">1196570</data>
    </edge>
    <edge source="FRA" target="ARG">
      <data key="d0">1328433</data>
    </edge>
    <edge source="FRA" target="AUS">
      <data key="d0">11373271</data>
    </edge>
    <edge source="FRA" target="AUT">
      <data key="d0">58459636</data>
    </edge>
    <edge source="FRA" target="ARM">
      <data key="d0">78378</data>
    </edge>
    <edge source="FRA" target="BEL">
      <data key="d0">190192958</data>
    </edge>
    <edge source="FRA" target="BOL">
      <data key="d0">34906</data>
    </edge>
    <edge source="FRA" target="BWA">
      <data key="d0">18012</data>
    </edge>
    <edge source="FRA" target="BRA">
      <data key="d0">5303782</data>
    </edge>
    <edge source="FRA" target="BGR">
      <data key="d0">6861113</data>
    </edge>
    <edge source="FRA" target="BLR">
      <data key="d0">961580</data>
    </edge>
    <edge source="FRA" target="KHM">
      <data key="d0">90731</data>
    </edge>
    <edge source="FRA" target="CMR">
      <data key="d0">2295274</data>
    </edge>
    <edge source="FRA" target="CAN">
      <data key="d0">20320548</data>
    </edge>
    <edge source="FRA" target="CAF">
      <data key="d0">74767</data>
    </edge>
    <edge source="FRA" target="LKA">
      <data key="d0">65340</data>
    </edge>
    <edge source="FRA" target="CHL">
      <data key="d0">1950920</data>
    </edge>
    <edge source="FRA" target="CHN">
      <data key="d0">25649047</data>
    </edge>
    <edge source="FRA" target="COL">
      <data key="d0">1285271</data>
    </edge>
    <edge source="FRA" target="CRI">
      <data key="d0">735898</data>
    </edge>
    <edge source="FRA" target="HRV">
      <data key="d0">1349856</data>
    </edge>
    <edge source="FRA" target="CZE">
      <data key="d0">21555788</data>
    </edge>
    <edge source="FRA" target="BEN">
      <data key="d0">405531</data>
    </edge>
    <edge source="FRA" target="DNK">
      <data key="d0">20476658</data>
    </edge>
    <edge source="FRA" target="ECU">
      <data key="d0">303357</data>
    </edge>
    <edge source="FRA" target="ETH">
      <data key="d0">168760</data>
    </edge>
    <edge source="FRA" target="EST">
      <data key="d0">1874136</data>
    </edge>
    <edge source="FRA" target="FIN">
      <data key="d0">17293296</data>
    </edge>
    <edge source="FRA" target="GEO">
      <data key="d0">571726</data>
    </edge>
    <edge source="FRA" target="GMB">
      <data key="d0">143755</data>
    </edge>
    <edge source="FRA" target="PSE">
      <data key="d0">21345</data>
    </edge>
    <edge source="FRA" target="DEU">
      <data key="d0">558957646</data>
    </edge>
    <edge source="FRA" target="GHA">
      <data key="d0">296565</data>
    </edge>
    <edge source="FRA" target="GRC">
      <data key="d0">22113160</data>
    </edge>
    <edge source="FRA" target="GTM">
      <data key="d0">44708</data>
    </edge>
    <edge source="FRA" target="HKG">
      <data key="d0">123602788</data>
    </edge>
    <edge source="FRA" target="HUN">
      <data key="d0">8586317</data>
    </edge>
    <edge source="FRA" target="IDN">
      <data key="d0">1543325</data>
    </edge>
    <edge source="FRA" target="IRL">
      <data key="d0">20702027</data>
    </edge>
    <edge source="FRA" target="ISR">
      <data key="d0">13803937</data>
    </edge>
    <edge source="FRA" target="ITA">
      <data key="d0">393864048</data>
    </edge>
    <edge source="FRA" target="CIV">
      <data key="d0">3264602</data>
    </edge>
    <edge source="FRA" target="JAM">
      <data key="d0">129116</data>
    </edge>
    <edge source="FRA" target="JPN">
      <data key="d0">60100526</data>
    </edge>
    <edge source="FRA" target="KAZ">
      <data key="d0">2906296</data>
    </edge>
    <edge source="FRA" target="JOR">
      <data key="d0">1613734</data>
    </edge>
    <edge source="FRA" target="KOR">
      <data key="d0">13026294</data>
    </edge>
    <edge source="FRA" target="KGZ">
      <data key="d0">40011</data>
    </edge>
    <edge source="FRA" target="LBN">
      <data key="d0">9234276</data>
    </edge>
    <edge source="FRA" target="LVA">
      <data key="d0">5842364</data>
    </edge>
    <edge source="FRA" target="LTU">
      <data key="d0">2886443</data>
    </edge>
    <edge source="FRA" target="MDG">
      <data key="d0">6611177</data>
    </edge>
    <edge source="FRA" target="MWI">
      <data key="d0">328526</data>
    </edge>
    <edge source="FRA" target="MYS">
      <data key="d0">7591053</data>
    </edge>
    <edge source="FRA" target="MRT">
      <data key="d0">266646</data>
    </edge>
    <edge source="FRA" target="MUS">
      <data key="d0">12686588</data>
    </edge>
    <edge source="FRA" target="MEX">
      <data key="d0">10862329</data>
    </edge>
    <edge source="FRA" target="MDA">
      <data key="d0">171130</data>
    </edge>
    <edge source="FRA" target="MAR">
      <data key="d0">14384256</data>
    </edge>
    <edge source="FRA" target="MOZ">
      <data key="d0">188260</data>
    </edge>
    <edge source="FRA" target="OMN">
      <data key="d0">1496872</data>
    </edge>
    <edge source="FRA" target="NAM">
      <data key="d0">123575</data>
    </edge>
    <edge source="FRA" target="NLD">
      <data key="d0">238143727</data>
    </edge>
    <edge source="FRA" target="NZL">
      <data key="d0">706493</data>
    </edge>
    <edge source="FRA" target="NER">
      <data key="d0">1604560</data>
    </edge>
    <edge source="FRA" target="NOR">
      <data key="d0">6174642</data>
    </edge>
    <edge source="FRA" target="PAK">
      <data key="d0">579827</data>
    </edge>
    <edge source="FRA" target="PAN">
      <data key="d0">1009179</data>
    </edge>
    <edge source="FRA" target="PRY">
      <data key="d0">174536</data>
    </edge>
    <edge source="FRA" target="PER">
      <data key="d0">408684</data>
    </edge>
    <edge source="FRA" target="PHL">
      <data key="d0">11435589</data>
    </edge>
    <edge source="FRA" target="POL">
      <data key="d0">32774062</data>
    </edge>
    <edge source="FRA" target="PRT">
      <data key="d0">55018484</data>
    </edge>
    <edge source="FRA" target="ROU">
      <data key="d0">6927421</data>
    </edge>
    <edge source="FRA" target="RUS">
      <data key="d0">41129115</data>
    </edge>
    <edge source="FRA" target="SAU">
      <data key="d0">11798749</data>
    </edge>
    <edge source="FRA" target="SEN">
      <data key="d0">1614591</data>
    </edge>
    <edge source="FRA" target="SRB">
      <data key="d0">1358621</data>
    </edge>
    <edge source="FRA" target="IND">
      <data key="d0">15634010</data>
    </edge>
    <edge source="FRA" target="SGP">
      <data key="d0">23314002</data>
    </edge>
    <edge source="FRA" target="SVK">
      <data key="d0">2252401</data>
    </edge>
    <edge source="FRA" target="VNM">
      <data key="d0">479227</data>
    </edge>
    <edge source="FRA" target="SVN">
      <data key="d0">2767962</data>
    </edge>
    <edge source="FRA" target="ZAF">
      <data key="d0">8137983</data>
    </edge>
    <edge source="FRA" target="ZWE">
      <data key="d0">13672</data>
    </edge>
    <edge source="FRA" target="ESP">
      <data key="d0">248388805</data>
    </edge>
    <edge source="FRA" target="SWE">
      <data key="d0">25186087</data>
    </edge>
    <edge source="FRA" target="CHE">
      <data key="d0">667543324</data>
    </edge>
    <edge source="FRA" target="THA">
      <data key="d0">20598351</data>
    </edge>
    <edge source="FRA" target="TGO">
      <data key="d0">725673</data>
    </edge>
    <edge source="FRA" target="ARE">
      <data key="d0">31492570</data>
    </edge>
    <edge source="FRA" target="TUN">
      <data key="d0">17362706</data>
    </edge>
    <edge source="FRA" target="TUR">
      <data key="d0">23465354</data>
    </edge>
    <edge source="FRA" target="UGA">
      <data key="d0">43453</data>
    </edge>
    <edge source="FRA" target="UKR">
      <data key="d0">5687414</data>
    </edge>
    <edge source="FRA" target="MKD">
      <data key="d0">317088</data>
    </edge>
    <edge source="FRA" target="EGY">
      <data key="d0">3871851</data>
    </edge>
    <edge source="FRA" target="GBR">
      <data key="d0">349980404</data>
    </edge>
    <edge source="FRA" target="TZA">
      <data key="d0">21235</data>
    </edge>
    <edge source="FRA" target="USA">
      <data key="d0">170518475</data>
    </edge>
    <edge source="FRA" target="BFA">
      <data key="d0">664444</data>
    </edge>
    <edge source="FRA" target="URY">
      <data key="d0">812729</data>
    </edge>
    <edge source="GTM" target="BOL">
      <data key="d0">11827</data>
    </edge>
    <edge source="GTM" target="CRI">
      <data key="d0">211190</data>
    </edge>
    <edge source="GTM" target="SLV">
      <data key="d0">1378761</data>
    </edge>
    <edge source="GTM" target="HND">
      <data key="d0">794082</data>
    </edge>
    <edge source="GTM" target="MEX">
      <data key="d0">260476</data>
    </edge>
    <edge source="GTM" target="NIC">
      <data key="d0">772836</data>
    </edge>
    <edge source="GTM" target="PAN">
      <data key="d0">1374029</data>
    </edge>
    <edge source="GTM" target="USA">
      <data key="d0">132129</data>
    </edge>
    <edge source="HND" target="JPN">
      <data key="d0">17093</data>
    </edge>
    <edge source="HND" target="USA">
      <data key="d0">268306</data>
    </edge>
    <edge source="HUN" target="ALB">
      <data key="d0">123223</data>
    </edge>
    <edge source="HUN" target="AZE">
      <data key="d0">32641</data>
    </edge>
    <edge source="HUN" target="AUS">
      <data key="d0">80270</data>
    </edge>
    <edge source="HUN" target="AUT">
      <data key="d0">1099450</data>
    </edge>
    <edge source="HUN" target="ARM">
      <data key="d0">39525</data>
    </edge>
    <edge source="HUN" target="BEL">
      <data key="d0">2058861</data>
    </edge>
    <edge source="HUN" target="BRA">
      <data key="d0">177813</data>
    </edge>
    <edge source="HUN" target="BGR">
      <data key="d0">1298273</data>
    </edge>
    <edge source="HUN" target="BLR">
      <data key="d0">90710</data>
    </edge>
    <edge source="HUN" target="CMR">
      <data key="d0">246071</data>
    </edge>
    <edge source="HUN" target="CAN">
      <data key="d0">119230</data>
    </edge>
    <edge source="HUN" target="CHN">
      <data key="d0">358128</data>
    </edge>
    <edge source="HUN" target="HRV">
      <data key="d0">1807143</data>
    </edge>
    <edge source="HUN" target="CZE">
      <data key="d0">12277781</data>
    </edge>
    <edge source="HUN" target="DNK">
      <data key="d0">874344</data>
    </edge>
    <edge source="HUN" target="EST">
      <data key="d0">249721</data>
    </edge>
    <edge source="HUN" target="FIN">
      <data key="d0">1096864</data>
    </edge>
    <edge source="HUN" target="FRA">
      <data key="d0">23261077</data>
    </edge>
    <edge source="HUN" target="DEU">
      <data key="d0">45318736</data>
    </edge>
    <edge source="HUN" target="GRC">
      <data key="d0">1548099</data>
    </edge>
    <edge source="HUN" target="HKG">
      <data key="d0">2651446</data>
    </edge>
    <edge source="HUN" target="IRL">
      <data key="d0">223179</data>
    </edge>
    <edge source="HUN" target="ISR">
      <data key="d0">171480</data>
    </edge>
    <edge source="HUN" target="ITA">
      <data key="d0">8632968</data>
    </edge>
    <edge source="HUN" target="JPN">
      <data key="d0">3267272</data>
    </edge>
    <edge source="HUN" target="KAZ">
      <data key="d0">96159</data>
    </edge>
    <edge source="HUN" target="KOR">
      <data key="d0">107686</data>
    </edge>
    <edge source="HUN" target="LBN">
      <data key="d0">110477</data>
    </edge>
    <edge source="HUN" target="LVA">
      <data key="d0">97843</data>
    </edge>
    <edge source="HUN" target="LTU">
      <data key="d0">355266</data>
    </edge>
    <edge source="HUN" target="MYS">
      <data key="d0">172720</data>
    </edge>
    <edge source="HUN" target="MDA">
      <data key="d0">78033</data>
    </edge>
    <edge source="HUN" target="NLD">
      <data key="d0">3317812</data>
    </edge>
    <edge source="HUN" target="NZL">
      <data key="d0">14108</data>
    </edge>
    <edge source="HUN" target="PER">
      <data key="d0">82229</data>
    </edge>
    <edge source="HUN" target="POL">
      <data key="d0">2058792</data>
    </edge>
    <edge source="HUN" target="PRT">
      <data key="d0">4800361</data>
    </edge>
    <edge source="HUN" target="ROU">
      <data key="d0">8422015</data>
    </edge>
    <edge source="HUN" target="RUS">
      <data key="d0">7827751</data>
    </edge>
    <edge source="HUN" target="SAU">
      <data key="d0">91306</data>
    </edge>
    <edge source="HUN" target="SRB">
      <data key="d0">1122153</data>
    </edge>
    <edge source="HUN" target="IND">
      <data key="d0">216358</data>
    </edge>
    <edge source="HUN" target="SGP">
      <data key="d0">652876</data>
    </edge>
    <edge source="HUN" target="SVK">
      <data key="d0">6199683</data>
    </edge>
    <edge source="HUN" target="SVN">
      <data key="d0">1064883</data>
    </edge>
    <edge source="HUN" target="ZAF">
      <data key="d0">1760080</data>
    </edge>
    <edge source="HUN" target="ESP">
      <data key="d0">3600156</data>
    </edge>
    <edge source="HUN" target="SWE">
      <data key="d0">2674905</data>
    </edge>
    <edge source="HUN" target="CHE">
      <data key="d0">1438135</data>
    </edge>
    <edge source="HUN" target="THA">
      <data key="d0">1166856</data>
    </edge>
    <edge source="HUN" target="ARE">
      <data key="d0">362457</data>
    </edge>
    <edge source="HUN" target="TUN">
      <data key="d0">13550</data>
    </edge>
    <edge source="HUN" target="TUR">
      <data key="d0">2539535</data>
    </edge>
    <edge source="HUN" target="UKR">
      <data key="d0">574169</data>
    </edge>
    <edge source="HUN" target="MKD">
      <data key="d0">790338</data>
    </edge>
    <edge source="HUN" target="EGY">
      <data key="d0">347268</data>
    </edge>
    <edge source="HUN" target="GBR">
      <data key="d0">75603515</data>
    </edge>
    <edge source="HUN" target="USA">
      <data key="d0">3015286</data>
    </edge>
    <edge source="ISR" target="AZE">
      <data key="d0">592000</data>
    </edge>
    <edge source="ISR" target="ARG">
      <data key="d0">241000</data>
    </edge>
    <edge source="ISR" target="AUS">
      <data key="d0">1518000</data>
    </edge>
    <edge source="ISR" target="AUT">
      <data key="d0">481000</data>
    </edge>
    <edge source="ISR" target="ARM">
      <data key="d0">15000</data>
    </edge>
    <edge source="ISR" target="BEL">
      <data key="d0">1216000</data>
    </edge>
    <edge source="ISR" target="BRA">
      <data key="d0">1342000</data>
    </edge>
    <edge source="ISR" target="BGR">
      <data key="d0">570000</data>
    </edge>
    <edge source="ISR" target="BLR">
      <data key="d0">101000</data>
    </edge>
    <edge source="ISR" target="KHM">
      <data key="d0">12000</data>
    </edge>
    <edge source="ISR" target="CAN">
      <data key="d0">4503000</data>
    </edge>
    <edge source="ISR" target="LKA">
      <data key="d0">56000</data>
    </edge>
    <edge source="ISR" target="CHL">
      <data key="d0">159000</data>
    </edge>
    <edge source="ISR" target="CHN">
      <data key="d0">3792000</data>
    </edge>
    <edge source="ISR" target="COL">
      <data key="d0">572000</data>
    </edge>
    <edge source="ISR" target="HRV">
      <data key="d0">111000</data>
    </edge>
    <edge source="ISR" target="CZE">
      <data key="d0">1591000</data>
    </edge>
    <edge source="ISR" target="DNK">
      <data key="d0">124000</data>
    </edge>
    <edge source="ISR" target="ECU">
      <data key="d0">42000</data>
    </edge>
    <edge source="ISR" target="SLV">
      <data key="d0">10000</data>
    </edge>
    <edge source="ISR" target="FIN">
      <data key="d0">723000</data>
    </edge>
    <edge source="ISR" target="FRA">
      <data key="d0">12003000</data>
    </edge>
    <edge source="ISR" target="GEO">
      <data key="d0">87000</data>
    </edge>
    <edge source="ISR" target="DEU">
      <data key="d0">25294000</data>
    </edge>
    <edge source="ISR" target="GHA">
      <data key="d0">27000</data>
    </edge>
    <edge source="ISR" target="GRC">
      <data key="d0">633000</data>
    </edge>
    <edge source="ISR" target="HND">
      <data key="d0">21000</data>
    </edge>
    <edge source="ISR" target="HKG">
      <data key="d0">9184000</data>
    </edge>
    <edge source="ISR" target="HUN">
      <data key="d0">404000</data>
    </edge>
    <edge source="ISR" target="IRL">
      <data key="d0">333000</data>
    </edge>
    <edge source="ISR" target="ITA">
      <data key="d0">3646000</data>
    </edge>
    <edge source="ISR" target="JPN">
      <data key="d0">3337000</data>
    </edge>
    <edge source="ISR" target="KAZ">
      <data key="d0">17000</data>
    </edge>
    <edge source="ISR" target="JOR">
      <data key="d0">181000</data>
    </edge>
    <edge source="ISR" target="KOR">
      <data key="d0">8933000</data>
    </edge>
    <edge source="ISR" target="LVA">
      <data key="d0">222000</data>
    </edge>
    <edge source="ISR" target="LTU">
      <data key="d0">249000</data>
    </edge>
    <edge source="ISR" target="MUS">
      <data key="d0">39000</data>
    </edge>
    <edge source="ISR" target="MEX">
      <data key="d0">1417000</data>
    </edge>
    <edge source="ISR" target="MDA">
      <data key="d0">35000</data>
    </edge>
    <edge source="ISR" target="NLD">
      <data key="d0">1149000</data>
    </edge>
    <edge source="ISR" target="NZL">
      <data key="d0">53000</data>
    </edge>
    <edge source="ISR" target="NER">
      <data key="d0">323000</data>
    </edge>
    <edge source="ISR" target="NOR">
      <data key="d0">234000</data>
    </edge>
    <edge source="ISR" target="PAN">
      <data key="d0">271000</data>
    </edge>
    <edge source="ISR" target="PER">
      <data key="d0">76000</data>
    </edge>
    <edge source="ISR" target="PHL">
      <data key="d0">466000</data>
    </edge>
    <edge source="ISR" target="POL">
      <data key="d0">421000</data>
    </edge>
    <edge source="ISR" target="PRT">
      <data key="d0">5445000</data>
    </edge>
    <edge source="ISR" target="ROU">
      <data key="d0">694000</data>
    </edge>
    <edge source="ISR" target="RUS">
      <data key="d0">6685000</data>
    </edge>
    <edge source="ISR" target="SRB">
      <data key="d0">491000</data>
    </edge>
    <edge source="ISR" target="IND">
      <data key="d0">37121000</data>
    </edge>
    <edge source="ISR" target="SGP">
      <data key="d0">7616000</data>
    </edge>
    <edge source="ISR" target="SVK">
      <data key="d0">31000</data>
    </edge>
    <edge source="ISR" target="VNM">
      <data key="d0">20000</data>
    </edge>
    <edge source="ISR" target="SVN">
      <data key="d0">127000</data>
    </edge>
    <edge source="ISR" target="ZAF">
      <data key="d0">1134000</data>
    </edge>
    <edge source="ISR" target="ZWE">
      <data key="d0">52000</data>
    </edge>
    <edge source="ISR" target="ESP">
      <data key="d0">1010000</data>
    </edge>
    <edge source="ISR" target="SWE">
      <data key="d0">2758000</data>
    </edge>
    <edge source="ISR" target="CHE">
      <data key="d0">15039000</data>
    </edge>
    <edge source="ISR" target="THA">
      <data key="d0">3808000</data>
    </edge>
    <edge source="ISR" target="TUR">
      <data key="d0">1648000</data>
    </edge>
    <edge source="ISR" target="UGA">
      <data key="d0">14000</data>
    </edge>
    <edge source="ISR" target="UKR">
      <data key="d0">359000</data>
    </edge>
    <edge source="ISR" target="MKD">
      <data key="d0">85000</data>
    </edge>
    <edge source="ISR" target="EGY">
      <data key="d0">412000</data>
    </edge>
    <edge source="ISR" target="GBR">
      <data key="d0">7573000</data>
    </edge>
    <edge source="ISR" target="USA">
      <data key="d0">80351000</data>
    </edge>
    <edge source="ISR" target="BFA">
      <data key="d0">20000</data>
    </edge>
    <edge source="ISR" target="URY">
      <data key="d0">43000</data>
    </edge>
    <edge source="JOR" target="DZA">
      <data key="d0">61546</data>
    </edge>
    <edge source="JOR" target="AUS">
      <data key="d0">14765</data>
    </edge>
    <edge source="JOR" target="BGR">
      <data key="d0">35041</data>
    </edge>
    <edge source="JOR" target="CAN">
      <data key="d0">32479</data>
    </edge>
    <edge source="JOR" target="CHN">
      <data key="d0">47676</data>
    </edge>
    <edge source="JOR" target="FRA">
      <data key="d0">29718</data>
    </edge>
    <edge source="JOR" target="PSE">
      <data key="d0">25186</data>
    </edge>
    <edge source="JOR" target="DEU">
      <data key="d0">215837</data>
    </edge>
    <edge source="JOR" target="HKG">
      <data key="d0">704672</data>
    </edge>
    <edge source="JOR" target="ISR">
      <data key="d0">12554</data>
    </edge>
    <edge source="JOR" target="ITA">
      <data key="d0">18972</data>
    </edge>
    <edge source="JOR" target="LBN">
      <data key="d0">1429351</data>
    </edge>
    <edge source="JOR" target="NLD">
      <data key="d0">34254</data>
    </edge>
    <edge source="JOR" target="RUS">
      <data key="d0">32863</data>
    </edge>
    <edge source="JOR" target="SAU">
      <data key="d0">163613</data>
    </edge>
    <edge source="JOR" target="IND">
      <data key="d0">104096</data>
    </edge>
    <edge source="JOR" target="SWE">
      <data key="d0">24085</data>
    </edge>
    <edge source="JOR" target="CHE">
      <data key="d0">154211</data>
    </edge>
    <edge source="JOR" target="ARE">
      <data key="d0">1129399</data>
    </edge>
    <edge source="JOR" target="TUR">
      <data key="d0">40331</data>
    </edge>
    <edge source="JOR" target="UKR">
      <data key="d0">48732</data>
    </edge>
    <edge source="JOR" target="EGY">
      <data key="d0">69669</data>
    </edge>
    <edge source="JOR" target="GBR">
      <data key="d0">2274596</data>
    </edge>
    <edge source="JOR" target="USA">
      <data key="d0">1410097</data>
    </edge>
    <edge source="LBN" target="CAN">
      <data key="d0">32504</data>
    </edge>
    <edge source="LBN" target="CAF">
      <data key="d0">42321</data>
    </edge>
    <edge source="LBN" target="FRA">
      <data key="d0">699173</data>
    </edge>
    <edge source="LBN" target="GHA">
      <data key="d0">15479</data>
    </edge>
    <edge source="LBN" target="HKG">
      <data key="d0">1664323</data>
    </edge>
    <edge source="LBN" target="ITA">
      <data key="d0">78076</data>
    </edge>
    <edge source="LBN" target="CIV">
      <data key="d0">25235</data>
    </edge>
    <edge source="LBN" target="JOR">
      <data key="d0">1132871</data>
    </edge>
    <edge source="LBN" target="MAR">
      <data key="d0">14936</data>
    </edge>
    <edge source="LBN" target="OMN">
      <data key="d0">10813</data>
    </edge>
    <edge source="LBN" target="NLD">
      <data key="d0">50381</data>
    </edge>
    <edge source="LBN" target="PRY">
      <data key="d0">15655</data>
    </edge>
    <edge source="LBN" target="SAU">
      <data key="d0">311618</data>
    </edge>
    <edge source="LBN" target="CHE">
      <data key="d0">2001442</data>
    </edge>
    <edge source="LBN" target="TGO">
      <data key="d0">22418</data>
    </edge>
    <edge source="LBN" target="ARE">
      <data key="d0">2084332</data>
    </edge>
    <edge source="LBN" target="EGY">
      <data key="d0">175206</data>
    </edge>
    <edge source="LBN" target="GBR">
      <data key="d0">401232</data>
    </edge>
    <edge source="LBN" target="TZA">
      <data key="d0">34794</data>
    </edge>
    <edge source="LBN" target="BFA">
      <data key="d0">21545</data>
    </edge>
    <edge source="MEX" target="ARG">
      <data key="d0">381536</data>
    </edge>
    <edge source="MEX" target="BEL">
      <data key="d0">729316</data>
    </edge>
    <edge source="MEX" target="BOL">
      <data key="d0">464820</data>
    </edge>
    <edge source="MEX" target="BRA">
      <data key="d0">8344405</data>
    </edge>
    <edge source="MEX" target="CAN">
      <data key="d0">258179</data>
    </edge>
    <edge source="MEX" target="CHL">
      <data key="d0">2826197</data>
    </edge>
    <edge source="MEX" target="CHN">
      <data key="d0">11101857</data>
    </edge>
    <edge source="MEX" target="COL">
      <data key="d0">7144368</data>
    </edge>
    <edge source="MEX" target="CRI">
      <data key="d0">1444046</data>
    </edge>
    <edge source="MEX" target="DNK">
      <data key="d0">14113</data>
    </edge>
    <edge source="MEX" target="ECU">
      <data key="d0">1585682</data>
    </edge>
    <edge source="MEX" target="SLV">
      <data key="d0">1113269</data>
    </edge>
    <edge source="MEX" target="FIN">
      <data key="d0">25655</data>
    </edge>
    <edge source="MEX" target="FRA">
      <data key="d0">571521</data>
    </edge>
    <edge source="MEX" target="DEU">
      <data key="d0">38886660</data>
    </edge>
    <edge source="MEX" target="GRC">
      <data key="d0">122623</data>
    </edge>
    <edge source="MEX" target="GTM">
      <data key="d0">2919148</data>
    </edge>
    <edge source="MEX" target="HND">
      <data key="d0">450061</data>
    </edge>
    <edge source="MEX" target="HKG">
      <data key="d0">2281141</data>
    </edge>
    <edge source="MEX" target="IRL">
      <data key="d0">779229</data>
    </edge>
    <edge source="MEX" target="ISR">
      <data key="d0">115044</data>
    </edge>
    <edge source="MEX" target="ITA">
      <data key="d0">3168258</data>
    </edge>
    <edge source="MEX" target="JPN">
      <data key="d0">37488414</data>
    </edge>
    <edge source="MEX" target="MYS">
      <data key="d0">94680</data>
    </edge>
    <edge source="MEX" target="NLD">
      <data key="d0">9427900</data>
    </edge>
    <edge source="MEX" target="NIC">
      <data key="d0">228514</data>
    </edge>
    <edge source="MEX" target="PAN">
      <data key="d0">576635</data>
    </edge>
    <edge source="MEX" target="PRY">
      <data key="d0">163160</data>
    </edge>
    <edge source="MEX" target="PER">
      <data key="d0">3181457</data>
    </edge>
    <edge source="MEX" target="PHL">
      <data key="d0">2460899</data>
    </edge>
    <edge source="MEX" target="POL">
      <data key="d0">199377</data>
    </edge>
    <edge source="MEX" target="PRT">
      <data key="d0">52814</data>
    </edge>
    <edge source="MEX" target="RUS">
      <data key="d0">37835</data>
    </edge>
    <edge source="MEX" target="IND">
      <data key="d0">479219</data>
    </edge>
    <edge source="MEX" target="SGP">
      <data key="d0">849127</data>
    </edge>
    <edge source="MEX" target="VNM">
      <data key="d0">720626</data>
    </edge>
    <edge source="MEX" target="ESP">
      <data key="d0">166983</data>
    </edge>
    <edge source="MEX" target="SWE">
      <data key="d0">63868</data>
    </edge>
    <edge source="MEX" target="CHE">
      <data key="d0">6756193</data>
    </edge>
    <edge source="MEX" target="THA">
      <data key="d0">1619054</data>
    </edge>
    <edge source="MEX" target="ARE">
      <data key="d0">108195</data>
    </edge>
    <edge source="MEX" target="GBR">
      <data key="d0">2152956</data>
    </edge>
    <edge source="MEX" target="USA">
      <data key="d0">521270120</data>
    </edge>
    <edge source="MEX" target="URY">
      <data key="d0">260041</data>
    </edge>
    <edge source="NLD" target="ALB">
      <data key="d0">1479013</data>
    </edge>
    <edge source="NLD" target="DZA">
      <data key="d0">3618327</data>
    </edge>
    <edge source="NLD" target="AZE">
      <data key="d0">1894677</data>
    </edge>
    <edge source="NLD" target="ARG">
      <data key="d0">328015</data>
    </edge>
    <edge source="NLD" target="AUS">
      <data key="d0">11557536</data>
    </edge>
    <edge source="NLD" target="AUT">
      <data key="d0">47933710</data>
    </edge>
    <edge source="NLD" target="ARM">
      <data key="d0">252194</data>
    </edge>
    <edge source="NLD" target="BEL">
      <data key="d0">258666862</data>
    </edge>
    <edge source="NLD" target="BRA">
      <data key="d0">21317881</data>
    </edge>
    <edge source="NLD" target="BGR">
      <data key="d0">4762171</data>
    </edge>
    <edge source="NLD" target="BDI">
      <data key="d0">70358</data>
    </edge>
    <edge source="NLD" target="BLR">
      <data key="d0">1225211</data>
    </edge>
    <edge source="NLD" target="KHM">
      <data key="d0">762043</data>
    </edge>
    <edge source="NLD" target="CMR">
      <data key="d0">318650</data>
    </edge>
    <edge source="NLD" target="CAN">
      <data key="d0">3544189</data>
    </edge>
    <edge source="NLD" target="CAF">
      <data key="d0">3457812</data>
    </edge>
    <edge source="NLD" target="LKA">
      <data key="d0">80931</data>
    </edge>
    <edge source="NLD" target="CHL">
      <data key="d0">2335557</data>
    </edge>
    <edge source="NLD" target="CHN">
      <data key="d0">24092801</data>
    </edge>
    <edge source="NLD" target="COL">
      <data key="d0">715317</data>
    </edge>
    <edge source="NLD" target="CRI">
      <data key="d0">34058</data>
    </edge>
    <edge source="NLD" target="HRV">
      <data key="d0">2014847</data>
    </edge>
    <edge source="NLD" target="CZE">
      <data key="d0">43350154</data>
    </edge>
    <edge source="NLD" target="BEN">
      <data key="d0">479700</data>
    </edge>
    <edge source="NLD" target="DNK">
      <data key="d0">44974558</data>
    </edge>
    <edge source="NLD" target="ECU">
      <data key="d0">40616</data>
    </edge>
    <edge source="NLD" target="ETH">
      <data key="d0">854766</data>
    </edge>
    <edge source="NLD" target="EST">
      <data key="d0">2698066</data>
    </edge>
    <edge source="NLD" target="FIN">
      <data key="d0">34164337</data>
    </edge>
    <edge source="NLD" target="FRA">
      <data key="d0">403924922</data>
    </edge>
    <edge source="NLD" target="GEO">
      <data key="d0">1887138</data>
    </edge>
    <edge source="NLD" target="GMB">
      <data key="d0">21801</data>
    </edge>
    <edge source="NLD" target="DEU">
      <data key="d0">775502294</data>
    </edge>
    <edge source="NLD" target="GHA">
      <data key="d0">1870660</data>
    </edge>
    <edge source="NLD" target="GRC">
      <data key="d0">18337456</data>
    </edge>
    <edge source="NLD" target="HND">
      <data key="d0">14023</data>
    </edge>
    <edge source="NLD" target="HKG">
      <data key="d0">41005543</data>
    </edge>
    <edge source="NLD" target="HUN">
      <data key="d0">22657904</data>
    </edge>
    <edge source="NLD" target="IDN">
      <data key="d0">766850</data>
    </edge>
    <edge source="NLD" target="IRL">
      <data key="d0">18906519</data>
    </edge>
    <edge source="NLD" target="ISR">
      <data key="d0">9849094</data>
    </edge>
    <edge source="NLD" target="ITA">
      <data key="d0">178252978</data>
    </edge>
    <edge source="NLD" target="CIV">
      <data key="d0">191046</data>
    </edge>
    <edge source="NLD" target="JAM">
      <data key="d0">13047</data>
    </edge>
    <edge source="NLD" target="JPN">
      <data key="d0">31171066</data>
    </edge>
    <edge source="NLD" target="KAZ">
      <data key="d0">2621511</data>
    </edge>
    <edge source="NLD" target="JOR">
      <data key="d0">1553700</data>
    </edge>
    <edge source="NLD" target="KOR">
      <data key="d0">59171554</data>
    </edge>
    <edge source="NLD" target="KGZ">
      <data key="d0">70794</data>
    </edge>
    <edge source="NLD" target="LBN">
      <data key="d0">2258508</data>
    </edge>
    <edge source="NLD" target="LVA">
      <data key="d0">2344284</data>
    </edge>
    <edge source="NLD" target="LTU">
      <data key="d0">2842615</data>
    </edge>
    <edge source="NLD" target="MDG">
      <data key="d0">20006</data>
    </edge>
    <edge source="NLD" target="MWI">
      <data key="d0">74142</data>
    </edge>
    <edge source="NLD" target="MYS">
      <data key="d0">5476734</data>
    </edge>
    <edge source="NLD" target="MUS">
      <data key="d0">785659</data>
    </edge>
    <edge source="NLD" target="MEX">
      <data key="d0">8185090</data>
    </edge>
    <edge source="NLD" target="MDA">
      <data key="d0">75938</data>
    </edge>
    <edge source="NLD" target="MAR">
      <data key="d0">3350198</data>
    </edge>
    <edge source="NLD" target="MOZ">
      <data key="d0">171968</data>
    </edge>
    <edge source="NLD" target="OMN">
      <data key="d0">914092</data>
    </edge>
    <edge source="NLD" target="NZL">
      <data key="d0">4502599</data>
    </edge>
    <edge source="NLD" target="NER">
      <data key="d0">14734</data>
    </edge>
    <edge source="NLD" target="NOR">
      <data key="d0">36722612</data>
    </edge>
    <edge source="NLD" target="PAK">
      <data key="d0">1158062</data>
    </edge>
    <edge source="NLD" target="PAN">
      <data key="d0">60896</data>
    </edge>
    <edge source="NLD" target="PRY">
      <data key="d0">24619</data>
    </edge>
    <edge source="NLD" target="PER">
      <data key="d0">314901</data>
    </edge>
    <edge source="NLD" target="PHL">
      <data key="d0">1391715</data>
    </edge>
    <edge source="NLD" target="POL">
      <data key="d0">71061813</data>
    </edge>
    <edge source="NLD" target="PRT">
      <data key="d0">24346574</data>
    </edge>
    <edge source="NLD" target="ROU">
      <data key="d0">13597179</data>
    </edge>
    <edge source="NLD" target="RUS">
      <data key="d0">58132666</data>
    </edge>
    <edge source="NLD" target="SAU">
      <data key="d0">13003937</data>
    </edge>
    <edge source="NLD" target="SEN">
      <data key="d0">876982</data>
    </edge>
    <edge source="NLD" target="SRB">
      <data key="d0">2478785</data>
    </edge>
    <edge source="NLD" target="IND">
      <data key="d0">50127551</data>
    </edge>
    <edge source="NLD" target="SGP">
      <data key="d0">31110970</data>
    </edge>
    <edge source="NLD" target="SVK">
      <data key="d0">40520770</data>
    </edge>
    <edge source="NLD" target="VNM">
      <data key="d0">307028</data>
    </edge>
    <edge source="NLD" target="SVN">
      <data key="d0">3233442</data>
    </edge>
    <edge source="NLD" target="ZAF">
      <data key="d0">23221339</data>
    </edge>
    <edge source="NLD" target="ZWE">
      <data key="d0">37095</data>
    </edge>
    <edge source="NLD" target="ESP">
      <data key="d0">148338095</data>
    </edge>
    <edge source="NLD" target="SWE">
      <data key="d0">77162191</data>
    </edge>
    <edge source="NLD" target="CHE">
      <data key="d0">59179019</data>
    </edge>
    <edge source="NLD" target="THA">
      <data key="d0">8941644</data>
    </edge>
    <edge source="NLD" target="TGO">
      <data key="d0">150813</data>
    </edge>
    <edge source="NLD" target="ARE">
      <data key="d0">38327623</data>
    </edge>
    <edge source="NLD" target="TUN">
      <data key="d0">2224636</data>
    </edge>
    <edge source="NLD" target="TUR">
      <data key="d0">43418683</data>
    </edge>
    <edge source="NLD" target="UGA">
      <data key="d0">502597</data>
    </edge>
    <edge source="NLD" target="UKR">
      <data key="d0">14398056</data>
    </edge>
    <edge source="NLD" target="MKD">
      <data key="d0">243008</data>
    </edge>
    <edge source="NLD" target="EGY">
      <data key="d0">9540808</data>
    </edge>
    <edge source="NLD" target="GBR">
      <data key="d0">372325946</data>
    </edge>
    <edge source="NLD" target="TZA">
      <data key="d0">685478</data>
    </edge>
    <edge source="NLD" target="USA">
      <data key="d0">139737173</data>
    </edge>
    <edge source="NLD" target="URY">
      <data key="d0">77174</data>
    </edge>
    <edge source="NIC" target="CRI">
      <data key="d0">26462</data>
    </edge>
    <edge source="NIC" target="SLV">
      <data key="d0">523803</data>
    </edge>
    <edge source="NIC" target="GTM">
      <data key="d0">249340</data>
    </edge>
    <edge source="NIC" target="HND">
      <data key="d0">306779</data>
    </edge>
    <edge source="NIC" target="PAN">
      <data key="d0">45213</data>
    </edge>
    <edge source="NIC" target="USA">
      <data key="d0">341512</data>
    </edge>
    <edge source="PAN" target="ARG">
      <data key="d0">1923793</data>
    </edge>
    <edge source="PAN" target="BOL">
      <data key="d0">724464</data>
    </edge>
    <edge source="PAN" target="BRA">
      <data key="d0">1788258</data>
    </edge>
    <edge source="PAN" target="CAN">
      <data key="d0">167506</data>
    </edge>
    <edge source="PAN" target="CHL">
      <data key="d0">16193304</data>
    </edge>
    <edge source="PAN" target="CHN">
      <data key="d0">38754</data>
    </edge>
    <edge source="PAN" target="COL">
      <data key="d0">55582450</data>
    </edge>
    <edge source="PAN" target="CRI">
      <data key="d0">7731431</data>
    </edge>
    <edge source="PAN" target="ECU">
      <data key="d0">8464731</data>
    </edge>
    <edge source="PAN" target="SLV">
      <data key="d0">3605026</data>
    </edge>
    <edge source="PAN" target="FRA">
      <data key="d0">44436</data>
    </edge>
    <edge source="PAN" target="DEU">
      <data key="d0">310138</data>
    </edge>
    <edge source="PAN" target="GTM">
      <data key="d0">9813747</data>
    </edge>
    <edge source="PAN" target="HND">
      <data key="d0">2753444</data>
    </edge>
    <edge source="PAN" target="HKG">
      <data key="d0">5835117</data>
    </edge>
    <edge source="PAN" target="ISR">
      <data key="d0">105514</data>
    </edge>
    <edge source="PAN" target="ITA">
      <data key="d0">26854</data>
    </edge>
    <edge source="PAN" target="JAM">
      <data key="d0">453160</data>
    </edge>
    <edge source="PAN" target="JPN">
      <data key="d0">39718</data>
    </edge>
    <edge source="PAN" target="MYS">
      <data key="d0">723514</data>
    </edge>
    <edge source="PAN" target="MEX">
      <data key="d0">4445511</data>
    </edge>
    <edge source="PAN" target="NZL">
      <data key="d0">48290</data>
    </edge>
    <edge source="PAN" target="NIC">
      <data key="d0">2621599</data>
    </edge>
    <edge source="PAN" target="PRY">
      <data key="d0">4471939</data>
    </edge>
    <edge source="PAN" target="PER">
      <data key="d0">5001454</data>
    </edge>
    <edge source="PAN" target="PRT">
      <data key="d0">22603</data>
    </edge>
    <edge source="PAN" target="SGP">
      <data key="d0">83682</data>
    </edge>
    <edge source="PAN" target="ESP">
      <data key="d0">118119</data>
    </edge>
    <edge source="PAN" target="CHE">
      <data key="d0">1405485</data>
    </edge>
    <edge source="PAN" target="ARE">
      <data key="d0">332540</data>
    </edge>
    <edge source="PAN" target="USA">
      <data key="d0">19358034</data>
    </edge>
    <edge source="PAN" target="URY">
      <data key="d0">5281292</data>
    </edge>
    <edge source="PRY" target="ARG">
      <data key="d0">21320</data>
    </edge>
    <edge source="PRY" target="BOL">
      <data key="d0">80141</data>
    </edge>
    <edge source="PRY" target="BRA">
      <data key="d0">123643</data>
    </edge>
    <edge source="PER" target="BEL">
      <data key="d0">29960</data>
    </edge>
    <edge source="PER" target="BOL">
      <data key="d0">254121</data>
    </edge>
    <edge source="PER" target="CHL">
      <data key="d0">346694</data>
    </edge>
    <edge source="PER" target="CHN">
      <data key="d0">29315</data>
    </edge>
    <edge source="PER" target="COL">
      <data key="d0">373646</data>
    </edge>
    <edge source="PER" target="CRI">
      <data key="d0">20281</data>
    </edge>
    <edge source="PER" target="ECU">
      <data key="d0">286827</data>
    </edge>
    <edge source="PER" target="SLV">
      <data key="d0">18438</data>
    </edge>
    <edge source="PER" target="ITA">
      <data key="d0">40366</data>
    </edge>
    <edge source="PER" target="MEX">
      <data key="d0">48058</data>
    </edge>
    <edge source="PER" target="PRY">
      <data key="d0">17175</data>
    </edge>
    <edge source="PER" target="CHE">
      <data key="d0">140541</data>
    </edge>
    <edge source="PER" target="USA">
      <data key="d0">1172726</data>
    </edge>
    <edge source="PER" target="URY">
      <data key="d0">32864</data>
    </edge>
    <edge source="SAU" target="DZA">
      <data key="d0">614934</data>
    </edge>
    <edge source="SAU" target="AUS">
      <data key="d0">204000</data>
    </edge>
    <edge source="SAU" target="BEL">
      <data key="d0">1620535</data>
    </edge>
    <edge source="SAU" target="CAN">
      <data key="d0">1940536</data>
    </edge>
    <edge source="SAU" target="DNK">
      <data key="d0">397867</data>
    </edge>
    <edge source="SAU" target="EST">
      <data key="d0">82400</data>
    </edge>
    <edge source="SAU" target="FRA">
      <data key="d0">1513869</data>
    </edge>
    <edge source="SAU" target="DEU">
      <data key="d0">2619203</data>
    </edge>
    <edge source="SAU" target="GHA">
      <data key="d0">53867</data>
    </edge>
    <edge source="SAU" target="GRC">
      <data key="d0">115200</data>
    </edge>
    <edge source="SAU" target="ITA">
      <data key="d0">524534</data>
    </edge>
    <edge source="SAU" target="JPN">
      <data key="d0">481601</data>
    </edge>
    <edge source="SAU" target="JOR">
      <data key="d0">39733</data>
    </edge>
    <edge source="SAU" target="KOR">
      <data key="d0">32800</data>
    </edge>
    <edge source="SAU" target="LBN">
      <data key="d0">548001</data>
    </edge>
    <edge source="SAU" target="MAR">
      <data key="d0">863468</data>
    </edge>
    <edge source="SAU" target="OMN">
      <data key="d0">2327736</data>
    </edge>
    <edge source="SAU" target="NLD">
      <data key="d0">41067</data>
    </edge>
    <edge source="SAU" target="NOR">
      <data key="d0">2528003</data>
    </edge>
    <edge source="SAU" target="PAK">
      <data key="d0">108267</data>
    </edge>
    <edge source="SAU" target="POL">
      <data key="d0">3941605</data>
    </edge>
    <edge source="SAU" target="PRT">
      <data key="d0">205334</data>
    </edge>
    <edge source="SAU" target="ROU">
      <data key="d0">80000</data>
    </edge>
    <edge source="SAU" target="IND">
      <data key="d0">30400</data>
    </edge>
    <edge source="SAU" target="SGP">
      <data key="d0">864801</data>
    </edge>
    <edge source="SAU" target="ESP">
      <data key="d0">2233336</data>
    </edge>
    <edge source="SAU" target="CHE">
      <data key="d0">6733608</data>
    </edge>
    <edge source="SAU" target="ARE">
      <data key="d0">14561085</data>
    </edge>
    <edge source="SAU" target="TUN">
      <data key="d0">392000</data>
    </edge>
    <edge source="SAU" target="EGY">
      <data key="d0">3417604</data>
    </edge>
    <edge source="SAU" target="GBR">
      <data key="d0">3123737</data>
    </edge>
    <edge source="SAU" target="USA">
      <data key="d0">93867</data>
    </edge>
    <edge source="ESP" target="ALB">
      <data key="d0">53270</data>
    </edge>
    <edge source="ESP" target="DZA">
      <data key="d0">1629601</data>
    </edge>
    <edge source="ESP" target="AZE">
      <data key="d0">23868</data>
    </edge>
    <edge source="ESP" target="ARG">
      <data key="d0">678800</data>
    </edge>
    <edge source="ESP" target="AUS">
      <data key="d0">1711857</data>
    </edge>
    <edge source="ESP" target="AUT">
      <data key="d0">3425851</data>
    </edge>
    <edge source="ESP" target="ARM">
      <data key="d0">22806</data>
    </edge>
    <edge source="ESP" target="BEL">
      <data key="d0">11556139</data>
    </edge>
    <edge source="ESP" target="BOL">
      <data key="d0">84326</data>
    </edge>
    <edge source="ESP" target="BRA">
      <data key="d0">8098556</data>
    </edge>
    <edge source="ESP" target="BGR">
      <data key="d0">2055066</data>
    </edge>
    <edge source="ESP" target="BLR">
      <data key="d0">46466</data>
    </edge>
    <edge source="ESP" target="CMR">
      <data key="d0">66493</data>
    </edge>
    <edge source="ESP" target="CAN">
      <data key="d0">3531318</data>
    </edge>
    <edge source="ESP" target="CHL">
      <data key="d0">2401971</data>
    </edge>
    <edge source="ESP" target="CHN">
      <data key="d0">5338334</data>
    </edge>
    <edge source="ESP" target="COL">
      <data key="d0">1984593</data>
    </edge>
    <edge source="ESP" target="CRI">
      <data key="d0">702156</data>
    </edge>
    <edge source="ESP" target="HRV">
      <data key="d0">590893</data>
    </edge>
    <edge source="ESP" target="CZE">
      <data key="d0">8881743</data>
    </edge>
    <edge source="ESP" target="BEN">
      <data key="d0">73758</data>
    </edge>
    <edge source="ESP" target="DNK">
      <data key="d0">3388132</data>
    </edge>
    <edge source="ESP" target="ECU">
      <data key="d0">712484</data>
    </edge>
    <edge source="ESP" target="SLV">
      <data key="d0">235148</data>
    </edge>
    <edge source="ESP" target="ETH">
      <data key="d0">37042</data>
    </edge>
    <edge source="ESP" target="EST">
      <data key="d0">169232</data>
    </edge>
    <edge source="ESP" target="FIN">
      <data key="d0">2162679</data>
    </edge>
    <edge source="ESP" target="FRA">
      <data key="d0">79101205</data>
    </edge>
    <edge source="ESP" target="GEO">
      <data key="d0">223789</data>
    </edge>
    <edge source="ESP" target="DEU">
      <data key="d0">55203402</data>
    </edge>
    <edge source="ESP" target="GHA">
      <data key="d0">18601</data>
    </edge>
    <edge source="ESP" target="GRC">
      <data key="d0">3505786</data>
    </edge>
    <edge source="ESP" target="GTM">
      <data key="d0">610066</data>
    </edge>
    <edge source="ESP" target="HND">
      <data key="d0">41602</data>
    </edge>
    <edge source="ESP" target="HKG">
      <data key="d0">93461224</data>
    </edge>
    <edge source="ESP" target="HUN">
      <data key="d0">1747331</data>
    </edge>
    <edge source="ESP" target="IDN">
      <data key="d0">218554</data>
    </edge>
    <edge source="ESP" target="IRL">
      <data key="d0">501669</data>
    </edge>
    <edge source="ESP" target="ISR">
      <data key="d0">2422877</data>
    </edge>
    <edge source="ESP" target="ITA">
      <data key="d0">53110036</data>
    </edge>
    <edge source="ESP" target="CIV">
      <data key="d0">241018</data>
    </edge>
    <edge source="ESP" target="JAM">
      <data key="d0">21495</data>
    </edge>
    <edge source="ESP" target="JPN">
      <data key="d0">7919795</data>
    </edge>
    <edge source="ESP" target="KAZ">
      <data key="d0">70867</data>
    </edge>
    <edge source="ESP" target="JOR">
      <data key="d0">450176</data>
    </edge>
    <edge source="ESP" target="KOR">
      <data key="d0">723768</data>
    </edge>
    <edge source="ESP" target="LBN">
      <data key="d0">983024</data>
    </edge>
    <edge source="ESP" target="LVA">
      <data key="d0">386091</data>
    </edge>
    <edge source="ESP" target="LTU">
      <data key="d0">1354893</data>
    </edge>
    <edge source="ESP" target="MYS">
      <data key="d0">1078141</data>
    </edge>
    <edge source="ESP" target="MRT">
      <data key="d0">93888</data>
    </edge>
    <edge source="ESP" target="MUS">
      <data key="d0">45774</data>
    </edge>
    <edge source="ESP" target="MEX">
      <data key="d0">6090970</data>
    </edge>
    <edge source="ESP" target="MDA">
      <data key="d0">29564</data>
    </edge>
    <edge source="ESP" target="MAR">
      <data key="d0">6502211</data>
    </edge>
    <edge source="ESP" target="OMN">
      <data key="d0">89400</data>
    </edge>
    <edge source="ESP" target="NAM">
      <data key="d0">10399</data>
    </edge>
    <edge source="ESP" target="NLD">
      <data key="d0">35937733</data>
    </edge>
    <edge source="ESP" target="NZL">
      <data key="d0">102879</data>
    </edge>
    <edge source="ESP" target="NIC">
      <data key="d0">69377</data>
    </edge>
    <edge source="ESP" target="NOR">
      <data key="d0">800426</data>
    </edge>
    <edge source="ESP" target="PAK">
      <data key="d0">52197</data>
    </edge>
    <edge source="ESP" target="PAN">
      <data key="d0">2397140</data>
    </edge>
    <edge source="ESP" target="PRY">
      <data key="d0">117277</data>
    </edge>
    <edge source="ESP" target="PER">
      <data key="d0">657201</data>
    </edge>
    <edge source="ESP" target="PHL">
      <data key="d0">150544</data>
    </edge>
    <edge source="ESP" target="POL">
      <data key="d0">7866634</data>
    </edge>
    <edge source="ESP" target="PRT">
      <data key="d0">91850132</data>
    </edge>
    <edge source="ESP" target="ROU">
      <data key="d0">3290260</data>
    </edge>
    <edge source="ESP" target="RUS">
      <data key="d0">4873679</data>
    </edge>
    <edge source="ESP" target="SAU">
      <data key="d0">1669908</data>
    </edge>
    <edge source="ESP" target="SEN">
      <data key="d0">47194</data>
    </edge>
    <edge source="ESP" target="SRB">
      <data key="d0">758195</data>
    </edge>
    <edge source="ESP" target="IND">
      <data key="d0">4198318</data>
    </edge>
    <edge source="ESP" target="SGP">
      <data key="d0">4959319</data>
    </edge>
    <edge source="ESP" target="SVK">
      <data key="d0">1338600</data>
    </edge>
    <edge source="ESP" target="VNM">
      <data key="d0">96175</data>
    </edge>
    <edge source="ESP" target="SVN">
      <data key="d0">808913</data>
    </edge>
    <edge source="ESP" target="ZAF">
      <data key="d0">1334170</data>
    </edge>
    <edge source="ESP" target="SWE">
      <data key="d0">2366452</data>
    </edge>
    <edge source="ESP" target="CHE">
      <data key="d0">37632986</data>
    </edge>
    <edge source="ESP" target="THA">
      <data key="d0">563550</data>
    </edge>
    <edge source="ESP" target="TGO">
      <data key="d0">10664</data>
    </edge>
    <edge source="ESP" target="ARE">
      <data key="d0">3648851</data>
    </edge>
    <edge source="ESP" target="TUN">
      <data key="d0">2206285</data>
    </edge>
    <edge source="ESP" target="TUR">
      <data key="d0">3961534</data>
    </edge>
    <edge source="ESP" target="UKR">
      <data key="d0">363538</data>
    </edge>
    <edge source="ESP" target="MKD">
      <data key="d0">28370</data>
    </edge>
    <edge source="ESP" target="EGY">
      <data key="d0">787237</data>
    </edge>
    <edge source="ESP" target="GBR">
      <data key="d0">15955885</data>
    </edge>
    <edge source="ESP" target="USA">
      <data key="d0">33919758</data>
    </edge>
    <edge source="ESP" target="URY">
      <data key="d0">466154</data>
    </edge>
    <edge source="CHE" target="ALB">
      <data key="d0">1233457</data>
    </edge>
    <edge source="CHE" target="DZA">
      <data key="d0">4720776</data>
    </edge>
    <edge source="CHE" target="AZE">
      <data key="d0">24639528</data>
    </edge>
    <edge source="CHE" target="ARG">
      <data key="d0">60308233</data>
    </edge>
    <edge source="CHE" target="AUS">
      <data key="d0">176877011</data>
    </edge>
    <edge source="CHE" target="AUT">
      <data key="d0">288271173</data>
    </edge>
    <edge source="CHE" target="ARM">
      <data key="d0">10932966</data>
    </edge>
    <edge source="CHE" target="BEL">
      <data key="d0">130515483</data>
    </edge>
    <edge source="CHE" target="BOL">
      <data key="d0">2226629</data>
    </edge>
    <edge source="CHE" target="BWA">
      <data key="d0">44998</data>
    </edge>
    <edge source="CHE" target="BRA">
      <data key="d0">63533707</data>
    </edge>
    <edge source="CHE" target="BGR">
      <data key="d0">10663372</data>
    </edge>
    <edge source="CHE" target="BLR">
      <data key="d0">4944232</data>
    </edge>
    <edge source="CHE" target="KHM">
      <data key="d0">251507</data>
    </edge>
    <edge source="CHE" target="CMR">
      <data key="d0">1190740</data>
    </edge>
    <edge source="CHE" target="CAN">
      <data key="d0">132951374</data>
    </edge>
    <edge source="CHE" target="LKA">
      <data key="d0">1816201</data>
    </edge>
    <edge source="CHE" target="CHL">
      <data key="d0">15948571</data>
    </edge>
    <edge source="CHE" target="CHN">
      <data key="d0">1778147651</data>
    </edge>
    <edge source="CHE" target="COL">
      <data key="d0">25078151</data>
    </edge>
    <edge source="CHE" target="CRI">
      <data key="d0">4771150</data>
    </edge>
    <edge source="CHE" target="HRV">
      <data key="d0">6096980</data>
    </edge>
    <edge source="CHE" target="CZE">
      <data key="d0">43899027</data>
    </edge>
    <edge source="CHE" target="DNK">
      <data key="d0">56351034</data>
    </edge>
    <edge source="CHE" target="ECU">
      <data key="d0">2985396</data>
    </edge>
    <edge source="CHE" target="SLV">
      <data key="d0">540897</data>
    </edge>
    <edge source="CHE" target="ETH">
      <data key="d0">1098192</data>
    </edge>
    <edge source="CHE" target="EST">
      <data key="d0">4143746</data>
    </edge>
    <edge source="CHE" target="FIN">
      <data key="d0">33755293</data>
    </edge>
    <edge source="CHE" target="FRA">
      <data key="d0">1465481302</data>
    </edge>
    <edge source="CHE" target="GEO">
      <data key="d0">7230029</data>
    </edge>
    <edge source="CHE" target="DEU">
      <data key="d0">1472564362</data>
    </edge>
    <edge source="CHE" target="GHA">
      <data key="d0">158402</data>
    </edge>
    <edge source="CHE" target="GRC">
      <data key="d0">77862387</data>
    </edge>
    <edge source="CHE" target="GTM">
      <data key="d0">2970526</data>
    </edge>
    <edge source="CHE" target="HND">
      <data key="d0">1612080</data>
    </edge>
    <edge source="CHE" target="HKG">
      <data key="d0">4692074278</data>
    </edge>
    <edge source="CHE" target="HUN">
      <data key="d0">14704863</data>
    </edge>
    <edge source="CHE" target="IDN">
      <data key="d0">5872970</data>
    </edge>
    <edge source="CHE" target="IRL">
      <data key="d0">2525047</data>
    </edge>
    <edge source="CHE" target="ISR">
      <data key="d0">86498172</data>
    </edge>
    <edge source="CHE" target="ITA">
      <data key="d0">1272997722</data>
    </edge>
    <edge source="CHE" target="CIV">
      <data key="d0">1407672</data>
    </edge>
    <edge source="CHE" target="JAM">
      <data key="d0">8603765</data>
    </edge>
    <edge source="CHE" target="JPN">
      <data key="d0">1174079975</data>
    </edge>
    <edge source="CHE" target="KAZ">
      <data key="d0">19515326</data>
    </edge>
    <edge source="CHE" target="JOR">
      <data key="d0">54922180</data>
    </edge>
    <edge source="CHE" target="KOR">
      <data key="d0">517567189</data>
    </edge>
    <edge source="CHE" target="KGZ">
      <data key="d0">1413092</data>
    </edge>
    <edge source="CHE" target="LBN">
      <data key="d0">51300802</data>
    </edge>
    <edge source="CHE" target="LVA">
      <data key="d0">5054748</data>
    </edge>
    <edge source="CHE" target="LTU">
      <data key="d0">5110003</data>
    </edge>
    <edge source="CHE" target="MDG">
      <data key="d0">71743</data>
    </edge>
    <edge source="CHE" target="MYS">
      <data key="d0">102359851</data>
    </edge>
    <edge source="CHE" target="MUS">
      <data key="d0">7126787</data>
    </edge>
    <edge source="CHE" target="MEX">
      <data key="d0">213703935</data>
    </edge>
    <edge source="CHE" target="MDA">
      <data key="d0">1988295</data>
    </edge>
    <edge source="CHE" target="MAR">
      <data key="d0">25461747</data>
    </edge>
    <edge source="CHE" target="OMN">
      <data key="d0">73026479</data>
    </edge>
    <edge source="CHE" target="NAM">
      <data key="d0">54561</data>
    </edge>
    <edge source="CHE" target="NLD">
      <data key="d0">202873334</data>
    </edge>
    <edge source="CHE" target="NZL">
      <data key="d0">5954199</data>
    </edge>
    <edge source="CHE" target="NIC">
      <data key="d0">121117</data>
    </edge>
    <edge source="CHE" target="NOR">
      <data key="d0">40700968</data>
    </edge>
    <edge source="CHE" target="PAK">
      <data key="d0">31990430</data>
    </edge>
    <edge source="CHE" target="PAN">
      <data key="d0">72893490</data>
    </edge>
    <edge source="CHE" target="PRY">
      <data key="d0">4019976</data>
    </edge>
    <edge source="CHE" target="PER">
      <data key="d0">17895084</data>
    </edge>
    <edge source="CHE" target="PHL">
      <data key="d0">32734614</data>
    </edge>
    <edge source="CHE" target="POL">
      <data key="d0">37861399</data>
    </edge>
    <edge source="CHE" target="PRT">
      <data key="d0">119781825</data>
    </edge>
    <edge source="CHE" target="ROU">
      <data key="d0">13090457</data>
    </edge>
    <edge source="CHE" target="RUS">
      <data key="d0">301524825</data>
    </edge>
    <edge source="CHE" target="SAU">
      <data key="d0">353024788</data>
    </edge>
    <edge source="CHE" target="SEN">
      <data key="d0">287484</data>
    </edge>
    <edge source="CHE" target="SRB">
      <data key="d0">12621918</data>
    </edge>
    <edge source="CHE" target="IND">
      <data key="d0">126194673</data>
    </edge>
    <edge source="CHE" target="SGP">
      <data key="d0">1220928153</data>
    </edge>
    <edge source="CHE" target="SVK">
      <data key="d0">9998466</data>
    </edge>
    <edge source="CHE" target="VNM">
      <data key="d0">15649267</data>
    </edge>
    <edge source="CHE" target="SVN">
      <data key="d0">12616641</data>
    </edge>
    <edge source="CHE" target="ZAF">
      <data key="d0">54658610</data>
    </edge>
    <edge source="CHE" target="ESP">
      <data key="d0">457749025</data>
    </edge>
    <edge source="CHE" target="SWE">
      <data key="d0">83015962</data>
    </edge>
    <edge source="CHE" target="THA">
      <data key="d0">294808089</data>
    </edge>
    <edge source="CHE" target="TGO">
      <data key="d0">269757</data>
    </edge>
    <edge source="CHE" target="ARE">
      <data key="d0">925472871</data>
    </edge>
    <edge source="CHE" target="TUN">
      <data key="d0">7130208</data>
    </edge>
    <edge source="CHE" target="TUR">
      <data key="d0">140949812</data>
    </edge>
    <edge source="CHE" target="UGA">
      <data key="d0">31596</data>
    </edge>
    <edge source="CHE" target="UKR">
      <data key="d0">72338811</data>
    </edge>
    <edge source="CHE" target="MKD">
      <data key="d0">728930</data>
    </edge>
    <edge source="CHE" target="EGY">
      <data key="d0">27420365</data>
    </edge>
    <edge source="CHE" target="GBR">
      <data key="d0">871764458</data>
    </edge>
    <edge source="CHE" target="TZA">
      <data key="d0">216217</data>
    </edge>
    <edge source="CHE" target="USA">
      <data key="d0">2439829500</data>
    </edge>
    <edge source="CHE" target="BFA">
      <data key="d0">12249</data>
    </edge>
    <edge source="CHE" target="URY">
      <data key="d0">15642407</data>
    </edge>
    <edge source="ARE" target="DZA">
      <data key="d0">4333414</data>
    </edge>
    <edge source="ARE" target="AZE">
      <data key="d0">9868361</data>
    </edge>
    <edge source="ARE" target="AUS">
      <data key="d0">629298</data>
    </edge>
    <edge source="ARE" target="AUT">
      <data key="d0">649705</data>
    </edge>
    <edge source="ARE" target="ARM">
      <data key="d0">1918254</data>
    </edge>
    <edge source="ARE" target="BEL">
      <data key="d0">1054411</data>
    </edge>
    <edge source="ARE" target="BWA">
      <data key="d0">53807</data>
    </edge>
    <edge source="ARE" target="BRA">
      <data key="d0">12765</data>
    </edge>
    <edge source="ARE" target="BGR">
      <data key="d0">149769</data>
    </edge>
    <edge source="ARE" target="BDI">
      <data key="d0">184954</data>
    </edge>
    <edge source="ARE" target="CMR">
      <data key="d0">1080782</data>
    </edge>
    <edge source="ARE" target="CAN">
      <data key="d0">184079</data>
    </edge>
    <edge source="ARE" target="LKA">
      <data key="d0">1468235</data>
    </edge>
    <edge source="ARE" target="CHL">
      <data key="d0">34381</data>
    </edge>
    <edge source="ARE" target="CHN">
      <data key="d0">3267744</data>
    </edge>
    <edge source="ARE" target="BEN">
      <data key="d0">2047284</data>
    </edge>
    <edge source="ARE" target="DNK">
      <data key="d0">13044</data>
    </edge>
    <edge source="ARE" target="ETH">
      <data key="d0">4028842</data>
    </edge>
    <edge source="ARE" target="FIN">
      <data key="d0">544441</data>
    </edge>
    <edge source="ARE" target="FRA">
      <data key="d0">8867190</data>
    </edge>
    <edge source="ARE" target="GEO">
      <data key="d0">918365</data>
    </edge>
    <edge source="ARE" target="GMB">
      <data key="d0">21033</data>
    </edge>
    <edge source="ARE" target="DEU">
      <data key="d0">8490921</data>
    </edge>
    <edge source="ARE" target="GHA">
      <data key="d0">2493253</data>
    </edge>
    <edge source="ARE" target="GRC">
      <data key="d0">36631</data>
    </edge>
    <edge source="ARE" target="GTM">
      <data key="d0">53145</data>
    </edge>
    <edge source="ARE" target="HKG">
      <data key="d0">77941586</data>
    </edge>
    <edge source="ARE" target="IDN">
      <data key="d0">37932</data>
    </edge>
    <edge source="ARE" target="IRL">
      <data key="d0">28016</data>
    </edge>
    <edge source="ARE" target="ITA">
      <data key="d0">1817230</data>
    </edge>
    <edge source="ARE" target="CIV">
      <data key="d0">1068670</data>
    </edge>
    <edge source="ARE" target="JPN">
      <data key="d0">11860728</data>
    </edge>
    <edge source="ARE" target="KAZ">
      <data key="d0">8975405</data>
    </edge>
    <edge source="ARE" target="JOR">
      <data key="d0">23756650</data>
    </edge>
    <edge source="ARE" target="KOR">
      <data key="d0">673267</data>
    </edge>
    <edge source="ARE" target="KGZ">
      <data key="d0">1187007</data>
    </edge>
    <edge source="ARE" target="LBN">
      <data key="d0">26428750</data>
    </edge>
    <edge source="ARE" target="LVA">
      <data key="d0">160556</data>
    </edge>
    <edge source="ARE" target="LTU">
      <data key="d0">676267</data>
    </edge>
    <edge source="ARE" target="MDG">
      <data key="d0">358026</data>
    </edge>
    <edge source="ARE" target="MWI">
      <data key="d0">774776</data>
    </edge>
    <edge source="ARE" target="MYS">
      <data key="d0">2625781</data>
    </edge>
    <edge source="ARE" target="MRT">
      <data key="d0">30344</data>
    </edge>
    <edge source="ARE" target="MUS">
      <data key="d0">498857</data>
    </edge>
    <edge source="ARE" target="MEX">
      <data key="d0">10001</data>
    </edge>
    <edge source="ARE" target="MAR">
      <data key="d0">1827241</data>
    </edge>
    <edge source="ARE" target="MOZ">
      <data key="d0">317038</data>
    </edge>
    <edge source="ARE" target="OMN">
      <data key="d0">23330835</data>
    </edge>
    <edge source="ARE" target="NAM">
      <data key="d0">59274</data>
    </edge>
    <edge source="ARE" target="NLD">
      <data key="d0">5728526</data>
    </edge>
    <edge source="ARE" target="NZL">
      <data key="d0">103376</data>
    </edge>
    <edge source="ARE" target="NER">
      <data key="d0">12615</data>
    </edge>
    <edge source="ARE" target="NOR">
      <data key="d0">196620</data>
    </edge>
    <edge source="ARE" target="PAK">
      <data key="d0">9588924</data>
    </edge>
    <edge source="ARE" target="PHL">
      <data key="d0">60267</data>
    </edge>
    <edge source="ARE" target="POL">
      <data key="d0">207575</data>
    </edge>
    <edge source="ARE" target="ROU">
      <data key="d0">63434</data>
    </edge>
    <edge source="ARE" target="RUS">
      <data key="d0">17607401</data>
    </edge>
    <edge source="ARE" target="SAU">
      <data key="d0">118231397</data>
    </edge>
    <edge source="ARE" target="SEN">
      <data key="d0">489268</data>
    </edge>
    <edge source="ARE" target="SRB">
      <data key="d0">22198</data>
    </edge>
    <edge source="ARE" target="IND">
      <data key="d0">37460986</data>
    </edge>
    <edge source="ARE" target="SGP">
      <data key="d0">10966350</data>
    </edge>
    <edge source="ARE" target="SVK">
      <data key="d0">27187</data>
    </edge>
    <edge source="ARE" target="VNM">
      <data key="d0">847668</data>
    </edge>
    <edge source="ARE" target="ZAF">
      <data key="d0">10488386</data>
    </edge>
    <edge source="ARE" target="ZWE">
      <data key="d0">1114637</data>
    </edge>
    <edge source="ARE" target="ESP">
      <data key="d0">165937</data>
    </edge>
    <edge source="ARE" target="SWE">
      <data key="d0">681787</data>
    </edge>
    <edge source="ARE" target="CHE">
      <data key="d0">181208323</data>
    </edge>
    <edge source="ARE" target="THA">
      <data key="d0">1141744</data>
    </edge>
    <edge source="ARE" target="TGO">
      <data key="d0">60232</data>
    </edge>
    <edge source="ARE" target="TUN">
      <data key="d0">2030550</data>
    </edge>
    <edge source="ARE" target="TUR">
      <data key="d0">21214392</data>
    </edge>
    <edge source="ARE" target="UGA">
      <data key="d0">1189474</data>
    </edge>
    <edge source="ARE" target="UKR">
      <data key="d0">942288</data>
    </edge>
    <edge source="ARE" target="EGY">
      <data key="d0">21369430</data>
    </edge>
    <edge source="ARE" target="GBR">
      <data key="d0">12042101</data>
    </edge>
    <edge source="ARE" target="TZA">
      <data key="d0">9595138</data>
    </edge>
    <edge source="ARE" target="USA">
      <data key="d0">16400066</data>
    </edge>
    <edge source="TUR" target="ALB">
      <data key="d0">130284</data>
    </edge>
    <edge source="TUR" target="DZA">
      <data key="d0">63822</data>
    </edge>
    <edge source="TUR" target="AZE">
      <data key="d0">2139195</data>
    </edge>
    <edge source="TUR" target="AUT">
      <data key="d0">2356821</data>
    </edge>
    <edge source="TUR" target="BEL">
      <data key="d0">423286</data>
    </edge>
    <edge source="TUR" target="BRA">
      <data key="d0">25152</data>
    </edge>
    <edge source="TUR" target="BGR">
      <data key="d0">358977</data>
    </edge>
    <edge source="TUR" target="BLR">
      <data key="d0">194875</data>
    </edge>
    <edge source="TUR" target="CMR">
      <data key="d0">77928</data>
    </edge>
    <edge source="TUR" target="CAN">
      <data key="d0">124071</data>
    </edge>
    <edge source="TUR" target="CHL">
      <data key="d0">155710</data>
    </edge>
    <edge source="TUR" target="CHN">
      <data key="d0">234926</data>
    </edge>
    <edge source="TUR" target="COL">
      <data key="d0">46846</data>
    </edge>
    <edge source="TUR" target="HRV">
      <data key="d0">68371</data>
    </edge>
    <edge source="TUR" target="CZE">
      <data key="d0">1101014</data>
    </edge>
    <edge source="TUR" target="EST">
      <data key="d0">309010</data>
    </edge>
    <edge source="TUR" target="FIN">
      <data key="d0">27784</data>
    </edge>
    <edge source="TUR" target="FRA">
      <data key="d0">3044354</data>
    </edge>
    <edge source="TUR" target="GEO">
      <data key="d0">598160</data>
    </edge>
    <edge source="TUR" target="DEU">
      <data key="d0">3409555</data>
    </edge>
    <edge source="TUR" target="GHA">
      <data key="d0">27914</data>
    </edge>
    <edge source="TUR" target="GRC">
      <data key="d0">350767</data>
    </edge>
    <edge source="TUR" target="HKG">
      <data key="d0">1653878</data>
    </edge>
    <edge source="TUR" target="HUN">
      <data key="d0">95436</data>
    </edge>
    <edge source="TUR" target="IDN">
      <data key="d0">11276</data>
    </edge>
    <edge source="TUR" target="ISR">
      <data key="d0">414994</data>
    </edge>
    <edge source="TUR" target="ITA">
      <data key="d0">2785560</data>
    </edge>
    <edge source="TUR" target="JPN">
      <data key="d0">92348</data>
    </edge>
    <edge source="TUR" target="KAZ">
      <data key="d0">906985</data>
    </edge>
    <edge source="TUR" target="JOR">
      <data key="d0">158045</data>
    </edge>
    <edge source="TUR" target="KOR">
      <data key="d0">292045</data>
    </edge>
    <edge source="TUR" target="KGZ">
      <data key="d0">220575</data>
    </edge>
    <edge source="TUR" target="LBN">
      <data key="d0">292721</data>
    </edge>
    <edge source="TUR" target="LVA">
      <data key="d0">172378</data>
    </edge>
    <edge source="TUR" target="LTU">
      <data key="d0">815061</data>
    </edge>
    <edge source="TUR" target="MRT">
      <data key="d0">13272</data>
    </edge>
    <edge source="TUR" target="MUS">
      <data key="d0">40119</data>
    </edge>
    <edge source="TUR" target="MEX">
      <data key="d0">125741</data>
    </edge>
    <edge source="TUR" target="MDA">
      <data key="d0">154083</data>
    </edge>
    <edge source="TUR" target="MAR">
      <data key="d0">165071</data>
    </edge>
    <edge source="TUR" target="OMN">
      <data key="d0">16013</data>
    </edge>
    <edge source="TUR" target="NLD">
      <data key="d0">373794</data>
    </edge>
    <edge source="TUR" target="PAK">
      <data key="d0">325237</data>
    </edge>
    <edge source="TUR" target="PHL">
      <data key="d0">34354</data>
    </edge>
    <edge source="TUR" target="POL">
      <data key="d0">2208786</data>
    </edge>
    <edge source="TUR" target="PRT">
      <data key="d0">163187</data>
    </edge>
    <edge source="TUR" target="ROU">
      <data key="d0">912380</data>
    </edge>
    <edge source="TUR" target="RUS">
      <data key="d0">1140990</data>
    </edge>
    <edge source="TUR" target="SAU">
      <data key="d0">284524</data>
    </edge>
    <edge source="TUR" target="SEN">
      <data key="d0">16042</data>
    </edge>
    <edge source="TUR" target="SRB">
      <data key="d0">593162</data>
    </edge>
    <edge source="TUR" target="IND">
      <data key="d0">506624</data>
    </edge>
    <edge source="TUR" target="SGP">
      <data key="d0">253516</data>
    </edge>
    <edge source="TUR" target="SVK">
      <data key="d0">30260</data>
    </edge>
    <edge source="TUR" target="SVN">
      <data key="d0">63741</data>
    </edge>
    <edge source="TUR" target="ESP">
      <data key="d0">132145</data>
    </edge>
    <edge source="TUR" target="SWE">
      <data key="d0">155460</data>
    </edge>
    <edge source="TUR" target="CHE">
      <data key="d0">1571641</data>
    </edge>
    <edge source="TUR" target="THA">
      <data key="d0">46603</data>
    </edge>
    <edge source="TUR" target="ARE">
      <data key="d0">2251875</data>
    </edge>
    <edge source="TUR" target="TUN">
      <data key="d0">248614</data>
    </edge>
    <edge source="TUR" target="UKR">
      <data key="d0">571229</data>
    </edge>
    <edge source="TUR" target="MKD">
      <data key="d0">286900</data>
    </edge>
    <edge source="TUR" target="EGY">
      <data key="d0">329270</data>
    </edge>
    <edge source="TUR" target="GBR">
      <data key="d0">1094272</data>
    </edge>
    <edge source="TUR" target="USA">
      <data key="d0">655808</data>
    </edge>
    <edge source="EGY" target="FRA">
      <data key="d0">93092</data>
    </edge>
    <edge source="EGY" target="DEU">
      <data key="d0">18462</data>
    </edge>
    <edge source="EGY" target="JOR">
      <data key="d0">213894</data>
    </edge>
    <edge source="EGY" target="LBN">
      <data key="d0">21861</data>
    </edge>
    <edge source="EGY" target="NLD">
      <data key="d0">67218</data>
    </edge>
    <edge source="EGY" target="NER">
      <data key="d0">13786</data>
    </edge>
    <edge source="EGY" target="SAU">
      <data key="d0">143813</data>
    </edge>
    <edge source="EGY" target="SEN">
      <data key="d0">47987</data>
    </edge>
    <edge source="EGY" target="ARE">
      <data key="d0">26447</data>
    </edge>
    <edge source="EGY" target="USA">
      <data key="d0">33844</data>
    </edge>
    <edge source="USA" target="ALB">
      <data key="d0">51415</data>
    </edge>
    <edge source="USA" target="DZA">
      <data key="d0">807071</data>
    </edge>
    <edge source="USA" target="AZE">
      <data key="d0">797848</data>
    </edge>
    <edge source="USA" target="ARG">
      <data key="d0">75933952</data>
    </edge>
    <edge source="USA" target="AUS">
      <data key="d0">139571001</data>
    </edge>
    <edge source="USA" target="AUT">
      <data key="d0">18015802</data>
    </edge>
    <edge source="USA" target="ARM">
      <data key="d0">96558</data>
    </edge>
    <edge source="USA" target="BEL">
      <data key="d0">89619189</data>
    </edge>
    <edge source="USA" target="BOL">
      <data key="d0">7265002</data>
    </edge>
    <edge source="USA" target="BWA">
      <data key="d0">373021</data>
    </edge>
    <edge source="USA" target="BRA">
      <data key="d0">216958886</data>
    </edge>
    <edge source="USA" target="BGR">
      <data key="d0">402925</data>
    </edge>
    <edge source="USA" target="BLR">
      <data key="d0">10108251</data>
    </edge>
    <edge source="USA" target="KHM">
      <data key="d0">122787</data>
    </edge>
    <edge source="USA" target="CMR">
      <data key="d0">99240</data>
    </edge>
    <edge source="USA" target="CAN">
      <data key="d0">1054558778</data>
    </edge>
    <edge source="USA" target="LKA">
      <data key="d0">2216511</data>
    </edge>
    <edge source="USA" target="CHL">
      <data key="d0">60451660</data>
    </edge>
    <edge source="USA" target="CHN">
      <data key="d0">900789201</data>
    </edge>
    <edge source="USA" target="COL">
      <data key="d0">109062540</data>
    </edge>
    <edge source="USA" target="CRI">
      <data key="d0">22710348</data>
    </edge>
    <edge source="USA" target="HRV">
      <data key="d0">268783</data>
    </edge>
    <edge source="USA" target="CZE">
      <data key="d0">18847187</data>
    </edge>
    <edge source="USA" target="DNK">
      <data key="d0">8503412</data>
    </edge>
    <edge source="USA" target="ECU">
      <data key="d0">29952113</data>
    </edge>
    <edge source="USA" target="SLV">
      <data key="d0">12199626</data>
    </edge>
    <edge source="USA" target="ETH">
      <data key="d0">521561</data>
    </edge>
    <edge source="USA" target="EST">
      <data key="d0">1701573</data>
    </edge>
    <edge source="USA" target="FIN">
      <data key="d0">14626518</data>
    </edge>
    <edge source="USA" target="FRA">
      <data key="d0">192683969</data>
    </edge>
    <edge source="USA" target="GEO">
      <data key="d0">555016</data>
    </edge>
    <edge source="USA" target="DEU">
      <data key="d0">517240081</data>
    </edge>
    <edge source="USA" target="GHA">
      <data key="d0">477756</data>
    </edge>
    <edge source="USA" target="GRC">
      <data key="d0">1313033</data>
    </edge>
    <edge source="USA" target="GTM">
      <data key="d0">16810744</data>
    </edge>
    <edge source="USA" target="HND">
      <data key="d0">11565574</data>
    </edge>
    <edge source="USA" target="HKG">
      <data key="d0">597036473</data>
    </edge>
    <edge source="USA" target="HUN">
      <data key="d0">3705350</data>
    </edge>
    <edge source="USA" target="IDN">
      <data key="d0">26056269</data>
    </edge>
    <edge source="USA" target="IRL">
      <data key="d0">50139841</data>
    </edge>
    <edge source="USA" target="ISR">
      <data key="d0">153890426</data>
    </edge>
    <edge source="USA" target="ITA">
      <data key="d0">121544120</data>
    </edge>
    <edge source="USA" target="CIV">
      <data key="d0">244229</data>
    </edge>
    <edge source="USA" target="JAM">
      <data key="d0">16104083</data>
    </edge>
    <edge source="USA" target="JPN">
      <data key="d0">874815940</data>
    </edge>
    <edge source="USA" target="KAZ">
      <data key="d0">1391023</data>
    </edge>
    <edge source="USA" target="JOR">
      <data key="d0">1443157</data>
    </edge>
    <edge source="USA" target="KOR">
      <data key="d0">269713855</data>
    </edge>
    <edge source="USA" target="KGZ">
      <data key="d0">31654</data>
    </edge>
    <edge source="USA" target="LBN">
      <data key="d0">1966533</data>
    </edge>
    <edge source="USA" target="LVA">
      <data key="d0">2479514</data>
    </edge>
    <edge source="USA" target="LTU">
      <data key="d0">2728057</data>
    </edge>
    <edge source="USA" target="MDG">
      <data key="d0">18537</data>
    </edge>
    <edge source="USA" target="MYS">
      <data key="d0">39811628</data>
    </edge>
    <edge source="USA" target="MRT">
      <data key="d0">36978</data>
    </edge>
    <edge source="USA" target="MUS">
      <data key="d0">1029844</data>
    </edge>
    <edge source="USA" target="MEX">
      <data key="d0">749718277</data>
    </edge>
    <edge source="USA" target="MDA">
      <data key="d0">123873</data>
    </edge>
    <edge source="USA" target="MAR">
      <data key="d0">653923</data>
    </edge>
    <edge source="USA" target="MOZ">
      <data key="d0">267298</data>
    </edge>
    <edge source="USA" target="OMN">
      <data key="d0">5980024</data>
    </edge>
    <edge source="USA" target="NAM">
      <data key="d0">69257</data>
    </edge>
    <edge source="USA" target="NLD">
      <data key="d0">256753744</data>
    </edge>
    <edge source="USA" target="NZL">
      <data key="d0">12816281</data>
    </edge>
    <edge source="USA" target="NIC">
      <data key="d0">3465443</data>
    </edge>
    <edge source="USA" target="NER">
      <data key="d0">32510</data>
    </edge>
    <edge source="USA" target="NOR">
      <data key="d0">6433635</data>
    </edge>
    <edge source="USA" target="PAK">
      <data key="d0">1953783</data>
    </edge>
    <edge source="USA" target="PAN">
      <data key="d0">55718078</data>
    </edge>
    <edge source="USA" target="PRY">
      <data key="d0">36507090</data>
    </edge>
    <edge source="USA" target="PER">
      <data key="d0">50758656</data>
    </edge>
    <edge source="USA" target="PHL">
      <data key="d0">25554237</data>
    </edge>
    <edge source="USA" target="POL">
      <data key="d0">39935427</data>
    </edge>
    <edge source="USA" target="PRT">
      <data key="d0">2412655</data>
    </edge>
    <edge source="USA" target="ROU">
      <data key="d0">1574147</data>
    </edge>
    <edge source="USA" target="RUS">
      <data key="d0">58500101</data>
    </edge>
    <edge source="USA" target="SAU">
      <data key="d0">23939797</data>
    </edge>
    <edge source="USA" target="SEN">
      <data key="d0">564297</data>
    </edge>
    <edge source="USA" target="SRB">
      <data key="d0">610972</data>
    </edge>
    <edge source="USA" target="IND">
      <data key="d0">109623399</data>
    </edge>
    <edge source="USA" target="SGP">
      <data key="d0">250804508</data>
    </edge>
    <edge source="USA" target="SVK">
      <data key="d0">3167126</data>
    </edge>
    <edge source="USA" target="VNM">
      <data key="d0">21638740</data>
    </edge>
    <edge source="USA" target="SVN">
      <data key="d0">2178892</data>
    </edge>
    <edge source="USA" target="ZAF">
      <data key="d0">19571783</data>
    </edge>
    <edge source="USA" target="ZWE">
      <data key="d0">278834</data>
    </edge>
    <edge source="USA" target="ESP">
      <data key="d0">24727936</data>
    </edge>
    <edge source="USA" target="SWE">
      <data key="d0">24985241</data>
    </edge>
    <edge source="USA" target="CHE">
      <data key="d0">339635260</data>
    </edge>
    <edge source="USA" target="THA">
      <data key="d0">80018391</data>
    </edge>
    <edge source="USA" target="TGO">
      <data key="d0">244900</data>
    </edge>
    <edge source="USA" target="ARE">
      <data key="d0">77678514</data>
    </edge>
    <edge source="USA" target="TUN">
      <data key="d0">326725</data>
    </edge>
    <edge source="USA" target="TUR">
      <data key="d0">24719294</data>
    </edge>
    <edge source="USA" target="UGA">
      <data key="d0">200325</data>
    </edge>
    <edge source="USA" target="UKR">
      <data key="d0">1992508</data>
    </edge>
    <edge source="USA" target="MKD">
      <data key="d0">487154</data>
    </edge>
    <edge source="USA" target="EGY">
      <data key="d0">5182967</data>
    </edge>
    <edge source="USA" target="GBR">
      <data key="d0">326192185</data>
    </edge>
    <edge source="USA" target="TZA">
      <data key="d0">205790</data>
    </edge>
    <edge source="USA" target="BFA">
      <data key="d0">71519</data>
    </edge>
    <edge source="USA" target="URY">
      <data key="d0">32644515</data>
    </edge>
    <edge source="URY" target="ARG">
      <data key="d0">11628</data>
    </edge>
    <edge source="URY" target="PRY">
      <data key="d0">11407</data>
    </edge>
    <edge source="URY" target="PRT">
      <data key="d0">25035</data>
    </edge>
    <edge source="URY" target="USA">
      <data key="d0">130355</data>
    </edge>
    <edge source="ARM" target="BGR">
      <data key="d0">692526</data>
    </edge>
    <edge source="ARM" target="FRA">
      <data key="d0">178319</data>
    </edge>
    <edge source="ARM" target="DEU">
      <data key="d0">354181</data>
    </edge>
    <edge source="ARM" target="ISR">
      <data key="d0">177852</data>
    </edge>
    <edge source="ARM" target="ITA">
      <data key="d0">21882</data>
    </edge>
    <edge source="ARM" target="NLD">
      <data key="d0">43139</data>
    </edge>
    <edge source="ARM" target="IND">
      <data key="d0">33491</data>
    </edge>
    <edge source="ARM" target="SGP">
      <data key="d0">125907</data>
    </edge>
    <edge source="ARM" target="SVN">
      <data key="d0">10751</data>
    </edge>
    <edge source="ARM" target="ESP">
      <data key="d0">15972</data>
    </edge>
    <edge source="ARM" target="CHE">
      <data key="d0">10800850</data>
    </edge>
    <edge source="ARM" target="ARE">
      <data key="d0">24067</data>
    </edge>
    <edge source="ARM" target="USA">
      <data key="d0">755530</data>
    </edge>
    <edge source="BGR" target="ALB">
      <data key="d0">30968</data>
    </edge>
    <edge source="BGR" target="ARG">
      <data key="d0">323318</data>
    </edge>
    <edge source="BGR" target="AUT">
      <data key="d0">3023078</data>
    </edge>
    <edge source="BGR" target="ARM">
      <data key="d0">23919</data>
    </edge>
    <edge source="BGR" target="BRA">
      <data key="d0">4156290</data>
    </edge>
    <edge source="BGR" target="CAN">
      <data key="d0">1917098</data>
    </edge>
    <edge source="BGR" target="CHL">
      <data key="d0">237645</data>
    </edge>
    <edge source="BGR" target="HRV">
      <data key="d0">10213</data>
    </edge>
    <edge source="BGR" target="CZE">
      <data key="d0">249263</data>
    </edge>
    <edge source="BGR" target="EST">
      <data key="d0">14879</data>
    </edge>
    <edge source="BGR" target="FIN">
      <data key="d0">472694</data>
    </edge>
    <edge source="BGR" target="FRA">
      <data key="d0">1895748</data>
    </edge>
    <edge source="BGR" target="DEU">
      <data key="d0">17002694</data>
    </edge>
    <edge source="BGR" target="GRC">
      <data key="d0">639598</data>
    </edge>
    <edge source="BGR" target="HKG">
      <data key="d0">7257276</data>
    </edge>
    <edge source="BGR" target="HUN">
      <data key="d0">52936</data>
    </edge>
    <edge source="BGR" target="IRL">
      <data key="d0">23001</data>
    </edge>
    <edge source="BGR" target="ISR">
      <data key="d0">2282716</data>
    </edge>
    <edge source="BGR" target="ITA">
      <data key="d0">783896</data>
    </edge>
    <edge source="BGR" target="JPN">
      <data key="d0">373078</data>
    </edge>
    <edge source="BGR" target="LBN">
      <data key="d0">22553</data>
    </edge>
    <edge source="BGR" target="LVA">
      <data key="d0">74594</data>
    </edge>
    <edge source="BGR" target="LTU">
      <data key="d0">31386</data>
    </edge>
    <edge source="BGR" target="NLD">
      <data key="d0">3125850</data>
    </edge>
    <edge source="BGR" target="NOR">
      <data key="d0">22955</data>
    </edge>
    <edge source="BGR" target="PHL">
      <data key="d0">304683</data>
    </edge>
    <edge source="BGR" target="POL">
      <data key="d0">1517345</data>
    </edge>
    <edge source="BGR" target="PRT">
      <data key="d0">11444</data>
    </edge>
    <edge source="BGR" target="ROU">
      <data key="d0">676107</data>
    </edge>
    <edge source="BGR" target="RUS">
      <data key="d0">1916030</data>
    </edge>
    <edge source="BGR" target="SRB">
      <data key="d0">450110</data>
    </edge>
    <edge source="BGR" target="IND">
      <data key="d0">505706</data>
    </edge>
    <edge source="BGR" target="SGP">
      <data key="d0">70453</data>
    </edge>
    <edge source="BGR" target="SVK">
      <data key="d0">76338</data>
    </edge>
    <edge source="BGR" target="SVN">
      <data key="d0">265775</data>
    </edge>
    <edge source="BGR" target="ESP">
      <data key="d0">678146</data>
    </edge>
    <edge source="BGR" target="SWE">
      <data key="d0">265773</data>
    </edge>
    <edge source="BGR" target="CHE">
      <data key="d0">9609452</data>
    </edge>
    <edge source="BGR" target="TUR">
      <data key="d0">693308</data>
    </edge>
    <edge source="BGR" target="UKR">
      <data key="d0">45153</data>
    </edge>
    <edge source="BGR" target="MKD">
      <data key="d0">677650</data>
    </edge>
    <edge source="BGR" target="EGY">
      <data key="d0">11484</data>
    </edge>
    <edge source="BGR" target="GBR">
      <data key="d0">919103</data>
    </edge>
    <edge source="BGR" target="USA">
      <data key="d0">2622673</data>
    </edge>
    <edge source="ITA" target="ALB">
      <data key="d0">2188683</data>
    </edge>
    <edge source="ITA" target="DZA">
      <data key="d0">3418347</data>
    </edge>
    <edge source="ITA" target="AZE">
      <data key="d0">2689814</data>
    </edge>
    <edge source="ITA" target="ARG">
      <data key="d0">6752251</data>
    </edge>
    <edge source="ITA" target="AUS">
      <data key="d0">89005259</data>
    </edge>
    <edge source="ITA" target="AUT">
      <data key="d0">46111668</data>
    </edge>
    <edge source="ITA" target="ARM">
      <data key="d0">299574</data>
    </edge>
    <edge source="ITA" target="BEL">
      <data key="d0">103696064</data>
    </edge>
    <edge source="ITA" target="BOL">
      <data key="d0">1214489</data>
    </edge>
    <edge source="ITA" target="BRA">
      <data key="d0">93624145</data>
    </edge>
    <edge source="ITA" target="BGR">
      <data key="d0">5770893</data>
    </edge>
    <edge source="ITA" target="BDI">
      <data key="d0">12131</data>
    </edge>
    <edge source="ITA" target="BLR">
      <data key="d0">337385</data>
    </edge>
    <edge source="ITA" target="CMR">
      <data key="d0">20084</data>
    </edge>
    <edge source="ITA" target="CAN">
      <data key="d0">22903881</data>
    </edge>
    <edge source="ITA" target="LKA">
      <data key="d0">410615</data>
    </edge>
    <edge source="ITA" target="CHL">
      <data key="d0">25635090</data>
    </edge>
    <edge source="ITA" target="CHN">
      <data key="d0">162427275</data>
    </edge>
    <edge source="ITA" target="COL">
      <data key="d0">8943994</data>
    </edge>
    <edge source="ITA" target="CRI">
      <data key="d0">1915421</data>
    </edge>
    <edge source="ITA" target="HRV">
      <data key="d0">14284553</data>
    </edge>
    <edge source="ITA" target="CZE">
      <data key="d0">21267169</data>
    </edge>
    <edge source="ITA" target="BEN">
      <data key="d0">57990</data>
    </edge>
    <edge source="ITA" target="DNK">
      <data key="d0">15463585</data>
    </edge>
    <edge source="ITA" target="ECU">
      <data key="d0">5194591</data>
    </edge>
    <edge source="ITA" target="SLV">
      <data key="d0">144195</data>
    </edge>
    <edge source="ITA" target="ETH">
      <data key="d0">283177</data>
    </edge>
    <edge source="ITA" target="EST">
      <data key="d0">2355708</data>
    </edge>
    <edge source="ITA" target="FIN">
      <data key="d0">17550201</data>
    </edge>
    <edge source="ITA" target="FRA">
      <data key="d0">567543928</data>
    </edge>
    <edge source="ITA" target="GEO">
      <data key="d0">954093</data>
    </edge>
    <edge source="ITA" target="DEU">
      <data key="d0">280589526</data>
    </edge>
    <edge source="ITA" target="GHA">
      <data key="d0">121418</data>
    </edge>
    <edge source="ITA" target="GRC">
      <data key="d0">48494491</data>
    </edge>
    <edge source="ITA" target="GTM">
      <data key="d0">2568036</data>
    </edge>
    <edge source="ITA" target="HND">
      <data key="d0">98262</data>
    </edge>
    <edge source="ITA" target="HKG">
      <data key="d0">474245949</data>
    </edge>
    <edge source="ITA" target="HUN">
      <data key="d0">13087412</data>
    </edge>
    <edge source="ITA" target="IDN">
      <data key="d0">290988</data>
    </edge>
    <edge source="ITA" target="IRL">
      <data key="d0">4808011</data>
    </edge>
    <edge source="ITA" target="ISR">
      <data key="d0">41543464</data>
    </edge>
    <edge source="ITA" target="CIV">
      <data key="d0">39009</data>
    </edge>
    <edge source="ITA" target="JAM">
      <data key="d0">827127</data>
    </edge>
    <edge source="ITA" target="JPN">
      <data key="d0">151430869</data>
    </edge>
    <edge source="ITA" target="KAZ">
      <data key="d0">2220583</data>
    </edge>
    <edge source="ITA" target="JOR">
      <data key="d0">2558936</data>
    </edge>
    <edge source="ITA" target="KOR">
      <data key="d0">78188288</data>
    </edge>
    <edge source="ITA" target="KGZ">
      <data key="d0">99961</data>
    </edge>
    <edge source="ITA" target="LBN">
      <data key="d0">7342551</data>
    </edge>
    <edge source="ITA" target="LVA">
      <data key="d0">5083869</data>
    </edge>
    <edge source="ITA" target="LTU">
      <data key="d0">3199292</data>
    </edge>
    <edge source="ITA" target="MDG">
      <data key="d0">125828</data>
    </edge>
    <edge source="ITA" target="MWI">
      <data key="d0">1183450</data>
    </edge>
    <edge source="ITA" target="MYS">
      <data key="d0">5490746</data>
    </edge>
    <edge source="ITA" target="MRT">
      <data key="d0">18185</data>
    </edge>
    <edge source="ITA" target="MUS">
      <data key="d0">1229903</data>
    </edge>
    <edge source="ITA" target="MEX">
      <data key="d0">60517787</data>
    </edge>
    <edge source="ITA" target="MDA">
      <data key="d0">853512</data>
    </edge>
    <edge source="ITA" target="MAR">
      <data key="d0">9371681</data>
    </edge>
    <edge source="ITA" target="MOZ">
      <data key="d0">26086</data>
    </edge>
    <edge source="ITA" target="OMN">
      <data key="d0">2937380</data>
    </edge>
    <edge source="ITA" target="NAM">
      <data key="d0">83711</data>
    </edge>
    <edge source="ITA" target="NLD">
      <data key="d0">100287832</data>
    </edge>
    <edge source="ITA" target="NZL">
      <data key="d0">1421895</data>
    </edge>
    <edge source="ITA" target="NIC">
      <data key="d0">161889</data>
    </edge>
    <edge source="ITA" target="NOR">
      <data key="d0">16613577</data>
    </edge>
    <edge source="ITA" target="PAK">
      <data key="d0">2218090</data>
    </edge>
    <edge source="ITA" target="PAN">
      <data key="d0">12855106</data>
    </edge>
    <edge source="ITA" target="PRY">
      <data key="d0">5882967</data>
    </edge>
    <edge source="ITA" target="PER">
      <data key="d0">10351318</data>
    </edge>
    <edge source="ITA" target="PHL">
      <data key="d0">6532892</data>
    </edge>
    <edge source="ITA" target="POL">
      <data key="d0">35040515</data>
    </edge>
    <edge source="ITA" target="PRT">
      <data key="d0">49902731</data>
    </edge>
    <edge source="ITA" target="ROU">
      <data key="d0">20715292</data>
    </edge>
    <edge source="ITA" target="RUS">
      <data key="d0">67782851</data>
    </edge>
    <edge source="ITA" target="SAU">
      <data key="d0">44155268</data>
    </edge>
    <edge source="ITA" target="SEN">
      <data key="d0">132715</data>
    </edge>
    <edge source="ITA" target="SRB">
      <data key="d0">4642817</data>
    </edge>
    <edge source="ITA" target="IND">
      <data key="d0">23961697</data>
    </edge>
    <edge source="ITA" target="SGP">
      <data key="d0">43796859</data>
    </edge>
    <edge source="ITA" target="SVK">
      <data key="d0">5896469</data>
    </edge>
    <edge source="ITA" target="VNM">
      <data key="d0">2476277</data>
    </edge>
    <edge source="ITA" target="SVN">
      <data key="d0">32291350</data>
    </edge>
    <edge source="ITA" target="ZAF">
      <data key="d0">29640585</data>
    </edge>
    <edge source="ITA" target="ESP">
      <data key="d0">295599096</data>
    </edge>
    <edge source="ITA" target="SWE">
      <data key="d0">27612672</data>
    </edge>
    <edge source="ITA" target="CHE">
      <data key="d0">788648365</data>
    </edge>
    <edge source="ITA" target="THA">
      <data key="d0">32201582</data>
    </edge>
    <edge source="ITA" target="TGO">
      <data key="d0">23038</data>
    </edge>
    <edge source="ITA" target="ARE">
      <data key="d0">139084717</data>
    </edge>
    <edge source="ITA" target="TUN">
      <data key="d0">13614117</data>
    </edge>
    <edge source="ITA" target="TUR">
      <data key="d0">85864553</data>
    </edge>
    <edge source="ITA" target="UGA">
      <data key="d0">15852</data>
    </edge>
    <edge source="ITA" target="UKR">
      <data key="d0">10208555</data>
    </edge>
    <edge source="ITA" target="MKD">
      <data key="d0">1059229</data>
    </edge>
    <edge source="ITA" target="EGY">
      <data key="d0">13256218</data>
    </edge>
    <edge source="ITA" target="GBR">
      <data key="d0">267261450</data>
    </edge>
    <edge source="ITA" target="TZA">
      <data key="d0">68780</data>
    </edge>
    <edge source="ITA" target="USA">
      <data key="d0">862282293</data>
    </edge>
    <edge source="ITA" target="BFA">
      <data key="d0">15781</data>
    </edge>
    <edge source="ITA" target="URY">
      <data key="d0">8663704</data>
    </edge>
    <edge source="IND" target="ALB">
      <data key="d0">50773</data>
    </edge>
    <edge source="IND" target="DZA">
      <data key="d0">525410</data>
    </edge>
    <edge source="IND" target="AZE">
      <data key="d0">45102</data>
    </edge>
    <edge source="IND" target="ARG">
      <data key="d0">2219184</data>
    </edge>
    <edge source="IND" target="AUS">
      <data key="d0">5859822</data>
    </edge>
    <edge source="IND" target="AUT">
      <data key="d0">1024126</data>
    </edge>
    <edge source="IND" target="ARM">
      <data key="d0">28309</data>
    </edge>
    <edge source="IND" target="BEL">
      <data key="d0">1088966</data>
    </edge>
    <edge source="IND" target="BOL">
      <data key="d0">26815</data>
    </edge>
    <edge source="IND" target="BWA">
      <data key="d0">17261</data>
    </edge>
    <edge source="IND" target="BRA">
      <data key="d0">5612233</data>
    </edge>
    <edge source="IND" target="BGR">
      <data key="d0">755439</data>
    </edge>
    <edge source="IND" target="BLR">
      <data key="d0">395979</data>
    </edge>
    <edge source="IND" target="KHM">
      <data key="d0">42964</data>
    </edge>
    <edge source="IND" target="CMR">
      <data key="d0">58127</data>
    </edge>
    <edge source="IND" target="CAN">
      <data key="d0">1261014</data>
    </edge>
    <edge source="IND" target="LKA">
      <data key="d0">3688088</data>
    </edge>
    <edge source="IND" target="CHL">
      <data key="d0">520920</data>
    </edge>
    <edge source="IND" target="CHN">
      <data key="d0">52073027</data>
    </edge>
    <edge source="IND" target="COL">
      <data key="d0">524585</data>
    </edge>
    <edge source="IND" target="CRI">
      <data key="d0">15984</data>
    </edge>
    <edge source="IND" target="CZE">
      <data key="d0">337683</data>
    </edge>
    <edge source="IND" target="BEN">
      <data key="d0">14790</data>
    </edge>
    <edge source="IND" target="DNK">
      <data key="d0">1021615</data>
    </edge>
    <edge source="IND" target="ECU">
      <data key="d0">224864</data>
    </edge>
    <edge source="IND" target="SLV">
      <data key="d0">198963</data>
    </edge>
    <edge source="IND" target="ETH">
      <data key="d0">205169</data>
    </edge>
    <edge source="IND" target="EST">
      <data key="d0">188860</data>
    </edge>
    <edge source="IND" target="FIN">
      <data key="d0">356749</data>
    </edge>
    <edge source="IND" target="FRA">
      <data key="d0">37028861</data>
    </edge>
    <edge source="IND" target="GEO">
      <data key="d0">155105</data>
    </edge>
    <edge source="IND" target="DEU">
      <data key="d0">69595126</data>
    </edge>
    <edge source="IND" target="GHA">
      <data key="d0">272106</data>
    </edge>
    <edge source="IND" target="GRC">
      <data key="d0">357828</data>
    </edge>
    <edge source="IND" target="GTM">
      <data key="d0">95275</data>
    </edge>
    <edge source="IND" target="HND">
      <data key="d0">40260</data>
    </edge>
    <edge source="IND" target="HKG">
      <data key="d0">15304114</data>
    </edge>
    <edge source="IND" target="HUN">
      <data key="d0">151420</data>
    </edge>
    <edge source="IND" target="IDN">
      <data key="d0">2697877</data>
    </edge>
    <edge source="IND" target="IRL">
      <data key="d0">155338</data>
    </edge>
    <edge source="IND" target="ISR">
      <data key="d0">2164032</data>
    </edge>
    <edge source="IND" target="ITA">
      <data key="d0">1813589</data>
    </edge>
    <edge source="IND" target="CIV">
      <data key="d0">17436</data>
    </edge>
    <edge source="IND" target="JPN">
      <data key="d0">2734873</data>
    </edge>
    <edge source="IND" target="KAZ">
      <data key="d0">412224</data>
    </edge>
    <edge source="IND" target="JOR">
      <data key="d0">1282532</data>
    </edge>
    <edge source="IND" target="KOR">
      <data key="d0">497193</data>
    </edge>
    <edge source="IND" target="LBN">
      <data key="d0">26654</data>
    </edge>
    <edge source="IND" target="LVA">
      <data key="d0">275357</data>
    </edge>
    <edge source="IND" target="LTU">
      <data key="d0">52720</data>
    </edge>
    <edge source="IND" target="MDG">
      <data key="d0">70968</data>
    </edge>
    <edge source="IND" target="MWI">
      <data key="d0">97915</data>
    </edge>
    <edge source="IND" target="MYS">
      <data key="d0">10346678</data>
    </edge>
    <edge source="IND" target="MRT">
      <data key="d0">32198</data>
    </edge>
    <edge source="IND" target="MUS">
      <data key="d0">1255033</data>
    </edge>
    <edge source="IND" target="MEX">
      <data key="d0">1062041</data>
    </edge>
    <edge source="IND" target="MAR">
      <data key="d0">491827</data>
    </edge>
    <edge source="IND" target="MOZ">
      <data key="d0">255740</data>
    </edge>
    <edge source="IND" target="OMN">
      <data key="d0">2347656</data>
    </edge>
    <edge source="IND" target="NAM">
      <data key="d0">67208</data>
    </edge>
    <edge source="IND" target="NLD">
      <data key="d0">4725563</data>
    </edge>
    <edge source="IND" target="NZL">
      <data key="d0">286507</data>
    </edge>
    <edge source="IND" target="NIC">
      <data key="d0">88796</data>
    </edge>
    <edge source="IND" target="NOR">
      <data key="d0">828368</data>
    </edge>
    <edge source="IND" target="PAK">
      <data key="d0">902081</data>
    </edge>
    <edge source="IND" target="PAN">
      <data key="d0">135557</data>
    </edge>
    <edge source="IND" target="PRY">
      <data key="d0">193445</data>
    </edge>
    <edge source="IND" target="PER">
      <data key="d0">346486</data>
    </edge>
    <edge source="IND" target="PHL">
      <data key="d0">2925215</data>
    </edge>
    <edge source="IND" target="POL">
      <data key="d0">2331145</data>
    </edge>
    <edge source="IND" target="PRT">
      <data key="d0">995193</data>
    </edge>
    <edge source="IND" target="ROU">
      <data key="d0">548816</data>
    </edge>
    <edge source="IND" target="RUS">
      <data key="d0">2256338</data>
    </edge>
    <edge source="IND" target="SAU">
      <data key="d0">11317764</data>
    </edge>
    <edge source="IND" target="SEN">
      <data key="d0">141623</data>
    </edge>
    <edge source="IND" target="SRB">
      <data key="d0">22245</data>
    </edge>
    <edge source="IND" target="SGP">
      <data key="d0">17862162</data>
    </edge>
    <edge source="IND" target="SVK">
      <data key="d0">66904</data>
    </edge>
    <edge source="IND" target="VNM">
      <data key="d0">1078364</data>
    </edge>
    <edge source="IND" target="SVN">
      <data key="d0">668556</data>
    </edge>
    <edge source="IND" target="ZAF">
      <data key="d0">3543494</data>
    </edge>
    <edge source="IND" target="ZWE">
      <data key="d0">819907</data>
    </edge>
    <edge source="IND" target="ESP">
      <data key="d0">1461974</data>
    </edge>
    <edge source="IND" target="SWE">
      <data key="d0">2159681</data>
    </edge>
    <edge source="IND" target="CHE">
      <data key="d0">27724828</data>
    </edge>
    <edge source="IND" target="THA">
      <data key="d0">2399106</data>
    </edge>
    <edge source="IND" target="TGO">
      <data key="d0">52288</data>
    </edge>
    <edge source="IND" target="ARE">
      <data key="d0">23264412</data>
    </edge>
    <edge source="IND" target="TUN">
      <data key="d0">359811</data>
    </edge>
    <edge source="IND" target="TUR">
      <data key="d0">5006600</data>
    </edge>
    <edge source="IND" target="UGA">
      <data key="d0">533104</data>
    </edge>
    <edge source="IND" target="UKR">
      <data key="d0">3698530</data>
    </edge>
    <edge source="IND" target="MKD">
      <data key="d0">46202</data>
    </edge>
    <edge source="IND" target="EGY">
      <data key="d0">4078911</data>
    </edge>
    <edge source="IND" target="GBR">
      <data key="d0">30653655</data>
    </edge>
    <edge source="IND" target="TZA">
      <data key="d0">890260</data>
    </edge>
    <edge source="IND" target="USA">
      <data key="d0">28341772</data>
    </edge>
    <edge source="IND" target="BFA">
      <data key="d0">23191</data>
    </edge>
    <edge source="IND" target="URY">
      <data key="d0">11753</data>
    </edge>
    <edge source="SGP" target="DZA">
      <data key="d0">69345</data>
    </edge>
    <edge source="SGP" target="AZE">
      <data key="d0">59072</data>
    </edge>
    <edge source="SGP" target="ARG">
      <data key="d0">90832</data>
    </edge>
    <edge source="SGP" target="AUS">
      <data key="d0">83101439</data>
    </edge>
    <edge source="SGP" target="AUT">
      <data key="d0">779566</data>
    </edge>
    <edge source="SGP" target="BEL">
      <data key="d0">3882904</data>
    </edge>
    <edge source="SGP" target="BRA">
      <data key="d0">2808511</data>
    </edge>
    <edge source="SGP" target="BGR">
      <data key="d0">11236</data>
    </edge>
    <edge source="SGP" target="KHM">
      <data key="d0">5335598</data>
    </edge>
    <edge source="SGP" target="CMR">
      <data key="d0">49641</data>
    </edge>
    <edge source="SGP" target="CAN">
      <data key="d0">9099007</data>
    </edge>
    <edge source="SGP" target="LKA">
      <data key="d0">6327042</data>
    </edge>
    <edge source="SGP" target="CHL">
      <data key="d0">41640</data>
    </edge>
    <edge source="SGP" target="CHN">
      <data key="d0">230540000</data>
    </edge>
    <edge source="SGP" target="COL">
      <data key="d0">876263</data>
    </edge>
    <edge source="SGP" target="CRI">
      <data key="d0">78591</data>
    </edge>
    <edge source="SGP" target="HRV">
      <data key="d0">71270</data>
    </edge>
    <edge source="SGP" target="CZE">
      <data key="d0">249016</data>
    </edge>
    <edge source="SGP" target="BEN">
      <data key="d0">19170</data>
    </edge>
    <edge source="SGP" target="DNK">
      <data key="d0">144478</data>
    </edge>
    <edge source="SGP" target="ECU">
      <data key="d0">24805</data>
    </edge>
    <edge source="SGP" target="SLV">
      <data key="d0">39026</data>
    </edge>
    <edge source="SGP" target="EST">
      <data key="d0">32899</data>
    </edge>
    <edge source="SGP" target="FIN">
      <data key="d0">1723742</data>
    </edge>
    <edge source="SGP" target="FRA">
      <data key="d0">10957999</data>
    </edge>
    <edge source="SGP" target="GEO">
      <data key="d0">19200</data>
    </edge>
    <edge source="SGP" target="DEU">
      <data key="d0">124581793</data>
    </edge>
    <edge source="SGP" target="GHA">
      <data key="d0">35270</data>
    </edge>
    <edge source="SGP" target="GRC">
      <data key="d0">1760942</data>
    </edge>
    <edge source="SGP" target="HKG">
      <data key="d0">604053928</data>
    </edge>
    <edge source="SGP" target="HUN">
      <data key="d0">240581</data>
    </edge>
    <edge source="SGP" target="IDN">
      <data key="d0">444853461</data>
    </edge>
    <edge source="SGP" target="IRL">
      <data key="d0">121784</data>
    </edge>
    <edge source="SGP" target="ISR">
      <data key="d0">10798940</data>
    </edge>
    <edge source="SGP" target="ITA">
      <data key="d0">22449521</data>
    </edge>
    <edge source="SGP" target="JPN">
      <data key="d0">303673676</data>
    </edge>
    <edge source="SGP" target="KAZ">
      <data key="d0">14833</data>
    </edge>
    <edge source="SGP" target="JOR">
      <data key="d0">74110</data>
    </edge>
    <edge source="SGP" target="KOR">
      <data key="d0">40780733</data>
    </edge>
    <edge source="SGP" target="LBN">
      <data key="d0">100294</data>
    </edge>
    <edge source="SGP" target="LVA">
      <data key="d0">1069086</data>
    </edge>
    <edge source="SGP" target="LTU">
      <data key="d0">386198</data>
    </edge>
    <edge source="SGP" target="MDG">
      <data key="d0">524514</data>
    </edge>
    <edge source="SGP" target="MYS">
      <data key="d0">656584152</data>
    </edge>
    <edge source="SGP" target="MUS">
      <data key="d0">611768</data>
    </edge>
    <edge source="SGP" target="MEX">
      <data key="d0">163313</data>
    </edge>
    <edge source="SGP" target="MDA">
      <data key="d0">22526</data>
    </edge>
    <edge source="SGP" target="MAR">
      <data key="d0">55288</data>
    </edge>
    <edge source="SGP" target="OMN">
      <data key="d0">108041</data>
    </edge>
    <edge source="SGP" target="NLD">
      <data key="d0">8032425</data>
    </edge>
    <edge source="SGP" target="NZL">
      <data key="d0">7919064</data>
    </edge>
    <edge source="SGP" target="NIC">
      <data key="d0">30682</data>
    </edge>
    <edge source="SGP" target="NOR">
      <data key="d0">133374</data>
    </edge>
    <edge source="SGP" target="PAK">
      <data key="d0">3619562</data>
    </edge>
    <edge source="SGP" target="PRY">
      <data key="d0">48822</data>
    </edge>
    <edge source="SGP" target="PER">
      <data key="d0">34179</data>
    </edge>
    <edge source="SGP" target="PHL">
      <data key="d0">29680180</data>
    </edge>
    <edge source="SGP" target="POL">
      <data key="d0">351555</data>
    </edge>
    <edge source="SGP" target="PRT">
      <data key="d0">41036</data>
    </edge>
    <edge source="SGP" target="ROU">
      <data key="d0">32766</data>
    </edge>
    <edge source="SGP" target="RUS">
      <data key="d0">5247895</data>
    </edge>
    <edge source="SGP" target="SAU">
      <data key="d0">6433275</data>
    </edge>
    <edge source="SGP" target="SEN">
      <data key="d0">11073</data>
    </edge>
    <edge source="SGP" target="SRB">
      <data key="d0">436107</data>
    </edge>
    <edge source="SGP" target="IND">
      <data key="d0">34077977</data>
    </edge>
    <edge source="SGP" target="SVK">
      <data key="d0">90817</data>
    </edge>
    <edge source="SGP" target="VNM">
      <data key="d0">41387943</data>
    </edge>
    <edge source="SGP" target="ZAF">
      <data key="d0">2602168</data>
    </edge>
    <edge source="SGP" target="ZWE">
      <data key="d0">364786</data>
    </edge>
    <edge source="SGP" target="ESP">
      <data key="d0">1305965</data>
    </edge>
    <edge source="SGP" target="SWE">
      <data key="d0">894673</data>
    </edge>
    <edge source="SGP" target="CHE">
      <data key="d0">157130716</data>
    </edge>
    <edge source="SGP" target="THA">
      <data key="d0">228945086</data>
    </edge>
    <edge source="SGP" target="TGO">
      <data key="d0">12445</data>
    </edge>
    <edge source="SGP" target="ARE">
      <data key="d0">33928080</data>
    </edge>
    <edge source="SGP" target="TUN">
      <data key="d0">117865</data>
    </edge>
    <edge source="SGP" target="TUR">
      <data key="d0">5302520</data>
    </edge>
    <edge source="SGP" target="UGA">
      <data key="d0">155642</data>
    </edge>
    <edge source="SGP" target="UKR">
      <data key="d0">701727</data>
    </edge>
    <edge source="SGP" target="EGY">
      <data key="d0">2636547</data>
    </edge>
    <edge source="SGP" target="GBR">
      <data key="d0">23117914</data>
    </edge>
    <edge source="SGP" target="USA">
      <data key="d0">210072618</data>
    </edge>
    <edge source="SGP" target="URY">
      <data key="d0">249883</data>
    </edge>
    <edge source="SVN" target="ALB">
      <data key="d0">59729</data>
    </edge>
    <edge source="SVN" target="ARG">
      <data key="d0">52606</data>
    </edge>
    <edge source="SVN" target="AUS">
      <data key="d0">14280</data>
    </edge>
    <edge source="SVN" target="AUT">
      <data key="d0">2676531</data>
    </edge>
    <edge source="SVN" target="BEL">
      <data key="d0">67876</data>
    </edge>
    <edge source="SVN" target="BRA">
      <data key="d0">50018</data>
    </edge>
    <edge source="SVN" target="BGR">
      <data key="d0">843824</data>
    </edge>
    <edge source="SVN" target="CAN">
      <data key="d0">17087</data>
    </edge>
    <edge source="SVN" target="CHN">
      <data key="d0">319355</data>
    </edge>
    <edge source="SVN" target="HRV">
      <data key="d0">3980338</data>
    </edge>
    <edge source="SVN" target="CZE">
      <data key="d0">171942</data>
    </edge>
    <edge source="SVN" target="DNK">
      <data key="d0">99856</data>
    </edge>
    <edge source="SVN" target="FIN">
      <data key="d0">279951</data>
    </edge>
    <edge source="SVN" target="FRA">
      <data key="d0">189390</data>
    </edge>
    <edge source="SVN" target="DEU">
      <data key="d0">3506849</data>
    </edge>
    <edge source="SVN" target="GRC">
      <data key="d0">67634</data>
    </edge>
    <edge source="SVN" target="HKG">
      <data key="d0">2619922</data>
    </edge>
    <edge source="SVN" target="HUN">
      <data key="d0">171923</data>
    </edge>
    <edge source="SVN" target="ISR">
      <data key="d0">325168</data>
    </edge>
    <edge source="SVN" target="ITA">
      <data key="d0">63020660</data>
    </edge>
    <edge source="SVN" target="JPN">
      <data key="d0">59170</data>
    </edge>
    <edge source="SVN" target="MYS">
      <data key="d0">122074</data>
    </edge>
    <edge source="SVN" target="MAR">
      <data key="d0">85757</data>
    </edge>
    <edge source="SVN" target="NLD">
      <data key="d0">1237801</data>
    </edge>
    <edge source="SVN" target="NOR">
      <data key="d0">666017</data>
    </edge>
    <edge source="SVN" target="POL">
      <data key="d0">263183</data>
    </edge>
    <edge source="SVN" target="PRT">
      <data key="d0">22429</data>
    </edge>
    <edge source="SVN" target="ROU">
      <data key="d0">666276</data>
    </edge>
    <edge source="SVN" target="RUS">
      <data key="d0">220099</data>
    </edge>
    <edge source="SVN" target="SRB">
      <data key="d0">2022645</data>
    </edge>
    <edge source="SVN" target="IND">
      <data key="d0">193471</data>
    </edge>
    <edge source="SVN" target="SGP">
      <data key="d0">586521</data>
    </edge>
    <edge source="SVN" target="SVK">
      <data key="d0">855307</data>
    </edge>
    <edge source="SVN" target="ZAF">
      <data key="d0">37886</data>
    </edge>
    <edge source="SVN" target="ESP">
      <data key="d0">41965</data>
    </edge>
    <edge source="SVN" target="SWE">
      <data key="d0">122656</data>
    </edge>
    <edge source="SVN" target="CHE">
      <data key="d0">3166534</data>
    </edge>
    <edge source="SVN" target="ARE">
      <data key="d0">29920</data>
    </edge>
    <edge source="SVN" target="TUR">
      <data key="d0">230350</data>
    </edge>
    <edge source="SVN" target="UKR">
      <data key="d0">37161</data>
    </edge>
    <edge source="SVN" target="MKD">
      <data key="d0">573525</data>
    </edge>
    <edge source="SVN" target="GBR">
      <data key="d0">251338</data>
    </edge>
    <edge source="SVN" target="USA">
      <data key="d0">4465074</data>
    </edge>
    <edge source="AUS" target="AUT">
      <data key="d0">216118</data>
    </edge>
    <edge source="AUS" target="BEL">
      <data key="d0">908080</data>
    </edge>
    <edge source="AUS" target="BRA">
      <data key="d0">61710</data>
    </edge>
    <edge source="AUS" target="BLR">
      <data key="d0">10918</data>
    </edge>
    <edge source="AUS" target="KHM">
      <data key="d0">18033</data>
    </edge>
    <edge source="AUS" target="CAN">
      <data key="d0">2869310</data>
    </edge>
    <edge source="AUS" target="LKA">
      <data key="d0">10806</data>
    </edge>
    <edge source="AUS" target="CHL">
      <data key="d0">213370</data>
    </edge>
    <edge source="AUS" target="CHN">
      <data key="d0">5140067</data>
    </edge>
    <edge source="AUS" target="CZE">
      <data key="d0">271677</data>
    </edge>
    <edge source="AUS" target="DNK">
      <data key="d0">365636</data>
    </edge>
    <edge source="AUS" target="FRA">
      <data key="d0">918526</data>
    </edge>
    <edge source="AUS" target="DEU">
      <data key="d0">2737857</data>
    </edge>
    <edge source="AUS" target="GHA">
      <data key="d0">99997</data>
    </edge>
    <edge source="AUS" target="GRC">
      <data key="d0">10670</data>
    </edge>
    <edge source="AUS" target="HKG">
      <data key="d0">39623113</data>
    </edge>
    <edge source="AUS" target="IDN">
      <data key="d0">1187358</data>
    </edge>
    <edge source="AUS" target="IRL">
      <data key="d0">64808</data>
    </edge>
    <edge source="AUS" target="ISR">
      <data key="d0">912955</data>
    </edge>
    <edge source="AUS" target="ITA">
      <data key="d0">723113</data>
    </edge>
    <edge source="AUS" target="JPN">
      <data key="d0">3370428</data>
    </edge>
    <edge source="AUS" target="KAZ">
      <data key="d0">11396</data>
    </edge>
    <edge source="AUS" target="KOR">
      <data key="d0">2677961</data>
    </edge>
    <edge source="AUS" target="LBN">
      <data key="d0">57679</data>
    </edge>
    <edge source="AUS" target="MYS">
      <data key="d0">2823742</data>
    </edge>
    <edge source="AUS" target="MRT">
      <data key="d0">52003</data>
    </edge>
    <edge source="AUS" target="MUS">
      <data key="d0">39457</data>
    </edge>
    <edge source="AUS" target="MEX">
      <data key="d0">548099</data>
    </edge>
    <edge source="AUS" target="NLD">
      <data key="d0">764502</data>
    </edge>
    <edge source="AUS" target="NZL">
      <data key="d0">90324860</data>
    </edge>
    <edge source="AUS" target="NOR">
      <data key="d0">56853</data>
    </edge>
    <edge source="AUS" target="PAN">
      <data key="d0">59825</data>
    </edge>
    <edge source="AUS" target="PER">
      <data key="d0">49468</data>
    </edge>
    <edge source="AUS" target="PHL">
      <data key="d0">766902</data>
    </edge>
    <edge source="AUS" target="POL">
      <data key="d0">354723</data>
    </edge>
    <edge source="AUS" target="SAU">
      <data key="d0">323102</data>
    </edge>
    <edge source="AUS" target="SEN">
      <data key="d0">31400</data>
    </edge>
    <edge source="AUS" target="IND">
      <data key="d0">555153</data>
    </edge>
    <edge source="AUS" target="SGP">
      <data key="d0">13853139</data>
    </edge>
    <edge source="AUS" target="VNM">
      <data key="d0">112849</data>
    </edge>
    <edge source="AUS" target="ZAF">
      <data key="d0">5290754</data>
    </edge>
    <edge source="AUS" target="ESP">
      <data key="d0">1033078</data>
    </edge>
    <edge source="AUS" target="SWE">
      <data key="d0">232696</data>
    </edge>
    <edge source="AUS" target="CHE">
      <data key="d0">13022854</data>
    </edge>
    <edge source="AUS" target="THA">
      <data key="d0">13463960</data>
    </edge>
    <edge source="AUS" target="ARE">
      <data key="d0">821815</data>
    </edge>
    <edge source="AUS" target="EGY">
      <data key="d0">104791</data>
    </edge>
    <edge source="AUS" target="GBR">
      <data key="d0">3414470</data>
    </edge>
    <edge source="AUS" target="TZA">
      <data key="d0">23581</data>
    </edge>
    <edge source="AUS" target="USA">
      <data key="d0">16257253</data>
    </edge>
    <edge source="AUS" target="BFA">
      <data key="d0">28769</data>
    </edge>
    <edge source="AUT" target="ALB">
      <data key="d0">160249</data>
    </edge>
    <edge source="AUT" target="DZA">
      <data key="d0">20783</data>
    </edge>
    <edge source="AUT" target="AZE">
      <data key="d0">1278781</data>
    </edge>
    <edge source="AUT" target="ARG">
      <data key="d0">336242</data>
    </edge>
    <edge source="AUT" target="AUS">
      <data key="d0">3270196</data>
    </edge>
    <edge source="AUT" target="ARM">
      <data key="d0">451101</data>
    </edge>
    <edge source="AUT" target="BEL">
      <data key="d0">24297492</data>
    </edge>
    <edge source="AUT" target="BOL">
      <data key="d0">44349</data>
    </edge>
    <edge source="AUT" target="BRA">
      <data key="d0">948139</data>
    </edge>
    <edge source="AUT" target="BGR">
      <data key="d0">3759249</data>
    </edge>
    <edge source="AUT" target="BLR">
      <data key="d0">752360</data>
    </edge>
    <edge source="AUT" target="CMR">
      <data key="d0">32416</data>
    </edge>
    <edge source="AUT" target="CAN">
      <data key="d0">7570931</data>
    </edge>
    <edge source="AUT" target="LKA">
      <data key="d0">94312</data>
    </edge>
    <edge source="AUT" target="CHL">
      <data key="d0">823366</data>
    </edge>
    <edge source="AUT" target="CHN">
      <data key="d0">6371610</data>
    </edge>
    <edge source="AUT" target="COL">
      <data key="d0">104830</data>
    </edge>
    <edge source="AUT" target="CRI">
      <data key="d0">40474</data>
    </edge>
    <edge source="AUT" target="HRV">
      <data key="d0">6507415</data>
    </edge>
    <edge source="AUT" target="CZE">
      <data key="d0">110125241</data>
    </edge>
    <edge source="AUT" target="DNK">
      <data key="d0">4423834</data>
    </edge>
    <edge source="AUT" target="ECU">
      <data key="d0">204001</data>
    </edge>
    <edge source="AUT" target="SLV">
      <data key="d0">67863</data>
    </edge>
    <edge source="AUT" target="ETH">
      <data key="d0">1244110</data>
    </edge>
    <edge source="AUT" target="EST">
      <data key="d0">880737</data>
    </edge>
    <edge source="AUT" target="FIN">
      <data key="d0">3412640</data>
    </edge>
    <edge source="AUT" target="FRA">
      <data key="d0">31065325</data>
    </edge>
    <edge source="AUT" target="GEO">
      <data key="d0">871111</data>
    </edge>
    <edge source="AUT" target="DEU">
      <data key="d0">161059598</data>
    </edge>
    <edge source="AUT" target="GHA">
      <data key="d0">17167</data>
    </edge>
    <edge source="AUT" target="GRC">
      <data key="d0">1461798</data>
    </edge>
    <edge source="AUT" target="GTM">
      <data key="d0">122439</data>
    </edge>
    <edge source="AUT" target="HND">
      <data key="d0">82224</data>
    </edge>
    <edge source="AUT" target="HKG">
      <data key="d0">33266380</data>
    </edge>
    <edge source="AUT" target="HUN">
      <data key="d0">21276403</data>
    </edge>
    <edge source="AUT" target="IDN">
      <data key="d0">193619</data>
    </edge>
    <edge source="AUT" target="IRL">
      <data key="d0">784029</data>
    </edge>
    <edge source="AUT" target="ISR">
      <data key="d0">1439137</data>
    </edge>
    <edge source="AUT" target="ITA">
      <data key="d0">47893498</data>
    </edge>
    <edge source="AUT" target="CIV">
      <data key="d0">36785</data>
    </edge>
    <edge source="AUT" target="JPN">
      <data key="d0">8990495</data>
    </edge>
    <edge source="AUT" target="KAZ">
      <data key="d0">2674788</data>
    </edge>
    <edge source="AUT" target="JOR">
      <data key="d0">113970</data>
    </edge>
    <edge source="AUT" target="KOR">
      <data key="d0">4899382</data>
    </edge>
    <edge source="AUT" target="KGZ">
      <data key="d0">188642</data>
    </edge>
    <edge source="AUT" target="LBN">
      <data key="d0">198092</data>
    </edge>
    <edge source="AUT" target="LVA">
      <data key="d0">1216320</data>
    </edge>
    <edge source="AUT" target="LTU">
      <data key="d0">1594801</data>
    </edge>
    <edge source="AUT" target="MYS">
      <data key="d0">1632141</data>
    </edge>
    <edge source="AUT" target="MUS">
      <data key="d0">36907</data>
    </edge>
    <edge source="AUT" target="MEX">
      <data key="d0">678326</data>
    </edge>
    <edge source="AUT" target="MDA">
      <data key="d0">356184</data>
    </edge>
    <edge source="AUT" target="MAR">
      <data key="d0">182616</data>
    </edge>
    <edge source="AUT" target="OMN">
      <data key="d0">32353</data>
    </edge>
    <edge source="AUT" target="NLD">
      <data key="d0">11825609</data>
    </edge>
    <edge source="AUT" target="NZL">
      <data key="d0">1007543</data>
    </edge>
    <edge source="AUT" target="NIC">
      <data key="d0">159485</data>
    </edge>
    <edge source="AUT" target="NOR">
      <data key="d0">3449533</data>
    </edge>
    <edge source="AUT" target="PAK">
      <data key="d0">66779</data>
    </edge>
    <edge source="AUT" target="PAN">
      <data key="d0">106299</data>
    </edge>
    <edge source="AUT" target="PRY">
      <data key="d0">43370</data>
    </edge>
    <edge source="AUT" target="PER">
      <data key="d0">90946</data>
    </edge>
    <edge source="AUT" target="PHL">
      <data key="d0">35368</data>
    </edge>
    <edge source="AUT" target="POL">
      <data key="d0">15596758</data>
    </edge>
    <edge source="AUT" target="PRT">
      <data key="d0">1980694</data>
    </edge>
    <edge source="AUT" target="ROU">
      <data key="d0">4211584</data>
    </edge>
    <edge source="AUT" target="RUS">
      <data key="d0">19289760</data>
    </edge>
    <edge source="AUT" target="SAU">
      <data key="d0">788543</data>
    </edge>
    <edge source="AUT" target="SEN">
      <data key="d0">67513</data>
    </edge>
    <edge source="AUT" target="SRB">
      <data key="d0">5640218</data>
    </edge>
    <edge source="AUT" target="IND">
      <data key="d0">1046633</data>
    </edge>
    <edge source="AUT" target="SGP">
      <data key="d0">4406995</data>
    </edge>
    <edge source="AUT" target="SVK">
      <data key="d0">23657148</data>
    </edge>
    <edge source="AUT" target="VNM">
      <data key="d0">124960</data>
    </edge>
    <edge source="AUT" target="SVN">
      <data key="d0">6145382</data>
    </edge>
    <edge source="AUT" target="ZAF">
      <data key="d0">2634531</data>
    </edge>
    <edge source="AUT" target="ESP">
      <data key="d0">21125862</data>
    </edge>
    <edge source="AUT" target="SWE">
      <data key="d0">5945020</data>
    </edge>
    <edge source="AUT" target="CHE">
      <data key="d0">46244522</data>
    </edge>
    <edge source="AUT" target="THA">
      <data key="d0">1407748</data>
    </edge>
    <edge source="AUT" target="ARE">
      <data key="d0">2213728</data>
    </edge>
    <edge source="AUT" target="TUN">
      <data key="d0">279827</data>
    </edge>
    <edge source="AUT" target="TUR">
      <data key="d0">4728205</data>
    </edge>
    <edge source="AUT" target="UKR">
      <data key="d0">9083069</data>
    </edge>
    <edge source="AUT" target="MKD">
      <data key="d0">807322</data>
    </edge>
    <edge source="AUT" target="EGY">
      <data key="d0">239396</data>
    </edge>
    <edge source="AUT" target="GBR">
      <data key="d0">27944460</data>
    </edge>
    <edge source="AUT" target="TZA">
      <data key="d0">10892</data>
    </edge>
    <edge source="AUT" target="USA">
      <data key="d0">55245393</data>
    </edge>
    <edge source="AUT" target="URY">
      <data key="d0">197070</data>
    </edge>
    <edge source="BLR" target="BGR">
      <data key="d0">13900</data>
    </edge>
    <edge source="BLR" target="CAN">
      <data key="d0">10400</data>
    </edge>
    <edge source="BLR" target="CHN">
      <data key="d0">19600</data>
    </edge>
    <edge source="BLR" target="FRA">
      <data key="d0">18600</data>
    </edge>
    <edge source="BLR" target="DEU">
      <data key="d0">7766100</data>
    </edge>
    <edge source="BLR" target="HKG">
      <data key="d0">11600</data>
    </edge>
    <edge source="BLR" target="ISR">
      <data key="d0">36600</data>
    </edge>
    <edge source="BLR" target="JPN">
      <data key="d0">72100</data>
    </edge>
    <edge source="BLR" target="KAZ">
      <data key="d0">41200</data>
    </edge>
    <edge source="BLR" target="KOR">
      <data key="d0">130000</data>
    </edge>
    <edge source="BLR" target="LVA">
      <data key="d0">84300</data>
    </edge>
    <edge source="BLR" target="LTU">
      <data key="d0">110800</data>
    </edge>
    <edge source="BLR" target="MYS">
      <data key="d0">13200</data>
    </edge>
    <edge source="BLR" target="MDA">
      <data key="d0">14000</data>
    </edge>
    <edge source="BLR" target="NOR">
      <data key="d0">49200</data>
    </edge>
    <edge source="BLR" target="ROU">
      <data key="d0">19100</data>
    </edge>
    <edge source="BLR" target="RUS">
      <data key="d0">13416600</data>
    </edge>
    <edge source="BLR" target="SRB">
      <data key="d0">177200</data>
    </edge>
    <edge source="BLR" target="ZAF">
      <data key="d0">15200</data>
    </edge>
    <edge source="BLR" target="ESP">
      <data key="d0">21600</data>
    </edge>
    <edge source="BLR" target="CHE">
      <data key="d0">249200</data>
    </edge>
    <edge source="BLR" target="ARE">
      <data key="d0">11300</data>
    </edge>
    <edge source="BLR" target="UKR">
      <data key="d0">110400</data>
    </edge>
    <edge source="BLR" target="GBR">
      <data key="d0">23900</data>
    </edge>
    <edge source="BLR" target="USA">
      <data key="d0">313700</data>
    </edge>
    <edge source="KHM" target="AUS">
      <data key="d0">176129</data>
    </edge>
    <edge source="KHM" target="CAN">
      <data key="d0">19017</data>
    </edge>
    <edge source="KHM" target="FIN">
      <data key="d0">608007</data>
    </edge>
    <edge source="KHM" target="FRA">
      <data key="d0">208588</data>
    </edge>
    <edge source="KHM" target="JPN">
      <data key="d0">16700</data>
    </edge>
    <edge source="KHM" target="KOR">
      <data key="d0">50032</data>
    </edge>
    <edge source="KHM" target="MYS">
      <data key="d0">1188353</data>
    </edge>
    <edge source="KHM" target="SGP">
      <data key="d0">128431</data>
    </edge>
    <edge source="KHM" target="THA">
      <data key="d0">26157</data>
    </edge>
    <edge source="KHM" target="USA">
      <data key="d0">42773</data>
    </edge>
    <edge source="CAN" target="ALB">
      <data key="d0">13043</data>
    </edge>
    <edge source="CAN" target="AZE">
      <data key="d0">22914</data>
    </edge>
    <edge source="CAN" target="ARG">
      <data key="d0">129799</data>
    </edge>
    <edge source="CAN" target="AUS">
      <data key="d0">3107849</data>
    </edge>
    <edge source="CAN" target="AUT">
      <data key="d0">331320</data>
    </edge>
    <edge source="CAN" target="BEL">
      <data key="d0">674590</data>
    </edge>
    <edge source="CAN" target="BRA">
      <data key="d0">599959</data>
    </edge>
    <edge source="CAN" target="CMR">
      <data key="d0">97672</data>
    </edge>
    <edge source="CAN" target="LKA">
      <data key="d0">25010</data>
    </edge>
    <edge source="CAN" target="CHL">
      <data key="d0">401277</data>
    </edge>
    <edge source="CAN" target="CHN">
      <data key="d0">25884478</data>
    </edge>
    <edge source="CAN" target="COL">
      <data key="d0">305506</data>
    </edge>
    <edge source="CAN" target="CRI">
      <data key="d0">166563</data>
    </edge>
    <edge source="CAN" target="HRV">
      <data key="d0">22870</data>
    </edge>
    <edge source="CAN" target="CZE">
      <data key="d0">169362</data>
    </edge>
    <edge source="CAN" target="BEN">
      <data key="d0">22696</data>
    </edge>
    <edge source="CAN" target="DNK">
      <data key="d0">479446</data>
    </edge>
    <edge source="CAN" target="ECU">
      <data key="d0">256470</data>
    </edge>
    <edge source="CAN" target="EST">
      <data key="d0">20994</data>
    </edge>
    <edge source="CAN" target="FIN">
      <data key="d0">185216</data>
    </edge>
    <edge source="CAN" target="FRA">
      <data key="d0">7469036</data>
    </edge>
    <edge source="CAN" target="GMB">
      <data key="d0">10233</data>
    </edge>
    <edge source="CAN" target="DEU">
      <data key="d0">6323553</data>
    </edge>
    <edge source="CAN" target="GHA">
      <data key="d0">102750</data>
    </edge>
    <edge source="CAN" target="GRC">
      <data key="d0">18296</data>
    </edge>
    <edge source="CAN" target="HND">
      <data key="d0">27349</data>
    </edge>
    <edge source="CAN" target="HKG">
      <data key="d0">39801524</data>
    </edge>
    <edge source="CAN" target="HUN">
      <data key="d0">361424</data>
    </edge>
    <edge source="CAN" target="IDN">
      <data key="d0">1873723</data>
    </edge>
    <edge source="CAN" target="IRL">
      <data key="d0">5416958</data>
    </edge>
    <edge source="CAN" target="ISR">
      <data key="d0">781270</data>
    </edge>
    <edge source="CAN" target="ITA">
      <data key="d0">525436</data>
    </edge>
    <edge source="CAN" target="CIV">
      <data key="d0">10983</data>
    </edge>
    <edge source="CAN" target="JAM">
      <data key="d0">70395</data>
    </edge>
    <edge source="CAN" target="JPN">
      <data key="d0">8337157</data>
    </edge>
    <edge source="CAN" target="KAZ">
      <data key="d0">119477</data>
    </edge>
    <edge source="CAN" target="JOR">
      <data key="d0">38474</data>
    </edge>
    <edge source="CAN" target="KOR">
      <data key="d0">4186123</data>
    </edge>
    <edge source="CAN" target="LBN">
      <data key="d0">39928</data>
    </edge>
    <edge source="CAN" target="LVA">
      <data key="d0">65872</data>
    </edge>
    <edge source="CAN" target="LTU">
      <data key="d0">82412</data>
    </edge>
    <edge source="CAN" target="MYS">
      <data key="d0">1558892</data>
    </edge>
    <edge source="CAN" target="MRT">
      <data key="d0">18562</data>
    </edge>
    <edge source="CAN" target="MUS">
      <data key="d0">31446</data>
    </edge>
    <edge source="CAN" target="MEX">
      <data key="d0">1427646</data>
    </edge>
    <edge source="CAN" target="MAR">
      <data key="d0">87084</data>
    </edge>
    <edge source="CAN" target="OMN">
      <data key="d0">649770</data>
    </edge>
    <edge source="CAN" target="NLD">
      <data key="d0">2372896</data>
    </edge>
    <edge source="CAN" target="NZL">
      <data key="d0">325026</data>
    </edge>
    <edge source="CAN" target="NOR">
      <data key="d0">150389</data>
    </edge>
    <edge source="CAN" target="PAK">
      <data key="d0">14013</data>
    </edge>
    <edge source="CAN" target="PAN">
      <data key="d0">77528</data>
    </edge>
    <edge source="CAN" target="PER">
      <data key="d0">112615</data>
    </edge>
    <edge source="CAN" target="PHL">
      <data key="d0">503936</data>
    </edge>
    <edge source="CAN" target="POL">
      <data key="d0">320865</data>
    </edge>
    <edge source="CAN" target="PRT">
      <data key="d0">101048</data>
    </edge>
    <edge source="CAN" target="ROU">
      <data key="d0">89375</data>
    </edge>
    <edge source="CAN" target="RUS">
      <data key="d0">1073067</data>
    </edge>
    <edge source="CAN" target="SAU">
      <data key="d0">740704</data>
    </edge>
    <edge source="CAN" target="SRB">
      <data key="d0">14922</data>
    </edge>
    <edge source="CAN" target="IND">
      <data key="d0">1742350</data>
    </edge>
    <edge source="CAN" target="SGP">
      <data key="d0">3048164</data>
    </edge>
    <edge source="CAN" target="VNM">
      <data key="d0">325868</data>
    </edge>
    <edge source="CAN" target="SVN">
      <data key="d0">33819</data>
    </edge>
    <edge source="CAN" target="ZAF">
      <data key="d0">356426</data>
    </edge>
    <edge source="CAN" target="ESP">
      <data key="d0">499214</data>
    </edge>
    <edge source="CAN" target="SWE">
      <data key="d0">544005</data>
    </edge>
    <edge source="CAN" target="CHE">
      <data key="d0">6545504</data>
    </edge>
    <edge source="CAN" target="THA">
      <data key="d0">1563519</data>
    </edge>
    <edge source="CAN" target="TGO">
      <data key="d0">80645</data>
    </edge>
    <edge source="CAN" target="ARE">
      <data key="d0">1623078</data>
    </edge>
    <edge source="CAN" target="TUR">
      <data key="d0">337285</data>
    </edge>
    <edge source="CAN" target="UGA">
      <data key="d0">65965</data>
    </edge>
    <edge source="CAN" target="UKR">
      <data key="d0">110339</data>
    </edge>
    <edge source="CAN" target="EGY">
      <data key="d0">940679</data>
    </edge>
    <edge source="CAN" target="GBR">
      <data key="d0">25082334</data>
    </edge>
    <edge source="CAN" target="TZA">
      <data key="d0">40176</data>
    </edge>
    <edge source="CAN" target="USA">
      <data key="d0">264646451</data>
    </edge>
    <edge source="CAN" target="BFA">
      <data key="d0">26735</data>
    </edge>
    <edge source="CAN" target="URY">
      <data key="d0">30550</data>
    </edge>
    <edge source="LKA" target="DNK">
      <data key="d0">118551</data>
    </edge>
    <edge source="LKA" target="FRA">
      <data key="d0">29710</data>
    </edge>
    <edge source="LKA" target="HKG">
      <data key="d0">431971</data>
    </edge>
    <edge source="LKA" target="ITA">
      <data key="d0">20873</data>
    </edge>
    <edge source="LKA" target="JPN">
      <data key="d0">78044</data>
    </edge>
    <edge source="LKA" target="IND">
      <data key="d0">19187</data>
    </edge>
    <edge source="LKA" target="SGP">
      <data key="d0">26272</data>
    </edge>
    <edge source="LKA" target="USA">
      <data key="d0">27671</data>
    </edge>
    <edge source="CHN" target="ALB">
      <data key="d0">2239710</data>
    </edge>
    <edge source="CHN" target="DZA">
      <data key="d0">16704165</data>
    </edge>
    <edge source="CHN" target="AZE">
      <data key="d0">1812706</data>
    </edge>
    <edge source="CHN" target="ARG">
      <data key="d0">45482645</data>
    </edge>
    <edge source="CHN" target="AUS">
      <data key="d0">124292215</data>
    </edge>
    <edge source="CHN" target="AUT">
      <data key="d0">12721459</data>
    </edge>
    <edge source="CHN" target="ARM">
      <data key="d0">350546</data>
    </edge>
    <edge source="CHN" target="BEL">
      <data key="d0">54340481</data>
    </edge>
    <edge source="CHN" target="BOL">
      <data key="d0">746388</data>
    </edge>
    <edge source="CHN" target="BWA">
      <data key="d0">446122</data>
    </edge>
    <edge source="CHN" target="BRA">
      <data key="d0">220343187</data>
    </edge>
    <edge source="CHN" target="BGR">
      <data key="d0">6388204</data>
    </edge>
    <edge source="CHN" target="BDI">
      <data key="d0">15019</data>
    </edge>
    <edge source="CHN" target="BLR">
      <data key="d0">2736068</data>
    </edge>
    <edge source="CHN" target="KHM">
      <data key="d0">55350628</data>
    </edge>
    <edge source="CHN" target="CMR">
      <data key="d0">1713468</data>
    </edge>
    <edge source="CHN" target="CAN">
      <data key="d0">90675827</data>
    </edge>
    <edge source="CHN" target="CAF">
      <data key="d0">12752</data>
    </edge>
    <edge source="CHN" target="LKA">
      <data key="d0">53749632</data>
    </edge>
    <edge source="CHN" target="CHL">
      <data key="d0">50849276</data>
    </edge>
    <edge source="CHN" target="COL">
      <data key="d0">23909195</data>
    </edge>
    <edge source="CHN" target="CRI">
      <data key="d0">3618663</data>
    </edge>
    <edge source="CHN" target="HRV">
      <data key="d0">7825719</data>
    </edge>
    <edge source="CHN" target="CZE">
      <data key="d0">16464972</data>
    </edge>
    <edge source="CHN" target="BEN">
      <data key="d0">6999345</data>
    </edge>
    <edge source="CHN" target="DNK">
      <data key="d0">14263310</data>
    </edge>
    <edge source="CHN" target="ECU">
      <data key="d0">9110019</data>
    </edge>
    <edge source="CHN" target="SLV">
      <data key="d0">2333615</data>
    </edge>
    <edge source="CHN" target="ETH">
      <data key="d0">2895354</data>
    </edge>
    <edge source="CHN" target="EST">
      <data key="d0">3240455</data>
    </edge>
    <edge source="CHN" target="FIN">
      <data key="d0">19698631</data>
    </edge>
    <edge source="CHN" target="FRA">
      <data key="d0">176795678</data>
    </edge>
    <edge source="CHN" target="GEO">
      <data key="d0">2362438</data>
    </edge>
    <edge source="CHN" target="GMB">
      <data key="d0">1004423</data>
    </edge>
    <edge source="CHN" target="PSE">
      <data key="d0">15522</data>
    </edge>
    <edge source="CHN" target="DEU">
      <data key="d0">438734175</data>
    </edge>
    <edge source="CHN" target="GHA">
      <data key="d0">15075584</data>
    </edge>
    <edge source="CHN" target="GRC">
      <data key="d0">15883224</data>
    </edge>
    <edge source="CHN" target="GTM">
      <data key="d0">2789909</data>
    </edge>
    <edge source="CHN" target="HND">
      <data key="d0">3902820</data>
    </edge>
    <edge source="CHN" target="HKG">
      <data key="d0">5651333360</data>
    </edge>
    <edge source="CHN" target="HUN">
      <data key="d0">25519759</data>
    </edge>
    <edge source="CHN" target="IDN">
      <data key="d0">328115097</data>
    </edge>
    <edge source="CHN" target="IRL">
      <data key="d0">14372936</data>
    </edge>
    <edge source="CHN" target="ISR">
      <data key="d0">41693274</data>
    </edge>
    <edge source="CHN" target="ITA">
      <data key="d0">371296363</data>
    </edge>
    <edge source="CHN" target="CIV">
      <data key="d0">2606076</data>
    </edge>
    <edge source="CHN" target="JAM">
      <data key="d0">4880471</data>
    </edge>
    <edge source="CHN" target="JPN">
      <data key="d0">1461261447</data>
    </edge>
    <edge source="CHN" target="KAZ">
      <data key="d0">24145924</data>
    </edge>
    <edge source="CHN" target="JOR">
      <data key="d0">13327134</data>
    </edge>
    <edge source="CHN" target="KOR">
      <data key="d0">880903784</data>
    </edge>
    <edge source="CHN" target="KGZ">
      <data key="d0">15621138</data>
    </edge>
    <edge source="CHN" target="LBN">
      <data key="d0">11995661</data>
    </edge>
    <edge source="CHN" target="LVA">
      <data key="d0">4586895</data>
    </edge>
    <edge source="CHN" target="LTU">
      <data key="d0">8482110</data>
    </edge>
    <edge source="CHN" target="MDG">
      <data key="d0">1282466</data>
    </edge>
    <edge source="CHN" target="MWI">
      <data key="d0">491950</data>
    </edge>
    <edge source="CHN" target="MYS">
      <data key="d0">219043556</data>
    </edge>
    <edge source="CHN" target="MRT">
      <data key="d0">1388397</data>
    </edge>
    <edge source="CHN" target="MUS">
      <data key="d0">2986174</data>
    </edge>
    <edge source="CHN" target="MEX">
      <data key="d0">106585514</data>
    </edge>
    <edge source="CHN" target="MDA">
      <data key="d0">653916</data>
    </edge>
    <edge source="CHN" target="MAR">
      <data key="d0">11637149</data>
    </edge>
    <edge source="CHN" target="MOZ">
      <data key="d0">2380151</data>
    </edge>
    <edge source="CHN" target="OMN">
      <data key="d0">4340934</data>
    </edge>
    <edge source="CHN" target="NAM">
      <data key="d0">824133</data>
    </edge>
    <edge source="CHN" target="NLD">
      <data key="d0">235184929</data>
    </edge>
    <edge source="CHN" target="NZL">
      <data key="d0">13155971</data>
    </edge>
    <edge source="CHN" target="NIC">
      <data key="d0">1284823</data>
    </edge>
    <edge source="CHN" target="NER">
      <data key="d0">101692</data>
    </edge>
    <edge source="CHN" target="NOR">
      <data key="d0">7698258</data>
    </edge>
    <edge source="CHN" target="PAK">
      <data key="d0">37636125</data>
    </edge>
    <edge source="CHN" target="PAN">
      <data key="d0">58981954</data>
    </edge>
    <edge source="CHN" target="PRY">
      <data key="d0">19049295</data>
    </edge>
    <edge source="CHN" target="PER">
      <data key="d0">32366151</data>
    </edge>
    <edge source="CHN" target="PHL">
      <data key="d0">205126367</data>
    </edge>
    <edge source="CHN" target="POL">
      <data key="d0">64480886</data>
    </edge>
    <edge source="CHN" target="PRT">
      <data key="d0">10452856</data>
    </edge>
    <edge source="CHN" target="ROU">
      <data key="d0">8237193</data>
    </edge>
    <edge source="CHN" target="RUS">
      <data key="d0">293093651</data>
    </edge>
    <edge source="CHN" target="SAU">
      <data key="d0">104894251</data>
    </edge>
    <edge source="CHN" target="SEN">
      <data key="d0">2296668</data>
    </edge>
    <edge source="CHN" target="SRB">
      <data key="d0">2784770</data>
    </edge>
    <edge source="CHN" target="IND">
      <data key="d0">271708056</data>
    </edge>
    <edge source="CHN" target="SGP">
      <data key="d0">188268204</data>
    </edge>
    <edge source="CHN" target="SVK">
      <data key="d0">17321911</data>
    </edge>
    <edge source="CHN" target="VNM">
      <data key="d0">173897873</data>
    </edge>
    <edge source="CHN" target="SVN">
      <data key="d0">14786572</data>
    </edge>
    <edge source="CHN" target="ZAF">
      <data key="d0">53901695</data>
    </edge>
    <edge source="CHN" target="ZWE">
      <data key="d0">1302031</data>
    </edge>
    <edge source="CHN" target="ESP">
      <data key="d0">124284083</data>
    </edge>
    <edge source="CHN" target="SWE">
      <data key="d0">26781885</data>
    </edge>
    <edge source="CHN" target="CHE">
      <data key="d0">98534331</data>
    </edge>
    <edge source="CHN" target="THA">
      <data key="d0">232864262</data>
    </edge>
    <edge source="CHN" target="TGO">
      <data key="d0">9945316</data>
    </edge>
    <edge source="CHN" target="ARE">
      <data key="d0">139550310</data>
    </edge>
    <edge source="CHN" target="TUN">
      <data key="d0">8300783</data>
    </edge>
    <edge source="CHN" target="TUR">
      <data key="d0">73528211</data>
    </edge>
    <edge source="CHN" target="UGA">
      <data key="d0">1486056</data>
    </edge>
    <edge source="CHN" target="UKR">
      <data key="d0">36834619</data>
    </edge>
    <edge source="CHN" target="MKD">
      <data key="d0">270260</data>
    </edge>
    <edge source="CHN" target="EGY">
      <data key="d0">31533905</data>
    </edge>
    <edge source="CHN" target="GBR">
      <data key="d0">265592058</data>
    </edge>
    <edge source="CHN" target="TZA">
      <data key="d0">5266130</data>
    </edge>
    <edge source="CHN" target="USA">
      <data key="d0">1803442556</data>
    </edge>
    <edge source="CHN" target="BFA">
      <data key="d0">36541</data>
    </edge>
    <edge source="CHN" target="URY">
      <data key="d0">30896116</data>
    </edge>
    <edge source="CZE" target="ALB">
      <data key="d0">36663</data>
    </edge>
    <edge source="CZE" target="DZA">
      <data key="d0">720589</data>
    </edge>
    <edge source="CZE" target="AZE">
      <data key="d0">77659</data>
    </edge>
    <edge source="CZE" target="ARG">
      <data key="d0">25137</data>
    </edge>
    <edge source="CZE" target="AUS">
      <data key="d0">719114</data>
    </edge>
    <edge source="CZE" target="AUT">
      <data key="d0">63748226</data>
    </edge>
    <edge source="CZE" target="ARM">
      <data key="d0">35348</data>
    </edge>
    <edge source="CZE" target="BEL">
      <data key="d0">25120377</data>
    </edge>
    <edge source="CZE" target="BOL">
      <data key="d0">12959</data>
    </edge>
    <edge source="CZE" target="BRA">
      <data key="d0">1280826</data>
    </edge>
    <edge source="CZE" target="BGR">
      <data key="d0">3119139</data>
    </edge>
    <edge source="CZE" target="BLR">
      <data key="d0">364630</data>
    </edge>
    <edge source="CZE" target="CAN">
      <data key="d0">262536</data>
    </edge>
    <edge source="CZE" target="CHL">
      <data key="d0">22178</data>
    </edge>
    <edge source="CZE" target="CHN">
      <data key="d0">2362018</data>
    </edge>
    <edge source="CZE" target="COL">
      <data key="d0">35120</data>
    </edge>
    <edge source="CZE" target="HRV">
      <data key="d0">182332</data>
    </edge>
    <edge source="CZE" target="DNK">
      <data key="d0">534879</data>
    </edge>
    <edge source="CZE" target="ECU">
      <data key="d0">10975</data>
    </edge>
    <edge source="CZE" target="SLV">
      <data key="d0">39979</data>
    </edge>
    <edge source="CZE" target="EST">
      <data key="d0">396292</data>
    </edge>
    <edge source="CZE" target="FIN">
      <data key="d0">121558</data>
    </edge>
    <edge source="CZE" target="FRA">
      <data key="d0">9753450</data>
    </edge>
    <edge source="CZE" target="GEO">
      <data key="d0">15227</data>
    </edge>
    <edge source="CZE" target="DEU">
      <data key="d0">73590665</data>
    </edge>
    <edge source="CZE" target="GRC">
      <data key="d0">399230</data>
    </edge>
    <edge source="CZE" target="HND">
      <data key="d0">12780</data>
    </edge>
    <edge source="CZE" target="HKG">
      <data key="d0">3562639</data>
    </edge>
    <edge source="CZE" target="HUN">
      <data key="d0">7577290</data>
    </edge>
    <edge source="CZE" target="IDN">
      <data key="d0">777956</data>
    </edge>
    <edge source="CZE" target="IRL">
      <data key="d0">1031733</data>
    </edge>
    <edge source="CZE" target="ISR">
      <data key="d0">3859832</data>
    </edge>
    <edge source="CZE" target="ITA">
      <data key="d0">7728821</data>
    </edge>
    <edge source="CZE" target="JPN">
      <data key="d0">729861</data>
    </edge>
    <edge source="CZE" target="KAZ">
      <data key="d0">130119</data>
    </edge>
    <edge source="CZE" target="JOR">
      <data key="d0">40959</data>
    </edge>
    <edge source="CZE" target="KOR">
      <data key="d0">1027336</data>
    </edge>
    <edge source="CZE" target="LBN">
      <data key="d0">23259</data>
    </edge>
    <edge source="CZE" target="LVA">
      <data key="d0">510735</data>
    </edge>
    <edge source="CZE" target="LTU">
      <data key="d0">311790</data>
    </edge>
    <edge source="CZE" target="MYS">
      <data key="d0">72231</data>
    </edge>
    <edge source="CZE" target="MEX">
      <data key="d0">213759</data>
    </edge>
    <edge source="CZE" target="MDA">
      <data key="d0">16913</data>
    </edge>
    <edge source="CZE" target="MAR">
      <data key="d0">1072469</data>
    </edge>
    <edge source="CZE" target="OMN">
      <data key="d0">11632</data>
    </edge>
    <edge source="CZE" target="NLD">
      <data key="d0">5291105</data>
    </edge>
    <edge source="CZE" target="NZL">
      <data key="d0">11991</data>
    </edge>
    <edge source="CZE" target="NOR">
      <data key="d0">137368</data>
    </edge>
    <edge source="CZE" target="PAK">
      <data key="d0">57770</data>
    </edge>
    <edge source="CZE" target="PRY">
      <data key="d0">14702</data>
    </edge>
    <edge source="CZE" target="PER">
      <data key="d0">35791</data>
    </edge>
    <edge source="CZE" target="PHL">
      <data key="d0">23405</data>
    </edge>
    <edge source="CZE" target="POL">
      <data key="d0">12608458</data>
    </edge>
    <edge source="CZE" target="PRT">
      <data key="d0">1338607</data>
    </edge>
    <edge source="CZE" target="ROU">
      <data key="d0">1886317</data>
    </edge>
    <edge source="CZE" target="RUS">
      <data key="d0">4317696</data>
    </edge>
    <edge source="CZE" target="SAU">
      <data key="d0">343829</data>
    </edge>
    <edge source="CZE" target="SEN">
      <data key="d0">12425</data>
    </edge>
    <edge source="CZE" target="SRB">
      <data key="d0">299405</data>
    </edge>
    <edge source="CZE" target="IND">
      <data key="d0">1591863</data>
    </edge>
    <edge source="CZE" target="SGP">
      <data key="d0">100058</data>
    </edge>
    <edge source="CZE" target="SVK">
      <data key="d0">73632041</data>
    </edge>
    <edge source="CZE" target="VNM">
      <data key="d0">45340</data>
    </edge>
    <edge source="CZE" target="SVN">
      <data key="d0">1129428</data>
    </edge>
    <edge source="CZE" target="ZAF">
      <data key="d0">136421</data>
    </edge>
    <edge source="CZE" target="ESP">
      <data key="d0">2957109</data>
    </edge>
    <edge source="CZE" target="SWE">
      <data key="d0">2402056</data>
    </edge>
    <edge source="CZE" target="CHE">
      <data key="d0">10186173</data>
    </edge>
    <edge source="CZE" target="THA">
      <data key="d0">178059</data>
    </edge>
    <edge source="CZE" target="ARE">
      <data key="d0">417590</data>
    </edge>
    <edge source="CZE" target="TUN">
      <data key="d0">193636</data>
    </edge>
    <edge source="CZE" target="TUR">
      <data key="d0">1649518</data>
    </edge>
    <edge source="CZE" target="UKR">
      <data key="d0">1132331</data>
    </edge>
    <edge source="CZE" target="MKD">
      <data key="d0">38745</data>
    </edge>
    <edge source="CZE" target="EGY">
      <data key="d0">161576</data>
    </edge>
    <edge source="CZE" target="GBR">
      <data key="d0">11706152</data>
    </edge>
    <edge source="CZE" target="USA">
      <data key="d0">7158916</data>
    </edge>
    <edge source="CZE" target="URY">
      <data key="d0">17536</data>
    </edge>
    <edge source="DNK" target="DZA">
      <data key="d0">35447</data>
    </edge>
    <edge source="DNK" target="AZE">
      <data key="d0">30374</data>
    </edge>
    <edge source="DNK" target="ARG">
      <data key="d0">143688</data>
    </edge>
    <edge source="DNK" target="AUS">
      <data key="d0">3344555</data>
    </edge>
    <edge source="DNK" target="AUT">
      <data key="d0">3155824</data>
    </edge>
    <edge source="DNK" target="ARM">
      <data key="d0">10681</data>
    </edge>
    <edge source="DNK" target="BEL">
      <data key="d0">5887373</data>
    </edge>
    <edge source="DNK" target="BRA">
      <data key="d0">247991</data>
    </edge>
    <edge source="DNK" target="BGR">
      <data key="d0">129746</data>
    </edge>
    <edge source="DNK" target="BLR">
      <data key="d0">11656</data>
    </edge>
    <edge source="DNK" target="KHM">
      <data key="d0">188335</data>
    </edge>
    <edge source="DNK" target="CMR">
      <data key="d0">128012</data>
    </edge>
    <edge source="DNK" target="CAN">
      <data key="d0">2007831</data>
    </edge>
    <edge source="DNK" target="CHL">
      <data key="d0">127315</data>
    </edge>
    <edge source="DNK" target="CHN">
      <data key="d0">16065440</data>
    </edge>
    <edge source="DNK" target="COL">
      <data key="d0">69794</data>
    </edge>
    <edge source="DNK" target="HRV">
      <data key="d0">64721</data>
    </edge>
    <edge source="DNK" target="CZE">
      <data key="d0">920237</data>
    </edge>
    <edge source="DNK" target="ETH">
      <data key="d0">55500</data>
    </edge>
    <edge source="DNK" target="EST">
      <data key="d0">261051</data>
    </edge>
    <edge source="DNK" target="FIN">
      <data key="d0">3790665</data>
    </edge>
    <edge source="DNK" target="FRA">
      <data key="d0">15031010</data>
    </edge>
    <edge source="DNK" target="GEO">
      <data key="d0">15982</data>
    </edge>
    <edge source="DNK" target="DEU">
      <data key="d0">43247921</data>
    </edge>
    <edge source="DNK" target="GRC">
      <data key="d0">1051172</data>
    </edge>
    <edge source="DNK" target="HKG">
      <data key="d0">9833037</data>
    </edge>
    <edge source="DNK" target="HUN">
      <data key="d0">410375</data>
    </edge>
    <edge source="DNK" target="IDN">
      <data key="d0">185891</data>
    </edge>
    <edge source="DNK" target="IRL">
      <data key="d0">1215549</data>
    </edge>
    <edge source="DNK" target="ISR">
      <data key="d0">1628361</data>
    </edge>
    <edge source="DNK" target="ITA">
      <data key="d0">9095749</data>
    </edge>
    <edge source="DNK" target="CIV">
      <data key="d0">52924</data>
    </edge>
    <edge source="DNK" target="JAM">
      <data key="d0">11996</data>
    </edge>
    <edge source="DNK" target="JPN">
      <data key="d0">6268000</data>
    </edge>
    <edge source="DNK" target="KAZ">
      <data key="d0">25244</data>
    </edge>
    <edge source="DNK" target="JOR">
      <data key="d0">60040</data>
    </edge>
    <edge source="DNK" target="KOR">
      <data key="d0">5826505</data>
    </edge>
    <edge source="DNK" target="LBN">
      <data key="d0">155269</data>
    </edge>
    <edge source="DNK" target="LVA">
      <data key="d0">398668</data>
    </edge>
    <edge source="DNK" target="LTU">
      <data key="d0">147514</data>
    </edge>
    <edge source="DNK" target="MYS">
      <data key="d0">612568</data>
    </edge>
    <edge source="DNK" target="MUS">
      <data key="d0">41395</data>
    </edge>
    <edge source="DNK" target="MEX">
      <data key="d0">1254664</data>
    </edge>
    <edge source="DNK" target="MDA">
      <data key="d0">86845</data>
    </edge>
    <edge source="DNK" target="MAR">
      <data key="d0">245317</data>
    </edge>
    <edge source="DNK" target="MOZ">
      <data key="d0">14795</data>
    </edge>
    <edge source="DNK" target="OMN">
      <data key="d0">152946</data>
    </edge>
    <edge source="DNK" target="NAM">
      <data key="d0">20008</data>
    </edge>
    <edge source="DNK" target="NLD">
      <data key="d0">13446139</data>
    </edge>
    <edge source="DNK" target="NZL">
      <data key="d0">153495</data>
    </edge>
    <edge source="DNK" target="NOR">
      <data key="d0">16801956</data>
    </edge>
    <edge source="DNK" target="PAK">
      <data key="d0">56977</data>
    </edge>
    <edge source="DNK" target="PER">
      <data key="d0">136900</data>
    </edge>
    <edge source="DNK" target="PHL">
      <data key="d0">4912530</data>
    </edge>
    <edge source="DNK" target="POL">
      <data key="d0">2751031</data>
    </edge>
    <edge source="DNK" target="PRT">
      <data key="d0">1221102</data>
    </edge>
    <edge source="DNK" target="ROU">
      <data key="d0">308799</data>
    </edge>
    <edge source="DNK" target="RUS">
      <data key="d0">7743301</data>
    </edge>
    <edge source="DNK" target="SAU">
      <data key="d0">3769713</data>
    </edge>
    <edge source="DNK" target="SEN">
      <data key="d0">52971</data>
    </edge>
    <edge source="DNK" target="SRB">
      <data key="d0">68990</data>
    </edge>
    <edge source="DNK" target="IND">
      <data key="d0">1017478</data>
    </edge>
    <edge source="DNK" target="SGP">
      <data key="d0">2355383</data>
    </edge>
    <edge source="DNK" target="SVK">
      <data key="d0">921173</data>
    </edge>
    <edge source="DNK" target="VNM">
      <data key="d0">1072280</data>
    </edge>
    <edge source="DNK" target="SVN">
      <data key="d0">162230</data>
    </edge>
    <edge source="DNK" target="ZAF">
      <data key="d0">588573</data>
    </edge>
    <edge source="DNK" target="ESP">
      <data key="d0">5320152</data>
    </edge>
    <edge source="DNK" target="SWE">
      <data key="d0">21524644</data>
    </edge>
    <edge source="DNK" target="CHE">
      <data key="d0">5403595</data>
    </edge>
    <edge source="DNK" target="THA">
      <data key="d0">3324932</data>
    </edge>
    <edge source="DNK" target="ARE">
      <data key="d0">1043312</data>
    </edge>
    <edge source="DNK" target="TUN">
      <data key="d0">29223</data>
    </edge>
    <edge source="DNK" target="TUR">
      <data key="d0">1024790</data>
    </edge>
    <edge source="DNK" target="UGA">
      <data key="d0">599348</data>
    </edge>
    <edge source="DNK" target="UKR">
      <data key="d0">647880</data>
    </edge>
    <edge source="DNK" target="MKD">
      <data key="d0">65055</data>
    </edge>
    <edge source="DNK" target="EGY">
      <data key="d0">167755</data>
    </edge>
    <edge source="DNK" target="GBR">
      <data key="d0">20053318</data>
    </edge>
    <edge source="DNK" target="TZA">
      <data key="d0">22339</data>
    </edge>
    <edge source="DNK" target="USA">
      <data key="d0">24346561</data>
    </edge>
    <edge source="DNK" target="BFA">
      <data key="d0">11589</data>
    </edge>
    <edge source="DNK" target="URY">
      <data key="d0">34629</data>
    </edge>
    <edge source="GHA" target="BEN">
      <data key="d0">21014048</data>
    </edge>
    <edge source="GHA" target="CIV">
      <data key="d0">214368</data>
    </edge>
    <edge source="GHA" target="POL">
      <data key="d0">15482</data>
    </edge>
    <edge source="GHA" target="TGO">
      <data key="d0">10577</data>
    </edge>
    <edge source="GHA" target="GBR">
      <data key="d0">32992</data>
    </edge>
    <edge source="GRC" target="ALB">
      <data key="d0">432863</data>
    </edge>
    <edge source="GRC" target="DZA">
      <data key="d0">19672</data>
    </edge>
    <edge source="GRC" target="AUS">
      <data key="d0">33118</data>
    </edge>
    <edge source="GRC" target="AUT">
      <data key="d0">67863</data>
    </edge>
    <edge source="GRC" target="BEL">
      <data key="d0">555509</data>
    </edge>
    <edge source="GRC" target="BGR">
      <data key="d0">1953615</data>
    </edge>
    <edge source="GRC" target="CAN">
      <data key="d0">10285</data>
    </edge>
    <edge source="GRC" target="CHN">
      <data key="d0">56127</data>
    </edge>
    <edge source="GRC" target="HRV">
      <data key="d0">32353</data>
    </edge>
    <edge source="GRC" target="CZE">
      <data key="d0">140137</data>
    </edge>
    <edge source="GRC" target="DNK">
      <data key="d0">342660</data>
    </edge>
    <edge source="GRC" target="FRA">
      <data key="d0">1049064</data>
    </edge>
    <edge source="GRC" target="GEO">
      <data key="d0">12485</data>
    </edge>
    <edge source="GRC" target="DEU">
      <data key="d0">2607846</data>
    </edge>
    <edge source="GRC" target="HKG">
      <data key="d0">9394939</data>
    </edge>
    <edge source="GRC" target="ISR">
      <data key="d0">122007</data>
    </edge>
    <edge source="GRC" target="ITA">
      <data key="d0">3158747</data>
    </edge>
    <edge source="GRC" target="JPN">
      <data key="d0">192630</data>
    </edge>
    <edge source="GRC" target="JOR">
      <data key="d0">12478</data>
    </edge>
    <edge source="GRC" target="LBN">
      <data key="d0">2478840</data>
    </edge>
    <edge source="GRC" target="LVA">
      <data key="d0">18884</data>
    </edge>
    <edge source="GRC" target="LTU">
      <data key="d0">281775</data>
    </edge>
    <edge source="GRC" target="MDA">
      <data key="d0">11445</data>
    </edge>
    <edge source="GRC" target="MAR">
      <data key="d0">25561</data>
    </edge>
    <edge source="GRC" target="OMN">
      <data key="d0">10053</data>
    </edge>
    <edge source="GRC" target="NLD">
      <data key="d0">465887</data>
    </edge>
    <edge source="GRC" target="POL">
      <data key="d0">65097</data>
    </edge>
    <edge source="GRC" target="PRT">
      <data key="d0">236562</data>
    </edge>
    <edge source="GRC" target="ROU">
      <data key="d0">608186</data>
    </edge>
    <edge source="GRC" target="RUS">
      <data key="d0">114540</data>
    </edge>
    <edge source="GRC" target="SAU">
      <data key="d0">93232</data>
    </edge>
    <edge source="GRC" target="SRB">
      <data key="d0">54079</data>
    </edge>
    <edge source="GRC" target="SGP">
      <data key="d0">523298</data>
    </edge>
    <edge source="GRC" target="SVK">
      <data key="d0">111962</data>
    </edge>
    <edge source="GRC" target="SVN">
      <data key="d0">76049</data>
    </edge>
    <edge source="GRC" target="ESP">
      <data key="d0">710470</data>
    </edge>
    <edge source="GRC" target="CHE">
      <data key="d0">9457247</data>
    </edge>
    <edge source="GRC" target="ARE">
      <data key="d0">554900</data>
    </edge>
    <edge source="GRC" target="TUN">
      <data key="d0">341710</data>
    </edge>
    <edge source="GRC" target="TUR">
      <data key="d0">328004</data>
    </edge>
    <edge source="GRC" target="MKD">
      <data key="d0">353476</data>
    </edge>
    <edge source="GRC" target="EGY">
      <data key="d0">117974</data>
    </edge>
    <edge source="GRC" target="GBR">
      <data key="d0">4274720</data>
    </edge>
    <edge source="GRC" target="USA">
      <data key="d0">2296452</data>
    </edge>
    <edge source="HKG" target="ALB">
      <data key="d0">88209</data>
    </edge>
    <edge source="HKG" target="DZA">
      <data key="d0">623568</data>
    </edge>
    <edge source="HKG" target="AZE">
      <data key="d0">5141288</data>
    </edge>
    <edge source="HKG" target="ARG">
      <data key="d0">23252065</data>
    </edge>
    <edge source="HKG" target="AUS">
      <data key="d0">319626799</data>
    </edge>
    <edge source="HKG" target="AUT">
      <data key="d0">66509170</data>
    </edge>
    <edge source="HKG" target="ARM">
      <data key="d0">990612</data>
    </edge>
    <edge source="HKG" target="BEL">
      <data key="d0">36129900</data>
    </edge>
    <edge source="HKG" target="BOL">
      <data key="d0">1641794</data>
    </edge>
    <edge source="HKG" target="BRA">
      <data key="d0">199120352</data>
    </edge>
    <edge source="HKG" target="BGR">
      <data key="d0">2571888</data>
    </edge>
    <edge source="HKG" target="BLR">
      <data key="d0">2203776</data>
    </edge>
    <edge source="HKG" target="KHM">
      <data key="d0">399081</data>
    </edge>
    <edge source="HKG" target="CMR">
      <data key="d0">367357</data>
    </edge>
    <edge source="HKG" target="CAN">
      <data key="d0">97778686</data>
    </edge>
    <edge source="HKG" target="LKA">
      <data key="d0">3007216</data>
    </edge>
    <edge source="HKG" target="CHL">
      <data key="d0">14217304</data>
    </edge>
    <edge source="HKG" target="CHN">
      <data key="d0">3778603193</data>
    </edge>
    <edge source="HKG" target="COL">
      <data key="d0">13001363</data>
    </edge>
    <edge source="HKG" target="CRI">
      <data key="d0">632337</data>
    </edge>
    <edge source="HKG" target="HRV">
      <data key="d0">4656853</data>
    </edge>
    <edge source="HKG" target="CZE">
      <data key="d0">11852027</data>
    </edge>
    <edge source="HKG" target="BEN">
      <data key="d0">52603</data>
    </edge>
    <edge source="HKG" target="DNK">
      <data key="d0">37886693</data>
    </edge>
    <edge source="HKG" target="ECU">
      <data key="d0">2680136</data>
    </edge>
    <edge source="HKG" target="SLV">
      <data key="d0">92345</data>
    </edge>
    <edge source="HKG" target="ETH">
      <data key="d0">278132</data>
    </edge>
    <edge source="HKG" target="EST">
      <data key="d0">3344214</data>
    </edge>
    <edge source="HKG" target="FIN">
      <data key="d0">40785317</data>
    </edge>
    <edge source="HKG" target="FRA">
      <data key="d0">345746391</data>
    </edge>
    <edge source="HKG" target="GEO">
      <data key="d0">1790581</data>
    </edge>
    <edge source="HKG" target="DEU">
      <data key="d0">721740722</data>
    </edge>
    <edge source="HKG" target="GHA">
      <data key="d0">2731652</data>
    </edge>
    <edge source="HKG" target="GRC">
      <data key="d0">14250147</data>
    </edge>
    <edge source="HKG" target="GTM">
      <data key="d0">379975</data>
    </edge>
    <edge source="HKG" target="HUN">
      <data key="d0">7684369</data>
    </edge>
    <edge source="HKG" target="IDN">
      <data key="d0">53385199</data>
    </edge>
    <edge source="HKG" target="IRL">
      <data key="d0">4538980</data>
    </edge>
    <edge source="HKG" target="ISR">
      <data key="d0">22352190</data>
    </edge>
    <edge source="HKG" target="ITA">
      <data key="d0">399204416</data>
    </edge>
    <edge source="HKG" target="CIV">
      <data key="d0">189190</data>
    </edge>
    <edge source="HKG" target="JAM">
      <data key="d0">62605</data>
    </edge>
    <edge source="HKG" target="JPN">
      <data key="d0">1164331818</data>
    </edge>
    <edge source="HKG" target="KAZ">
      <data key="d0">975428</data>
    </edge>
    <edge source="HKG" target="JOR">
      <data key="d0">5774356</data>
    </edge>
    <edge source="HKG" target="KOR">
      <data key="d0">229877819</data>
    </edge>
    <edge source="HKG" target="KGZ">
      <data key="d0">60504</data>
    </edge>
    <edge source="HKG" target="LBN">
      <data key="d0">8668268</data>
    </edge>
    <edge source="HKG" target="LVA">
      <data key="d0">1849410</data>
    </edge>
    <edge source="HKG" target="LTU">
      <data key="d0">7138032</data>
    </edge>
    <edge source="HKG" target="MYS">
      <data key="d0">131766360</data>
    </edge>
    <edge source="HKG" target="MUS">
      <data key="d0">1192700</data>
    </edge>
    <edge source="HKG" target="MEX">
      <data key="d0">43995239</data>
    </edge>
    <edge source="HKG" target="MDA">
      <data key="d0">429825</data>
    </edge>
    <edge source="HKG" target="MAR">
      <data key="d0">2738978</data>
    </edge>
    <edge source="HKG" target="MOZ">
      <data key="d0">28381</data>
    </edge>
    <edge source="HKG" target="OMN">
      <data key="d0">3126088</data>
    </edge>
    <edge source="HKG" target="NAM">
      <data key="d0">85681</data>
    </edge>
    <edge source="HKG" target="NLD">
      <data key="d0">170168186</data>
    </edge>
    <edge source="HKG" target="NZL">
      <data key="d0">19930797</data>
    </edge>
    <edge source="HKG" target="NOR">
      <data key="d0">11465620</data>
    </edge>
    <edge source="HKG" target="PAK">
      <data key="d0">10161880</data>
    </edge>
    <edge source="HKG" target="PAN">
      <data key="d0">61701657</data>
    </edge>
    <edge source="HKG" target="PRY">
      <data key="d0">33429108</data>
    </edge>
    <edge source="HKG" target="PER">
      <data key="d0">9521009</data>
    </edge>
    <edge source="HKG" target="PHL">
      <data key="d0">121642530</data>
    </edge>
    <edge source="HKG" target="POL">
      <data key="d0">22916242</data>
    </edge>
    <edge source="HKG" target="PRT">
      <data key="d0">14398812</data>
    </edge>
    <edge source="HKG" target="ROU">
      <data key="d0">3340820</data>
    </edge>
    <edge source="HKG" target="RUS">
      <data key="d0">27415104</data>
    </edge>
    <edge source="HKG" target="SAU">
      <data key="d0">71337658</data>
    </edge>
    <edge source="HKG" target="SEN">
      <data key="d0">33518</data>
    </edge>
    <edge source="HKG" target="SRB">
      <data key="d0">2400200</data>
    </edge>
    <edge source="HKG" target="IND">
      <data key="d0">130793579</data>
    </edge>
    <edge source="HKG" target="SGP">
      <data key="d0">253538842</data>
    </edge>
    <edge source="HKG" target="SVK">
      <data key="d0">3111464</data>
    </edge>
    <edge source="HKG" target="VNM">
      <data key="d0">36086082</data>
    </edge>
    <edge source="HKG" target="SVN">
      <data key="d0">2146742</data>
    </edge>
    <edge source="HKG" target="ZAF">
      <data key="d0">36344887</data>
    </edge>
    <edge source="HKG" target="ZWE">
      <data key="d0">45054</data>
    </edge>
    <edge source="HKG" target="ESP">
      <data key="d0">190024008</data>
    </edge>
    <edge source="HKG" target="SWE">
      <data key="d0">41193922</data>
    </edge>
    <edge source="HKG" target="CHE">
      <data key="d0">1484757739</data>
    </edge>
    <edge source="HKG" target="THA">
      <data key="d0">221579738</data>
    </edge>
    <edge source="HKG" target="TGO">
      <data key="d0">69663</data>
    </edge>
    <edge source="HKG" target="ARE">
      <data key="d0">188339299</data>
    </edge>
    <edge source="HKG" target="TUN">
      <data key="d0">1697197</data>
    </edge>
    <edge source="HKG" target="TUR">
      <data key="d0">85565867</data>
    </edge>
    <edge source="HKG" target="UGA">
      <data key="d0">13745</data>
    </edge>
    <edge source="HKG" target="UKR">
      <data key="d0">10025096</data>
    </edge>
    <edge source="HKG" target="MKD">
      <data key="d0">161905</data>
    </edge>
    <edge source="HKG" target="EGY">
      <data key="d0">10897494</data>
    </edge>
    <edge source="HKG" target="GBR">
      <data key="d0">331090018</data>
    </edge>
    <edge source="HKG" target="TZA">
      <data key="d0">461365</data>
    </edge>
    <edge source="HKG" target="USA">
      <data key="d0">2134588622</data>
    </edge>
    <edge source="HKG" target="URY">
      <data key="d0">13865482</data>
    </edge>
    <edge source="IDN" target="ARG">
      <data key="d0">32207</data>
    </edge>
    <edge source="IDN" target="AUS">
      <data key="d0">323044</data>
    </edge>
    <edge source="IDN" target="BRA">
      <data key="d0">202552</data>
    </edge>
    <edge source="IDN" target="BGR">
      <data key="d0">20387</data>
    </edge>
    <edge source="IDN" target="CAN">
      <data key="d0">23184</data>
    </edge>
    <edge source="IDN" target="CHN">
      <data key="d0">3584416</data>
    </edge>
    <edge source="IDN" target="COL">
      <data key="d0">238241</data>
    </edge>
    <edge source="IDN" target="CRI">
      <data key="d0">103259</data>
    </edge>
    <edge source="IDN" target="CZE">
      <data key="d0">41426</data>
    </edge>
    <edge source="IDN" target="ECU">
      <data key="d0">143616</data>
    </edge>
    <edge source="IDN" target="FRA">
      <data key="d0">6330541</data>
    </edge>
    <edge source="IDN" target="DEU">
      <data key="d0">4994809</data>
    </edge>
    <edge source="IDN" target="HKG">
      <data key="d0">7823222</data>
    </edge>
    <edge source="IDN" target="HUN">
      <data key="d0">464482</data>
    </edge>
    <edge source="IDN" target="IRL">
      <data key="d0">19186</data>
    </edge>
    <edge source="IDN" target="ISR">
      <data key="d0">38302</data>
    </edge>
    <edge source="IDN" target="ITA">
      <data key="d0">2824566</data>
    </edge>
    <edge source="IDN" target="JPN">
      <data key="d0">17452094</data>
    </edge>
    <edge source="IDN" target="KAZ">
      <data key="d0">19585</data>
    </edge>
    <edge source="IDN" target="KOR">
      <data key="d0">5721067</data>
    </edge>
    <edge source="IDN" target="LBN">
      <data key="d0">12152</data>
    </edge>
    <edge source="IDN" target="MYS">
      <data key="d0">2647265</data>
    </edge>
    <edge source="IDN" target="MUS">
      <data key="d0">41941</data>
    </edge>
    <edge source="IDN" target="MAR">
      <data key="d0">362789</data>
    </edge>
    <edge source="IDN" target="OMN">
      <data key="d0">26965</data>
    </edge>
    <edge source="IDN" target="NLD">
      <data key="d0">534767</data>
    </edge>
    <edge source="IDN" target="NOR">
      <data key="d0">1412163</data>
    </edge>
    <edge source="IDN" target="PAK">
      <data key="d0">67970</data>
    </edge>
    <edge source="IDN" target="PHL">
      <data key="d0">2390749</data>
    </edge>
    <edge source="IDN" target="POL">
      <data key="d0">8809053</data>
    </edge>
    <edge source="IDN" target="PRT">
      <data key="d0">17245</data>
    </edge>
    <edge source="IDN" target="RUS">
      <data key="d0">339121</data>
    </edge>
    <edge source="IDN" target="SAU">
      <data key="d0">38369</data>
    </edge>
    <edge source="IDN" target="IND">
      <data key="d0">2158913</data>
    </edge>
    <edge source="IDN" target="SGP">
      <data key="d0">108375824</data>
    </edge>
    <edge source="IDN" target="SVK">
      <data key="d0">181821</data>
    </edge>
    <edge source="IDN" target="VNM">
      <data key="d0">277266</data>
    </edge>
    <edge source="IDN" target="SVN">
      <data key="d0">11397</data>
    </edge>
    <edge source="IDN" target="ZAF">
      <data key="d0">526720</data>
    </edge>
    <edge source="IDN" target="ESP">
      <data key="d0">199442</data>
    </edge>
    <edge source="IDN" target="THA">
      <data key="d0">1446920</data>
    </edge>
    <edge source="IDN" target="ARE">
      <data key="d0">191616</data>
    </edge>
    <edge source="IDN" target="TUR">
      <data key="d0">47063</data>
    </edge>
    <edge source="IDN" target="UKR">
      <data key="d0">37385</data>
    </edge>
    <edge source="IDN" target="EGY">
      <data key="d0">52650</data>
    </edge>
    <edge source="IDN" target="GBR">
      <data key="d0">1419343</data>
    </edge>
    <edge source="IDN" target="USA">
      <data key="d0">32212889</data>
    </edge>
    <edge source="IRL" target="AZE">
      <data key="d0">21340</data>
    </edge>
    <edge source="IRL" target="ARG">
      <data key="d0">259273</data>
    </edge>
    <edge source="IRL" target="AUS">
      <data key="d0">15430254</data>
    </edge>
    <edge source="IRL" target="AUT">
      <data key="d0">274974</data>
    </edge>
    <edge source="IRL" target="BEL">
      <data key="d0">152166</data>
    </edge>
    <edge source="IRL" target="BRA">
      <data key="d0">3309831</data>
    </edge>
    <edge source="IRL" target="CAN">
      <data key="d0">930485</data>
    </edge>
    <edge source="IRL" target="CHN">
      <data key="d0">25904050</data>
    </edge>
    <edge source="IRL" target="HRV">
      <data key="d0">99485</data>
    </edge>
    <edge source="IRL" target="CZE">
      <data key="d0">575725</data>
    </edge>
    <edge source="IRL" target="DNK">
      <data key="d0">28013</data>
    </edge>
    <edge source="IRL" target="FIN">
      <data key="d0">46429</data>
    </edge>
    <edge source="IRL" target="FRA">
      <data key="d0">124191422</data>
    </edge>
    <edge source="IRL" target="DEU">
      <data key="d0">22682507</data>
    </edge>
    <edge source="IRL" target="HKG">
      <data key="d0">51185323</data>
    </edge>
    <edge source="IRL" target="HUN">
      <data key="d0">647567</data>
    </edge>
    <edge source="IRL" target="IDN">
      <data key="d0">1802115</data>
    </edge>
    <edge source="IRL" target="ISR">
      <data key="d0">311431</data>
    </edge>
    <edge source="IRL" target="ITA">
      <data key="d0">2440499</data>
    </edge>
    <edge source="IRL" target="JPN">
      <data key="d0">622599184</data>
    </edge>
    <edge source="IRL" target="KAZ">
      <data key="d0">28873</data>
    </edge>
    <edge source="IRL" target="KOR">
      <data key="d0">47918906</data>
    </edge>
    <edge source="IRL" target="MYS">
      <data key="d0">4011488</data>
    </edge>
    <edge source="IRL" target="MEX">
      <data key="d0">212368</data>
    </edge>
    <edge source="IRL" target="MAR">
      <data key="d0">59493</data>
    </edge>
    <edge source="IRL" target="NLD">
      <data key="d0">68448047</data>
    </edge>
    <edge source="IRL" target="NZL">
      <data key="d0">49139</data>
    </edge>
    <edge source="IRL" target="NOR">
      <data key="d0">683441</data>
    </edge>
    <edge source="IRL" target="PER">
      <data key="d0">13480</data>
    </edge>
    <edge source="IRL" target="PHL">
      <data key="d0">259750</data>
    </edge>
    <edge source="IRL" target="POL">
      <data key="d0">20793283</data>
    </edge>
    <edge source="IRL" target="PRT">
      <data key="d0">5924747</data>
    </edge>
    <edge source="IRL" target="ROU">
      <data key="d0">18685</data>
    </edge>
    <edge source="IRL" target="RUS">
      <data key="d0">42129397</data>
    </edge>
    <edge source="IRL" target="SAU">
      <data key="d0">15019</data>
    </edge>
    <edge source="IRL" target="SRB">
      <data key="d0">58674</data>
    </edge>
    <edge source="IRL" target="IND">
      <data key="d0">4422503</data>
    </edge>
    <edge source="IRL" target="SGP">
      <data key="d0">12694251</data>
    </edge>
    <edge source="IRL" target="SVK">
      <data key="d0">83815</data>
    </edge>
    <edge source="IRL" target="SVN">
      <data key="d0">102297</data>
    </edge>
    <edge source="IRL" target="ZAF">
      <data key="d0">2163200</data>
    </edge>
    <edge source="IRL" target="ESP">
      <data key="d0">5899862</data>
    </edge>
    <edge source="IRL" target="SWE">
      <data key="d0">68457</data>
    </edge>
    <edge source="IRL" target="CHE">
      <data key="d0">3418884</data>
    </edge>
    <edge source="IRL" target="THA">
      <data key="d0">12853250</data>
    </edge>
    <edge source="IRL" target="ARE">
      <data key="d0">16529826</data>
    </edge>
    <edge source="IRL" target="TUR">
      <data key="d0">245457</data>
    </edge>
    <edge source="IRL" target="EGY">
      <data key="d0">11116</data>
    </edge>
    <edge source="IRL" target="GBR">
      <data key="d0">160110042</data>
    </edge>
    <edge source="IRL" target="USA">
      <data key="d0">118634405</data>
    </edge>
    <edge source="JPN" target="DZA">
      <data key="d0">1614903</data>
    </edge>
    <edge source="JPN" target="AZE">
      <data key="d0">171757</data>
    </edge>
    <edge source="JPN" target="ARG">
      <data key="d0">4582775</data>
    </edge>
    <edge source="JPN" target="AUS">
      <data key="d0">86702406</data>
    </edge>
    <edge source="JPN" target="AUT">
      <data key="d0">13594697</data>
    </edge>
    <edge source="JPN" target="ARM">
      <data key="d0">30443</data>
    </edge>
    <edge source="JPN" target="BEL">
      <data key="d0">140343666</data>
    </edge>
    <edge source="JPN" target="BOL">
      <data key="d0">219338</data>
    </edge>
    <edge source="JPN" target="BRA">
      <data key="d0">42817460</data>
    </edge>
    <edge source="JPN" target="BGR">
      <data key="d0">412981</data>
    </edge>
    <edge source="JPN" target="BLR">
      <data key="d0">160544</data>
    </edge>
    <edge source="JPN" target="KHM">
      <data key="d0">836159</data>
    </edge>
    <edge source="JPN" target="CMR">
      <data key="d0">335546</data>
    </edge>
    <edge source="JPN" target="CAN">
      <data key="d0">129201346</data>
    </edge>
    <edge source="JPN" target="LKA">
      <data key="d0">4687784</data>
    </edge>
    <edge source="JPN" target="CHL">
      <data key="d0">4921867</data>
    </edge>
    <edge source="JPN" target="CHN">
      <data key="d0">3916187306</data>
    </edge>
    <edge source="JPN" target="COL">
      <data key="d0">3477192</data>
    </edge>
    <edge source="JPN" target="CRI">
      <data key="d0">176492</data>
    </edge>
    <edge source="JPN" target="HRV">
      <data key="d0">68891</data>
    </edge>
    <edge source="JPN" target="CZE">
      <data key="d0">41512434</data>
    </edge>
    <edge source="JPN" target="BEN">
      <data key="d0">625879</data>
    </edge>
    <edge source="JPN" target="DNK">
      <data key="d0">23833283</data>
    </edge>
    <edge source="JPN" target="ECU">
      <data key="d0">2438959</data>
    </edge>
    <edge source="JPN" target="SLV">
      <data key="d0">281538</data>
    </edge>
    <edge source="JPN" target="EST">
      <data key="d0">1932809</data>
    </edge>
    <edge source="JPN" target="FIN">
      <data key="d0">11914963</data>
    </edge>
    <edge source="JPN" target="FRA">
      <data key="d0">258169586</data>
    </edge>
    <edge source="JPN" target="GEO">
      <data key="d0">12265</data>
    </edge>
    <edge source="JPN" target="DEU">
      <data key="d0">335903454</data>
    </edge>
    <edge source="JPN" target="GHA">
      <data key="d0">297261</data>
    </edge>
    <edge source="JPN" target="GRC">
      <data key="d0">1259312</data>
    </edge>
    <edge source="JPN" target="GTM">
      <data key="d0">455350</data>
    </edge>
    <edge source="JPN" target="HND">
      <data key="d0">11889</data>
    </edge>
    <edge source="JPN" target="HKG">
      <data key="d0">1944065837</data>
    </edge>
    <edge source="JPN" target="HUN">
      <data key="d0">2982217</data>
    </edge>
    <edge source="JPN" target="IDN">
      <data key="d0">26601186</data>
    </edge>
    <edge source="JPN" target="IRL">
      <data key="d0">16039206</data>
    </edge>
    <edge source="JPN" target="ISR">
      <data key="d0">49529431</data>
    </edge>
    <edge source="JPN" target="ITA">
      <data key="d0">46780508</data>
    </edge>
    <edge source="JPN" target="CIV">
      <data key="d0">150910</data>
    </edge>
    <edge source="JPN" target="KAZ">
      <data key="d0">241236</data>
    </edge>
    <edge source="JPN" target="JOR">
      <data key="d0">866000</data>
    </edge>
    <edge source="JPN" target="KOR">
      <data key="d0">2846386050</data>
    </edge>
    <edge source="JPN" target="LBN">
      <data key="d0">1096237</data>
    </edge>
    <edge source="JPN" target="LVA">
      <data key="d0">738730</data>
    </edge>
    <edge source="JPN" target="LTU">
      <data key="d0">557427</data>
    </edge>
    <edge source="JPN" target="MDG">
      <data key="d0">101225</data>
    </edge>
    <edge source="JPN" target="MYS">
      <data key="d0">123128245</data>
    </edge>
    <edge source="JPN" target="MRT">
      <data key="d0">10824</data>
    </edge>
    <edge source="JPN" target="MUS">
      <data key="d0">984915</data>
    </edge>
    <edge source="JPN" target="MEX">
      <data key="d0">81898665</data>
    </edge>
    <edge source="JPN" target="MDA">
      <data key="d0">25933</data>
    </edge>
    <edge source="JPN" target="MAR">
      <data key="d0">1193804</data>
    </edge>
    <edge source="JPN" target="OMN">
      <data key="d0">2146910</data>
    </edge>
    <edge source="JPN" target="NLD">
      <data key="d0">687722226</data>
    </edge>
    <edge source="JPN" target="NZL">
      <data key="d0">7835268</data>
    </edge>
    <edge source="JPN" target="NIC">
      <data key="d0">10072</data>
    </edge>
    <edge source="JPN" target="NOR">
      <data key="d0">13658351</data>
    </edge>
    <edge source="JPN" target="PAK">
      <data key="d0">6824095</data>
    </edge>
    <edge source="JPN" target="PAN">
      <data key="d0">997793</data>
    </edge>
    <edge source="JPN" target="PRY">
      <data key="d0">1370133</data>
    </edge>
    <edge source="JPN" target="PER">
      <data key="d0">2138704</data>
    </edge>
    <edge source="JPN" target="PHL">
      <data key="d0">73182350</data>
    </edge>
    <edge source="JPN" target="POL">
      <data key="d0">16328161</data>
    </edge>
    <edge source="JPN" target="PRT">
      <data key="d0">15092639</data>
    </edge>
    <edge source="JPN" target="ROU">
      <data key="d0">564505</data>
    </edge>
    <edge source="JPN" target="RUS">
      <data key="d0">33980578</data>
    </edge>
    <edge source="JPN" target="SAU">
      <data key="d0">31288255</data>
    </edge>
    <edge source="JPN" target="SEN">
      <data key="d0">1117346</data>
    </edge>
    <edge source="JPN" target="SRB">
      <data key="d0">16199</data>
    </edge>
    <edge source="JPN" target="IND">
      <data key="d0">112512358</data>
    </edge>
    <edge source="JPN" target="SGP">
      <data key="d0">337539454</data>
    </edge>
    <edge source="JPN" target="SVK">
      <data key="d0">10898002</data>
    </edge>
    <edge source="JPN" target="VNM">
      <data key="d0">91991013</data>
    </edge>
    <edge source="JPN" target="SVN">
      <data key="d0">219538</data>
    </edge>
    <edge source="JPN" target="ZAF">
      <data key="d0">11350470</data>
    </edge>
    <edge source="JPN" target="ESP">
      <data key="d0">26749102</data>
    </edge>
    <edge source="JPN" target="SWE">
      <data key="d0">24893615</data>
    </edge>
    <edge source="JPN" target="CHE">
      <data key="d0">48248484</data>
    </edge>
    <edge source="JPN" target="THA">
      <data key="d0">344214530</data>
    </edge>
    <edge source="JPN" target="TGO">
      <data key="d0">46629</data>
    </edge>
    <edge source="JPN" target="ARE">
      <data key="d0">38186753</data>
    </edge>
    <edge source="JPN" target="TUN">
      <data key="d0">2015706</data>
    </edge>
    <edge source="JPN" target="TUR">
      <data key="d0">29141257</data>
    </edge>
    <edge source="JPN" target="UGA">
      <data key="d0">25219</data>
    </edge>
    <edge source="JPN" target="UKR">
      <data key="d0">4751864</data>
    </edge>
    <edge source="JPN" target="EGY">
      <data key="d0">16606680</data>
    </edge>
    <edge source="JPN" target="GBR">
      <data key="d0">284894860</data>
    </edge>
    <edge source="JPN" target="TZA">
      <data key="d0">679247</data>
    </edge>
    <edge source="JPN" target="USA">
      <data key="d0">1918100252</data>
    </edge>
    <edge source="JPN" target="URY">
      <data key="d0">3913963</data>
    </edge>
    <edge source="KAZ" target="CHN">
      <data key="d0">39100</data>
    </edge>
    <edge source="KAZ" target="DEU">
      <data key="d0">39500</data>
    </edge>
    <edge source="KAZ" target="HKG">
      <data key="d0">12400</data>
    </edge>
    <edge source="KAZ" target="ITA">
      <data key="d0">73300</data>
    </edge>
    <edge source="KAZ" target="KGZ">
      <data key="d0">100000</data>
    </edge>
    <edge source="KAZ" target="RUS">
      <data key="d0">56790</data>
    </edge>
    <edge source="KAZ" target="CHE">
      <data key="d0">19300</data>
    </edge>
    <edge source="KAZ" target="ARE">
      <data key="d0">115200</data>
    </edge>
    <edge source="KOR" target="ALB">
      <data key="d0">242236</data>
    </edge>
    <edge source="KOR" target="DZA">
      <data key="d0">258207</data>
    </edge>
    <edge source="KOR" target="AZE">
      <data key="d0">323541</data>
    </edge>
    <edge source="KOR" target="ARG">
      <data key="d0">1003553</data>
    </edge>
    <edge source="KOR" target="AUS">
      <data key="d0">6200296</data>
    </edge>
    <edge source="KOR" target="AUT">
      <data key="d0">6903666</data>
    </edge>
    <edge source="KOR" target="ARM">
      <data key="d0">30207</data>
    </edge>
    <edge source="KOR" target="BEL">
      <data key="d0">1394008</data>
    </edge>
    <edge source="KOR" target="BOL">
      <data key="d0">154682</data>
    </edge>
    <edge source="KOR" target="BWA">
      <data key="d0">39756</data>
    </edge>
    <edge source="KOR" target="BRA">
      <data key="d0">22734023</data>
    </edge>
    <edge source="KOR" target="BGR">
      <data key="d0">142461</data>
    </edge>
    <edge source="KOR" target="BLR">
      <data key="d0">382959</data>
    </edge>
    <edge source="KOR" target="KHM">
      <data key="d0">1161628</data>
    </edge>
    <edge source="KOR" target="CMR">
      <data key="d0">438339</data>
    </edge>
    <edge source="KOR" target="CAN">
      <data key="d0">14838116</data>
    </edge>
    <edge source="KOR" target="CAF">
      <data key="d0">73501</data>
    </edge>
    <edge source="KOR" target="LKA">
      <data key="d0">123585</data>
    </edge>
    <edge source="KOR" target="CHL">
      <data key="d0">870557</data>
    </edge>
    <edge source="KOR" target="CHN">
      <data key="d0">2879740954</data>
    </edge>
    <edge source="KOR" target="COL">
      <data key="d0">1247737</data>
    </edge>
    <edge source="KOR" target="CRI">
      <data key="d0">77146</data>
    </edge>
    <edge source="KOR" target="HRV">
      <data key="d0">57590</data>
    </edge>
    <edge source="KOR" target="CZE">
      <data key="d0">2781367</data>
    </edge>
    <edge source="KOR" target="BEN">
      <data key="d0">57211</data>
    </edge>
    <edge source="KOR" target="DNK">
      <data key="d0">4925818</data>
    </edge>
    <edge source="KOR" target="ECU">
      <data key="d0">274778</data>
    </edge>
    <edge source="KOR" target="SLV">
      <data key="d0">15373</data>
    </edge>
    <edge source="KOR" target="ETH">
      <data key="d0">80738</data>
    </edge>
    <edge source="KOR" target="EST">
      <data key="d0">76405</data>
    </edge>
    <edge source="KOR" target="FIN">
      <data key="d0">770352</data>
    </edge>
    <edge source="KOR" target="FRA">
      <data key="d0">14810619</data>
    </edge>
    <edge source="KOR" target="GEO">
      <data key="d0">294801</data>
    </edge>
    <edge source="KOR" target="DEU">
      <data key="d0">54168329</data>
    </edge>
    <edge source="KOR" target="GHA">
      <data key="d0">168228</data>
    </edge>
    <edge source="KOR" target="GRC">
      <data key="d0">966582</data>
    </edge>
    <edge source="KOR" target="GTM">
      <data key="d0">29645</data>
    </edge>
    <edge source="KOR" target="HND">
      <data key="d0">65817</data>
    </edge>
    <edge source="KOR" target="HKG">
      <data key="d0">275778015</data>
    </edge>
    <edge source="KOR" target="HUN">
      <data key="d0">8694686</data>
    </edge>
    <edge source="KOR" target="IDN">
      <data key="d0">12850997</data>
    </edge>
    <edge source="KOR" target="IRL">
      <data key="d0">336506</data>
    </edge>
    <edge source="KOR" target="ISR">
      <data key="d0">2813711</data>
    </edge>
    <edge source="KOR" target="ITA">
      <data key="d0">16068904</data>
    </edge>
    <edge source="KOR" target="CIV">
      <data key="d0">326215</data>
    </edge>
    <edge source="KOR" target="JPN">
      <data key="d0">246721354</data>
    </edge>
    <edge source="KOR" target="KAZ">
      <data key="d0">2214925</data>
    </edge>
    <edge source="KOR" target="JOR">
      <data key="d0">151620</data>
    </edge>
    <edge source="KOR" target="KGZ">
      <data key="d0">45715</data>
    </edge>
    <edge source="KOR" target="LBN">
      <data key="d0">520391</data>
    </edge>
    <edge source="KOR" target="LVA">
      <data key="d0">768437</data>
    </edge>
    <edge source="KOR" target="LTU">
      <data key="d0">721959</data>
    </edge>
    <edge source="KOR" target="MDG">
      <data key="d0">10753</data>
    </edge>
    <edge source="KOR" target="MWI">
      <data key="d0">33461</data>
    </edge>
    <edge source="KOR" target="MYS">
      <data key="d0">27603808</data>
    </edge>
    <edge source="KOR" target="MUS">
      <data key="d0">40073</data>
    </edge>
    <edge source="KOR" target="MEX">
      <data key="d0">101878173</data>
    </edge>
    <edge source="KOR" target="MDA">
      <data key="d0">38079</data>
    </edge>
    <edge source="KOR" target="MAR">
      <data key="d0">673904</data>
    </edge>
    <edge source="KOR" target="OMN">
      <data key="d0">397339</data>
    </edge>
    <edge source="KOR" target="NAM">
      <data key="d0">19352</data>
    </edge>
    <edge source="KOR" target="NLD">
      <data key="d0">46753771</data>
    </edge>
    <edge source="KOR" target="NZL">
      <data key="d0">371889</data>
    </edge>
    <edge source="KOR" target="NIC">
      <data key="d0">23324</data>
    </edge>
    <edge source="KOR" target="NOR">
      <data key="d0">361263</data>
    </edge>
    <edge source="KOR" target="PAK">
      <data key="d0">1647577</data>
    </edge>
    <edge source="KOR" target="PAN">
      <data key="d0">954291</data>
    </edge>
    <edge source="KOR" target="PRY">
      <data key="d0">228309</data>
    </edge>
    <edge source="KOR" target="PER">
      <data key="d0">1022830</data>
    </edge>
    <edge source="KOR" target="PHL">
      <data key="d0">20008192</data>
    </edge>
    <edge source="KOR" target="POL">
      <data key="d0">173742261</data>
    </edge>
    <edge source="KOR" target="PRT">
      <data key="d0">4092812</data>
    </edge>
    <edge source="KOR" target="ROU">
      <data key="d0">459726</data>
    </edge>
    <edge source="KOR" target="RUS">
      <data key="d0">24834056</data>
    </edge>
    <edge source="KOR" target="SAU">
      <data key="d0">9783784</data>
    </edge>
    <edge source="KOR" target="SEN">
      <data key="d0">252154</data>
    </edge>
    <edge source="KOR" target="SRB">
      <data key="d0">205969</data>
    </edge>
    <edge source="KOR" target="IND">
      <data key="d0">10920891</data>
    </edge>
    <edge source="KOR" target="SGP">
      <data key="d0">31733832</data>
    </edge>
    <edge source="KOR" target="SVK">
      <data key="d0">133505954</data>
    </edge>
    <edge source="KOR" target="VNM">
      <data key="d0">72203718</data>
    </edge>
    <edge source="KOR" target="SVN">
      <data key="d0">23518131</data>
    </edge>
    <edge source="KOR" target="ZAF">
      <data key="d0">4914841</data>
    </edge>
    <edge source="KOR" target="ZWE">
      <data key="d0">62929</data>
    </edge>
    <edge source="KOR" target="ESP">
      <data key="d0">3150787</data>
    </edge>
    <edge source="KOR" target="SWE">
      <data key="d0">3151822</data>
    </edge>
    <edge source="KOR" target="CHE">
      <data key="d0">16593536</data>
    </edge>
    <edge source="KOR" target="THA">
      <data key="d0">33400228</data>
    </edge>
    <edge source="KOR" target="TGO">
      <data key="d0">238459</data>
    </edge>
    <edge source="KOR" target="ARE">
      <data key="d0">12811478</data>
    </edge>
    <edge source="KOR" target="TUN">
      <data key="d0">566104</data>
    </edge>
    <edge source="KOR" target="TUR">
      <data key="d0">20014871</data>
    </edge>
    <edge source="KOR" target="UGA">
      <data key="d0">137209</data>
    </edge>
    <edge source="KOR" target="UKR">
      <data key="d0">2118573</data>
    </edge>
    <edge source="KOR" target="EGY">
      <data key="d0">2329150</data>
    </edge>
    <edge source="KOR" target="GBR">
      <data key="d0">22354147</data>
    </edge>
    <edge source="KOR" target="TZA">
      <data key="d0">677839</data>
    </edge>
    <edge source="KOR" target="USA">
      <data key="d0">267188625</data>
    </edge>
    <edge source="KOR" target="BFA">
      <data key="d0">29500</data>
    </edge>
    <edge source="KOR" target="URY">
      <data key="d0">125743</data>
    </edge>
    <edge source="MYS" target="ARG">
      <data key="d0">108007</data>
    </edge>
    <edge source="MYS" target="AUS">
      <data key="d0">4609043</data>
    </edge>
    <edge source="MYS" target="AUT">
      <data key="d0">1025504</data>
    </edge>
    <edge source="MYS" target="BEL">
      <data key="d0">892799</data>
    </edge>
    <edge source="MYS" target="BRA">
      <data key="d0">4893548</data>
    </edge>
    <edge source="MYS" target="BGR">
      <data key="d0">82913</data>
    </edge>
    <edge source="MYS" target="KHM">
      <data key="d0">98514</data>
    </edge>
    <edge source="MYS" target="CAN">
      <data key="d0">12463131</data>
    </edge>
    <edge source="MYS" target="LKA">
      <data key="d0">718483</data>
    </edge>
    <edge source="MYS" target="CHL">
      <data key="d0">181342</data>
    </edge>
    <edge source="MYS" target="CHN">
      <data key="d0">44011058</data>
    </edge>
    <edge source="MYS" target="COL">
      <data key="d0">125169</data>
    </edge>
    <edge source="MYS" target="CRI">
      <data key="d0">85622</data>
    </edge>
    <edge source="MYS" target="HRV">
      <data key="d0">152387</data>
    </edge>
    <edge source="MYS" target="CZE">
      <data key="d0">619469</data>
    </edge>
    <edge source="MYS" target="DNK">
      <data key="d0">132213</data>
    </edge>
    <edge source="MYS" target="ETH">
      <data key="d0">158841</data>
    </edge>
    <edge source="MYS" target="EST">
      <data key="d0">373153</data>
    </edge>
    <edge source="MYS" target="FIN">
      <data key="d0">53540</data>
    </edge>
    <edge source="MYS" target="FRA">
      <data key="d0">2969013</data>
    </edge>
    <edge source="MYS" target="DEU">
      <data key="d0">7094341</data>
    </edge>
    <edge source="MYS" target="GHA">
      <data key="d0">27961</data>
    </edge>
    <edge source="MYS" target="GRC">
      <data key="d0">123393</data>
    </edge>
    <edge source="MYS" target="HKG">
      <data key="d0">55370533</data>
    </edge>
    <edge source="MYS" target="HUN">
      <data key="d0">367594</data>
    </edge>
    <edge source="MYS" target="IDN">
      <data key="d0">11339124</data>
    </edge>
    <edge source="MYS" target="IRL">
      <data key="d0">69987</data>
    </edge>
    <edge source="MYS" target="ITA">
      <data key="d0">5616675</data>
    </edge>
    <edge source="MYS" target="JPN">
      <data key="d0">212793726</data>
    </edge>
    <edge source="MYS" target="JOR">
      <data key="d0">48637</data>
    </edge>
    <edge source="MYS" target="KOR">
      <data key="d0">29157539</data>
    </edge>
    <edge source="MYS" target="LBN">
      <data key="d0">88691</data>
    </edge>
    <edge source="MYS" target="LVA">
      <data key="d0">21617</data>
    </edge>
    <edge source="MYS" target="LTU">
      <data key="d0">47766</data>
    </edge>
    <edge source="MYS" target="MUS">
      <data key="d0">44492</data>
    </edge>
    <edge source="MYS" target="MEX">
      <data key="d0">1454189</data>
    </edge>
    <edge source="MYS" target="MAR">
      <data key="d0">311149</data>
    </edge>
    <edge source="MYS" target="MOZ">
      <data key="d0">30393</data>
    </edge>
    <edge source="MYS" target="OMN">
      <data key="d0">280968</data>
    </edge>
    <edge source="MYS" target="NLD">
      <data key="d0">78755876</data>
    </edge>
    <edge source="MYS" target="NZL">
      <data key="d0">168761</data>
    </edge>
    <edge source="MYS" target="NOR">
      <data key="d0">11733</data>
    </edge>
    <edge source="MYS" target="PAK">
      <data key="d0">1335667</data>
    </edge>
    <edge source="MYS" target="PAN">
      <data key="d0">403454</data>
    </edge>
    <edge source="MYS" target="PHL">
      <data key="d0">8041565</data>
    </edge>
    <edge source="MYS" target="POL">
      <data key="d0">691424</data>
    </edge>
    <edge source="MYS" target="PRT">
      <data key="d0">39202</data>
    </edge>
    <edge source="MYS" target="ROU">
      <data key="d0">109604</data>
    </edge>
    <edge source="MYS" target="RUS">
      <data key="d0">3086732</data>
    </edge>
    <edge source="MYS" target="SAU">
      <data key="d0">294181</data>
    </edge>
    <edge source="MYS" target="IND">
      <data key="d0">10841543</data>
    </edge>
    <edge source="MYS" target="SGP">
      <data key="d0">333601390</data>
    </edge>
    <edge source="MYS" target="SVK">
      <data key="d0">140392</data>
    </edge>
    <edge source="MYS" target="VNM">
      <data key="d0">5332902</data>
    </edge>
    <edge source="MYS" target="SVN">
      <data key="d0">261296</data>
    </edge>
    <edge source="MYS" target="ZAF">
      <data key="d0">255138</data>
    </edge>
    <edge source="MYS" target="ESP">
      <data key="d0">1395401</data>
    </edge>
    <edge source="MYS" target="SWE">
      <data key="d0">781447</data>
    </edge>
    <edge source="MYS" target="CHE">
      <data key="d0">7024889</data>
    </edge>
    <edge source="MYS" target="THA">
      <data key="d0">87201579</data>
    </edge>
    <edge source="MYS" target="ARE">
      <data key="d0">2691962</data>
    </edge>
    <edge source="MYS" target="TUN">
      <data key="d0">39479</data>
    </edge>
    <edge source="MYS" target="TUR">
      <data key="d0">3820121</data>
    </edge>
    <edge source="MYS" target="UGA">
      <data key="d0">78687</data>
    </edge>
    <edge source="MYS" target="UKR">
      <data key="d0">560218</data>
    </edge>
    <edge source="MYS" target="EGY">
      <data key="d0">69072</data>
    </edge>
    <edge source="MYS" target="GBR">
      <data key="d0">5193571</data>
    </edge>
    <edge source="MYS" target="TZA">
      <data key="d0">25492</data>
    </edge>
    <edge source="MYS" target="USA">
      <data key="d0">83176239</data>
    </edge>
    <edge source="MYS" target="URY">
      <data key="d0">52759</data>
    </edge>
    <edge source="MUS" target="AUS">
      <data key="d0">97226</data>
    </edge>
    <edge source="MUS" target="CAN">
      <data key="d0">160920</data>
    </edge>
    <edge source="MUS" target="CHL">
      <data key="d0">12211</data>
    </edge>
    <edge source="MUS" target="CHN">
      <data key="d0">77747</data>
    </edge>
    <edge source="MUS" target="FRA">
      <data key="d0">9475659</data>
    </edge>
    <edge source="MUS" target="DEU">
      <data key="d0">186524</data>
    </edge>
    <edge source="MUS" target="HKG">
      <data key="d0">643476</data>
    </edge>
    <edge source="MUS" target="ITA">
      <data key="d0">124838</data>
    </edge>
    <edge source="MUS" target="JPN">
      <data key="d0">32797</data>
    </edge>
    <edge source="MUS" target="MDG">
      <data key="d0">836323</data>
    </edge>
    <edge source="MUS" target="MEX">
      <data key="d0">32610</data>
    </edge>
    <edge source="MUS" target="MOZ">
      <data key="d0">42600</data>
    </edge>
    <edge source="MUS" target="NLD">
      <data key="d0">108006</data>
    </edge>
    <edge source="MUS" target="SGP">
      <data key="d0">619071</data>
    </edge>
    <edge source="MUS" target="ZAF">
      <data key="d0">88386</data>
    </edge>
    <edge source="MUS" target="ZWE">
      <data key="d0">43193</data>
    </edge>
    <edge source="MUS" target="SWE">
      <data key="d0">118236</data>
    </edge>
    <edge source="MUS" target="CHE">
      <data key="d0">20610133</data>
    </edge>
    <edge source="MUS" target="ARE">
      <data key="d0">51749</data>
    </edge>
    <edge source="MUS" target="GBR">
      <data key="d0">14043</data>
    </edge>
    <edge source="MUS" target="USA">
      <data key="d0">7255011</data>
    </edge>
    <edge source="NZL" target="AUS">
      <data key="d0">33106639</data>
    </edge>
    <edge source="NZL" target="AUT">
      <data key="d0">58093</data>
    </edge>
    <edge source="NZL" target="CAN">
      <data key="d0">49806</data>
    </edge>
    <edge source="NZL" target="CHN">
      <data key="d0">65776</data>
    </edge>
    <edge source="NZL" target="DNK">
      <data key="d0">54715</data>
    </edge>
    <edge source="NZL" target="FIN">
      <data key="d0">18504</data>
    </edge>
    <edge source="NZL" target="FRA">
      <data key="d0">25894</data>
    </edge>
    <edge source="NZL" target="DEU">
      <data key="d0">309170</data>
    </edge>
    <edge source="NZL" target="GHA">
      <data key="d0">29774</data>
    </edge>
    <edge source="NZL" target="HKG">
      <data key="d0">2658507</data>
    </edge>
    <edge source="NZL" target="IDN">
      <data key="d0">14963</data>
    </edge>
    <edge source="NZL" target="IRL">
      <data key="d0">20072</data>
    </edge>
    <edge source="NZL" target="ITA">
      <data key="d0">11988</data>
    </edge>
    <edge source="NZL" target="JPN">
      <data key="d0">76075</data>
    </edge>
    <edge source="NZL" target="KOR">
      <data key="d0">175267</data>
    </edge>
    <edge source="NZL" target="MYS">
      <data key="d0">29285</data>
    </edge>
    <edge source="NZL" target="MEX">
      <data key="d0">12247</data>
    </edge>
    <edge source="NZL" target="NLD">
      <data key="d0">39840</data>
    </edge>
    <edge source="NZL" target="NOR">
      <data key="d0">13251</data>
    </edge>
    <edge source="NZL" target="PER">
      <data key="d0">11982</data>
    </edge>
    <edge source="NZL" target="PHL">
      <data key="d0">10391</data>
    </edge>
    <edge source="NZL" target="RUS">
      <data key="d0">208423</data>
    </edge>
    <edge source="NZL" target="SAU">
      <data key="d0">128040</data>
    </edge>
    <edge source="NZL" target="SGP">
      <data key="d0">4833532</data>
    </edge>
    <edge source="NZL" target="VNM">
      <data key="d0">114539</data>
    </edge>
    <edge source="NZL" target="ZAF">
      <data key="d0">131896</data>
    </edge>
    <edge source="NZL" target="ESP">
      <data key="d0">20753</data>
    </edge>
    <edge source="NZL" target="SWE">
      <data key="d0">13904</data>
    </edge>
    <edge source="NZL" target="CHE">
      <data key="d0">219928</data>
    </edge>
    <edge source="NZL" target="THA">
      <data key="d0">84426</data>
    </edge>
    <edge source="NZL" target="ARE">
      <data key="d0">34286</data>
    </edge>
    <edge source="NZL" target="EGY">
      <data key="d0">10573</data>
    </edge>
    <edge source="NZL" target="GBR">
      <data key="d0">981687</data>
    </edge>
    <edge source="NZL" target="USA">
      <data key="d0">3643055</data>
    </edge>
    <edge source="NOR" target="AZE">
      <data key="d0">29364</data>
    </edge>
    <edge source="NOR" target="AUS">
      <data key="d0">322678</data>
    </edge>
    <edge source="NOR" target="AUT">
      <data key="d0">345066</data>
    </edge>
    <edge source="NOR" target="BEL">
      <data key="d0">105709</data>
    </edge>
    <edge source="NOR" target="BRA">
      <data key="d0">86679</data>
    </edge>
    <edge source="NOR" target="CAN">
      <data key="d0">234352</data>
    </edge>
    <edge source="NOR" target="CHL">
      <data key="d0">250135</data>
    </edge>
    <edge source="NOR" target="CHN">
      <data key="d0">376790</data>
    </edge>
    <edge source="NOR" target="HRV">
      <data key="d0">155886</data>
    </edge>
    <edge source="NOR" target="CZE">
      <data key="d0">11027</data>
    </edge>
    <edge source="NOR" target="DNK">
      <data key="d0">2069121</data>
    </edge>
    <edge source="NOR" target="EST">
      <data key="d0">159947</data>
    </edge>
    <edge source="NOR" target="FIN">
      <data key="d0">592691</data>
    </edge>
    <edge source="NOR" target="FRA">
      <data key="d0">730834</data>
    </edge>
    <edge source="NOR" target="DEU">
      <data key="d0">635984</data>
    </edge>
    <edge source="NOR" target="GRC">
      <data key="d0">140851</data>
    </edge>
    <edge source="NOR" target="HKG">
      <data key="d0">4504536</data>
    </edge>
    <edge source="NOR" target="IRL">
      <data key="d0">15267</data>
    </edge>
    <edge source="NOR" target="ISR">
      <data key="d0">13519</data>
    </edge>
    <edge source="NOR" target="ITA">
      <data key="d0">588260</data>
    </edge>
    <edge source="NOR" target="CIV">
      <data key="d0">14397</data>
    </edge>
    <edge source="NOR" target="JPN">
      <data key="d0">267574</data>
    </edge>
    <edge source="NOR" target="KOR">
      <data key="d0">269272</data>
    </edge>
    <edge source="NOR" target="LBN">
      <data key="d0">56569</data>
    </edge>
    <edge source="NOR" target="LTU">
      <data key="d0">20356</data>
    </edge>
    <edge source="NOR" target="MRT">
      <data key="d0">10919</data>
    </edge>
    <edge source="NOR" target="MEX">
      <data key="d0">1475043</data>
    </edge>
    <edge source="NOR" target="OMN">
      <data key="d0">221950</data>
    </edge>
    <edge source="NOR" target="NLD">
      <data key="d0">782777</data>
    </edge>
    <edge source="NOR" target="NZL">
      <data key="d0">28290</data>
    </edge>
    <edge source="NOR" target="POL">
      <data key="d0">112134</data>
    </edge>
    <edge source="NOR" target="PRT">
      <data key="d0">42247</data>
    </edge>
    <edge source="NOR" target="ROU">
      <data key="d0">46867</data>
    </edge>
    <edge source="NOR" target="RUS">
      <data key="d0">358515</data>
    </edge>
    <edge source="NOR" target="IND">
      <data key="d0">1588414</data>
    </edge>
    <edge source="NOR" target="SGP">
      <data key="d0">482418</data>
    </edge>
    <edge source="NOR" target="SVK">
      <data key="d0">90592</data>
    </edge>
    <edge source="NOR" target="ZAF">
      <data key="d0">36355</data>
    </edge>
    <edge source="NOR" target="ESP">
      <data key="d0">659026</data>
    </edge>
    <edge source="NOR" target="SWE">
      <data key="d0">14671421</data>
    </edge>
    <edge source="NOR" target="CHE">
      <data key="d0">1355993</data>
    </edge>
    <edge source="NOR" target="THA">
      <data key="d0">42661</data>
    </edge>
    <edge source="NOR" target="ARE">
      <data key="d0">416533</data>
    </edge>
    <edge source="NOR" target="TUR">
      <data key="d0">126404</data>
    </edge>
    <edge source="NOR" target="UKR">
      <data key="d0">282334</data>
    </edge>
    <edge source="NOR" target="GBR">
      <data key="d0">2143892</data>
    </edge>
    <edge source="NOR" target="USA">
      <data key="d0">2635447</data>
    </edge>
    <edge source="PHL" target="AZE">
      <data key="d0">47999</data>
    </edge>
    <edge source="PHL" target="ARG">
      <data key="d0">297739</data>
    </edge>
    <edge source="PHL" target="AUS">
      <data key="d0">6968867</data>
    </edge>
    <edge source="PHL" target="AUT">
      <data key="d0">939591</data>
    </edge>
    <edge source="PHL" target="BEL">
      <data key="d0">43515888</data>
    </edge>
    <edge source="PHL" target="BRA">
      <data key="d0">6472056</data>
    </edge>
    <edge source="PHL" target="BLR">
      <data key="d0">38512</data>
    </edge>
    <edge source="PHL" target="KHM">
      <data key="d0">296280</data>
    </edge>
    <edge source="PHL" target="CAN">
      <data key="d0">24193111</data>
    </edge>
    <edge source="PHL" target="CHL">
      <data key="d0">702201</data>
    </edge>
    <edge source="PHL" target="CHN">
      <data key="d0">61414382</data>
    </edge>
    <edge source="PHL" target="COL">
      <data key="d0">98837</data>
    </edge>
    <edge source="PHL" target="CRI">
      <data key="d0">22703</data>
    </edge>
    <edge source="PHL" target="CZE">
      <data key="d0">436995</data>
    </edge>
    <edge source="PHL" target="DNK">
      <data key="d0">6000474</data>
    </edge>
    <edge source="PHL" target="ETH">
      <data key="d0">47013</data>
    </edge>
    <edge source="PHL" target="FIN">
      <data key="d0">140069</data>
    </edge>
    <edge source="PHL" target="FRA">
      <data key="d0">18774510</data>
    </edge>
    <edge source="PHL" target="DEU">
      <data key="d0">27174632</data>
    </edge>
    <edge source="PHL" target="GRC">
      <data key="d0">20343</data>
    </edge>
    <edge source="PHL" target="HKG">
      <data key="d0">233647334</data>
    </edge>
    <edge source="PHL" target="IDN">
      <data key="d0">152058411</data>
    </edge>
    <edge source="PHL" target="IRL">
      <data key="d0">280007</data>
    </edge>
    <edge source="PHL" target="ISR">
      <data key="d0">259294</data>
    </edge>
    <edge source="PHL" target="ITA">
      <data key="d0">378405</data>
    </edge>
    <edge source="PHL" target="JPN">
      <data key="d0">181118287</data>
    </edge>
    <edge source="PHL" target="JOR">
      <data key="d0">34600</data>
    </edge>
    <edge source="PHL" target="KOR">
      <data key="d0">12095107</data>
    </edge>
    <edge source="PHL" target="LBN">
      <data key="d0">124527</data>
    </edge>
    <edge source="PHL" target="LVA">
      <data key="d0">56965</data>
    </edge>
    <edge source="PHL" target="LTU">
      <data key="d0">138646</data>
    </edge>
    <edge source="PHL" target="MYS">
      <data key="d0">2325715</data>
    </edge>
    <edge source="PHL" target="MEX">
      <data key="d0">3661098</data>
    </edge>
    <edge source="PHL" target="OMN">
      <data key="d0">12930</data>
    </edge>
    <edge source="PHL" target="NLD">
      <data key="d0">36789048</data>
    </edge>
    <edge source="PHL" target="NZL">
      <data key="d0">2667926</data>
    </edge>
    <edge source="PHL" target="NOR">
      <data key="d0">833320</data>
    </edge>
    <edge source="PHL" target="PAK">
      <data key="d0">214542</data>
    </edge>
    <edge source="PHL" target="PAN">
      <data key="d0">418449</data>
    </edge>
    <edge source="PHL" target="PRY">
      <data key="d0">30785</data>
    </edge>
    <edge source="PHL" target="PER">
      <data key="d0">87571</data>
    </edge>
    <edge source="PHL" target="POL">
      <data key="d0">1676114</data>
    </edge>
    <edge source="PHL" target="PRT">
      <data key="d0">463750</data>
    </edge>
    <edge source="PHL" target="ROU">
      <data key="d0">282752</data>
    </edge>
    <edge source="PHL" target="RUS">
      <data key="d0">870984</data>
    </edge>
    <edge source="PHL" target="SAU">
      <data key="d0">383613</data>
    </edge>
    <edge source="PHL" target="SRB">
      <data key="d0">12161</data>
    </edge>
    <edge source="PHL" target="IND">
      <data key="d0">8824380</data>
    </edge>
    <edge source="PHL" target="SGP">
      <data key="d0">8934584</data>
    </edge>
    <edge source="PHL" target="SVK">
      <data key="d0">12936</data>
    </edge>
    <edge source="PHL" target="VNM">
      <data key="d0">7899147</data>
    </edge>
    <edge source="PHL" target="SVN">
      <data key="d0">20044</data>
    </edge>
    <edge source="PHL" target="ZAF">
      <data key="d0">3302139</data>
    </edge>
    <edge source="PHL" target="ESP">
      <data key="d0">3626200</data>
    </edge>
    <edge source="PHL" target="SWE">
      <data key="d0">759687</data>
    </edge>
    <edge source="PHL" target="CHE">
      <data key="d0">1486683</data>
    </edge>
    <edge source="PHL" target="THA">
      <data key="d0">19110566</data>
    </edge>
    <edge source="PHL" target="TGO">
      <data key="d0">12125</data>
    </edge>
    <edge source="PHL" target="ARE">
      <data key="d0">1235596</data>
    </edge>
    <edge source="PHL" target="TUR">
      <data key="d0">279911</data>
    </edge>
    <edge source="PHL" target="UKR">
      <data key="d0">219683</data>
    </edge>
    <edge source="PHL" target="EGY">
      <data key="d0">793722</data>
    </edge>
    <edge source="PHL" target="GBR">
      <data key="d0">21051585</data>
    </edge>
    <edge source="PHL" target="USA">
      <data key="d0">304770016</data>
    </edge>
    <edge source="PHL" target="URY">
      <data key="d0">24354</data>
    </edge>
    <edge source="POL" target="DZA">
      <data key="d0">53907</data>
    </edge>
    <edge source="POL" target="AZE">
      <data key="d0">50826</data>
    </edge>
    <edge source="POL" target="ARG">
      <data key="d0">49269</data>
    </edge>
    <edge source="POL" target="AUS">
      <data key="d0">407352</data>
    </edge>
    <edge source="POL" target="AUT">
      <data key="d0">6598016</data>
    </edge>
    <edge source="POL" target="BEL">
      <data key="d0">2280842</data>
    </edge>
    <edge source="POL" target="BRA">
      <data key="d0">56755</data>
    </edge>
    <edge source="POL" target="BGR">
      <data key="d0">3114688</data>
    </edge>
    <edge source="POL" target="BLR">
      <data key="d0">1037713</data>
    </edge>
    <edge source="POL" target="CAN">
      <data key="d0">624029</data>
    </edge>
    <edge source="POL" target="CHL">
      <data key="d0">25228</data>
    </edge>
    <edge source="POL" target="CHN">
      <data key="d0">3024540</data>
    </edge>
    <edge source="POL" target="HRV">
      <data key="d0">1203971</data>
    </edge>
    <edge source="POL" target="CZE">
      <data key="d0">15971314</data>
    </edge>
    <edge source="POL" target="DNK">
      <data key="d0">2206768</data>
    </edge>
    <edge source="POL" target="EST">
      <data key="d0">13089931</data>
    </edge>
    <edge source="POL" target="FIN">
      <data key="d0">2177959</data>
    </edge>
    <edge source="POL" target="FRA">
      <data key="d0">22164251</data>
    </edge>
    <edge source="POL" target="GEO">
      <data key="d0">20576</data>
    </edge>
    <edge source="POL" target="DEU">
      <data key="d0">56108819</data>
    </edge>
    <edge source="POL" target="GHA">
      <data key="d0">14869</data>
    </edge>
    <edge source="POL" target="GRC">
      <data key="d0">389955</data>
    </edge>
    <edge source="POL" target="HKG">
      <data key="d0">14658748</data>
    </edge>
    <edge source="POL" target="HUN">
      <data key="d0">6154567</data>
    </edge>
    <edge source="POL" target="IDN">
      <data key="d0">47476</data>
    </edge>
    <edge source="POL" target="IRL">
      <data key="d0">120857</data>
    </edge>
    <edge source="POL" target="ISR">
      <data key="d0">343603</data>
    </edge>
    <edge source="POL" target="ITA">
      <data key="d0">11673661</data>
    </edge>
    <edge source="POL" target="JPN">
      <data key="d0">1832923</data>
    </edge>
    <edge source="POL" target="KAZ">
      <data key="d0">329343</data>
    </edge>
    <edge source="POL" target="KOR">
      <data key="d0">646920</data>
    </edge>
    <edge source="POL" target="LVA">
      <data key="d0">1265267</data>
    </edge>
    <edge source="POL" target="LTU">
      <data key="d0">6053312</data>
    </edge>
    <edge source="POL" target="MYS">
      <data key="d0">68669</data>
    </edge>
    <edge source="POL" target="MUS">
      <data key="d0">70394</data>
    </edge>
    <edge source="POL" target="MEX">
      <data key="d0">47960</data>
    </edge>
    <edge source="POL" target="MDA">
      <data key="d0">327201</data>
    </edge>
    <edge source="POL" target="MAR">
      <data key="d0">113558</data>
    </edge>
    <edge source="POL" target="OMN">
      <data key="d0">12595</data>
    </edge>
    <edge source="POL" target="NLD">
      <data key="d0">4457055</data>
    </edge>
    <edge source="POL" target="NZL">
      <data key="d0">27768</data>
    </edge>
    <edge source="POL" target="NOR">
      <data key="d0">2650308</data>
    </edge>
    <edge source="POL" target="PAN">
      <data key="d0">99891</data>
    </edge>
    <edge source="POL" target="PRT">
      <data key="d0">3133455</data>
    </edge>
    <edge source="POL" target="ROU">
      <data key="d0">3412381</data>
    </edge>
    <edge source="POL" target="RUS">
      <data key="d0">5521017</data>
    </edge>
    <edge source="POL" target="SAU">
      <data key="d0">238797</data>
    </edge>
    <edge source="POL" target="SRB">
      <data key="d0">642422</data>
    </edge>
    <edge source="POL" target="IND">
      <data key="d0">121041</data>
    </edge>
    <edge source="POL" target="SGP">
      <data key="d0">444057</data>
    </edge>
    <edge source="POL" target="SVK">
      <data key="d0">21836500</data>
    </edge>
    <edge source="POL" target="VNM">
      <data key="d0">33246</data>
    </edge>
    <edge source="POL" target="SVN">
      <data key="d0">1323701</data>
    </edge>
    <edge source="POL" target="ZAF">
      <data key="d0">150471</data>
    </edge>
    <edge source="POL" target="ESP">
      <data key="d0">4650300</data>
    </edge>
    <edge source="POL" target="SWE">
      <data key="d0">5222230</data>
    </edge>
    <edge source="POL" target="CHE">
      <data key="d0">6528885</data>
    </edge>
    <edge source="POL" target="THA">
      <data key="d0">83961</data>
    </edge>
    <edge source="POL" target="ARE">
      <data key="d0">227412</data>
    </edge>
    <edge source="POL" target="TUN">
      <data key="d0">81929</data>
    </edge>
    <edge source="POL" target="TUR">
      <data key="d0">4230306</data>
    </edge>
    <edge source="POL" target="UKR">
      <data key="d0">7371044</data>
    </edge>
    <edge source="POL" target="MKD">
      <data key="d0">12165</data>
    </edge>
    <edge source="POL" target="EGY">
      <data key="d0">161604</data>
    </edge>
    <edge source="POL" target="GBR">
      <data key="d0">28303805</data>
    </edge>
    <edge source="POL" target="USA">
      <data key="d0">5696616</data>
    </edge>
    <edge source="SEN" target="FRA">
      <data key="d0">33313</data>
    </edge>
    <edge source="SEN" target="GMB">
      <data key="d0">245139</data>
    </edge>
    <edge source="VNM" target="AUS">
      <data key="d0">508697</data>
    </edge>
    <edge source="VNM" target="BEL">
      <data key="d0">7486688</data>
    </edge>
    <edge source="VNM" target="BRA">
      <data key="d0">2122543</data>
    </edge>
    <edge source="VNM" target="KHM">
      <data key="d0">244390</data>
    </edge>
    <edge source="VNM" target="CAN">
      <data key="d0">157181</data>
    </edge>
    <edge source="VNM" target="CHN">
      <data key="d0">4708474</data>
    </edge>
    <edge source="VNM" target="CZE">
      <data key="d0">38262</data>
    </edge>
    <edge source="VNM" target="FRA">
      <data key="d0">3156403</data>
    </edge>
    <edge source="VNM" target="DEU">
      <data key="d0">8998679</data>
    </edge>
    <edge source="VNM" target="GHA">
      <data key="d0">124786</data>
    </edge>
    <edge source="VNM" target="HKG">
      <data key="d0">1547926720</data>
    </edge>
    <edge source="VNM" target="HUN">
      <data key="d0">7284294</data>
    </edge>
    <edge source="VNM" target="IDN">
      <data key="d0">1714565</data>
    </edge>
    <edge source="VNM" target="ISR">
      <data key="d0">55448</data>
    </edge>
    <edge source="VNM" target="ITA">
      <data key="d0">1411997</data>
    </edge>
    <edge source="VNM" target="CIV">
      <data key="d0">124226</data>
    </edge>
    <edge source="VNM" target="JPN">
      <data key="d0">59352776</data>
    </edge>
    <edge source="VNM" target="KOR">
      <data key="d0">25384476</data>
    </edge>
    <edge source="VNM" target="MYS">
      <data key="d0">7383798</data>
    </edge>
    <edge source="VNM" target="MOZ">
      <data key="d0">10542</data>
    </edge>
    <edge source="VNM" target="NLD">
      <data key="d0">1276560</data>
    </edge>
    <edge source="VNM" target="PER">
      <data key="d0">147340</data>
    </edge>
    <edge source="VNM" target="PHL">
      <data key="d0">37915576</data>
    </edge>
    <edge source="VNM" target="POL">
      <data key="d0">720522</data>
    </edge>
    <edge source="VNM" target="ROU">
      <data key="d0">118966</data>
    </edge>
    <edge source="VNM" target="RUS">
      <data key="d0">22315</data>
    </edge>
    <edge source="VNM" target="SAU">
      <data key="d0">105482</data>
    </edge>
    <edge source="VNM" target="IND">
      <data key="d0">1146606</data>
    </edge>
    <edge source="VNM" target="SGP">
      <data key="d0">1149201</data>
    </edge>
    <edge source="VNM" target="SVK">
      <data key="d0">166528</data>
    </edge>
    <edge source="VNM" target="ZAF">
      <data key="d0">521395</data>
    </edge>
    <edge source="VNM" target="ESP">
      <data key="d0">2611104</data>
    </edge>
    <edge source="VNM" target="SWE">
      <data key="d0">14383</data>
    </edge>
    <edge source="VNM" target="CHE">
      <data key="d0">7412666</data>
    </edge>
    <edge source="VNM" target="THA">
      <data key="d0">45280715</data>
    </edge>
    <edge source="VNM" target="TUR">
      <data key="d0">5847217</data>
    </edge>
    <edge source="VNM" target="UKR">
      <data key="d0">47238</data>
    </edge>
    <edge source="VNM" target="GBR">
      <data key="d0">1840799</data>
    </edge>
    <edge source="VNM" target="USA">
      <data key="d0">7239010</data>
    </edge>
    <edge source="ZAF" target="AZE">
      <data key="d0">12375</data>
    </edge>
    <edge source="ZAF" target="AUS">
      <data key="d0">340513</data>
    </edge>
    <edge source="ZAF" target="AUT">
      <data key="d0">187258</data>
    </edge>
    <edge source="ZAF" target="BEL">
      <data key="d0">39571</data>
    </edge>
    <edge source="ZAF" target="BWA">
      <data key="d0">15043159</data>
    </edge>
    <edge source="ZAF" target="BLR">
      <data key="d0">58752</data>
    </edge>
    <edge source="ZAF" target="CAN">
      <data key="d0">143409</data>
    </edge>
    <edge source="ZAF" target="CHN">
      <data key="d0">19104</data>
    </edge>
    <edge source="ZAF" target="CZE">
      <data key="d0">24244</data>
    </edge>
    <edge source="ZAF" target="DNK">
      <data key="d0">61870</data>
    </edge>
    <edge source="ZAF" target="ETH">
      <data key="d0">20955</data>
    </edge>
    <edge source="ZAF" target="FRA">
      <data key="d0">479956</data>
    </edge>
    <edge source="ZAF" target="DEU">
      <data key="d0">1245202</data>
    </edge>
    <edge source="ZAF" target="GHA">
      <data key="d0">1084864</data>
    </edge>
    <edge source="ZAF" target="HKG">
      <data key="d0">917921</data>
    </edge>
    <edge source="ZAF" target="ISR">
      <data key="d0">31972</data>
    </edge>
    <edge source="ZAF" target="ITA">
      <data key="d0">924471</data>
    </edge>
    <edge source="ZAF" target="CIV">
      <data key="d0">104972</data>
    </edge>
    <edge source="ZAF" target="JPN">
      <data key="d0">24287</data>
    </edge>
    <edge source="ZAF" target="MDG">
      <data key="d0">115986</data>
    </edge>
    <edge source="ZAF" target="MWI">
      <data key="d0">2796690</data>
    </edge>
    <edge source="ZAF" target="MYS">
      <data key="d0">21184</data>
    </edge>
    <edge source="ZAF" target="MRT">
      <data key="d0">48671</data>
    </edge>
    <edge source="ZAF" target="MUS">
      <data key="d0">1791126</data>
    </edge>
    <edge source="ZAF" target="MEX">
      <data key="d0">12426</data>
    </edge>
    <edge source="ZAF" target="MOZ">
      <data key="d0">4330286</data>
    </edge>
    <edge source="ZAF" target="NAM">
      <data key="d0">14391983</data>
    </edge>
    <edge source="ZAF" target="NLD">
      <data key="d0">63648</data>
    </edge>
    <edge source="ZAF" target="NZL">
      <data key="d0">38260</data>
    </edge>
    <edge source="ZAF" target="NER">
      <data key="d0">10352</data>
    </edge>
    <edge source="ZAF" target="PHL">
      <data key="d0">21777</data>
    </edge>
    <edge source="ZAF" target="SAU">
      <data key="d0">11506</data>
    </edge>
    <edge source="ZAF" target="IND">
      <data key="d0">102593</data>
    </edge>
    <edge source="ZAF" target="SGP">
      <data key="d0">97117</data>
    </edge>
    <edge source="ZAF" target="ZWE">
      <data key="d0">6308174</data>
    </edge>
    <edge source="ZAF" target="ESP">
      <data key="d0">569964</data>
    </edge>
    <edge source="ZAF" target="SWE">
      <data key="d0">13631</data>
    </edge>
    <edge source="ZAF" target="CHE">
      <data key="d0">1083087</data>
    </edge>
    <edge source="ZAF" target="ARE">
      <data key="d0">112208</data>
    </edge>
    <edge source="ZAF" target="TUR">
      <data key="d0">10960</data>
    </edge>
    <edge source="ZAF" target="UGA">
      <data key="d0">418654</data>
    </edge>
    <edge source="ZAF" target="UKR">
      <data key="d0">127602</data>
    </edge>
    <edge source="ZAF" target="EGY">
      <data key="d0">363431</data>
    </edge>
    <edge source="ZAF" target="GBR">
      <data key="d0">1521857</data>
    </edge>
    <edge source="ZAF" target="TZA">
      <data key="d0">1193032</data>
    </edge>
    <edge source="ZAF" target="USA">
      <data key="d0">809311</data>
    </edge>
    <edge source="ZAF" target="BFA">
      <data key="d0">25965</data>
    </edge>
    <edge source="SWE" target="DZA">
      <data key="d0">15351</data>
    </edge>
    <edge source="SWE" target="ARG">
      <data key="d0">76016</data>
    </edge>
    <edge source="SWE" target="AUS">
      <data key="d0">2189119</data>
    </edge>
    <edge source="SWE" target="AUT">
      <data key="d0">1953248</data>
    </edge>
    <edge source="SWE" target="ARM">
      <data key="d0">18746</data>
    </edge>
    <edge source="SWE" target="BEL">
      <data key="d0">3556673</data>
    </edge>
    <edge source="SWE" target="BRA">
      <data key="d0">522814</data>
    </edge>
    <edge source="SWE" target="BGR">
      <data key="d0">95500</data>
    </edge>
    <edge source="SWE" target="BLR">
      <data key="d0">12399</data>
    </edge>
    <edge source="SWE" target="KHM">
      <data key="d0">125759</data>
    </edge>
    <edge source="SWE" target="CAN">
      <data key="d0">1921808</data>
    </edge>
    <edge source="SWE" target="CHL">
      <data key="d0">342147</data>
    </edge>
    <edge source="SWE" target="CHN">
      <data key="d0">2194876</data>
    </edge>
    <edge source="SWE" target="COL">
      <data key="d0">43986</data>
    </edge>
    <edge source="SWE" target="HRV">
      <data key="d0">58747</data>
    </edge>
    <edge source="SWE" target="CZE">
      <data key="d0">1230725</data>
    </edge>
    <edge source="SWE" target="DNK">
      <data key="d0">57708997</data>
    </edge>
    <edge source="SWE" target="EST">
      <data key="d0">12811610</data>
    </edge>
    <edge source="SWE" target="FIN">
      <data key="d0">46145677</data>
    </edge>
    <edge source="SWE" target="FRA">
      <data key="d0">6762491</data>
    </edge>
    <edge source="SWE" target="DEU">
      <data key="d0">19763476</data>
    </edge>
    <edge source="SWE" target="GRC">
      <data key="d0">524290</data>
    </edge>
    <edge source="SWE" target="HKG">
      <data key="d0">13951853</data>
    </edge>
    <edge source="SWE" target="HUN">
      <data key="d0">635289</data>
    </edge>
    <edge source="SWE" target="IDN">
      <data key="d0">37934</data>
    </edge>
    <edge source="SWE" target="IRL">
      <data key="d0">125316</data>
    </edge>
    <edge source="SWE" target="ISR">
      <data key="d0">1100095</data>
    </edge>
    <edge source="SWE" target="ITA">
      <data key="d0">6521158</data>
    </edge>
    <edge source="SWE" target="JPN">
      <data key="d0">8472929</data>
    </edge>
    <edge source="SWE" target="KAZ">
      <data key="d0">57418</data>
    </edge>
    <edge source="SWE" target="KOR">
      <data key="d0">1532723</data>
    </edge>
    <edge source="SWE" target="LBN">
      <data key="d0">35720</data>
    </edge>
    <edge source="SWE" target="LVA">
      <data key="d0">429824</data>
    </edge>
    <edge source="SWE" target="LTU">
      <data key="d0">758981</data>
    </edge>
    <edge source="SWE" target="MYS">
      <data key="d0">2885664</data>
    </edge>
    <edge source="SWE" target="MEX">
      <data key="d0">146866</data>
    </edge>
    <edge source="SWE" target="MDA">
      <data key="d0">16384</data>
    </edge>
    <edge source="SWE" target="MOZ">
      <data key="d0">19041</data>
    </edge>
    <edge source="SWE" target="NLD">
      <data key="d0">6857695</data>
    </edge>
    <edge source="SWE" target="NZL">
      <data key="d0">120445</data>
    </edge>
    <edge source="SWE" target="NOR">
      <data key="d0">79812592</data>
    </edge>
    <edge source="SWE" target="PER">
      <data key="d0">35720</data>
    </edge>
    <edge source="SWE" target="PHL">
      <data key="d0">14022</data>
    </edge>
    <edge source="SWE" target="POL">
      <data key="d0">3168917</data>
    </edge>
    <edge source="SWE" target="PRT">
      <data key="d0">1136553</data>
    </edge>
    <edge source="SWE" target="ROU">
      <data key="d0">211960</data>
    </edge>
    <edge source="SWE" target="RUS">
      <data key="d0">11755058</data>
    </edge>
    <edge source="SWE" target="SAU">
      <data key="d0">181701</data>
    </edge>
    <edge source="SWE" target="SRB">
      <data key="d0">640307</data>
    </edge>
    <edge source="SWE" target="IND">
      <data key="d0">235872</data>
    </edge>
    <edge source="SWE" target="SGP">
      <data key="d0">917361</data>
    </edge>
    <edge source="SWE" target="SVK">
      <data key="d0">210779</data>
    </edge>
    <edge source="SWE" target="VNM">
      <data key="d0">33211</data>
    </edge>
    <edge source="SWE" target="SVN">
      <data key="d0">124578</data>
    </edge>
    <edge source="SWE" target="ZAF">
      <data key="d0">394546</data>
    </edge>
    <edge source="SWE" target="ESP">
      <data key="d0">3143971</data>
    </edge>
    <edge source="SWE" target="CHE">
      <data key="d0">3832841</data>
    </edge>
    <edge source="SWE" target="THA">
      <data key="d0">7671585</data>
    </edge>
    <edge source="SWE" target="ARE">
      <data key="d0">899648</data>
    </edge>
    <edge source="SWE" target="TUR">
      <data key="d0">1498184</data>
    </edge>
    <edge source="SWE" target="UKR">
      <data key="d0">74983</data>
    </edge>
    <edge source="SWE" target="MKD">
      <data key="d0">29373</data>
    </edge>
    <edge source="SWE" target="EGY">
      <data key="d0">60370</data>
    </edge>
    <edge source="SWE" target="GBR">
      <data key="d0">11570405</data>
    </edge>
    <edge source="SWE" target="USA">
      <data key="d0">21340776</data>
    </edge>
    <edge source="THA" target="ARG">
      <data key="d0">267732</data>
    </edge>
    <edge source="THA" target="AUS">
      <data key="d0">89271308</data>
    </edge>
    <edge source="THA" target="AUT">
      <data key="d0">4575311</data>
    </edge>
    <edge source="THA" target="BEL">
      <data key="d0">5956772</data>
    </edge>
    <edge source="THA" target="BWA">
      <data key="d0">17497</data>
    </edge>
    <edge source="THA" target="BRA">
      <data key="d0">16254396</data>
    </edge>
    <edge source="THA" target="BGR">
      <data key="d0">74309</data>
    </edge>
    <edge source="THA" target="BDI">
      <data key="d0">18068</data>
    </edge>
    <edge source="THA" target="KHM">
      <data key="d0">1530932</data>
    </edge>
    <edge source="THA" target="CAN">
      <data key="d0">25977351</data>
    </edge>
    <edge source="THA" target="LKA">
      <data key="d0">109564</data>
    </edge>
    <edge source="THA" target="CHL">
      <data key="d0">88479</data>
    </edge>
    <edge source="THA" target="CHN">
      <data key="d0">250260773</data>
    </edge>
    <edge source="THA" target="COL">
      <data key="d0">40780</data>
    </edge>
    <edge source="THA" target="HRV">
      <data key="d0">79623</data>
    </edge>
    <edge source="THA" target="CZE">
      <data key="d0">1369042</data>
    </edge>
    <edge source="THA" target="DNK">
      <data key="d0">2259239</data>
    </edge>
    <edge source="THA" target="ECU">
      <data key="d0">154112</data>
    </edge>
    <edge source="THA" target="ETH">
      <data key="d0">161778</data>
    </edge>
    <edge source="THA" target="EST">
      <data key="d0">82684</data>
    </edge>
    <edge source="THA" target="FIN">
      <data key="d0">2047171</data>
    </edge>
    <edge source="THA" target="FRA">
      <data key="d0">75952384</data>
    </edge>
    <edge source="THA" target="DEU">
      <data key="d0">79455975</data>
    </edge>
    <edge source="THA" target="GHA">
      <data key="d0">29915</data>
    </edge>
    <edge source="THA" target="GRC">
      <data key="d0">154066</data>
    </edge>
    <edge source="THA" target="GTM">
      <data key="d0">99202</data>
    </edge>
    <edge source="THA" target="HKG">
      <data key="d0">315219309</data>
    </edge>
    <edge source="THA" target="HUN">
      <data key="d0">6013404</data>
    </edge>
    <edge source="THA" target="IDN">
      <data key="d0">6115234</data>
    </edge>
    <edge source="THA" target="IRL">
      <data key="d0">5404378</data>
    </edge>
    <edge source="THA" target="ISR">
      <data key="d0">315956</data>
    </edge>
    <edge source="THA" target="ITA">
      <data key="d0">26256534</data>
    </edge>
    <edge source="THA" target="JPN">
      <data key="d0">412620293</data>
    </edge>
    <edge source="THA" target="JOR">
      <data key="d0">68825</data>
    </edge>
    <edge source="THA" target="KOR">
      <data key="d0">15491794</data>
    </edge>
    <edge source="THA" target="LBN">
      <data key="d0">131473</data>
    </edge>
    <edge source="THA" target="LVA">
      <data key="d0">697652</data>
    </edge>
    <edge source="THA" target="LTU">
      <data key="d0">115480</data>
    </edge>
    <edge source="THA" target="MYS">
      <data key="d0">38750697</data>
    </edge>
    <edge source="THA" target="MRT">
      <data key="d0">91681</data>
    </edge>
    <edge source="THA" target="MUS">
      <data key="d0">408595</data>
    </edge>
    <edge source="THA" target="MEX">
      <data key="d0">2544772</data>
    </edge>
    <edge source="THA" target="MAR">
      <data key="d0">32546</data>
    </edge>
    <edge source="THA" target="MOZ">
      <data key="d0">12333</data>
    </edge>
    <edge source="THA" target="OMN">
      <data key="d0">28959</data>
    </edge>
    <edge source="THA" target="NLD">
      <data key="d0">225367847</data>
    </edge>
    <edge source="THA" target="NZL">
      <data key="d0">4488667</data>
    </edge>
    <edge source="THA" target="NOR">
      <data key="d0">173967</data>
    </edge>
    <edge source="THA" target="PAK">
      <data key="d0">319279</data>
    </edge>
    <edge source="THA" target="PAN">
      <data key="d0">29688</data>
    </edge>
    <edge source="THA" target="PER">
      <data key="d0">92611</data>
    </edge>
    <edge source="THA" target="PHL">
      <data key="d0">32705266</data>
    </edge>
    <edge source="THA" target="POL">
      <data key="d0">13891070</data>
    </edge>
    <edge source="THA" target="PRT">
      <data key="d0">1748632</data>
    </edge>
    <edge source="THA" target="ROU">
      <data key="d0">472667</data>
    </edge>
    <edge source="THA" target="RUS">
      <data key="d0">7513789</data>
    </edge>
    <edge source="THA" target="SAU">
      <data key="d0">402548</data>
    </edge>
    <edge source="THA" target="SRB">
      <data key="d0">19409</data>
    </edge>
    <edge source="THA" target="IND">
      <data key="d0">15798169</data>
    </edge>
    <edge source="THA" target="SGP">
      <data key="d0">37335686</data>
    </edge>
    <edge source="THA" target="SVK">
      <data key="d0">555670</data>
    </edge>
    <edge source="THA" target="VNM">
      <data key="d0">5037349</data>
    </edge>
    <edge source="THA" target="SVN">
      <data key="d0">56258</data>
    </edge>
    <edge source="THA" target="ZAF">
      <data key="d0">4409059</data>
    </edge>
    <edge source="THA" target="ESP">
      <data key="d0">12912196</data>
    </edge>
    <edge source="THA" target="SWE">
      <data key="d0">17278524</data>
    </edge>
    <edge source="THA" target="CHE">
      <data key="d0">282753792</data>
    </edge>
    <edge source="THA" target="ARE">
      <data key="d0">16958959</data>
    </edge>
    <edge source="THA" target="TUN">
      <data key="d0">295549</data>
    </edge>
    <edge source="THA" target="TUR">
      <data key="d0">998939</data>
    </edge>
    <edge source="THA" target="UGA">
      <data key="d0">74806</data>
    </edge>
    <edge source="THA" target="UKR">
      <data key="d0">395609</data>
    </edge>
    <edge source="THA" target="EGY">
      <data key="d0">452757</data>
    </edge>
    <edge source="THA" target="GBR">
      <data key="d0">78124052</data>
    </edge>
    <edge source="THA" target="TZA">
      <data key="d0">36098</data>
    </edge>
    <edge source="THA" target="USA">
      <data key="d0">341102686</data>
    </edge>
    <edge source="GBR" target="ALB">
      <data key="d0">75904</data>
    </edge>
    <edge source="GBR" target="DZA">
      <data key="d0">1097540</data>
    </edge>
    <edge source="GBR" target="AZE">
      <data key="d0">1107506</data>
    </edge>
    <edge source="GBR" target="ARG">
      <data key="d0">1103198</data>
    </edge>
    <edge source="GBR" target="AUS">
      <data key="d0">25627892</data>
    </edge>
    <edge source="GBR" target="AUT">
      <data key="d0">21558688</data>
    </edge>
    <edge source="GBR" target="ARM">
      <data key="d0">133408</data>
    </edge>
    <edge source="GBR" target="BEL">
      <data key="d0">80652760</data>
    </edge>
    <edge source="GBR" target="BOL">
      <data key="d0">150598</data>
    </edge>
    <edge source="GBR" target="BWA">
      <data key="d0">311153</data>
    </edge>
    <edge source="GBR" target="BRA">
      <data key="d0">17872943</data>
    </edge>
    <edge source="GBR" target="BGR">
      <data key="d0">6909524</data>
    </edge>
    <edge source="GBR" target="BDI">
      <data key="d0">36210</data>
    </edge>
    <edge source="GBR" target="BLR">
      <data key="d0">1906436</data>
    </edge>
    <edge source="GBR" target="KHM">
      <data key="d0">39780</data>
    </edge>
    <edge source="GBR" target="CMR">
      <data key="d0">37816</data>
    </edge>
    <edge source="GBR" target="CAN">
      <data key="d0">19805292</data>
    </edge>
    <edge source="GBR" target="LKA">
      <data key="d0">276483</data>
    </edge>
    <edge source="GBR" target="CHL">
      <data key="d0">1781084</data>
    </edge>
    <edge source="GBR" target="CHN">
      <data key="d0">81892650</data>
    </edge>
    <edge source="GBR" target="COL">
      <data key="d0">782982</data>
    </edge>
    <edge source="GBR" target="CRI">
      <data key="d0">2207121</data>
    </edge>
    <edge source="GBR" target="HRV">
      <data key="d0">953884</data>
    </edge>
    <edge source="GBR" target="CZE">
      <data key="d0">9381231</data>
    </edge>
    <edge source="GBR" target="BEN">
      <data key="d0">149754</data>
    </edge>
    <edge source="GBR" target="DNK">
      <data key="d0">48877541</data>
    </edge>
    <edge source="GBR" target="ECU">
      <data key="d0">440637</data>
    </edge>
    <edge source="GBR" target="SLV">
      <data key="d0">277893</data>
    </edge>
    <edge source="GBR" target="ETH">
      <data key="d0">458118</data>
    </edge>
    <edge source="GBR" target="EST">
      <data key="d0">3780653</data>
    </edge>
    <edge source="GBR" target="FIN">
      <data key="d0">9855774</data>
    </edge>
    <edge source="GBR" target="FRA">
      <data key="d0">239978388</data>
    </edge>
    <edge source="GBR" target="GEO">
      <data key="d0">236750</data>
    </edge>
    <edge source="GBR" target="GMB">
      <data key="d0">96535</data>
    </edge>
    <edge source="GBR" target="DEU">
      <data key="d0">207053032</data>
    </edge>
    <edge source="GBR" target="GHA">
      <data key="d0">4224270</data>
    </edge>
    <edge source="GBR" target="GRC">
      <data key="d0">7959960</data>
    </edge>
    <edge source="GBR" target="GTM">
      <data key="d0">414530</data>
    </edge>
    <edge source="GBR" target="HND">
      <data key="d0">514306</data>
    </edge>
    <edge source="GBR" target="HKG">
      <data key="d0">117451947</data>
    </edge>
    <edge source="GBR" target="HUN">
      <data key="d0">25244963</data>
    </edge>
    <edge source="GBR" target="IDN">
      <data key="d0">668122</data>
    </edge>
    <edge source="GBR" target="IRL">
      <data key="d0">122262568</data>
    </edge>
    <edge source="GBR" target="ISR">
      <data key="d0">12564136</data>
    </edge>
    <edge source="GBR" target="ITA">
      <data key="d0">159099112</data>
    </edge>
    <edge source="GBR" target="CIV">
      <data key="d0">568200</data>
    </edge>
    <edge source="GBR" target="JAM">
      <data key="d0">681001</data>
    </edge>
    <edge source="GBR" target="JPN">
      <data key="d0">58138533</data>
    </edge>
    <edge source="GBR" target="KAZ">
      <data key="d0">1863789</data>
    </edge>
    <edge source="GBR" target="JOR">
      <data key="d0">2228061</data>
    </edge>
    <edge source="GBR" target="KOR">
      <data key="d0">11221249</data>
    </edge>
    <edge source="GBR" target="KGZ">
      <data key="d0">12597</data>
    </edge>
    <edge source="GBR" target="LBN">
      <data key="d0">1994438</data>
    </edge>
    <edge source="GBR" target="LVA">
      <data key="d0">4179044</data>
    </edge>
    <edge source="GBR" target="LTU">
      <data key="d0">2738688</data>
    </edge>
    <edge source="GBR" target="MDG">
      <data key="d0">81763</data>
    </edge>
    <edge source="GBR" target="MWI">
      <data key="d0">42662</data>
    </edge>
    <edge source="GBR" target="MYS">
      <data key="d0">6452585</data>
    </edge>
    <edge source="GBR" target="MUS">
      <data key="d0">820687</data>
    </edge>
    <edge source="GBR" target="MEX">
      <data key="d0">2762819</data>
    </edge>
    <edge source="GBR" target="MDA">
      <data key="d0">349711</data>
    </edge>
    <edge source="GBR" target="MAR">
      <data key="d0">3297873</data>
    </edge>
    <edge source="GBR" target="MOZ">
      <data key="d0">104612</data>
    </edge>
    <edge source="GBR" target="OMN">
      <data key="d0">21707760</data>
    </edge>
    <edge source="GBR" target="NAM">
      <data key="d0">55142</data>
    </edge>
    <edge source="GBR" target="NLD">
      <data key="d0">354085170</data>
    </edge>
    <edge source="GBR" target="NZL">
      <data key="d0">2790750</data>
    </edge>
    <edge source="GBR" target="NIC">
      <data key="d0">232375</data>
    </edge>
    <edge source="GBR" target="NOR">
      <data key="d0">37873999</data>
    </edge>
    <edge source="GBR" target="PAK">
      <data key="d0">1677387</data>
    </edge>
    <edge source="GBR" target="PAN">
      <data key="d0">2858979</data>
    </edge>
    <edge source="GBR" target="PRY">
      <data key="d0">46647</data>
    </edge>
    <edge source="GBR" target="PER">
      <data key="d0">859265</data>
    </edge>
    <edge source="GBR" target="PHL">
      <data key="d0">1335430</data>
    </edge>
    <edge source="GBR" target="POL">
      <data key="d0">19777089</data>
    </edge>
    <edge source="GBR" target="PRT">
      <data key="d0">11041180</data>
    </edge>
    <edge source="GBR" target="ROU">
      <data key="d0">5258085</data>
    </edge>
    <edge source="GBR" target="RUS">
      <data key="d0">51887308</data>
    </edge>
    <edge source="GBR" target="SAU">
      <data key="d0">10587154</data>
    </edge>
    <edge source="GBR" target="SEN">
      <data key="d0">298740</data>
    </edge>
    <edge source="GBR" target="SRB">
      <data key="d0">2762645</data>
    </edge>
    <edge source="GBR" target="IND">
      <data key="d0">41633497</data>
    </edge>
    <edge source="GBR" target="SGP">
      <data key="d0">28122152</data>
    </edge>
    <edge source="GBR" target="SVK">
      <data key="d0">5575295</data>
    </edge>
    <edge source="GBR" target="VNM">
      <data key="d0">966136</data>
    </edge>
    <edge source="GBR" target="SVN">
      <data key="d0">2382208</data>
    </edge>
    <edge source="GBR" target="ZAF">
      <data key="d0">22374803</data>
    </edge>
    <edge source="GBR" target="ZWE">
      <data key="d0">635962</data>
    </edge>
    <edge source="GBR" target="ESP">
      <data key="d0">93608941</data>
    </edge>
    <edge source="GBR" target="SWE">
      <data key="d0">70761535</data>
    </edge>
    <edge source="GBR" target="CHE">
      <data key="d0">224798321</data>
    </edge>
    <edge source="GBR" target="THA">
      <data key="d0">42412845</data>
    </edge>
    <edge source="GBR" target="ARE">
      <data key="d0">47892166</data>
    </edge>
    <edge source="GBR" target="TUN">
      <data key="d0">912072</data>
    </edge>
    <edge source="GBR" target="TUR">
      <data key="d0">22855424</data>
    </edge>
    <edge source="GBR" target="UGA">
      <data key="d0">280809</data>
    </edge>
    <edge source="GBR" target="UKR">
      <data key="d0">4877098</data>
    </edge>
    <edge source="GBR" target="MKD">
      <data key="d0">275340</data>
    </edge>
    <edge source="GBR" target="EGY">
      <data key="d0">3285365</data>
    </edge>
    <edge source="GBR" target="TZA">
      <data key="d0">146914</data>
    </edge>
    <edge source="GBR" target="USA">
      <data key="d0">485299222</data>
    </edge>
    <edge source="GBR" target="URY">
      <data key="d0">537870</data>
    </edge>
    <edge source="TZA" target="BEL">
      <data key="d0">34724</data>
    </edge>
    <edge source="TZA" target="FRA">
      <data key="d0">154547</data>
    </edge>
    <edge source="TZA" target="DEU">
      <data key="d0">69835</data>
    </edge>
    <edge source="TZA" target="JPN">
      <data key="d0">56126</data>
    </edge>
    <edge source="TZA" target="CHE">
      <data key="d0">13645</data>
    </edge>
    <edge source="TZA" target="ARE">
      <data key="d0">24913</data>
    </edge>
    <edge source="TZA" target="UGA">
      <data key="d0">36375</data>
    </edge>
    <edge source="TZA" target="GBR">
      <data key="d0">344853</data>
    </edge>
    <edge source="TZA" target="USA">
      <data key="d0">278565</data>
    </edge>
    <edge source="AZE" target="CHE">
      <data key="d0">44244</data>
    </edge>
    <edge source="AZE" target="USA">
      <data key="d0">14890</data>
    </edge>
    <edge source="CMR" target="MAR">
      <data key="d0">20060</data>
    </edge>
    <edge source="CMR" target="NLD">
      <data key="d0">40772</data>
    </edge>
    <edge source="HRV" target="ALB">
      <data key="d0">31352</data>
    </edge>
    <edge source="HRV" target="AUS">
      <data key="d0">11582</data>
    </edge>
    <edge source="HRV" target="AUT">
      <data key="d0">91637</data>
    </edge>
    <edge source="HRV" target="BEL">
      <data key="d0">31636</data>
    </edge>
    <edge source="HRV" target="CHN">
      <data key="d0">53012</data>
    </edge>
    <edge source="HRV" target="CZE">
      <data key="d0">82908</data>
    </edge>
    <edge source="HRV" target="FRA">
      <data key="d0">106850</data>
    </edge>
    <edge source="HRV" target="DEU">
      <data key="d0">455502</data>
    </edge>
    <edge source="HRV" target="GRC">
      <data key="d0">11931</data>
    </edge>
    <edge source="HRV" target="HKG">
      <data key="d0">32243</data>
    </edge>
    <edge source="HRV" target="HUN">
      <data key="d0">58729</data>
    </edge>
    <edge source="HRV" target="ITA">
      <data key="d0">2722191</data>
    </edge>
    <edge source="HRV" target="JPN">
      <data key="d0">31462</data>
    </edge>
    <edge source="HRV" target="LVA">
      <data key="d0">12239</data>
    </edge>
    <edge source="HRV" target="MYS">
      <data key="d0">50100</data>
    </edge>
    <edge source="HRV" target="POL">
      <data key="d0">20509</data>
    </edge>
    <edge source="HRV" target="RUS">
      <data key="d0">16686</data>
    </edge>
    <edge source="HRV" target="SRB">
      <data key="d0">385587</data>
    </edge>
    <edge source="HRV" target="SVN">
      <data key="d0">1071608</data>
    </edge>
    <edge source="HRV" target="ESP">
      <data key="d0">35327</data>
    </edge>
    <edge source="HRV" target="CHE">
      <data key="d0">27368</data>
    </edge>
    <edge source="HRV" target="MKD">
      <data key="d0">147995</data>
    </edge>
    <edge source="HRV" target="GBR">
      <data key="d0">133830</data>
    </edge>
    <edge source="HRV" target="USA">
      <data key="d0">119870</data>
    </edge>
    <edge source="ETH" target="AUS">
      <data key="d0">14865</data>
    </edge>
    <edge source="ETH" target="DEU">
      <data key="d0">49123</data>
    </edge>
    <edge source="ETH" target="ZAF">
      <data key="d0">46934</data>
    </edge>
    <edge source="ETH" target="USA">
      <data key="d0">27795</data>
    </edge>
    <edge source="EST" target="AZE">
      <data key="d0">11846</data>
    </edge>
    <edge source="EST" target="ARG">
      <data key="d0">55856</data>
    </edge>
    <edge source="EST" target="AUT">
      <data key="d0">122664</data>
    </edge>
    <edge source="EST" target="BEL">
      <data key="d0">78004</data>
    </edge>
    <edge source="EST" target="BLR">
      <data key="d0">3645676</data>
    </edge>
    <edge source="EST" target="CAN">
      <data key="d0">154505</data>
    </edge>
    <edge source="EST" target="CHN">
      <data key="d0">399066</data>
    </edge>
    <edge source="EST" target="CZE">
      <data key="d0">35790</data>
    </edge>
    <edge source="EST" target="FIN">
      <data key="d0">334205</data>
    </edge>
    <edge source="EST" target="FRA">
      <data key="d0">241616</data>
    </edge>
    <edge source="EST" target="DEU">
      <data key="d0">1150513</data>
    </edge>
    <edge source="EST" target="GRC">
      <data key="d0">19840</data>
    </edge>
    <edge source="EST" target="HKG">
      <data key="d0">5911113</data>
    </edge>
    <edge source="EST" target="IRL">
      <data key="d0">23041</data>
    </edge>
    <edge source="EST" target="ISR">
      <data key="d0">134647</data>
    </edge>
    <edge source="EST" target="ITA">
      <data key="d0">85706</data>
    </edge>
    <edge source="EST" target="JPN">
      <data key="d0">39467</data>
    </edge>
    <edge source="EST" target="LVA">
      <data key="d0">2211941</data>
    </edge>
    <edge source="EST" target="LTU">
      <data key="d0">1321791</data>
    </edge>
    <edge source="EST" target="MEX">
      <data key="d0">11168</data>
    </edge>
    <edge source="EST" target="NOR">
      <data key="d0">10563</data>
    </edge>
    <edge source="EST" target="POL">
      <data key="d0">75475</data>
    </edge>
    <edge source="EST" target="RUS">
      <data key="d0">9814088</data>
    </edge>
    <edge source="EST" target="SAU">
      <data key="d0">28955</data>
    </edge>
    <edge source="EST" target="IND">
      <data key="d0">19288</data>
    </edge>
    <edge source="EST" target="SGP">
      <data key="d0">557381</data>
    </edge>
    <edge source="EST" target="SVN">
      <data key="d0">261994</data>
    </edge>
    <edge source="EST" target="SWE">
      <data key="d0">169021</data>
    </edge>
    <edge source="EST" target="CHE">
      <data key="d0">1165068</data>
    </edge>
    <edge source="EST" target="ARE">
      <data key="d0">679624</data>
    </edge>
    <edge source="EST" target="UKR">
      <data key="d0">226378</data>
    </edge>
    <edge source="EST" target="GBR">
      <data key="d0">7280148</data>
    </edge>
    <edge source="EST" target="USA">
      <data key="d0">6429708</data>
    </edge>
    <edge source="FIN" target="AUS">
      <data key="d0">159680</data>
    </edge>
    <edge source="FIN" target="AUT">
      <data key="d0">19026</data>
    </edge>
    <edge source="FIN" target="BEL">
      <data key="d0">53742</data>
    </edge>
    <edge source="FIN" target="BRA">
      <data key="d0">111344</data>
    </edge>
    <edge source="FIN" target="BLR">
      <data key="d0">997170</data>
    </edge>
    <edge source="FIN" target="CAN">
      <data key="d0">399152</data>
    </edge>
    <edge source="FIN" target="CHL">
      <data key="d0">37096</data>
    </edge>
    <edge source="FIN" target="CHN">
      <data key="d0">2578791</data>
    </edge>
    <edge source="FIN" target="HRV">
      <data key="d0">16887</data>
    </edge>
    <edge source="FIN" target="CZE">
      <data key="d0">19130</data>
    </edge>
    <edge source="FIN" target="DNK">
      <data key="d0">52497</data>
    </edge>
    <edge source="FIN" target="EST">
      <data key="d0">2383461</data>
    </edge>
    <edge source="FIN" target="FRA">
      <data key="d0">257326</data>
    </edge>
    <edge source="FIN" target="GEO">
      <data key="d0">48572</data>
    </edge>
    <edge source="FIN" target="DEU">
      <data key="d0">2908017</data>
    </edge>
    <edge source="FIN" target="GRC">
      <data key="d0">24538</data>
    </edge>
    <edge source="FIN" target="HKG">
      <data key="d0">1800721</data>
    </edge>
    <edge source="FIN" target="ISR">
      <data key="d0">558395</data>
    </edge>
    <edge source="FIN" target="ITA">
      <data key="d0">37757</data>
    </edge>
    <edge source="FIN" target="JPN">
      <data key="d0">436003</data>
    </edge>
    <edge source="FIN" target="KAZ">
      <data key="d0">196091</data>
    </edge>
    <edge source="FIN" target="KOR">
      <data key="d0">367831</data>
    </edge>
    <edge source="FIN" target="LVA">
      <data key="d0">545720</data>
    </edge>
    <edge source="FIN" target="LTU">
      <data key="d0">623920</data>
    </edge>
    <edge source="FIN" target="MYS">
      <data key="d0">78444</data>
    </edge>
    <edge source="FIN" target="MEX">
      <data key="d0">20950</data>
    </edge>
    <edge source="FIN" target="NLD">
      <data key="d0">131432</data>
    </edge>
    <edge source="FIN" target="NZL">
      <data key="d0">18259</data>
    </edge>
    <edge source="FIN" target="NOR">
      <data key="d0">531808</data>
    </edge>
    <edge source="FIN" target="POL">
      <data key="d0">4259691</data>
    </edge>
    <edge source="FIN" target="RUS">
      <data key="d0">21786038</data>
    </edge>
    <edge source="FIN" target="SEN">
      <data key="d0">12601</data>
    </edge>
    <edge source="FIN" target="IND">
      <data key="d0">132654</data>
    </edge>
    <edge source="FIN" target="SGP">
      <data key="d0">456060</data>
    </edge>
    <edge source="FIN" target="VNM">
      <data key="d0">65967</data>
    </edge>
    <edge source="FIN" target="ZAF">
      <data key="d0">41938</data>
    </edge>
    <edge source="FIN" target="ESP">
      <data key="d0">97639</data>
    </edge>
    <edge source="FIN" target="SWE">
      <data key="d0">6101438</data>
    </edge>
    <edge source="FIN" target="CHE">
      <data key="d0">634208</data>
    </edge>
    <edge source="FIN" target="THA">
      <data key="d0">1612450</data>
    </edge>
    <edge source="FIN" target="ARE">
      <data key="d0">109601</data>
    </edge>
    <edge source="FIN" target="TUR">
      <data key="d0">148057</data>
    </edge>
    <edge source="FIN" target="UKR">
      <data key="d0">2656432</data>
    </edge>
    <edge source="FIN" target="GBR">
      <data key="d0">94500</data>
    </edge>
    <edge source="FIN" target="USA">
      <data key="d0">6199351</data>
    </edge>
    <edge source="GEO" target="AZE">
      <data key="d0">46575</data>
    </edge>
    <edge source="GEO" target="ARM">
      <data key="d0">155482</data>
    </edge>
    <edge source="GEO" target="EST">
      <data key="d0">16619</data>
    </edge>
    <edge source="GEO" target="HKG">
      <data key="d0">1548069</data>
    </edge>
    <edge source="GEO" target="ISR">
      <data key="d0">241082</data>
    </edge>
    <edge source="GEO" target="ARE">
      <data key="d0">247314</data>
    </edge>
    <edge source="CIV" target="CMR">
      <data key="d0">12828</data>
    </edge>
    <edge source="CIV" target="GBR">
      <data key="d0">11967</data>
    </edge>
    <edge source="CIV" target="BFA">
      <data key="d0">15192</data>
    </edge>
    <edge source="KGZ" target="ARE">
      <data key="d0">26004</data>
    </edge>
    <edge source="LVA" target="BEL">
      <data key="d0">145163</data>
    </edge>
    <edge source="LVA" target="BGR">
      <data key="d0">23400</data>
    </edge>
    <edge source="LVA" target="BLR">
      <data key="d0">690660</data>
    </edge>
    <edge source="LVA" target="CAN">
      <data key="d0">1059803</data>
    </edge>
    <edge source="LVA" target="DNK">
      <data key="d0">47924</data>
    </edge>
    <edge source="LVA" target="EST">
      <data key="d0">5183830</data>
    </edge>
    <edge source="LVA" target="FIN">
      <data key="d0">2605761</data>
    </edge>
    <edge source="LVA" target="FRA">
      <data key="d0">22367</data>
    </edge>
    <edge source="LVA" target="DEU">
      <data key="d0">545253</data>
    </edge>
    <edge source="LVA" target="HKG">
      <data key="d0">338664</data>
    </edge>
    <edge source="LVA" target="HUN">
      <data key="d0">40522</data>
    </edge>
    <edge source="LVA" target="ISR">
      <data key="d0">4735719</data>
    </edge>
    <edge source="LVA" target="ITA">
      <data key="d0">181807</data>
    </edge>
    <edge source="LVA" target="KAZ">
      <data key="d0">26626</data>
    </edge>
    <edge source="LVA" target="KOR">
      <data key="d0">16791</data>
    </edge>
    <edge source="LVA" target="LTU">
      <data key="d0">6073083</data>
    </edge>
    <edge source="LVA" target="MEX">
      <data key="d0">58836</data>
    </edge>
    <edge source="LVA" target="MDA">
      <data key="d0">22818</data>
    </edge>
    <edge source="LVA" target="NLD">
      <data key="d0">88714</data>
    </edge>
    <edge source="LVA" target="NOR">
      <data key="d0">117244</data>
    </edge>
    <edge source="LVA" target="PAN">
      <data key="d0">331374</data>
    </edge>
    <edge source="LVA" target="POL">
      <data key="d0">796367</data>
    </edge>
    <edge source="LVA" target="ROU">
      <data key="d0">143228</data>
    </edge>
    <edge source="LVA" target="RUS">
      <data key="d0">1658007</data>
    </edge>
    <edge source="LVA" target="IND">
      <data key="d0">13210</data>
    </edge>
    <edge source="LVA" target="SGP">
      <data key="d0">470224</data>
    </edge>
    <edge source="LVA" target="SVK">
      <data key="d0">37180</data>
    </edge>
    <edge source="LVA" target="SWE">
      <data key="d0">35023</data>
    </edge>
    <edge source="LVA" target="CHE">
      <data key="d0">325566</data>
    </edge>
    <edge source="LVA" target="TUR">
      <data key="d0">29308</data>
    </edge>
    <edge source="LVA" target="UKR">
      <data key="d0">94795</data>
    </edge>
    <edge source="LVA" target="GBR">
      <data key="d0">492987</data>
    </edge>
    <edge source="LVA" target="USA">
      <data key="d0">4095379</data>
    </edge>
    <edge source="LTU" target="AZE">
      <data key="d0">187567</data>
    </edge>
    <edge source="LTU" target="AUS">
      <data key="d0">107266</data>
    </edge>
    <edge source="LTU" target="AUT">
      <data key="d0">218522</data>
    </edge>
    <edge source="LTU" target="ARM">
      <data key="d0">27913</data>
    </edge>
    <edge source="LTU" target="BEL">
      <data key="d0">732672</data>
    </edge>
    <edge source="LTU" target="BGR">
      <data key="d0">600282</data>
    </edge>
    <edge source="LTU" target="BLR">
      <data key="d0">4161366</data>
    </edge>
    <edge source="LTU" target="CAN">
      <data key="d0">18210</data>
    </edge>
    <edge source="LTU" target="CHN">
      <data key="d0">412791</data>
    </edge>
    <edge source="LTU" target="CZE">
      <data key="d0">81003</data>
    </edge>
    <edge source="LTU" target="DNK">
      <data key="d0">83251</data>
    </edge>
    <edge source="LTU" target="EST">
      <data key="d0">2397369</data>
    </edge>
    <edge source="LTU" target="FIN">
      <data key="d0">75889</data>
    </edge>
    <edge source="LTU" target="FRA">
      <data key="d0">1756327</data>
    </edge>
    <edge source="LTU" target="GEO">
      <data key="d0">543942</data>
    </edge>
    <edge source="LTU" target="DEU">
      <data key="d0">2740658</data>
    </edge>
    <edge source="LTU" target="GRC">
      <data key="d0">162848</data>
    </edge>
    <edge source="LTU" target="HKG">
      <data key="d0">498151</data>
    </edge>
    <edge source="LTU" target="HUN">
      <data key="d0">34118</data>
    </edge>
    <edge source="LTU" target="IDN">
      <data key="d0">66885</data>
    </edge>
    <edge source="LTU" target="IRL">
      <data key="d0">16210</data>
    </edge>
    <edge source="LTU" target="ISR">
      <data key="d0">499671</data>
    </edge>
    <edge source="LTU" target="ITA">
      <data key="d0">381218</data>
    </edge>
    <edge source="LTU" target="JPN">
      <data key="d0">841611</data>
    </edge>
    <edge source="LTU" target="KAZ">
      <data key="d0">735109</data>
    </edge>
    <edge source="LTU" target="KOR">
      <data key="d0">169537</data>
    </edge>
    <edge source="LTU" target="LVA">
      <data key="d0">3511616</data>
    </edge>
    <edge source="LTU" target="MYS">
      <data key="d0">99448</data>
    </edge>
    <edge source="LTU" target="NLD">
      <data key="d0">1398237</data>
    </edge>
    <edge source="LTU" target="NOR">
      <data key="d0">14872</data>
    </edge>
    <edge source="LTU" target="PAN">
      <data key="d0">21570</data>
    </edge>
    <edge source="LTU" target="POL">
      <data key="d0">975045</data>
    </edge>
    <edge source="LTU" target="PRT">
      <data key="d0">34712</data>
    </edge>
    <edge source="LTU" target="ROU">
      <data key="d0">67976</data>
    </edge>
    <edge source="LTU" target="RUS">
      <data key="d0">9780601</data>
    </edge>
    <edge source="LTU" target="SRB">
      <data key="d0">52180</data>
    </edge>
    <edge source="LTU" target="IND">
      <data key="d0">342398</data>
    </edge>
    <edge source="LTU" target="SGP">
      <data key="d0">268327</data>
    </edge>
    <edge source="LTU" target="SVK">
      <data key="d0">731740</data>
    </edge>
    <edge source="LTU" target="SVN">
      <data key="d0">39179</data>
    </edge>
    <edge source="LTU" target="ZAF">
      <data key="d0">127649</data>
    </edge>
    <edge source="LTU" target="ESP">
      <data key="d0">166043</data>
    </edge>
    <edge source="LTU" target="SWE">
      <data key="d0">134095</data>
    </edge>
    <edge source="LTU" target="CHE">
      <data key="d0">1255143</data>
    </edge>
    <edge source="LTU" target="THA">
      <data key="d0">36277</data>
    </edge>
    <edge source="LTU" target="ARE">
      <data key="d0">61057</data>
    </edge>
    <edge source="LTU" target="TUR">
      <data key="d0">118231</data>
    </edge>
    <edge source="LTU" target="UKR">
      <data key="d0">384148</data>
    </edge>
    <edge source="LTU" target="GBR">
      <data key="d0">2900262</data>
    </edge>
    <edge source="LTU" target="USA">
      <data key="d0">2001625</data>
    </edge>
    <edge source="MDA" target="FIN">
      <data key="d0">345724</data>
    </edge>
    <edge source="MDA" target="DEU">
      <data key="d0">13005</data>
    </edge>
    <edge source="MDA" target="ISR">
      <data key="d0">29252</data>
    </edge>
    <edge source="MDA" target="ROU">
      <data key="d0">158837</data>
    </edge>
    <edge source="MDA" target="RUS">
      <data key="d0">130739</data>
    </edge>
    <edge source="MDA" target="CHE">
      <data key="d0">52987</data>
    </edge>
    <edge source="MDA" target="UKR">
      <data key="d0">28039</data>
    </edge>
    <edge source="MAR" target="BEL">
      <data key="d0">28035</data>
    </edge>
    <edge source="MAR" target="CMR">
      <data key="d0">50592</data>
    </edge>
    <edge source="MAR" target="DNK">
      <data key="d0">41371</data>
    </edge>
    <edge source="MAR" target="FRA">
      <data key="d0">492808</data>
    </edge>
    <edge source="MAR" target="ITA">
      <data key="d0">220779</data>
    </edge>
    <edge source="MAR" target="MRT">
      <data key="d0">37479</data>
    </edge>
    <edge source="MAR" target="SEN">
      <data key="d0">86036</data>
    </edge>
    <edge source="MAR" target="ESP">
      <data key="d0">222035</data>
    </edge>
    <edge source="MAR" target="SWE">
      <data key="d0">35880</data>
    </edge>
    <edge source="MAR" target="CHE">
      <data key="d0">257820</data>
    </edge>
    <edge source="MAR" target="ARE">
      <data key="d0">22700</data>
    </edge>
    <edge source="MAR" target="BFA">
      <data key="d0">75859</data>
    </edge>
    <edge source="OMN" target="CHN">
      <data key="d0">82869</data>
    </edge>
    <edge source="OMN" target="DEU">
      <data key="d0">13126</data>
    </edge>
    <edge source="OMN" target="HKG">
      <data key="d0">9280621</data>
    </edge>
    <edge source="OMN" target="HUN">
      <data key="d0">333932</data>
    </edge>
    <edge source="OMN" target="IND">
      <data key="d0">331646</data>
    </edge>
    <edge source="OMN" target="SGP">
      <data key="d0">191995</data>
    </edge>
    <edge source="OMN" target="CHE">
      <data key="d0">721558</data>
    </edge>
    <edge source="OMN" target="THA">
      <data key="d0">38174</data>
    </edge>
    <edge source="OMN" target="ARE">
      <data key="d0">1684237</data>
    </edge>
    <edge source="OMN" target="GBR">
      <data key="d0">3166340</data>
    </edge>
    <edge source="OMN" target="TZA">
      <data key="d0">28817</data>
    </edge>
    <edge source="PAK" target="DEU">
      <data key="d0">48026</data>
    </edge>
    <edge source="PAK" target="OMN">
      <data key="d0">11189</data>
    </edge>
    <edge source="PAK" target="NLD">
      <data key="d0">16014</data>
    </edge>
    <edge source="PAK" target="ARE">
      <data key="d0">40579</data>
    </edge>
    <edge source="PAK" target="TUR">
      <data key="d0">2165287</data>
    </edge>
    <edge source="PAK" target="GBR">
      <data key="d0">43524</data>
    </edge>
    <edge source="PAK" target="USA">
      <data key="d0">258921</data>
    </edge>
    <edge source="PRT" target="ALB">
      <data key="d0">21914</data>
    </edge>
    <edge source="PRT" target="DZA">
      <data key="d0">106944</data>
    </edge>
    <edge source="PRT" target="ARG">
      <data key="d0">23791</data>
    </edge>
    <edge source="PRT" target="AUT">
      <data key="d0">3503821</data>
    </edge>
    <edge source="PRT" target="BEL">
      <data key="d0">933821</data>
    </edge>
    <edge source="PRT" target="BRA">
      <data key="d0">1391771</data>
    </edge>
    <edge source="PRT" target="BGR">
      <data key="d0">181489</data>
    </edge>
    <edge source="PRT" target="CAN">
      <data key="d0">220113</data>
    </edge>
    <edge source="PRT" target="CHN">
      <data key="d0">86741</data>
    </edge>
    <edge source="PRT" target="COL">
      <data key="d0">18205</data>
    </edge>
    <edge source="PRT" target="CRI">
      <data key="d0">348574</data>
    </edge>
    <edge source="PRT" target="CZE">
      <data key="d0">164041</data>
    </edge>
    <edge source="PRT" target="DNK">
      <data key="d0">1748077</data>
    </edge>
    <edge source="PRT" target="FIN">
      <data key="d0">1790207</data>
    </edge>
    <edge source="PRT" target="FRA">
      <data key="d0">62319044</data>
    </edge>
    <edge source="PRT" target="DEU">
      <data key="d0">26787813</data>
    </edge>
    <edge source="PRT" target="GRC">
      <data key="d0">119905</data>
    </edge>
    <edge source="PRT" target="HKG">
      <data key="d0">30704393</data>
    </edge>
    <edge source="PRT" target="HUN">
      <data key="d0">614711</data>
    </edge>
    <edge source="PRT" target="IDN">
      <data key="d0">74855</data>
    </edge>
    <edge source="PRT" target="IRL">
      <data key="d0">1707460</data>
    </edge>
    <edge source="PRT" target="ISR">
      <data key="d0">147301</data>
    </edge>
    <edge source="PRT" target="ITA">
      <data key="d0">10423557</data>
    </edge>
    <edge source="PRT" target="CIV">
      <data key="d0">20833</data>
    </edge>
    <edge source="PRT" target="JPN">
      <data key="d0">5156345</data>
    </edge>
    <edge source="PRT" target="KAZ">
      <data key="d0">13234</data>
    </edge>
    <edge source="PRT" target="JOR">
      <data key="d0">31269</data>
    </edge>
    <edge source="PRT" target="KOR">
      <data key="d0">148008</data>
    </edge>
    <edge source="PRT" target="LBN">
      <data key="d0">40430</data>
    </edge>
    <edge source="PRT" target="LVA">
      <data key="d0">1067506</data>
    </edge>
    <edge source="PRT" target="LTU">
      <data key="d0">10550</data>
    </edge>
    <edge source="PRT" target="MYS">
      <data key="d0">42560</data>
    </edge>
    <edge source="PRT" target="MAR">
      <data key="d0">183270</data>
    </edge>
    <edge source="PRT" target="MOZ">
      <data key="d0">1053327</data>
    </edge>
    <edge source="PRT" target="OMN">
      <data key="d0">10314</data>
    </edge>
    <edge source="PRT" target="NLD">
      <data key="d0">1953725</data>
    </edge>
    <edge source="PRT" target="NOR">
      <data key="d0">1475391</data>
    </edge>
    <edge source="PRT" target="PAK">
      <data key="d0">31060</data>
    </edge>
    <edge source="PRT" target="PAN">
      <data key="d0">558202</data>
    </edge>
    <edge source="PRT" target="PRY">
      <data key="d0">30705</data>
    </edge>
    <edge source="PRT" target="POL">
      <data key="d0">807604</data>
    </edge>
    <edge source="PRT" target="ROU">
      <data key="d0">73074</data>
    </edge>
    <edge source="PRT" target="RUS">
      <data key="d0">493005</data>
    </edge>
    <edge source="PRT" target="SAU">
      <data key="d0">372627</data>
    </edge>
    <edge source="PRT" target="IND">
      <data key="d0">215853</data>
    </edge>
    <edge source="PRT" target="SGP">
      <data key="d0">711803</data>
    </edge>
    <edge source="PRT" target="SVK">
      <data key="d0">77505</data>
    </edge>
    <edge source="PRT" target="SVN">
      <data key="d0">80395</data>
    </edge>
    <edge source="PRT" target="ZAF">
      <data key="d0">37949</data>
    </edge>
    <edge source="PRT" target="ESP">
      <data key="d0">18514734</data>
    </edge>
    <edge source="PRT" target="SWE">
      <data key="d0">2137881</data>
    </edge>
    <edge source="PRT" target="CHE">
      <data key="d0">30188575</data>
    </edge>
    <edge source="PRT" target="THA">
      <data key="d0">406071</data>
    </edge>
    <edge source="PRT" target="ARE">
      <data key="d0">220021</data>
    </edge>
    <edge source="PRT" target="TUN">
      <data key="d0">130976</data>
    </edge>
    <edge source="PRT" target="TUR">
      <data key="d0">1134048</data>
    </edge>
    <edge source="PRT" target="EGY">
      <data key="d0">68426</data>
    </edge>
    <edge source="PRT" target="GBR">
      <data key="d0">17139803</data>
    </edge>
    <edge source="PRT" target="USA">
      <data key="d0">889678</data>
    </edge>
    <edge source="PRT" target="URY">
      <data key="d0">21298</data>
    </edge>
    <edge source="ROU" target="ALB">
      <data key="d0">35586</data>
    </edge>
    <edge source="ROU" target="AZE">
      <data key="d0">28618</data>
    </edge>
    <edge source="ROU" target="AUT">
      <data key="d0">117222</data>
    </edge>
    <edge source="ROU" target="BEL">
      <data key="d0">157306</data>
    </edge>
    <edge source="ROU" target="BGR">
      <data key="d0">1667572</data>
    </edge>
    <edge source="ROU" target="CAN">
      <data key="d0">10526</data>
    </edge>
    <edge source="ROU" target="CZE">
      <data key="d0">1037798</data>
    </edge>
    <edge source="ROU" target="FIN">
      <data key="d0">12015</data>
    </edge>
    <edge source="ROU" target="FRA">
      <data key="d0">6634576</data>
    </edge>
    <edge source="ROU" target="DEU">
      <data key="d0">2626579</data>
    </edge>
    <edge source="ROU" target="GRC">
      <data key="d0">66707</data>
    </edge>
    <edge source="ROU" target="HKG">
      <data key="d0">278911</data>
    </edge>
    <edge source="ROU" target="HUN">
      <data key="d0">1577997</data>
    </edge>
    <edge source="ROU" target="ISR">
      <data key="d0">1399084</data>
    </edge>
    <edge source="ROU" target="ITA">
      <data key="d0">1931732</data>
    </edge>
    <edge source="ROU" target="JPN">
      <data key="d0">195033</data>
    </edge>
    <edge source="ROU" target="JOR">
      <data key="d0">20950</data>
    </edge>
    <edge source="ROU" target="MDA">
      <data key="d0">613544</data>
    </edge>
    <edge source="ROU" target="MAR">
      <data key="d0">51598</data>
    </edge>
    <edge source="ROU" target="NLD">
      <data key="d0">88622</data>
    </edge>
    <edge source="ROU" target="POL">
      <data key="d0">76085</data>
    </edge>
    <edge source="ROU" target="RUS">
      <data key="d0">511255</data>
    </edge>
    <edge source="ROU" target="SRB">
      <data key="d0">119693</data>
    </edge>
    <edge source="ROU" target="SGP">
      <data key="d0">367864</data>
    </edge>
    <edge source="ROU" target="SVK">
      <data key="d0">955846</data>
    </edge>
    <edge source="ROU" target="SVN">
      <data key="d0">268730</data>
    </edge>
    <edge source="ROU" target="ZWE">
      <data key="d0">126588</data>
    </edge>
    <edge source="ROU" target="ESP">
      <data key="d0">26996</data>
    </edge>
    <edge source="ROU" target="CHE">
      <data key="d0">1769281</data>
    </edge>
    <edge source="ROU" target="UKR">
      <data key="d0">24102</data>
    </edge>
    <edge source="ROU" target="MKD">
      <data key="d0">55066</data>
    </edge>
    <edge source="ROU" target="GBR">
      <data key="d0">1347400</data>
    </edge>
    <edge source="ROU" target="USA">
      <data key="d0">69345</data>
    </edge>
    <edge source="RUS" target="DZA">
      <data key="d0">157122</data>
    </edge>
    <edge source="RUS" target="AZE">
      <data key="d0">239780</data>
    </edge>
    <edge source="RUS" target="AUS">
      <data key="d0">75628</data>
    </edge>
    <edge source="RUS" target="AUT">
      <data key="d0">203735</data>
    </edge>
    <edge source="RUS" target="ARM">
      <data key="d0">32265</data>
    </edge>
    <edge source="RUS" target="BGR">
      <data key="d0">10333</data>
    </edge>
    <edge source="RUS" target="BLR">
      <data key="d0">3315413</data>
    </edge>
    <edge source="RUS" target="CAN">
      <data key="d0">120603</data>
    </edge>
    <edge source="RUS" target="CHN">
      <data key="d0">7222947</data>
    </edge>
    <edge source="RUS" target="CZE">
      <data key="d0">41934</data>
    </edge>
    <edge source="RUS" target="DNK">
      <data key="d0">74447</data>
    </edge>
    <edge source="RUS" target="EST">
      <data key="d0">17013</data>
    </edge>
    <edge source="RUS" target="FIN">
      <data key="d0">79625</data>
    </edge>
    <edge source="RUS" target="FRA">
      <data key="d0">2861792</data>
    </edge>
    <edge source="RUS" target="GEO">
      <data key="d0">805696</data>
    </edge>
    <edge source="RUS" target="DEU">
      <data key="d0">6024896</data>
    </edge>
    <edge source="RUS" target="HKG">
      <data key="d0">2422665</data>
    </edge>
    <edge source="RUS" target="HUN">
      <data key="d0">47966</data>
    </edge>
    <edge source="RUS" target="ISR">
      <data key="d0">1134577</data>
    </edge>
    <edge source="RUS" target="ITA">
      <data key="d0">716230</data>
    </edge>
    <edge source="RUS" target="JPN">
      <data key="d0">1644942</data>
    </edge>
    <edge source="RUS" target="KAZ">
      <data key="d0">5467434</data>
    </edge>
    <edge source="RUS" target="KOR">
      <data key="d0">9782553</data>
    </edge>
    <edge source="RUS" target="KGZ">
      <data key="d0">171653</data>
    </edge>
    <edge source="RUS" target="LVA">
      <data key="d0">326670</data>
    </edge>
    <edge source="RUS" target="LTU">
      <data key="d0">1455183</data>
    </edge>
    <edge source="RUS" target="MYS">
      <data key="d0">169177</data>
    </edge>
    <edge source="RUS" target="MDA">
      <data key="d0">49810</data>
    </edge>
    <edge source="RUS" target="NLD">
      <data key="d0">2075874</data>
    </edge>
    <edge source="RUS" target="NIC">
      <data key="d0">52617</data>
    </edge>
    <edge source="RUS" target="NOR">
      <data key="d0">30212</data>
    </edge>
    <edge source="RUS" target="PAN">
      <data key="d0">61770</data>
    </edge>
    <edge source="RUS" target="POL">
      <data key="d0">179425</data>
    </edge>
    <edge source="RUS" target="IND">
      <data key="d0">1388862</data>
    </edge>
    <edge source="RUS" target="SGP">
      <data key="d0">87413</data>
    </edge>
    <edge source="RUS" target="SVK">
      <data key="d0">123529</data>
    </edge>
    <edge source="RUS" target="SVN">
      <data key="d0">16040</data>
    </edge>
    <edge source="RUS" target="ESP">
      <data key="d0">18541</data>
    </edge>
    <edge source="RUS" target="SWE">
      <data key="d0">2826499</data>
    </edge>
    <edge source="RUS" target="CHE">
      <data key="d0">4524443</data>
    </edge>
    <edge source="RUS" target="ARE">
      <data key="d0">209382</data>
    </edge>
    <edge source="RUS" target="TUR">
      <data key="d0">35361</data>
    </edge>
    <edge source="RUS" target="UKR">
      <data key="d0">2478175</data>
    </edge>
    <edge source="RUS" target="EGY">
      <data key="d0">209909</data>
    </edge>
    <edge source="RUS" target="GBR">
      <data key="d0">594855</data>
    </edge>
    <edge source="RUS" target="USA">
      <data key="d0">8819984</data>
    </edge>
    <edge source="SRB" target="ALB">
      <data key="d0">27882</data>
    </edge>
    <edge source="SRB" target="AUT">
      <data key="d0">36985</data>
    </edge>
    <edge source="SRB" target="BEL">
      <data key="d0">70437</data>
    </edge>
    <edge source="SRB" target="BGR">
      <data key="d0">107685</data>
    </edge>
    <edge source="SRB" target="CAN">
      <data key="d0">53751</data>
    </edge>
    <edge source="SRB" target="CHN">
      <data key="d0">169727</data>
    </edge>
    <edge source="SRB" target="HRV">
      <data key="d0">1788995</data>
    </edge>
    <edge source="SRB" target="FRA">
      <data key="d0">373790</data>
    </edge>
    <edge source="SRB" target="GEO">
      <data key="d0">13468</data>
    </edge>
    <edge source="SRB" target="DEU">
      <data key="d0">167501</data>
    </edge>
    <edge source="SRB" target="HKG">
      <data key="d0">1724236</data>
    </edge>
    <edge source="SRB" target="HUN">
      <data key="d0">15998</data>
    </edge>
    <edge source="SRB" target="ITA">
      <data key="d0">3723419</data>
    </edge>
    <edge source="SRB" target="JPN">
      <data key="d0">11727</data>
    </edge>
    <edge source="SRB" target="MRT">
      <data key="d0">15849</data>
    </edge>
    <edge source="SRB" target="NLD">
      <data key="d0">12727</data>
    </edge>
    <edge source="SRB" target="NOR">
      <data key="d0">34254</data>
    </edge>
    <edge source="SRB" target="POL">
      <data key="d0">20863</data>
    </edge>
    <edge source="SRB" target="PRT">
      <data key="d0">74631</data>
    </edge>
    <edge source="SRB" target="ROU">
      <data key="d0">68403</data>
    </edge>
    <edge source="SRB" target="SGP">
      <data key="d0">160266</data>
    </edge>
    <edge source="SRB" target="SVK">
      <data key="d0">172599</data>
    </edge>
    <edge source="SRB" target="SVN">
      <data key="d0">431701</data>
    </edge>
    <edge source="SRB" target="CHE">
      <data key="d0">1968541</data>
    </edge>
    <edge source="SRB" target="UKR">
      <data key="d0">20530</data>
    </edge>
    <edge source="SRB" target="MKD">
      <data key="d0">867615</data>
    </edge>
    <edge source="SRB" target="GBR">
      <data key="d0">190161</data>
    </edge>
    <edge source="SRB" target="USA">
      <data key="d0">216670</data>
    </edge>
    <edge source="SVK" target="AZE">
      <data key="d0">25046</data>
    </edge>
    <edge source="SVK" target="ARG">
      <data key="d0">38654</data>
    </edge>
    <edge source="SVK" target="AUS">
      <data key="d0">16620</data>
    </edge>
    <edge source="SVK" target="AUT">
      <data key="d0">19652084</data>
    </edge>
    <edge source="SVK" target="BEL">
      <data key="d0">31272</data>
    </edge>
    <edge source="SVK" target="BGR">
      <data key="d0">1518003</data>
    </edge>
    <edge source="SVK" target="BLR">
      <data key="d0">61328</data>
    </edge>
    <edge source="SVK" target="CAN">
      <data key="d0">43244</data>
    </edge>
    <edge source="SVK" target="CHN">
      <data key="d0">205362</data>
    </edge>
    <edge source="SVK" target="HRV">
      <data key="d0">290204</data>
    </edge>
    <edge source="SVK" target="CZE">
      <data key="d0">24077284</data>
    </edge>
    <edge source="SVK" target="DNK">
      <data key="d0">121920</data>
    </edge>
    <edge source="SVK" target="EST">
      <data key="d0">114181</data>
    </edge>
    <edge source="SVK" target="FIN">
      <data key="d0">14496</data>
    </edge>
    <edge source="SVK" target="FRA">
      <data key="d0">2376370</data>
    </edge>
    <edge source="SVK" target="GEO">
      <data key="d0">711243</data>
    </edge>
    <edge source="SVK" target="DEU">
      <data key="d0">4286423</data>
    </edge>
    <edge source="SVK" target="GRC">
      <data key="d0">13785</data>
    </edge>
    <edge source="SVK" target="HKG">
      <data key="d0">2740744</data>
    </edge>
    <edge source="SVK" target="HUN">
      <data key="d0">6279153</data>
    </edge>
    <edge source="SVK" target="ISR">
      <data key="d0">608355</data>
    </edge>
    <edge source="SVK" target="ITA">
      <data key="d0">2694689</data>
    </edge>
    <edge source="SVK" target="JPN">
      <data key="d0">1612266</data>
    </edge>
    <edge source="SVK" target="KAZ">
      <data key="d0">575665</data>
    </edge>
    <edge source="SVK" target="KOR">
      <data key="d0">2456312</data>
    </edge>
    <edge source="SVK" target="LVA">
      <data key="d0">608611</data>
    </edge>
    <edge source="SVK" target="LTU">
      <data key="d0">181485</data>
    </edge>
    <edge source="SVK" target="MYS">
      <data key="d0">144897</data>
    </edge>
    <edge source="SVK" target="MDA">
      <data key="d0">525794</data>
    </edge>
    <edge source="SVK" target="NLD">
      <data key="d0">612279</data>
    </edge>
    <edge source="SVK" target="POL">
      <data key="d0">11976461</data>
    </edge>
    <edge source="SVK" target="ROU">
      <data key="d0">2185646</data>
    </edge>
    <edge source="SVK" target="RUS">
      <data key="d0">1179420</data>
    </edge>
    <edge source="SVK" target="SAU">
      <data key="d0">27905</data>
    </edge>
    <edge source="SVK" target="SRB">
      <data key="d0">417798</data>
    </edge>
    <edge source="SVK" target="IND">
      <data key="d0">56751</data>
    </edge>
    <edge source="SVK" target="SVN">
      <data key="d0">912157</data>
    </edge>
    <edge source="SVK" target="ZAF">
      <data key="d0">11924</data>
    </edge>
    <edge source="SVK" target="ESP">
      <data key="d0">23760</data>
    </edge>
    <edge source="SVK" target="SWE">
      <data key="d0">280101</data>
    </edge>
    <edge source="SVK" target="CHE">
      <data key="d0">5879148</data>
    </edge>
    <edge source="SVK" target="THA">
      <data key="d0">32724</data>
    </edge>
    <edge source="SVK" target="ARE">
      <data key="d0">4723062</data>
    </edge>
    <edge source="SVK" target="TUN">
      <data key="d0">10024</data>
    </edge>
    <edge source="SVK" target="TUR">
      <data key="d0">3707300</data>
    </edge>
    <edge source="SVK" target="UKR">
      <data key="d0">3496835</data>
    </edge>
    <edge source="SVK" target="MKD">
      <data key="d0">12285</data>
    </edge>
    <edge source="SVK" target="EGY">
      <data key="d0">21401</data>
    </edge>
    <edge source="SVK" target="GBR">
      <data key="d0">113156</data>
    </edge>
    <edge source="SVK" target="USA">
      <data key="d0">1647189</data>
    </edge>
    <edge source="TUN" target="DZA">
      <data key="d0">391033</data>
    </edge>
    <edge source="TUN" target="AUT">
      <data key="d0">15490</data>
    </edge>
    <edge source="TUN" target="BEL">
      <data key="d0">14111</data>
    </edge>
    <edge source="TUN" target="BRA">
      <data key="d0">16457</data>
    </edge>
    <edge source="TUN" target="CMR">
      <data key="d0">424005</data>
    </edge>
    <edge source="TUN" target="CHN">
      <data key="d0">21742</data>
    </edge>
    <edge source="TUN" target="FRA">
      <data key="d0">16670861</data>
    </edge>
    <edge source="TUN" target="DEU">
      <data key="d0">348485</data>
    </edge>
    <edge source="TUN" target="ITA">
      <data key="d0">4895193</data>
    </edge>
    <edge source="TUN" target="CIV">
      <data key="d0">293023</data>
    </edge>
    <edge source="TUN" target="MRT">
      <data key="d0">343802</data>
    </edge>
    <edge source="TUN" target="MAR">
      <data key="d0">118041</data>
    </edge>
    <edge source="TUN" target="NLD">
      <data key="d0">27395</data>
    </edge>
    <edge source="TUN" target="NER">
      <data key="d0">17495</data>
    </edge>
    <edge source="TUN" target="NOR">
      <data key="d0">110197</data>
    </edge>
    <edge source="TUN" target="POL">
      <data key="d0">1540732</data>
    </edge>
    <edge source="TUN" target="RUS">
      <data key="d0">83712</data>
    </edge>
    <edge source="TUN" target="SEN">
      <data key="d0">169052</data>
    </edge>
    <edge source="TUN" target="ESP">
      <data key="d0">143862</data>
    </edge>
    <edge source="TUN" target="TGO">
      <data key="d0">126487</data>
    </edge>
    <edge source="TUN" target="ARE">
      <data key="d0">41972</data>
    </edge>
    <edge source="TUN" target="TUR">
      <data key="d0">1260487</data>
    </edge>
    <edge source="TUN" target="GBR">
      <data key="d0">31090</data>
    </edge>
    <edge source="TUN" target="USA">
      <data key="d0">1056951</data>
    </edge>
    <edge source="UKR" target="DZA">
      <data key="d0">54720</data>
    </edge>
    <edge source="UKR" target="AZE">
      <data key="d0">57950</data>
    </edge>
    <edge source="UKR" target="ARM">
      <data key="d0">81550</data>
    </edge>
    <edge source="UKR" target="BLR">
      <data key="d0">259613</data>
    </edge>
    <edge source="UKR" target="CHN">
      <data key="d0">862456</data>
    </edge>
    <edge source="UKR" target="HRV">
      <data key="d0">15842</data>
    </edge>
    <edge source="UKR" target="CZE">
      <data key="d0">54895</data>
    </edge>
    <edge source="UKR" target="EST">
      <data key="d0">28732</data>
    </edge>
    <edge source="UKR" target="FRA">
      <data key="d0">208035</data>
    </edge>
    <edge source="UKR" target="GEO">
      <data key="d0">156859</data>
    </edge>
    <edge source="UKR" target="DEU">
      <data key="d0">2360761</data>
    </edge>
    <edge source="UKR" target="HUN">
      <data key="d0">83588</data>
    </edge>
    <edge source="UKR" target="ISR">
      <data key="d0">15902</data>
    </edge>
    <edge source="UKR" target="ITA">
      <data key="d0">58256</data>
    </edge>
    <edge source="UKR" target="JPN">
      <data key="d0">283182</data>
    </edge>
    <edge source="UKR" target="KAZ">
      <data key="d0">17014</data>
    </edge>
    <edge source="UKR" target="KOR">
      <data key="d0">28483</data>
    </edge>
    <edge source="UKR" target="LVA">
      <data key="d0">18376</data>
    </edge>
    <edge source="UKR" target="LTU">
      <data key="d0">137110</data>
    </edge>
    <edge source="UKR" target="MDA">
      <data key="d0">293883</data>
    </edge>
    <edge source="UKR" target="NLD">
      <data key="d0">1202673</data>
    </edge>
    <edge source="UKR" target="POL">
      <data key="d0">359139</data>
    </edge>
    <edge source="UKR" target="RUS">
      <data key="d0">2002143</data>
    </edge>
    <edge source="UKR" target="IND">
      <data key="d0">92698</data>
    </edge>
    <edge source="UKR" target="CHE">
      <data key="d0">50936</data>
    </edge>
    <edge source="UKR" target="ARE">
      <data key="d0">13313</data>
    </edge>
    <edge source="UKR" target="TUR">
      <data key="d0">18620</data>
    </edge>
    <edge source="UKR" target="GBR">
      <data key="d0">253916</data>
    </edge>
    <edge source="UKR" target="USA">
      <data key="d0">1395820</data>
    </edge>
    <edge source="BWA" target="MOZ">
      <data key="d0">13116</data>
    </edge>
    <edge source="BWA" target="NAM">
      <data key="d0">66255</data>
    </edge>
    <edge source="BWA" target="ZAF">
      <data key="d0">360278</data>
    </edge>
    <edge source="BWA" target="USA">
      <data key="d0">17941</data>
    </edge>
    <edge source="PSE" target="ISR">
      <data key="d0">237862</data>
    </edge>
    <edge source="JAM" target="HKG">
      <data key="d0">32221</data>
    </edge>
    <edge source="JAM" target="SGP">
      <data key="d0">311786</data>
    </edge>
    <edge source="JAM" target="CHE">
      <data key="d0">405602</data>
    </edge>
    <edge source="JAM" target="GBR">
      <data key="d0">14273</data>
    </edge>
    <edge source="JAM" target="USA">
      <data key="d0">1014933</data>
    </edge>
    <edge source="MDG" target="CAN">
      <data key="d0">112284</data>
    </edge>
    <edge source="MDG" target="FRA">
      <data key="d0">7906501</data>
    </edge>
    <edge source="MDG" target="ZAF">
      <data key="d0">63232</data>
    </edge>
    <edge source="MDG" target="CHE">
      <data key="d0">564485</data>
    </edge>
    <edge source="MDG" target="THA">
      <data key="d0">10978</data>
    </edge>
    <edge source="MOZ" target="ZAF">
      <data key="d0">14136</data>
    </edge>
    <edge source="NAM" target="ARG">
      <data key="d0">161381</data>
    </edge>
    <edge source="NAM" target="ZAF">
      <data key="d0">753755</data>
    </edge>
    <edge source="NAM" target="GBR">
      <data key="d0">43451</data>
    </edge>
    <edge source="UGA" target="CAN">
      <data key="d0">60143</data>
    </edge>
    <edge source="UGA" target="HKG">
      <data key="d0">13178</data>
    </edge>
    <edge source="UGA" target="NLD">
      <data key="d0">106355</data>
    </edge>
    <edge source="UGA" target="ARE">
      <data key="d0">52654</data>
    </edge>
    <edge source="UGA" target="GBR">
      <data key="d0">20301</data>
    </edge>
    <edge source="UGA" target="TZA">
      <data key="d0">16765</data>
    </edge>
    <edge source="MWI" target="JPN">
      <data key="d0">32828</data>
    </edge>
  </graph>
</graphml>
