# Supplementary material for: Core-periphery structure in sectoral international trade networks: A new approach to an old theory
Source: PLoS One. 2020 Apr 2;15(4):e0229547. doi: 10.1371/journal.pone.0229547 (PMC7117750; doi:10.1371/journal.pone.0229547)
Supplement: S8 File — (ZIP) [file pone.0229547.s008.zip › S8_File/Networks 2012/89-MISC MANUFCTRD GOODS NES.graphml]

<?xml version='1.0' encoding='utf-8'?>
<graphml xmlns="http://graphml.graphdrawing.org/xmlns" xmlns:xsi="http://www.w3.org/2001/XMLSchema-instance" xsi:schemaLocation="http://graphml.graphdrawing.org/xmlns http://graphml.graphdrawing.org/xmlns/1.0/graphml.xsd">
  <key attr.name="weight" attr.type="long" for="edge" id="d0" />
  <graph edgedefault="directed">
    <node id="ALB" />
    <node id="AUT" />
    <node id="BEL" />
    <node id="BGR" />
    <node id="CAN" />
    <node id="CHN" />
    <node id="HRV" />
    <node id="CZE" />
    <node id="FRA" />
    <node id="DEU" />
    <node id="GRC" />
    <node id="HUN" />
    <node id="ITA" />
    <node id="LBN" />
    <node id="ROU" />
    <node id="SRB" />
    <node id="SVN" />
    <node id="CHE" />
    <node id="ARE" />
    <node id="TUR" />
    <node id="MKD" />
    <node id="GBR" />
    <node id="USA" />
    <node id="DZA" />
    <node id="KOR" />
    <node id="MRT" />
    <node id="MAR" />
    <node id="NER" />
    <node id="SEN" />
    <node id="TUN" />
    <node id="EGY" />
    <node id="ARG" />
    <node id="AUS" />
    <node id="ARM" />
    <node id="BOL" />
    <node id="BRA" />
    <node id="LKA" />
    <node id="CHL" />
    <node id="COL" />
    <node id="CRI" />
    <node id="DNK" />
    <node id="ECU" />
    <node id="SLV" />
    <node id="GTM" />
    <node id="HND" />
    <node id="HKG" />
    <node id="IRL" />
    <node id="ISR" />
    <node id="JAM" />
    <node id="JPN" />
    <node id="JOR" />
    <node id="LVA" />
    <node id="MYS" />
    <node id="MUS" />
    <node id="MEX" />
    <node id="MOZ" />
    <node id="NLD" />
    <node id="NZL" />
    <node id="NIC" />
    <node id="NOR" />
    <node id="PAN" />
    <node id="PRY" />
    <node id="PER" />
    <node id="PHL" />
    <node id="POL" />
    <node id="PRT" />
    <node id="RUS" />
    <node id="SAU" />
    <node id="IND" />
    <node id="SGP" />
    <node id="ZAF" />
    <node id="ESP" />
    <node id="SWE" />
    <node id="THA" />
    <node id="UKR" />
    <node id="URY" />
    <node id="GEO" />
    <node id="KAZ" />
    <node id="LTU" />
    <node id="AZE" />
    <node id="BWA" />
    <node id="BLR" />
    <node id="KHM" />
    <node id="CMR" />
    <node id="ETH" />
    <node id="FIN" />
    <node id="GHA" />
    <node id="IDN" />
    <node id="CIV" />
    <node id="MDG" />
    <node id="OMN" />
    <node id="NAM" />
    <node id="PAK" />
    <node id="SVK" />
    <node id="VNM" />
    <node id="ZWE" />
    <node id="TGO" />
    <node id="UGA" />
    <node id="TZA" />
    <node id="BFA" />
    <node id="BEN" />
    <node id="EST" />
    <node id="GMB" />
    <node id="KGZ" />
    <node id="MWI" />
    <node id="MDA" />
    <node id="BDI" />
    <node id="CAF" />
    <node id="PSE" />
    <edge source="ALB" target="AUT">
      <data key="d0">355539</data>
    </edge>
    <edge source="ALB" target="BEL">
      <data key="d0">64166</data>
    </edge>
    <edge source="ALB" target="BGR">
      <data key="d0">14607</data>
    </edge>
    <edge source="ALB" target="CAN">
      <data key="d0">26594</data>
    </edge>
    <edge source="ALB" target="CHN">
      <data key="d0">110026</data>
    </edge>
    <edge source="ALB" target="HRV">
      <data key="d0">55800</data>
    </edge>
    <edge source="ALB" target="CZE">
      <data key="d0">106514</data>
    </edge>
    <edge source="ALB" target="FRA">
      <data key="d0">11023</data>
    </edge>
    <edge source="ALB" target="DEU">
      <data key="d0">316484</data>
    </edge>
    <edge source="ALB" target="GRC">
      <data key="d0">1584371</data>
    </edge>
    <edge source="ALB" target="HUN">
      <data key="d0">12062</data>
    </edge>
    <edge source="ALB" target="ITA">
      <data key="d0">10666532</data>
    </edge>
    <edge source="ALB" target="LBN">
      <data key="d0">32391</data>
    </edge>
    <edge source="ALB" target="ROU">
      <data key="d0">109882</data>
    </edge>
    <edge source="ALB" target="SRB">
      <data key="d0">2812337</data>
    </edge>
    <edge source="ALB" target="SVN">
      <data key="d0">70659</data>
    </edge>
    <edge source="ALB" target="CHE">
      <data key="d0">952666</data>
    </edge>
    <edge source="ALB" target="ARE">
      <data key="d0">38355</data>
    </edge>
    <edge source="ALB" target="TUR">
      <data key="d0">129735</data>
    </edge>
    <edge source="ALB" target="MKD">
      <data key="d0">521933</data>
    </edge>
    <edge source="ALB" target="GBR">
      <data key="d0">11408</data>
    </edge>
    <edge source="ALB" target="USA">
      <data key="d0">367751</data>
    </edge>
    <edge source="AUT" target="ALB">
      <data key="d0">2116800</data>
    </edge>
    <edge source="AUT" target="DZA">
      <data key="d0">682990</data>
    </edge>
    <edge source="AUT" target="AZE">
      <data key="d0">1427662</data>
    </edge>
    <edge source="AUT" target="ARG">
      <data key="d0">2018932</data>
    </edge>
    <edge source="AUT" target="AUS">
      <data key="d0">29987465</data>
    </edge>
    <edge source="AUT" target="ARM">
      <data key="d0">1289586</data>
    </edge>
    <edge source="AUT" target="BEL">
      <data key="d0">69877370</data>
    </edge>
    <edge source="AUT" target="BOL">
      <data key="d0">61309</data>
    </edge>
    <edge source="AUT" target="BRA">
      <data key="d0">11453276</data>
    </edge>
    <edge source="AUT" target="BGR">
      <data key="d0">26300891</data>
    </edge>
    <edge source="AUT" target="BLR">
      <data key="d0">3019164</data>
    </edge>
    <edge source="AUT" target="KHM">
      <data key="d0">119314</data>
    </edge>
    <edge source="AUT" target="CMR">
      <data key="d0">28780</data>
    </edge>
    <edge source="AUT" target="CAN">
      <data key="d0">42301572</data>
    </edge>
    <edge source="AUT" target="LKA">
      <data key="d0">229407</data>
    </edge>
    <edge source="AUT" target="CHL">
      <data key="d0">4042284</data>
    </edge>
    <edge source="AUT" target="CHN">
      <data key="d0">69380361</data>
    </edge>
    <edge source="AUT" target="COL">
      <data key="d0">6897155</data>
    </edge>
    <edge source="AUT" target="CRI">
      <data key="d0">165621</data>
    </edge>
    <edge source="AUT" target="HRV">
      <data key="d0">46088998</data>
    </edge>
    <edge source="AUT" target="CZE">
      <data key="d0">388626931</data>
    </edge>
    <edge source="AUT" target="BEN">
      <data key="d0">85475</data>
    </edge>
    <edge source="AUT" target="DNK">
      <data key="d0">37600249</data>
    </edge>
    <edge source="AUT" target="ECU">
      <data key="d0">271658</data>
    </edge>
    <edge source="AUT" target="SLV">
      <data key="d0">62496</data>
    </edge>
    <edge source="AUT" target="ETH">
      <data key="d0">367731</data>
    </edge>
    <edge source="AUT" target="EST">
      <data key="d0">4198649</data>
    </edge>
    <edge source="AUT" target="FIN">
      <data key="d0">27184328</data>
    </edge>
    <edge source="AUT" target="FRA">
      <data key="d0">443791688</data>
    </edge>
    <edge source="AUT" target="GEO">
      <data key="d0">3065729</data>
    </edge>
    <edge source="AUT" target="GMB">
      <data key="d0">93876</data>
    </edge>
    <edge source="AUT" target="DEU">
      <data key="d0">2269100947</data>
    </edge>
    <edge source="AUT" target="GHA">
      <data key="d0">1095823</data>
    </edge>
    <edge source="AUT" target="GRC">
      <data key="d0">22361739</data>
    </edge>
    <edge source="AUT" target="GTM">
      <data key="d0">142361</data>
    </edge>
    <edge source="AUT" target="HND">
      <data key="d0">77850</data>
    </edge>
    <edge source="AUT" target="HKG">
      <data key="d0">39167723</data>
    </edge>
    <edge source="AUT" target="HUN">
      <data key="d0">155383150</data>
    </edge>
    <edge source="AUT" target="IDN">
      <data key="d0">1669780</data>
    </edge>
    <edge source="AUT" target="IRL">
      <data key="d0">17112240</data>
    </edge>
    <edge source="AUT" target="ISR">
      <data key="d0">6234307</data>
    </edge>
    <edge source="AUT" target="ITA">
      <data key="d0">414350610</data>
    </edge>
    <edge source="AUT" target="CIV">
      <data key="d0">59287</data>
    </edge>
    <edge source="AUT" target="JPN">
      <data key="d0">49417310</data>
    </edge>
    <edge source="AUT" target="KAZ">
      <data key="d0">4282188</data>
    </edge>
    <edge source="AUT" target="JOR">
      <data key="d0">464280</data>
    </edge>
    <edge source="AUT" target="KOR">
      <data key="d0">15988666</data>
    </edge>
    <edge source="AUT" target="KGZ">
      <data key="d0">147587</data>
    </edge>
    <edge source="AUT" target="LBN">
      <data key="d0">2013633</data>
    </edge>
    <edge source="AUT" target="LVA">
      <data key="d0">10599172</data>
    </edge>
    <edge source="AUT" target="LTU">
      <data key="d0">10218375</data>
    </edge>
    <edge source="AUT" target="MWI">
      <data key="d0">17792</data>
    </edge>
    <edge source="AUT" target="MYS">
      <data key="d0">4825029</data>
    </edge>
    <edge source="AUT" target="MRT">
      <data key="d0">19422</data>
    </edge>
    <edge source="AUT" target="MUS">
      <data key="d0">902488</data>
    </edge>
    <edge source="AUT" target="MEX">
      <data key="d0">16010374</data>
    </edge>
    <edge source="AUT" target="MDA">
      <data key="d0">1157047</data>
    </edge>
    <edge source="AUT" target="MAR">
      <data key="d0">3410239</data>
    </edge>
    <edge source="AUT" target="MOZ">
      <data key="d0">35166</data>
    </edge>
    <edge source="AUT" target="OMN">
      <data key="d0">806503</data>
    </edge>
    <edge source="AUT" target="NAM">
      <data key="d0">284581</data>
    </edge>
    <edge source="AUT" target="NLD">
      <data key="d0">145123256</data>
    </edge>
    <edge source="AUT" target="NZL">
      <data key="d0">3024697</data>
    </edge>
    <edge source="AUT" target="NIC">
      <data key="d0">187237</data>
    </edge>
    <edge source="AUT" target="NOR">
      <data key="d0">32724368</data>
    </edge>
    <edge source="AUT" target="PAK">
      <data key="d0">1710622</data>
    </edge>
    <edge source="AUT" target="PAN">
      <data key="d0">2928281</data>
    </edge>
    <edge source="AUT" target="PRY">
      <data key="d0">129226</data>
    </edge>
    <edge source="AUT" target="PER">
      <data key="d0">27459049</data>
    </edge>
    <edge source="AUT" target="PHL">
      <data key="d0">3428221</data>
    </edge>
    <edge source="AUT" target="POL">
      <data key="d0">165150232</data>
    </edge>
    <edge source="AUT" target="PRT">
      <data key="d0">9976700</data>
    </edge>
    <edge source="AUT" target="ROU">
      <data key="d0">58191872</data>
    </edge>
    <edge source="AUT" target="RUS">
      <data key="d0">86289316</data>
    </edge>
    <edge source="AUT" target="SAU">
      <data key="d0">12346732</data>
    </edge>
    <edge source="AUT" target="SEN">
      <data key="d0">26427</data>
    </edge>
    <edge source="AUT" target="SRB">
      <data key="d0">20741027</data>
    </edge>
    <edge source="AUT" target="IND">
      <data key="d0">21292786</data>
    </edge>
    <edge source="AUT" target="SGP">
      <data key="d0">9766989</data>
    </edge>
    <edge source="AUT" target="SVK">
      <data key="d0">101707664</data>
    </edge>
    <edge source="AUT" target="VNM">
      <data key="d0">1234725</data>
    </edge>
    <edge source="AUT" target="SVN">
      <data key="d0">89307061</data>
    </edge>
    <edge source="AUT" target="ZAF">
      <data key="d0">28330146</data>
    </edge>
    <edge source="AUT" target="ESP">
      <data key="d0">145090712</data>
    </edge>
    <edge source="AUT" target="SWE">
      <data key="d0">68944851</data>
    </edge>
    <edge source="AUT" target="CHE">
      <data key="d0">445697309</data>
    </edge>
    <edge source="AUT" target="THA">
      <data key="d0">8980192</data>
    </edge>
    <edge source="AUT" target="TGO">
      <data key="d0">79245</data>
    </edge>
    <edge source="AUT" target="ARE">
      <data key="d0">32451092</data>
    </edge>
    <edge source="AUT" target="TUN">
      <data key="d0">1792155</data>
    </edge>
    <edge source="AUT" target="TUR">
      <data key="d0">24368963</data>
    </edge>
    <edge source="AUT" target="UGA">
      <data key="d0">67000</data>
    </edge>
    <edge source="AUT" target="UKR">
      <data key="d0">19235153</data>
    </edge>
    <edge source="AUT" target="MKD">
      <data key="d0">6701433</data>
    </edge>
    <edge source="AUT" target="EGY">
      <data key="d0">3206085</data>
    </edge>
    <edge source="AUT" target="GBR">
      <data key="d0">393974956</data>
    </edge>
    <edge source="AUT" target="TZA">
      <data key="d0">691316</data>
    </edge>
    <edge source="AUT" target="USA">
      <data key="d0">232980427</data>
    </edge>
    <edge source="AUT" target="BFA">
      <data key="d0">23190</data>
    </edge>
    <edge source="AUT" target="URY">
      <data key="d0">4063033</data>
    </edge>
    <edge source="BEL" target="ALB">
      <data key="d0">385160</data>
    </edge>
    <edge source="BEL" target="DZA">
      <data key="d0">7673909</data>
    </edge>
    <edge source="BEL" target="AZE">
      <data key="d0">1014952</data>
    </edge>
    <edge source="BEL" target="ARG">
      <data key="d0">8038635</data>
    </edge>
    <edge source="BEL" target="AUS">
      <data key="d0">174174615</data>
    </edge>
    <edge source="BEL" target="AUT">
      <data key="d0">116615572</data>
    </edge>
    <edge source="BEL" target="ARM">
      <data key="d0">2288340</data>
    </edge>
    <edge source="BEL" target="BOL">
      <data key="d0">143562</data>
    </edge>
    <edge source="BEL" target="BWA">
      <data key="d0">35250</data>
    </edge>
    <edge source="BEL" target="BRA">
      <data key="d0">51841030</data>
    </edge>
    <edge source="BEL" target="BGR">
      <data key="d0">10202135</data>
    </edge>
    <edge source="BEL" target="BDI">
      <data key="d0">1067623</data>
    </edge>
    <edge source="BEL" target="BLR">
      <data key="d0">3743219</data>
    </edge>
    <edge source="BEL" target="KHM">
      <data key="d0">253560</data>
    </edge>
    <edge source="BEL" target="CMR">
      <data key="d0">3335204</data>
    </edge>
    <edge source="BEL" target="CAN">
      <data key="d0">64235503</data>
    </edge>
    <edge source="BEL" target="CAF">
      <data key="d0">366904</data>
    </edge>
    <edge source="BEL" target="LKA">
      <data key="d0">3960139</data>
    </edge>
    <edge source="BEL" target="CHL">
      <data key="d0">13858777</data>
    </edge>
    <edge source="BEL" target="CHN">
      <data key="d0">137115705</data>
    </edge>
    <edge source="BEL" target="COL">
      <data key="d0">11394891</data>
    </edge>
    <edge source="BEL" target="CRI">
      <data key="d0">1802918</data>
    </edge>
    <edge source="BEL" target="HRV">
      <data key="d0">3302624</data>
    </edge>
    <edge source="BEL" target="CZE">
      <data key="d0">88204937</data>
    </edge>
    <edge source="BEL" target="BEN">
      <data key="d0">269760</data>
    </edge>
    <edge source="BEL" target="DNK">
      <data key="d0">150657747</data>
    </edge>
    <edge source="BEL" target="ECU">
      <data key="d0">1593615</data>
    </edge>
    <edge source="BEL" target="SLV">
      <data key="d0">42383</data>
    </edge>
    <edge source="BEL" target="ETH">
      <data key="d0">2140141</data>
    </edge>
    <edge source="BEL" target="EST">
      <data key="d0">8737622</data>
    </edge>
    <edge source="BEL" target="FIN">
      <data key="d0">52117758</data>
    </edge>
    <edge source="BEL" target="FRA">
      <data key="d0">3098043004</data>
    </edge>
    <edge source="BEL" target="GEO">
      <data key="d0">2045290</data>
    </edge>
    <edge source="BEL" target="GMB">
      <data key="d0">139567</data>
    </edge>
    <edge source="BEL" target="PSE">
      <data key="d0">28882</data>
    </edge>
    <edge source="BEL" target="DEU">
      <data key="d0">1516707831</data>
    </edge>
    <edge source="BEL" target="GHA">
      <data key="d0">2331419</data>
    </edge>
    <edge source="BEL" target="GRC">
      <data key="d0">36698405</data>
    </edge>
    <edge source="BEL" target="GTM">
      <data key="d0">388464</data>
    </edge>
    <edge source="BEL" target="HND">
      <data key="d0">52389</data>
    </edge>
    <edge source="BEL" target="HKG">
      <data key="d0">29765108</data>
    </edge>
    <edge source="BEL" target="HUN">
      <data key="d0">51731599</data>
    </edge>
    <edge source="BEL" target="IDN">
      <data key="d0">4051158</data>
    </edge>
    <edge source="BEL" target="IRL">
      <data key="d0">104979520</data>
    </edge>
    <edge source="BEL" target="ISR">
      <data key="d0">35417882</data>
    </edge>
    <edge source="BEL" target="ITA">
      <data key="d0">414787910</data>
    </edge>
    <edge source="BEL" target="CIV">
      <data key="d0">4747578</data>
    </edge>
    <edge source="BEL" target="JAM">
      <data key="d0">1438401</data>
    </edge>
    <edge source="BEL" target="JPN">
      <data key="d0">110654151</data>
    </edge>
    <edge source="BEL" target="KAZ">
      <data key="d0">9602673</data>
    </edge>
    <edge source="BEL" target="JOR">
      <data key="d0">8058386</data>
    </edge>
    <edge source="BEL" target="KOR">
      <data key="d0">31896298</data>
    </edge>
    <edge source="BEL" target="KGZ">
      <data key="d0">711231</data>
    </edge>
    <edge source="BEL" target="LBN">
      <data key="d0">12440408</data>
    </edge>
    <edge source="BEL" target="LVA">
      <data key="d0">8067999</data>
    </edge>
    <edge source="BEL" target="LTU">
      <data key="d0">8458579</data>
    </edge>
    <edge source="BEL" target="MDG">
      <data key="d0">620599</data>
    </edge>
    <edge source="BEL" target="MWI">
      <data key="d0">217715</data>
    </edge>
    <edge source="BEL" target="MYS">
      <data key="d0">9897880</data>
    </edge>
    <edge source="BEL" target="MRT">
      <data key="d0">322655</data>
    </edge>
    <edge source="BEL" target="MUS">
      <data key="d0">1432836</data>
    </edge>
    <edge source="BEL" target="MEX">
      <data key="d0">29857091</data>
    </edge>
    <edge source="BEL" target="MDA">
      <data key="d0">999604</data>
    </edge>
    <edge source="BEL" target="MAR">
      <data key="d0">14068450</data>
    </edge>
    <edge source="BEL" target="MOZ">
      <data key="d0">7089611</data>
    </edge>
    <edge source="BEL" target="OMN">
      <data key="d0">1813074</data>
    </edge>
    <edge source="BEL" target="NAM">
      <data key="d0">14779</data>
    </edge>
    <edge source="BEL" target="NLD">
      <data key="d0">1611569516</data>
    </edge>
    <edge source="BEL" target="NZL">
      <data key="d0">24161733</data>
    </edge>
    <edge source="BEL" target="NIC">
      <data key="d0">36640</data>
    </edge>
    <edge source="BEL" target="NER">
      <data key="d0">1285173</data>
    </edge>
    <edge source="BEL" target="NOR">
      <data key="d0">38031597</data>
    </edge>
    <edge source="BEL" target="PAK">
      <data key="d0">2499324</data>
    </edge>
    <edge source="BEL" target="PAN">
      <data key="d0">2538231</data>
    </edge>
    <edge source="BEL" target="PRY">
      <data key="d0">812343</data>
    </edge>
    <edge source="BEL" target="PER">
      <data key="d0">2082093</data>
    </edge>
    <edge source="BEL" target="PHL">
      <data key="d0">8001850</data>
    </edge>
    <edge source="BEL" target="POL">
      <data key="d0">130625213</data>
    </edge>
    <edge source="BEL" target="PRT">
      <data key="d0">62167249</data>
    </edge>
    <edge source="BEL" target="ROU">
      <data key="d0">29578164</data>
    </edge>
    <edge source="BEL" target="RUS">
      <data key="d0">295711331</data>
    </edge>
    <edge source="BEL" target="SAU">
      <data key="d0">37719886</data>
    </edge>
    <edge source="BEL" target="SEN">
      <data key="d0">3256773</data>
    </edge>
    <edge source="BEL" target="SRB">
      <data key="d0">5897719</data>
    </edge>
    <edge source="BEL" target="IND">
      <data key="d0">63973840</data>
    </edge>
    <edge source="BEL" target="SGP">
      <data key="d0">39236388</data>
    </edge>
    <edge source="BEL" target="SVK">
      <data key="d0">22901261</data>
    </edge>
    <edge source="BEL" target="VNM">
      <data key="d0">16330743</data>
    </edge>
    <edge source="BEL" target="SVN">
      <data key="d0">25802665</data>
    </edge>
    <edge source="BEL" target="ZAF">
      <data key="d0">52764949</data>
    </edge>
    <edge source="BEL" target="ZWE">
      <data key="d0">108634</data>
    </edge>
    <edge source="BEL" target="ESP">
      <data key="d0">309077222</data>
    </edge>
    <edge source="BEL" target="SWE">
      <data key="d0">132934757</data>
    </edge>
    <edge source="BEL" target="CHE">
      <data key="d0">228908610</data>
    </edge>
    <edge source="BEL" target="THA">
      <data key="d0">26986607</data>
    </edge>
    <edge source="BEL" target="TGO">
      <data key="d0">1282353</data>
    </edge>
    <edge source="BEL" target="ARE">
      <data key="d0">32112670</data>
    </edge>
    <edge source="BEL" target="TUN">
      <data key="d0">8284122</data>
    </edge>
    <edge source="BEL" target="TUR">
      <data key="d0">94272519</data>
    </edge>
    <edge source="BEL" target="UGA">
      <data key="d0">120554</data>
    </edge>
    <edge source="BEL" target="UKR">
      <data key="d0">26234231</data>
    </edge>
    <edge source="BEL" target="MKD">
      <data key="d0">1458028</data>
    </edge>
    <edge source="BEL" target="EGY">
      <data key="d0">22350881</data>
    </edge>
    <edge source="BEL" target="GBR">
      <data key="d0">716333986</data>
    </edge>
    <edge source="BEL" target="TZA">
      <data key="d0">360426</data>
    </edge>
    <edge source="BEL" target="USA">
      <data key="d0">891290393</data>
    </edge>
    <edge source="BEL" target="BFA">
      <data key="d0">438161</data>
    </edge>
    <edge source="BEL" target="URY">
      <data key="d0">3973601</data>
    </edge>
    <edge source="BGR" target="ALB">
      <data key="d0">1754664</data>
    </edge>
    <edge source="BGR" target="DZA">
      <data key="d0">527886</data>
    </edge>
    <edge source="BGR" target="AZE">
      <data key="d0">394304</data>
    </edge>
    <edge source="BGR" target="ARG">
      <data key="d0">94711</data>
    </edge>
    <edge source="BGR" target="AUS">
      <data key="d0">948737</data>
    </edge>
    <edge source="BGR" target="AUT">
      <data key="d0">65694390</data>
    </edge>
    <edge source="BGR" target="ARM">
      <data key="d0">456318</data>
    </edge>
    <edge source="BGR" target="BEL">
      <data key="d0">11858350</data>
    </edge>
    <edge source="BGR" target="BRA">
      <data key="d0">509482</data>
    </edge>
    <edge source="BGR" target="BLR">
      <data key="d0">1854989</data>
    </edge>
    <edge source="BGR" target="CMR">
      <data key="d0">88964</data>
    </edge>
    <edge source="BGR" target="CAN">
      <data key="d0">809889</data>
    </edge>
    <edge source="BGR" target="CHL">
      <data key="d0">54681</data>
    </edge>
    <edge source="BGR" target="CHN">
      <data key="d0">1098049</data>
    </edge>
    <edge source="BGR" target="COL">
      <data key="d0">404755</data>
    </edge>
    <edge source="BGR" target="HRV">
      <data key="d0">4060977</data>
    </edge>
    <edge source="BGR" target="CZE">
      <data key="d0">7375767</data>
    </edge>
    <edge source="BGR" target="DNK">
      <data key="d0">1654588</data>
    </edge>
    <edge source="BGR" target="EST">
      <data key="d0">738088</data>
    </edge>
    <edge source="BGR" target="FIN">
      <data key="d0">1064274</data>
    </edge>
    <edge source="BGR" target="FRA">
      <data key="d0">30329958</data>
    </edge>
    <edge source="BGR" target="GEO">
      <data key="d0">1675927</data>
    </edge>
    <edge source="BGR" target="DEU">
      <data key="d0">86253156</data>
    </edge>
    <edge source="BGR" target="GHA">
      <data key="d0">16583</data>
    </edge>
    <edge source="BGR" target="GRC">
      <data key="d0">35123237</data>
    </edge>
    <edge source="BGR" target="HKG">
      <data key="d0">1807188</data>
    </edge>
    <edge source="BGR" target="HUN">
      <data key="d0">6102572</data>
    </edge>
    <edge source="BGR" target="IDN">
      <data key="d0">982179</data>
    </edge>
    <edge source="BGR" target="IRL">
      <data key="d0">567539</data>
    </edge>
    <edge source="BGR" target="ISR">
      <data key="d0">835559</data>
    </edge>
    <edge source="BGR" target="ITA">
      <data key="d0">41749703</data>
    </edge>
    <edge source="BGR" target="JAM">
      <data key="d0">106742</data>
    </edge>
    <edge source="BGR" target="JPN">
      <data key="d0">1259357</data>
    </edge>
    <edge source="BGR" target="KAZ">
      <data key="d0">330796</data>
    </edge>
    <edge source="BGR" target="JOR">
      <data key="d0">76937</data>
    </edge>
    <edge source="BGR" target="KOR">
      <data key="d0">52646</data>
    </edge>
    <edge source="BGR" target="KGZ">
      <data key="d0">43012</data>
    </edge>
    <edge source="BGR" target="LBN">
      <data key="d0">234626</data>
    </edge>
    <edge source="BGR" target="LVA">
      <data key="d0">719734</data>
    </edge>
    <edge source="BGR" target="LTU">
      <data key="d0">915833</data>
    </edge>
    <edge source="BGR" target="MYS">
      <data key="d0">129704</data>
    </edge>
    <edge source="BGR" target="MEX">
      <data key="d0">335728</data>
    </edge>
    <edge source="BGR" target="MDA">
      <data key="d0">6488888</data>
    </edge>
    <edge source="BGR" target="MAR">
      <data key="d0">472625</data>
    </edge>
    <edge source="BGR" target="OMN">
      <data key="d0">27930</data>
    </edge>
    <edge source="BGR" target="NLD">
      <data key="d0">13769553</data>
    </edge>
    <edge source="BGR" target="NZL">
      <data key="d0">28249</data>
    </edge>
    <edge source="BGR" target="NOR">
      <data key="d0">9931951</data>
    </edge>
    <edge source="BGR" target="PAN">
      <data key="d0">19976</data>
    </edge>
    <edge source="BGR" target="PER">
      <data key="d0">256442</data>
    </edge>
    <edge source="BGR" target="PHL">
      <data key="d0">131816</data>
    </edge>
    <edge source="BGR" target="POL">
      <data key="d0">15507937</data>
    </edge>
    <edge source="BGR" target="PRT">
      <data key="d0">218623</data>
    </edge>
    <edge source="BGR" target="ROU">
      <data key="d0">51016040</data>
    </edge>
    <edge source="BGR" target="RUS">
      <data key="d0">9797839</data>
    </edge>
    <edge source="BGR" target="SAU">
      <data key="d0">246613</data>
    </edge>
    <edge source="BGR" target="SEN">
      <data key="d0">224895</data>
    </edge>
    <edge source="BGR" target="SRB">
      <data key="d0">9019748</data>
    </edge>
    <edge source="BGR" target="IND">
      <data key="d0">1333981</data>
    </edge>
    <edge source="BGR" target="SGP">
      <data key="d0">237847</data>
    </edge>
    <edge source="BGR" target="SVK">
      <data key="d0">749273</data>
    </edge>
    <edge source="BGR" target="VNM">
      <data key="d0">141765</data>
    </edge>
    <edge source="BGR" target="SVN">
      <data key="d0">5890132</data>
    </edge>
    <edge source="BGR" target="ZAF">
      <data key="d0">360327</data>
    </edge>
    <edge source="BGR" target="ESP">
      <data key="d0">4690760</data>
    </edge>
    <edge source="BGR" target="SWE">
      <data key="d0">3061584</data>
    </edge>
    <edge source="BGR" target="CHE">
      <data key="d0">2181155</data>
    </edge>
    <edge source="BGR" target="THA">
      <data key="d0">121864</data>
    </edge>
    <edge source="BGR" target="ARE">
      <data key="d0">1716895</data>
    </edge>
    <edge source="BGR" target="TUN">
      <data key="d0">149891</data>
    </edge>
    <edge source="BGR" target="TUR">
      <data key="d0">30644242</data>
    </edge>
    <edge source="BGR" target="UGA">
      <data key="d0">109205</data>
    </edge>
    <edge source="BGR" target="UKR">
      <data key="d0">9300288</data>
    </edge>
    <edge source="BGR" target="MKD">
      <data key="d0">12427277</data>
    </edge>
    <edge source="BGR" target="EGY">
      <data key="d0">10216099</data>
    </edge>
    <edge source="BGR" target="GBR">
      <data key="d0">26897116</data>
    </edge>
    <edge source="BGR" target="TZA">
      <data key="d0">204554</data>
    </edge>
    <edge source="BGR" target="USA">
      <data key="d0">6069790</data>
    </edge>
    <edge source="CAN" target="ALB">
      <data key="d0">59222</data>
    </edge>
    <edge source="CAN" target="DZA">
      <data key="d0">728488</data>
    </edge>
    <edge source="CAN" target="AZE">
      <data key="d0">2063492</data>
    </edge>
    <edge source="CAN" target="ARG">
      <data key="d0">16149149</data>
    </edge>
    <edge source="CAN" target="AUS">
      <data key="d0">68852013</data>
    </edge>
    <edge source="CAN" target="AUT">
      <data key="d0">21468586</data>
    </edge>
    <edge source="CAN" target="ARM">
      <data key="d0">209323</data>
    </edge>
    <edge source="CAN" target="BEL">
      <data key="d0">36615454</data>
    </edge>
    <edge source="CAN" target="BOL">
      <data key="d0">280832</data>
    </edge>
    <edge source="CAN" target="BWA">
      <data key="d0">10881</data>
    </edge>
    <edge source="CAN" target="BRA">
      <data key="d0">14342770</data>
    </edge>
    <edge source="CAN" target="BGR">
      <data key="d0">393492</data>
    </edge>
    <edge source="CAN" target="BDI">
      <data key="d0">36696</data>
    </edge>
    <edge source="CAN" target="BLR">
      <data key="d0">22024</data>
    </edge>
    <edge source="CAN" target="KHM">
      <data key="d0">335136</data>
    </edge>
    <edge source="CAN" target="CMR">
      <data key="d0">42700</data>
    </edge>
    <edge source="CAN" target="LKA">
      <data key="d0">269321</data>
    </edge>
    <edge source="CAN" target="CHL">
      <data key="d0">9863469</data>
    </edge>
    <edge source="CAN" target="CHN">
      <data key="d0">77689935</data>
    </edge>
    <edge source="CAN" target="COL">
      <data key="d0">13942251</data>
    </edge>
    <edge source="CAN" target="CRI">
      <data key="d0">2034378</data>
    </edge>
    <edge source="CAN" target="HRV">
      <data key="d0">274056</data>
    </edge>
    <edge source="CAN" target="CZE">
      <data key="d0">7183897</data>
    </edge>
    <edge source="CAN" target="BEN">
      <data key="d0">172303</data>
    </edge>
    <edge source="CAN" target="DNK">
      <data key="d0">32721408</data>
    </edge>
    <edge source="CAN" target="ECU">
      <data key="d0">2496236</data>
    </edge>
    <edge source="CAN" target="SLV">
      <data key="d0">580735</data>
    </edge>
    <edge source="CAN" target="ETH">
      <data key="d0">50206</data>
    </edge>
    <edge source="CAN" target="EST">
      <data key="d0">2021250</data>
    </edge>
    <edge source="CAN" target="FIN">
      <data key="d0">7850259</data>
    </edge>
    <edge source="CAN" target="FRA">
      <data key="d0">97500744</data>
    </edge>
    <edge source="CAN" target="GEO">
      <data key="d0">925032</data>
    </edge>
    <edge source="CAN" target="DEU">
      <data key="d0">97512837</data>
    </edge>
    <edge source="CAN" target="GHA">
      <data key="d0">570693</data>
    </edge>
    <edge source="CAN" target="GRC">
      <data key="d0">1165250</data>
    </edge>
    <edge source="CAN" target="GTM">
      <data key="d0">9083171</data>
    </edge>
    <edge source="CAN" target="HND">
      <data key="d0">758609</data>
    </edge>
    <edge source="CAN" target="HKG">
      <data key="d0">42523748</data>
    </edge>
    <edge source="CAN" target="HUN">
      <data key="d0">7019834</data>
    </edge>
    <edge source="CAN" target="IDN">
      <data key="d0">2325230</data>
    </edge>
    <edge source="CAN" target="IRL">
      <data key="d0">11810058</data>
    </edge>
    <edge source="CAN" target="ISR">
      <data key="d0">8452909</data>
    </edge>
    <edge source="CAN" target="ITA">
      <data key="d0">67694537</data>
    </edge>
    <edge source="CAN" target="CIV">
      <data key="d0">2157685</data>
    </edge>
    <edge source="CAN" target="JAM">
      <data key="d0">3519986</data>
    </edge>
    <edge source="CAN" target="JPN">
      <data key="d0">48983706</data>
    </edge>
    <edge source="CAN" target="KAZ">
      <data key="d0">1081937</data>
    </edge>
    <edge source="CAN" target="JOR">
      <data key="d0">1578192</data>
    </edge>
    <edge source="CAN" target="KOR">
      <data key="d0">14832948</data>
    </edge>
    <edge source="CAN" target="KGZ">
      <data key="d0">88919</data>
    </edge>
    <edge source="CAN" target="LBN">
      <data key="d0">921988</data>
    </edge>
    <edge source="CAN" target="LVA">
      <data key="d0">3016532</data>
    </edge>
    <edge source="CAN" target="LTU">
      <data key="d0">811382</data>
    </edge>
    <edge source="CAN" target="MDG">
      <data key="d0">323795</data>
    </edge>
    <edge source="CAN" target="MYS">
      <data key="d0">6274153</data>
    </edge>
    <edge source="CAN" target="MRT">
      <data key="d0">177225</data>
    </edge>
    <edge source="CAN" target="MUS">
      <data key="d0">62093</data>
    </edge>
    <edge source="CAN" target="MEX">
      <data key="d0">66764407</data>
    </edge>
    <edge source="CAN" target="MDA">
      <data key="d0">103552</data>
    </edge>
    <edge source="CAN" target="MAR">
      <data key="d0">473892</data>
    </edge>
    <edge source="CAN" target="MOZ">
      <data key="d0">58119</data>
    </edge>
    <edge source="CAN" target="OMN">
      <data key="d0">1027174</data>
    </edge>
    <edge source="CAN" target="NAM">
      <data key="d0">40394</data>
    </edge>
    <edge source="CAN" target="NLD">
      <data key="d0">32115972</data>
    </edge>
    <edge source="CAN" target="NZL">
      <data key="d0">27090334</data>
    </edge>
    <edge source="CAN" target="NIC">
      <data key="d0">2317098</data>
    </edge>
    <edge source="CAN" target="NER">
      <data key="d0">137563</data>
    </edge>
    <edge source="CAN" target="NOR">
      <data key="d0">17030349</data>
    </edge>
    <edge source="CAN" target="PAK">
      <data key="d0">657683</data>
    </edge>
    <edge source="CAN" target="PAN">
      <data key="d0">3275314</data>
    </edge>
    <edge source="CAN" target="PRY">
      <data key="d0">4529292</data>
    </edge>
    <edge source="CAN" target="PER">
      <data key="d0">21084352</data>
    </edge>
    <edge source="CAN" target="PHL">
      <data key="d0">3940169</data>
    </edge>
    <edge source="CAN" target="POL">
      <data key="d0">8884671</data>
    </edge>
    <edge source="CAN" target="PRT">
      <data key="d0">2329614</data>
    </edge>
    <edge source="CAN" target="ROU">
      <data key="d0">2481073</data>
    </edge>
    <edge source="CAN" target="RUS">
      <data key="d0">20384007</data>
    </edge>
    <edge source="CAN" target="SAU">
      <data key="d0">432559005</data>
    </edge>
    <edge source="CAN" target="SEN">
      <data key="d0">838503</data>
    </edge>
    <edge source="CAN" target="SRB">
      <data key="d0">288409</data>
    </edge>
    <edge source="CAN" target="IND">
      <data key="d0">20346948</data>
    </edge>
    <edge source="CAN" target="SGP">
      <data key="d0">13596505</data>
    </edge>
    <edge source="CAN" target="SVK">
      <data key="d0">2331801</data>
    </edge>
    <edge source="CAN" target="VNM">
      <data key="d0">5185884</data>
    </edge>
    <edge source="CAN" target="SVN">
      <data key="d0">299270</data>
    </edge>
    <edge source="CAN" target="ZAF">
      <data key="d0">11073338</data>
    </edge>
    <edge source="CAN" target="ZWE">
      <data key="d0">35286</data>
    </edge>
    <edge source="CAN" target="ESP">
      <data key="d0">11403935</data>
    </edge>
    <edge source="CAN" target="SWE">
      <data key="d0">21222926</data>
    </edge>
    <edge source="CAN" target="CHE">
      <data key="d0">37224516</data>
    </edge>
    <edge source="CAN" target="THA">
      <data key="d0">5676017</data>
    </edge>
    <edge source="CAN" target="TGO">
      <data key="d0">919310</data>
    </edge>
    <edge source="CAN" target="ARE">
      <data key="d0">14817991</data>
    </edge>
    <edge source="CAN" target="TUN">
      <data key="d0">124772</data>
    </edge>
    <edge source="CAN" target="TUR">
      <data key="d0">6851246</data>
    </edge>
    <edge source="CAN" target="UGA">
      <data key="d0">59064</data>
    </edge>
    <edge source="CAN" target="UKR">
      <data key="d0">3548170</data>
    </edge>
    <edge source="CAN" target="MKD">
      <data key="d0">54868</data>
    </edge>
    <edge source="CAN" target="EGY">
      <data key="d0">3132199</data>
    </edge>
    <edge source="CAN" target="GBR">
      <data key="d0">140521420</data>
    </edge>
    <edge source="CAN" target="TZA">
      <data key="d0">119409</data>
    </edge>
    <edge source="CAN" target="USA">
      <data key="d0">6276509889</data>
    </edge>
    <edge source="CAN" target="BFA">
      <data key="d0">1091256</data>
    </edge>
    <edge source="CAN" target="URY">
      <data key="d0">2154479</data>
    </edge>
    <edge source="CHN" target="ALB">
      <data key="d0">28778365</data>
    </edge>
    <edge source="CHN" target="DZA">
      <data key="d0">165927739</data>
    </edge>
    <edge source="CHN" target="AZE">
      <data key="d0">21145463</data>
    </edge>
    <edge source="CHN" target="ARG">
      <data key="d0">417976314</data>
    </edge>
    <edge source="CHN" target="AUS">
      <data key="d0">2437741938</data>
    </edge>
    <edge source="CHN" target="AUT">
      <data key="d0">138438060</data>
    </edge>
    <edge source="CHN" target="ARM">
      <data key="d0">2814298</data>
    </edge>
    <edge source="CHN" target="BEL">
      <data key="d0">1125671759</data>
    </edge>
    <edge source="CHN" target="BOL">
      <data key="d0">7291401</data>
    </edge>
    <edge source="CHN" target="BWA">
      <data key="d0">7516605</data>
    </edge>
    <edge source="CHN" target="BRA">
      <data key="d0">1691654914</data>
    </edge>
    <edge source="CHN" target="BGR">
      <data key="d0">55547693</data>
    </edge>
    <edge source="CHN" target="BDI">
      <data key="d0">463592</data>
    </edge>
    <edge source="CHN" target="BLR">
      <data key="d0">14794055</data>
    </edge>
    <edge source="CHN" target="KHM">
      <data key="d0">49488087</data>
    </edge>
    <edge source="CHN" target="CMR">
      <data key="d0">39870614</data>
    </edge>
    <edge source="CHN" target="CAN">
      <data key="d0">2279378444</data>
    </edge>
    <edge source="CHN" target="CAF">
      <data key="d0">684440</data>
    </edge>
    <edge source="CHN" target="LKA">
      <data key="d0">98109165</data>
    </edge>
    <edge source="CHN" target="CHL">
      <data key="d0">834233326</data>
    </edge>
    <edge source="CHN" target="COL">
      <data key="d0">359764939</data>
    </edge>
    <edge source="CHN" target="CRI">
      <data key="d0">62091953</data>
    </edge>
    <edge source="CHN" target="HRV">
      <data key="d0">74748105</data>
    </edge>
    <edge source="CHN" target="CZE">
      <data key="d0">158603901</data>
    </edge>
    <edge source="CHN" target="BEN">
      <data key="d0">355568225</data>
    </edge>
    <edge source="CHN" target="DNK">
      <data key="d0">324474401</data>
    </edge>
    <edge source="CHN" target="ECU">
      <data key="d0">153964467</data>
    </edge>
    <edge source="CHN" target="SLV">
      <data key="d0">36624774</data>
    </edge>
    <edge source="CHN" target="ETH">
      <data key="d0">26023723</data>
    </edge>
    <edge source="CHN" target="EST">
      <data key="d0">89867509</data>
    </edge>
    <edge source="CHN" target="FIN">
      <data key="d0">387568095</data>
    </edge>
    <edge source="CHN" target="FRA">
      <data key="d0">2245030104</data>
    </edge>
    <edge source="CHN" target="GEO">
      <data key="d0">42050453</data>
    </edge>
    <edge source="CHN" target="GMB">
      <data key="d0">8618973</data>
    </edge>
    <edge source="CHN" target="PSE">
      <data key="d0">1253786</data>
    </edge>
    <edge source="CHN" target="DEU">
      <data key="d0">4758364413</data>
    </edge>
    <edge source="CHN" target="GHA">
      <data key="d0">497309903</data>
    </edge>
    <edge source="CHN" target="GRC">
      <data key="d0">207482556</data>
    </edge>
    <edge source="CHN" target="GTM">
      <data key="d0">76406866</data>
    </edge>
    <edge source="CHN" target="HND">
      <data key="d0">75301654</data>
    </edge>
    <edge source="CHN" target="HKG">
      <data key="d0">45493276547</data>
    </edge>
    <edge source="CHN" target="HUN">
      <data key="d0">166301880</data>
    </edge>
    <edge source="CHN" target="IDN">
      <data key="d0">978876156</data>
    </edge>
    <edge source="CHN" target="IRL">
      <data key="d0">166752709</data>
    </edge>
    <edge source="CHN" target="ISR">
      <data key="d0">346549958</data>
    </edge>
    <edge source="CHN" target="ITA">
      <data key="d0">1415650672</data>
    </edge>
    <edge source="CHN" target="CIV">
      <data key="d0">68312838</data>
    </edge>
    <edge source="CHN" target="JAM">
      <data key="d0">97286583</data>
    </edge>
    <edge source="CHN" target="JPN">
      <data key="d0">8303268902</data>
    </edge>
    <edge source="CHN" target="KAZ">
      <data key="d0">340680180</data>
    </edge>
    <edge source="CHN" target="JOR">
      <data key="d0">154982115</data>
    </edge>
    <edge source="CHN" target="KOR">
      <data key="d0">2139866390</data>
    </edge>
    <edge source="CHN" target="KGZ">
      <data key="d0">148462024</data>
    </edge>
    <edge source="CHN" target="LBN">
      <data key="d0">128204742</data>
    </edge>
    <edge source="CHN" target="LVA">
      <data key="d0">119534975</data>
    </edge>
    <edge source="CHN" target="LTU">
      <data key="d0">88195916</data>
    </edge>
    <edge source="CHN" target="MDG">
      <data key="d0">31589137</data>
    </edge>
    <edge source="CHN" target="MWI">
      <data key="d0">18078534</data>
    </edge>
    <edge source="CHN" target="MYS">
      <data key="d0">1548788961</data>
    </edge>
    <edge source="CHN" target="MRT">
      <data key="d0">10479623</data>
    </edge>
    <edge source="CHN" target="MUS">
      <data key="d0">37503576</data>
    </edge>
    <edge source="CHN" target="MEX">
      <data key="d0">1350025688</data>
    </edge>
    <edge source="CHN" target="MDA">
      <data key="d0">9610122</data>
    </edge>
    <edge source="CHN" target="MAR">
      <data key="d0">169867537</data>
    </edge>
    <edge source="CHN" target="MOZ">
      <data key="d0">43320899</data>
    </edge>
    <edge source="CHN" target="OMN">
      <data key="d0">98505348</data>
    </edge>
    <edge source="CHN" target="NAM">
      <data key="d0">16623039</data>
    </edge>
    <edge source="CHN" target="NLD">
      <data key="d0">3188384290</data>
    </edge>
    <edge source="CHN" target="NZL">
      <data key="d0">257207302</data>
    </edge>
    <edge source="CHN" target="NIC">
      <data key="d0">9614437</data>
    </edge>
    <edge source="CHN" target="NER">
      <data key="d0">1733413</data>
    </edge>
    <edge source="CHN" target="NOR">
      <data key="d0">183999102</data>
    </edge>
    <edge source="CHN" target="PAK">
      <data key="d0">249649291</data>
    </edge>
    <edge source="CHN" target="PAN">
      <data key="d0">637128212</data>
    </edge>
    <edge source="CHN" target="PRY">
      <data key="d0">68373322</data>
    </edge>
    <edge source="CHN" target="PER">
      <data key="d0">268998083</data>
    </edge>
    <edge source="CHN" target="PHL">
      <data key="d0">1130962895</data>
    </edge>
    <edge source="CHN" target="POL">
      <data key="d0">704517319</data>
    </edge>
    <edge source="CHN" target="PRT">
      <data key="d0">150351945</data>
    </edge>
    <edge source="CHN" target="ROU">
      <data key="d0">138551217</data>
    </edge>
    <edge source="CHN" target="RUS">
      <data key="d0">1802008328</data>
    </edge>
    <edge source="CHN" target="SAU">
      <data key="d0">852528119</data>
    </edge>
    <edge source="CHN" target="SEN">
      <data key="d0">35025888</data>
    </edge>
    <edge source="CHN" target="SRB">
      <data key="d0">28560159</data>
    </edge>
    <edge source="CHN" target="IND">
      <data key="d0">1319079051</data>
    </edge>
    <edge source="CHN" target="SGP">
      <data key="d0">1477868282</data>
    </edge>
    <edge source="CHN" target="SVK">
      <data key="d0">51640428</data>
    </edge>
    <edge source="CHN" target="VNM">
      <data key="d0">775997282</data>
    </edge>
    <edge source="CHN" target="SVN">
      <data key="d0">104022934</data>
    </edge>
    <edge source="CHN" target="ZAF">
      <data key="d0">875078147</data>
    </edge>
    <edge source="CHN" target="ZWE">
      <data key="d0">16692234</data>
    </edge>
    <edge source="CHN" target="ESP">
      <data key="d0">1294632601</data>
    </edge>
    <edge source="CHN" target="SWE">
      <data key="d0">449827128</data>
    </edge>
    <edge source="CHN" target="CHE">
      <data key="d0">214322825</data>
    </edge>
    <edge source="CHN" target="THA">
      <data key="d0">1218943550</data>
    </edge>
    <edge source="CHN" target="TGO">
      <data key="d0">256490438</data>
    </edge>
    <edge source="CHN" target="ARE">
      <data key="d0">1357516837</data>
    </edge>
    <edge source="CHN" target="TUN">
      <data key="d0">65307953</data>
    </edge>
    <edge source="CHN" target="TUR">
      <data key="d0">632503121</data>
    </edge>
    <edge source="CHN" target="UGA">
      <data key="d0">17469296</data>
    </edge>
    <edge source="CHN" target="UKR">
      <data key="d0">400573241</data>
    </edge>
    <edge source="CHN" target="MKD">
      <data key="d0">1064122</data>
    </edge>
    <edge source="CHN" target="EGY">
      <data key="d0">293533403</data>
    </edge>
    <edge source="CHN" target="GBR">
      <data key="d0">4544705397</data>
    </edge>
    <edge source="CHN" target="TZA">
      <data key="d0">79376068</data>
    </edge>
    <edge source="CHN" target="USA">
      <data key="d0">32192467747</data>
    </edge>
    <edge source="CHN" target="BFA">
      <data key="d0">1872135</data>
    </edge>
    <edge source="CHN" target="URY">
      <data key="d0">232451384</data>
    </edge>
    <edge source="HRV" target="ALB">
      <data key="d0">824330</data>
    </edge>
    <edge source="HRV" target="DZA">
      <data key="d0">18490</data>
    </edge>
    <edge source="HRV" target="AZE">
      <data key="d0">23999</data>
    </edge>
    <edge source="HRV" target="ARG">
      <data key="d0">104498</data>
    </edge>
    <edge source="HRV" target="AUS">
      <data key="d0">388012</data>
    </edge>
    <edge source="HRV" target="AUT">
      <data key="d0">15291560</data>
    </edge>
    <edge source="HRV" target="BEL">
      <data key="d0">1481186</data>
    </edge>
    <edge source="HRV" target="BRA">
      <data key="d0">762125</data>
    </edge>
    <edge source="HRV" target="BGR">
      <data key="d0">1025588</data>
    </edge>
    <edge source="HRV" target="BLR">
      <data key="d0">454793</data>
    </edge>
    <edge source="HRV" target="CAN">
      <data key="d0">609766</data>
    </edge>
    <edge source="HRV" target="CHL">
      <data key="d0">62124</data>
    </edge>
    <edge source="HRV" target="CHN">
      <data key="d0">779646</data>
    </edge>
    <edge source="HRV" target="COL">
      <data key="d0">78926</data>
    </edge>
    <edge source="HRV" target="CZE">
      <data key="d0">3643102</data>
    </edge>
    <edge source="HRV" target="DNK">
      <data key="d0">6060488</data>
    </edge>
    <edge source="HRV" target="EST">
      <data key="d0">132643</data>
    </edge>
    <edge source="HRV" target="FIN">
      <data key="d0">236723</data>
    </edge>
    <edge source="HRV" target="FRA">
      <data key="d0">4270200</data>
    </edge>
    <edge source="HRV" target="GEO">
      <data key="d0">67119</data>
    </edge>
    <edge source="HRV" target="DEU">
      <data key="d0">36560842</data>
    </edge>
    <edge source="HRV" target="GRC">
      <data key="d0">1665927</data>
    </edge>
    <edge source="HRV" target="GTM">
      <data key="d0">67264</data>
    </edge>
    <edge source="HRV" target="HKG">
      <data key="d0">157344</data>
    </edge>
    <edge source="HRV" target="HUN">
      <data key="d0">1486050</data>
    </edge>
    <edge source="HRV" target="IDN">
      <data key="d0">36454</data>
    </edge>
    <edge source="HRV" target="IRL">
      <data key="d0">297711</data>
    </edge>
    <edge source="HRV" target="ISR">
      <data key="d0">154543</data>
    </edge>
    <edge source="HRV" target="ITA">
      <data key="d0">23730766</data>
    </edge>
    <edge source="HRV" target="JPN">
      <data key="d0">1074328</data>
    </edge>
    <edge source="HRV" target="KAZ">
      <data key="d0">19187</data>
    </edge>
    <edge source="HRV" target="JOR">
      <data key="d0">6504389</data>
    </edge>
    <edge source="HRV" target="KOR">
      <data key="d0">387726</data>
    </edge>
    <edge source="HRV" target="LBN">
      <data key="d0">16998</data>
    </edge>
    <edge source="HRV" target="LVA">
      <data key="d0">49433</data>
    </edge>
    <edge source="HRV" target="LTU">
      <data key="d0">330773</data>
    </edge>
    <edge source="HRV" target="MDG">
      <data key="d0">228446</data>
    </edge>
    <edge source="HRV" target="MYS">
      <data key="d0">214261</data>
    </edge>
    <edge source="HRV" target="MEX">
      <data key="d0">389712</data>
    </edge>
    <edge source="HRV" target="MDA">
      <data key="d0">316075</data>
    </edge>
    <edge source="HRV" target="MAR">
      <data key="d0">300462</data>
    </edge>
    <edge source="HRV" target="NLD">
      <data key="d0">16022130</data>
    </edge>
    <edge source="HRV" target="NZL">
      <data key="d0">34857</data>
    </edge>
    <edge source="HRV" target="NOR">
      <data key="d0">581892</data>
    </edge>
    <edge source="HRV" target="PAK">
      <data key="d0">22912</data>
    </edge>
    <edge source="HRV" target="PHL">
      <data key="d0">100986</data>
    </edge>
    <edge source="HRV" target="POL">
      <data key="d0">1711114</data>
    </edge>
    <edge source="HRV" target="PRT">
      <data key="d0">213238</data>
    </edge>
    <edge source="HRV" target="ROU">
      <data key="d0">1504720</data>
    </edge>
    <edge source="HRV" target="RUS">
      <data key="d0">3366197</data>
    </edge>
    <edge source="HRV" target="SAU">
      <data key="d0">121916</data>
    </edge>
    <edge source="HRV" target="SRB">
      <data key="d0">19576443</data>
    </edge>
    <edge source="HRV" target="IND">
      <data key="d0">138048</data>
    </edge>
    <edge source="HRV" target="SGP">
      <data key="d0">56545</data>
    </edge>
    <edge source="HRV" target="SVK">
      <data key="d0">1516897</data>
    </edge>
    <edge source="HRV" target="SVN">
      <data key="d0">31287952</data>
    </edge>
    <edge source="HRV" target="ZAF">
      <data key="d0">107613</data>
    </edge>
    <edge source="HRV" target="ESP">
      <data key="d0">1239010</data>
    </edge>
    <edge source="HRV" target="SWE">
      <data key="d0">1284294</data>
    </edge>
    <edge source="HRV" target="CHE">
      <data key="d0">4454587</data>
    </edge>
    <edge source="HRV" target="THA">
      <data key="d0">57472</data>
    </edge>
    <edge source="HRV" target="ARE">
      <data key="d0">31708</data>
    </edge>
    <edge source="HRV" target="TUN">
      <data key="d0">463712</data>
    </edge>
    <edge source="HRV" target="TUR">
      <data key="d0">1728476</data>
    </edge>
    <edge source="HRV" target="UKR">
      <data key="d0">142033</data>
    </edge>
    <edge source="HRV" target="MKD">
      <data key="d0">2788010</data>
    </edge>
    <edge source="HRV" target="EGY">
      <data key="d0">151994</data>
    </edge>
    <edge source="HRV" target="GBR">
      <data key="d0">2787009</data>
    </edge>
    <edge source="HRV" target="USA">
      <data key="d0">80912165</data>
    </edge>
    <edge source="CZE" target="ALB">
      <data key="d0">2486480</data>
    </edge>
    <edge source="CZE" target="DZA">
      <data key="d0">7642127</data>
    </edge>
    <edge source="CZE" target="AZE">
      <data key="d0">3964891</data>
    </edge>
    <edge source="CZE" target="ARG">
      <data key="d0">3577098</data>
    </edge>
    <edge source="CZE" target="AUS">
      <data key="d0">118227711</data>
    </edge>
    <edge source="CZE" target="AUT">
      <data key="d0">450410432</data>
    </edge>
    <edge source="CZE" target="ARM">
      <data key="d0">1958029</data>
    </edge>
    <edge source="CZE" target="BEL">
      <data key="d0">138483356</data>
    </edge>
    <edge source="CZE" target="BOL">
      <data key="d0">322170</data>
    </edge>
    <edge source="CZE" target="BWA">
      <data key="d0">25876</data>
    </edge>
    <edge source="CZE" target="BRA">
      <data key="d0">20798868</data>
    </edge>
    <edge source="CZE" target="BGR">
      <data key="d0">18418061</data>
    </edge>
    <edge source="CZE" target="BLR">
      <data key="d0">6996958</data>
    </edge>
    <edge source="CZE" target="CMR">
      <data key="d0">224122</data>
    </edge>
    <edge source="CZE" target="CAN">
      <data key="d0">11964072</data>
    </edge>
    <edge source="CZE" target="LKA">
      <data key="d0">434177</data>
    </edge>
    <edge source="CZE" target="CHL">
      <data key="d0">7178426</data>
    </edge>
    <edge source="CZE" target="CHN">
      <data key="d0">60786947</data>
    </edge>
    <edge source="CZE" target="COL">
      <data key="d0">4154719</data>
    </edge>
    <edge source="CZE" target="CRI">
      <data key="d0">1938764</data>
    </edge>
    <edge source="CZE" target="HRV">
      <data key="d0">12686763</data>
    </edge>
    <edge source="CZE" target="DNK">
      <data key="d0">105395836</data>
    </edge>
    <edge source="CZE" target="ECU">
      <data key="d0">872268</data>
    </edge>
    <edge source="CZE" target="SLV">
      <data key="d0">530759</data>
    </edge>
    <edge source="CZE" target="ETH">
      <data key="d0">243010</data>
    </edge>
    <edge source="CZE" target="EST">
      <data key="d0">12154907</data>
    </edge>
    <edge source="CZE" target="FIN">
      <data key="d0">49868199</data>
    </edge>
    <edge source="CZE" target="FRA">
      <data key="d0">452933452</data>
    </edge>
    <edge source="CZE" target="GEO">
      <data key="d0">2743824</data>
    </edge>
    <edge source="CZE" target="DEU">
      <data key="d0">3123857858</data>
    </edge>
    <edge source="CZE" target="GHA">
      <data key="d0">433319</data>
    </edge>
    <edge source="CZE" target="GRC">
      <data key="d0">18874348</data>
    </edge>
    <edge source="CZE" target="GTM">
      <data key="d0">673263</data>
    </edge>
    <edge source="CZE" target="HND">
      <data key="d0">911056</data>
    </edge>
    <edge source="CZE" target="HKG">
      <data key="d0">24296465</data>
    </edge>
    <edge source="CZE" target="HUN">
      <data key="d0">156379252</data>
    </edge>
    <edge source="CZE" target="IDN">
      <data key="d0">5030604</data>
    </edge>
    <edge source="CZE" target="IRL">
      <data key="d0">13459094</data>
    </edge>
    <edge source="CZE" target="ISR">
      <data key="d0">16592688</data>
    </edge>
    <edge source="CZE" target="ITA">
      <data key="d0">212270514</data>
    </edge>
    <edge source="CZE" target="CIV">
      <data key="d0">51935</data>
    </edge>
    <edge source="CZE" target="JPN">
      <data key="d0">91387640</data>
    </edge>
    <edge source="CZE" target="KAZ">
      <data key="d0">7250276</data>
    </edge>
    <edge source="CZE" target="JOR">
      <data key="d0">4458062</data>
    </edge>
    <edge source="CZE" target="KOR">
      <data key="d0">88590618</data>
    </edge>
    <edge source="CZE" target="KGZ">
      <data key="d0">160034</data>
    </edge>
    <edge source="CZE" target="LBN">
      <data key="d0">3569074</data>
    </edge>
    <edge source="CZE" target="LVA">
      <data key="d0">10159665</data>
    </edge>
    <edge source="CZE" target="LTU">
      <data key="d0">16067607</data>
    </edge>
    <edge source="CZE" target="MYS">
      <data key="d0">7370771</data>
    </edge>
    <edge source="CZE" target="MUS">
      <data key="d0">141785</data>
    </edge>
    <edge source="CZE" target="MEX">
      <data key="d0">24823369</data>
    </edge>
    <edge source="CZE" target="MDA">
      <data key="d0">1300502</data>
    </edge>
    <edge source="CZE" target="MAR">
      <data key="d0">3864658</data>
    </edge>
    <edge source="CZE" target="MOZ">
      <data key="d0">70922</data>
    </edge>
    <edge source="CZE" target="OMN">
      <data key="d0">1269851</data>
    </edge>
    <edge source="CZE" target="NAM">
      <data key="d0">509636</data>
    </edge>
    <edge source="CZE" target="NLD">
      <data key="d0">335022220</data>
    </edge>
    <edge source="CZE" target="NZL">
      <data key="d0">15765593</data>
    </edge>
    <edge source="CZE" target="NIC">
      <data key="d0">146379</data>
    </edge>
    <edge source="CZE" target="NER">
      <data key="d0">33514</data>
    </edge>
    <edge source="CZE" target="NOR">
      <data key="d0">58469932</data>
    </edge>
    <edge source="CZE" target="PAK">
      <data key="d0">1802924</data>
    </edge>
    <edge source="CZE" target="PAN">
      <data key="d0">4215683</data>
    </edge>
    <edge source="CZE" target="PRY">
      <data key="d0">762425</data>
    </edge>
    <edge source="CZE" target="PER">
      <data key="d0">4590174</data>
    </edge>
    <edge source="CZE" target="PHL">
      <data key="d0">2444641</data>
    </edge>
    <edge source="CZE" target="POL">
      <data key="d0">338497362</data>
    </edge>
    <edge source="CZE" target="PRT">
      <data key="d0">16882956</data>
    </edge>
    <edge source="CZE" target="ROU">
      <data key="d0">68175526</data>
    </edge>
    <edge source="CZE" target="RUS">
      <data key="d0">254716236</data>
    </edge>
    <edge source="CZE" target="SAU">
      <data key="d0">7578339</data>
    </edge>
    <edge source="CZE" target="SEN">
      <data key="d0">26322</data>
    </edge>
    <edge source="CZE" target="SRB">
      <data key="d0">7619071</data>
    </edge>
    <edge source="CZE" target="IND">
      <data key="d0">10723553</data>
    </edge>
    <edge source="CZE" target="SGP">
      <data key="d0">21877711</data>
    </edge>
    <edge source="CZE" target="SVK">
      <data key="d0">703531027</data>
    </edge>
    <edge source="CZE" target="VNM">
      <data key="d0">16219909</data>
    </edge>
    <edge source="CZE" target="SVN">
      <data key="d0">13871993</data>
    </edge>
    <edge source="CZE" target="ZAF">
      <data key="d0">21120157</data>
    </edge>
    <edge source="CZE" target="ZWE">
      <data key="d0">13019</data>
    </edge>
    <edge source="CZE" target="ESP">
      <data key="d0">101952208</data>
    </edge>
    <edge source="CZE" target="SWE">
      <data key="d0">151380774</data>
    </edge>
    <edge source="CZE" target="CHE">
      <data key="d0">163439538</data>
    </edge>
    <edge source="CZE" target="THA">
      <data key="d0">16101785</data>
    </edge>
    <edge source="CZE" target="ARE">
      <data key="d0">31237477</data>
    </edge>
    <edge source="CZE" target="TUN">
      <data key="d0">1512304</data>
    </edge>
    <edge source="CZE" target="TUR">
      <data key="d0">38456076</data>
    </edge>
    <edge source="CZE" target="UGA">
      <data key="d0">2255146</data>
    </edge>
    <edge source="CZE" target="UKR">
      <data key="d0">33768805</data>
    </edge>
    <edge source="CZE" target="MKD">
      <data key="d0">1825665</data>
    </edge>
    <edge source="CZE" target="EGY">
      <data key="d0">11022010</data>
    </edge>
    <edge source="CZE" target="GBR">
      <data key="d0">492157169</data>
    </edge>
    <edge source="CZE" target="TZA">
      <data key="d0">973069</data>
    </edge>
    <edge source="CZE" target="USA">
      <data key="d0">225315383</data>
    </edge>
    <edge source="CZE" target="URY">
      <data key="d0">742109</data>
    </edge>
    <edge source="FRA" target="ALB">
      <data key="d0">1348161</data>
    </edge>
    <edge source="FRA" target="DZA">
      <data key="d0">117043357</data>
    </edge>
    <edge source="FRA" target="AZE">
      <data key="d0">14525773</data>
    </edge>
    <edge source="FRA" target="ARG">
      <data key="d0">30225488</data>
    </edge>
    <edge source="FRA" target="AUS">
      <data key="d0">129506121</data>
    </edge>
    <edge source="FRA" target="AUT">
      <data key="d0">237492056</data>
    </edge>
    <edge source="FRA" target="ARM">
      <data key="d0">4517725</data>
    </edge>
    <edge source="FRA" target="BEL">
      <data key="d0">1557735515</data>
    </edge>
    <edge source="FRA" target="BOL">
      <data key="d0">1301480</data>
    </edge>
    <edge source="FRA" target="BWA">
      <data key="d0">137780</data>
    </edge>
    <edge source="FRA" target="BRA">
      <data key="d0">128453367</data>
    </edge>
    <edge source="FRA" target="BGR">
      <data key="d0">31971054</data>
    </edge>
    <edge source="FRA" target="BDI">
      <data key="d0">2310088</data>
    </edge>
    <edge source="FRA" target="BLR">
      <data key="d0">2548766</data>
    </edge>
    <edge source="FRA" target="KHM">
      <data key="d0">499714</data>
    </edge>
    <edge source="FRA" target="CMR">
      <data key="d0">36068460</data>
    </edge>
    <edge source="FRA" target="CAN">
      <data key="d0">250808054</data>
    </edge>
    <edge source="FRA" target="CAF">
      <data key="d0">727947</data>
    </edge>
    <edge source="FRA" target="LKA">
      <data key="d0">2463574</data>
    </edge>
    <edge source="FRA" target="CHL">
      <data key="d0">24466668</data>
    </edge>
    <edge source="FRA" target="CHN">
      <data key="d0">303295230</data>
    </edge>
    <edge source="FRA" target="COL">
      <data key="d0">19205253</data>
    </edge>
    <edge source="FRA" target="CRI">
      <data key="d0">3483774</data>
    </edge>
    <edge source="FRA" target="HRV">
      <data key="d0">14241072</data>
    </edge>
    <edge source="FRA" target="CZE">
      <data key="d0">152109680</data>
    </edge>
    <edge source="FRA" target="BEN">
      <data key="d0">25922335</data>
    </edge>
    <edge source="FRA" target="DNK">
      <data key="d0">90790882</data>
    </edge>
    <edge source="FRA" target="ECU">
      <data key="d0">4720231</data>
    </edge>
    <edge source="FRA" target="SLV">
      <data key="d0">673608</data>
    </edge>
    <edge source="FRA" target="ETH">
      <data key="d0">2377694</data>
    </edge>
    <edge source="FRA" target="EST">
      <data key="d0">8329982</data>
    </edge>
    <edge source="FRA" target="FIN">
      <data key="d0">72346937</data>
    </edge>
    <edge source="FRA" target="GEO">
      <data key="d0">2048192</data>
    </edge>
    <edge source="FRA" target="GMB">
      <data key="d0">159606</data>
    </edge>
    <edge source="FRA" target="PSE">
      <data key="d0">65010</data>
    </edge>
    <edge source="FRA" target="DEU">
      <data key="d0">2626833537</data>
    </edge>
    <edge source="FRA" target="GHA">
      <data key="d0">4923685</data>
    </edge>
    <edge source="FRA" target="GRC">
      <data key="d0">102104474</data>
    </edge>
    <edge source="FRA" target="GTM">
      <data key="d0">3514218</data>
    </edge>
    <edge source="FRA" target="HND">
      <data key="d0">242476</data>
    </edge>
    <edge source="FRA" target="HKG">
      <data key="d0">321312723</data>
    </edge>
    <edge source="FRA" target="HUN">
      <data key="d0">81768996</data>
    </edge>
    <edge source="FRA" target="IDN">
      <data key="d0">15352975</data>
    </edge>
    <edge source="FRA" target="IRL">
      <data key="d0">154691463</data>
    </edge>
    <edge source="FRA" target="ISR">
      <data key="d0">33329818</data>
    </edge>
    <edge source="FRA" target="ITA">
      <data key="d0">1434057815</data>
    </edge>
    <edge source="FRA" target="CIV">
      <data key="d0">36522155</data>
    </edge>
    <edge source="FRA" target="JAM">
      <data key="d0">344246</data>
    </edge>
    <edge source="FRA" target="JPN">
      <data key="d0">449022224</data>
    </edge>
    <edge source="FRA" target="KAZ">
      <data key="d0">8855418</data>
    </edge>
    <edge source="FRA" target="JOR">
      <data key="d0">8334117</data>
    </edge>
    <edge source="FRA" target="KOR">
      <data key="d0">93895460</data>
    </edge>
    <edge source="FRA" target="KGZ">
      <data key="d0">168667</data>
    </edge>
    <edge source="FRA" target="LBN">
      <data key="d0">53255226</data>
    </edge>
    <edge source="FRA" target="LVA">
      <data key="d0">10806099</data>
    </edge>
    <edge source="FRA" target="LTU">
      <data key="d0">10510211</data>
    </edge>
    <edge source="FRA" target="MDG">
      <data key="d0">15906571</data>
    </edge>
    <edge source="FRA" target="MWI">
      <data key="d0">32354</data>
    </edge>
    <edge source="FRA" target="MYS">
      <data key="d0">22067415</data>
    </edge>
    <edge source="FRA" target="MRT">
      <data key="d0">6648162</data>
    </edge>
    <edge source="FRA" target="MUS">
      <data key="d0">53843918</data>
    </edge>
    <edge source="FRA" target="MEX">
      <data key="d0">93524132</data>
    </edge>
    <edge source="FRA" target="MDA">
      <data key="d0">1124035</data>
    </edge>
    <edge source="FRA" target="MAR">
      <data key="d0">181631884</data>
    </edge>
    <edge source="FRA" target="MOZ">
      <data key="d0">965953</data>
    </edge>
    <edge source="FRA" target="OMN">
      <data key="d0">10287952</data>
    </edge>
    <edge source="FRA" target="NAM">
      <data key="d0">239376</data>
    </edge>
    <edge source="FRA" target="NLD">
      <data key="d0">1697698060</data>
    </edge>
    <edge source="FRA" target="NZL">
      <data key="d0">11543245</data>
    </edge>
    <edge source="FRA" target="NIC">
      <data key="d0">1400854</data>
    </edge>
    <edge source="FRA" target="NER">
      <data key="d0">3906151</data>
    </edge>
    <edge source="FRA" target="NOR">
      <data key="d0">56669368</data>
    </edge>
    <edge source="FRA" target="PAK">
      <data key="d0">2666171</data>
    </edge>
    <edge source="FRA" target="PAN">
      <data key="d0">7277670</data>
    </edge>
    <edge source="FRA" target="PRY">
      <data key="d0">921779</data>
    </edge>
    <edge source="FRA" target="PER">
      <data key="d0">8009463</data>
    </edge>
    <edge source="FRA" target="PHL">
      <data key="d0">13610179</data>
    </edge>
    <edge source="FRA" target="POL">
      <data key="d0">294668104</data>
    </edge>
    <edge source="FRA" target="PRT">
      <data key="d0">192566185</data>
    </edge>
    <edge source="FRA" target="ROU">
      <data key="d0">114677452</data>
    </edge>
    <edge source="FRA" target="RUS">
      <data key="d0">203434430</data>
    </edge>
    <edge source="FRA" target="SAU">
      <data key="d0">70061938</data>
    </edge>
    <edge source="FRA" target="SEN">
      <data key="d0">24098026</data>
    </edge>
    <edge source="FRA" target="SRB">
      <data key="d0">10788788</data>
    </edge>
    <edge source="FRA" target="IND">
      <data key="d0">78065566</data>
    </edge>
    <edge source="FRA" target="SGP">
      <data key="d0">162759528</data>
    </edge>
    <edge source="FRA" target="SVK">
      <data key="d0">153671222</data>
    </edge>
    <edge source="FRA" target="VNM">
      <data key="d0">12974549</data>
    </edge>
    <edge source="FRA" target="SVN">
      <data key="d0">27037885</data>
    </edge>
    <edge source="FRA" target="ZAF">
      <data key="d0">51272420</data>
    </edge>
    <edge source="FRA" target="ZWE">
      <data key="d0">169904</data>
    </edge>
    <edge source="FRA" target="ESP">
      <data key="d0">1295926971</data>
    </edge>
    <edge source="FRA" target="SWE">
      <data key="d0">165887684</data>
    </edge>
    <edge source="FRA" target="CHE">
      <data key="d0">3316189492</data>
    </edge>
    <edge source="FRA" target="THA">
      <data key="d0">26986695</data>
    </edge>
    <edge source="FRA" target="TGO">
      <data key="d0">6201390</data>
    </edge>
    <edge source="FRA" target="ARE">
      <data key="d0">145189057</data>
    </edge>
    <edge source="FRA" target="TUN">
      <data key="d0">207932962</data>
    </edge>
    <edge source="FRA" target="TUR">
      <data key="d0">184675509</data>
    </edge>
    <edge source="FRA" target="UGA">
      <data key="d0">508259</data>
    </edge>
    <edge source="FRA" target="UKR">
      <data key="d0">22149954</data>
    </edge>
    <edge source="FRA" target="MKD">
      <data key="d0">821243</data>
    </edge>
    <edge source="FRA" target="EGY">
      <data key="d0">40839130</data>
    </edge>
    <edge source="FRA" target="GBR">
      <data key="d0">1844984739</data>
    </edge>
    <edge source="FRA" target="TZA">
      <data key="d0">653765</data>
    </edge>
    <edge source="FRA" target="USA">
      <data key="d0">1460716932</data>
    </edge>
    <edge source="FRA" target="BFA">
      <data key="d0">10667907</data>
    </edge>
    <edge source="FRA" target="URY">
      <data key="d0">2515206</data>
    </edge>
    <edge source="DEU" target="ALB">
      <data key="d0">9110046</data>
    </edge>
    <edge source="DEU" target="DZA">
      <data key="d0">25462172</data>
    </edge>
    <edge source="DEU" target="AZE">
      <data key="d0">25707995</data>
    </edge>
    <edge source="DEU" target="ARG">
      <data key="d0">74087176</data>
    </edge>
    <edge source="DEU" target="AUS">
      <data key="d0">358596860</data>
    </edge>
    <edge source="DEU" target="AUT">
      <data key="d0">4034828308</data>
    </edge>
    <edge source="DEU" target="ARM">
      <data key="d0">7014290</data>
    </edge>
    <edge source="DEU" target="BEL">
      <data key="d0">1839087926</data>
    </edge>
    <edge source="DEU" target="BOL">
      <data key="d0">4039704</data>
    </edge>
    <edge source="DEU" target="BWA">
      <data key="d0">733473</data>
    </edge>
    <edge source="DEU" target="BRA">
      <data key="d0">312303769</data>
    </edge>
    <edge source="DEU" target="BGR">
      <data key="d0">101508726</data>
    </edge>
    <edge source="DEU" target="BDI">
      <data key="d0">1704099</data>
    </edge>
    <edge source="DEU" target="BLR">
      <data key="d0">39736960</data>
    </edge>
    <edge source="DEU" target="KHM">
      <data key="d0">851529</data>
    </edge>
    <edge source="DEU" target="CMR">
      <data key="d0">7784761</data>
    </edge>
    <edge source="DEU" target="CAN">
      <data key="d0">209522443</data>
    </edge>
    <edge source="DEU" target="CAF">
      <data key="d0">403151</data>
    </edge>
    <edge source="DEU" target="LKA">
      <data key="d0">7845185</data>
    </edge>
    <edge source="DEU" target="CHL">
      <data key="d0">53450599</data>
    </edge>
    <edge source="DEU" target="CHN">
      <data key="d0">985088075</data>
    </edge>
    <edge source="DEU" target="COL">
      <data key="d0">52818425</data>
    </edge>
    <edge source="DEU" target="CRI">
      <data key="d0">6883182</data>
    </edge>
    <edge source="DEU" target="HRV">
      <data key="d0">105341854</data>
    </edge>
    <edge source="DEU" target="CZE">
      <data key="d0">1678725096</data>
    </edge>
    <edge source="DEU" target="BEN">
      <data key="d0">1404560</data>
    </edge>
    <edge source="DEU" target="DNK">
      <data key="d0">779707960</data>
    </edge>
    <edge source="DEU" target="ECU">
      <data key="d0">15988722</data>
    </edge>
    <edge source="DEU" target="SLV">
      <data key="d0">4279725</data>
    </edge>
    <edge source="DEU" target="ETH">
      <data key="d0">3854159</data>
    </edge>
    <edge source="DEU" target="EST">
      <data key="d0">66712516</data>
    </edge>
    <edge source="DEU" target="FIN">
      <data key="d0">342921476</data>
    </edge>
    <edge source="DEU" target="FRA">
      <data key="d0">5062705604</data>
    </edge>
    <edge source="DEU" target="GEO">
      <data key="d0">12620073</data>
    </edge>
    <edge source="DEU" target="GMB">
      <data key="d0">235942</data>
    </edge>
    <edge source="DEU" target="PSE">
      <data key="d0">607218</data>
    </edge>
    <edge source="DEU" target="GHA">
      <data key="d0">5794164</data>
    </edge>
    <edge source="DEU" target="GRC">
      <data key="d0">226426952</data>
    </edge>
    <edge source="DEU" target="GTM">
      <data key="d0">6778619</data>
    </edge>
    <edge source="DEU" target="HND">
      <data key="d0">7566215</data>
    </edge>
    <edge source="DEU" target="HKG">
      <data key="d0">296789897</data>
    </edge>
    <edge source="DEU" target="HUN">
      <data key="d0">611094554</data>
    </edge>
    <edge source="DEU" target="IDN">
      <data key="d0">48185012</data>
    </edge>
    <edge source="DEU" target="IRL">
      <data key="d0">303422518</data>
    </edge>
    <edge source="DEU" target="ISR">
      <data key="d0">151284571</data>
    </edge>
    <edge source="DEU" target="ITA">
      <data key="d0">2570942507</data>
    </edge>
    <edge source="DEU" target="CIV">
      <data key="d0">3985951</data>
    </edge>
    <edge source="DEU" target="JAM">
      <data key="d0">1481041</data>
    </edge>
    <edge source="DEU" target="JPN">
      <data key="d0">591243609</data>
    </edge>
    <edge source="DEU" target="KAZ">
      <data key="d0">70442706</data>
    </edge>
    <edge source="DEU" target="JOR">
      <data key="d0">20819614</data>
    </edge>
    <edge source="DEU" target="KOR">
      <data key="d0">244805839</data>
    </edge>
    <edge source="DEU" target="KGZ">
      <data key="d0">1613007</data>
    </edge>
    <edge source="DEU" target="LBN">
      <data key="d0">27904834</data>
    </edge>
    <edge source="DEU" target="LVA">
      <data key="d0">64252483</data>
    </edge>
    <edge source="DEU" target="LTU">
      <data key="d0">87734046</data>
    </edge>
    <edge source="DEU" target="MDG">
      <data key="d0">2002643</data>
    </edge>
    <edge source="DEU" target="MWI">
      <data key="d0">249592</data>
    </edge>
    <edge source="DEU" target="MYS">
      <data key="d0">87014656</data>
    </edge>
    <edge source="DEU" target="MRT">
      <data key="d0">809118</data>
    </edge>
    <edge source="DEU" target="MUS">
      <data key="d0">3271243</data>
    </edge>
    <edge source="DEU" target="MEX">
      <data key="d0">238829870</data>
    </edge>
    <edge source="DEU" target="MDA">
      <data key="d0">10821692</data>
    </edge>
    <edge source="DEU" target="MAR">
      <data key="d0">54198217</data>
    </edge>
    <edge source="DEU" target="MOZ">
      <data key="d0">378600</data>
    </edge>
    <edge source="DEU" target="OMN">
      <data key="d0">12201822</data>
    </edge>
    <edge source="DEU" target="NAM">
      <data key="d0">3776203</data>
    </edge>
    <edge source="DEU" target="NLD">
      <data key="d0">3356848789</data>
    </edge>
    <edge source="DEU" target="NZL">
      <data key="d0">29265719</data>
    </edge>
    <edge source="DEU" target="NIC">
      <data key="d0">3416100</data>
    </edge>
    <edge source="DEU" target="NER">
      <data key="d0">573666</data>
    </edge>
    <edge source="DEU" target="NOR">
      <data key="d0">398551210</data>
    </edge>
    <edge source="DEU" target="PAK">
      <data key="d0">26725919</data>
    </edge>
    <edge source="DEU" target="PAN">
      <data key="d0">10887961</data>
    </edge>
    <edge source="DEU" target="PRY">
      <data key="d0">4363659</data>
    </edge>
    <edge source="DEU" target="PER">
      <data key="d0">21129689</data>
    </edge>
    <edge source="DEU" target="PHL">
      <data key="d0">26467843</data>
    </edge>
    <edge source="DEU" target="POL">
      <data key="d0">1817180940</data>
    </edge>
    <edge source="DEU" target="PRT">
      <data key="d0">242556076</data>
    </edge>
    <edge source="DEU" target="ROU">
      <data key="d0">395580764</data>
    </edge>
    <edge source="DEU" target="RUS">
      <data key="d0">1146595158</data>
    </edge>
    <edge source="DEU" target="SAU">
      <data key="d0">224161842</data>
    </edge>
    <edge source="DEU" target="SEN">
      <data key="d0">2215133</data>
    </edge>
    <edge source="DEU" target="SRB">
      <data key="d0">65966334</data>
    </edge>
    <edge source="DEU" target="IND">
      <data key="d0">221948921</data>
    </edge>
    <edge source="DEU" target="SGP">
      <data key="d0">142209423</data>
    </edge>
    <edge source="DEU" target="SVK">
      <data key="d0">366281293</data>
    </edge>
    <edge source="DEU" target="VNM">
      <data key="d0">30751220</data>
    </edge>
    <edge source="DEU" target="SVN">
      <data key="d0">189326622</data>
    </edge>
    <edge source="DEU" target="ZAF">
      <data key="d0">297121412</data>
    </edge>
    <edge source="DEU" target="ZWE">
      <data key="d0">2229971</data>
    </edge>
    <edge source="DEU" target="ESP">
      <data key="d0">1519323174</data>
    </edge>
    <edge source="DEU" target="SWE">
      <data key="d0">1020504390</data>
    </edge>
    <edge source="DEU" target="CHE">
      <data key="d0">3942129512</data>
    </edge>
    <edge source="DEU" target="THA">
      <data key="d0">126477481</data>
    </edge>
    <edge source="DEU" target="TGO">
      <data key="d0">1854974</data>
    </edge>
    <edge source="DEU" target="ARE">
      <data key="d0">320183379</data>
    </edge>
    <edge source="DEU" target="TUN">
      <data key="d0">65443354</data>
    </edge>
    <edge source="DEU" target="TUR">
      <data key="d0">514027445</data>
    </edge>
    <edge source="DEU" target="UGA">
      <data key="d0">4619599</data>
    </edge>
    <edge source="DEU" target="UKR">
      <data key="d0">194925795</data>
    </edge>
    <edge source="DEU" target="MKD">
      <data key="d0">25464736</data>
    </edge>
    <edge source="DEU" target="EGY">
      <data key="d0">75249817</data>
    </edge>
    <edge source="DEU" target="GBR">
      <data key="d0">2987915530</data>
    </edge>
    <edge source="DEU" target="TZA">
      <data key="d0">4477128</data>
    </edge>
    <edge source="DEU" target="USA">
      <data key="d0">2691051459</data>
    </edge>
    <edge source="DEU" target="BFA">
      <data key="d0">3079847</data>
    </edge>
    <edge source="DEU" target="URY">
      <data key="d0">7355755</data>
    </edge>
    <edge source="GRC" target="ALB">
      <data key="d0">19827934</data>
    </edge>
    <edge source="GRC" target="DZA">
      <data key="d0">459437</data>
    </edge>
    <edge source="GRC" target="AZE">
      <data key="d0">69317</data>
    </edge>
    <edge source="GRC" target="ARG">
      <data key="d0">438807</data>
    </edge>
    <edge source="GRC" target="AUS">
      <data key="d0">2743417</data>
    </edge>
    <edge source="GRC" target="AUT">
      <data key="d0">7477902</data>
    </edge>
    <edge source="GRC" target="ARM">
      <data key="d0">97143</data>
    </edge>
    <edge source="GRC" target="BEL">
      <data key="d0">31037772</data>
    </edge>
    <edge source="GRC" target="BRA">
      <data key="d0">578801</data>
    </edge>
    <edge source="GRC" target="BGR">
      <data key="d0">56441856</data>
    </edge>
    <edge source="GRC" target="BLR">
      <data key="d0">219246</data>
    </edge>
    <edge source="GRC" target="CMR">
      <data key="d0">15183</data>
    </edge>
    <edge source="GRC" target="CAN">
      <data key="d0">1861297</data>
    </edge>
    <edge source="GRC" target="CHL">
      <data key="d0">1870078</data>
    </edge>
    <edge source="GRC" target="CHN">
      <data key="d0">418125</data>
    </edge>
    <edge source="GRC" target="COL">
      <data key="d0">1031547</data>
    </edge>
    <edge source="GRC" target="CRI">
      <data key="d0">10655</data>
    </edge>
    <edge source="GRC" target="HRV">
      <data key="d0">1461256</data>
    </edge>
    <edge source="GRC" target="CZE">
      <data key="d0">3955367</data>
    </edge>
    <edge source="GRC" target="DNK">
      <data key="d0">5633144</data>
    </edge>
    <edge source="GRC" target="ECU">
      <data key="d0">258414</data>
    </edge>
    <edge source="GRC" target="ETH">
      <data key="d0">1325153</data>
    </edge>
    <edge source="GRC" target="EST">
      <data key="d0">754909</data>
    </edge>
    <edge source="GRC" target="FIN">
      <data key="d0">1974860</data>
    </edge>
    <edge source="GRC" target="FRA">
      <data key="d0">34751760</data>
    </edge>
    <edge source="GRC" target="GEO">
      <data key="d0">231922</data>
    </edge>
    <edge source="GRC" target="DEU">
      <data key="d0">45461080</data>
    </edge>
    <edge source="GRC" target="GHA">
      <data key="d0">19723</data>
    </edge>
    <edge source="GRC" target="HND">
      <data key="d0">14427</data>
    </edge>
    <edge source="GRC" target="HKG">
      <data key="d0">2250795</data>
    </edge>
    <edge source="GRC" target="HUN">
      <data key="d0">4623775</data>
    </edge>
    <edge source="GRC" target="IDN">
      <data key="d0">61450</data>
    </edge>
    <edge source="GRC" target="IRL">
      <data key="d0">1711362</data>
    </edge>
    <edge source="GRC" target="ISR">
      <data key="d0">10224723</data>
    </edge>
    <edge source="GRC" target="ITA">
      <data key="d0">49265387</data>
    </edge>
    <edge source="GRC" target="CIV">
      <data key="d0">32702</data>
    </edge>
    <edge source="GRC" target="JAM">
      <data key="d0">33226</data>
    </edge>
    <edge source="GRC" target="JPN">
      <data key="d0">1002761</data>
    </edge>
    <edge source="GRC" target="KAZ">
      <data key="d0">167732</data>
    </edge>
    <edge source="GRC" target="JOR">
      <data key="d0">2068663</data>
    </edge>
    <edge source="GRC" target="KOR">
      <data key="d0">160273</data>
    </edge>
    <edge source="GRC" target="KGZ">
      <data key="d0">57780</data>
    </edge>
    <edge source="GRC" target="LBN">
      <data key="d0">2196332</data>
    </edge>
    <edge source="GRC" target="LVA">
      <data key="d0">300980</data>
    </edge>
    <edge source="GRC" target="LTU">
      <data key="d0">727064</data>
    </edge>
    <edge source="GRC" target="MYS">
      <data key="d0">219804</data>
    </edge>
    <edge source="GRC" target="MUS">
      <data key="d0">31860</data>
    </edge>
    <edge source="GRC" target="MEX">
      <data key="d0">3407124</data>
    </edge>
    <edge source="GRC" target="MDA">
      <data key="d0">163987</data>
    </edge>
    <edge source="GRC" target="MAR">
      <data key="d0">1956789</data>
    </edge>
    <edge source="GRC" target="OMN">
      <data key="d0">168389</data>
    </edge>
    <edge source="GRC" target="NAM">
      <data key="d0">13140</data>
    </edge>
    <edge source="GRC" target="NLD">
      <data key="d0">28809152</data>
    </edge>
    <edge source="GRC" target="NZL">
      <data key="d0">544031</data>
    </edge>
    <edge source="GRC" target="NOR">
      <data key="d0">1411944</data>
    </edge>
    <edge source="GRC" target="PAK">
      <data key="d0">145102</data>
    </edge>
    <edge source="GRC" target="PAN">
      <data key="d0">71976</data>
    </edge>
    <edge source="GRC" target="PRY">
      <data key="d0">16183</data>
    </edge>
    <edge source="GRC" target="PER">
      <data key="d0">1043189</data>
    </edge>
    <edge source="GRC" target="POL">
      <data key="d0">9081760</data>
    </edge>
    <edge source="GRC" target="PRT">
      <data key="d0">2101445</data>
    </edge>
    <edge source="GRC" target="ROU">
      <data key="d0">35978967</data>
    </edge>
    <edge source="GRC" target="RUS">
      <data key="d0">6655321</data>
    </edge>
    <edge source="GRC" target="SAU">
      <data key="d0">8635446</data>
    </edge>
    <edge source="GRC" target="SEN">
      <data key="d0">28780</data>
    </edge>
    <edge source="GRC" target="SRB">
      <data key="d0">6191070</data>
    </edge>
    <edge source="GRC" target="IND">
      <data key="d0">163675</data>
    </edge>
    <edge source="GRC" target="SGP">
      <data key="d0">380374</data>
    </edge>
    <edge source="GRC" target="SVK">
      <data key="d0">1382218</data>
    </edge>
    <edge source="GRC" target="VNM">
      <data key="d0">860127</data>
    </edge>
    <edge source="GRC" target="SVN">
      <data key="d0">2277696</data>
    </edge>
    <edge source="GRC" target="ZAF">
      <data key="d0">6537897</data>
    </edge>
    <edge source="GRC" target="ESP">
      <data key="d0">15969965</data>
    </edge>
    <edge source="GRC" target="SWE">
      <data key="d0">1955511</data>
    </edge>
    <edge source="GRC" target="CHE">
      <data key="d0">7829759</data>
    </edge>
    <edge source="GRC" target="THA">
      <data key="d0">265099</data>
    </edge>
    <edge source="GRC" target="ARE">
      <data key="d0">10366275</data>
    </edge>
    <edge source="GRC" target="TUN">
      <data key="d0">518503</data>
    </edge>
    <edge source="GRC" target="TUR">
      <data key="d0">25297796</data>
    </edge>
    <edge source="GRC" target="UKR">
      <data key="d0">1563965</data>
    </edge>
    <edge source="GRC" target="MKD">
      <data key="d0">9512551</data>
    </edge>
    <edge source="GRC" target="EGY">
      <data key="d0">7511751</data>
    </edge>
    <edge source="GRC" target="GBR">
      <data key="d0">38717690</data>
    </edge>
    <edge source="GRC" target="USA">
      <data key="d0">19743906</data>
    </edge>
    <edge source="GRC" target="BFA">
      <data key="d0">31916</data>
    </edge>
    <edge source="GRC" target="URY">
      <data key="d0">29663</data>
    </edge>
    <edge source="HUN" target="ALB">
      <data key="d0">812555</data>
    </edge>
    <edge source="HUN" target="DZA">
      <data key="d0">4161049</data>
    </edge>
    <edge source="HUN" target="AZE">
      <data key="d0">507720</data>
    </edge>
    <edge source="HUN" target="ARG">
      <data key="d0">2463306</data>
    </edge>
    <edge source="HUN" target="AUS">
      <data key="d0">5903463</data>
    </edge>
    <edge source="HUN" target="AUT">
      <data key="d0">190569999</data>
    </edge>
    <edge source="HUN" target="ARM">
      <data key="d0">129664</data>
    </edge>
    <edge source="HUN" target="BEL">
      <data key="d0">42366753</data>
    </edge>
    <edge source="HUN" target="BOL">
      <data key="d0">13290</data>
    </edge>
    <edge source="HUN" target="BWA">
      <data key="d0">50301</data>
    </edge>
    <edge source="HUN" target="BRA">
      <data key="d0">4109386</data>
    </edge>
    <edge source="HUN" target="BGR">
      <data key="d0">14186929</data>
    </edge>
    <edge source="HUN" target="BLR">
      <data key="d0">2216289</data>
    </edge>
    <edge source="HUN" target="CMR">
      <data key="d0">482083</data>
    </edge>
    <edge source="HUN" target="CAN">
      <data key="d0">3888004</data>
    </edge>
    <edge source="HUN" target="LKA">
      <data key="d0">17748</data>
    </edge>
    <edge source="HUN" target="CHL">
      <data key="d0">686124</data>
    </edge>
    <edge source="HUN" target="CHN">
      <data key="d0">19272902</data>
    </edge>
    <edge source="HUN" target="COL">
      <data key="d0">332837</data>
    </edge>
    <edge source="HUN" target="CRI">
      <data key="d0">1538959</data>
    </edge>
    <edge source="HUN" target="HRV">
      <data key="d0">26705125</data>
    </edge>
    <edge source="HUN" target="CZE">
      <data key="d0">189821843</data>
    </edge>
    <edge source="HUN" target="BEN">
      <data key="d0">58306</data>
    </edge>
    <edge source="HUN" target="DNK">
      <data key="d0">42057725</data>
    </edge>
    <edge source="HUN" target="ECU">
      <data key="d0">261695</data>
    </edge>
    <edge source="HUN" target="SLV">
      <data key="d0">12633</data>
    </edge>
    <edge source="HUN" target="ETH">
      <data key="d0">196975</data>
    </edge>
    <edge source="HUN" target="EST">
      <data key="d0">4658898</data>
    </edge>
    <edge source="HUN" target="FIN">
      <data key="d0">5781560</data>
    </edge>
    <edge source="HUN" target="FRA">
      <data key="d0">169156802</data>
    </edge>
    <edge source="HUN" target="GEO">
      <data key="d0">696093</data>
    </edge>
    <edge source="HUN" target="DEU">
      <data key="d0">634544160</data>
    </edge>
    <edge source="HUN" target="GHA">
      <data key="d0">247509</data>
    </edge>
    <edge source="HUN" target="GRC">
      <data key="d0">12109938</data>
    </edge>
    <edge source="HUN" target="GTM">
      <data key="d0">430010</data>
    </edge>
    <edge source="HUN" target="HND">
      <data key="d0">891509</data>
    </edge>
    <edge source="HUN" target="HKG">
      <data key="d0">2905459</data>
    </edge>
    <edge source="HUN" target="IDN">
      <data key="d0">779390</data>
    </edge>
    <edge source="HUN" target="IRL">
      <data key="d0">5456355</data>
    </edge>
    <edge source="HUN" target="ISR">
      <data key="d0">6052297</data>
    </edge>
    <edge source="HUN" target="ITA">
      <data key="d0">98642254</data>
    </edge>
    <edge source="HUN" target="CIV">
      <data key="d0">219624</data>
    </edge>
    <edge source="HUN" target="JAM">
      <data key="d0">16302</data>
    </edge>
    <edge source="HUN" target="JPN">
      <data key="d0">13476723</data>
    </edge>
    <edge source="HUN" target="KAZ">
      <data key="d0">1726166</data>
    </edge>
    <edge source="HUN" target="JOR">
      <data key="d0">508808</data>
    </edge>
    <edge source="HUN" target="KOR">
      <data key="d0">1895234</data>
    </edge>
    <edge source="HUN" target="KGZ">
      <data key="d0">17873</data>
    </edge>
    <edge source="HUN" target="LBN">
      <data key="d0">1288343</data>
    </edge>
    <edge source="HUN" target="LVA">
      <data key="d0">1474041</data>
    </edge>
    <edge source="HUN" target="LTU">
      <data key="d0">1569540</data>
    </edge>
    <edge source="HUN" target="MYS">
      <data key="d0">13597425</data>
    </edge>
    <edge source="HUN" target="MUS">
      <data key="d0">297173</data>
    </edge>
    <edge source="HUN" target="MEX">
      <data key="d0">19114996</data>
    </edge>
    <edge source="HUN" target="MDA">
      <data key="d0">967683</data>
    </edge>
    <edge source="HUN" target="MAR">
      <data key="d0">4158568</data>
    </edge>
    <edge source="HUN" target="MOZ">
      <data key="d0">46166</data>
    </edge>
    <edge source="HUN" target="OMN">
      <data key="d0">43025</data>
    </edge>
    <edge source="HUN" target="NAM">
      <data key="d0">14041</data>
    </edge>
    <edge source="HUN" target="NLD">
      <data key="d0">35697081</data>
    </edge>
    <edge source="HUN" target="NZL">
      <data key="d0">891306</data>
    </edge>
    <edge source="HUN" target="NOR">
      <data key="d0">8639511</data>
    </edge>
    <edge source="HUN" target="PAK">
      <data key="d0">507270</data>
    </edge>
    <edge source="HUN" target="PAN">
      <data key="d0">171326</data>
    </edge>
    <edge source="HUN" target="PER">
      <data key="d0">704787</data>
    </edge>
    <edge source="HUN" target="PHL">
      <data key="d0">558840</data>
    </edge>
    <edge source="HUN" target="POL">
      <data key="d0">127681712</data>
    </edge>
    <edge source="HUN" target="PRT">
      <data key="d0">4928806</data>
    </edge>
    <edge source="HUN" target="ROU">
      <data key="d0">166392877</data>
    </edge>
    <edge source="HUN" target="RUS">
      <data key="d0">70999967</data>
    </edge>
    <edge source="HUN" target="SAU">
      <data key="d0">9538172</data>
    </edge>
    <edge source="HUN" target="SEN">
      <data key="d0">40422</data>
    </edge>
    <edge source="HUN" target="SRB">
      <data key="d0">26086021</data>
    </edge>
    <edge source="HUN" target="IND">
      <data key="d0">12555022</data>
    </edge>
    <edge source="HUN" target="SGP">
      <data key="d0">8955310</data>
    </edge>
    <edge source="HUN" target="SVK">
      <data key="d0">107776155</data>
    </edge>
    <edge source="HUN" target="VNM">
      <data key="d0">2001318</data>
    </edge>
    <edge source="HUN" target="SVN">
      <data key="d0">23895594</data>
    </edge>
    <edge source="HUN" target="ZAF">
      <data key="d0">3752558</data>
    </edge>
    <edge source="HUN" target="ESP">
      <data key="d0">52909734</data>
    </edge>
    <edge source="HUN" target="SWE">
      <data key="d0">15113583</data>
    </edge>
    <edge source="HUN" target="CHE">
      <data key="d0">29187846</data>
    </edge>
    <edge source="HUN" target="THA">
      <data key="d0">2795043</data>
    </edge>
    <edge source="HUN" target="TGO">
      <data key="d0">12382</data>
    </edge>
    <edge source="HUN" target="ARE">
      <data key="d0">8446786</data>
    </edge>
    <edge source="HUN" target="TUN">
      <data key="d0">2043598</data>
    </edge>
    <edge source="HUN" target="TUR">
      <data key="d0">26101108</data>
    </edge>
    <edge source="HUN" target="UGA">
      <data key="d0">89980</data>
    </edge>
    <edge source="HUN" target="UKR">
      <data key="d0">71670603</data>
    </edge>
    <edge source="HUN" target="MKD">
      <data key="d0">5962837</data>
    </edge>
    <edge source="HUN" target="EGY">
      <data key="d0">2002141</data>
    </edge>
    <edge source="HUN" target="GBR">
      <data key="d0">70124685</data>
    </edge>
    <edge source="HUN" target="USA">
      <data key="d0">62403035</data>
    </edge>
    <edge source="HUN" target="URY">
      <data key="d0">1735139</data>
    </edge>
    <edge source="ITA" target="ALB">
      <data key="d0">24686652</data>
    </edge>
    <edge source="ITA" target="DZA">
      <data key="d0">44140404</data>
    </edge>
    <edge source="ITA" target="AZE">
      <data key="d0">28869391</data>
    </edge>
    <edge source="ITA" target="ARG">
      <data key="d0">30318545</data>
    </edge>
    <edge source="ITA" target="AUS">
      <data key="d0">168375148</data>
    </edge>
    <edge source="ITA" target="AUT">
      <data key="d0">302973642</data>
    </edge>
    <edge source="ITA" target="ARM">
      <data key="d0">5842186</data>
    </edge>
    <edge source="ITA" target="BEL">
      <data key="d0">344436673</data>
    </edge>
    <edge source="ITA" target="BOL">
      <data key="d0">1571221</data>
    </edge>
    <edge source="ITA" target="BWA">
      <data key="d0">50847</data>
    </edge>
    <edge source="ITA" target="BRA">
      <data key="d0">135453705</data>
    </edge>
    <edge source="ITA" target="BGR">
      <data key="d0">85704819</data>
    </edge>
    <edge source="ITA" target="BDI">
      <data key="d0">894846</data>
    </edge>
    <edge source="ITA" target="BLR">
      <data key="d0">12069082</data>
    </edge>
    <edge source="ITA" target="KHM">
      <data key="d0">1040516</data>
    </edge>
    <edge source="ITA" target="CMR">
      <data key="d0">4073088</data>
    </edge>
    <edge source="ITA" target="CAN">
      <data key="d0">132264695</data>
    </edge>
    <edge source="ITA" target="CAF">
      <data key="d0">39551</data>
    </edge>
    <edge source="ITA" target="LKA">
      <data key="d0">4653794</data>
    </edge>
    <edge source="ITA" target="CHL">
      <data key="d0">27799925</data>
    </edge>
    <edge source="ITA" target="CHN">
      <data key="d0">519284561</data>
    </edge>
    <edge source="ITA" target="COL">
      <data key="d0">23338930</data>
    </edge>
    <edge source="ITA" target="CRI">
      <data key="d0">8761505</data>
    </edge>
    <edge source="ITA" target="HRV">
      <data key="d0">73461247</data>
    </edge>
    <edge source="ITA" target="CZE">
      <data key="d0">211281027</data>
    </edge>
    <edge source="ITA" target="BEN">
      <data key="d0">2639887</data>
    </edge>
    <edge source="ITA" target="DNK">
      <data key="d0">87927837</data>
    </edge>
    <edge source="ITA" target="ECU">
      <data key="d0">4478746</data>
    </edge>
    <edge source="ITA" target="SLV">
      <data key="d0">1485675</data>
    </edge>
    <edge source="ITA" target="ETH">
      <data key="d0">3862004</data>
    </edge>
    <edge source="ITA" target="EST">
      <data key="d0">15627690</data>
    </edge>
    <edge source="ITA" target="FIN">
      <data key="d0">85722680</data>
    </edge>
    <edge source="ITA" target="FRA">
      <data key="d0">2768495718</data>
    </edge>
    <edge source="ITA" target="GEO">
      <data key="d0">3998660</data>
    </edge>
    <edge source="ITA" target="GMB">
      <data key="d0">72279</data>
    </edge>
    <edge source="ITA" target="PSE">
      <data key="d0">115590</data>
    </edge>
    <edge source="ITA" target="DEU">
      <data key="d0">1682741936</data>
    </edge>
    <edge source="ITA" target="GHA">
      <data key="d0">4151362</data>
    </edge>
    <edge source="ITA" target="GRC">
      <data key="d0">190440202</data>
    </edge>
    <edge source="ITA" target="GTM">
      <data key="d0">4316219</data>
    </edge>
    <edge source="ITA" target="HND">
      <data key="d0">703480</data>
    </edge>
    <edge source="ITA" target="HKG">
      <data key="d0">420980840</data>
    </edge>
    <edge source="ITA" target="HUN">
      <data key="d0">138811251</data>
    </edge>
    <edge source="ITA" target="IDN">
      <data key="d0">28480363</data>
    </edge>
    <edge source="ITA" target="IRL">
      <data key="d0">52553386</data>
    </edge>
    <edge source="ITA" target="ISR">
      <data key="d0">149009891</data>
    </edge>
    <edge source="ITA" target="CIV">
      <data key="d0">5480954</data>
    </edge>
    <edge source="ITA" target="JAM">
      <data key="d0">711146</data>
    </edge>
    <edge source="ITA" target="JPN">
      <data key="d0">240953204</data>
    </edge>
    <edge source="ITA" target="KAZ">
      <data key="d0">14763718</data>
    </edge>
    <edge source="ITA" target="JOR">
      <data key="d0">91462583</data>
    </edge>
    <edge source="ITA" target="KOR">
      <data key="d0">55040053</data>
    </edge>
    <edge source="ITA" target="KGZ">
      <data key="d0">671158</data>
    </edge>
    <edge source="ITA" target="LBN">
      <data key="d0">59086738</data>
    </edge>
    <edge source="ITA" target="LVA">
      <data key="d0">18222537</data>
    </edge>
    <edge source="ITA" target="LTU">
      <data key="d0">20300797</data>
    </edge>
    <edge source="ITA" target="MDG">
      <data key="d0">617679</data>
    </edge>
    <edge source="ITA" target="MWI">
      <data key="d0">49518</data>
    </edge>
    <edge source="ITA" target="MYS">
      <data key="d0">30469541</data>
    </edge>
    <edge source="ITA" target="MRT">
      <data key="d0">213104</data>
    </edge>
    <edge source="ITA" target="MUS">
      <data key="d0">4731494</data>
    </edge>
    <edge source="ITA" target="MEX">
      <data key="d0">163965353</data>
    </edge>
    <edge source="ITA" target="MDA">
      <data key="d0">6557566</data>
    </edge>
    <edge source="ITA" target="MAR">
      <data key="d0">75518179</data>
    </edge>
    <edge source="ITA" target="MOZ">
      <data key="d0">855773</data>
    </edge>
    <edge source="ITA" target="OMN">
      <data key="d0">9752497</data>
    </edge>
    <edge source="ITA" target="NAM">
      <data key="d0">603512</data>
    </edge>
    <edge source="ITA" target="NLD">
      <data key="d0">369710973</data>
    </edge>
    <edge source="ITA" target="NZL">
      <data key="d0">20893667</data>
    </edge>
    <edge source="ITA" target="NIC">
      <data key="d0">545988</data>
    </edge>
    <edge source="ITA" target="NER">
      <data key="d0">1185262</data>
    </edge>
    <edge source="ITA" target="NOR">
      <data key="d0">55830615</data>
    </edge>
    <edge source="ITA" target="PAK">
      <data key="d0">6973454</data>
    </edge>
    <edge source="ITA" target="PAN">
      <data key="d0">78788478</data>
    </edge>
    <edge source="ITA" target="PRY">
      <data key="d0">18323690</data>
    </edge>
    <edge source="ITA" target="PER">
      <data key="d0">12105172</data>
    </edge>
    <edge source="ITA" target="PHL">
      <data key="d0">43190766</data>
    </edge>
    <edge source="ITA" target="POL">
      <data key="d0">414954909</data>
    </edge>
    <edge source="ITA" target="PRT">
      <data key="d0">143665821</data>
    </edge>
    <edge source="ITA" target="ROU">
      <data key="d0">359948610</data>
    </edge>
    <edge source="ITA" target="RUS">
      <data key="d0">335936627</data>
    </edge>
    <edge source="ITA" target="SAU">
      <data key="d0">85338012</data>
    </edge>
    <edge source="ITA" target="SEN">
      <data key="d0">10143165</data>
    </edge>
    <edge source="ITA" target="SRB">
      <data key="d0">40442684</data>
    </edge>
    <edge source="ITA" target="IND">
      <data key="d0">74163368</data>
    </edge>
    <edge source="ITA" target="SGP">
      <data key="d0">85825746</data>
    </edge>
    <edge source="ITA" target="SVK">
      <data key="d0">120025284</data>
    </edge>
    <edge source="ITA" target="VNM">
      <data key="d0">13529514</data>
    </edge>
    <edge source="ITA" target="SVN">
      <data key="d0">121866290</data>
    </edge>
    <edge source="ITA" target="ZAF">
      <data key="d0">92261772</data>
    </edge>
    <edge source="ITA" target="ZWE">
      <data key="d0">74567</data>
    </edge>
    <edge source="ITA" target="ESP">
      <data key="d0">930070620</data>
    </edge>
    <edge source="ITA" target="SWE">
      <data key="d0">160829791</data>
    </edge>
    <edge source="ITA" target="CHE">
      <data key="d0">1984588293</data>
    </edge>
    <edge source="ITA" target="THA">
      <data key="d0">64119367</data>
    </edge>
    <edge source="ITA" target="TGO">
      <data key="d0">507139</data>
    </edge>
    <edge source="ITA" target="ARE">
      <data key="d0">1299452690</data>
    </edge>
    <edge source="ITA" target="TUN">
      <data key="d0">137317028</data>
    </edge>
    <edge source="ITA" target="TUR">
      <data key="d0">461339926</data>
    </edge>
    <edge source="ITA" target="UGA">
      <data key="d0">574438</data>
    </edge>
    <edge source="ITA" target="UKR">
      <data key="d0">80275226</data>
    </edge>
    <edge source="ITA" target="MKD">
      <data key="d0">12393562</data>
    </edge>
    <edge source="ITA" target="EGY">
      <data key="d0">40665807</data>
    </edge>
    <edge source="ITA" target="GBR">
      <data key="d0">854163702</data>
    </edge>
    <edge source="ITA" target="TZA">
      <data key="d0">1475229</data>
    </edge>
    <edge source="ITA" target="USA">
      <data key="d0">1542575081</data>
    </edge>
    <edge source="ITA" target="BFA">
      <data key="d0">4510977</data>
    </edge>
    <edge source="ITA" target="URY">
      <data key="d0">3649971</data>
    </edge>
    <edge source="LBN" target="ALB">
      <data key="d0">18006</data>
    </edge>
    <edge source="LBN" target="DZA">
      <data key="d0">6755305</data>
    </edge>
    <edge source="LBN" target="AZE">
      <data key="d0">110716</data>
    </edge>
    <edge source="LBN" target="AUS">
      <data key="d0">341668</data>
    </edge>
    <edge source="LBN" target="AUT">
      <data key="d0">2231237</data>
    </edge>
    <edge source="LBN" target="ARM">
      <data key="d0">80941</data>
    </edge>
    <edge source="LBN" target="BEL">
      <data key="d0">535005</data>
    </edge>
    <edge source="LBN" target="BRA">
      <data key="d0">448821</data>
    </edge>
    <edge source="LBN" target="BGR">
      <data key="d0">31330</data>
    </edge>
    <edge source="LBN" target="BDI">
      <data key="d0">109453</data>
    </edge>
    <edge source="LBN" target="BLR">
      <data key="d0">24636</data>
    </edge>
    <edge source="LBN" target="KHM">
      <data key="d0">22083</data>
    </edge>
    <edge source="LBN" target="CMR">
      <data key="d0">320349</data>
    </edge>
    <edge source="LBN" target="CAN">
      <data key="d0">258752</data>
    </edge>
    <edge source="LBN" target="CAF">
      <data key="d0">94438</data>
    </edge>
    <edge source="LBN" target="CHL">
      <data key="d0">12656</data>
    </edge>
    <edge source="LBN" target="COL">
      <data key="d0">10050</data>
    </edge>
    <edge source="LBN" target="BEN">
      <data key="d0">122289</data>
    </edge>
    <edge source="LBN" target="DNK">
      <data key="d0">54599</data>
    </edge>
    <edge source="LBN" target="ETH">
      <data key="d0">19601</data>
    </edge>
    <edge source="LBN" target="FRA">
      <data key="d0">5633062</data>
    </edge>
    <edge source="LBN" target="GEO">
      <data key="d0">86769</data>
    </edge>
    <edge source="LBN" target="GMB">
      <data key="d0">544163</data>
    </edge>
    <edge source="LBN" target="DEU">
      <data key="d0">1201036</data>
    </edge>
    <edge source="LBN" target="GHA">
      <data key="d0">1079174</data>
    </edge>
    <edge source="LBN" target="GRC">
      <data key="d0">124484</data>
    </edge>
    <edge source="LBN" target="HND">
      <data key="d0">11970</data>
    </edge>
    <edge source="LBN" target="HKG">
      <data key="d0">1338170</data>
    </edge>
    <edge source="LBN" target="IDN">
      <data key="d0">758898</data>
    </edge>
    <edge source="LBN" target="ITA">
      <data key="d0">897888</data>
    </edge>
    <edge source="LBN" target="CIV">
      <data key="d0">4154786</data>
    </edge>
    <edge source="LBN" target="JOR">
      <data key="d0">11831687</data>
    </edge>
    <edge source="LBN" target="MYS">
      <data key="d0">360879</data>
    </edge>
    <edge source="LBN" target="MRT">
      <data key="d0">362617</data>
    </edge>
    <edge source="LBN" target="MEX">
      <data key="d0">85933</data>
    </edge>
    <edge source="LBN" target="MAR">
      <data key="d0">3957552</data>
    </edge>
    <edge source="LBN" target="MOZ">
      <data key="d0">14293</data>
    </edge>
    <edge source="LBN" target="OMN">
      <data key="d0">870120</data>
    </edge>
    <edge source="LBN" target="NLD">
      <data key="d0">246900</data>
    </edge>
    <edge source="LBN" target="NER">
      <data key="d0">513639</data>
    </edge>
    <edge source="LBN" target="PAK">
      <data key="d0">546831</data>
    </edge>
    <edge source="LBN" target="PRY">
      <data key="d0">10874</data>
    </edge>
    <edge source="LBN" target="PRT">
      <data key="d0">103227</data>
    </edge>
    <edge source="LBN" target="ROU">
      <data key="d0">554092</data>
    </edge>
    <edge source="LBN" target="RUS">
      <data key="d0">1261834</data>
    </edge>
    <edge source="LBN" target="SAU">
      <data key="d0">24917729</data>
    </edge>
    <edge source="LBN" target="SEN">
      <data key="d0">1190005</data>
    </edge>
    <edge source="LBN" target="IND">
      <data key="d0">118691</data>
    </edge>
    <edge source="LBN" target="SGP">
      <data key="d0">18703</data>
    </edge>
    <edge source="LBN" target="ZAF">
      <data key="d0">125209</data>
    </edge>
    <edge source="LBN" target="ESP">
      <data key="d0">149537</data>
    </edge>
    <edge source="LBN" target="SWE">
      <data key="d0">108008</data>
    </edge>
    <edge source="LBN" target="CHE">
      <data key="d0">2649195</data>
    </edge>
    <edge source="LBN" target="THA">
      <data key="d0">149055</data>
    </edge>
    <edge source="LBN" target="TGO">
      <data key="d0">335370</data>
    </edge>
    <edge source="LBN" target="ARE">
      <data key="d0">90871089</data>
    </edge>
    <edge source="LBN" target="TUN">
      <data key="d0">1136106</data>
    </edge>
    <edge source="LBN" target="TUR">
      <data key="d0">931810</data>
    </edge>
    <edge source="LBN" target="UGA">
      <data key="d0">33300</data>
    </edge>
    <edge source="LBN" target="UKR">
      <data key="d0">10165</data>
    </edge>
    <edge source="LBN" target="EGY">
      <data key="d0">4414952</data>
    </edge>
    <edge source="LBN" target="GBR">
      <data key="d0">3813832</data>
    </edge>
    <edge source="LBN" target="TZA">
      <data key="d0">83835</data>
    </edge>
    <edge source="LBN" target="USA">
      <data key="d0">3751608</data>
    </edge>
    <edge source="LBN" target="BFA">
      <data key="d0">277007</data>
    </edge>
    <edge source="ROU" target="ALB">
      <data key="d0">1119005</data>
    </edge>
    <edge source="ROU" target="DZA">
      <data key="d0">238513</data>
    </edge>
    <edge source="ROU" target="AZE">
      <data key="d0">90171</data>
    </edge>
    <edge source="ROU" target="ARG">
      <data key="d0">1334328</data>
    </edge>
    <edge source="ROU" target="AUS">
      <data key="d0">397334</data>
    </edge>
    <edge source="ROU" target="AUT">
      <data key="d0">49499142</data>
    </edge>
    <edge source="ROU" target="ARM">
      <data key="d0">52759</data>
    </edge>
    <edge source="ROU" target="BEL">
      <data key="d0">23239427</data>
    </edge>
    <edge source="ROU" target="BRA">
      <data key="d0">459899</data>
    </edge>
    <edge source="ROU" target="BGR">
      <data key="d0">54847594</data>
    </edge>
    <edge source="ROU" target="BLR">
      <data key="d0">1232963</data>
    </edge>
    <edge source="ROU" target="CAN">
      <data key="d0">1323917</data>
    </edge>
    <edge source="ROU" target="LKA">
      <data key="d0">804792</data>
    </edge>
    <edge source="ROU" target="CHL">
      <data key="d0">14140</data>
    </edge>
    <edge source="ROU" target="CHN">
      <data key="d0">1323298</data>
    </edge>
    <edge source="ROU" target="COL">
      <data key="d0">127706</data>
    </edge>
    <edge source="ROU" target="HRV">
      <data key="d0">5147165</data>
    </edge>
    <edge source="ROU" target="CZE">
      <data key="d0">31746925</data>
    </edge>
    <edge source="ROU" target="DNK">
      <data key="d0">957533</data>
    </edge>
    <edge source="ROU" target="ECU">
      <data key="d0">21063</data>
    </edge>
    <edge source="ROU" target="EST">
      <data key="d0">195663</data>
    </edge>
    <edge source="ROU" target="FIN">
      <data key="d0">572909</data>
    </edge>
    <edge source="ROU" target="FRA">
      <data key="d0">99062156</data>
    </edge>
    <edge source="ROU" target="GEO">
      <data key="d0">307200</data>
    </edge>
    <edge source="ROU" target="DEU">
      <data key="d0">87034333</data>
    </edge>
    <edge source="ROU" target="GRC">
      <data key="d0">12756788</data>
    </edge>
    <edge source="ROU" target="HKG">
      <data key="d0">60081</data>
    </edge>
    <edge source="ROU" target="HUN">
      <data key="d0">59160629</data>
    </edge>
    <edge source="ROU" target="IDN">
      <data key="d0">149083</data>
    </edge>
    <edge source="ROU" target="IRL">
      <data key="d0">545844</data>
    </edge>
    <edge source="ROU" target="ISR">
      <data key="d0">6044531</data>
    </edge>
    <edge source="ROU" target="ITA">
      <data key="d0">179808084</data>
    </edge>
    <edge source="ROU" target="JPN">
      <data key="d0">981264</data>
    </edge>
    <edge source="ROU" target="KAZ">
      <data key="d0">4128954</data>
    </edge>
    <edge source="ROU" target="JOR">
      <data key="d0">167673</data>
    </edge>
    <edge source="ROU" target="KOR">
      <data key="d0">768698</data>
    </edge>
    <edge source="ROU" target="KGZ">
      <data key="d0">37068</data>
    </edge>
    <edge source="ROU" target="LBN">
      <data key="d0">105582</data>
    </edge>
    <edge source="ROU" target="LVA">
      <data key="d0">539980</data>
    </edge>
    <edge source="ROU" target="LTU">
      <data key="d0">225461</data>
    </edge>
    <edge source="ROU" target="MDG">
      <data key="d0">40585</data>
    </edge>
    <edge source="ROU" target="MYS">
      <data key="d0">85237</data>
    </edge>
    <edge source="ROU" target="MEX">
      <data key="d0">930593</data>
    </edge>
    <edge source="ROU" target="MDA">
      <data key="d0">28896262</data>
    </edge>
    <edge source="ROU" target="MAR">
      <data key="d0">1750544</data>
    </edge>
    <edge source="ROU" target="OMN">
      <data key="d0">21749</data>
    </edge>
    <edge source="ROU" target="NLD">
      <data key="d0">10785833</data>
    </edge>
    <edge source="ROU" target="NOR">
      <data key="d0">1501684</data>
    </edge>
    <edge source="ROU" target="PAK">
      <data key="d0">15647</data>
    </edge>
    <edge source="ROU" target="PAN">
      <data key="d0">15990</data>
    </edge>
    <edge source="ROU" target="PRY">
      <data key="d0">28994</data>
    </edge>
    <edge source="ROU" target="PER">
      <data key="d0">11791</data>
    </edge>
    <edge source="ROU" target="PHL">
      <data key="d0">40966</data>
    </edge>
    <edge source="ROU" target="POL">
      <data key="d0">21382584</data>
    </edge>
    <edge source="ROU" target="PRT">
      <data key="d0">2132158</data>
    </edge>
    <edge source="ROU" target="RUS">
      <data key="d0">10318177</data>
    </edge>
    <edge source="ROU" target="SAU">
      <data key="d0">357371</data>
    </edge>
    <edge source="ROU" target="SRB">
      <data key="d0">10893619</data>
    </edge>
    <edge source="ROU" target="IND">
      <data key="d0">854175</data>
    </edge>
    <edge source="ROU" target="SGP">
      <data key="d0">2074914</data>
    </edge>
    <edge source="ROU" target="SVK">
      <data key="d0">21889740</data>
    </edge>
    <edge source="ROU" target="VNM">
      <data key="d0">258826</data>
    </edge>
    <edge source="ROU" target="SVN">
      <data key="d0">6605651</data>
    </edge>
    <edge source="ROU" target="ZAF">
      <data key="d0">771073</data>
    </edge>
    <edge source="ROU" target="ESP">
      <data key="d0">9485005</data>
    </edge>
    <edge source="ROU" target="SWE">
      <data key="d0">2175127</data>
    </edge>
    <edge source="ROU" target="CHE">
      <data key="d0">7505190</data>
    </edge>
    <edge source="ROU" target="THA">
      <data key="d0">37215</data>
    </edge>
    <edge source="ROU" target="TGO">
      <data key="d0">30281</data>
    </edge>
    <edge source="ROU" target="ARE">
      <data key="d0">893285</data>
    </edge>
    <edge source="ROU" target="TUN">
      <data key="d0">2370373</data>
    </edge>
    <edge source="ROU" target="TUR">
      <data key="d0">21081894</data>
    </edge>
    <edge source="ROU" target="UKR">
      <data key="d0">7852569</data>
    </edge>
    <edge source="ROU" target="MKD">
      <data key="d0">750306</data>
    </edge>
    <edge source="ROU" target="EGY">
      <data key="d0">1032879</data>
    </edge>
    <edge source="ROU" target="GBR">
      <data key="d0">25639153</data>
    </edge>
    <edge source="ROU" target="USA">
      <data key="d0">6717265</data>
    </edge>
    <edge source="SRB" target="ALB">
      <data key="d0">1254305</data>
    </edge>
    <edge source="SRB" target="DZA">
      <data key="d0">7834002</data>
    </edge>
    <edge source="SRB" target="AZE">
      <data key="d0">8003176</data>
    </edge>
    <edge source="SRB" target="ARG">
      <data key="d0">45662</data>
    </edge>
    <edge source="SRB" target="AUS">
      <data key="d0">503518</data>
    </edge>
    <edge source="SRB" target="AUT">
      <data key="d0">7315059</data>
    </edge>
    <edge source="SRB" target="ARM">
      <data key="d0">170119</data>
    </edge>
    <edge source="SRB" target="BEL">
      <data key="d0">581572</data>
    </edge>
    <edge source="SRB" target="BWA">
      <data key="d0">45273</data>
    </edge>
    <edge source="SRB" target="BGR">
      <data key="d0">4806741</data>
    </edge>
    <edge source="SRB" target="BLR">
      <data key="d0">9760071</data>
    </edge>
    <edge source="SRB" target="CMR">
      <data key="d0">389273</data>
    </edge>
    <edge source="SRB" target="CAN">
      <data key="d0">873036</data>
    </edge>
    <edge source="SRB" target="CHN">
      <data key="d0">1210163</data>
    </edge>
    <edge source="SRB" target="HRV">
      <data key="d0">22823811</data>
    </edge>
    <edge source="SRB" target="CZE">
      <data key="d0">2276875</data>
    </edge>
    <edge source="SRB" target="DNK">
      <data key="d0">720225</data>
    </edge>
    <edge source="SRB" target="EST">
      <data key="d0">145578</data>
    </edge>
    <edge source="SRB" target="FIN">
      <data key="d0">76719</data>
    </edge>
    <edge source="SRB" target="FRA">
      <data key="d0">8500652</data>
    </edge>
    <edge source="SRB" target="GEO">
      <data key="d0">95515</data>
    </edge>
    <edge source="SRB" target="DEU">
      <data key="d0">19319278</data>
    </edge>
    <edge source="SRB" target="GRC">
      <data key="d0">2825065</data>
    </edge>
    <edge source="SRB" target="GTM">
      <data key="d0">270338</data>
    </edge>
    <edge source="SRB" target="HKG">
      <data key="d0">321372</data>
    </edge>
    <edge source="SRB" target="HUN">
      <data key="d0">8438372</data>
    </edge>
    <edge source="SRB" target="IRL">
      <data key="d0">12187</data>
    </edge>
    <edge source="SRB" target="ISR">
      <data key="d0">803830</data>
    </edge>
    <edge source="SRB" target="ITA">
      <data key="d0">16566135</data>
    </edge>
    <edge source="SRB" target="CIV">
      <data key="d0">26685</data>
    </edge>
    <edge source="SRB" target="JPN">
      <data key="d0">54610</data>
    </edge>
    <edge source="SRB" target="KAZ">
      <data key="d0">2642925</data>
    </edge>
    <edge source="SRB" target="JOR">
      <data key="d0">70939</data>
    </edge>
    <edge source="SRB" target="KOR">
      <data key="d0">14155</data>
    </edge>
    <edge source="SRB" target="LBN">
      <data key="d0">66174</data>
    </edge>
    <edge source="SRB" target="LVA">
      <data key="d0">194709</data>
    </edge>
    <edge source="SRB" target="LTU">
      <data key="d0">1393945</data>
    </edge>
    <edge source="SRB" target="MYS">
      <data key="d0">17974</data>
    </edge>
    <edge source="SRB" target="MDA">
      <data key="d0">2722003</data>
    </edge>
    <edge source="SRB" target="NAM">
      <data key="d0">80819</data>
    </edge>
    <edge source="SRB" target="NLD">
      <data key="d0">2195821</data>
    </edge>
    <edge source="SRB" target="NZL">
      <data key="d0">249846</data>
    </edge>
    <edge source="SRB" target="NOR">
      <data key="d0">721278</data>
    </edge>
    <edge source="SRB" target="PAK">
      <data key="d0">225608</data>
    </edge>
    <edge source="SRB" target="PER">
      <data key="d0">139051</data>
    </edge>
    <edge source="SRB" target="POL">
      <data key="d0">12143131</data>
    </edge>
    <edge source="SRB" target="PRT">
      <data key="d0">20094</data>
    </edge>
    <edge source="SRB" target="ROU">
      <data key="d0">10807879</data>
    </edge>
    <edge source="SRB" target="RUS">
      <data key="d0">51012371</data>
    </edge>
    <edge source="SRB" target="SAU">
      <data key="d0">457418</data>
    </edge>
    <edge source="SRB" target="IND">
      <data key="d0">166371</data>
    </edge>
    <edge source="SRB" target="SVK">
      <data key="d0">3848986</data>
    </edge>
    <edge source="SRB" target="SVN">
      <data key="d0">15499896</data>
    </edge>
    <edge source="SRB" target="ZAF">
      <data key="d0">37703</data>
    </edge>
    <edge source="SRB" target="ZWE">
      <data key="d0">21385</data>
    </edge>
    <edge source="SRB" target="ESP">
      <data key="d0">923608</data>
    </edge>
    <edge source="SRB" target="SWE">
      <data key="d0">3194904</data>
    </edge>
    <edge source="SRB" target="CHE">
      <data key="d0">5665935</data>
    </edge>
    <edge source="SRB" target="THA">
      <data key="d0">81590</data>
    </edge>
    <edge source="SRB" target="ARE">
      <data key="d0">247996</data>
    </edge>
    <edge source="SRB" target="TUN">
      <data key="d0">23594</data>
    </edge>
    <edge source="SRB" target="TUR">
      <data key="d0">1185615</data>
    </edge>
    <edge source="SRB" target="UKR">
      <data key="d0">42774865</data>
    </edge>
    <edge source="SRB" target="MKD">
      <data key="d0">16269593</data>
    </edge>
    <edge source="SRB" target="EGY">
      <data key="d0">96326</data>
    </edge>
    <edge source="SRB" target="GBR">
      <data key="d0">4268092</data>
    </edge>
    <edge source="SRB" target="USA">
      <data key="d0">42110573</data>
    </edge>
    <edge source="SRB" target="BFA">
      <data key="d0">135229</data>
    </edge>
    <edge source="SVN" target="ALB">
      <data key="d0">2388112</data>
    </edge>
    <edge source="SVN" target="ARG">
      <data key="d0">21448685</data>
    </edge>
    <edge source="SVN" target="AUS">
      <data key="d0">2547145</data>
    </edge>
    <edge source="SVN" target="AUT">
      <data key="d0">122646424</data>
    </edge>
    <edge source="SVN" target="ARM">
      <data key="d0">51239</data>
    </edge>
    <edge source="SVN" target="BEL">
      <data key="d0">10209511</data>
    </edge>
    <edge source="SVN" target="BRA">
      <data key="d0">302038</data>
    </edge>
    <edge source="SVN" target="BGR">
      <data key="d0">13224708</data>
    </edge>
    <edge source="SVN" target="BDI">
      <data key="d0">425748</data>
    </edge>
    <edge source="SVN" target="BLR">
      <data key="d0">923160</data>
    </edge>
    <edge source="SVN" target="KHM">
      <data key="d0">487501</data>
    </edge>
    <edge source="SVN" target="CAN">
      <data key="d0">3285796</data>
    </edge>
    <edge source="SVN" target="CHL">
      <data key="d0">241801</data>
    </edge>
    <edge source="SVN" target="CHN">
      <data key="d0">1716150</data>
    </edge>
    <edge source="SVN" target="COL">
      <data key="d0">2849855</data>
    </edge>
    <edge source="SVN" target="CRI">
      <data key="d0">66148</data>
    </edge>
    <edge source="SVN" target="HRV">
      <data key="d0">80520718</data>
    </edge>
    <edge source="SVN" target="CZE">
      <data key="d0">20870152</data>
    </edge>
    <edge source="SVN" target="DNK">
      <data key="d0">4934499</data>
    </edge>
    <edge source="SVN" target="EST">
      <data key="d0">793575</data>
    </edge>
    <edge source="SVN" target="FIN">
      <data key="d0">3300803</data>
    </edge>
    <edge source="SVN" target="FRA">
      <data key="d0">24510714</data>
    </edge>
    <edge source="SVN" target="GEO">
      <data key="d0">1474566</data>
    </edge>
    <edge source="SVN" target="PSE">
      <data key="d0">16883</data>
    </edge>
    <edge source="SVN" target="DEU">
      <data key="d0">166642270</data>
    </edge>
    <edge source="SVN" target="GHA">
      <data key="d0">14828</data>
    </edge>
    <edge source="SVN" target="GRC">
      <data key="d0">7027645</data>
    </edge>
    <edge source="SVN" target="GTM">
      <data key="d0">12293</data>
    </edge>
    <edge source="SVN" target="HKG">
      <data key="d0">398983</data>
    </edge>
    <edge source="SVN" target="HUN">
      <data key="d0">25584392</data>
    </edge>
    <edge source="SVN" target="IDN">
      <data key="d0">427413</data>
    </edge>
    <edge source="SVN" target="IRL">
      <data key="d0">1014973</data>
    </edge>
    <edge source="SVN" target="ISR">
      <data key="d0">1763796</data>
    </edge>
    <edge source="SVN" target="ITA">
      <data key="d0">59773570</data>
    </edge>
    <edge source="SVN" target="CIV">
      <data key="d0">97129</data>
    </edge>
    <edge source="SVN" target="JAM">
      <data key="d0">119964</data>
    </edge>
    <edge source="SVN" target="JPN">
      <data key="d0">3888030</data>
    </edge>
    <edge source="SVN" target="KAZ">
      <data key="d0">1300415</data>
    </edge>
    <edge source="SVN" target="JOR">
      <data key="d0">192820</data>
    </edge>
    <edge source="SVN" target="KOR">
      <data key="d0">536292</data>
    </edge>
    <edge source="SVN" target="KGZ">
      <data key="d0">91290</data>
    </edge>
    <edge source="SVN" target="LBN">
      <data key="d0">1005546</data>
    </edge>
    <edge source="SVN" target="LVA">
      <data key="d0">741011</data>
    </edge>
    <edge source="SVN" target="LTU">
      <data key="d0">1800048</data>
    </edge>
    <edge source="SVN" target="MYS">
      <data key="d0">1374205</data>
    </edge>
    <edge source="SVN" target="MUS">
      <data key="d0">14501</data>
    </edge>
    <edge source="SVN" target="MEX">
      <data key="d0">1676837</data>
    </edge>
    <edge source="SVN" target="MDA">
      <data key="d0">185127</data>
    </edge>
    <edge source="SVN" target="MAR">
      <data key="d0">178229</data>
    </edge>
    <edge source="SVN" target="NLD">
      <data key="d0">27535043</data>
    </edge>
    <edge source="SVN" target="NZL">
      <data key="d0">308459</data>
    </edge>
    <edge source="SVN" target="NER">
      <data key="d0">57129</data>
    </edge>
    <edge source="SVN" target="NOR">
      <data key="d0">3515306</data>
    </edge>
    <edge source="SVN" target="PAK">
      <data key="d0">21768</data>
    </edge>
    <edge source="SVN" target="PAN">
      <data key="d0">26414</data>
    </edge>
    <edge source="SVN" target="PER">
      <data key="d0">616305</data>
    </edge>
    <edge source="SVN" target="PHL">
      <data key="d0">555619</data>
    </edge>
    <edge source="SVN" target="POL">
      <data key="d0">24122175</data>
    </edge>
    <edge source="SVN" target="PRT">
      <data key="d0">1144236</data>
    </edge>
    <edge source="SVN" target="ROU">
      <data key="d0">16399031</data>
    </edge>
    <edge source="SVN" target="RUS">
      <data key="d0">12198029</data>
    </edge>
    <edge source="SVN" target="SAU">
      <data key="d0">4972284</data>
    </edge>
    <edge source="SVN" target="SEN">
      <data key="d0">49694</data>
    </edge>
    <edge source="SVN" target="SRB">
      <data key="d0">30225718</data>
    </edge>
    <edge source="SVN" target="IND">
      <data key="d0">1950086</data>
    </edge>
    <edge source="SVN" target="SGP">
      <data key="d0">1488234</data>
    </edge>
    <edge source="SVN" target="SVK">
      <data key="d0">10925941</data>
    </edge>
    <edge source="SVN" target="VNM">
      <data key="d0">2043662</data>
    </edge>
    <edge source="SVN" target="ZAF">
      <data key="d0">1910318</data>
    </edge>
    <edge source="SVN" target="ESP">
      <data key="d0">9400274</data>
    </edge>
    <edge source="SVN" target="SWE">
      <data key="d0">10610610</data>
    </edge>
    <edge source="SVN" target="CHE">
      <data key="d0">17774177</data>
    </edge>
    <edge source="SVN" target="THA">
      <data key="d0">1249079</data>
    </edge>
    <edge source="SVN" target="ARE">
      <data key="d0">1648756</data>
    </edge>
    <edge source="SVN" target="TUN">
      <data key="d0">356643</data>
    </edge>
    <edge source="SVN" target="TUR">
      <data key="d0">7549830</data>
    </edge>
    <edge source="SVN" target="UKR">
      <data key="d0">1279493</data>
    </edge>
    <edge source="SVN" target="MKD">
      <data key="d0">6442036</data>
    </edge>
    <edge source="SVN" target="EGY">
      <data key="d0">102716</data>
    </edge>
    <edge source="SVN" target="GBR">
      <data key="d0">46959248</data>
    </edge>
    <edge source="SVN" target="TZA">
      <data key="d0">416135</data>
    </edge>
    <edge source="SVN" target="USA">
      <data key="d0">39348781</data>
    </edge>
    <edge source="CHE" target="ALB">
      <data key="d0">977348</data>
    </edge>
    <edge source="CHE" target="DZA">
      <data key="d0">6361672</data>
    </edge>
    <edge source="CHE" target="AZE">
      <data key="d0">98130083</data>
    </edge>
    <edge source="CHE" target="ARG">
      <data key="d0">18979581</data>
    </edge>
    <edge source="CHE" target="AUS">
      <data key="d0">197647830</data>
    </edge>
    <edge source="CHE" target="AUT">
      <data key="d0">288414736</data>
    </edge>
    <edge source="CHE" target="ARM">
      <data key="d0">1200886</data>
    </edge>
    <edge source="CHE" target="BEL">
      <data key="d0">513916430</data>
    </edge>
    <edge source="CHE" target="BOL">
      <data key="d0">1397837</data>
    </edge>
    <edge source="CHE" target="BWA">
      <data key="d0">230871</data>
    </edge>
    <edge source="CHE" target="BRA">
      <data key="d0">123167686</data>
    </edge>
    <edge source="CHE" target="BGR">
      <data key="d0">19674590</data>
    </edge>
    <edge source="CHE" target="BDI">
      <data key="d0">22505</data>
    </edge>
    <edge source="CHE" target="BLR">
      <data key="d0">1859194</data>
    </edge>
    <edge source="CHE" target="KHM">
      <data key="d0">398130</data>
    </edge>
    <edge source="CHE" target="CMR">
      <data key="d0">81911</data>
    </edge>
    <edge source="CHE" target="CAN">
      <data key="d0">308682528</data>
    </edge>
    <edge source="CHE" target="LKA">
      <data key="d0">2557046</data>
    </edge>
    <edge source="CHE" target="CHL">
      <data key="d0">16290409</data>
    </edge>
    <edge source="CHE" target="CHN">
      <data key="d0">491279388</data>
    </edge>
    <edge source="CHE" target="COL">
      <data key="d0">37137199</data>
    </edge>
    <edge source="CHE" target="CRI">
      <data key="d0">5306203</data>
    </edge>
    <edge source="CHE" target="HRV">
      <data key="d0">8308258</data>
    </edge>
    <edge source="CHE" target="CZE">
      <data key="d0">67853551</data>
    </edge>
    <edge source="CHE" target="DNK">
      <data key="d0">59940024</data>
    </edge>
    <edge source="CHE" target="ECU">
      <data key="d0">6501654</data>
    </edge>
    <edge source="CHE" target="SLV">
      <data key="d0">546902</data>
    </edge>
    <edge source="CHE" target="ETH">
      <data key="d0">69660</data>
    </edge>
    <edge source="CHE" target="EST">
      <data key="d0">4104239</data>
    </edge>
    <edge source="CHE" target="FIN">
      <data key="d0">43027983</data>
    </edge>
    <edge source="CHE" target="FRA">
      <data key="d0">2160289266</data>
    </edge>
    <edge source="CHE" target="GEO">
      <data key="d0">4001904</data>
    </edge>
    <edge source="CHE" target="PSE">
      <data key="d0">461969</data>
    </edge>
    <edge source="CHE" target="DEU">
      <data key="d0">2914124344</data>
    </edge>
    <edge source="CHE" target="GHA">
      <data key="d0">717540</data>
    </edge>
    <edge source="CHE" target="GRC">
      <data key="d0">23616637</data>
    </edge>
    <edge source="CHE" target="GTM">
      <data key="d0">1080733</data>
    </edge>
    <edge source="CHE" target="HND">
      <data key="d0">165470</data>
    </edge>
    <edge source="CHE" target="HKG">
      <data key="d0">1417641787</data>
    </edge>
    <edge source="CHE" target="HUN">
      <data key="d0">40350976</data>
    </edge>
    <edge source="CHE" target="IDN">
      <data key="d0">14167805</data>
    </edge>
    <edge source="CHE" target="IRL">
      <data key="d0">34683054</data>
    </edge>
    <edge source="CHE" target="ISR">
      <data key="d0">37289649</data>
    </edge>
    <edge source="CHE" target="ITA">
      <data key="d0">1011947335</data>
    </edge>
    <edge source="CHE" target="CIV">
      <data key="d0">1120451</data>
    </edge>
    <edge source="CHE" target="JAM">
      <data key="d0">514415</data>
    </edge>
    <edge source="CHE" target="JPN">
      <data key="d0">756663705</data>
    </edge>
    <edge source="CHE" target="KAZ">
      <data key="d0">13197415</data>
    </edge>
    <edge source="CHE" target="JOR">
      <data key="d0">7309071</data>
    </edge>
    <edge source="CHE" target="KOR">
      <data key="d0">182536752</data>
    </edge>
    <edge source="CHE" target="KGZ">
      <data key="d0">2666197</data>
    </edge>
    <edge source="CHE" target="LBN">
      <data key="d0">125849098</data>
    </edge>
    <edge source="CHE" target="LVA">
      <data key="d0">2693782</data>
    </edge>
    <edge source="CHE" target="LTU">
      <data key="d0">5474741</data>
    </edge>
    <edge source="CHE" target="MDG">
      <data key="d0">112889</data>
    </edge>
    <edge source="CHE" target="MWI">
      <data key="d0">14498</data>
    </edge>
    <edge source="CHE" target="MYS">
      <data key="d0">78447172</data>
    </edge>
    <edge source="CHE" target="MUS">
      <data key="d0">3049778</data>
    </edge>
    <edge source="CHE" target="MEX">
      <data key="d0">45607507</data>
    </edge>
    <edge source="CHE" target="MDA">
      <data key="d0">389418</data>
    </edge>
    <edge source="CHE" target="MAR">
      <data key="d0">13308467</data>
    </edge>
    <edge source="CHE" target="MOZ">
      <data key="d0">3777254</data>
    </edge>
    <edge source="CHE" target="OMN">
      <data key="d0">24326450</data>
    </edge>
    <edge source="CHE" target="NAM">
      <data key="d0">2972132</data>
    </edge>
    <edge source="CHE" target="NLD">
      <data key="d0">1171433962</data>
    </edge>
    <edge source="CHE" target="NZL">
      <data key="d0">22393663</data>
    </edge>
    <edge source="CHE" target="NIC">
      <data key="d0">858867</data>
    </edge>
    <edge source="CHE" target="NER">
      <data key="d0">357340</data>
    </edge>
    <edge source="CHE" target="NOR">
      <data key="d0">68512630</data>
    </edge>
    <edge source="CHE" target="PAK">
      <data key="d0">2614819</data>
    </edge>
    <edge source="CHE" target="PAN">
      <data key="d0">26657929</data>
    </edge>
    <edge source="CHE" target="PRY">
      <data key="d0">1822041</data>
    </edge>
    <edge source="CHE" target="PER">
      <data key="d0">6363724</data>
    </edge>
    <edge source="CHE" target="PHL">
      <data key="d0">6633400</data>
    </edge>
    <edge source="CHE" target="POL">
      <data key="d0">64496432</data>
    </edge>
    <edge source="CHE" target="PRT">
      <data key="d0">31295591</data>
    </edge>
    <edge source="CHE" target="ROU">
      <data key="d0">23108889</data>
    </edge>
    <edge source="CHE" target="RUS">
      <data key="d0">211690072</data>
    </edge>
    <edge source="CHE" target="SAU">
      <data key="d0">180882396</data>
    </edge>
    <edge source="CHE" target="SEN">
      <data key="d0">148650</data>
    </edge>
    <edge source="CHE" target="SRB">
      <data key="d0">7166285</data>
    </edge>
    <edge source="CHE" target="IND">
      <data key="d0">731672573</data>
    </edge>
    <edge source="CHE" target="SGP">
      <data key="d0">272414712</data>
    </edge>
    <edge source="CHE" target="SVK">
      <data key="d0">25184003</data>
    </edge>
    <edge source="CHE" target="VNM">
      <data key="d0">14093323</data>
    </edge>
    <edge source="CHE" target="SVN">
      <data key="d0">14507693</data>
    </edge>
    <edge source="CHE" target="ZAF">
      <data key="d0">44458722</data>
    </edge>
    <edge source="CHE" target="ZWE">
      <data key="d0">352150</data>
    </edge>
    <edge source="CHE" target="ESP">
      <data key="d0">376566349</data>
    </edge>
    <edge source="CHE" target="SWE">
      <data key="d0">77308791</data>
    </edge>
    <edge source="CHE" target="THA">
      <data key="d0">32396752</data>
    </edge>
    <edge source="CHE" target="TGO">
      <data key="d0">351131</data>
    </edge>
    <edge source="CHE" target="ARE">
      <data key="d0">674848667</data>
    </edge>
    <edge source="CHE" target="TUN">
      <data key="d0">4475035</data>
    </edge>
    <edge source="CHE" target="TUR">
      <data key="d0">72276307</data>
    </edge>
    <edge source="CHE" target="UGA">
      <data key="d0">1215399</data>
    </edge>
    <edge source="CHE" target="UKR">
      <data key="d0">19340186</data>
    </edge>
    <edge source="CHE" target="MKD">
      <data key="d0">2187883</data>
    </edge>
    <edge source="CHE" target="EGY">
      <data key="d0">7098119</data>
    </edge>
    <edge source="CHE" target="GBR">
      <data key="d0">1407140385</data>
    </edge>
    <edge source="CHE" target="TZA">
      <data key="d0">105477</data>
    </edge>
    <edge source="CHE" target="USA">
      <data key="d0">2476773634</data>
    </edge>
    <edge source="CHE" target="BFA">
      <data key="d0">66749</data>
    </edge>
    <edge source="CHE" target="URY">
      <data key="d0">5069458</data>
    </edge>
    <edge source="ARE" target="ALB">
      <data key="d0">105850</data>
    </edge>
    <edge source="ARE" target="DZA">
      <data key="d0">13869260</data>
    </edge>
    <edge source="ARE" target="AZE">
      <data key="d0">25341789</data>
    </edge>
    <edge source="ARE" target="ARG">
      <data key="d0">189968</data>
    </edge>
    <edge source="ARE" target="AUS">
      <data key="d0">21294628</data>
    </edge>
    <edge source="ARE" target="AUT">
      <data key="d0">1350992</data>
    </edge>
    <edge source="ARE" target="ARM">
      <data key="d0">13501659</data>
    </edge>
    <edge source="ARE" target="BEL">
      <data key="d0">23399037</data>
    </edge>
    <edge source="ARE" target="BWA">
      <data key="d0">56685</data>
    </edge>
    <edge source="ARE" target="BRA">
      <data key="d0">4408207</data>
    </edge>
    <edge source="ARE" target="BGR">
      <data key="d0">92940</data>
    </edge>
    <edge source="ARE" target="BDI">
      <data key="d0">192063</data>
    </edge>
    <edge source="ARE" target="BLR">
      <data key="d0">939225</data>
    </edge>
    <edge source="ARE" target="KHM">
      <data key="d0">32561</data>
    </edge>
    <edge source="ARE" target="CMR">
      <data key="d0">5971791</data>
    </edge>
    <edge source="ARE" target="CAN">
      <data key="d0">47938835</data>
    </edge>
    <edge source="ARE" target="CAF">
      <data key="d0">1853921</data>
    </edge>
    <edge source="ARE" target="LKA">
      <data key="d0">5649405</data>
    </edge>
    <edge source="ARE" target="CHL">
      <data key="d0">724847</data>
    </edge>
    <edge source="ARE" target="CHN">
      <data key="d0">14619506</data>
    </edge>
    <edge source="ARE" target="COL">
      <data key="d0">203469</data>
    </edge>
    <edge source="ARE" target="HRV">
      <data key="d0">133096</data>
    </edge>
    <edge source="ARE" target="CZE">
      <data key="d0">347589</data>
    </edge>
    <edge source="ARE" target="BEN">
      <data key="d0">2503416</data>
    </edge>
    <edge source="ARE" target="DNK">
      <data key="d0">1819070</data>
    </edge>
    <edge source="ARE" target="ECU">
      <data key="d0">14749</data>
    </edge>
    <edge source="ARE" target="ETH">
      <data key="d0">28607587</data>
    </edge>
    <edge source="ARE" target="EST">
      <data key="d0">82436</data>
    </edge>
    <edge source="ARE" target="FIN">
      <data key="d0">2593321</data>
    </edge>
    <edge source="ARE" target="FRA">
      <data key="d0">67387054</data>
    </edge>
    <edge source="ARE" target="GEO">
      <data key="d0">5076310</data>
    </edge>
    <edge source="ARE" target="GMB">
      <data key="d0">782438</data>
    </edge>
    <edge source="ARE" target="PSE">
      <data key="d0">11117</data>
    </edge>
    <edge source="ARE" target="DEU">
      <data key="d0">37913846</data>
    </edge>
    <edge source="ARE" target="GHA">
      <data key="d0">16910151</data>
    </edge>
    <edge source="ARE" target="GRC">
      <data key="d0">1671025</data>
    </edge>
    <edge source="ARE" target="HKG">
      <data key="d0">451733055</data>
    </edge>
    <edge source="ARE" target="HUN">
      <data key="d0">60142</data>
    </edge>
    <edge source="ARE" target="IDN">
      <data key="d0">1125152</data>
    </edge>
    <edge source="ARE" target="IRL">
      <data key="d0">780703</data>
    </edge>
    <edge source="ARE" target="ITA">
      <data key="d0">129750855</data>
    </edge>
    <edge source="ARE" target="CIV">
      <data key="d0">3830169</data>
    </edge>
    <edge source="ARE" target="JPN">
      <data key="d0">24855367</data>
    </edge>
    <edge source="ARE" target="KAZ">
      <data key="d0">12445725</data>
    </edge>
    <edge source="ARE" target="JOR">
      <data key="d0">70411923</data>
    </edge>
    <edge source="ARE" target="KOR">
      <data key="d0">3034428</data>
    </edge>
    <edge source="ARE" target="KGZ">
      <data key="d0">1166775</data>
    </edge>
    <edge source="ARE" target="LBN">
      <data key="d0">189858296</data>
    </edge>
    <edge source="ARE" target="LVA">
      <data key="d0">406622</data>
    </edge>
    <edge source="ARE" target="LTU">
      <data key="d0">757038</data>
    </edge>
    <edge source="ARE" target="MDG">
      <data key="d0">3430201</data>
    </edge>
    <edge source="ARE" target="MWI">
      <data key="d0">1722122</data>
    </edge>
    <edge source="ARE" target="MYS">
      <data key="d0">37449095</data>
    </edge>
    <edge source="ARE" target="MRT">
      <data key="d0">5381666</data>
    </edge>
    <edge source="ARE" target="MUS">
      <data key="d0">5050706</data>
    </edge>
    <edge source="ARE" target="MEX">
      <data key="d0">491322</data>
    </edge>
    <edge source="ARE" target="MDA">
      <data key="d0">149746</data>
    </edge>
    <edge source="ARE" target="MAR">
      <data key="d0">15119626</data>
    </edge>
    <edge source="ARE" target="MOZ">
      <data key="d0">7884867</data>
    </edge>
    <edge source="ARE" target="OMN">
      <data key="d0">295568818</data>
    </edge>
    <edge source="ARE" target="NAM">
      <data key="d0">454711</data>
    </edge>
    <edge source="ARE" target="NLD">
      <data key="d0">41284452</data>
    </edge>
    <edge source="ARE" target="NZL">
      <data key="d0">668473</data>
    </edge>
    <edge source="ARE" target="NER">
      <data key="d0">171856</data>
    </edge>
    <edge source="ARE" target="NOR">
      <data key="d0">2704546</data>
    </edge>
    <edge source="ARE" target="PAK">
      <data key="d0">40564092</data>
    </edge>
    <edge source="ARE" target="PAN">
      <data key="d0">1411925</data>
    </edge>
    <edge source="ARE" target="PRY">
      <data key="d0">3300159</data>
    </edge>
    <edge source="ARE" target="PER">
      <data key="d0">81305</data>
    </edge>
    <edge source="ARE" target="PHL">
      <data key="d0">7887661</data>
    </edge>
    <edge source="ARE" target="POL">
      <data key="d0">1270471</data>
    </edge>
    <edge source="ARE" target="PRT">
      <data key="d0">450866</data>
    </edge>
    <edge source="ARE" target="ROU">
      <data key="d0">582513</data>
    </edge>
    <edge source="ARE" target="RUS">
      <data key="d0">10020766</data>
    </edge>
    <edge source="ARE" target="SAU">
      <data key="d0">462038813</data>
    </edge>
    <edge source="ARE" target="SEN">
      <data key="d0">7644953</data>
    </edge>
    <edge source="ARE" target="SRB">
      <data key="d0">185013</data>
    </edge>
    <edge source="ARE" target="IND">
      <data key="d0">3858383322</data>
    </edge>
    <edge source="ARE" target="SGP">
      <data key="d0">131235317</data>
    </edge>
    <edge source="ARE" target="VNM">
      <data key="d0">843921</data>
    </edge>
    <edge source="ARE" target="SVN">
      <data key="d0">272461</data>
    </edge>
    <edge source="ARE" target="ZAF">
      <data key="d0">22405277</data>
    </edge>
    <edge source="ARE" target="ZWE">
      <data key="d0">3385516</data>
    </edge>
    <edge source="ARE" target="ESP">
      <data key="d0">9848195</data>
    </edge>
    <edge source="ARE" target="SWE">
      <data key="d0">1606792</data>
    </edge>
    <edge source="ARE" target="CHE">
      <data key="d0">335292052</data>
    </edge>
    <edge source="ARE" target="THA">
      <data key="d0">215257131</data>
    </edge>
    <edge source="ARE" target="TGO">
      <data key="d0">768825</data>
    </edge>
    <edge source="ARE" target="TUN">
      <data key="d0">10509039</data>
    </edge>
    <edge source="ARE" target="TUR">
      <data key="d0">120577475</data>
    </edge>
    <edge source="ARE" target="UGA">
      <data key="d0">1686359</data>
    </edge>
    <edge source="ARE" target="UKR">
      <data key="d0">6622720</data>
    </edge>
    <edge source="ARE" target="MKD">
      <data key="d0">126937</data>
    </edge>
    <edge source="ARE" target="EGY">
      <data key="d0">83373564</data>
    </edge>
    <edge source="ARE" target="GBR">
      <data key="d0">216484109</data>
    </edge>
    <edge source="ARE" target="TZA">
      <data key="d0">22573306</data>
    </edge>
    <edge source="ARE" target="USA">
      <data key="d0">376606800</data>
    </edge>
    <edge source="ARE" target="BFA">
      <data key="d0">138097</data>
    </edge>
    <edge source="ARE" target="URY">
      <data key="d0">591983</data>
    </edge>
    <edge source="TUR" target="ALB">
      <data key="d0">9629001</data>
    </edge>
    <edge source="TUR" target="DZA">
      <data key="d0">34399943</data>
    </edge>
    <edge source="TUR" target="AZE">
      <data key="d0">141627814</data>
    </edge>
    <edge source="TUR" target="ARG">
      <data key="d0">2248403</data>
    </edge>
    <edge source="TUR" target="AUS">
      <data key="d0">24558800</data>
    </edge>
    <edge source="TUR" target="AUT">
      <data key="d0">37176188</data>
    </edge>
    <edge source="TUR" target="BEL">
      <data key="d0">65629209</data>
    </edge>
    <edge source="TUR" target="BWA">
      <data key="d0">105385</data>
    </edge>
    <edge source="TUR" target="BRA">
      <data key="d0">4728923</data>
    </edge>
    <edge source="TUR" target="BGR">
      <data key="d0">60538561</data>
    </edge>
    <edge source="TUR" target="BLR">
      <data key="d0">14148622</data>
    </edge>
    <edge source="TUR" target="KHM">
      <data key="d0">233976</data>
    </edge>
    <edge source="TUR" target="CMR">
      <data key="d0">6024383</data>
    </edge>
    <edge source="TUR" target="CAN">
      <data key="d0">17810081</data>
    </edge>
    <edge source="TUR" target="CAF">
      <data key="d0">17584</data>
    </edge>
    <edge source="TUR" target="LKA">
      <data key="d0">1029501</data>
    </edge>
    <edge source="TUR" target="CHL">
      <data key="d0">3565681</data>
    </edge>
    <edge source="TUR" target="CHN">
      <data key="d0">6280458</data>
    </edge>
    <edge source="TUR" target="COL">
      <data key="d0">1618732</data>
    </edge>
    <edge source="TUR" target="CRI">
      <data key="d0">355109</data>
    </edge>
    <edge source="TUR" target="HRV">
      <data key="d0">7847204</data>
    </edge>
    <edge source="TUR" target="CZE">
      <data key="d0">31716336</data>
    </edge>
    <edge source="TUR" target="BEN">
      <data key="d0">155279</data>
    </edge>
    <edge source="TUR" target="DNK">
      <data key="d0">15801584</data>
    </edge>
    <edge source="TUR" target="ECU">
      <data key="d0">472491</data>
    </edge>
    <edge source="TUR" target="SLV">
      <data key="d0">16446</data>
    </edge>
    <edge source="TUR" target="ETH">
      <data key="d0">2124279</data>
    </edge>
    <edge source="TUR" target="EST">
      <data key="d0">4274415</data>
    </edge>
    <edge source="TUR" target="FIN">
      <data key="d0">4874609</data>
    </edge>
    <edge source="TUR" target="FRA">
      <data key="d0">146081869</data>
    </edge>
    <edge source="TUR" target="GEO">
      <data key="d0">77765115</data>
    </edge>
    <edge source="TUR" target="GMB">
      <data key="d0">443398</data>
    </edge>
    <edge source="TUR" target="PSE">
      <data key="d0">380042</data>
    </edge>
    <edge source="TUR" target="DEU">
      <data key="d0">275005111</data>
    </edge>
    <edge source="TUR" target="GHA">
      <data key="d0">2201715</data>
    </edge>
    <edge source="TUR" target="GRC">
      <data key="d0">40558625</data>
    </edge>
    <edge source="TUR" target="GTM">
      <data key="d0">1593425</data>
    </edge>
    <edge source="TUR" target="HND">
      <data key="d0">1253003</data>
    </edge>
    <edge source="TUR" target="HKG">
      <data key="d0">35319179</data>
    </edge>
    <edge source="TUR" target="HUN">
      <data key="d0">24230970</data>
    </edge>
    <edge source="TUR" target="IDN">
      <data key="d0">1331191</data>
    </edge>
    <edge source="TUR" target="IRL">
      <data key="d0">8122958</data>
    </edge>
    <edge source="TUR" target="ISR">
      <data key="d0">113672448</data>
    </edge>
    <edge source="TUR" target="ITA">
      <data key="d0">111186467</data>
    </edge>
    <edge source="TUR" target="CIV">
      <data key="d0">487716</data>
    </edge>
    <edge source="TUR" target="JAM">
      <data key="d0">7235989</data>
    </edge>
    <edge source="TUR" target="JPN">
      <data key="d0">9247255</data>
    </edge>
    <edge source="TUR" target="KAZ">
      <data key="d0">162918516</data>
    </edge>
    <edge source="TUR" target="JOR">
      <data key="d0">17419509</data>
    </edge>
    <edge source="TUR" target="KOR">
      <data key="d0">2637438</data>
    </edge>
    <edge source="TUR" target="KGZ">
      <data key="d0">24627741</data>
    </edge>
    <edge source="TUR" target="LBN">
      <data key="d0">35481422</data>
    </edge>
    <edge source="TUR" target="LVA">
      <data key="d0">8120906</data>
    </edge>
    <edge source="TUR" target="LTU">
      <data key="d0">71903581</data>
    </edge>
    <edge source="TUR" target="MDG">
      <data key="d0">79298</data>
    </edge>
    <edge source="TUR" target="MWI">
      <data key="d0">49072</data>
    </edge>
    <edge source="TUR" target="MYS">
      <data key="d0">4125385</data>
    </edge>
    <edge source="TUR" target="MRT">
      <data key="d0">917946</data>
    </edge>
    <edge source="TUR" target="MUS">
      <data key="d0">1033796</data>
    </edge>
    <edge source="TUR" target="MEX">
      <data key="d0">13054521</data>
    </edge>
    <edge source="TUR" target="MDA">
      <data key="d0">8922772</data>
    </edge>
    <edge source="TUR" target="MAR">
      <data key="d0">41819518</data>
    </edge>
    <edge source="TUR" target="MOZ">
      <data key="d0">463809</data>
    </edge>
    <edge source="TUR" target="OMN">
      <data key="d0">5093679</data>
    </edge>
    <edge source="TUR" target="NAM">
      <data key="d0">253913</data>
    </edge>
    <edge source="TUR" target="NLD">
      <data key="d0">55564079</data>
    </edge>
    <edge source="TUR" target="NZL">
      <data key="d0">1569691</data>
    </edge>
    <edge source="TUR" target="NIC">
      <data key="d0">53480</data>
    </edge>
    <edge source="TUR" target="NER">
      <data key="d0">194381</data>
    </edge>
    <edge source="TUR" target="NOR">
      <data key="d0">7238478</data>
    </edge>
    <edge source="TUR" target="PAK">
      <data key="d0">11876140</data>
    </edge>
    <edge source="TUR" target="PAN">
      <data key="d0">7371320</data>
    </edge>
    <edge source="TUR" target="PRY">
      <data key="d0">410365</data>
    </edge>
    <edge source="TUR" target="PER">
      <data key="d0">1306826</data>
    </edge>
    <edge source="TUR" target="PHL">
      <data key="d0">1126271</data>
    </edge>
    <edge source="TUR" target="POL">
      <data key="d0">37569225</data>
    </edge>
    <edge source="TUR" target="PRT">
      <data key="d0">8985094</data>
    </edge>
    <edge source="TUR" target="ROU">
      <data key="d0">76693933</data>
    </edge>
    <edge source="TUR" target="RUS">
      <data key="d0">267929108</data>
    </edge>
    <edge source="TUR" target="SAU">
      <data key="d0">42302507</data>
    </edge>
    <edge source="TUR" target="SEN">
      <data key="d0">5268509</data>
    </edge>
    <edge source="TUR" target="SRB">
      <data key="d0">32685500</data>
    </edge>
    <edge source="TUR" target="IND">
      <data key="d0">7671888</data>
    </edge>
    <edge source="TUR" target="SGP">
      <data key="d0">14075068</data>
    </edge>
    <edge source="TUR" target="SVK">
      <data key="d0">8770457</data>
    </edge>
    <edge source="TUR" target="VNM">
      <data key="d0">1183403</data>
    </edge>
    <edge source="TUR" target="SVN">
      <data key="d0">3003048</data>
    </edge>
    <edge source="TUR" target="ZAF">
      <data key="d0">10574541</data>
    </edge>
    <edge source="TUR" target="ZWE">
      <data key="d0">195826</data>
    </edge>
    <edge source="TUR" target="ESP">
      <data key="d0">53821446</data>
    </edge>
    <edge source="TUR" target="SWE">
      <data key="d0">17071404</data>
    </edge>
    <edge source="TUR" target="CHE">
      <data key="d0">18841098</data>
    </edge>
    <edge source="TUR" target="THA">
      <data key="d0">6566616</data>
    </edge>
    <edge source="TUR" target="TGO">
      <data key="d0">166063</data>
    </edge>
    <edge source="TUR" target="ARE">
      <data key="d0">1032637165</data>
    </edge>
    <edge source="TUR" target="TUN">
      <data key="d0">21544196</data>
    </edge>
    <edge source="TUR" target="UGA">
      <data key="d0">564345</data>
    </edge>
    <edge source="TUR" target="UKR">
      <data key="d0">91677625</data>
    </edge>
    <edge source="TUR" target="MKD">
      <data key="d0">14399459</data>
    </edge>
    <edge source="TUR" target="EGY">
      <data key="d0">44862082</data>
    </edge>
    <edge source="TUR" target="GBR">
      <data key="d0">115579195</data>
    </edge>
    <edge source="TUR" target="TZA">
      <data key="d0">1333995</data>
    </edge>
    <edge source="TUR" target="USA">
      <data key="d0">225162953</data>
    </edge>
    <edge source="TUR" target="BFA">
      <data key="d0">573123</data>
    </edge>
    <edge source="TUR" target="URY">
      <data key="d0">285486</data>
    </edge>
    <edge source="MKD" target="ALB">
      <data key="d0">2442945</data>
    </edge>
    <edge source="MKD" target="AUS">
      <data key="d0">101912</data>
    </edge>
    <edge source="MKD" target="AUT">
      <data key="d0">651135</data>
    </edge>
    <edge source="MKD" target="BEL">
      <data key="d0">532272</data>
    </edge>
    <edge source="MKD" target="BGR">
      <data key="d0">733085</data>
    </edge>
    <edge source="MKD" target="BLR">
      <data key="d0">36376</data>
    </edge>
    <edge source="MKD" target="HRV">
      <data key="d0">1069986</data>
    </edge>
    <edge source="MKD" target="CZE">
      <data key="d0">336786</data>
    </edge>
    <edge source="MKD" target="FIN">
      <data key="d0">44179</data>
    </edge>
    <edge source="MKD" target="FRA">
      <data key="d0">90920</data>
    </edge>
    <edge source="MKD" target="DEU">
      <data key="d0">1100136</data>
    </edge>
    <edge source="MKD" target="GRC">
      <data key="d0">2850995</data>
    </edge>
    <edge source="MKD" target="HKG">
      <data key="d0">98220</data>
    </edge>
    <edge source="MKD" target="HUN">
      <data key="d0">62517</data>
    </edge>
    <edge source="MKD" target="ISR">
      <data key="d0">65319</data>
    </edge>
    <edge source="MKD" target="ITA">
      <data key="d0">423973</data>
    </edge>
    <edge source="MKD" target="KAZ">
      <data key="d0">114316</data>
    </edge>
    <edge source="MKD" target="NLD">
      <data key="d0">609517</data>
    </edge>
    <edge source="MKD" target="NOR">
      <data key="d0">30084</data>
    </edge>
    <edge source="MKD" target="POL">
      <data key="d0">749110</data>
    </edge>
    <edge source="MKD" target="ROU">
      <data key="d0">78505</data>
    </edge>
    <edge source="MKD" target="RUS">
      <data key="d0">64979</data>
    </edge>
    <edge source="MKD" target="SRB">
      <data key="d0">13602677</data>
    </edge>
    <edge source="MKD" target="IND">
      <data key="d0">12208</data>
    </edge>
    <edge source="MKD" target="SVK">
      <data key="d0">72174</data>
    </edge>
    <edge source="MKD" target="SVN">
      <data key="d0">1313003</data>
    </edge>
    <edge source="MKD" target="ZAF">
      <data key="d0">43707</data>
    </edge>
    <edge source="MKD" target="SWE">
      <data key="d0">76394</data>
    </edge>
    <edge source="MKD" target="CHE">
      <data key="d0">4407582</data>
    </edge>
    <edge source="MKD" target="ARE">
      <data key="d0">141424</data>
    </edge>
    <edge source="MKD" target="TUR">
      <data key="d0">94163</data>
    </edge>
    <edge source="MKD" target="UKR">
      <data key="d0">63277</data>
    </edge>
    <edge source="MKD" target="EGY">
      <data key="d0">45988</data>
    </edge>
    <edge source="MKD" target="GBR">
      <data key="d0">1917391</data>
    </edge>
    <edge source="MKD" target="USA">
      <data key="d0">100835</data>
    </edge>
    <edge source="MKD" target="URY">
      <data key="d0">19598</data>
    </edge>
    <edge source="GBR" target="ALB">
      <data key="d0">1397968</data>
    </edge>
    <edge source="GBR" target="DZA">
      <data key="d0">8372460</data>
    </edge>
    <edge source="GBR" target="AZE">
      <data key="d0">398894284</data>
    </edge>
    <edge source="GBR" target="ARG">
      <data key="d0">14002715</data>
    </edge>
    <edge source="GBR" target="AUS">
      <data key="d0">633889530</data>
    </edge>
    <edge source="GBR" target="AUT">
      <data key="d0">116230035</data>
    </edge>
    <edge source="GBR" target="ARM">
      <data key="d0">2355293</data>
    </edge>
    <edge source="GBR" target="BEL">
      <data key="d0">415339088</data>
    </edge>
    <edge source="GBR" target="BOL">
      <data key="d0">2891727</data>
    </edge>
    <edge source="GBR" target="BWA">
      <data key="d0">7019046</data>
    </edge>
    <edge source="GBR" target="BRA">
      <data key="d0">143970062</data>
    </edge>
    <edge source="GBR" target="BGR">
      <data key="d0">30798897</data>
    </edge>
    <edge source="GBR" target="BDI">
      <data key="d0">61600</data>
    </edge>
    <edge source="GBR" target="BLR">
      <data key="d0">3865267</data>
    </edge>
    <edge source="GBR" target="KHM">
      <data key="d0">3120474</data>
    </edge>
    <edge source="GBR" target="CMR">
      <data key="d0">2532934</data>
    </edge>
    <edge source="GBR" target="CAN">
      <data key="d0">201708138</data>
    </edge>
    <edge source="GBR" target="CAF">
      <data key="d0">23600</data>
    </edge>
    <edge source="GBR" target="LKA">
      <data key="d0">8276923</data>
    </edge>
    <edge source="GBR" target="CHL">
      <data key="d0">15371823</data>
    </edge>
    <edge source="GBR" target="CHN">
      <data key="d0">206292872</data>
    </edge>
    <edge source="GBR" target="COL">
      <data key="d0">12993962</data>
    </edge>
    <edge source="GBR" target="CRI">
      <data key="d0">1475788</data>
    </edge>
    <edge source="GBR" target="HRV">
      <data key="d0">12258968</data>
    </edge>
    <edge source="GBR" target="CZE">
      <data key="d0">149868585</data>
    </edge>
    <edge source="GBR" target="BEN">
      <data key="d0">555663</data>
    </edge>
    <edge source="GBR" target="DNK">
      <data key="d0">293680488</data>
    </edge>
    <edge source="GBR" target="ECU">
      <data key="d0">3934551</data>
    </edge>
    <edge source="GBR" target="SLV">
      <data key="d0">2094839</data>
    </edge>
    <edge source="GBR" target="ETH">
      <data key="d0">4207120</data>
    </edge>
    <edge source="GBR" target="EST">
      <data key="d0">35624429</data>
    </edge>
    <edge source="GBR" target="FIN">
      <data key="d0">121584232</data>
    </edge>
    <edge source="GBR" target="FRA">
      <data key="d0">1596412181</data>
    </edge>
    <edge source="GBR" target="GEO">
      <data key="d0">10895183</data>
    </edge>
    <edge source="GBR" target="GMB">
      <data key="d0">1177606</data>
    </edge>
    <edge source="GBR" target="PSE">
      <data key="d0">41617</data>
    </edge>
    <edge source="GBR" target="DEU">
      <data key="d0">1902626001</data>
    </edge>
    <edge source="GBR" target="GHA">
      <data key="d0">22339907</data>
    </edge>
    <edge source="GBR" target="GRC">
      <data key="d0">116583759</data>
    </edge>
    <edge source="GBR" target="GTM">
      <data key="d0">1322302</data>
    </edge>
    <edge source="GBR" target="HND">
      <data key="d0">937801</data>
    </edge>
    <edge source="GBR" target="HKG">
      <data key="d0">1166296859</data>
    </edge>
    <edge source="GBR" target="HUN">
      <data key="d0">74135980</data>
    </edge>
    <edge source="GBR" target="IDN">
      <data key="d0">14875165</data>
    </edge>
    <edge source="GBR" target="IRL">
      <data key="d0">1701833275</data>
    </edge>
    <edge source="GBR" target="ISR">
      <data key="d0">61739430</data>
    </edge>
    <edge source="GBR" target="ITA">
      <data key="d0">654424529</data>
    </edge>
    <edge source="GBR" target="CIV">
      <data key="d0">1320585</data>
    </edge>
    <edge source="GBR" target="JAM">
      <data key="d0">25793667</data>
    </edge>
    <edge source="GBR" target="JPN">
      <data key="d0">333062229</data>
    </edge>
    <edge source="GBR" target="KAZ">
      <data key="d0">90221077</data>
    </edge>
    <edge source="GBR" target="JOR">
      <data key="d0">22207275</data>
    </edge>
    <edge source="GBR" target="KOR">
      <data key="d0">142401875</data>
    </edge>
    <edge source="GBR" target="KGZ">
      <data key="d0">1001380</data>
    </edge>
    <edge source="GBR" target="LBN">
      <data key="d0">32690595</data>
    </edge>
    <edge source="GBR" target="LVA">
      <data key="d0">13180299</data>
    </edge>
    <edge source="GBR" target="LTU">
      <data key="d0">42342464</data>
    </edge>
    <edge source="GBR" target="MDG">
      <data key="d0">232252</data>
    </edge>
    <edge source="GBR" target="MWI">
      <data key="d0">5999001</data>
    </edge>
    <edge source="GBR" target="MYS">
      <data key="d0">49237055</data>
    </edge>
    <edge source="GBR" target="MRT">
      <data key="d0">279972</data>
    </edge>
    <edge source="GBR" target="MUS">
      <data key="d0">6920547</data>
    </edge>
    <edge source="GBR" target="MEX">
      <data key="d0">50240891</data>
    </edge>
    <edge source="GBR" target="MDA">
      <data key="d0">4352354</data>
    </edge>
    <edge source="GBR" target="MAR">
      <data key="d0">93286290</data>
    </edge>
    <edge source="GBR" target="MOZ">
      <data key="d0">1546928</data>
    </edge>
    <edge source="GBR" target="OMN">
      <data key="d0">103838540</data>
    </edge>
    <edge source="GBR" target="NAM">
      <data key="d0">7255751</data>
    </edge>
    <edge source="GBR" target="NLD">
      <data key="d0">998721417</data>
    </edge>
    <edge source="GBR" target="NZL">
      <data key="d0">66107662</data>
    </edge>
    <edge source="GBR" target="NIC">
      <data key="d0">852187</data>
    </edge>
    <edge source="GBR" target="NER">
      <data key="d0">22126</data>
    </edge>
    <edge source="GBR" target="NOR">
      <data key="d0">203403721</data>
    </edge>
    <edge source="GBR" target="PAK">
      <data key="d0">18946848</data>
    </edge>
    <edge source="GBR" target="PAN">
      <data key="d0">5100615</data>
    </edge>
    <edge source="GBR" target="PRY">
      <data key="d0">1084012</data>
    </edge>
    <edge source="GBR" target="PER">
      <data key="d0">7006812</data>
    </edge>
    <edge source="GBR" target="PHL">
      <data key="d0">20749717</data>
    </edge>
    <edge source="GBR" target="POL">
      <data key="d0">272783233</data>
    </edge>
    <edge source="GBR" target="PRT">
      <data key="d0">109072485</data>
    </edge>
    <edge source="GBR" target="ROU">
      <data key="d0">58855440</data>
    </edge>
    <edge source="GBR" target="RUS">
      <data key="d0">288315891</data>
    </edge>
    <edge source="GBR" target="SAU">
      <data key="d0">326475470</data>
    </edge>
    <edge source="GBR" target="SEN">
      <data key="d0">3703289</data>
    </edge>
    <edge source="GBR" target="SRB">
      <data key="d0">10893425</data>
    </edge>
    <edge source="GBR" target="IND">
      <data key="d0">136285705</data>
    </edge>
    <edge source="GBR" target="SGP">
      <data key="d0">309257845</data>
    </edge>
    <edge source="GBR" target="SVK">
      <data key="d0">51039773</data>
    </edge>
    <edge source="GBR" target="VNM">
      <data key="d0">8887124</data>
    </edge>
    <edge source="GBR" target="SVN">
      <data key="d0">39667140</data>
    </edge>
    <edge source="GBR" target="ZAF">
      <data key="d0">220489209</data>
    </edge>
    <edge source="GBR" target="ZWE">
      <data key="d0">4757010</data>
    </edge>
    <edge source="GBR" target="ESP">
      <data key="d0">527666898</data>
    </edge>
    <edge source="GBR" target="SWE">
      <data key="d0">350410055</data>
    </edge>
    <edge source="GBR" target="CHE">
      <data key="d0">3814977009</data>
    </edge>
    <edge source="GBR" target="THA">
      <data key="d0">41909734</data>
    </edge>
    <edge source="GBR" target="TGO">
      <data key="d0">354305</data>
    </edge>
    <edge source="GBR" target="ARE">
      <data key="d0">599991393</data>
    </edge>
    <edge source="GBR" target="TUN">
      <data key="d0">6976041</data>
    </edge>
    <edge source="GBR" target="TUR">
      <data key="d0">212023734</data>
    </edge>
    <edge source="GBR" target="UGA">
      <data key="d0">18620374</data>
    </edge>
    <edge source="GBR" target="UKR">
      <data key="d0">88276075</data>
    </edge>
    <edge source="GBR" target="MKD">
      <data key="d0">2373425</data>
    </edge>
    <edge source="GBR" target="EGY">
      <data key="d0">49355805</data>
    </edge>
    <edge source="GBR" target="TZA">
      <data key="d0">10460004</data>
    </edge>
    <edge source="GBR" target="USA">
      <data key="d0">5327948750</data>
    </edge>
    <edge source="GBR" target="BFA">
      <data key="d0">77919</data>
    </edge>
    <edge source="GBR" target="URY">
      <data key="d0">3692879</data>
    </edge>
    <edge source="USA" target="ALB">
      <data key="d0">756404</data>
    </edge>
    <edge source="USA" target="DZA">
      <data key="d0">6322310</data>
    </edge>
    <edge source="USA" target="AZE">
      <data key="d0">15354852</data>
    </edge>
    <edge source="USA" target="ARG">
      <data key="d0">358720152</data>
    </edge>
    <edge source="USA" target="AUS">
      <data key="d0">1576642915</data>
    </edge>
    <edge source="USA" target="AUT">
      <data key="d0">99303029</data>
    </edge>
    <edge source="USA" target="ARM">
      <data key="d0">1293759</data>
    </edge>
    <edge source="USA" target="BEL">
      <data key="d0">930804045</data>
    </edge>
    <edge source="USA" target="BOL">
      <data key="d0">48227685</data>
    </edge>
    <edge source="USA" target="BWA">
      <data key="d0">407573</data>
    </edge>
    <edge source="USA" target="BRA">
      <data key="d0">855858309</data>
    </edge>
    <edge source="USA" target="BGR">
      <data key="d0">4371991</data>
    </edge>
    <edge source="USA" target="BDI">
      <data key="d0">91383</data>
    </edge>
    <edge source="USA" target="BLR">
      <data key="d0">1350042</data>
    </edge>
    <edge source="USA" target="KHM">
      <data key="d0">4212157</data>
    </edge>
    <edge source="USA" target="CMR">
      <data key="d0">3897368</data>
    </edge>
    <edge source="USA" target="CAN">
      <data key="d0">13598932043</data>
    </edge>
    <edge source="USA" target="CAF">
      <data key="d0">208459</data>
    </edge>
    <edge source="USA" target="LKA">
      <data key="d0">8946627</data>
    </edge>
    <edge source="USA" target="CHL">
      <data key="d0">425470248</data>
    </edge>
    <edge source="USA" target="CHN">
      <data key="d0">1727273985</data>
    </edge>
    <edge source="USA" target="COL">
      <data key="d0">436665183</data>
    </edge>
    <edge source="USA" target="CRI">
      <data key="d0">163626196</data>
    </edge>
    <edge source="USA" target="HRV">
      <data key="d0">7524209</data>
    </edge>
    <edge source="USA" target="CZE">
      <data key="d0">71863246</data>
    </edge>
    <edge source="USA" target="BEN">
      <data key="d0">978654</data>
    </edge>
    <edge source="USA" target="DNK">
      <data key="d0">245285772</data>
    </edge>
    <edge source="USA" target="ECU">
      <data key="d0">92689945</data>
    </edge>
    <edge source="USA" target="SLV">
      <data key="d0">52063698</data>
    </edge>
    <edge source="USA" target="ETH">
      <data key="d0">2679874</data>
    </edge>
    <edge source="USA" target="EST">
      <data key="d0">4382275</data>
    </edge>
    <edge source="USA" target="FIN">
      <data key="d0">121706135</data>
    </edge>
    <edge source="USA" target="FRA">
      <data key="d0">1670823904</data>
    </edge>
    <edge source="USA" target="GEO">
      <data key="d0">6740566</data>
    </edge>
    <edge source="USA" target="GMB">
      <data key="d0">635754</data>
    </edge>
    <edge source="USA" target="DEU">
      <data key="d0">2040231021</data>
    </edge>
    <edge source="USA" target="GHA">
      <data key="d0">18184627</data>
    </edge>
    <edge source="USA" target="GRC">
      <data key="d0">108079357</data>
    </edge>
    <edge source="USA" target="GTM">
      <data key="d0">99441066</data>
    </edge>
    <edge source="USA" target="HND">
      <data key="d0">117168367</data>
    </edge>
    <edge source="USA" target="HKG">
      <data key="d0">3245875126</data>
    </edge>
    <edge source="USA" target="HUN">
      <data key="d0">35521194</data>
    </edge>
    <edge source="USA" target="IDN">
      <data key="d0">70109293</data>
    </edge>
    <edge source="USA" target="IRL">
      <data key="d0">402313610</data>
    </edge>
    <edge source="USA" target="ISR">
      <data key="d0">426563899</data>
    </edge>
    <edge source="USA" target="ITA">
      <data key="d0">707824719</data>
    </edge>
    <edge source="USA" target="CIV">
      <data key="d0">2239882</data>
    </edge>
    <edge source="USA" target="JAM">
      <data key="d0">69176460</data>
    </edge>
    <edge source="USA" target="JPN">
      <data key="d0">3911225009</data>
    </edge>
    <edge source="USA" target="KAZ">
      <data key="d0">8190590</data>
    </edge>
    <edge source="USA" target="JOR">
      <data key="d0">130792100</data>
    </edge>
    <edge source="USA" target="KOR">
      <data key="d0">1192440345</data>
    </edge>
    <edge source="USA" target="KGZ">
      <data key="d0">672492</data>
    </edge>
    <edge source="USA" target="LBN">
      <data key="d0">61224356</data>
    </edge>
    <edge source="USA" target="LVA">
      <data key="d0">14935079</data>
    </edge>
    <edge source="USA" target="LTU">
      <data key="d0">12502882</data>
    </edge>
    <edge source="USA" target="MDG">
      <data key="d0">1273321</data>
    </edge>
    <edge source="USA" target="MWI">
      <data key="d0">948693</data>
    </edge>
    <edge source="USA" target="MYS">
      <data key="d0">278447519</data>
    </edge>
    <edge source="USA" target="MRT">
      <data key="d0">1952308</data>
    </edge>
    <edge source="USA" target="MUS">
      <data key="d0">3336629</data>
    </edge>
    <edge source="USA" target="MEX">
      <data key="d0">6939441888</data>
    </edge>
    <edge source="USA" target="MDA">
      <data key="d0">304451</data>
    </edge>
    <edge source="USA" target="MAR">
      <data key="d0">15428794</data>
    </edge>
    <edge source="USA" target="MOZ">
      <data key="d0">1660124</data>
    </edge>
    <edge source="USA" target="OMN">
      <data key="d0">15535065</data>
    </edge>
    <edge source="USA" target="NAM">
      <data key="d0">6525754</data>
    </edge>
    <edge source="USA" target="NLD">
      <data key="d0">2580651863</data>
    </edge>
    <edge source="USA" target="NZL">
      <data key="d0">118087552</data>
    </edge>
    <edge source="USA" target="NIC">
      <data key="d0">30983645</data>
    </edge>
    <edge source="USA" target="NER">
      <data key="d0">239386</data>
    </edge>
    <edge source="USA" target="NOR">
      <data key="d0">112466323</data>
    </edge>
    <edge source="USA" target="PAK">
      <data key="d0">19277042</data>
    </edge>
    <edge source="USA" target="PAN">
      <data key="d0">328370043</data>
    </edge>
    <edge source="USA" target="PRY">
      <data key="d0">229942297</data>
    </edge>
    <edge source="USA" target="PER">
      <data key="d0">214613309</data>
    </edge>
    <edge source="USA" target="PHL">
      <data key="d0">129152562</data>
    </edge>
    <edge source="USA" target="POL">
      <data key="d0">94224642</data>
    </edge>
    <edge source="USA" target="PRT">
      <data key="d0">19523894</data>
    </edge>
    <edge source="USA" target="ROU">
      <data key="d0">12266999</data>
    </edge>
    <edge source="USA" target="RUS">
      <data key="d0">136799868</data>
    </edge>
    <edge source="USA" target="SAU">
      <data key="d0">486097112</data>
    </edge>
    <edge source="USA" target="SEN">
      <data key="d0">5165345</data>
    </edge>
    <edge source="USA" target="SRB">
      <data key="d0">8159906</data>
    </edge>
    <edge source="USA" target="IND">
      <data key="d0">594147625</data>
    </edge>
    <edge source="USA" target="SGP">
      <data key="d0">941846362</data>
    </edge>
    <edge source="USA" target="SVK">
      <data key="d0">6249178</data>
    </edge>
    <edge source="USA" target="VNM">
      <data key="d0">53131110</data>
    </edge>
    <edge source="USA" target="SVN">
      <data key="d0">8892558</data>
    </edge>
    <edge source="USA" target="ZAF">
      <data key="d0">223471806</data>
    </edge>
    <edge source="USA" target="ZWE">
      <data key="d0">1229618</data>
    </edge>
    <edge source="USA" target="ESP">
      <data key="d0">272604456</data>
    </edge>
    <edge source="USA" target="SWE">
      <data key="d0">727872878</data>
    </edge>
    <edge source="USA" target="CHE">
      <data key="d0">3693757268</data>
    </edge>
    <edge source="USA" target="THA">
      <data key="d0">432104988</data>
    </edge>
    <edge source="USA" target="TGO">
      <data key="d0">1306177</data>
    </edge>
    <edge source="USA" target="ARE">
      <data key="d0">1453247011</data>
    </edge>
    <edge source="USA" target="TUN">
      <data key="d0">7928005</data>
    </edge>
    <edge source="USA" target="TUR">
      <data key="d0">232727910</data>
    </edge>
    <edge source="USA" target="UGA">
      <data key="d0">1656508</data>
    </edge>
    <edge source="USA" target="UKR">
      <data key="d0">20075794</data>
    </edge>
    <edge source="USA" target="MKD">
      <data key="d0">861050</data>
    </edge>
    <edge source="USA" target="EGY">
      <data key="d0">206303023</data>
    </edge>
    <edge source="USA" target="GBR">
      <data key="d0">5389263348</data>
    </edge>
    <edge source="USA" target="TZA">
      <data key="d0">5590151</data>
    </edge>
    <edge source="USA" target="BFA">
      <data key="d0">386618</data>
    </edge>
    <edge source="USA" target="URY">
      <data key="d0">162503540</data>
    </edge>
    <edge source="DZA" target="CHN">
      <data key="d0">41277</data>
    </edge>
    <edge source="DZA" target="CZE">
      <data key="d0">20999</data>
    </edge>
    <edge source="DZA" target="FRA">
      <data key="d0">250524</data>
    </edge>
    <edge source="DZA" target="DEU">
      <data key="d0">39739</data>
    </edge>
    <edge source="DZA" target="ITA">
      <data key="d0">13722</data>
    </edge>
    <edge source="DZA" target="KOR">
      <data key="d0">52984</data>
    </edge>
    <edge source="DZA" target="MRT">
      <data key="d0">54738</data>
    </edge>
    <edge source="DZA" target="MAR">
      <data key="d0">44736</data>
    </edge>
    <edge source="DZA" target="NER">
      <data key="d0">12237</data>
    </edge>
    <edge source="DZA" target="SEN">
      <data key="d0">41518</data>
    </edge>
    <edge source="DZA" target="ARE">
      <data key="d0">35930</data>
    </edge>
    <edge source="DZA" target="TUN">
      <data key="d0">3381638</data>
    </edge>
    <edge source="DZA" target="EGY">
      <data key="d0">55677</data>
    </edge>
    <edge source="DZA" target="USA">
      <data key="d0">10543</data>
    </edge>
    <edge source="KOR" target="ALB">
      <data key="d0">28322</data>
    </edge>
    <edge source="KOR" target="DZA">
      <data key="d0">8484952</data>
    </edge>
    <edge source="KOR" target="AZE">
      <data key="d0">732020</data>
    </edge>
    <edge source="KOR" target="ARG">
      <data key="d0">5225005</data>
    </edge>
    <edge source="KOR" target="AUS">
      <data key="d0">65062362</data>
    </edge>
    <edge source="KOR" target="AUT">
      <data key="d0">7355463</data>
    </edge>
    <edge source="KOR" target="ARM">
      <data key="d0">468691</data>
    </edge>
    <edge source="KOR" target="BEL">
      <data key="d0">15443466</data>
    </edge>
    <edge source="KOR" target="BOL">
      <data key="d0">1347613</data>
    </edge>
    <edge source="KOR" target="BWA">
      <data key="d0">114694</data>
    </edge>
    <edge source="KOR" target="BRA">
      <data key="d0">93539069</data>
    </edge>
    <edge source="KOR" target="BGR">
      <data key="d0">961525</data>
    </edge>
    <edge source="KOR" target="BDI">
      <data key="d0">167520</data>
    </edge>
    <edge source="KOR" target="BLR">
      <data key="d0">1029761</data>
    </edge>
    <edge source="KOR" target="KHM">
      <data key="d0">6023065</data>
    </edge>
    <edge source="KOR" target="CMR">
      <data key="d0">1137554</data>
    </edge>
    <edge source="KOR" target="CAN">
      <data key="d0">59551985</data>
    </edge>
    <edge source="KOR" target="CAF">
      <data key="d0">60116</data>
    </edge>
    <edge source="KOR" target="LKA">
      <data key="d0">4579991</data>
    </edge>
    <edge source="KOR" target="CHL">
      <data key="d0">11769474</data>
    </edge>
    <edge source="KOR" target="CHN">
      <data key="d0">1060370266</data>
    </edge>
    <edge source="KOR" target="COL">
      <data key="d0">9114827</data>
    </edge>
    <edge source="KOR" target="CRI">
      <data key="d0">788208</data>
    </edge>
    <edge source="KOR" target="HRV">
      <data key="d0">900785</data>
    </edge>
    <edge source="KOR" target="CZE">
      <data key="d0">46331348</data>
    </edge>
    <edge source="KOR" target="BEN">
      <data key="d0">418695</data>
    </edge>
    <edge source="KOR" target="DNK">
      <data key="d0">3321029</data>
    </edge>
    <edge source="KOR" target="ECU">
      <data key="d0">12006494</data>
    </edge>
    <edge source="KOR" target="SLV">
      <data key="d0">1925131</data>
    </edge>
    <edge source="KOR" target="ETH">
      <data key="d0">2255045</data>
    </edge>
    <edge source="KOR" target="EST">
      <data key="d0">2466923</data>
    </edge>
    <edge source="KOR" target="FIN">
      <data key="d0">6544115</data>
    </edge>
    <edge source="KOR" target="FRA">
      <data key="d0">66639654</data>
    </edge>
    <edge source="KOR" target="GEO">
      <data key="d0">698142</data>
    </edge>
    <edge source="KOR" target="DEU">
      <data key="d0">137034586</data>
    </edge>
    <edge source="KOR" target="GHA">
      <data key="d0">4277074</data>
    </edge>
    <edge source="KOR" target="GRC">
      <data key="d0">3508738</data>
    </edge>
    <edge source="KOR" target="GTM">
      <data key="d0">8394571</data>
    </edge>
    <edge source="KOR" target="HND">
      <data key="d0">310011</data>
    </edge>
    <edge source="KOR" target="HKG">
      <data key="d0">466796189</data>
    </edge>
    <edge source="KOR" target="HUN">
      <data key="d0">12729432</data>
    </edge>
    <edge source="KOR" target="IDN">
      <data key="d0">178245892</data>
    </edge>
    <edge source="KOR" target="IRL">
      <data key="d0">2764392</data>
    </edge>
    <edge source="KOR" target="ISR">
      <data key="d0">17814429</data>
    </edge>
    <edge source="KOR" target="ITA">
      <data key="d0">40592828</data>
    </edge>
    <edge source="KOR" target="CIV">
      <data key="d0">1011416</data>
    </edge>
    <edge source="KOR" target="JAM">
      <data key="d0">681522</data>
    </edge>
    <edge source="KOR" target="JPN">
      <data key="d0">1037495328</data>
    </edge>
    <edge source="KOR" target="KAZ">
      <data key="d0">5674262</data>
    </edge>
    <edge source="KOR" target="JOR">
      <data key="d0">4543217</data>
    </edge>
    <edge source="KOR" target="KGZ">
      <data key="d0">1626507</data>
    </edge>
    <edge source="KOR" target="LBN">
      <data key="d0">2072534</data>
    </edge>
    <edge source="KOR" target="LVA">
      <data key="d0">4224798</data>
    </edge>
    <edge source="KOR" target="LTU">
      <data key="d0">2356771</data>
    </edge>
    <edge source="KOR" target="MDG">
      <data key="d0">356868</data>
    </edge>
    <edge source="KOR" target="MWI">
      <data key="d0">4376205</data>
    </edge>
    <edge source="KOR" target="MYS">
      <data key="d0">44150451</data>
    </edge>
    <edge source="KOR" target="MUS">
      <data key="d0">1880651</data>
    </edge>
    <edge source="KOR" target="MEX">
      <data key="d0">43266018</data>
    </edge>
    <edge source="KOR" target="MDA">
      <data key="d0">202196</data>
    </edge>
    <edge source="KOR" target="MAR">
      <data key="d0">2208322</data>
    </edge>
    <edge source="KOR" target="MOZ">
      <data key="d0">648715</data>
    </edge>
    <edge source="KOR" target="OMN">
      <data key="d0">3339812</data>
    </edge>
    <edge source="KOR" target="NAM">
      <data key="d0">52899</data>
    </edge>
    <edge source="KOR" target="NLD">
      <data key="d0">37859914</data>
    </edge>
    <edge source="KOR" target="NZL">
      <data key="d0">7883260</data>
    </edge>
    <edge source="KOR" target="NIC">
      <data key="d0">4469050</data>
    </edge>
    <edge source="KOR" target="NER">
      <data key="d0">17025</data>
    </edge>
    <edge source="KOR" target="NOR">
      <data key="d0">3039018</data>
    </edge>
    <edge source="KOR" target="PAK">
      <data key="d0">6202056</data>
    </edge>
    <edge source="KOR" target="PAN">
      <data key="d0">2035266</data>
    </edge>
    <edge source="KOR" target="PRY">
      <data key="d0">4932314</data>
    </edge>
    <edge source="KOR" target="PER">
      <data key="d0">10627879</data>
    </edge>
    <edge source="KOR" target="PHL">
      <data key="d0">85573678</data>
    </edge>
    <edge source="KOR" target="POL">
      <data key="d0">21442903</data>
    </edge>
    <edge source="KOR" target="PRT">
      <data key="d0">3974254</data>
    </edge>
    <edge source="KOR" target="ROU">
      <data key="d0">4776479</data>
    </edge>
    <edge source="KOR" target="RUS">
      <data key="d0">122943194</data>
    </edge>
    <edge source="KOR" target="SAU">
      <data key="d0">61854324</data>
    </edge>
    <edge source="KOR" target="SEN">
      <data key="d0">2540641</data>
    </edge>
    <edge source="KOR" target="SRB">
      <data key="d0">2803707</data>
    </edge>
    <edge source="KOR" target="IND">
      <data key="d0">76282658</data>
    </edge>
    <edge source="KOR" target="SGP">
      <data key="d0">90743740</data>
    </edge>
    <edge source="KOR" target="SVK">
      <data key="d0">34176073</data>
    </edge>
    <edge source="KOR" target="VNM">
      <data key="d0">212900278</data>
    </edge>
    <edge source="KOR" target="SVN">
      <data key="d0">3752538</data>
    </edge>
    <edge source="KOR" target="ZAF">
      <data key="d0">20487477</data>
    </edge>
    <edge source="KOR" target="ZWE">
      <data key="d0">327211</data>
    </edge>
    <edge source="KOR" target="ESP">
      <data key="d0">31296509</data>
    </edge>
    <edge source="KOR" target="SWE">
      <data key="d0">5812686</data>
    </edge>
    <edge source="KOR" target="CHE">
      <data key="d0">21855121</data>
    </edge>
    <edge source="KOR" target="THA">
      <data key="d0">90401028</data>
    </edge>
    <edge source="KOR" target="TGO">
      <data key="d0">2779408</data>
    </edge>
    <edge source="KOR" target="ARE">
      <data key="d0">112793076</data>
    </edge>
    <edge source="KOR" target="TUN">
      <data key="d0">523291</data>
    </edge>
    <edge source="KOR" target="TUR">
      <data key="d0">116217190</data>
    </edge>
    <edge source="KOR" target="UGA">
      <data key="d0">803055</data>
    </edge>
    <edge source="KOR" target="UKR">
      <data key="d0">10987514</data>
    </edge>
    <edge source="KOR" target="MKD">
      <data key="d0">29422</data>
    </edge>
    <edge source="KOR" target="EGY">
      <data key="d0">10377314</data>
    </edge>
    <edge source="KOR" target="GBR">
      <data key="d0">140613044</data>
    </edge>
    <edge source="KOR" target="TZA">
      <data key="d0">1817956</data>
    </edge>
    <edge source="KOR" target="USA">
      <data key="d0">1287046476</data>
    </edge>
    <edge source="KOR" target="BFA">
      <data key="d0">17371</data>
    </edge>
    <edge source="KOR" target="URY">
      <data key="d0">1975420</data>
    </edge>
    <edge source="MAR" target="DZA">
      <data key="d0">1776194</data>
    </edge>
    <edge source="MAR" target="AUS">
      <data key="d0">154910</data>
    </edge>
    <edge source="MAR" target="AUT">
      <data key="d0">37090</data>
    </edge>
    <edge source="MAR" target="BEL">
      <data key="d0">4151329</data>
    </edge>
    <edge source="MAR" target="BRA">
      <data key="d0">1261056</data>
    </edge>
    <edge source="MAR" target="CMR">
      <data key="d0">1055991</data>
    </edge>
    <edge source="MAR" target="CAN">
      <data key="d0">148816</data>
    </edge>
    <edge source="MAR" target="CHL">
      <data key="d0">23151</data>
    </edge>
    <edge source="MAR" target="CHN">
      <data key="d0">405052</data>
    </edge>
    <edge source="MAR" target="CZE">
      <data key="d0">40700</data>
    </edge>
    <edge source="MAR" target="BEN">
      <data key="d0">285134</data>
    </edge>
    <edge source="MAR" target="DNK">
      <data key="d0">50011</data>
    </edge>
    <edge source="MAR" target="ETH">
      <data key="d0">1440005</data>
    </edge>
    <edge source="MAR" target="EST">
      <data key="d0">22137</data>
    </edge>
    <edge source="MAR" target="FIN">
      <data key="d0">40786</data>
    </edge>
    <edge source="MAR" target="FRA">
      <data key="d0">36207159</data>
    </edge>
    <edge source="MAR" target="GMB">
      <data key="d0">101704</data>
    </edge>
    <edge source="MAR" target="DEU">
      <data key="d0">1865305</data>
    </edge>
    <edge source="MAR" target="GHA">
      <data key="d0">75018</data>
    </edge>
    <edge source="MAR" target="HKG">
      <data key="d0">38480</data>
    </edge>
    <edge source="MAR" target="HUN">
      <data key="d0">92320</data>
    </edge>
    <edge source="MAR" target="IRL">
      <data key="d0">19767</data>
    </edge>
    <edge source="MAR" target="ITA">
      <data key="d0">8258843</data>
    </edge>
    <edge source="MAR" target="CIV">
      <data key="d0">386670</data>
    </edge>
    <edge source="MAR" target="JPN">
      <data key="d0">846467</data>
    </edge>
    <edge source="MAR" target="JOR">
      <data key="d0">60479</data>
    </edge>
    <edge source="MAR" target="KOR">
      <data key="d0">10589</data>
    </edge>
    <edge source="MAR" target="LBN">
      <data key="d0">92784</data>
    </edge>
    <edge source="MAR" target="LVA">
      <data key="d0">16716</data>
    </edge>
    <edge source="MAR" target="LTU">
      <data key="d0">57946</data>
    </edge>
    <edge source="MAR" target="MDG">
      <data key="d0">184142</data>
    </edge>
    <edge source="MAR" target="MYS">
      <data key="d0">67446</data>
    </edge>
    <edge source="MAR" target="MRT">
      <data key="d0">2747125</data>
    </edge>
    <edge source="MAR" target="MUS">
      <data key="d0">28619</data>
    </edge>
    <edge source="MAR" target="NAM">
      <data key="d0">32105</data>
    </edge>
    <edge source="MAR" target="NLD">
      <data key="d0">1089182</data>
    </edge>
    <edge source="MAR" target="NZL">
      <data key="d0">12889</data>
    </edge>
    <edge source="MAR" target="NER">
      <data key="d0">321604</data>
    </edge>
    <edge source="MAR" target="NOR">
      <data key="d0">15370</data>
    </edge>
    <edge source="MAR" target="POL">
      <data key="d0">72600</data>
    </edge>
    <edge source="MAR" target="PRT">
      <data key="d0">4295004</data>
    </edge>
    <edge source="MAR" target="ROU">
      <data key="d0">444797</data>
    </edge>
    <edge source="MAR" target="SAU">
      <data key="d0">531486</data>
    </edge>
    <edge source="MAR" target="SEN">
      <data key="d0">2012379</data>
    </edge>
    <edge source="MAR" target="SGP">
      <data key="d0">16148</data>
    </edge>
    <edge source="MAR" target="VNM">
      <data key="d0">92809</data>
    </edge>
    <edge source="MAR" target="ZAF">
      <data key="d0">40332</data>
    </edge>
    <edge source="MAR" target="ESP">
      <data key="d0">19377900</data>
    </edge>
    <edge source="MAR" target="SWE">
      <data key="d0">17412</data>
    </edge>
    <edge source="MAR" target="CHE">
      <data key="d0">215010</data>
    </edge>
    <edge source="MAR" target="TGO">
      <data key="d0">2467448</data>
    </edge>
    <edge source="MAR" target="ARE">
      <data key="d0">1511297</data>
    </edge>
    <edge source="MAR" target="TUN">
      <data key="d0">2703405</data>
    </edge>
    <edge source="MAR" target="TUR">
      <data key="d0">242421</data>
    </edge>
    <edge source="MAR" target="EGY">
      <data key="d0">126755</data>
    </edge>
    <edge source="MAR" target="GBR">
      <data key="d0">1391162</data>
    </edge>
    <edge source="MAR" target="USA">
      <data key="d0">2561715</data>
    </edge>
    <edge source="MAR" target="BFA">
      <data key="d0">396147</data>
    </edge>
    <edge source="NER" target="CHN">
      <data key="d0">234114</data>
    </edge>
    <edge source="NER" target="FRA">
      <data key="d0">27465</data>
    </edge>
    <edge source="NER" target="PAK">
      <data key="d0">17676</data>
    </edge>
    <edge source="NER" target="THA">
      <data key="d0">11784</data>
    </edge>
    <edge source="NER" target="USA">
      <data key="d0">12346</data>
    </edge>
    <edge source="NER" target="BFA">
      <data key="d0">159717</data>
    </edge>
    <edge source="SEN" target="ALB">
      <data key="d0">28400</data>
    </edge>
    <edge source="SEN" target="BEL">
      <data key="d0">73873</data>
    </edge>
    <edge source="SEN" target="BWA">
      <data key="d0">38144</data>
    </edge>
    <edge source="SEN" target="BRA">
      <data key="d0">49705</data>
    </edge>
    <edge source="SEN" target="BGR">
      <data key="d0">64945</data>
    </edge>
    <edge source="SEN" target="CMR">
      <data key="d0">89749</data>
    </edge>
    <edge source="SEN" target="CAN">
      <data key="d0">44082</data>
    </edge>
    <edge source="SEN" target="CHN">
      <data key="d0">106818</data>
    </edge>
    <edge source="SEN" target="BEN">
      <data key="d0">115282</data>
    </edge>
    <edge source="SEN" target="DNK">
      <data key="d0">13007</data>
    </edge>
    <edge source="SEN" target="FRA">
      <data key="d0">2886365</data>
    </edge>
    <edge source="SEN" target="GMB">
      <data key="d0">4136237</data>
    </edge>
    <edge source="SEN" target="DEU">
      <data key="d0">66029</data>
    </edge>
    <edge source="SEN" target="GHA">
      <data key="d0">34324</data>
    </edge>
    <edge source="SEN" target="ITA">
      <data key="d0">136883</data>
    </edge>
    <edge source="SEN" target="CIV">
      <data key="d0">2218345</data>
    </edge>
    <edge source="SEN" target="JAM">
      <data key="d0">14631</data>
    </edge>
    <edge source="SEN" target="JPN">
      <data key="d0">17913</data>
    </edge>
    <edge source="SEN" target="MRT">
      <data key="d0">4642943</data>
    </edge>
    <edge source="SEN" target="MAR">
      <data key="d0">46721</data>
    </edge>
    <edge source="SEN" target="NLD">
      <data key="d0">133360</data>
    </edge>
    <edge source="SEN" target="NER">
      <data key="d0">53956</data>
    </edge>
    <edge source="SEN" target="SAU">
      <data key="d0">34461</data>
    </edge>
    <edge source="SEN" target="ZAF">
      <data key="d0">750311</data>
    </edge>
    <edge source="SEN" target="ESP">
      <data key="d0">452651</data>
    </edge>
    <edge source="SEN" target="CHE">
      <data key="d0">36221</data>
    </edge>
    <edge source="SEN" target="TGO">
      <data key="d0">171345</data>
    </edge>
    <edge source="SEN" target="ARE">
      <data key="d0">255032</data>
    </edge>
    <edge source="SEN" target="TUN">
      <data key="d0">11882</data>
    </edge>
    <edge source="SEN" target="GBR">
      <data key="d0">1715323</data>
    </edge>
    <edge source="SEN" target="USA">
      <data key="d0">3010232</data>
    </edge>
    <edge source="SEN" target="BFA">
      <data key="d0">1226207</data>
    </edge>
    <edge source="TUN" target="DZA">
      <data key="d0">8266589</data>
    </edge>
    <edge source="TUN" target="ARG">
      <data key="d0">14837</data>
    </edge>
    <edge source="TUN" target="AUS">
      <data key="d0">71339</data>
    </edge>
    <edge source="TUN" target="AUT">
      <data key="d0">62595</data>
    </edge>
    <edge source="TUN" target="BEL">
      <data key="d0">3596551</data>
    </edge>
    <edge source="TUN" target="BRA">
      <data key="d0">145209</data>
    </edge>
    <edge source="TUN" target="BDI">
      <data key="d0">144185</data>
    </edge>
    <edge source="TUN" target="CMR">
      <data key="d0">460045</data>
    </edge>
    <edge source="TUN" target="CAN">
      <data key="d0">288101</data>
    </edge>
    <edge source="TUN" target="CAF">
      <data key="d0">24794</data>
    </edge>
    <edge source="TUN" target="CHN">
      <data key="d0">2864565</data>
    </edge>
    <edge source="TUN" target="CZE">
      <data key="d0">836918</data>
    </edge>
    <edge source="TUN" target="BEN">
      <data key="d0">121393</data>
    </edge>
    <edge source="TUN" target="ETH">
      <data key="d0">25380750</data>
    </edge>
    <edge source="TUN" target="FRA">
      <data key="d0">178345930</data>
    </edge>
    <edge source="TUN" target="GMB">
      <data key="d0">22362</data>
    </edge>
    <edge source="TUN" target="DEU">
      <data key="d0">50638110</data>
    </edge>
    <edge source="TUN" target="GHA">
      <data key="d0">41895</data>
    </edge>
    <edge source="TUN" target="HKG">
      <data key="d0">187832</data>
    </edge>
    <edge source="TUN" target="HUN">
      <data key="d0">39497</data>
    </edge>
    <edge source="TUN" target="ITA">
      <data key="d0">51936912</data>
    </edge>
    <edge source="TUN" target="CIV">
      <data key="d0">392844</data>
    </edge>
    <edge source="TUN" target="JPN">
      <data key="d0">41698</data>
    </edge>
    <edge source="TUN" target="JOR">
      <data key="d0">58912</data>
    </edge>
    <edge source="TUN" target="KOR">
      <data key="d0">429877</data>
    </edge>
    <edge source="TUN" target="LBN">
      <data key="d0">128322</data>
    </edge>
    <edge source="TUN" target="MRT">
      <data key="d0">448207</data>
    </edge>
    <edge source="TUN" target="MAR">
      <data key="d0">3920765</data>
    </edge>
    <edge source="TUN" target="OMN">
      <data key="d0">64227</data>
    </edge>
    <edge source="TUN" target="NLD">
      <data key="d0">1642080</data>
    </edge>
    <edge source="TUN" target="NER">
      <data key="d0">28549</data>
    </edge>
    <edge source="TUN" target="NOR">
      <data key="d0">96424</data>
    </edge>
    <edge source="TUN" target="POL">
      <data key="d0">99915</data>
    </edge>
    <edge source="TUN" target="PRT">
      <data key="d0">241586</data>
    </edge>
    <edge source="TUN" target="ROU">
      <data key="d0">684348</data>
    </edge>
    <edge source="TUN" target="RUS">
      <data key="d0">214203</data>
    </edge>
    <edge source="TUN" target="SAU">
      <data key="d0">625232</data>
    </edge>
    <edge source="TUN" target="SEN">
      <data key="d0">3318790</data>
    </edge>
    <edge source="TUN" target="IND">
      <data key="d0">68589</data>
    </edge>
    <edge source="TUN" target="SGP">
      <data key="d0">29257</data>
    </edge>
    <edge source="TUN" target="SVK">
      <data key="d0">501368</data>
    </edge>
    <edge source="TUN" target="VNM">
      <data key="d0">24336</data>
    </edge>
    <edge source="TUN" target="ESP">
      <data key="d0">3119488</data>
    </edge>
    <edge source="TUN" target="CHE">
      <data key="d0">6577742</data>
    </edge>
    <edge source="TUN" target="THA">
      <data key="d0">17977</data>
    </edge>
    <edge source="TUN" target="TGO">
      <data key="d0">355402</data>
    </edge>
    <edge source="TUN" target="ARE">
      <data key="d0">513553</data>
    </edge>
    <edge source="TUN" target="TUR">
      <data key="d0">247318</data>
    </edge>
    <edge source="TUN" target="EGY">
      <data key="d0">78731</data>
    </edge>
    <edge source="TUN" target="GBR">
      <data key="d0">2338375</data>
    </edge>
    <edge source="TUN" target="TZA">
      <data key="d0">18239</data>
    </edge>
    <edge source="TUN" target="USA">
      <data key="d0">22950678</data>
    </edge>
    <edge source="TUN" target="BFA">
      <data key="d0">729474</data>
    </edge>
    <edge source="EGY" target="DZA">
      <data key="d0">12528204</data>
    </edge>
    <edge source="EGY" target="ARG">
      <data key="d0">19875</data>
    </edge>
    <edge source="EGY" target="AUS">
      <data key="d0">131348</data>
    </edge>
    <edge source="EGY" target="AUT">
      <data key="d0">2265329</data>
    </edge>
    <edge source="EGY" target="BEL">
      <data key="d0">7420867</data>
    </edge>
    <edge source="EGY" target="BRA">
      <data key="d0">1591889</data>
    </edge>
    <edge source="EGY" target="BGR">
      <data key="d0">868900</data>
    </edge>
    <edge source="EGY" target="BDI">
      <data key="d0">45568</data>
    </edge>
    <edge source="EGY" target="CMR">
      <data key="d0">431823</data>
    </edge>
    <edge source="EGY" target="CAN">
      <data key="d0">1119265</data>
    </edge>
    <edge source="EGY" target="CAF">
      <data key="d0">15725</data>
    </edge>
    <edge source="EGY" target="LKA">
      <data key="d0">111819</data>
    </edge>
    <edge source="EGY" target="CHL">
      <data key="d0">32974</data>
    </edge>
    <edge source="EGY" target="CHN">
      <data key="d0">1688057</data>
    </edge>
    <edge source="EGY" target="CRI">
      <data key="d0">20427</data>
    </edge>
    <edge source="EGY" target="HRV">
      <data key="d0">166271</data>
    </edge>
    <edge source="EGY" target="CZE">
      <data key="d0">632560</data>
    </edge>
    <edge source="EGY" target="BEN">
      <data key="d0">160795</data>
    </edge>
    <edge source="EGY" target="ETH">
      <data key="d0">2374714</data>
    </edge>
    <edge source="EGY" target="EST">
      <data key="d0">383445</data>
    </edge>
    <edge source="EGY" target="FIN">
      <data key="d0">185338</data>
    </edge>
    <edge source="EGY" target="FRA">
      <data key="d0">17526019</data>
    </edge>
    <edge source="EGY" target="GEO">
      <data key="d0">99707</data>
    </edge>
    <edge source="EGY" target="GMB">
      <data key="d0">808565</data>
    </edge>
    <edge source="EGY" target="PSE">
      <data key="d0">1175987</data>
    </edge>
    <edge source="EGY" target="DEU">
      <data key="d0">40298663</data>
    </edge>
    <edge source="EGY" target="GHA">
      <data key="d0">3700558</data>
    </edge>
    <edge source="EGY" target="GRC">
      <data key="d0">2706548</data>
    </edge>
    <edge source="EGY" target="HKG">
      <data key="d0">123429</data>
    </edge>
    <edge source="EGY" target="HUN">
      <data key="d0">84752</data>
    </edge>
    <edge source="EGY" target="IDN">
      <data key="d0">53031</data>
    </edge>
    <edge source="EGY" target="IRL">
      <data key="d0">541778</data>
    </edge>
    <edge source="EGY" target="ISR">
      <data key="d0">1622759</data>
    </edge>
    <edge source="EGY" target="ITA">
      <data key="d0">23010636</data>
    </edge>
    <edge source="EGY" target="CIV">
      <data key="d0">500089</data>
    </edge>
    <edge source="EGY" target="JPN">
      <data key="d0">88185</data>
    </edge>
    <edge source="EGY" target="JOR">
      <data key="d0">8856633</data>
    </edge>
    <edge source="EGY" target="KOR">
      <data key="d0">31561</data>
    </edge>
    <edge source="EGY" target="LBN">
      <data key="d0">7038678</data>
    </edge>
    <edge source="EGY" target="MYS">
      <data key="d0">135207</data>
    </edge>
    <edge source="EGY" target="MRT">
      <data key="d0">365703</data>
    </edge>
    <edge source="EGY" target="MUS">
      <data key="d0">476898</data>
    </edge>
    <edge source="EGY" target="MEX">
      <data key="d0">78449</data>
    </edge>
    <edge source="EGY" target="MDA">
      <data key="d0">54668</data>
    </edge>
    <edge source="EGY" target="MAR">
      <data key="d0">10728394</data>
    </edge>
    <edge source="EGY" target="MOZ">
      <data key="d0">181584</data>
    </edge>
    <edge source="EGY" target="OMN">
      <data key="d0">2274880</data>
    </edge>
    <edge source="EGY" target="NLD">
      <data key="d0">9193282</data>
    </edge>
    <edge source="EGY" target="NER">
      <data key="d0">135107</data>
    </edge>
    <edge source="EGY" target="NOR">
      <data key="d0">107951</data>
    </edge>
    <edge source="EGY" target="PAK">
      <data key="d0">489934</data>
    </edge>
    <edge source="EGY" target="PRY">
      <data key="d0">15045</data>
    </edge>
    <edge source="EGY" target="PER">
      <data key="d0">55562</data>
    </edge>
    <edge source="EGY" target="PHL">
      <data key="d0">12814</data>
    </edge>
    <edge source="EGY" target="POL">
      <data key="d0">1514999</data>
    </edge>
    <edge source="EGY" target="PRT">
      <data key="d0">245409</data>
    </edge>
    <edge source="EGY" target="ROU">
      <data key="d0">920991</data>
    </edge>
    <edge source="EGY" target="RUS">
      <data key="d0">1744475</data>
    </edge>
    <edge source="EGY" target="SAU">
      <data key="d0">28504154</data>
    </edge>
    <edge source="EGY" target="SEN">
      <data key="d0">1418951</data>
    </edge>
    <edge source="EGY" target="IND">
      <data key="d0">917429</data>
    </edge>
    <edge source="EGY" target="SGP">
      <data key="d0">94642</data>
    </edge>
    <edge source="EGY" target="VNM">
      <data key="d0">14606</data>
    </edge>
    <edge source="EGY" target="ZAF">
      <data key="d0">702773</data>
    </edge>
    <edge source="EGY" target="ZWE">
      <data key="d0">28618</data>
    </edge>
    <edge source="EGY" target="ESP">
      <data key="d0">7005851</data>
    </edge>
    <edge source="EGY" target="SWE">
      <data key="d0">696279</data>
    </edge>
    <edge source="EGY" target="CHE">
      <data key="d0">125595</data>
    </edge>
    <edge source="EGY" target="THA">
      <data key="d0">66272</data>
    </edge>
    <edge source="EGY" target="TGO">
      <data key="d0">148697</data>
    </edge>
    <edge source="EGY" target="ARE">
      <data key="d0">8296901</data>
    </edge>
    <edge source="EGY" target="TUN">
      <data key="d0">6533350</data>
    </edge>
    <edge source="EGY" target="TUR">
      <data key="d0">8995694</data>
    </edge>
    <edge source="EGY" target="UGA">
      <data key="d0">1562185</data>
    </edge>
    <edge source="EGY" target="UKR">
      <data key="d0">179462</data>
    </edge>
    <edge source="EGY" target="GBR">
      <data key="d0">21345695</data>
    </edge>
    <edge source="EGY" target="TZA">
      <data key="d0">492298</data>
    </edge>
    <edge source="EGY" target="USA">
      <data key="d0">7062902</data>
    </edge>
    <edge source="ARG" target="DZA">
      <data key="d0">198219</data>
    </edge>
    <edge source="ARG" target="AUS">
      <data key="d0">607698</data>
    </edge>
    <edge source="ARG" target="AUT">
      <data key="d0">73206</data>
    </edge>
    <edge source="ARG" target="ARM">
      <data key="d0">16073</data>
    </edge>
    <edge source="ARG" target="BEL">
      <data key="d0">166313</data>
    </edge>
    <edge source="ARG" target="BOL">
      <data key="d0">15288876</data>
    </edge>
    <edge source="ARG" target="BRA">
      <data key="d0">97178251</data>
    </edge>
    <edge source="ARG" target="BGR">
      <data key="d0">170414</data>
    </edge>
    <edge source="ARG" target="CAN">
      <data key="d0">623262</data>
    </edge>
    <edge source="ARG" target="LKA">
      <data key="d0">35847</data>
    </edge>
    <edge source="ARG" target="CHL">
      <data key="d0">58822082</data>
    </edge>
    <edge source="ARG" target="CHN">
      <data key="d0">1572895</data>
    </edge>
    <edge source="ARG" target="COL">
      <data key="d0">10573364</data>
    </edge>
    <edge source="ARG" target="CRI">
      <data key="d0">2845218</data>
    </edge>
    <edge source="ARG" target="CZE">
      <data key="d0">460709</data>
    </edge>
    <edge source="ARG" target="DNK">
      <data key="d0">62482</data>
    </edge>
    <edge source="ARG" target="ECU">
      <data key="d0">8258484</data>
    </edge>
    <edge source="ARG" target="SLV">
      <data key="d0">566763</data>
    </edge>
    <edge source="ARG" target="FRA">
      <data key="d0">2481211</data>
    </edge>
    <edge source="ARG" target="DEU">
      <data key="d0">2945780</data>
    </edge>
    <edge source="ARG" target="GRC">
      <data key="d0">85169</data>
    </edge>
    <edge source="ARG" target="GTM">
      <data key="d0">1639333</data>
    </edge>
    <edge source="ARG" target="HND">
      <data key="d0">515705</data>
    </edge>
    <edge source="ARG" target="HKG">
      <data key="d0">606006</data>
    </edge>
    <edge source="ARG" target="HUN">
      <data key="d0">437739</data>
    </edge>
    <edge source="ARG" target="IRL">
      <data key="d0">29340</data>
    </edge>
    <edge source="ARG" target="ISR">
      <data key="d0">234452</data>
    </edge>
    <edge source="ARG" target="ITA">
      <data key="d0">1253945</data>
    </edge>
    <edge source="ARG" target="JAM">
      <data key="d0">39082</data>
    </edge>
    <edge source="ARG" target="JPN">
      <data key="d0">1546641</data>
    </edge>
    <edge source="ARG" target="JOR">
      <data key="d0">23078</data>
    </edge>
    <edge source="ARG" target="KOR">
      <data key="d0">255350</data>
    </edge>
    <edge source="ARG" target="LBN">
      <data key="d0">48806</data>
    </edge>
    <edge source="ARG" target="LVA">
      <data key="d0">22107</data>
    </edge>
    <edge source="ARG" target="MYS">
      <data key="d0">62825</data>
    </edge>
    <edge source="ARG" target="MUS">
      <data key="d0">23999</data>
    </edge>
    <edge source="ARG" target="MEX">
      <data key="d0">9564161</data>
    </edge>
    <edge source="ARG" target="MAR">
      <data key="d0">10625</data>
    </edge>
    <edge source="ARG" target="MOZ">
      <data key="d0">10223</data>
    </edge>
    <edge source="ARG" target="NLD">
      <data key="d0">918534</data>
    </edge>
    <edge source="ARG" target="NZL">
      <data key="d0">667905</data>
    </edge>
    <edge source="ARG" target="NIC">
      <data key="d0">964021</data>
    </edge>
    <edge source="ARG" target="NOR">
      <data key="d0">13606</data>
    </edge>
    <edge source="ARG" target="PAN">
      <data key="d0">2400764</data>
    </edge>
    <edge source="ARG" target="PRY">
      <data key="d0">34970287</data>
    </edge>
    <edge source="ARG" target="PER">
      <data key="d0">18191785</data>
    </edge>
    <edge source="ARG" target="PHL">
      <data key="d0">720077</data>
    </edge>
    <edge source="ARG" target="POL">
      <data key="d0">120301</data>
    </edge>
    <edge source="ARG" target="PRT">
      <data key="d0">125796</data>
    </edge>
    <edge source="ARG" target="ROU">
      <data key="d0">29467</data>
    </edge>
    <edge source="ARG" target="RUS">
      <data key="d0">623648</data>
    </edge>
    <edge source="ARG" target="SAU">
      <data key="d0">67066</data>
    </edge>
    <edge source="ARG" target="IND">
      <data key="d0">29940</data>
    </edge>
    <edge source="ARG" target="SGP">
      <data key="d0">92421</data>
    </edge>
    <edge source="ARG" target="SVN">
      <data key="d0">75474</data>
    </edge>
    <edge source="ARG" target="ZAF">
      <data key="d0">868955</data>
    </edge>
    <edge source="ARG" target="ESP">
      <data key="d0">4070938</data>
    </edge>
    <edge source="ARG" target="SWE">
      <data key="d0">67130</data>
    </edge>
    <edge source="ARG" target="CHE">
      <data key="d0">1549975</data>
    </edge>
    <edge source="ARG" target="THA">
      <data key="d0">83805</data>
    </edge>
    <edge source="ARG" target="ARE">
      <data key="d0">232539</data>
    </edge>
    <edge source="ARG" target="TUN">
      <data key="d0">69052</data>
    </edge>
    <edge source="ARG" target="TUR">
      <data key="d0">501305</data>
    </edge>
    <edge source="ARG" target="UKR">
      <data key="d0">51209</data>
    </edge>
    <edge source="ARG" target="EGY">
      <data key="d0">246027</data>
    </edge>
    <edge source="ARG" target="GBR">
      <data key="d0">1816676</data>
    </edge>
    <edge source="ARG" target="USA">
      <data key="d0">29793896</data>
    </edge>
    <edge source="ARG" target="URY">
      <data key="d0">80517874</data>
    </edge>
    <edge source="AUS" target="DZA">
      <data key="d0">170381</data>
    </edge>
    <edge source="AUS" target="AZE">
      <data key="d0">28627</data>
    </edge>
    <edge source="AUS" target="ARG">
      <data key="d0">1170788</data>
    </edge>
    <edge source="AUS" target="AUT">
      <data key="d0">1839216</data>
    </edge>
    <edge source="AUS" target="ARM">
      <data key="d0">19630</data>
    </edge>
    <edge source="AUS" target="BEL">
      <data key="d0">12123834</data>
    </edge>
    <edge source="AUS" target="BWA">
      <data key="d0">49386</data>
    </edge>
    <edge source="AUS" target="BRA">
      <data key="d0">5427149</data>
    </edge>
    <edge source="AUS" target="BGR">
      <data key="d0">42991</data>
    </edge>
    <edge source="AUS" target="BLR">
      <data key="d0">22348</data>
    </edge>
    <edge source="AUS" target="KHM">
      <data key="d0">1052424</data>
    </edge>
    <edge source="AUS" target="CMR">
      <data key="d0">21753</data>
    </edge>
    <edge source="AUS" target="CAN">
      <data key="d0">37203669</data>
    </edge>
    <edge source="AUS" target="LKA">
      <data key="d0">946379</data>
    </edge>
    <edge source="AUS" target="CHL">
      <data key="d0">2666120</data>
    </edge>
    <edge source="AUS" target="CHN">
      <data key="d0">115419765</data>
    </edge>
    <edge source="AUS" target="COL">
      <data key="d0">486670</data>
    </edge>
    <edge source="AUS" target="CRI">
      <data key="d0">135867</data>
    </edge>
    <edge source="AUS" target="HRV">
      <data key="d0">26535</data>
    </edge>
    <edge source="AUS" target="CZE">
      <data key="d0">410575</data>
    </edge>
    <edge source="AUS" target="DNK">
      <data key="d0">27100988</data>
    </edge>
    <edge source="AUS" target="ECU">
      <data key="d0">33319</data>
    </edge>
    <edge source="AUS" target="SLV">
      <data key="d0">28411</data>
    </edge>
    <edge source="AUS" target="ETH">
      <data key="d0">12080</data>
    </edge>
    <edge source="AUS" target="FIN">
      <data key="d0">9464157</data>
    </edge>
    <edge source="AUS" target="FRA">
      <data key="d0">12642592</data>
    </edge>
    <edge source="AUS" target="GEO">
      <data key="d0">229952</data>
    </edge>
    <edge source="AUS" target="DEU">
      <data key="d0">77071976</data>
    </edge>
    <edge source="AUS" target="GHA">
      <data key="d0">1957942</data>
    </edge>
    <edge source="AUS" target="GRC">
      <data key="d0">1793925</data>
    </edge>
    <edge source="AUS" target="GTM">
      <data key="d0">12014</data>
    </edge>
    <edge source="AUS" target="HKG">
      <data key="d0">69512669</data>
    </edge>
    <edge source="AUS" target="HUN">
      <data key="d0">313372</data>
    </edge>
    <edge source="AUS" target="IDN">
      <data key="d0">8881848</data>
    </edge>
    <edge source="AUS" target="IRL">
      <data key="d0">903876</data>
    </edge>
    <edge source="AUS" target="ISR">
      <data key="d0">1256649</data>
    </edge>
    <edge source="AUS" target="ITA">
      <data key="d0">6259659</data>
    </edge>
    <edge source="AUS" target="CIV">
      <data key="d0">194816</data>
    </edge>
    <edge source="AUS" target="JPN">
      <data key="d0">39555724</data>
    </edge>
    <edge source="AUS" target="KAZ">
      <data key="d0">110618</data>
    </edge>
    <edge source="AUS" target="JOR">
      <data key="d0">184205</data>
    </edge>
    <edge source="AUS" target="KOR">
      <data key="d0">34084166</data>
    </edge>
    <edge source="AUS" target="LBN">
      <data key="d0">317418</data>
    </edge>
    <edge source="AUS" target="LVA">
      <data key="d0">238563</data>
    </edge>
    <edge source="AUS" target="LTU">
      <data key="d0">36524</data>
    </edge>
    <edge source="AUS" target="MDG">
      <data key="d0">143389</data>
    </edge>
    <edge source="AUS" target="MYS">
      <data key="d0">21875963</data>
    </edge>
    <edge source="AUS" target="MRT">
      <data key="d0">225035</data>
    </edge>
    <edge source="AUS" target="MUS">
      <data key="d0">499569</data>
    </edge>
    <edge source="AUS" target="MEX">
      <data key="d0">7791829</data>
    </edge>
    <edge source="AUS" target="MAR">
      <data key="d0">186471</data>
    </edge>
    <edge source="AUS" target="MOZ">
      <data key="d0">52870</data>
    </edge>
    <edge source="AUS" target="OMN">
      <data key="d0">280824</data>
    </edge>
    <edge source="AUS" target="NAM">
      <data key="d0">128046</data>
    </edge>
    <edge source="AUS" target="NLD">
      <data key="d0">11330885</data>
    </edge>
    <edge source="AUS" target="NZL">
      <data key="d0">581508623</data>
    </edge>
    <edge source="AUS" target="NIC">
      <data key="d0">11010</data>
    </edge>
    <edge source="AUS" target="NOR">
      <data key="d0">769639</data>
    </edge>
    <edge source="AUS" target="PAK">
      <data key="d0">495742</data>
    </edge>
    <edge source="AUS" target="PAN">
      <data key="d0">20076833</data>
    </edge>
    <edge source="AUS" target="PRY">
      <data key="d0">28869</data>
    </edge>
    <edge source="AUS" target="PER">
      <data key="d0">2012244</data>
    </edge>
    <edge source="AUS" target="PHL">
      <data key="d0">30570255</data>
    </edge>
    <edge source="AUS" target="POL">
      <data key="d0">1132417</data>
    </edge>
    <edge source="AUS" target="PRT">
      <data key="d0">480397</data>
    </edge>
    <edge source="AUS" target="ROU">
      <data key="d0">227067</data>
    </edge>
    <edge source="AUS" target="RUS">
      <data key="d0">2770943</data>
    </edge>
    <edge source="AUS" target="SAU">
      <data key="d0">1778710</data>
    </edge>
    <edge source="AUS" target="SEN">
      <data key="d0">381598</data>
    </edge>
    <edge source="AUS" target="SRB">
      <data key="d0">48441</data>
    </edge>
    <edge source="AUS" target="IND">
      <data key="d0">24270615</data>
    </edge>
    <edge source="AUS" target="SGP">
      <data key="d0">88320161</data>
    </edge>
    <edge source="AUS" target="SVK">
      <data key="d0">39235</data>
    </edge>
    <edge source="AUS" target="VNM">
      <data key="d0">8706603</data>
    </edge>
    <edge source="AUS" target="SVN">
      <data key="d0">541142</data>
    </edge>
    <edge source="AUS" target="ZAF">
      <data key="d0">24894480</data>
    </edge>
    <edge source="AUS" target="ZWE">
      <data key="d0">42722</data>
    </edge>
    <edge source="AUS" target="ESP">
      <data key="d0">8755349</data>
    </edge>
    <edge source="AUS" target="SWE">
      <data key="d0">2069749</data>
    </edge>
    <edge source="AUS" target="CHE">
      <data key="d0">279191575</data>
    </edge>
    <edge source="AUS" target="THA">
      <data key="d0">38256378</data>
    </edge>
    <edge source="AUS" target="TGO">
      <data key="d0">52262</data>
    </edge>
    <edge source="AUS" target="ARE">
      <data key="d0">15419483</data>
    </edge>
    <edge source="AUS" target="TUR">
      <data key="d0">2053353</data>
    </edge>
    <edge source="AUS" target="UGA">
      <data key="d0">55454</data>
    </edge>
    <edge source="AUS" target="UKR">
      <data key="d0">307685</data>
    </edge>
    <edge source="AUS" target="EGY">
      <data key="d0">448092</data>
    </edge>
    <edge source="AUS" target="GBR">
      <data key="d0">272340043</data>
    </edge>
    <edge source="AUS" target="TZA">
      <data key="d0">361833</data>
    </edge>
    <edge source="AUS" target="USA">
      <data key="d0">358149080</data>
    </edge>
    <edge source="AUS" target="BFA">
      <data key="d0">180533</data>
    </edge>
    <edge source="AUS" target="URY">
      <data key="d0">324135</data>
    </edge>
    <edge source="ARM" target="CAN">
      <data key="d0">178991</data>
    </edge>
    <edge source="ARM" target="FRA">
      <data key="d0">51574</data>
    </edge>
    <edge source="ARM" target="GEO">
      <data key="d0">6070651</data>
    </edge>
    <edge source="ARM" target="DEU">
      <data key="d0">35807</data>
    </edge>
    <edge source="ARM" target="HKG">
      <data key="d0">41681</data>
    </edge>
    <edge source="ARM" target="ITA">
      <data key="d0">187610</data>
    </edge>
    <edge source="ARM" target="KAZ">
      <data key="d0">788077</data>
    </edge>
    <edge source="ARM" target="LBN">
      <data key="d0">10880</data>
    </edge>
    <edge source="ARM" target="LTU">
      <data key="d0">180788</data>
    </edge>
    <edge source="ARM" target="PAN">
      <data key="d0">642462</data>
    </edge>
    <edge source="ARM" target="RUS">
      <data key="d0">2427654</data>
    </edge>
    <edge source="ARM" target="THA">
      <data key="d0">1748044</data>
    </edge>
    <edge source="ARM" target="ARE">
      <data key="d0">1796672</data>
    </edge>
    <edge source="ARM" target="TUR">
      <data key="d0">13450</data>
    </edge>
    <edge source="ARM" target="UKR">
      <data key="d0">22166</data>
    </edge>
    <edge source="ARM" target="GBR">
      <data key="d0">48550</data>
    </edge>
    <edge source="ARM" target="USA">
      <data key="d0">358287</data>
    </edge>
    <edge source="BOL" target="ARG">
      <data key="d0">427113</data>
    </edge>
    <edge source="BOL" target="BRA">
      <data key="d0">52349</data>
    </edge>
    <edge source="BOL" target="CAN">
      <data key="d0">942711</data>
    </edge>
    <edge source="BOL" target="CHL">
      <data key="d0">119268</data>
    </edge>
    <edge source="BOL" target="COL">
      <data key="d0">11039</data>
    </edge>
    <edge source="BOL" target="DNK">
      <data key="d0">28391</data>
    </edge>
    <edge source="BOL" target="ECU">
      <data key="d0">15544</data>
    </edge>
    <edge source="BOL" target="FRA">
      <data key="d0">188104</data>
    </edge>
    <edge source="BOL" target="DEU">
      <data key="d0">547795</data>
    </edge>
    <edge source="BOL" target="JPN">
      <data key="d0">22761</data>
    </edge>
    <edge source="BOL" target="MEX">
      <data key="d0">107553</data>
    </edge>
    <edge source="BOL" target="PAN">
      <data key="d0">462208</data>
    </edge>
    <edge source="BOL" target="PRY">
      <data key="d0">310922</data>
    </edge>
    <edge source="BOL" target="PER">
      <data key="d0">1213840</data>
    </edge>
    <edge source="BOL" target="ESP">
      <data key="d0">289832</data>
    </edge>
    <edge source="BOL" target="CHE">
      <data key="d0">13018</data>
    </edge>
    <edge source="BOL" target="ARE">
      <data key="d0">270035</data>
    </edge>
    <edge source="BOL" target="GBR">
      <data key="d0">47977</data>
    </edge>
    <edge source="BOL" target="USA">
      <data key="d0">67201968</data>
    </edge>
    <edge source="BOL" target="URY">
      <data key="d0">17500</data>
    </edge>
    <edge source="BRA" target="ALB">
      <data key="d0">26845</data>
    </edge>
    <edge source="BRA" target="DZA">
      <data key="d0">1379398</data>
    </edge>
    <edge source="BRA" target="AZE">
      <data key="d0">18383</data>
    </edge>
    <edge source="BRA" target="ARG">
      <data key="d0">184893748</data>
    </edge>
    <edge source="BRA" target="AUS">
      <data key="d0">7745282</data>
    </edge>
    <edge source="BRA" target="AUT">
      <data key="d0">320353</data>
    </edge>
    <edge source="BRA" target="ARM">
      <data key="d0">11630</data>
    </edge>
    <edge source="BRA" target="BEL">
      <data key="d0">34087933</data>
    </edge>
    <edge source="BRA" target="BOL">
      <data key="d0">24594673</data>
    </edge>
    <edge source="BRA" target="BWA">
      <data key="d0">17332</data>
    </edge>
    <edge source="BRA" target="BGR">
      <data key="d0">200973</data>
    </edge>
    <edge source="BRA" target="KHM">
      <data key="d0">32300</data>
    </edge>
    <edge source="BRA" target="CAN">
      <data key="d0">12690893</data>
    </edge>
    <edge source="BRA" target="CAF">
      <data key="d0">11747</data>
    </edge>
    <edge source="BRA" target="CHL">
      <data key="d0">46769049</data>
    </edge>
    <edge source="BRA" target="CHN">
      <data key="d0">8564895</data>
    </edge>
    <edge source="BRA" target="COL">
      <data key="d0">46996649</data>
    </edge>
    <edge source="BRA" target="CRI">
      <data key="d0">14228680</data>
    </edge>
    <edge source="BRA" target="HRV">
      <data key="d0">44780</data>
    </edge>
    <edge source="BRA" target="CZE">
      <data key="d0">781836</data>
    </edge>
    <edge source="BRA" target="BEN">
      <data key="d0">54742</data>
    </edge>
    <edge source="BRA" target="DNK">
      <data key="d0">786921</data>
    </edge>
    <edge source="BRA" target="ECU">
      <data key="d0">19224463</data>
    </edge>
    <edge source="BRA" target="SLV">
      <data key="d0">2182927</data>
    </edge>
    <edge source="BRA" target="EST">
      <data key="d0">21922311</data>
    </edge>
    <edge source="BRA" target="FIN">
      <data key="d0">896368</data>
    </edge>
    <edge source="BRA" target="FRA">
      <data key="d0">13812746</data>
    </edge>
    <edge source="BRA" target="GEO">
      <data key="d0">511434</data>
    </edge>
    <edge source="BRA" target="GMB">
      <data key="d0">28521</data>
    </edge>
    <edge source="BRA" target="PSE">
      <data key="d0">25719</data>
    </edge>
    <edge source="BRA" target="DEU">
      <data key="d0">93312888</data>
    </edge>
    <edge source="BRA" target="GHA">
      <data key="d0">595494</data>
    </edge>
    <edge source="BRA" target="GRC">
      <data key="d0">202911</data>
    </edge>
    <edge source="BRA" target="GTM">
      <data key="d0">5716773</data>
    </edge>
    <edge source="BRA" target="HND">
      <data key="d0">1805032</data>
    </edge>
    <edge source="BRA" target="HKG">
      <data key="d0">3230001</data>
    </edge>
    <edge source="BRA" target="HUN">
      <data key="d0">626045</data>
    </edge>
    <edge source="BRA" target="IDN">
      <data key="d0">2122850</data>
    </edge>
    <edge source="BRA" target="IRL">
      <data key="d0">4246632</data>
    </edge>
    <edge source="BRA" target="ISR">
      <data key="d0">6034192</data>
    </edge>
    <edge source="BRA" target="ITA">
      <data key="d0">8787997</data>
    </edge>
    <edge source="BRA" target="CIV">
      <data key="d0">75907</data>
    </edge>
    <edge source="BRA" target="JAM">
      <data key="d0">1717287</data>
    </edge>
    <edge source="BRA" target="JPN">
      <data key="d0">23889006</data>
    </edge>
    <edge source="BRA" target="KAZ">
      <data key="d0">96895</data>
    </edge>
    <edge source="BRA" target="JOR">
      <data key="d0">1075786</data>
    </edge>
    <edge source="BRA" target="KOR">
      <data key="d0">3834129</data>
    </edge>
    <edge source="BRA" target="LBN">
      <data key="d0">900063</data>
    </edge>
    <edge source="BRA" target="LVA">
      <data key="d0">186663</data>
    </edge>
    <edge source="BRA" target="LTU">
      <data key="d0">369794</data>
    </edge>
    <edge source="BRA" target="MDG">
      <data key="d0">18569</data>
    </edge>
    <edge source="BRA" target="MWI">
      <data key="d0">17948</data>
    </edge>
    <edge source="BRA" target="MYS">
      <data key="d0">407192</data>
    </edge>
    <edge source="BRA" target="MRT">
      <data key="d0">1336914</data>
    </edge>
    <edge source="BRA" target="MUS">
      <data key="d0">62126</data>
    </edge>
    <edge source="BRA" target="MEX">
      <data key="d0">35990202</data>
    </edge>
    <edge source="BRA" target="MDA">
      <data key="d0">29727</data>
    </edge>
    <edge source="BRA" target="MAR">
      <data key="d0">242857</data>
    </edge>
    <edge source="BRA" target="MOZ">
      <data key="d0">1041516</data>
    </edge>
    <edge source="BRA" target="OMN">
      <data key="d0">4692851</data>
    </edge>
    <edge source="BRA" target="NAM">
      <data key="d0">91562</data>
    </edge>
    <edge source="BRA" target="NLD">
      <data key="d0">9847713</data>
    </edge>
    <edge source="BRA" target="NZL">
      <data key="d0">510861</data>
    </edge>
    <edge source="BRA" target="NIC">
      <data key="d0">1916702</data>
    </edge>
    <edge source="BRA" target="NOR">
      <data key="d0">245870</data>
    </edge>
    <edge source="BRA" target="PAK">
      <data key="d0">4729053</data>
    </edge>
    <edge source="BRA" target="PAN">
      <data key="d0">6588467</data>
    </edge>
    <edge source="BRA" target="PRY">
      <data key="d0">68768315</data>
    </edge>
    <edge source="BRA" target="PER">
      <data key="d0">24257269</data>
    </edge>
    <edge source="BRA" target="PHL">
      <data key="d0">4077115</data>
    </edge>
    <edge source="BRA" target="POL">
      <data key="d0">1099063</data>
    </edge>
    <edge source="BRA" target="PRT">
      <data key="d0">9443059</data>
    </edge>
    <edge source="BRA" target="ROU">
      <data key="d0">1912813</data>
    </edge>
    <edge source="BRA" target="RUS">
      <data key="d0">2638538</data>
    </edge>
    <edge source="BRA" target="SAU">
      <data key="d0">7488124</data>
    </edge>
    <edge source="BRA" target="SEN">
      <data key="d0">244788</data>
    </edge>
    <edge source="BRA" target="SRB">
      <data key="d0">42706</data>
    </edge>
    <edge source="BRA" target="IND">
      <data key="d0">8971135</data>
    </edge>
    <edge source="BRA" target="SGP">
      <data key="d0">15566404</data>
    </edge>
    <edge source="BRA" target="SVK">
      <data key="d0">454979</data>
    </edge>
    <edge source="BRA" target="VNM">
      <data key="d0">172325</data>
    </edge>
    <edge source="BRA" target="SVN">
      <data key="d0">90152</data>
    </edge>
    <edge source="BRA" target="ZAF">
      <data key="d0">5558863</data>
    </edge>
    <edge source="BRA" target="ZWE">
      <data key="d0">12599</data>
    </edge>
    <edge source="BRA" target="ESP">
      <data key="d0">12353167</data>
    </edge>
    <edge source="BRA" target="SWE">
      <data key="d0">5323122</data>
    </edge>
    <edge source="BRA" target="CHE">
      <data key="d0">18982274</data>
    </edge>
    <edge source="BRA" target="THA">
      <data key="d0">12677614</data>
    </edge>
    <edge source="BRA" target="TGO">
      <data key="d0">99081</data>
    </edge>
    <edge source="BRA" target="ARE">
      <data key="d0">8260440</data>
    </edge>
    <edge source="BRA" target="TUN">
      <data key="d0">723850</data>
    </edge>
    <edge source="BRA" target="TUR">
      <data key="d0">2035723</data>
    </edge>
    <edge source="BRA" target="UKR">
      <data key="d0">934853</data>
    </edge>
    <edge source="BRA" target="MKD">
      <data key="d0">14359</data>
    </edge>
    <edge source="BRA" target="EGY">
      <data key="d0">1183241</data>
    </edge>
    <edge source="BRA" target="GBR">
      <data key="d0">30154226</data>
    </edge>
    <edge source="BRA" target="TZA">
      <data key="d0">207185</data>
    </edge>
    <edge source="BRA" target="USA">
      <data key="d0">360948458</data>
    </edge>
    <edge source="BRA" target="BFA">
      <data key="d0">636988</data>
    </edge>
    <edge source="BRA" target="URY">
      <data key="d0">36251404</data>
    </edge>
    <edge source="LKA" target="AZE">
      <data key="d0">51904</data>
    </edge>
    <edge source="LKA" target="ARG">
      <data key="d0">112330</data>
    </edge>
    <edge source="LKA" target="AUS">
      <data key="d0">5403580</data>
    </edge>
    <edge source="LKA" target="AUT">
      <data key="d0">10324025</data>
    </edge>
    <edge source="LKA" target="BEL">
      <data key="d0">3177897</data>
    </edge>
    <edge source="LKA" target="BRA">
      <data key="d0">228504</data>
    </edge>
    <edge source="LKA" target="BGR">
      <data key="d0">21465</data>
    </edge>
    <edge source="LKA" target="BLR">
      <data key="d0">27500</data>
    </edge>
    <edge source="LKA" target="KHM">
      <data key="d0">458565</data>
    </edge>
    <edge source="LKA" target="CMR">
      <data key="d0">21428</data>
    </edge>
    <edge source="LKA" target="CAN">
      <data key="d0">2348413</data>
    </edge>
    <edge source="LKA" target="CHL">
      <data key="d0">91982</data>
    </edge>
    <edge source="LKA" target="CHN">
      <data key="d0">1239754</data>
    </edge>
    <edge source="LKA" target="CZE">
      <data key="d0">307440</data>
    </edge>
    <edge source="LKA" target="BEN">
      <data key="d0">24479</data>
    </edge>
    <edge source="LKA" target="DNK">
      <data key="d0">1570563</data>
    </edge>
    <edge source="LKA" target="EST">
      <data key="d0">129689</data>
    </edge>
    <edge source="LKA" target="FIN">
      <data key="d0">197845</data>
    </edge>
    <edge source="LKA" target="FRA">
      <data key="d0">7433192</data>
    </edge>
    <edge source="LKA" target="DEU">
      <data key="d0">17997998</data>
    </edge>
    <edge source="LKA" target="GHA">
      <data key="d0">109425</data>
    </edge>
    <edge source="LKA" target="GRC">
      <data key="d0">112213</data>
    </edge>
    <edge source="LKA" target="HKG">
      <data key="d0">4893615</data>
    </edge>
    <edge source="LKA" target="HUN">
      <data key="d0">90207</data>
    </edge>
    <edge source="LKA" target="IDN">
      <data key="d0">93759</data>
    </edge>
    <edge source="LKA" target="IRL">
      <data key="d0">187506</data>
    </edge>
    <edge source="LKA" target="ISR">
      <data key="d0">335428</data>
    </edge>
    <edge source="LKA" target="ITA">
      <data key="d0">1823405</data>
    </edge>
    <edge source="LKA" target="JPN">
      <data key="d0">9653501</data>
    </edge>
    <edge source="LKA" target="KAZ">
      <data key="d0">62470</data>
    </edge>
    <edge source="LKA" target="JOR">
      <data key="d0">283008</data>
    </edge>
    <edge source="LKA" target="KOR">
      <data key="d0">799056</data>
    </edge>
    <edge source="LKA" target="LBN">
      <data key="d0">86607</data>
    </edge>
    <edge source="LKA" target="LTU">
      <data key="d0">20079</data>
    </edge>
    <edge source="LKA" target="MYS">
      <data key="d0">706003</data>
    </edge>
    <edge source="LKA" target="MUS">
      <data key="d0">165912</data>
    </edge>
    <edge source="LKA" target="MEX">
      <data key="d0">21384</data>
    </edge>
    <edge source="LKA" target="MDA">
      <data key="d0">70077</data>
    </edge>
    <edge source="LKA" target="MAR">
      <data key="d0">20780</data>
    </edge>
    <edge source="LKA" target="OMN">
      <data key="d0">189623</data>
    </edge>
    <edge source="LKA" target="NLD">
      <data key="d0">1183590</data>
    </edge>
    <edge source="LKA" target="NZL">
      <data key="d0">470684</data>
    </edge>
    <edge source="LKA" target="NOR">
      <data key="d0">1147422</data>
    </edge>
    <edge source="LKA" target="PAK">
      <data key="d0">552696</data>
    </edge>
    <edge source="LKA" target="PER">
      <data key="d0">22862</data>
    </edge>
    <edge source="LKA" target="POL">
      <data key="d0">1099470</data>
    </edge>
    <edge source="LKA" target="PRT">
      <data key="d0">50896</data>
    </edge>
    <edge source="LKA" target="ROU">
      <data key="d0">94928</data>
    </edge>
    <edge source="LKA" target="RUS">
      <data key="d0">1180140</data>
    </edge>
    <edge source="LKA" target="SAU">
      <data key="d0">1583720</data>
    </edge>
    <edge source="LKA" target="IND">
      <data key="d0">16119765</data>
    </edge>
    <edge source="LKA" target="SGP">
      <data key="d0">1003382</data>
    </edge>
    <edge source="LKA" target="SVK">
      <data key="d0">64527</data>
    </edge>
    <edge source="LKA" target="VNM">
      <data key="d0">267567</data>
    </edge>
    <edge source="LKA" target="SVN">
      <data key="d0">84994</data>
    </edge>
    <edge source="LKA" target="ZAF">
      <data key="d0">282493</data>
    </edge>
    <edge source="LKA" target="ZWE">
      <data key="d0">19233</data>
    </edge>
    <edge source="LKA" target="ESP">
      <data key="d0">1212987</data>
    </edge>
    <edge source="LKA" target="SWE">
      <data key="d0">1176175</data>
    </edge>
    <edge source="LKA" target="CHE">
      <data key="d0">1950770</data>
    </edge>
    <edge source="LKA" target="THA">
      <data key="d0">473964</data>
    </edge>
    <edge source="LKA" target="ARE">
      <data key="d0">5220454</data>
    </edge>
    <edge source="LKA" target="TUR">
      <data key="d0">380904</data>
    </edge>
    <edge source="LKA" target="UKR">
      <data key="d0">208104</data>
    </edge>
    <edge source="LKA" target="EGY">
      <data key="d0">319960</data>
    </edge>
    <edge source="LKA" target="GBR">
      <data key="d0">24348452</data>
    </edge>
    <edge source="LKA" target="TZA">
      <data key="d0">6645956</data>
    </edge>
    <edge source="LKA" target="USA">
      <data key="d0">49001470</data>
    </edge>
    <edge source="LKA" target="URY">
      <data key="d0">43631</data>
    </edge>
    <edge source="CHL" target="DZA">
      <data key="d0">126406</data>
    </edge>
    <edge source="CHL" target="ARG">
      <data key="d0">29481330</data>
    </edge>
    <edge source="CHL" target="AUS">
      <data key="d0">552008</data>
    </edge>
    <edge source="CHL" target="AUT">
      <data key="d0">40091</data>
    </edge>
    <edge source="CHL" target="BEL">
      <data key="d0">133215</data>
    </edge>
    <edge source="CHL" target="BOL">
      <data key="d0">131544242</data>
    </edge>
    <edge source="CHL" target="BRA">
      <data key="d0">21817744</data>
    </edge>
    <edge source="CHL" target="BGR">
      <data key="d0">12552</data>
    </edge>
    <edge source="CHL" target="CMR">
      <data key="d0">49366</data>
    </edge>
    <edge source="CHL" target="CAN">
      <data key="d0">1786728</data>
    </edge>
    <edge source="CHL" target="CHN">
      <data key="d0">301362</data>
    </edge>
    <edge source="CHL" target="COL">
      <data key="d0">14915637</data>
    </edge>
    <edge source="CHL" target="CRI">
      <data key="d0">4413748</data>
    </edge>
    <edge source="CHL" target="DNK">
      <data key="d0">334357</data>
    </edge>
    <edge source="CHL" target="ECU">
      <data key="d0">19325078</data>
    </edge>
    <edge source="CHL" target="SLV">
      <data key="d0">534443</data>
    </edge>
    <edge source="CHL" target="FRA">
      <data key="d0">217839</data>
    </edge>
    <edge source="CHL" target="DEU">
      <data key="d0">733721</data>
    </edge>
    <edge source="CHL" target="GHA">
      <data key="d0">10799</data>
    </edge>
    <edge source="CHL" target="GRC">
      <data key="d0">24285</data>
    </edge>
    <edge source="CHL" target="GTM">
      <data key="d0">3382269</data>
    </edge>
    <edge source="CHL" target="HND">
      <data key="d0">442871</data>
    </edge>
    <edge source="CHL" target="IRL">
      <data key="d0">110174</data>
    </edge>
    <edge source="CHL" target="ISR">
      <data key="d0">287591</data>
    </edge>
    <edge source="CHL" target="ITA">
      <data key="d0">59432</data>
    </edge>
    <edge source="CHL" target="JAM">
      <data key="d0">187683</data>
    </edge>
    <edge source="CHL" target="JPN">
      <data key="d0">1107885</data>
    </edge>
    <edge source="CHL" target="MYS">
      <data key="d0">476432</data>
    </edge>
    <edge source="CHL" target="MEX">
      <data key="d0">26353092</data>
    </edge>
    <edge source="CHL" target="NLD">
      <data key="d0">335073</data>
    </edge>
    <edge source="CHL" target="NZL">
      <data key="d0">1075994</data>
    </edge>
    <edge source="CHL" target="NIC">
      <data key="d0">301571</data>
    </edge>
    <edge source="CHL" target="NOR">
      <data key="d0">169089</data>
    </edge>
    <edge source="CHL" target="PAK">
      <data key="d0">60390</data>
    </edge>
    <edge source="CHL" target="PAN">
      <data key="d0">5255157</data>
    </edge>
    <edge source="CHL" target="PRY">
      <data key="d0">38728473</data>
    </edge>
    <edge source="CHL" target="PER">
      <data key="d0">130263894</data>
    </edge>
    <edge source="CHL" target="PHL">
      <data key="d0">286256</data>
    </edge>
    <edge source="CHL" target="RUS">
      <data key="d0">150816</data>
    </edge>
    <edge source="CHL" target="IND">
      <data key="d0">31403</data>
    </edge>
    <edge source="CHL" target="SGP">
      <data key="d0">106087</data>
    </edge>
    <edge source="CHL" target="VNM">
      <data key="d0">38253</data>
    </edge>
    <edge source="CHL" target="ZAF">
      <data key="d0">824910</data>
    </edge>
    <edge source="CHL" target="ESP">
      <data key="d0">1559054</data>
    </edge>
    <edge source="CHL" target="CHE">
      <data key="d0">3220226</data>
    </edge>
    <edge source="CHL" target="THA">
      <data key="d0">98634</data>
    </edge>
    <edge source="CHL" target="ARE">
      <data key="d0">1246991</data>
    </edge>
    <edge source="CHL" target="TUR">
      <data key="d0">27219</data>
    </edge>
    <edge source="CHL" target="EGY">
      <data key="d0">380798</data>
    </edge>
    <edge source="CHL" target="GBR">
      <data key="d0">420214</data>
    </edge>
    <edge source="CHL" target="USA">
      <data key="d0">17167463</data>
    </edge>
    <edge source="CHL" target="URY">
      <data key="d0">5604847</data>
    </edge>
    <edge source="COL" target="DZA">
      <data key="d0">28217</data>
    </edge>
    <edge source="COL" target="ARG">
      <data key="d0">7739455</data>
    </edge>
    <edge source="COL" target="AUS">
      <data key="d0">1068027</data>
    </edge>
    <edge source="COL" target="AUT">
      <data key="d0">56957</data>
    </edge>
    <edge source="COL" target="ARM">
      <data key="d0">654313</data>
    </edge>
    <edge source="COL" target="BEL">
      <data key="d0">400617</data>
    </edge>
    <edge source="COL" target="BOL">
      <data key="d0">6445179</data>
    </edge>
    <edge source="COL" target="BRA">
      <data key="d0">11745031</data>
    </edge>
    <edge source="COL" target="BGR">
      <data key="d0">16902</data>
    </edge>
    <edge source="COL" target="CAN">
      <data key="d0">2696020</data>
    </edge>
    <edge source="COL" target="CHL">
      <data key="d0">20620896</data>
    </edge>
    <edge source="COL" target="CHN">
      <data key="d0">667845</data>
    </edge>
    <edge source="COL" target="CRI">
      <data key="d0">17382947</data>
    </edge>
    <edge source="COL" target="DNK">
      <data key="d0">233401</data>
    </edge>
    <edge source="COL" target="ECU">
      <data key="d0">84883280</data>
    </edge>
    <edge source="COL" target="SLV">
      <data key="d0">4701558</data>
    </edge>
    <edge source="COL" target="FRA">
      <data key="d0">2570116</data>
    </edge>
    <edge source="COL" target="DEU">
      <data key="d0">5448612</data>
    </edge>
    <edge source="COL" target="GHA">
      <data key="d0">52975</data>
    </edge>
    <edge source="COL" target="GRC">
      <data key="d0">37068</data>
    </edge>
    <edge source="COL" target="GTM">
      <data key="d0">10749651</data>
    </edge>
    <edge source="COL" target="HND">
      <data key="d0">4640819</data>
    </edge>
    <edge source="COL" target="HKG">
      <data key="d0">212824</data>
    </edge>
    <edge source="COL" target="IRL">
      <data key="d0">49271</data>
    </edge>
    <edge source="COL" target="ISR">
      <data key="d0">7479556</data>
    </edge>
    <edge source="COL" target="ITA">
      <data key="d0">1342346</data>
    </edge>
    <edge source="COL" target="CIV">
      <data key="d0">97041</data>
    </edge>
    <edge source="COL" target="JAM">
      <data key="d0">2102748</data>
    </edge>
    <edge source="COL" target="JPN">
      <data key="d0">723571</data>
    </edge>
    <edge source="COL" target="KOR">
      <data key="d0">684591</data>
    </edge>
    <edge source="COL" target="LBN">
      <data key="d0">66354</data>
    </edge>
    <edge source="COL" target="LTU">
      <data key="d0">247233</data>
    </edge>
    <edge source="COL" target="MDG">
      <data key="d0">13088</data>
    </edge>
    <edge source="COL" target="MYS">
      <data key="d0">583976</data>
    </edge>
    <edge source="COL" target="MEX">
      <data key="d0">38772970</data>
    </edge>
    <edge source="COL" target="NLD">
      <data key="d0">1183141</data>
    </edge>
    <edge source="COL" target="NZL">
      <data key="d0">1040803</data>
    </edge>
    <edge source="COL" target="NIC">
      <data key="d0">1172641</data>
    </edge>
    <edge source="COL" target="NOR">
      <data key="d0">45883</data>
    </edge>
    <edge source="COL" target="PAN">
      <data key="d0">22714887</data>
    </edge>
    <edge source="COL" target="PRY">
      <data key="d0">1988235</data>
    </edge>
    <edge source="COL" target="PER">
      <data key="d0">53260608</data>
    </edge>
    <edge source="COL" target="POL">
      <data key="d0">197791</data>
    </edge>
    <edge source="COL" target="PRT">
      <data key="d0">26001</data>
    </edge>
    <edge source="COL" target="RUS">
      <data key="d0">4950930</data>
    </edge>
    <edge source="COL" target="SAU">
      <data key="d0">262363</data>
    </edge>
    <edge source="COL" target="SGP">
      <data key="d0">108957</data>
    </edge>
    <edge source="COL" target="SVK">
      <data key="d0">83900</data>
    </edge>
    <edge source="COL" target="ZAF">
      <data key="d0">487445</data>
    </edge>
    <edge source="COL" target="ESP">
      <data key="d0">1871756</data>
    </edge>
    <edge source="COL" target="SWE">
      <data key="d0">464302</data>
    </edge>
    <edge source="COL" target="CHE">
      <data key="d0">678565</data>
    </edge>
    <edge source="COL" target="THA">
      <data key="d0">86838</data>
    </edge>
    <edge source="COL" target="ARE">
      <data key="d0">215335</data>
    </edge>
    <edge source="COL" target="TUR">
      <data key="d0">1176559</data>
    </edge>
    <edge source="COL" target="UKR">
      <data key="d0">105157</data>
    </edge>
    <edge source="COL" target="GBR">
      <data key="d0">2693529</data>
    </edge>
    <edge source="COL" target="USA">
      <data key="d0">101247509</data>
    </edge>
    <edge source="COL" target="URY">
      <data key="d0">1436430</data>
    </edge>
    <edge source="CRI" target="ARG">
      <data key="d0">1559319</data>
    </edge>
    <edge source="CRI" target="AUS">
      <data key="d0">2539780</data>
    </edge>
    <edge source="CRI" target="BEL">
      <data key="d0">22941142</data>
    </edge>
    <edge source="CRI" target="BOL">
      <data key="d0">87342</data>
    </edge>
    <edge source="CRI" target="BRA">
      <data key="d0">8509830</data>
    </edge>
    <edge source="CRI" target="CMR">
      <data key="d0">267120</data>
    </edge>
    <edge source="CRI" target="CAN">
      <data key="d0">10206779</data>
    </edge>
    <edge source="CRI" target="LKA">
      <data key="d0">31769</data>
    </edge>
    <edge source="CRI" target="CHL">
      <data key="d0">978425</data>
    </edge>
    <edge source="CRI" target="CHN">
      <data key="d0">5829176</data>
    </edge>
    <edge source="CRI" target="COL">
      <data key="d0">7932566</data>
    </edge>
    <edge source="CRI" target="CZE">
      <data key="d0">30230</data>
    </edge>
    <edge source="CRI" target="ECU">
      <data key="d0">1498980</data>
    </edge>
    <edge source="CRI" target="SLV">
      <data key="d0">9822463</data>
    </edge>
    <edge source="CRI" target="FRA">
      <data key="d0">58505422</data>
    </edge>
    <edge source="CRI" target="DEU">
      <data key="d0">88758</data>
    </edge>
    <edge source="CRI" target="GTM">
      <data key="d0">17619393</data>
    </edge>
    <edge source="CRI" target="HND">
      <data key="d0">16245854</data>
    </edge>
    <edge source="CRI" target="HKG">
      <data key="d0">5312271</data>
    </edge>
    <edge source="CRI" target="HUN">
      <data key="d0">76961</data>
    </edge>
    <edge source="CRI" target="IRL">
      <data key="d0">530008</data>
    </edge>
    <edge source="CRI" target="ISR">
      <data key="d0">41533</data>
    </edge>
    <edge source="CRI" target="ITA">
      <data key="d0">107732</data>
    </edge>
    <edge source="CRI" target="JAM">
      <data key="d0">2973934</data>
    </edge>
    <edge source="CRI" target="JPN">
      <data key="d0">4067217</data>
    </edge>
    <edge source="CRI" target="KOR">
      <data key="d0">3118875</data>
    </edge>
    <edge source="CRI" target="LBN">
      <data key="d0">16931</data>
    </edge>
    <edge source="CRI" target="MYS">
      <data key="d0">9614219</data>
    </edge>
    <edge source="CRI" target="MEX">
      <data key="d0">16434554</data>
    </edge>
    <edge source="CRI" target="MOZ">
      <data key="d0">10800</data>
    </edge>
    <edge source="CRI" target="NLD">
      <data key="d0">7523007</data>
    </edge>
    <edge source="CRI" target="NIC">
      <data key="d0">28514194</data>
    </edge>
    <edge source="CRI" target="PAN">
      <data key="d0">45473725</data>
    </edge>
    <edge source="CRI" target="PER">
      <data key="d0">376346</data>
    </edge>
    <edge source="CRI" target="PHL">
      <data key="d0">45777</data>
    </edge>
    <edge source="CRI" target="POL">
      <data key="d0">19033</data>
    </edge>
    <edge source="CRI" target="IND">
      <data key="d0">260802</data>
    </edge>
    <edge source="CRI" target="SGP">
      <data key="d0">1611685</data>
    </edge>
    <edge source="CRI" target="VNM">
      <data key="d0">134823</data>
    </edge>
    <edge source="CRI" target="SVN">
      <data key="d0">31750</data>
    </edge>
    <edge source="CRI" target="ESP">
      <data key="d0">413103</data>
    </edge>
    <edge source="CRI" target="SWE">
      <data key="d0">33270</data>
    </edge>
    <edge source="CRI" target="ARE">
      <data key="d0">51808</data>
    </edge>
    <edge source="CRI" target="GBR">
      <data key="d0">575750</data>
    </edge>
    <edge source="CRI" target="USA">
      <data key="d0">295631058</data>
    </edge>
    <edge source="CRI" target="URY">
      <data key="d0">22666</data>
    </edge>
    <edge source="DNK" target="ALB">
      <data key="d0">26448</data>
    </edge>
    <edge source="DNK" target="DZA">
      <data key="d0">1584736</data>
    </edge>
    <edge source="DNK" target="AZE">
      <data key="d0">181273</data>
    </edge>
    <edge source="DNK" target="ARG">
      <data key="d0">8997830</data>
    </edge>
    <edge source="DNK" target="AUS">
      <data key="d0">48191646</data>
    </edge>
    <edge source="DNK" target="AUT">
      <data key="d0">29727150</data>
    </edge>
    <edge source="DNK" target="ARM">
      <data key="d0">186612</data>
    </edge>
    <edge source="DNK" target="BEL">
      <data key="d0">119607071</data>
    </edge>
    <edge source="DNK" target="BOL">
      <data key="d0">208958</data>
    </edge>
    <edge source="DNK" target="BRA">
      <data key="d0">23238576</data>
    </edge>
    <edge source="DNK" target="BGR">
      <data key="d0">4644363</data>
    </edge>
    <edge source="DNK" target="BDI">
      <data key="d0">62744</data>
    </edge>
    <edge source="DNK" target="BLR">
      <data key="d0">1063137</data>
    </edge>
    <edge source="DNK" target="KHM">
      <data key="d0">20323</data>
    </edge>
    <edge source="DNK" target="CMR">
      <data key="d0">87746</data>
    </edge>
    <edge source="DNK" target="CAN">
      <data key="d0">80678698</data>
    </edge>
    <edge source="DNK" target="LKA">
      <data key="d0">309515</data>
    </edge>
    <edge source="DNK" target="CHL">
      <data key="d0">6028462</data>
    </edge>
    <edge source="DNK" target="CHN">
      <data key="d0">60797981</data>
    </edge>
    <edge source="DNK" target="COL">
      <data key="d0">2193555</data>
    </edge>
    <edge source="DNK" target="CRI">
      <data key="d0">431717</data>
    </edge>
    <edge source="DNK" target="HRV">
      <data key="d0">1807355</data>
    </edge>
    <edge source="DNK" target="CZE">
      <data key="d0">41576164</data>
    </edge>
    <edge source="DNK" target="ECU">
      <data key="d0">738864</data>
    </edge>
    <edge source="DNK" target="SLV">
      <data key="d0">49946</data>
    </edge>
    <edge source="DNK" target="ETH">
      <data key="d0">24770</data>
    </edge>
    <edge source="DNK" target="EST">
      <data key="d0">8570943</data>
    </edge>
    <edge source="DNK" target="FIN">
      <data key="d0">105643047</data>
    </edge>
    <edge source="DNK" target="FRA">
      <data key="d0">159975513</data>
    </edge>
    <edge source="DNK" target="GEO">
      <data key="d0">144753</data>
    </edge>
    <edge source="DNK" target="DEU">
      <data key="d0">596720405</data>
    </edge>
    <edge source="DNK" target="GHA">
      <data key="d0">817084</data>
    </edge>
    <edge source="DNK" target="GRC">
      <data key="d0">11393689</data>
    </edge>
    <edge source="DNK" target="GTM">
      <data key="d0">267364</data>
    </edge>
    <edge source="DNK" target="HKG">
      <data key="d0">13547872</data>
    </edge>
    <edge source="DNK" target="HUN">
      <data key="d0">57998645</data>
    </edge>
    <edge source="DNK" target="IDN">
      <data key="d0">1919075</data>
    </edge>
    <edge source="DNK" target="IRL">
      <data key="d0">20425443</data>
    </edge>
    <edge source="DNK" target="ISR">
      <data key="d0">8469404</data>
    </edge>
    <edge source="DNK" target="ITA">
      <data key="d0">84194169</data>
    </edge>
    <edge source="DNK" target="CIV">
      <data key="d0">219950</data>
    </edge>
    <edge source="DNK" target="JAM">
      <data key="d0">207641</data>
    </edge>
    <edge source="DNK" target="JPN">
      <data key="d0">83370879</data>
    </edge>
    <edge source="DNK" target="KAZ">
      <data key="d0">993169</data>
    </edge>
    <edge source="DNK" target="JOR">
      <data key="d0">1769077</data>
    </edge>
    <edge source="DNK" target="KOR">
      <data key="d0">12306597</data>
    </edge>
    <edge source="DNK" target="KGZ">
      <data key="d0">141731</data>
    </edge>
    <edge source="DNK" target="LBN">
      <data key="d0">1284945</data>
    </edge>
    <edge source="DNK" target="LVA">
      <data key="d0">8305548</data>
    </edge>
    <edge source="DNK" target="LTU">
      <data key="d0">11236393</data>
    </edge>
    <edge source="DNK" target="MYS">
      <data key="d0">4171851</data>
    </edge>
    <edge source="DNK" target="MRT">
      <data key="d0">35104</data>
    </edge>
    <edge source="DNK" target="MUS">
      <data key="d0">202975</data>
    </edge>
    <edge source="DNK" target="MEX">
      <data key="d0">12835589</data>
    </edge>
    <edge source="DNK" target="MDA">
      <data key="d0">148039</data>
    </edge>
    <edge source="DNK" target="MAR">
      <data key="d0">1087523</data>
    </edge>
    <edge source="DNK" target="MOZ">
      <data key="d0">26039</data>
    </edge>
    <edge source="DNK" target="OMN">
      <data key="d0">163130</data>
    </edge>
    <edge source="DNK" target="NAM">
      <data key="d0">249658</data>
    </edge>
    <edge source="DNK" target="NLD">
      <data key="d0">205471566</data>
    </edge>
    <edge source="DNK" target="NZL">
      <data key="d0">4758666</data>
    </edge>
    <edge source="DNK" target="NIC">
      <data key="d0">84945</data>
    </edge>
    <edge source="DNK" target="NER">
      <data key="d0">26706</data>
    </edge>
    <edge source="DNK" target="NOR">
      <data key="d0">528204871</data>
    </edge>
    <edge source="DNK" target="PAK">
      <data key="d0">524958</data>
    </edge>
    <edge source="DNK" target="PAN">
      <data key="d0">262815</data>
    </edge>
    <edge source="DNK" target="PRY">
      <data key="d0">343919</data>
    </edge>
    <edge source="DNK" target="PER">
      <data key="d0">1192185</data>
    </edge>
    <edge source="DNK" target="PHL">
      <data key="d0">1072087</data>
    </edge>
    <edge source="DNK" target="POL">
      <data key="d0">91094074</data>
    </edge>
    <edge source="DNK" target="PRT">
      <data key="d0">13383278</data>
    </edge>
    <edge source="DNK" target="ROU">
      <data key="d0">6131389</data>
    </edge>
    <edge source="DNK" target="RUS">
      <data key="d0">30759974</data>
    </edge>
    <edge source="DNK" target="SAU">
      <data key="d0">3890978</data>
    </edge>
    <edge source="DNK" target="SEN">
      <data key="d0">52181</data>
    </edge>
    <edge source="DNK" target="SRB">
      <data key="d0">2421700</data>
    </edge>
    <edge source="DNK" target="IND">
      <data key="d0">11473551</data>
    </edge>
    <edge source="DNK" target="SGP">
      <data key="d0">8702170</data>
    </edge>
    <edge source="DNK" target="SVK">
      <data key="d0">19175001</data>
    </edge>
    <edge source="DNK" target="VNM">
      <data key="d0">8166985</data>
    </edge>
    <edge source="DNK" target="SVN">
      <data key="d0">5684718</data>
    </edge>
    <edge source="DNK" target="ZAF">
      <data key="d0">11045281</data>
    </edge>
    <edge source="DNK" target="ZWE">
      <data key="d0">24026</data>
    </edge>
    <edge source="DNK" target="ESP">
      <data key="d0">58266321</data>
    </edge>
    <edge source="DNK" target="SWE">
      <data key="d0">667347915</data>
    </edge>
    <edge source="DNK" target="CHE">
      <data key="d0">64132420</data>
    </edge>
    <edge source="DNK" target="THA">
      <data key="d0">11557033</data>
    </edge>
    <edge source="DNK" target="TGO">
      <data key="d0">40846</data>
    </edge>
    <edge source="DNK" target="ARE">
      <data key="d0">4981401</data>
    </edge>
    <edge source="DNK" target="TUN">
      <data key="d0">363436</data>
    </edge>
    <edge source="DNK" target="TUR">
      <data key="d0">11450152</data>
    </edge>
    <edge source="DNK" target="UGA">
      <data key="d0">69828</data>
    </edge>
    <edge source="DNK" target="UKR">
      <data key="d0">5810099</data>
    </edge>
    <edge source="DNK" target="MKD">
      <data key="d0">326040</data>
    </edge>
    <edge source="DNK" target="EGY">
      <data key="d0">4163872</data>
    </edge>
    <edge source="DNK" target="GBR">
      <data key="d0">297603578</data>
    </edge>
    <edge source="DNK" target="TZA">
      <data key="d0">28542</data>
    </edge>
    <edge source="DNK" target="USA">
      <data key="d0">464134423</data>
    </edge>
    <edge source="DNK" target="URY">
      <data key="d0">896390</data>
    </edge>
    <edge source="ECU" target="ARG">
      <data key="d0">125264</data>
    </edge>
    <edge source="ECU" target="AUS">
      <data key="d0">18540</data>
    </edge>
    <edge source="ECU" target="AUT">
      <data key="d0">13531</data>
    </edge>
    <edge source="ECU" target="BEL">
      <data key="d0">73758</data>
    </edge>
    <edge source="ECU" target="BOL">
      <data key="d0">149115</data>
    </edge>
    <edge source="ECU" target="BRA">
      <data key="d0">99361</data>
    </edge>
    <edge source="ECU" target="CAN">
      <data key="d0">49299</data>
    </edge>
    <edge source="ECU" target="CHL">
      <data key="d0">5925254</data>
    </edge>
    <edge source="ECU" target="CHN">
      <data key="d0">1075205</data>
    </edge>
    <edge source="ECU" target="COL">
      <data key="d0">22339090</data>
    </edge>
    <edge source="ECU" target="CRI">
      <data key="d0">587576</data>
    </edge>
    <edge source="ECU" target="SLV">
      <data key="d0">993936</data>
    </edge>
    <edge source="ECU" target="FRA">
      <data key="d0">139764</data>
    </edge>
    <edge source="ECU" target="DEU">
      <data key="d0">252761</data>
    </edge>
    <edge source="ECU" target="GTM">
      <data key="d0">1482269</data>
    </edge>
    <edge source="ECU" target="HND">
      <data key="d0">375254</data>
    </edge>
    <edge source="ECU" target="HKG">
      <data key="d0">2192325</data>
    </edge>
    <edge source="ECU" target="ITA">
      <data key="d0">2013120</data>
    </edge>
    <edge source="ECU" target="JAM">
      <data key="d0">42976</data>
    </edge>
    <edge source="ECU" target="JPN">
      <data key="d0">636956</data>
    </edge>
    <edge source="ECU" target="KOR">
      <data key="d0">533239</data>
    </edge>
    <edge source="ECU" target="MEX">
      <data key="d0">1488608</data>
    </edge>
    <edge source="ECU" target="NLD">
      <data key="d0">49675</data>
    </edge>
    <edge source="ECU" target="NIC">
      <data key="d0">2326850</data>
    </edge>
    <edge source="ECU" target="PAN">
      <data key="d0">2959140</data>
    </edge>
    <edge source="ECU" target="PRY">
      <data key="d0">64415</data>
    </edge>
    <edge source="ECU" target="PER">
      <data key="d0">9055849</data>
    </edge>
    <edge source="ECU" target="PRT">
      <data key="d0">164713</data>
    </edge>
    <edge source="ECU" target="SAU">
      <data key="d0">26130</data>
    </edge>
    <edge source="ECU" target="VNM">
      <data key="d0">22950</data>
    </edge>
    <edge source="ECU" target="ZAF">
      <data key="d0">17086</data>
    </edge>
    <edge source="ECU" target="ESP">
      <data key="d0">453103</data>
    </edge>
    <edge source="ECU" target="SWE">
      <data key="d0">12619</data>
    </edge>
    <edge source="ECU" target="TUR">
      <data key="d0">850021</data>
    </edge>
    <edge source="ECU" target="EGY">
      <data key="d0">23932</data>
    </edge>
    <edge source="ECU" target="GBR">
      <data key="d0">57072</data>
    </edge>
    <edge source="ECU" target="USA">
      <data key="d0">7504607</data>
    </edge>
    <edge source="SLV" target="AUS">
      <data key="d0">1255066</data>
    </edge>
    <edge source="SLV" target="BRA">
      <data key="d0">21217</data>
    </edge>
    <edge source="SLV" target="CAN">
      <data key="d0">107964</data>
    </edge>
    <edge source="SLV" target="CHL">
      <data key="d0">240838</data>
    </edge>
    <edge source="SLV" target="COL">
      <data key="d0">725634</data>
    </edge>
    <edge source="SLV" target="CRI">
      <data key="d0">24237374</data>
    </edge>
    <edge source="SLV" target="CZE">
      <data key="d0">13941</data>
    </edge>
    <edge source="SLV" target="ECU">
      <data key="d0">183238</data>
    </edge>
    <edge source="SLV" target="FRA">
      <data key="d0">35099</data>
    </edge>
    <edge source="SLV" target="DEU">
      <data key="d0">42809</data>
    </edge>
    <edge source="SLV" target="GTM">
      <data key="d0">80226364</data>
    </edge>
    <edge source="SLV" target="HND">
      <data key="d0">82980384</data>
    </edge>
    <edge source="SLV" target="HKG">
      <data key="d0">106199</data>
    </edge>
    <edge source="SLV" target="IRL">
      <data key="d0">20605</data>
    </edge>
    <edge source="SLV" target="JAM">
      <data key="d0">9023657</data>
    </edge>
    <edge source="SLV" target="JOR">
      <data key="d0">27793</data>
    </edge>
    <edge source="SLV" target="MEX">
      <data key="d0">3658219</data>
    </edge>
    <edge source="SLV" target="NZL">
      <data key="d0">162276</data>
    </edge>
    <edge source="SLV" target="NIC">
      <data key="d0">42621829</data>
    </edge>
    <edge source="SLV" target="PAN">
      <data key="d0">8892333</data>
    </edge>
    <edge source="SLV" target="PER">
      <data key="d0">128280</data>
    </edge>
    <edge source="SLV" target="VNM">
      <data key="d0">50232</data>
    </edge>
    <edge source="SLV" target="ESP">
      <data key="d0">11254</data>
    </edge>
    <edge source="SLV" target="CHE">
      <data key="d0">16281</data>
    </edge>
    <edge source="SLV" target="EGY">
      <data key="d0">121218</data>
    </edge>
    <edge source="SLV" target="GBR">
      <data key="d0">40072</data>
    </edge>
    <edge source="SLV" target="USA">
      <data key="d0">27903294</data>
    </edge>
    <edge source="GTM" target="ARG">
      <data key="d0">17463</data>
    </edge>
    <edge source="GTM" target="AUS">
      <data key="d0">124188</data>
    </edge>
    <edge source="GTM" target="AUT">
      <data key="d0">32029</data>
    </edge>
    <edge source="GTM" target="BOL">
      <data key="d0">167155</data>
    </edge>
    <edge source="GTM" target="BRA">
      <data key="d0">716816</data>
    </edge>
    <edge source="GTM" target="CAN">
      <data key="d0">58628</data>
    </edge>
    <edge source="GTM" target="CHL">
      <data key="d0">2366783</data>
    </edge>
    <edge source="GTM" target="CHN">
      <data key="d0">318615</data>
    </edge>
    <edge source="GTM" target="COL">
      <data key="d0">417358</data>
    </edge>
    <edge source="GTM" target="CRI">
      <data key="d0">30784054</data>
    </edge>
    <edge source="GTM" target="DNK">
      <data key="d0">68494</data>
    </edge>
    <edge source="GTM" target="ECU">
      <data key="d0">1146488</data>
    </edge>
    <edge source="GTM" target="SLV">
      <data key="d0">55134695</data>
    </edge>
    <edge source="GTM" target="FRA">
      <data key="d0">55743</data>
    </edge>
    <edge source="GTM" target="DEU">
      <data key="d0">152968</data>
    </edge>
    <edge source="GTM" target="HND">
      <data key="d0">48789738</data>
    </edge>
    <edge source="GTM" target="HKG">
      <data key="d0">12383</data>
    </edge>
    <edge source="GTM" target="ITA">
      <data key="d0">41296</data>
    </edge>
    <edge source="GTM" target="JAM">
      <data key="d0">2181835</data>
    </edge>
    <edge source="GTM" target="JPN">
      <data key="d0">107663</data>
    </edge>
    <edge source="GTM" target="KOR">
      <data key="d0">32400</data>
    </edge>
    <edge source="GTM" target="MEX">
      <data key="d0">18588578</data>
    </edge>
    <edge source="GTM" target="NLD">
      <data key="d0">80428</data>
    </edge>
    <edge source="GTM" target="NIC">
      <data key="d0">37774827</data>
    </edge>
    <edge source="GTM" target="NOR">
      <data key="d0">15655</data>
    </edge>
    <edge source="GTM" target="PAN">
      <data key="d0">11799794</data>
    </edge>
    <edge source="GTM" target="PRY">
      <data key="d0">86782</data>
    </edge>
    <edge source="GTM" target="PER">
      <data key="d0">5357284</data>
    </edge>
    <edge source="GTM" target="IND">
      <data key="d0">1254796</data>
    </edge>
    <edge source="GTM" target="SGP">
      <data key="d0">25920</data>
    </edge>
    <edge source="GTM" target="ESP">
      <data key="d0">308179</data>
    </edge>
    <edge source="GTM" target="SWE">
      <data key="d0">22899</data>
    </edge>
    <edge source="GTM" target="CHE">
      <data key="d0">18795</data>
    </edge>
    <edge source="GTM" target="TUN">
      <data key="d0">15238</data>
    </edge>
    <edge source="GTM" target="GBR">
      <data key="d0">30670</data>
    </edge>
    <edge source="GTM" target="USA">
      <data key="d0">67475082</data>
    </edge>
    <edge source="GTM" target="URY">
      <data key="d0">62458</data>
    </edge>
    <edge source="HND" target="BEL">
      <data key="d0">17945</data>
    </edge>
    <edge source="HND" target="CAN">
      <data key="d0">91482</data>
    </edge>
    <edge source="HND" target="CHL">
      <data key="d0">203639</data>
    </edge>
    <edge source="HND" target="CHN">
      <data key="d0">265676</data>
    </edge>
    <edge source="HND" target="COL">
      <data key="d0">306521</data>
    </edge>
    <edge source="HND" target="CRI">
      <data key="d0">4192708</data>
    </edge>
    <edge source="HND" target="ECU">
      <data key="d0">69539</data>
    </edge>
    <edge source="HND" target="SLV">
      <data key="d0">31109413</data>
    </edge>
    <edge source="HND" target="FRA">
      <data key="d0">11231</data>
    </edge>
    <edge source="HND" target="DEU">
      <data key="d0">167174</data>
    </edge>
    <edge source="HND" target="GTM">
      <data key="d0">10336974</data>
    </edge>
    <edge source="HND" target="HKG">
      <data key="d0">488763</data>
    </edge>
    <edge source="HND" target="ISR">
      <data key="d0">171056</data>
    </edge>
    <edge source="HND" target="JAM">
      <data key="d0">93439</data>
    </edge>
    <edge source="HND" target="KOR">
      <data key="d0">98326</data>
    </edge>
    <edge source="HND" target="MEX">
      <data key="d0">1141187</data>
    </edge>
    <edge source="HND" target="NLD">
      <data key="d0">17886</data>
    </edge>
    <edge source="HND" target="NIC">
      <data key="d0">8841210</data>
    </edge>
    <edge source="HND" target="PAN">
      <data key="d0">4537095</data>
    </edge>
    <edge source="HND" target="PER">
      <data key="d0">45105</data>
    </edge>
    <edge source="HND" target="SGP">
      <data key="d0">21793</data>
    </edge>
    <edge source="HND" target="VNM">
      <data key="d0">22857</data>
    </edge>
    <edge source="HND" target="ESP">
      <data key="d0">186382</data>
    </edge>
    <edge source="HND" target="THA">
      <data key="d0">130123</data>
    </edge>
    <edge source="HND" target="TUR">
      <data key="d0">175623</data>
    </edge>
    <edge source="HND" target="EGY">
      <data key="d0">102445</data>
    </edge>
    <edge source="HND" target="GBR">
      <data key="d0">267931</data>
    </edge>
    <edge source="HND" target="USA">
      <data key="d0">85434237</data>
    </edge>
    <edge source="HKG" target="ALB">
      <data key="d0">325284</data>
    </edge>
    <edge source="HKG" target="DZA">
      <data key="d0">9843626</data>
    </edge>
    <edge source="HKG" target="AZE">
      <data key="d0">513359</data>
    </edge>
    <edge source="HKG" target="ARG">
      <data key="d0">46739082</data>
    </edge>
    <edge source="HKG" target="AUS">
      <data key="d0">626505621</data>
    </edge>
    <edge source="HKG" target="AUT">
      <data key="d0">151940545</data>
    </edge>
    <edge source="HKG" target="ARM">
      <data key="d0">919164</data>
    </edge>
    <edge source="HKG" target="BEL">
      <data key="d0">174215160</data>
    </edge>
    <edge source="HKG" target="BOL">
      <data key="d0">1376553</data>
    </edge>
    <edge source="HKG" target="BWA">
      <data key="d0">78512</data>
    </edge>
    <edge source="HKG" target="BRA">
      <data key="d0">156209101</data>
    </edge>
    <edge source="HKG" target="BGR">
      <data key="d0">4149553</data>
    </edge>
    <edge source="HKG" target="BDI">
      <data key="d0">31702</data>
    </edge>
    <edge source="HKG" target="BLR">
      <data key="d0">2452365</data>
    </edge>
    <edge source="HKG" target="KHM">
      <data key="d0">85762034</data>
    </edge>
    <edge source="HKG" target="CMR">
      <data key="d0">2176896</data>
    </edge>
    <edge source="HKG" target="CAN">
      <data key="d0">354229655</data>
    </edge>
    <edge source="HKG" target="LKA">
      <data key="d0">56298613</data>
    </edge>
    <edge source="HKG" target="CHL">
      <data key="d0">62593271</data>
    </edge>
    <edge source="HKG" target="CHN">
      <data key="d0">7815092506</data>
    </edge>
    <edge source="HKG" target="COL">
      <data key="d0">23529784</data>
    </edge>
    <edge source="HKG" target="CRI">
      <data key="d0">5627350</data>
    </edge>
    <edge source="HKG" target="HRV">
      <data key="d0">9143654</data>
    </edge>
    <edge source="HKG" target="CZE">
      <data key="d0">70836944</data>
    </edge>
    <edge source="HKG" target="BEN">
      <data key="d0">173963</data>
    </edge>
    <edge source="HKG" target="DNK">
      <data key="d0">103843862</data>
    </edge>
    <edge source="HKG" target="ECU">
      <data key="d0">15507098</data>
    </edge>
    <edge source="HKG" target="SLV">
      <data key="d0">6515551</data>
    </edge>
    <edge source="HKG" target="ETH">
      <data key="d0">260594</data>
    </edge>
    <edge source="HKG" target="EST">
      <data key="d0">16868888</data>
    </edge>
    <edge source="HKG" target="FIN">
      <data key="d0">75975454</data>
    </edge>
    <edge source="HKG" target="FRA">
      <data key="d0">838501902</data>
    </edge>
    <edge source="HKG" target="GEO">
      <data key="d0">2081444</data>
    </edge>
    <edge source="HKG" target="GMB">
      <data key="d0">214210</data>
    </edge>
    <edge source="HKG" target="DEU">
      <data key="d0">1808358407</data>
    </edge>
    <edge source="HKG" target="GHA">
      <data key="d0">2761076</data>
    </edge>
    <edge source="HKG" target="GRC">
      <data key="d0">24418152</data>
    </edge>
    <edge source="HKG" target="GTM">
      <data key="d0">9819198</data>
    </edge>
    <edge source="HKG" target="HND">
      <data key="d0">5630724</data>
    </edge>
    <edge source="HKG" target="HUN">
      <data key="d0">17583415</data>
    </edge>
    <edge source="HKG" target="IDN">
      <data key="d0">204421774</data>
    </edge>
    <edge source="HKG" target="IRL">
      <data key="d0">39370250</data>
    </edge>
    <edge source="HKG" target="ISR">
      <data key="d0">42687352</data>
    </edge>
    <edge source="HKG" target="ITA">
      <data key="d0">506156648</data>
    </edge>
    <edge source="HKG" target="CIV">
      <data key="d0">404462</data>
    </edge>
    <edge source="HKG" target="JAM">
      <data key="d0">1899459</data>
    </edge>
    <edge source="HKG" target="JPN">
      <data key="d0">2560702074</data>
    </edge>
    <edge source="HKG" target="KAZ">
      <data key="d0">5075781</data>
    </edge>
    <edge source="HKG" target="JOR">
      <data key="d0">17451806</data>
    </edge>
    <edge source="HKG" target="KOR">
      <data key="d0">276125913</data>
    </edge>
    <edge source="HKG" target="LBN">
      <data key="d0">10821618</data>
    </edge>
    <edge source="HKG" target="LVA">
      <data key="d0">17977304</data>
    </edge>
    <edge source="HKG" target="LTU">
      <data key="d0">11887556</data>
    </edge>
    <edge source="HKG" target="MDG">
      <data key="d0">5698926</data>
    </edge>
    <edge source="HKG" target="MWI">
      <data key="d0">348200</data>
    </edge>
    <edge source="HKG" target="MYS">
      <data key="d0">153448632</data>
    </edge>
    <edge source="HKG" target="MRT">
      <data key="d0">52622</data>
    </edge>
    <edge source="HKG" target="MUS">
      <data key="d0">11249588</data>
    </edge>
    <edge source="HKG" target="MEX">
      <data key="d0">151715352</data>
    </edge>
    <edge source="HKG" target="MDA">
      <data key="d0">619253</data>
    </edge>
    <edge source="HKG" target="MAR">
      <data key="d0">12354491</data>
    </edge>
    <edge source="HKG" target="MOZ">
      <data key="d0">122880</data>
    </edge>
    <edge source="HKG" target="OMN">
      <data key="d0">2593108</data>
    </edge>
    <edge source="HKG" target="NAM">
      <data key="d0">993657</data>
    </edge>
    <edge source="HKG" target="NLD">
      <data key="d0">314488909</data>
    </edge>
    <edge source="HKG" target="NZL">
      <data key="d0">58929930</data>
    </edge>
    <edge source="HKG" target="NIC">
      <data key="d0">3308776</data>
    </edge>
    <edge source="HKG" target="NER">
      <data key="d0">26506</data>
    </edge>
    <edge source="HKG" target="NOR">
      <data key="d0">46187063</data>
    </edge>
    <edge source="HKG" target="PAK">
      <data key="d0">81602292</data>
    </edge>
    <edge source="HKG" target="PAN">
      <data key="d0">20252226</data>
    </edge>
    <edge source="HKG" target="PRY">
      <data key="d0">9083739</data>
    </edge>
    <edge source="HKG" target="PER">
      <data key="d0">15650769</data>
    </edge>
    <edge source="HKG" target="PHL">
      <data key="d0">125138786</data>
    </edge>
    <edge source="HKG" target="POL">
      <data key="d0">146682175</data>
    </edge>
    <edge source="HKG" target="PRT">
      <data key="d0">17824193</data>
    </edge>
    <edge source="HKG" target="ROU">
      <data key="d0">10907016</data>
    </edge>
    <edge source="HKG" target="RUS">
      <data key="d0">356337191</data>
    </edge>
    <edge source="HKG" target="SAU">
      <data key="d0">67631968</data>
    </edge>
    <edge source="HKG" target="SEN">
      <data key="d0">1010261</data>
    </edge>
    <edge source="HKG" target="SRB">
      <data key="d0">3178343</data>
    </edge>
    <edge source="HKG" target="IND">
      <data key="d0">878095638</data>
    </edge>
    <edge source="HKG" target="SGP">
      <data key="d0">549891673</data>
    </edge>
    <edge source="HKG" target="SVK">
      <data key="d0">8354066</data>
    </edge>
    <edge source="HKG" target="VNM">
      <data key="d0">245332110</data>
    </edge>
    <edge source="HKG" target="SVN">
      <data key="d0">9721517</data>
    </edge>
    <edge source="HKG" target="ZAF">
      <data key="d0">111495562</data>
    </edge>
    <edge source="HKG" target="ZWE">
      <data key="d0">664990</data>
    </edge>
    <edge source="HKG" target="ESP">
      <data key="d0">273418092</data>
    </edge>
    <edge source="HKG" target="SWE">
      <data key="d0">90417813</data>
    </edge>
    <edge source="HKG" target="CHE">
      <data key="d0">746490513</data>
    </edge>
    <edge source="HKG" target="THA">
      <data key="d0">178287534</data>
    </edge>
    <edge source="HKG" target="TGO">
      <data key="d0">126298</data>
    </edge>
    <edge source="HKG" target="ARE">
      <data key="d0">517465916</data>
    </edge>
    <edge source="HKG" target="TUN">
      <data key="d0">6447160</data>
    </edge>
    <edge source="HKG" target="TUR">
      <data key="d0">87019138</data>
    </edge>
    <edge source="HKG" target="UGA">
      <data key="d0">303768</data>
    </edge>
    <edge source="HKG" target="UKR">
      <data key="d0">30247930</data>
    </edge>
    <edge source="HKG" target="MKD">
      <data key="d0">86229</data>
    </edge>
    <edge source="HKG" target="EGY">
      <data key="d0">38625053</data>
    </edge>
    <edge source="HKG" target="GBR">
      <data key="d0">1675779341</data>
    </edge>
    <edge source="HKG" target="TZA">
      <data key="d0">687738</data>
    </edge>
    <edge source="HKG" target="USA">
      <data key="d0">7027893135</data>
    </edge>
    <edge source="HKG" target="BFA">
      <data key="d0">37131</data>
    </edge>
    <edge source="HKG" target="URY">
      <data key="d0">3987312</data>
    </edge>
    <edge source="IRL" target="ALB">
      <data key="d0">102321</data>
    </edge>
    <edge source="IRL" target="DZA">
      <data key="d0">1193330</data>
    </edge>
    <edge source="IRL" target="AZE">
      <data key="d0">167365</data>
    </edge>
    <edge source="IRL" target="ARG">
      <data key="d0">4375182</data>
    </edge>
    <edge source="IRL" target="AUS">
      <data key="d0">136660779</data>
    </edge>
    <edge source="IRL" target="AUT">
      <data key="d0">46228378</data>
    </edge>
    <edge source="IRL" target="ARM">
      <data key="d0">17666</data>
    </edge>
    <edge source="IRL" target="BEL">
      <data key="d0">208597147</data>
    </edge>
    <edge source="IRL" target="BOL">
      <data key="d0">18723</data>
    </edge>
    <edge source="IRL" target="BWA">
      <data key="d0">123179</data>
    </edge>
    <edge source="IRL" target="BRA">
      <data key="d0">11148867</data>
    </edge>
    <edge source="IRL" target="BGR">
      <data key="d0">1616874</data>
    </edge>
    <edge source="IRL" target="BLR">
      <data key="d0">15977</data>
    </edge>
    <edge source="IRL" target="CMR">
      <data key="d0">11886</data>
    </edge>
    <edge source="IRL" target="CAN">
      <data key="d0">33134479</data>
    </edge>
    <edge source="IRL" target="LKA">
      <data key="d0">100865</data>
    </edge>
    <edge source="IRL" target="CHL">
      <data key="d0">1248370</data>
    </edge>
    <edge source="IRL" target="CHN">
      <data key="d0">32451260</data>
    </edge>
    <edge source="IRL" target="COL">
      <data key="d0">3202290</data>
    </edge>
    <edge source="IRL" target="CRI">
      <data key="d0">148865</data>
    </edge>
    <edge source="IRL" target="HRV">
      <data key="d0">1820666</data>
    </edge>
    <edge source="IRL" target="CZE">
      <data key="d0">138243095</data>
    </edge>
    <edge source="IRL" target="DNK">
      <data key="d0">39689514</data>
    </edge>
    <edge source="IRL" target="ECU">
      <data key="d0">304514</data>
    </edge>
    <edge source="IRL" target="ETH">
      <data key="d0">23736</data>
    </edge>
    <edge source="IRL" target="EST">
      <data key="d0">961353</data>
    </edge>
    <edge source="IRL" target="FIN">
      <data key="d0">21917127</data>
    </edge>
    <edge source="IRL" target="FRA">
      <data key="d0">228354681</data>
    </edge>
    <edge source="IRL" target="GEO">
      <data key="d0">26955</data>
    </edge>
    <edge source="IRL" target="DEU">
      <data key="d0">464184647</data>
    </edge>
    <edge source="IRL" target="GHA">
      <data key="d0">115297</data>
    </edge>
    <edge source="IRL" target="GRC">
      <data key="d0">7531675</data>
    </edge>
    <edge source="IRL" target="GTM">
      <data key="d0">98520</data>
    </edge>
    <edge source="IRL" target="HND">
      <data key="d0">160090</data>
    </edge>
    <edge source="IRL" target="HKG">
      <data key="d0">13307802</data>
    </edge>
    <edge source="IRL" target="HUN">
      <data key="d0">105429914</data>
    </edge>
    <edge source="IRL" target="IDN">
      <data key="d0">739754</data>
    </edge>
    <edge source="IRL" target="ISR">
      <data key="d0">7875957</data>
    </edge>
    <edge source="IRL" target="ITA">
      <data key="d0">183964965</data>
    </edge>
    <edge source="IRL" target="CIV">
      <data key="d0">73724</data>
    </edge>
    <edge source="IRL" target="JAM">
      <data key="d0">24334</data>
    </edge>
    <edge source="IRL" target="JPN">
      <data key="d0">314267823</data>
    </edge>
    <edge source="IRL" target="KAZ">
      <data key="d0">45430</data>
    </edge>
    <edge source="IRL" target="JOR">
      <data key="d0">1371259</data>
    </edge>
    <edge source="IRL" target="KOR">
      <data key="d0">9139527</data>
    </edge>
    <edge source="IRL" target="LBN">
      <data key="d0">1296764</data>
    </edge>
    <edge source="IRL" target="LVA">
      <data key="d0">528690</data>
    </edge>
    <edge source="IRL" target="LTU">
      <data key="d0">559180</data>
    </edge>
    <edge source="IRL" target="MDG">
      <data key="d0">32040</data>
    </edge>
    <edge source="IRL" target="MYS">
      <data key="d0">4902291</data>
    </edge>
    <edge source="IRL" target="MUS">
      <data key="d0">320335</data>
    </edge>
    <edge source="IRL" target="MEX">
      <data key="d0">112727920</data>
    </edge>
    <edge source="IRL" target="MDA">
      <data key="d0">25545</data>
    </edge>
    <edge source="IRL" target="MAR">
      <data key="d0">2041935</data>
    </edge>
    <edge source="IRL" target="MOZ">
      <data key="d0">11859</data>
    </edge>
    <edge source="IRL" target="OMN">
      <data key="d0">881847</data>
    </edge>
    <edge source="IRL" target="NAM">
      <data key="d0">421805</data>
    </edge>
    <edge source="IRL" target="NLD">
      <data key="d0">800925520</data>
    </edge>
    <edge source="IRL" target="NZL">
      <data key="d0">2303585</data>
    </edge>
    <edge source="IRL" target="NIC">
      <data key="d0">203544</data>
    </edge>
    <edge source="IRL" target="NOR">
      <data key="d0">12032945</data>
    </edge>
    <edge source="IRL" target="PAK">
      <data key="d0">454185</data>
    </edge>
    <edge source="IRL" target="PAN">
      <data key="d0">1199675</data>
    </edge>
    <edge source="IRL" target="PRY">
      <data key="d0">53824</data>
    </edge>
    <edge source="IRL" target="PER">
      <data key="d0">371019</data>
    </edge>
    <edge source="IRL" target="PHL">
      <data key="d0">391135</data>
    </edge>
    <edge source="IRL" target="POL">
      <data key="d0">38708812</data>
    </edge>
    <edge source="IRL" target="PRT">
      <data key="d0">16098882</data>
    </edge>
    <edge source="IRL" target="ROU">
      <data key="d0">6208560</data>
    </edge>
    <edge source="IRL" target="RUS">
      <data key="d0">14102538</data>
    </edge>
    <edge source="IRL" target="SAU">
      <data key="d0">15990521</data>
    </edge>
    <edge source="IRL" target="SRB">
      <data key="d0">634306</data>
    </edge>
    <edge source="IRL" target="IND">
      <data key="d0">45588540</data>
    </edge>
    <edge source="IRL" target="SGP">
      <data key="d0">44974252</data>
    </edge>
    <edge source="IRL" target="SVK">
      <data key="d0">8566278</data>
    </edge>
    <edge source="IRL" target="VNM">
      <data key="d0">1046245</data>
    </edge>
    <edge source="IRL" target="SVN">
      <data key="d0">3442462</data>
    </edge>
    <edge source="IRL" target="ZAF">
      <data key="d0">72262184</data>
    </edge>
    <edge source="IRL" target="ZWE">
      <data key="d0">11340</data>
    </edge>
    <edge source="IRL" target="ESP">
      <data key="d0">95680406</data>
    </edge>
    <edge source="IRL" target="SWE">
      <data key="d0">65662269</data>
    </edge>
    <edge source="IRL" target="CHE">
      <data key="d0">27679398</data>
    </edge>
    <edge source="IRL" target="THA">
      <data key="d0">8171230</data>
    </edge>
    <edge source="IRL" target="ARE">
      <data key="d0">15621935</data>
    </edge>
    <edge source="IRL" target="TUN">
      <data key="d0">637452</data>
    </edge>
    <edge source="IRL" target="TUR">
      <data key="d0">21431359</data>
    </edge>
    <edge source="IRL" target="UGA">
      <data key="d0">167345</data>
    </edge>
    <edge source="IRL" target="UKR">
      <data key="d0">3777619</data>
    </edge>
    <edge source="IRL" target="MKD">
      <data key="d0">108422</data>
    </edge>
    <edge source="IRL" target="EGY">
      <data key="d0">3920722</data>
    </edge>
    <edge source="IRL" target="GBR">
      <data key="d0">687774584</data>
    </edge>
    <edge source="IRL" target="TZA">
      <data key="d0">213120</data>
    </edge>
    <edge source="IRL" target="USA">
      <data key="d0">2938021147</data>
    </edge>
    <edge source="IRL" target="URY">
      <data key="d0">758380</data>
    </edge>
    <edge source="ISR" target="ALB">
      <data key="d0">26000</data>
    </edge>
    <edge source="ISR" target="AZE">
      <data key="d0">568000</data>
    </edge>
    <edge source="ISR" target="ARG">
      <data key="d0">2986000</data>
    </edge>
    <edge source="ISR" target="AUS">
      <data key="d0">32183000</data>
    </edge>
    <edge source="ISR" target="AUT">
      <data key="d0">4697000</data>
    </edge>
    <edge source="ISR" target="ARM">
      <data key="d0">360000</data>
    </edge>
    <edge source="ISR" target="BEL">
      <data key="d0">72463000</data>
    </edge>
    <edge source="ISR" target="BOL">
      <data key="d0">173000</data>
    </edge>
    <edge source="ISR" target="BRA">
      <data key="d0">7941000</data>
    </edge>
    <edge source="ISR" target="BGR">
      <data key="d0">2590000</data>
    </edge>
    <edge source="ISR" target="BLR">
      <data key="d0">1221000</data>
    </edge>
    <edge source="ISR" target="KHM">
      <data key="d0">50000</data>
    </edge>
    <edge source="ISR" target="CMR">
      <data key="d0">115000</data>
    </edge>
    <edge source="ISR" target="CAN">
      <data key="d0">38523000</data>
    </edge>
    <edge source="ISR" target="LKA">
      <data key="d0">1292000</data>
    </edge>
    <edge source="ISR" target="CHL">
      <data key="d0">9026000</data>
    </edge>
    <edge source="ISR" target="CHN">
      <data key="d0">18494000</data>
    </edge>
    <edge source="ISR" target="COL">
      <data key="d0">5041000</data>
    </edge>
    <edge source="ISR" target="CRI">
      <data key="d0">945000</data>
    </edge>
    <edge source="ISR" target="HRV">
      <data key="d0">2814000</data>
    </edge>
    <edge source="ISR" target="CZE">
      <data key="d0">10341000</data>
    </edge>
    <edge source="ISR" target="BEN">
      <data key="d0">38000</data>
    </edge>
    <edge source="ISR" target="DNK">
      <data key="d0">7304000</data>
    </edge>
    <edge source="ISR" target="ECU">
      <data key="d0">968000</data>
    </edge>
    <edge source="ISR" target="SLV">
      <data key="d0">192000</data>
    </edge>
    <edge source="ISR" target="ETH">
      <data key="d0">49000</data>
    </edge>
    <edge source="ISR" target="EST">
      <data key="d0">2174000</data>
    </edge>
    <edge source="ISR" target="FIN">
      <data key="d0">3871000</data>
    </edge>
    <edge source="ISR" target="FRA">
      <data key="d0">53817000</data>
    </edge>
    <edge source="ISR" target="GEO">
      <data key="d0">796000</data>
    </edge>
    <edge source="ISR" target="GMB">
      <data key="d0">15000</data>
    </edge>
    <edge source="ISR" target="DEU">
      <data key="d0">94530000</data>
    </edge>
    <edge source="ISR" target="GHA">
      <data key="d0">611000</data>
    </edge>
    <edge source="ISR" target="GRC">
      <data key="d0">7135000</data>
    </edge>
    <edge source="ISR" target="GTM">
      <data key="d0">1027000</data>
    </edge>
    <edge source="ISR" target="HND">
      <data key="d0">1406000</data>
    </edge>
    <edge source="ISR" target="HKG">
      <data key="d0">42815000</data>
    </edge>
    <edge source="ISR" target="HUN">
      <data key="d0">5603000</data>
    </edge>
    <edge source="ISR" target="IDN">
      <data key="d0">182000</data>
    </edge>
    <edge source="ISR" target="IRL">
      <data key="d0">4521000</data>
    </edge>
    <edge source="ISR" target="ITA">
      <data key="d0">48528000</data>
    </edge>
    <edge source="ISR" target="CIV">
      <data key="d0">123000</data>
    </edge>
    <edge source="ISR" target="JAM">
      <data key="d0">499000</data>
    </edge>
    <edge source="ISR" target="JPN">
      <data key="d0">18967000</data>
    </edge>
    <edge source="ISR" target="KAZ">
      <data key="d0">5752000</data>
    </edge>
    <edge source="ISR" target="JOR">
      <data key="d0">2285000</data>
    </edge>
    <edge source="ISR" target="KOR">
      <data key="d0">9427000</data>
    </edge>
    <edge source="ISR" target="KGZ">
      <data key="d0">258000</data>
    </edge>
    <edge source="ISR" target="LVA">
      <data key="d0">2058000</data>
    </edge>
    <edge source="ISR" target="LTU">
      <data key="d0">1970000</data>
    </edge>
    <edge source="ISR" target="MYS">
      <data key="d0">190000</data>
    </edge>
    <edge source="ISR" target="MUS">
      <data key="d0">164000</data>
    </edge>
    <edge source="ISR" target="MEX">
      <data key="d0">14029000</data>
    </edge>
    <edge source="ISR" target="MDA">
      <data key="d0">635000</data>
    </edge>
    <edge source="ISR" target="NLD">
      <data key="d0">47189000</data>
    </edge>
    <edge source="ISR" target="NZL">
      <data key="d0">2832000</data>
    </edge>
    <edge source="ISR" target="NIC">
      <data key="d0">40000</data>
    </edge>
    <edge source="ISR" target="NER">
      <data key="d0">96000</data>
    </edge>
    <edge source="ISR" target="NOR">
      <data key="d0">7857000</data>
    </edge>
    <edge source="ISR" target="PAN">
      <data key="d0">1699000</data>
    </edge>
    <edge source="ISR" target="PRY">
      <data key="d0">105000</data>
    </edge>
    <edge source="ISR" target="PER">
      <data key="d0">4209000</data>
    </edge>
    <edge source="ISR" target="PHL">
      <data key="d0">1439000</data>
    </edge>
    <edge source="ISR" target="POL">
      <data key="d0">9790000</data>
    </edge>
    <edge source="ISR" target="PRT">
      <data key="d0">3399000</data>
    </edge>
    <edge source="ISR" target="ROU">
      <data key="d0">5014000</data>
    </edge>
    <edge source="ISR" target="RUS">
      <data key="d0">46011000</data>
    </edge>
    <edge source="ISR" target="SEN">
      <data key="d0">107000</data>
    </edge>
    <edge source="ISR" target="SRB">
      <data key="d0">844000</data>
    </edge>
    <edge source="ISR" target="IND">
      <data key="d0">12401000</data>
    </edge>
    <edge source="ISR" target="SGP">
      <data key="d0">5618000</data>
    </edge>
    <edge source="ISR" target="SVK">
      <data key="d0">1038000</data>
    </edge>
    <edge source="ISR" target="VNM">
      <data key="d0">1410000</data>
    </edge>
    <edge source="ISR" target="SVN">
      <data key="d0">4538000</data>
    </edge>
    <edge source="ISR" target="ZAF">
      <data key="d0">15809000</data>
    </edge>
    <edge source="ISR" target="ZWE">
      <data key="d0">270000</data>
    </edge>
    <edge source="ISR" target="ESP">
      <data key="d0">33015000</data>
    </edge>
    <edge source="ISR" target="SWE">
      <data key="d0">13558000</data>
    </edge>
    <edge source="ISR" target="CHE">
      <data key="d0">12688000</data>
    </edge>
    <edge source="ISR" target="THA">
      <data key="d0">2880000</data>
    </edge>
    <edge source="ISR" target="ARE">
      <data key="d0">20000</data>
    </edge>
    <edge source="ISR" target="TUR">
      <data key="d0">12730000</data>
    </edge>
    <edge source="ISR" target="UGA">
      <data key="d0">57000</data>
    </edge>
    <edge source="ISR" target="UKR">
      <data key="d0">10101000</data>
    </edge>
    <edge source="ISR" target="MKD">
      <data key="d0">175000</data>
    </edge>
    <edge source="ISR" target="EGY">
      <data key="d0">2042000</data>
    </edge>
    <edge source="ISR" target="GBR">
      <data key="d0">134850000</data>
    </edge>
    <edge source="ISR" target="TZA">
      <data key="d0">75000</data>
    </edge>
    <edge source="ISR" target="USA">
      <data key="d0">494125000</data>
    </edge>
    <edge source="ISR" target="BFA">
      <data key="d0">66000</data>
    </edge>
    <edge source="ISR" target="URY">
      <data key="d0">368000</data>
    </edge>
    <edge source="JAM" target="CAN">
      <data key="d0">55803</data>
    </edge>
    <edge source="JAM" target="CHN">
      <data key="d0">190322</data>
    </edge>
    <edge source="JAM" target="CRI">
      <data key="d0">18642</data>
    </edge>
    <edge source="JAM" target="FRA">
      <data key="d0">13287</data>
    </edge>
    <edge source="JAM" target="DEU">
      <data key="d0">12691</data>
    </edge>
    <edge source="JAM" target="HKG">
      <data key="d0">174779</data>
    </edge>
    <edge source="JAM" target="IDN">
      <data key="d0">120288</data>
    </edge>
    <edge source="JAM" target="ITA">
      <data key="d0">56853</data>
    </edge>
    <edge source="JAM" target="JPN">
      <data key="d0">90288</data>
    </edge>
    <edge source="JAM" target="MYS">
      <data key="d0">66889</data>
    </edge>
    <edge source="JAM" target="MEX">
      <data key="d0">68015</data>
    </edge>
    <edge source="JAM" target="PAN">
      <data key="d0">22771</data>
    </edge>
    <edge source="JAM" target="SGP">
      <data key="d0">510186</data>
    </edge>
    <edge source="JAM" target="CHE">
      <data key="d0">19402</data>
    </edge>
    <edge source="JAM" target="GBR">
      <data key="d0">262010</data>
    </edge>
    <edge source="JAM" target="USA">
      <data key="d0">6564882</data>
    </edge>
    <edge source="JPN" target="DZA">
      <data key="d0">564480</data>
    </edge>
    <edge source="JPN" target="AZE">
      <data key="d0">116471</data>
    </edge>
    <edge source="JPN" target="ARG">
      <data key="d0">9091473</data>
    </edge>
    <edge source="JPN" target="AUS">
      <data key="d0">384551902</data>
    </edge>
    <edge source="JPN" target="AUT">
      <data key="d0">9707104</data>
    </edge>
    <edge source="JPN" target="ARM">
      <data key="d0">58079</data>
    </edge>
    <edge source="JPN" target="BEL">
      <data key="d0">78929527</data>
    </edge>
    <edge source="JPN" target="BOL">
      <data key="d0">468905</data>
    </edge>
    <edge source="JPN" target="BRA">
      <data key="d0">51291899</data>
    </edge>
    <edge source="JPN" target="BGR">
      <data key="d0">753300</data>
    </edge>
    <edge source="JPN" target="BLR">
      <data key="d0">349001</data>
    </edge>
    <edge source="JPN" target="KHM">
      <data key="d0">5156363</data>
    </edge>
    <edge source="JPN" target="CMR">
      <data key="d0">761581</data>
    </edge>
    <edge source="JPN" target="CAN">
      <data key="d0">105620963</data>
    </edge>
    <edge source="JPN" target="LKA">
      <data key="d0">7100898</data>
    </edge>
    <edge source="JPN" target="CHL">
      <data key="d0">9206053</data>
    </edge>
    <edge source="JPN" target="CHN">
      <data key="d0">2030483623</data>
    </edge>
    <edge source="JPN" target="COL">
      <data key="d0">4449880</data>
    </edge>
    <edge source="JPN" target="CRI">
      <data key="d0">476848</data>
    </edge>
    <edge source="JPN" target="HRV">
      <data key="d0">1148228</data>
    </edge>
    <edge source="JPN" target="CZE">
      <data key="d0">20173058</data>
    </edge>
    <edge source="JPN" target="DNK">
      <data key="d0">7979702</data>
    </edge>
    <edge source="JPN" target="ECU">
      <data key="d0">1543544</data>
    </edge>
    <edge source="JPN" target="SLV">
      <data key="d0">1320536</data>
    </edge>
    <edge source="JPN" target="ETH">
      <data key="d0">191501</data>
    </edge>
    <edge source="JPN" target="EST">
      <data key="d0">1211669</data>
    </edge>
    <edge source="JPN" target="FIN">
      <data key="d0">8897780</data>
    </edge>
    <edge source="JPN" target="FRA">
      <data key="d0">180558753</data>
    </edge>
    <edge source="JPN" target="GEO">
      <data key="d0">914095</data>
    </edge>
    <edge source="JPN" target="DEU">
      <data key="d0">601164705</data>
    </edge>
    <edge source="JPN" target="GHA">
      <data key="d0">302999</data>
    </edge>
    <edge source="JPN" target="GRC">
      <data key="d0">4470150</data>
    </edge>
    <edge source="JPN" target="GTM">
      <data key="d0">1397281</data>
    </edge>
    <edge source="JPN" target="HND">
      <data key="d0">1125477</data>
    </edge>
    <edge source="JPN" target="HKG">
      <data key="d0">1745540531</data>
    </edge>
    <edge source="JPN" target="HUN">
      <data key="d0">8119074</data>
    </edge>
    <edge source="JPN" target="IDN">
      <data key="d0">276745230</data>
    </edge>
    <edge source="JPN" target="IRL">
      <data key="d0">9421194</data>
    </edge>
    <edge source="JPN" target="ISR">
      <data key="d0">15569875</data>
    </edge>
    <edge source="JPN" target="ITA">
      <data key="d0">66899947</data>
    </edge>
    <edge source="JPN" target="CIV">
      <data key="d0">18930</data>
    </edge>
    <edge source="JPN" target="JAM">
      <data key="d0">24955</data>
    </edge>
    <edge source="JPN" target="KAZ">
      <data key="d0">244819</data>
    </edge>
    <edge source="JPN" target="JOR">
      <data key="d0">4386288</data>
    </edge>
    <edge source="JPN" target="KOR">
      <data key="d0">715349368</data>
    </edge>
    <edge source="JPN" target="KGZ">
      <data key="d0">65997</data>
    </edge>
    <edge source="JPN" target="LBN">
      <data key="d0">2714297</data>
    </edge>
    <edge source="JPN" target="LVA">
      <data key="d0">1357593</data>
    </edge>
    <edge source="JPN" target="LTU">
      <data key="d0">1567848</data>
    </edge>
    <edge source="JPN" target="MDG">
      <data key="d0">1761829</data>
    </edge>
    <edge source="JPN" target="MWI">
      <data key="d0">631679</data>
    </edge>
    <edge source="JPN" target="MYS">
      <data key="d0">374250664</data>
    </edge>
    <edge source="JPN" target="MUS">
      <data key="d0">398561</data>
    </edge>
    <edge source="JPN" target="MEX">
      <data key="d0">170683650</data>
    </edge>
    <edge source="JPN" target="MDA">
      <data key="d0">95675</data>
    </edge>
    <edge source="JPN" target="MAR">
      <data key="d0">3631811</data>
    </edge>
    <edge source="JPN" target="MOZ">
      <data key="d0">63967</data>
    </edge>
    <edge source="JPN" target="OMN">
      <data key="d0">10103097</data>
    </edge>
    <edge source="JPN" target="NAM">
      <data key="d0">54859</data>
    </edge>
    <edge source="JPN" target="NLD">
      <data key="d0">472528766</data>
    </edge>
    <edge source="JPN" target="NZL">
      <data key="d0">22232374</data>
    </edge>
    <edge source="JPN" target="NIC">
      <data key="d0">345155</data>
    </edge>
    <edge source="JPN" target="NER">
      <data key="d0">10123</data>
    </edge>
    <edge source="JPN" target="NOR">
      <data key="d0">8926269</data>
    </edge>
    <edge source="JPN" target="PAK">
      <data key="d0">19840093</data>
    </edge>
    <edge source="JPN" target="PAN">
      <data key="d0">6536819</data>
    </edge>
    <edge source="JPN" target="PRY">
      <data key="d0">1119100</data>
    </edge>
    <edge source="JPN" target="PER">
      <data key="d0">8650769</data>
    </edge>
    <edge source="JPN" target="PHL">
      <data key="d0">452039355</data>
    </edge>
    <edge source="JPN" target="POL">
      <data key="d0">22934960</data>
    </edge>
    <edge source="JPN" target="PRT">
      <data key="d0">17292429</data>
    </edge>
    <edge source="JPN" target="ROU">
      <data key="d0">4478569</data>
    </edge>
    <edge source="JPN" target="RUS">
      <data key="d0">36282032</data>
    </edge>
    <edge source="JPN" target="SAU">
      <data key="d0">69535644</data>
    </edge>
    <edge source="JPN" target="SEN">
      <data key="d0">90426</data>
    </edge>
    <edge source="JPN" target="SRB">
      <data key="d0">522549</data>
    </edge>
    <edge source="JPN" target="IND">
      <data key="d0">105756727</data>
    </edge>
    <edge source="JPN" target="SGP">
      <data key="d0">495039145</data>
    </edge>
    <edge source="JPN" target="SVK">
      <data key="d0">1666029</data>
    </edge>
    <edge source="JPN" target="VNM">
      <data key="d0">338746725</data>
    </edge>
    <edge source="JPN" target="SVN">
      <data key="d0">720427</data>
    </edge>
    <edge source="JPN" target="ZAF">
      <data key="d0">22626475</data>
    </edge>
    <edge source="JPN" target="ZWE">
      <data key="d0">97467</data>
    </edge>
    <edge source="JPN" target="ESP">
      <data key="d0">49603458</data>
    </edge>
    <edge source="JPN" target="SWE">
      <data key="d0">20789654</data>
    </edge>
    <edge source="JPN" target="CHE">
      <data key="d0">71426647</data>
    </edge>
    <edge source="JPN" target="THA">
      <data key="d0">615325685</data>
    </edge>
    <edge source="JPN" target="TGO">
      <data key="d0">211445</data>
    </edge>
    <edge source="JPN" target="ARE">
      <data key="d0">65321037</data>
    </edge>
    <edge source="JPN" target="TUN">
      <data key="d0">740183</data>
    </edge>
    <edge source="JPN" target="TUR">
      <data key="d0">27670112</data>
    </edge>
    <edge source="JPN" target="UGA">
      <data key="d0">64932</data>
    </edge>
    <edge source="JPN" target="UKR">
      <data key="d0">5738945</data>
    </edge>
    <edge source="JPN" target="MKD">
      <data key="d0">43898</data>
    </edge>
    <edge source="JPN" target="EGY">
      <data key="d0">8389024</data>
    </edge>
    <edge source="JPN" target="GBR">
      <data key="d0">200793887</data>
    </edge>
    <edge source="JPN" target="TZA">
      <data key="d0">167410</data>
    </edge>
    <edge source="JPN" target="USA">
      <data key="d0">2697870167</data>
    </edge>
    <edge source="JPN" target="URY">
      <data key="d0">3520213</data>
    </edge>
    <edge source="JOR" target="DZA">
      <data key="d0">2895926</data>
    </edge>
    <edge source="JOR" target="AUS">
      <data key="d0">48421</data>
    </edge>
    <edge source="JOR" target="AUT">
      <data key="d0">2497768</data>
    </edge>
    <edge source="JOR" target="BEL">
      <data key="d0">14221</data>
    </edge>
    <edge source="JOR" target="CMR">
      <data key="d0">117982</data>
    </edge>
    <edge source="JOR" target="CAN">
      <data key="d0">637373</data>
    </edge>
    <edge source="JOR" target="CHL">
      <data key="d0">20231</data>
    </edge>
    <edge source="JOR" target="CHN">
      <data key="d0">728131</data>
    </edge>
    <edge source="JOR" target="HRV">
      <data key="d0">85900</data>
    </edge>
    <edge source="JOR" target="CZE">
      <data key="d0">32224</data>
    </edge>
    <edge source="JOR" target="BEN">
      <data key="d0">18590</data>
    </edge>
    <edge source="JOR" target="ETH">
      <data key="d0">15637</data>
    </edge>
    <edge source="JOR" target="FRA">
      <data key="d0">312268</data>
    </edge>
    <edge source="JOR" target="PSE">
      <data key="d0">2849860</data>
    </edge>
    <edge source="JOR" target="DEU">
      <data key="d0">1394878</data>
    </edge>
    <edge source="JOR" target="GHA">
      <data key="d0">68437</data>
    </edge>
    <edge source="JOR" target="HKG">
      <data key="d0">35306</data>
    </edge>
    <edge source="JOR" target="IRL">
      <data key="d0">16690</data>
    </edge>
    <edge source="JOR" target="ISR">
      <data key="d0">6937493</data>
    </edge>
    <edge source="JOR" target="ITA">
      <data key="d0">33270080</data>
    </edge>
    <edge source="JOR" target="CIV">
      <data key="d0">69703</data>
    </edge>
    <edge source="JOR" target="JAM">
      <data key="d0">79623</data>
    </edge>
    <edge source="JOR" target="KOR">
      <data key="d0">12152</data>
    </edge>
    <edge source="JOR" target="LBN">
      <data key="d0">15406126</data>
    </edge>
    <edge source="JOR" target="LTU">
      <data key="d0">23572</data>
    </edge>
    <edge source="JOR" target="MYS">
      <data key="d0">12690</data>
    </edge>
    <edge source="JOR" target="MUS">
      <data key="d0">142049</data>
    </edge>
    <edge source="JOR" target="MEX">
      <data key="d0">172592</data>
    </edge>
    <edge source="JOR" target="MAR">
      <data key="d0">782576</data>
    </edge>
    <edge source="JOR" target="OMN">
      <data key="d0">1122175</data>
    </edge>
    <edge source="JOR" target="NLD">
      <data key="d0">37718</data>
    </edge>
    <edge source="JOR" target="PAK">
      <data key="d0">44289</data>
    </edge>
    <edge source="JOR" target="PAN">
      <data key="d0">123486</data>
    </edge>
    <edge source="JOR" target="POL">
      <data key="d0">113663</data>
    </edge>
    <edge source="JOR" target="ROU">
      <data key="d0">45077</data>
    </edge>
    <edge source="JOR" target="RUS">
      <data key="d0">63507</data>
    </edge>
    <edge source="JOR" target="SAU">
      <data key="d0">28453390</data>
    </edge>
    <edge source="JOR" target="SRB">
      <data key="d0">41948</data>
    </edge>
    <edge source="JOR" target="IND">
      <data key="d0">29041</data>
    </edge>
    <edge source="JOR" target="SGP">
      <data key="d0">583921</data>
    </edge>
    <edge source="JOR" target="VNM">
      <data key="d0">18099</data>
    </edge>
    <edge source="JOR" target="SVN">
      <data key="d0">67769</data>
    </edge>
    <edge source="JOR" target="ZAF">
      <data key="d0">11908</data>
    </edge>
    <edge source="JOR" target="ESP">
      <data key="d0">77530</data>
    </edge>
    <edge source="JOR" target="SWE">
      <data key="d0">61075</data>
    </edge>
    <edge source="JOR" target="THA">
      <data key="d0">77672</data>
    </edge>
    <edge source="JOR" target="TGO">
      <data key="d0">36939</data>
    </edge>
    <edge source="JOR" target="ARE">
      <data key="d0">22005888</data>
    </edge>
    <edge source="JOR" target="TUN">
      <data key="d0">140727</data>
    </edge>
    <edge source="JOR" target="TUR">
      <data key="d0">300537</data>
    </edge>
    <edge source="JOR" target="UKR">
      <data key="d0">1799438</data>
    </edge>
    <edge source="JOR" target="EGY">
      <data key="d0">3134581</data>
    </edge>
    <edge source="JOR" target="GBR">
      <data key="d0">6205429</data>
    </edge>
    <edge source="JOR" target="USA">
      <data key="d0">63451202</data>
    </edge>
    <edge source="LVA" target="AZE">
      <data key="d0">594687</data>
    </edge>
    <edge source="LVA" target="ARG">
      <data key="d0">34383</data>
    </edge>
    <edge source="LVA" target="AUS">
      <data key="d0">194300</data>
    </edge>
    <edge source="LVA" target="AUT">
      <data key="d0">775642</data>
    </edge>
    <edge source="LVA" target="ARM">
      <data key="d0">195355</data>
    </edge>
    <edge source="LVA" target="BEL">
      <data key="d0">1012087</data>
    </edge>
    <edge source="LVA" target="BRA">
      <data key="d0">58211</data>
    </edge>
    <edge source="LVA" target="BGR">
      <data key="d0">1846556</data>
    </edge>
    <edge source="LVA" target="BLR">
      <data key="d0">9425784</data>
    </edge>
    <edge source="LVA" target="CAN">
      <data key="d0">560130</data>
    </edge>
    <edge source="LVA" target="CHN">
      <data key="d0">473715</data>
    </edge>
    <edge source="LVA" target="COL">
      <data key="d0">733063</data>
    </edge>
    <edge source="LVA" target="CRI">
      <data key="d0">104005</data>
    </edge>
    <edge source="LVA" target="HRV">
      <data key="d0">66463</data>
    </edge>
    <edge source="LVA" target="CZE">
      <data key="d0">832525</data>
    </edge>
    <edge source="LVA" target="DNK">
      <data key="d0">42001597</data>
    </edge>
    <edge source="LVA" target="ECU">
      <data key="d0">25109</data>
    </edge>
    <edge source="LVA" target="SLV">
      <data key="d0">13208</data>
    </edge>
    <edge source="LVA" target="EST">
      <data key="d0">61605663</data>
    </edge>
    <edge source="LVA" target="FIN">
      <data key="d0">8669630</data>
    </edge>
    <edge source="LVA" target="FRA">
      <data key="d0">2394534</data>
    </edge>
    <edge source="LVA" target="GEO">
      <data key="d0">808524</data>
    </edge>
    <edge source="LVA" target="DEU">
      <data key="d0">21864298</data>
    </edge>
    <edge source="LVA" target="GRC">
      <data key="d0">197159</data>
    </edge>
    <edge source="LVA" target="GTM">
      <data key="d0">62812</data>
    </edge>
    <edge source="LVA" target="HKG">
      <data key="d0">152385</data>
    </edge>
    <edge source="LVA" target="HUN">
      <data key="d0">199008</data>
    </edge>
    <edge source="LVA" target="IRL">
      <data key="d0">368471</data>
    </edge>
    <edge source="LVA" target="ISR">
      <data key="d0">347890</data>
    </edge>
    <edge source="LVA" target="ITA">
      <data key="d0">581133</data>
    </edge>
    <edge source="LVA" target="JPN">
      <data key="d0">149552</data>
    </edge>
    <edge source="LVA" target="KAZ">
      <data key="d0">1605937</data>
    </edge>
    <edge source="LVA" target="JOR">
      <data key="d0">21171</data>
    </edge>
    <edge source="LVA" target="KOR">
      <data key="d0">642477</data>
    </edge>
    <edge source="LVA" target="KGZ">
      <data key="d0">132521</data>
    </edge>
    <edge source="LVA" target="LBN">
      <data key="d0">21871</data>
    </edge>
    <edge source="LVA" target="LTU">
      <data key="d0">37277404</data>
    </edge>
    <edge source="LVA" target="MEX">
      <data key="d0">31893</data>
    </edge>
    <edge source="LVA" target="MDA">
      <data key="d0">386491</data>
    </edge>
    <edge source="LVA" target="MAR">
      <data key="d0">39668</data>
    </edge>
    <edge source="LVA" target="NLD">
      <data key="d0">3197698</data>
    </edge>
    <edge source="LVA" target="NZL">
      <data key="d0">17288</data>
    </edge>
    <edge source="LVA" target="NIC">
      <data key="d0">37906</data>
    </edge>
    <edge source="LVA" target="NOR">
      <data key="d0">35088461</data>
    </edge>
    <edge source="LVA" target="PAN">
      <data key="d0">38674</data>
    </edge>
    <edge source="LVA" target="PRY">
      <data key="d0">38699</data>
    </edge>
    <edge source="LVA" target="PER">
      <data key="d0">275945</data>
    </edge>
    <edge source="LVA" target="POL">
      <data key="d0">4234404</data>
    </edge>
    <edge source="LVA" target="PRT">
      <data key="d0">170740</data>
    </edge>
    <edge source="LVA" target="ROU">
      <data key="d0">2601922</data>
    </edge>
    <edge source="LVA" target="RUS">
      <data key="d0">45908295</data>
    </edge>
    <edge source="LVA" target="SAU">
      <data key="d0">424686</data>
    </edge>
    <edge source="LVA" target="SRB">
      <data key="d0">109648</data>
    </edge>
    <edge source="LVA" target="IND">
      <data key="d0">32639</data>
    </edge>
    <edge source="LVA" target="SVK">
      <data key="d0">1050958</data>
    </edge>
    <edge source="LVA" target="VNM">
      <data key="d0">37339</data>
    </edge>
    <edge source="LVA" target="SVN">
      <data key="d0">154618</data>
    </edge>
    <edge source="LVA" target="ZAF">
      <data key="d0">25557</data>
    </edge>
    <edge source="LVA" target="ESP">
      <data key="d0">1367972</data>
    </edge>
    <edge source="LVA" target="SWE">
      <data key="d0">30321431</data>
    </edge>
    <edge source="LVA" target="CHE">
      <data key="d0">3052486</data>
    </edge>
    <edge source="LVA" target="THA">
      <data key="d0">35091</data>
    </edge>
    <edge source="LVA" target="ARE">
      <data key="d0">411781</data>
    </edge>
    <edge source="LVA" target="TUR">
      <data key="d0">281552</data>
    </edge>
    <edge source="LVA" target="UGA">
      <data key="d0">56092</data>
    </edge>
    <edge source="LVA" target="UKR">
      <data key="d0">2590679</data>
    </edge>
    <edge source="LVA" target="MKD">
      <data key="d0">135316</data>
    </edge>
    <edge source="LVA" target="GBR">
      <data key="d0">2483512</data>
    </edge>
    <edge source="LVA" target="TZA">
      <data key="d0">18053</data>
    </edge>
    <edge source="LVA" target="USA">
      <data key="d0">3543695</data>
    </edge>
    <edge source="LVA" target="URY">
      <data key="d0">11117</data>
    </edge>
    <edge source="MYS" target="ALB">
      <data key="d0">39897</data>
    </edge>
    <edge source="MYS" target="DZA">
      <data key="d0">235303</data>
    </edge>
    <edge source="MYS" target="ARG">
      <data key="d0">3728403</data>
    </edge>
    <edge source="MYS" target="AUS">
      <data key="d0">157129896</data>
    </edge>
    <edge source="MYS" target="AUT">
      <data key="d0">2525457</data>
    </edge>
    <edge source="MYS" target="ARM">
      <data key="d0">11893</data>
    </edge>
    <edge source="MYS" target="BEL">
      <data key="d0">17795093</data>
    </edge>
    <edge source="MYS" target="BOL">
      <data key="d0">413044</data>
    </edge>
    <edge source="MYS" target="BWA">
      <data key="d0">165586</data>
    </edge>
    <edge source="MYS" target="BRA">
      <data key="d0">35667690</data>
    </edge>
    <edge source="MYS" target="BGR">
      <data key="d0">405516</data>
    </edge>
    <edge source="MYS" target="BLR">
      <data key="d0">179475</data>
    </edge>
    <edge source="MYS" target="KHM">
      <data key="d0">7199206</data>
    </edge>
    <edge source="MYS" target="CMR">
      <data key="d0">1143761</data>
    </edge>
    <edge source="MYS" target="CAN">
      <data key="d0">24312094</data>
    </edge>
    <edge source="MYS" target="LKA">
      <data key="d0">6711759</data>
    </edge>
    <edge source="MYS" target="CHL">
      <data key="d0">3279952</data>
    </edge>
    <edge source="MYS" target="CHN">
      <data key="d0">166512538</data>
    </edge>
    <edge source="MYS" target="COL">
      <data key="d0">1703640</data>
    </edge>
    <edge source="MYS" target="CRI">
      <data key="d0">1562080</data>
    </edge>
    <edge source="MYS" target="HRV">
      <data key="d0">626695</data>
    </edge>
    <edge source="MYS" target="CZE">
      <data key="d0">17760423</data>
    </edge>
    <edge source="MYS" target="BEN">
      <data key="d0">296838</data>
    </edge>
    <edge source="MYS" target="DNK">
      <data key="d0">6996284</data>
    </edge>
    <edge source="MYS" target="ECU">
      <data key="d0">1104951</data>
    </edge>
    <edge source="MYS" target="SLV">
      <data key="d0">1679541</data>
    </edge>
    <edge source="MYS" target="ETH">
      <data key="d0">91670</data>
    </edge>
    <edge source="MYS" target="EST">
      <data key="d0">5021196</data>
    </edge>
    <edge source="MYS" target="FIN">
      <data key="d0">6524540</data>
    </edge>
    <edge source="MYS" target="FRA">
      <data key="d0">67304311</data>
    </edge>
    <edge source="MYS" target="GEO">
      <data key="d0">375131</data>
    </edge>
    <edge source="MYS" target="GMB">
      <data key="d0">192602</data>
    </edge>
    <edge source="MYS" target="DEU">
      <data key="d0">80178871</data>
    </edge>
    <edge source="MYS" target="GHA">
      <data key="d0">4458595</data>
    </edge>
    <edge source="MYS" target="GRC">
      <data key="d0">4143936</data>
    </edge>
    <edge source="MYS" target="GTM">
      <data key="d0">532998</data>
    </edge>
    <edge source="MYS" target="HND">
      <data key="d0">219136</data>
    </edge>
    <edge source="MYS" target="HKG">
      <data key="d0">206024987</data>
    </edge>
    <edge source="MYS" target="HUN">
      <data key="d0">32628637</data>
    </edge>
    <edge source="MYS" target="IDN">
      <data key="d0">160448400</data>
    </edge>
    <edge source="MYS" target="IRL">
      <data key="d0">17510909</data>
    </edge>
    <edge source="MYS" target="ITA">
      <data key="d0">39842774</data>
    </edge>
    <edge source="MYS" target="CIV">
      <data key="d0">1146881</data>
    </edge>
    <edge source="MYS" target="JAM">
      <data key="d0">180646</data>
    </edge>
    <edge source="MYS" target="JPN">
      <data key="d0">352144450</data>
    </edge>
    <edge source="MYS" target="KAZ">
      <data key="d0">88887</data>
    </edge>
    <edge source="MYS" target="JOR">
      <data key="d0">1551343</data>
    </edge>
    <edge source="MYS" target="KOR">
      <data key="d0">45026498</data>
    </edge>
    <edge source="MYS" target="LBN">
      <data key="d0">1358859</data>
    </edge>
    <edge source="MYS" target="LVA">
      <data key="d0">2531799</data>
    </edge>
    <edge source="MYS" target="LTU">
      <data key="d0">584155</data>
    </edge>
    <edge source="MYS" target="MDG">
      <data key="d0">176245</data>
    </edge>
    <edge source="MYS" target="MWI">
      <data key="d0">94878</data>
    </edge>
    <edge source="MYS" target="MRT">
      <data key="d0">61216</data>
    </edge>
    <edge source="MYS" target="MUS">
      <data key="d0">3638283</data>
    </edge>
    <edge source="MYS" target="MEX">
      <data key="d0">40881268</data>
    </edge>
    <edge source="MYS" target="MDA">
      <data key="d0">61118</data>
    </edge>
    <edge source="MYS" target="MAR">
      <data key="d0">1838425</data>
    </edge>
    <edge source="MYS" target="MOZ">
      <data key="d0">1677716</data>
    </edge>
    <edge source="MYS" target="OMN">
      <data key="d0">2658141</data>
    </edge>
    <edge source="MYS" target="NAM">
      <data key="d0">37702</data>
    </edge>
    <edge source="MYS" target="NLD">
      <data key="d0">46258760</data>
    </edge>
    <edge source="MYS" target="NZL">
      <data key="d0">21302957</data>
    </edge>
    <edge source="MYS" target="NIC">
      <data key="d0">1075090</data>
    </edge>
    <edge source="MYS" target="NOR">
      <data key="d0">12657875</data>
    </edge>
    <edge source="MYS" target="PAK">
      <data key="d0">8351033</data>
    </edge>
    <edge source="MYS" target="PAN">
      <data key="d0">5945501</data>
    </edge>
    <edge source="MYS" target="PRY">
      <data key="d0">300184</data>
    </edge>
    <edge source="MYS" target="PER">
      <data key="d0">2636851</data>
    </edge>
    <edge source="MYS" target="PHL">
      <data key="d0">98021912</data>
    </edge>
    <edge source="MYS" target="POL">
      <data key="d0">9272851</data>
    </edge>
    <edge source="MYS" target="PRT">
      <data key="d0">3973155</data>
    </edge>
    <edge source="MYS" target="ROU">
      <data key="d0">2197681</data>
    </edge>
    <edge source="MYS" target="RUS">
      <data key="d0">15013972</data>
    </edge>
    <edge source="MYS" target="SAU">
      <data key="d0">13662213</data>
    </edge>
    <edge source="MYS" target="SEN">
      <data key="d0">153848</data>
    </edge>
    <edge source="MYS" target="SRB">
      <data key="d0">365143</data>
    </edge>
    <edge source="MYS" target="IND">
      <data key="d0">43117842</data>
    </edge>
    <edge source="MYS" target="SGP">
      <data key="d0">1590830537</data>
    </edge>
    <edge source="MYS" target="SVK">
      <data key="d0">644742</data>
    </edge>
    <edge source="MYS" target="VNM">
      <data key="d0">48058732</data>
    </edge>
    <edge source="MYS" target="SVN">
      <data key="d0">698220</data>
    </edge>
    <edge source="MYS" target="ZAF">
      <data key="d0">20313304</data>
    </edge>
    <edge source="MYS" target="ZWE">
      <data key="d0">132467</data>
    </edge>
    <edge source="MYS" target="ESP">
      <data key="d0">24019277</data>
    </edge>
    <edge source="MYS" target="SWE">
      <data key="d0">114661001</data>
    </edge>
    <edge source="MYS" target="CHE">
      <data key="d0">15461097</data>
    </edge>
    <edge source="MYS" target="THA">
      <data key="d0">664331482</data>
    </edge>
    <edge source="MYS" target="TGO">
      <data key="d0">450834</data>
    </edge>
    <edge source="MYS" target="ARE">
      <data key="d0">1398984172</data>
    </edge>
    <edge source="MYS" target="TUN">
      <data key="d0">517933</data>
    </edge>
    <edge source="MYS" target="TUR">
      <data key="d0">8581860</data>
    </edge>
    <edge source="MYS" target="UGA">
      <data key="d0">181501</data>
    </edge>
    <edge source="MYS" target="UKR">
      <data key="d0">2884081</data>
    </edge>
    <edge source="MYS" target="EGY">
      <data key="d0">8020709</data>
    </edge>
    <edge source="MYS" target="GBR">
      <data key="d0">239954907</data>
    </edge>
    <edge source="MYS" target="TZA">
      <data key="d0">1128737</data>
    </edge>
    <edge source="MYS" target="USA">
      <data key="d0">588497127</data>
    </edge>
    <edge source="MYS" target="BFA">
      <data key="d0">32001</data>
    </edge>
    <edge source="MYS" target="URY">
      <data key="d0">451168</data>
    </edge>
    <edge source="MUS" target="AUS">
      <data key="d0">215240</data>
    </edge>
    <edge source="MUS" target="AUT">
      <data key="d0">5144321</data>
    </edge>
    <edge source="MUS" target="BEL">
      <data key="d0">16958</data>
    </edge>
    <edge source="MUS" target="BDI">
      <data key="d0">187819</data>
    </edge>
    <edge source="MUS" target="CAN">
      <data key="d0">113235</data>
    </edge>
    <edge source="MUS" target="CHN">
      <data key="d0">188693</data>
    </edge>
    <edge source="MUS" target="DNK">
      <data key="d0">258670</data>
    </edge>
    <edge source="MUS" target="ETH">
      <data key="d0">13996</data>
    </edge>
    <edge source="MUS" target="FRA">
      <data key="d0">73713578</data>
    </edge>
    <edge source="MUS" target="DEU">
      <data key="d0">2941394</data>
    </edge>
    <edge source="MUS" target="GHA">
      <data key="d0">39134</data>
    </edge>
    <edge source="MUS" target="HKG">
      <data key="d0">697430</data>
    </edge>
    <edge source="MUS" target="IDN">
      <data key="d0">89479</data>
    </edge>
    <edge source="MUS" target="IRL">
      <data key="d0">60640</data>
    </edge>
    <edge source="MUS" target="ITA">
      <data key="d0">1189640</data>
    </edge>
    <edge source="MUS" target="JPN">
      <data key="d0">139009</data>
    </edge>
    <edge source="MUS" target="LBN">
      <data key="d0">12275</data>
    </edge>
    <edge source="MUS" target="MDG">
      <data key="d0">10979491</data>
    </edge>
    <edge source="MUS" target="MWI">
      <data key="d0">105968</data>
    </edge>
    <edge source="MUS" target="MYS">
      <data key="d0">29180</data>
    </edge>
    <edge source="MUS" target="MEX">
      <data key="d0">54715</data>
    </edge>
    <edge source="MUS" target="NLD">
      <data key="d0">127098</data>
    </edge>
    <edge source="MUS" target="NZL">
      <data key="d0">25819</data>
    </edge>
    <edge source="MUS" target="POL">
      <data key="d0">75311</data>
    </edge>
    <edge source="MUS" target="PRT">
      <data key="d0">14297</data>
    </edge>
    <edge source="MUS" target="RUS">
      <data key="d0">12882</data>
    </edge>
    <edge source="MUS" target="SAU">
      <data key="d0">120333</data>
    </edge>
    <edge source="MUS" target="SEN">
      <data key="d0">235670</data>
    </edge>
    <edge source="MUS" target="IND">
      <data key="d0">160103</data>
    </edge>
    <edge source="MUS" target="SGP">
      <data key="d0">36446</data>
    </edge>
    <edge source="MUS" target="SVK">
      <data key="d0">16071</data>
    </edge>
    <edge source="MUS" target="ZAF">
      <data key="d0">5797161</data>
    </edge>
    <edge source="MUS" target="ZWE">
      <data key="d0">470856</data>
    </edge>
    <edge source="MUS" target="ESP">
      <data key="d0">53898</data>
    </edge>
    <edge source="MUS" target="SWE">
      <data key="d0">10411</data>
    </edge>
    <edge source="MUS" target="CHE">
      <data key="d0">194282</data>
    </edge>
    <edge source="MUS" target="ARE">
      <data key="d0">1192714</data>
    </edge>
    <edge source="MUS" target="TUR">
      <data key="d0">17548</data>
    </edge>
    <edge source="MUS" target="UGA">
      <data key="d0">303454</data>
    </edge>
    <edge source="MUS" target="GBR">
      <data key="d0">4728305</data>
    </edge>
    <edge source="MUS" target="TZA">
      <data key="d0">298071</data>
    </edge>
    <edge source="MUS" target="USA">
      <data key="d0">3073880</data>
    </edge>
    <edge source="MEX" target="DZA">
      <data key="d0">17041</data>
    </edge>
    <edge source="MEX" target="ARG">
      <data key="d0">23367966</data>
    </edge>
    <edge source="MEX" target="AUS">
      <data key="d0">15322639</data>
    </edge>
    <edge source="MEX" target="AUT">
      <data key="d0">1659093</data>
    </edge>
    <edge source="MEX" target="BEL">
      <data key="d0">32343641</data>
    </edge>
    <edge source="MEX" target="BOL">
      <data key="d0">4844302</data>
    </edge>
    <edge source="MEX" target="BRA">
      <data key="d0">41795265</data>
    </edge>
    <edge source="MEX" target="BGR">
      <data key="d0">79317</data>
    </edge>
    <edge source="MEX" target="BLR">
      <data key="d0">84534</data>
    </edge>
    <edge source="MEX" target="CMR">
      <data key="d0">259297</data>
    </edge>
    <edge source="MEX" target="CAN">
      <data key="d0">82594673</data>
    </edge>
    <edge source="MEX" target="LKA">
      <data key="d0">80509</data>
    </edge>
    <edge source="MEX" target="CHL">
      <data key="d0">27628477</data>
    </edge>
    <edge source="MEX" target="CHN">
      <data key="d0">16654736</data>
    </edge>
    <edge source="MEX" target="COL">
      <data key="d0">66063442</data>
    </edge>
    <edge source="MEX" target="CRI">
      <data key="d0">48011264</data>
    </edge>
    <edge source="MEX" target="HRV">
      <data key="d0">58239</data>
    </edge>
    <edge source="MEX" target="CZE">
      <data key="d0">41873517</data>
    </edge>
    <edge source="MEX" target="DNK">
      <data key="d0">16583183</data>
    </edge>
    <edge source="MEX" target="ECU">
      <data key="d0">20834571</data>
    </edge>
    <edge source="MEX" target="SLV">
      <data key="d0">33557807</data>
    </edge>
    <edge source="MEX" target="EST">
      <data key="d0">42334</data>
    </edge>
    <edge source="MEX" target="FIN">
      <data key="d0">1123663</data>
    </edge>
    <edge source="MEX" target="FRA">
      <data key="d0">14991648</data>
    </edge>
    <edge source="MEX" target="DEU">
      <data key="d0">34381608</data>
    </edge>
    <edge source="MEX" target="GHA">
      <data key="d0">364391</data>
    </edge>
    <edge source="MEX" target="GRC">
      <data key="d0">2148022</data>
    </edge>
    <edge source="MEX" target="GTM">
      <data key="d0">87835747</data>
    </edge>
    <edge source="MEX" target="HND">
      <data key="d0">23725561</data>
    </edge>
    <edge source="MEX" target="HKG">
      <data key="d0">7417541</data>
    </edge>
    <edge source="MEX" target="HUN">
      <data key="d0">3727941</data>
    </edge>
    <edge source="MEX" target="IDN">
      <data key="d0">1667731</data>
    </edge>
    <edge source="MEX" target="IRL">
      <data key="d0">83932285</data>
    </edge>
    <edge source="MEX" target="ISR">
      <data key="d0">781495</data>
    </edge>
    <edge source="MEX" target="ITA">
      <data key="d0">8945060</data>
    </edge>
    <edge source="MEX" target="JAM">
      <data key="d0">2404636</data>
    </edge>
    <edge source="MEX" target="JPN">
      <data key="d0">24247417</data>
    </edge>
    <edge source="MEX" target="KAZ">
      <data key="d0">11710</data>
    </edge>
    <edge source="MEX" target="JOR">
      <data key="d0">31299</data>
    </edge>
    <edge source="MEX" target="KOR">
      <data key="d0">32333240</data>
    </edge>
    <edge source="MEX" target="LBN">
      <data key="d0">39607</data>
    </edge>
    <edge source="MEX" target="LVA">
      <data key="d0">171802</data>
    </edge>
    <edge source="MEX" target="LTU">
      <data key="d0">31348</data>
    </edge>
    <edge source="MEX" target="MYS">
      <data key="d0">2450569</data>
    </edge>
    <edge source="MEX" target="MUS">
      <data key="d0">74435</data>
    </edge>
    <edge source="MEX" target="MAR">
      <data key="d0">16820</data>
    </edge>
    <edge source="MEX" target="MOZ">
      <data key="d0">11508</data>
    </edge>
    <edge source="MEX" target="NLD">
      <data key="d0">42531585</data>
    </edge>
    <edge source="MEX" target="NZL">
      <data key="d0">1010443</data>
    </edge>
    <edge source="MEX" target="NIC">
      <data key="d0">43958352</data>
    </edge>
    <edge source="MEX" target="NOR">
      <data key="d0">378193</data>
    </edge>
    <edge source="MEX" target="PAK">
      <data key="d0">74645</data>
    </edge>
    <edge source="MEX" target="PAN">
      <data key="d0">26823450</data>
    </edge>
    <edge source="MEX" target="PRY">
      <data key="d0">2182022</data>
    </edge>
    <edge source="MEX" target="PER">
      <data key="d0">23818576</data>
    </edge>
    <edge source="MEX" target="PHL">
      <data key="d0">4348328</data>
    </edge>
    <edge source="MEX" target="POL">
      <data key="d0">11821144</data>
    </edge>
    <edge source="MEX" target="PRT">
      <data key="d0">303701</data>
    </edge>
    <edge source="MEX" target="ROU">
      <data key="d0">825936</data>
    </edge>
    <edge source="MEX" target="RUS">
      <data key="d0">4947097</data>
    </edge>
    <edge source="MEX" target="SAU">
      <data key="d0">1025586</data>
    </edge>
    <edge source="MEX" target="IND">
      <data key="d0">4495939</data>
    </edge>
    <edge source="MEX" target="SGP">
      <data key="d0">7796326</data>
    </edge>
    <edge source="MEX" target="SVK">
      <data key="d0">2811033</data>
    </edge>
    <edge source="MEX" target="VNM">
      <data key="d0">318550</data>
    </edge>
    <edge source="MEX" target="SVN">
      <data key="d0">493615</data>
    </edge>
    <edge source="MEX" target="ZAF">
      <data key="d0">2332162</data>
    </edge>
    <edge source="MEX" target="ESP">
      <data key="d0">12715768</data>
    </edge>
    <edge source="MEX" target="SWE">
      <data key="d0">397975</data>
    </edge>
    <edge source="MEX" target="CHE">
      <data key="d0">9277611</data>
    </edge>
    <edge source="MEX" target="THA">
      <data key="d0">1451714</data>
    </edge>
    <edge source="MEX" target="ARE">
      <data key="d0">6569882</data>
    </edge>
    <edge source="MEX" target="TUN">
      <data key="d0">80676</data>
    </edge>
    <edge source="MEX" target="TUR">
      <data key="d0">1918194</data>
    </edge>
    <edge source="MEX" target="UKR">
      <data key="d0">1267357</data>
    </edge>
    <edge source="MEX" target="EGY">
      <data key="d0">829091</data>
    </edge>
    <edge source="MEX" target="GBR">
      <data key="d0">36591480</data>
    </edge>
    <edge source="MEX" target="USA">
      <data key="d0">6520081118</data>
    </edge>
    <edge source="MEX" target="URY">
      <data key="d0">3165817</data>
    </edge>
    <edge source="MOZ" target="AUT">
      <data key="d0">43043</data>
    </edge>
    <edge source="MOZ" target="BWA">
      <data key="d0">92572</data>
    </edge>
    <edge source="MOZ" target="CHN">
      <data key="d0">193394</data>
    </edge>
    <edge source="MOZ" target="ITA">
      <data key="d0">32310</data>
    </edge>
    <edge source="MOZ" target="LBN">
      <data key="d0">66271</data>
    </edge>
    <edge source="MOZ" target="MDG">
      <data key="d0">66338</data>
    </edge>
    <edge source="MOZ" target="MWI">
      <data key="d0">176408</data>
    </edge>
    <edge source="MOZ" target="IND">
      <data key="d0">41888</data>
    </edge>
    <edge source="MOZ" target="ZAF">
      <data key="d0">12035732</data>
    </edge>
    <edge source="MOZ" target="ZWE">
      <data key="d0">67156</data>
    </edge>
    <edge source="MOZ" target="TZA">
      <data key="d0">109723</data>
    </edge>
    <edge source="MOZ" target="USA">
      <data key="d0">18061</data>
    </edge>
    <edge source="NLD" target="ALB">
      <data key="d0">708183</data>
    </edge>
    <edge source="NLD" target="DZA">
      <data key="d0">8815926</data>
    </edge>
    <edge source="NLD" target="AZE">
      <data key="d0">4237221</data>
    </edge>
    <edge source="NLD" target="ARG">
      <data key="d0">22082846</data>
    </edge>
    <edge source="NLD" target="AUS">
      <data key="d0">231851374</data>
    </edge>
    <edge source="NLD" target="AUT">
      <data key="d0">327937559</data>
    </edge>
    <edge source="NLD" target="ARM">
      <data key="d0">6810431</data>
    </edge>
    <edge source="NLD" target="BEL">
      <data key="d0">2395042204</data>
    </edge>
    <edge source="NLD" target="BOL">
      <data key="d0">459334</data>
    </edge>
    <edge source="NLD" target="BWA">
      <data key="d0">57043</data>
    </edge>
    <edge source="NLD" target="BRA">
      <data key="d0">76164319</data>
    </edge>
    <edge source="NLD" target="BGR">
      <data key="d0">15950362</data>
    </edge>
    <edge source="NLD" target="BDI">
      <data key="d0">41384</data>
    </edge>
    <edge source="NLD" target="BLR">
      <data key="d0">7162838</data>
    </edge>
    <edge source="NLD" target="KHM">
      <data key="d0">112580</data>
    </edge>
    <edge source="NLD" target="CMR">
      <data key="d0">642070</data>
    </edge>
    <edge source="NLD" target="CAN">
      <data key="d0">82865459</data>
    </edge>
    <edge source="NLD" target="LKA">
      <data key="d0">4852303</data>
    </edge>
    <edge source="NLD" target="CHL">
      <data key="d0">16249146</data>
    </edge>
    <edge source="NLD" target="CHN">
      <data key="d0">239083245</data>
    </edge>
    <edge source="NLD" target="COL">
      <data key="d0">28361840</data>
    </edge>
    <edge source="NLD" target="CRI">
      <data key="d0">4260634</data>
    </edge>
    <edge source="NLD" target="HRV">
      <data key="d0">14581755</data>
    </edge>
    <edge source="NLD" target="CZE">
      <data key="d0">213915994</data>
    </edge>
    <edge source="NLD" target="BEN">
      <data key="d0">156619</data>
    </edge>
    <edge source="NLD" target="DNK">
      <data key="d0">390617743</data>
    </edge>
    <edge source="NLD" target="ECU">
      <data key="d0">1514472</data>
    </edge>
    <edge source="NLD" target="SLV">
      <data key="d0">628742</data>
    </edge>
    <edge source="NLD" target="ETH">
      <data key="d0">1458974</data>
    </edge>
    <edge source="NLD" target="EST">
      <data key="d0">17943564</data>
    </edge>
    <edge source="NLD" target="FIN">
      <data key="d0">178669879</data>
    </edge>
    <edge source="NLD" target="FRA">
      <data key="d0">1910414305</data>
    </edge>
    <edge source="NLD" target="GEO">
      <data key="d0">2446285</data>
    </edge>
    <edge source="NLD" target="GMB">
      <data key="d0">162425</data>
    </edge>
    <edge source="NLD" target="PSE">
      <data key="d0">295358</data>
    </edge>
    <edge source="NLD" target="DEU">
      <data key="d0">4096869235</data>
    </edge>
    <edge source="NLD" target="GHA">
      <data key="d0">4292579</data>
    </edge>
    <edge source="NLD" target="GRC">
      <data key="d0">74100089</data>
    </edge>
    <edge source="NLD" target="GTM">
      <data key="d0">795051</data>
    </edge>
    <edge source="NLD" target="HND">
      <data key="d0">1339213</data>
    </edge>
    <edge source="NLD" target="HKG">
      <data key="d0">99157096</data>
    </edge>
    <edge source="NLD" target="HUN">
      <data key="d0">87605041</data>
    </edge>
    <edge source="NLD" target="IDN">
      <data key="d0">6862107</data>
    </edge>
    <edge source="NLD" target="IRL">
      <data key="d0">141081700</data>
    </edge>
    <edge source="NLD" target="ISR">
      <data key="d0">43240679</data>
    </edge>
    <edge source="NLD" target="ITA">
      <data key="d0">965640363</data>
    </edge>
    <edge source="NLD" target="CIV">
      <data key="d0">976557</data>
    </edge>
    <edge source="NLD" target="JAM">
      <data key="d0">210029</data>
    </edge>
    <edge source="NLD" target="JPN">
      <data key="d0">154673925</data>
    </edge>
    <edge source="NLD" target="KAZ">
      <data key="d0">15537820</data>
    </edge>
    <edge source="NLD" target="JOR">
      <data key="d0">15480720</data>
    </edge>
    <edge source="NLD" target="KOR">
      <data key="d0">55640086</data>
    </edge>
    <edge source="NLD" target="KGZ">
      <data key="d0">107960</data>
    </edge>
    <edge source="NLD" target="LBN">
      <data key="d0">13762917</data>
    </edge>
    <edge source="NLD" target="LVA">
      <data key="d0">15722405</data>
    </edge>
    <edge source="NLD" target="LTU">
      <data key="d0">24570894</data>
    </edge>
    <edge source="NLD" target="MDG">
      <data key="d0">230569</data>
    </edge>
    <edge source="NLD" target="MWI">
      <data key="d0">64510</data>
    </edge>
    <edge source="NLD" target="MYS">
      <data key="d0">45574422</data>
    </edge>
    <edge source="NLD" target="MRT">
      <data key="d0">283667</data>
    </edge>
    <edge source="NLD" target="MUS">
      <data key="d0">1261849</data>
    </edge>
    <edge source="NLD" target="MEX">
      <data key="d0">41422893</data>
    </edge>
    <edge source="NLD" target="MDA">
      <data key="d0">1288334</data>
    </edge>
    <edge source="NLD" target="MAR">
      <data key="d0">12089897</data>
    </edge>
    <edge source="NLD" target="MOZ">
      <data key="d0">327092</data>
    </edge>
    <edge source="NLD" target="OMN">
      <data key="d0">28897109</data>
    </edge>
    <edge source="NLD" target="NAM">
      <data key="d0">1155075</data>
    </edge>
    <edge source="NLD" target="NZL">
      <data key="d0">12281683</data>
    </edge>
    <edge source="NLD" target="NIC">
      <data key="d0">1019134</data>
    </edge>
    <edge source="NLD" target="NER">
      <data key="d0">91796</data>
    </edge>
    <edge source="NLD" target="NOR">
      <data key="d0">177689633</data>
    </edge>
    <edge source="NLD" target="PAK">
      <data key="d0">20339168</data>
    </edge>
    <edge source="NLD" target="PAN">
      <data key="d0">2406450</data>
    </edge>
    <edge source="NLD" target="PRY">
      <data key="d0">526268</data>
    </edge>
    <edge source="NLD" target="PER">
      <data key="d0">10198910</data>
    </edge>
    <edge source="NLD" target="PHL">
      <data key="d0">14724289</data>
    </edge>
    <edge source="NLD" target="POL">
      <data key="d0">345114936</data>
    </edge>
    <edge source="NLD" target="PRT">
      <data key="d0">107921685</data>
    </edge>
    <edge source="NLD" target="ROU">
      <data key="d0">42252438</data>
    </edge>
    <edge source="NLD" target="RUS">
      <data key="d0">232207136</data>
    </edge>
    <edge source="NLD" target="SAU">
      <data key="d0">95971789</data>
    </edge>
    <edge source="NLD" target="SEN">
      <data key="d0">603094</data>
    </edge>
    <edge source="NLD" target="SRB">
      <data key="d0">15089463</data>
    </edge>
    <edge source="NLD" target="IND">
      <data key="d0">133878733</data>
    </edge>
    <edge source="NLD" target="SGP">
      <data key="d0">63105949</data>
    </edge>
    <edge source="NLD" target="SVK">
      <data key="d0">75855167</data>
    </edge>
    <edge source="NLD" target="VNM">
      <data key="d0">8674880</data>
    </edge>
    <edge source="NLD" target="SVN">
      <data key="d0">29021038</data>
    </edge>
    <edge source="NLD" target="ZAF">
      <data key="d0">113759347</data>
    </edge>
    <edge source="NLD" target="ZWE">
      <data key="d0">77027</data>
    </edge>
    <edge source="NLD" target="ESP">
      <data key="d0">639879181</data>
    </edge>
    <edge source="NLD" target="SWE">
      <data key="d0">410054965</data>
    </edge>
    <edge source="NLD" target="CHE">
      <data key="d0">391315134</data>
    </edge>
    <edge source="NLD" target="THA">
      <data key="d0">29065645</data>
    </edge>
    <edge source="NLD" target="TGO">
      <data key="d0">120021</data>
    </edge>
    <edge source="NLD" target="ARE">
      <data key="d0">57636769</data>
    </edge>
    <edge source="NLD" target="TUN">
      <data key="d0">16417858</data>
    </edge>
    <edge source="NLD" target="TUR">
      <data key="d0">178527524</data>
    </edge>
    <edge source="NLD" target="UGA">
      <data key="d0">832187</data>
    </edge>
    <edge source="NLD" target="UKR">
      <data key="d0">30065826</data>
    </edge>
    <edge source="NLD" target="MKD">
      <data key="d0">3513282</data>
    </edge>
    <edge source="NLD" target="EGY">
      <data key="d0">42339956</data>
    </edge>
    <edge source="NLD" target="GBR">
      <data key="d0">1637809396</data>
    </edge>
    <edge source="NLD" target="TZA">
      <data key="d0">1326404</data>
    </edge>
    <edge source="NLD" target="USA">
      <data key="d0">409448590</data>
    </edge>
    <edge source="NLD" target="BFA">
      <data key="d0">118425</data>
    </edge>
    <edge source="NLD" target="URY">
      <data key="d0">3281430</data>
    </edge>
    <edge source="NZL" target="ARG">
      <data key="d0">127167</data>
    </edge>
    <edge source="NZL" target="AUS">
      <data key="d0">326052642</data>
    </edge>
    <edge source="NZL" target="AUT">
      <data key="d0">305869</data>
    </edge>
    <edge source="NZL" target="BEL">
      <data key="d0">1081373</data>
    </edge>
    <edge source="NZL" target="BWA">
      <data key="d0">20131</data>
    </edge>
    <edge source="NZL" target="BRA">
      <data key="d0">236908</data>
    </edge>
    <edge source="NZL" target="KHM">
      <data key="d0">416610</data>
    </edge>
    <edge source="NZL" target="CAN">
      <data key="d0">3888655</data>
    </edge>
    <edge source="NZL" target="LKA">
      <data key="d0">310523</data>
    </edge>
    <edge source="NZL" target="CHL">
      <data key="d0">1087357</data>
    </edge>
    <edge source="NZL" target="CHN">
      <data key="d0">4727106</data>
    </edge>
    <edge source="NZL" target="COL">
      <data key="d0">371005</data>
    </edge>
    <edge source="NZL" target="CRI">
      <data key="d0">83041</data>
    </edge>
    <edge source="NZL" target="CZE">
      <data key="d0">334618</data>
    </edge>
    <edge source="NZL" target="DNK">
      <data key="d0">990547</data>
    </edge>
    <edge source="NZL" target="ECU">
      <data key="d0">47810</data>
    </edge>
    <edge source="NZL" target="FIN">
      <data key="d0">207427</data>
    </edge>
    <edge source="NZL" target="FRA">
      <data key="d0">2531169</data>
    </edge>
    <edge source="NZL" target="GEO">
      <data key="d0">86250</data>
    </edge>
    <edge source="NZL" target="DEU">
      <data key="d0">2928768</data>
    </edge>
    <edge source="NZL" target="GHA">
      <data key="d0">13641</data>
    </edge>
    <edge source="NZL" target="GRC">
      <data key="d0">46116</data>
    </edge>
    <edge source="NZL" target="HND">
      <data key="d0">11431</data>
    </edge>
    <edge source="NZL" target="HKG">
      <data key="d0">5140234</data>
    </edge>
    <edge source="NZL" target="HUN">
      <data key="d0">48228</data>
    </edge>
    <edge source="NZL" target="IDN">
      <data key="d0">967305</data>
    </edge>
    <edge source="NZL" target="IRL">
      <data key="d0">1932217</data>
    </edge>
    <edge source="NZL" target="ISR">
      <data key="d0">182501</data>
    </edge>
    <edge source="NZL" target="ITA">
      <data key="d0">1569103</data>
    </edge>
    <edge source="NZL" target="JAM">
      <data key="d0">44286</data>
    </edge>
    <edge source="NZL" target="JPN">
      <data key="d0">5784182</data>
    </edge>
    <edge source="NZL" target="KAZ">
      <data key="d0">41140</data>
    </edge>
    <edge source="NZL" target="KOR">
      <data key="d0">1425102</data>
    </edge>
    <edge source="NZL" target="LBN">
      <data key="d0">41253</data>
    </edge>
    <edge source="NZL" target="LVA">
      <data key="d0">42397</data>
    </edge>
    <edge source="NZL" target="LTU">
      <data key="d0">12537</data>
    </edge>
    <edge source="NZL" target="MYS">
      <data key="d0">1082054</data>
    </edge>
    <edge source="NZL" target="MUS">
      <data key="d0">10287</data>
    </edge>
    <edge source="NZL" target="MEX">
      <data key="d0">833435</data>
    </edge>
    <edge source="NZL" target="MAR">
      <data key="d0">20900</data>
    </edge>
    <edge source="NZL" target="OMN">
      <data key="d0">47629</data>
    </edge>
    <edge source="NZL" target="NLD">
      <data key="d0">7722792</data>
    </edge>
    <edge source="NZL" target="NOR">
      <data key="d0">376675</data>
    </edge>
    <edge source="NZL" target="PAK">
      <data key="d0">88507</data>
    </edge>
    <edge source="NZL" target="PAN">
      <data key="d0">17952</data>
    </edge>
    <edge source="NZL" target="PER">
      <data key="d0">12071</data>
    </edge>
    <edge source="NZL" target="PHL">
      <data key="d0">837047</data>
    </edge>
    <edge source="NZL" target="POL">
      <data key="d0">202804</data>
    </edge>
    <edge source="NZL" target="PRT">
      <data key="d0">161493</data>
    </edge>
    <edge source="NZL" target="ROU">
      <data key="d0">121511</data>
    </edge>
    <edge source="NZL" target="RUS">
      <data key="d0">464048</data>
    </edge>
    <edge source="NZL" target="SAU">
      <data key="d0">392909</data>
    </edge>
    <edge source="NZL" target="IND">
      <data key="d0">1145809</data>
    </edge>
    <edge source="NZL" target="SGP">
      <data key="d0">5247461</data>
    </edge>
    <edge source="NZL" target="SVK">
      <data key="d0">24724</data>
    </edge>
    <edge source="NZL" target="VNM">
      <data key="d0">374074</data>
    </edge>
    <edge source="NZL" target="SVN">
      <data key="d0">205212</data>
    </edge>
    <edge source="NZL" target="ZAF">
      <data key="d0">2849036</data>
    </edge>
    <edge source="NZL" target="ESP">
      <data key="d0">725487</data>
    </edge>
    <edge source="NZL" target="SWE">
      <data key="d0">1496494</data>
    </edge>
    <edge source="NZL" target="CHE">
      <data key="d0">983763</data>
    </edge>
    <edge source="NZL" target="THA">
      <data key="d0">2327748</data>
    </edge>
    <edge source="NZL" target="ARE">
      <data key="d0">5672897</data>
    </edge>
    <edge source="NZL" target="TUR">
      <data key="d0">489029</data>
    </edge>
    <edge source="NZL" target="UKR">
      <data key="d0">13904</data>
    </edge>
    <edge source="NZL" target="EGY">
      <data key="d0">28142</data>
    </edge>
    <edge source="NZL" target="GBR">
      <data key="d0">27811017</data>
    </edge>
    <edge source="NZL" target="USA">
      <data key="d0">52368056</data>
    </edge>
    <edge source="NZL" target="URY">
      <data key="d0">73376</data>
    </edge>
    <edge source="NIC" target="CAN">
      <data key="d0">51311</data>
    </edge>
    <edge source="NIC" target="CRI">
      <data key="d0">1234803</data>
    </edge>
    <edge source="NIC" target="DNK">
      <data key="d0">10477</data>
    </edge>
    <edge source="NIC" target="SLV">
      <data key="d0">485680</data>
    </edge>
    <edge source="NIC" target="DEU">
      <data key="d0">83024</data>
    </edge>
    <edge source="NIC" target="GTM">
      <data key="d0">851382</data>
    </edge>
    <edge source="NIC" target="HND">
      <data key="d0">1071835</data>
    </edge>
    <edge source="NIC" target="ITA">
      <data key="d0">31512</data>
    </edge>
    <edge source="NIC" target="MEX">
      <data key="d0">319934</data>
    </edge>
    <edge source="NIC" target="PAN">
      <data key="d0">479588</data>
    </edge>
    <edge source="NIC" target="GBR">
      <data key="d0">160986</data>
    </edge>
    <edge source="NIC" target="USA">
      <data key="d0">7202395</data>
    </edge>
    <edge source="NOR" target="ALB">
      <data key="d0">55551</data>
    </edge>
    <edge source="NOR" target="DZA">
      <data key="d0">35079</data>
    </edge>
    <edge source="NOR" target="AZE">
      <data key="d0">22504</data>
    </edge>
    <edge source="NOR" target="ARG">
      <data key="d0">115670</data>
    </edge>
    <edge source="NOR" target="AUS">
      <data key="d0">20136662</data>
    </edge>
    <edge source="NOR" target="AUT">
      <data key="d0">8105964</data>
    </edge>
    <edge source="NOR" target="BEL">
      <data key="d0">14053839</data>
    </edge>
    <edge source="NOR" target="BRA">
      <data key="d0">664553</data>
    </edge>
    <edge source="NOR" target="BGR">
      <data key="d0">42574</data>
    </edge>
    <edge source="NOR" target="BLR">
      <data key="d0">113420</data>
    </edge>
    <edge source="NOR" target="CAN">
      <data key="d0">25902333</data>
    </edge>
    <edge source="NOR" target="LKA">
      <data key="d0">78093</data>
    </edge>
    <edge source="NOR" target="CHL">
      <data key="d0">57362003</data>
    </edge>
    <edge source="NOR" target="CHN">
      <data key="d0">2032721</data>
    </edge>
    <edge source="NOR" target="COL">
      <data key="d0">34290</data>
    </edge>
    <edge source="NOR" target="HRV">
      <data key="d0">3032312</data>
    </edge>
    <edge source="NOR" target="CZE">
      <data key="d0">12015205</data>
    </edge>
    <edge source="NOR" target="DNK">
      <data key="d0">72362688</data>
    </edge>
    <edge source="NOR" target="EST">
      <data key="d0">7798390</data>
    </edge>
    <edge source="NOR" target="FIN">
      <data key="d0">47242615</data>
    </edge>
    <edge source="NOR" target="FRA">
      <data key="d0">61013087</data>
    </edge>
    <edge source="NOR" target="GEO">
      <data key="d0">18571</data>
    </edge>
    <edge source="NOR" target="DEU">
      <data key="d0">64262790</data>
    </edge>
    <edge source="NOR" target="GHA">
      <data key="d0">176693</data>
    </edge>
    <edge source="NOR" target="GRC">
      <data key="d0">340626</data>
    </edge>
    <edge source="NOR" target="HND">
      <data key="d0">49335</data>
    </edge>
    <edge source="NOR" target="HKG">
      <data key="d0">1882219</data>
    </edge>
    <edge source="NOR" target="HUN">
      <data key="d0">2477077</data>
    </edge>
    <edge source="NOR" target="IDN">
      <data key="d0">217785</data>
    </edge>
    <edge source="NOR" target="IRL">
      <data key="d0">1520348</data>
    </edge>
    <edge source="NOR" target="ISR">
      <data key="d0">204449</data>
    </edge>
    <edge source="NOR" target="ITA">
      <data key="d0">14687401</data>
    </edge>
    <edge source="NOR" target="JPN">
      <data key="d0">2450180</data>
    </edge>
    <edge source="NOR" target="KAZ">
      <data key="d0">42019</data>
    </edge>
    <edge source="NOR" target="KOR">
      <data key="d0">6529230</data>
    </edge>
    <edge source="NOR" target="LBN">
      <data key="d0">140236</data>
    </edge>
    <edge source="NOR" target="LVA">
      <data key="d0">972414</data>
    </edge>
    <edge source="NOR" target="LTU">
      <data key="d0">8671123</data>
    </edge>
    <edge source="NOR" target="MYS">
      <data key="d0">10952560</data>
    </edge>
    <edge source="NOR" target="MRT">
      <data key="d0">15472</data>
    </edge>
    <edge source="NOR" target="MUS">
      <data key="d0">37876</data>
    </edge>
    <edge source="NOR" target="MEX">
      <data key="d0">94289</data>
    </edge>
    <edge source="NOR" target="MAR">
      <data key="d0">88109</data>
    </edge>
    <edge source="NOR" target="OMN">
      <data key="d0">108815</data>
    </edge>
    <edge source="NOR" target="NLD">
      <data key="d0">39343769</data>
    </edge>
    <edge source="NOR" target="NZL">
      <data key="d0">246177</data>
    </edge>
    <edge source="NOR" target="NER">
      <data key="d0">24366</data>
    </edge>
    <edge source="NOR" target="PAN">
      <data key="d0">693804</data>
    </edge>
    <edge source="NOR" target="PRY">
      <data key="d0">56107</data>
    </edge>
    <edge source="NOR" target="PER">
      <data key="d0">39471</data>
    </edge>
    <edge source="NOR" target="PHL">
      <data key="d0">95003</data>
    </edge>
    <edge source="NOR" target="POL">
      <data key="d0">51009528</data>
    </edge>
    <edge source="NOR" target="PRT">
      <data key="d0">1290619</data>
    </edge>
    <edge source="NOR" target="ROU">
      <data key="d0">914686</data>
    </edge>
    <edge source="NOR" target="RUS">
      <data key="d0">5074426</data>
    </edge>
    <edge source="NOR" target="SAU">
      <data key="d0">783039</data>
    </edge>
    <edge source="NOR" target="SRB">
      <data key="d0">68706</data>
    </edge>
    <edge source="NOR" target="IND">
      <data key="d0">1160387</data>
    </edge>
    <edge source="NOR" target="SGP">
      <data key="d0">9549212</data>
    </edge>
    <edge source="NOR" target="SVK">
      <data key="d0">278674</data>
    </edge>
    <edge source="NOR" target="VNM">
      <data key="d0">511275</data>
    </edge>
    <edge source="NOR" target="SVN">
      <data key="d0">111557</data>
    </edge>
    <edge source="NOR" target="ZAF">
      <data key="d0">17761143</data>
    </edge>
    <edge source="NOR" target="ESP">
      <data key="d0">5533531</data>
    </edge>
    <edge source="NOR" target="SWE">
      <data key="d0">209799435</data>
    </edge>
    <edge source="NOR" target="CHE">
      <data key="d0">70107437</data>
    </edge>
    <edge source="NOR" target="THA">
      <data key="d0">2755788</data>
    </edge>
    <edge source="NOR" target="ARE">
      <data key="d0">1312352</data>
    </edge>
    <edge source="NOR" target="TUN">
      <data key="d0">11177</data>
    </edge>
    <edge source="NOR" target="TUR">
      <data key="d0">2387636</data>
    </edge>
    <edge source="NOR" target="UGA">
      <data key="d0">47164</data>
    </edge>
    <edge source="NOR" target="UKR">
      <data key="d0">64621</data>
    </edge>
    <edge source="NOR" target="MKD">
      <data key="d0">12904</data>
    </edge>
    <edge source="NOR" target="EGY">
      <data key="d0">212274</data>
    </edge>
    <edge source="NOR" target="GBR">
      <data key="d0">43470215</data>
    </edge>
    <edge source="NOR" target="TZA">
      <data key="d0">62281</data>
    </edge>
    <edge source="NOR" target="USA">
      <data key="d0">258371028</data>
    </edge>
    <edge source="NOR" target="URY">
      <data key="d0">23402</data>
    </edge>
    <edge source="PAN" target="DZA">
      <data key="d0">362880</data>
    </edge>
    <edge source="PAN" target="ARG">
      <data key="d0">12525292</data>
    </edge>
    <edge source="PAN" target="AUT">
      <data key="d0">165756</data>
    </edge>
    <edge source="PAN" target="BOL">
      <data key="d0">10525190</data>
    </edge>
    <edge source="PAN" target="BRA">
      <data key="d0">18601834</data>
    </edge>
    <edge source="PAN" target="CAN">
      <data key="d0">36349</data>
    </edge>
    <edge source="PAN" target="CHL">
      <data key="d0">27312725</data>
    </edge>
    <edge source="PAN" target="CHN">
      <data key="d0">346707</data>
    </edge>
    <edge source="PAN" target="COL">
      <data key="d0">191020767</data>
    </edge>
    <edge source="PAN" target="CRI">
      <data key="d0">26673042</data>
    </edge>
    <edge source="PAN" target="ECU">
      <data key="d0">30947781</data>
    </edge>
    <edge source="PAN" target="SLV">
      <data key="d0">13615588</data>
    </edge>
    <edge source="PAN" target="FRA">
      <data key="d0">1471366</data>
    </edge>
    <edge source="PAN" target="DEU">
      <data key="d0">328929</data>
    </edge>
    <edge source="PAN" target="GRC">
      <data key="d0">460696</data>
    </edge>
    <edge source="PAN" target="GTM">
      <data key="d0">22272726</data>
    </edge>
    <edge source="PAN" target="HND">
      <data key="d0">14158568</data>
    </edge>
    <edge source="PAN" target="HKG">
      <data key="d0">507780</data>
    </edge>
    <edge source="PAN" target="ITA">
      <data key="d0">192489</data>
    </edge>
    <edge source="PAN" target="JAM">
      <data key="d0">4509355</data>
    </edge>
    <edge source="PAN" target="LBN">
      <data key="d0">24107</data>
    </edge>
    <edge source="PAN" target="MEX">
      <data key="d0">7746965</data>
    </edge>
    <edge source="PAN" target="NLD">
      <data key="d0">51021</data>
    </edge>
    <edge source="PAN" target="NIC">
      <data key="d0">16306916</data>
    </edge>
    <edge source="PAN" target="PRY">
      <data key="d0">13938810</data>
    </edge>
    <edge source="PAN" target="PER">
      <data key="d0">17404302</data>
    </edge>
    <edge source="PAN" target="PHL">
      <data key="d0">117567</data>
    </edge>
    <edge source="PAN" target="POL">
      <data key="d0">26400</data>
    </edge>
    <edge source="PAN" target="SGP">
      <data key="d0">2021554</data>
    </edge>
    <edge source="PAN" target="ESP">
      <data key="d0">166162</data>
    </edge>
    <edge source="PAN" target="CHE">
      <data key="d0">488833</data>
    </edge>
    <edge source="PAN" target="THA">
      <data key="d0">1453986</data>
    </edge>
    <edge source="PAN" target="ARE">
      <data key="d0">164846</data>
    </edge>
    <edge source="PAN" target="TUR">
      <data key="d0">145209</data>
    </edge>
    <edge source="PAN" target="GBR">
      <data key="d0">289949</data>
    </edge>
    <edge source="PAN" target="USA">
      <data key="d0">20523425</data>
    </edge>
    <edge source="PAN" target="URY">
      <data key="d0">7238799</data>
    </edge>
    <edge source="PRY" target="ARG">
      <data key="d0">10216313</data>
    </edge>
    <edge source="PRY" target="BOL">
      <data key="d0">7987699</data>
    </edge>
    <edge source="PRY" target="BRA">
      <data key="d0">50592553</data>
    </edge>
    <edge source="PRY" target="CHL">
      <data key="d0">464083</data>
    </edge>
    <edge source="PRY" target="ECU">
      <data key="d0">13168</data>
    </edge>
    <edge source="PRY" target="DEU">
      <data key="d0">676779</data>
    </edge>
    <edge source="PRY" target="ITA">
      <data key="d0">425042</data>
    </edge>
    <edge source="PRY" target="MEX">
      <data key="d0">138250</data>
    </edge>
    <edge source="PRY" target="PAN">
      <data key="d0">19762</data>
    </edge>
    <edge source="PRY" target="PER">
      <data key="d0">20481</data>
    </edge>
    <edge source="PRY" target="ESP">
      <data key="d0">113196</data>
    </edge>
    <edge source="PRY" target="USA">
      <data key="d0">212518</data>
    </edge>
    <edge source="PRY" target="URY">
      <data key="d0">1148914</data>
    </edge>
    <edge source="PER" target="ARG">
      <data key="d0">5019134</data>
    </edge>
    <edge source="PER" target="AUS">
      <data key="d0">616682</data>
    </edge>
    <edge source="PER" target="AUT">
      <data key="d0">789262</data>
    </edge>
    <edge source="PER" target="BEL">
      <data key="d0">245856</data>
    </edge>
    <edge source="PER" target="BOL">
      <data key="d0">44686526</data>
    </edge>
    <edge source="PER" target="BRA">
      <data key="d0">6045735</data>
    </edge>
    <edge source="PER" target="CAN">
      <data key="d0">740507</data>
    </edge>
    <edge source="PER" target="CHL">
      <data key="d0">32001393</data>
    </edge>
    <edge source="PER" target="CHN">
      <data key="d0">12177</data>
    </edge>
    <edge source="PER" target="COL">
      <data key="d0">92589340</data>
    </edge>
    <edge source="PER" target="CRI">
      <data key="d0">4389944</data>
    </edge>
    <edge source="PER" target="CZE">
      <data key="d0">33420</data>
    </edge>
    <edge source="PER" target="DNK">
      <data key="d0">59783</data>
    </edge>
    <edge source="PER" target="ECU">
      <data key="d0">45685499</data>
    </edge>
    <edge source="PER" target="SLV">
      <data key="d0">4921887</data>
    </edge>
    <edge source="PER" target="EST">
      <data key="d0">18119</data>
    </edge>
    <edge source="PER" target="FRA">
      <data key="d0">253383</data>
    </edge>
    <edge source="PER" target="DEU">
      <data key="d0">2127982</data>
    </edge>
    <edge source="PER" target="GRC">
      <data key="d0">19858</data>
    </edge>
    <edge source="PER" target="GTM">
      <data key="d0">8388272</data>
    </edge>
    <edge source="PER" target="HND">
      <data key="d0">4304594</data>
    </edge>
    <edge source="PER" target="HKG">
      <data key="d0">300189</data>
    </edge>
    <edge source="PER" target="HUN">
      <data key="d0">30584</data>
    </edge>
    <edge source="PER" target="IDN">
      <data key="d0">417703</data>
    </edge>
    <edge source="PER" target="IRL">
      <data key="d0">55973</data>
    </edge>
    <edge source="PER" target="ITA">
      <data key="d0">1208265</data>
    </edge>
    <edge source="PER" target="JAM">
      <data key="d0">1906265</data>
    </edge>
    <edge source="PER" target="JPN">
      <data key="d0">500338</data>
    </edge>
    <edge source="PER" target="KOR">
      <data key="d0">65130</data>
    </edge>
    <edge source="PER" target="LBN">
      <data key="d0">193333</data>
    </edge>
    <edge source="PER" target="LVA">
      <data key="d0">67419</data>
    </edge>
    <edge source="PER" target="MEX">
      <data key="d0">16449727</data>
    </edge>
    <edge source="PER" target="NLD">
      <data key="d0">1383448</data>
    </edge>
    <edge source="PER" target="NZL">
      <data key="d0">388280</data>
    </edge>
    <edge source="PER" target="NIC">
      <data key="d0">1888591</data>
    </edge>
    <edge source="PER" target="NOR">
      <data key="d0">860184</data>
    </edge>
    <edge source="PER" target="PAN">
      <data key="d0">14083463</data>
    </edge>
    <edge source="PER" target="PRY">
      <data key="d0">1187366</data>
    </edge>
    <edge source="PER" target="POL">
      <data key="d0">80382</data>
    </edge>
    <edge source="PER" target="PRT">
      <data key="d0">161271</data>
    </edge>
    <edge source="PER" target="ROU">
      <data key="d0">26107</data>
    </edge>
    <edge source="PER" target="RUS">
      <data key="d0">240847</data>
    </edge>
    <edge source="PER" target="SAU">
      <data key="d0">102075</data>
    </edge>
    <edge source="PER" target="ZAF">
      <data key="d0">185306</data>
    </edge>
    <edge source="PER" target="ESP">
      <data key="d0">2261561</data>
    </edge>
    <edge source="PER" target="SWE">
      <data key="d0">16236</data>
    </edge>
    <edge source="PER" target="CHE">
      <data key="d0">340829</data>
    </edge>
    <edge source="PER" target="THA">
      <data key="d0">121362</data>
    </edge>
    <edge source="PER" target="TUN">
      <data key="d0">90377</data>
    </edge>
    <edge source="PER" target="TUR">
      <data key="d0">711022</data>
    </edge>
    <edge source="PER" target="EGY">
      <data key="d0">604827</data>
    </edge>
    <edge source="PER" target="GBR">
      <data key="d0">3075255</data>
    </edge>
    <edge source="PER" target="USA">
      <data key="d0">77597277</data>
    </edge>
    <edge source="PER" target="URY">
      <data key="d0">579508</data>
    </edge>
    <edge source="PHL" target="ARG">
      <data key="d0">649648</data>
    </edge>
    <edge source="PHL" target="AUS">
      <data key="d0">26125633</data>
    </edge>
    <edge source="PHL" target="AUT">
      <data key="d0">652673</data>
    </edge>
    <edge source="PHL" target="BEL">
      <data key="d0">4410144</data>
    </edge>
    <edge source="PHL" target="BOL">
      <data key="d0">30009</data>
    </edge>
    <edge source="PHL" target="BRA">
      <data key="d0">1080530</data>
    </edge>
    <edge source="PHL" target="BGR">
      <data key="d0">74374</data>
    </edge>
    <edge source="PHL" target="BLR">
      <data key="d0">21549</data>
    </edge>
    <edge source="PHL" target="KHM">
      <data key="d0">439326</data>
    </edge>
    <edge source="PHL" target="CAN">
      <data key="d0">7451253</data>
    </edge>
    <edge source="PHL" target="LKA">
      <data key="d0">765795</data>
    </edge>
    <edge source="PHL" target="CHL">
      <data key="d0">574711</data>
    </edge>
    <edge source="PHL" target="CHN">
      <data key="d0">9356285</data>
    </edge>
    <edge source="PHL" target="COL">
      <data key="d0">219818</data>
    </edge>
    <edge source="PHL" target="CRI">
      <data key="d0">645101</data>
    </edge>
    <edge source="PHL" target="HRV">
      <data key="d0">367827</data>
    </edge>
    <edge source="PHL" target="CZE">
      <data key="d0">292930</data>
    </edge>
    <edge source="PHL" target="DNK">
      <data key="d0">1777392</data>
    </edge>
    <edge source="PHL" target="ECU">
      <data key="d0">162995</data>
    </edge>
    <edge source="PHL" target="SLV">
      <data key="d0">68000</data>
    </edge>
    <edge source="PHL" target="EST">
      <data key="d0">156996</data>
    </edge>
    <edge source="PHL" target="FIN">
      <data key="d0">1724052</data>
    </edge>
    <edge source="PHL" target="FRA">
      <data key="d0">11555057</data>
    </edge>
    <edge source="PHL" target="DEU">
      <data key="d0">18943986</data>
    </edge>
    <edge source="PHL" target="GHA">
      <data key="d0">421455</data>
    </edge>
    <edge source="PHL" target="GRC">
      <data key="d0">376186</data>
    </edge>
    <edge source="PHL" target="HND">
      <data key="d0">285649</data>
    </edge>
    <edge source="PHL" target="HKG">
      <data key="d0">21804652</data>
    </edge>
    <edge source="PHL" target="HUN">
      <data key="d0">362660</data>
    </edge>
    <edge source="PHL" target="IDN">
      <data key="d0">19491428</data>
    </edge>
    <edge source="PHL" target="IRL">
      <data key="d0">1369929</data>
    </edge>
    <edge source="PHL" target="ISR">
      <data key="d0">1305246</data>
    </edge>
    <edge source="PHL" target="ITA">
      <data key="d0">25715257</data>
    </edge>
    <edge source="PHL" target="JPN">
      <data key="d0">1258845271</data>
    </edge>
    <edge source="PHL" target="JOR">
      <data key="d0">16162</data>
    </edge>
    <edge source="PHL" target="KOR">
      <data key="d0">6928934</data>
    </edge>
    <edge source="PHL" target="LBN">
      <data key="d0">299764</data>
    </edge>
    <edge source="PHL" target="LVA">
      <data key="d0">230103</data>
    </edge>
    <edge source="PHL" target="LTU">
      <data key="d0">73155</data>
    </edge>
    <edge source="PHL" target="MYS">
      <data key="d0">17137840</data>
    </edge>
    <edge source="PHL" target="MUS">
      <data key="d0">112616</data>
    </edge>
    <edge source="PHL" target="MEX">
      <data key="d0">1054288</data>
    </edge>
    <edge source="PHL" target="MAR">
      <data key="d0">165208</data>
    </edge>
    <edge source="PHL" target="MOZ">
      <data key="d0">85144</data>
    </edge>
    <edge source="PHL" target="OMN">
      <data key="d0">18571</data>
    </edge>
    <edge source="PHL" target="NLD">
      <data key="d0">37392007</data>
    </edge>
    <edge source="PHL" target="NZL">
      <data key="d0">1609460</data>
    </edge>
    <edge source="PHL" target="NIC">
      <data key="d0">59000</data>
    </edge>
    <edge source="PHL" target="NOR">
      <data key="d0">390160</data>
    </edge>
    <edge source="PHL" target="PAK">
      <data key="d0">620307</data>
    </edge>
    <edge source="PHL" target="PAN">
      <data key="d0">207479</data>
    </edge>
    <edge source="PHL" target="PRY">
      <data key="d0">209233</data>
    </edge>
    <edge source="PHL" target="PER">
      <data key="d0">40849</data>
    </edge>
    <edge source="PHL" target="POL">
      <data key="d0">856187</data>
    </edge>
    <edge source="PHL" target="PRT">
      <data key="d0">429019</data>
    </edge>
    <edge source="PHL" target="ROU">
      <data key="d0">121901</data>
    </edge>
    <edge source="PHL" target="RUS">
      <data key="d0">5449638</data>
    </edge>
    <edge source="PHL" target="SAU">
      <data key="d0">1642504</data>
    </edge>
    <edge source="PHL" target="SRB">
      <data key="d0">18653</data>
    </edge>
    <edge source="PHL" target="IND">
      <data key="d0">1982501</data>
    </edge>
    <edge source="PHL" target="SGP">
      <data key="d0">8246081</data>
    </edge>
    <edge source="PHL" target="SVK">
      <data key="d0">26014</data>
    </edge>
    <edge source="PHL" target="VNM">
      <data key="d0">7213417</data>
    </edge>
    <edge source="PHL" target="SVN">
      <data key="d0">146422</data>
    </edge>
    <edge source="PHL" target="ZAF">
      <data key="d0">5969914</data>
    </edge>
    <edge source="PHL" target="ESP">
      <data key="d0">5966610</data>
    </edge>
    <edge source="PHL" target="SWE">
      <data key="d0">1361540</data>
    </edge>
    <edge source="PHL" target="CHE">
      <data key="d0">11639151</data>
    </edge>
    <edge source="PHL" target="THA">
      <data key="d0">24410732</data>
    </edge>
    <edge source="PHL" target="ARE">
      <data key="d0">1877042</data>
    </edge>
    <edge source="PHL" target="TUN">
      <data key="d0">17829</data>
    </edge>
    <edge source="PHL" target="TUR">
      <data key="d0">2407509</data>
    </edge>
    <edge source="PHL" target="UGA">
      <data key="d0">197993</data>
    </edge>
    <edge source="PHL" target="UKR">
      <data key="d0">256578</data>
    </edge>
    <edge source="PHL" target="MKD">
      <data key="d0">27008</data>
    </edge>
    <edge source="PHL" target="EGY">
      <data key="d0">579479</data>
    </edge>
    <edge source="PHL" target="GBR">
      <data key="d0">21826525</data>
    </edge>
    <edge source="PHL" target="USA">
      <data key="d0">248565039</data>
    </edge>
    <edge source="PHL" target="URY">
      <data key="d0">11094</data>
    </edge>
    <edge source="POL" target="ALB">
      <data key="d0">160393</data>
    </edge>
    <edge source="POL" target="DZA">
      <data key="d0">2847372</data>
    </edge>
    <edge source="POL" target="AZE">
      <data key="d0">3171035</data>
    </edge>
    <edge source="POL" target="ARG">
      <data key="d0">410338</data>
    </edge>
    <edge source="POL" target="AUS">
      <data key="d0">9530963</data>
    </edge>
    <edge source="POL" target="AUT">
      <data key="d0">113423254</data>
    </edge>
    <edge source="POL" target="ARM">
      <data key="d0">1495408</data>
    </edge>
    <edge source="POL" target="BEL">
      <data key="d0">222778626</data>
    </edge>
    <edge source="POL" target="BOL">
      <data key="d0">16099</data>
    </edge>
    <edge source="POL" target="BWA">
      <data key="d0">14841</data>
    </edge>
    <edge source="POL" target="BRA">
      <data key="d0">8831666</data>
    </edge>
    <edge source="POL" target="BGR">
      <data key="d0">21564235</data>
    </edge>
    <edge source="POL" target="BLR">
      <data key="d0">59562214</data>
    </edge>
    <edge source="POL" target="KHM">
      <data key="d0">24172</data>
    </edge>
    <edge source="POL" target="CMR">
      <data key="d0">132608</data>
    </edge>
    <edge source="POL" target="CAN">
      <data key="d0">12845230</data>
    </edge>
    <edge source="POL" target="LKA">
      <data key="d0">26337</data>
    </edge>
    <edge source="POL" target="CHL">
      <data key="d0">1532584</data>
    </edge>
    <edge source="POL" target="CHN">
      <data key="d0">23837473</data>
    </edge>
    <edge source="POL" target="COL">
      <data key="d0">735825</data>
    </edge>
    <edge source="POL" target="CRI">
      <data key="d0">84522</data>
    </edge>
    <edge source="POL" target="HRV">
      <data key="d0">17822291</data>
    </edge>
    <edge source="POL" target="CZE">
      <data key="d0">398359663</data>
    </edge>
    <edge source="POL" target="DNK">
      <data key="d0">168885663</data>
    </edge>
    <edge source="POL" target="ECU">
      <data key="d0">2893037</data>
    </edge>
    <edge source="POL" target="SLV">
      <data key="d0">19898</data>
    </edge>
    <edge source="POL" target="ETH">
      <data key="d0">26902</data>
    </edge>
    <edge source="POL" target="EST">
      <data key="d0">38668633</data>
    </edge>
    <edge source="POL" target="FIN">
      <data key="d0">53314372</data>
    </edge>
    <edge source="POL" target="FRA">
      <data key="d0">363092105</data>
    </edge>
    <edge source="POL" target="GEO">
      <data key="d0">1838981</data>
    </edge>
    <edge source="POL" target="DEU">
      <data key="d0">1831495968</data>
    </edge>
    <edge source="POL" target="GHA">
      <data key="d0">194631</data>
    </edge>
    <edge source="POL" target="GRC">
      <data key="d0">13065942</data>
    </edge>
    <edge source="POL" target="GTM">
      <data key="d0">19424</data>
    </edge>
    <edge source="POL" target="HND">
      <data key="d0">217475</data>
    </edge>
    <edge source="POL" target="HKG">
      <data key="d0">6144870</data>
    </edge>
    <edge source="POL" target="HUN">
      <data key="d0">143917932</data>
    </edge>
    <edge source="POL" target="IDN">
      <data key="d0">1818458</data>
    </edge>
    <edge source="POL" target="IRL">
      <data key="d0">13354353</data>
    </edge>
    <edge source="POL" target="ISR">
      <data key="d0">8845401</data>
    </edge>
    <edge source="POL" target="ITA">
      <data key="d0">188391231</data>
    </edge>
    <edge source="POL" target="CIV">
      <data key="d0">26279</data>
    </edge>
    <edge source="POL" target="JPN">
      <data key="d0">18366978</data>
    </edge>
    <edge source="POL" target="KAZ">
      <data key="d0">21555749</data>
    </edge>
    <edge source="POL" target="JOR">
      <data key="d0">233081</data>
    </edge>
    <edge source="POL" target="KOR">
      <data key="d0">7880929</data>
    </edge>
    <edge source="POL" target="KGZ">
      <data key="d0">1135922</data>
    </edge>
    <edge source="POL" target="LBN">
      <data key="d0">975236</data>
    </edge>
    <edge source="POL" target="LVA">
      <data key="d0">57916450</data>
    </edge>
    <edge source="POL" target="LTU">
      <data key="d0">111819426</data>
    </edge>
    <edge source="POL" target="MYS">
      <data key="d0">3789984</data>
    </edge>
    <edge source="POL" target="MRT">
      <data key="d0">20942</data>
    </edge>
    <edge source="POL" target="MUS">
      <data key="d0">92885</data>
    </edge>
    <edge source="POL" target="MEX">
      <data key="d0">9605431</data>
    </edge>
    <edge source="POL" target="MDA">
      <data key="d0">9672032</data>
    </edge>
    <edge source="POL" target="MAR">
      <data key="d0">1420708</data>
    </edge>
    <edge source="POL" target="OMN">
      <data key="d0">219828</data>
    </edge>
    <edge source="POL" target="NAM">
      <data key="d0">17207</data>
    </edge>
    <edge source="POL" target="NLD">
      <data key="d0">301786294</data>
    </edge>
    <edge source="POL" target="NZL">
      <data key="d0">1102888</data>
    </edge>
    <edge source="POL" target="NOR">
      <data key="d0">69517449</data>
    </edge>
    <edge source="POL" target="PAK">
      <data key="d0">179883</data>
    </edge>
    <edge source="POL" target="PAN">
      <data key="d0">140688</data>
    </edge>
    <edge source="POL" target="PRY">
      <data key="d0">16508</data>
    </edge>
    <edge source="POL" target="PER">
      <data key="d0">495250</data>
    </edge>
    <edge source="POL" target="PHL">
      <data key="d0">336063</data>
    </edge>
    <edge source="POL" target="PRT">
      <data key="d0">15986385</data>
    </edge>
    <edge source="POL" target="ROU">
      <data key="d0">92019319</data>
    </edge>
    <edge source="POL" target="RUS">
      <data key="d0">502177819</data>
    </edge>
    <edge source="POL" target="SAU">
      <data key="d0">5747581</data>
    </edge>
    <edge source="POL" target="SEN">
      <data key="d0">180355</data>
    </edge>
    <edge source="POL" target="SRB">
      <data key="d0">17006947</data>
    </edge>
    <edge source="POL" target="IND">
      <data key="d0">10782190</data>
    </edge>
    <edge source="POL" target="SGP">
      <data key="d0">2395220</data>
    </edge>
    <edge source="POL" target="SVK">
      <data key="d0">233124508</data>
    </edge>
    <edge source="POL" target="VNM">
      <data key="d0">1709276</data>
    </edge>
    <edge source="POL" target="SVN">
      <data key="d0">15716762</data>
    </edge>
    <edge source="POL" target="ZAF">
      <data key="d0">16321647</data>
    </edge>
    <edge source="POL" target="ZWE">
      <data key="d0">23910</data>
    </edge>
    <edge source="POL" target="ESP">
      <data key="d0">72924634</data>
    </edge>
    <edge source="POL" target="SWE">
      <data key="d0">179529199</data>
    </edge>
    <edge source="POL" target="CHE">
      <data key="d0">83304757</data>
    </edge>
    <edge source="POL" target="THA">
      <data key="d0">1744007</data>
    </edge>
    <edge source="POL" target="TGO">
      <data key="d0">203276</data>
    </edge>
    <edge source="POL" target="ARE">
      <data key="d0">8345953</data>
    </edge>
    <edge source="POL" target="TUN">
      <data key="d0">2541655</data>
    </edge>
    <edge source="POL" target="TUR">
      <data key="d0">23757309</data>
    </edge>
    <edge source="POL" target="UGA">
      <data key="d0">28961</data>
    </edge>
    <edge source="POL" target="UKR">
      <data key="d0">186781657</data>
    </edge>
    <edge source="POL" target="MKD">
      <data key="d0">2479255</data>
    </edge>
    <edge source="POL" target="EGY">
      <data key="d0">2727023</data>
    </edge>
    <edge source="POL" target="GBR">
      <data key="d0">412220034</data>
    </edge>
    <edge source="POL" target="USA">
      <data key="d0">153156846</data>
    </edge>
    <edge source="POL" target="URY">
      <data key="d0">54673</data>
    </edge>
    <edge source="PRT" target="ALB">
      <data key="d0">49709</data>
    </edge>
    <edge source="PRT" target="DZA">
      <data key="d0">1423824</data>
    </edge>
    <edge source="PRT" target="AZE">
      <data key="d0">110138</data>
    </edge>
    <edge source="PRT" target="ARG">
      <data key="d0">500674</data>
    </edge>
    <edge source="PRT" target="AUS">
      <data key="d0">993427</data>
    </edge>
    <edge source="PRT" target="AUT">
      <data key="d0">3976050</data>
    </edge>
    <edge source="PRT" target="ARM">
      <data key="d0">91889</data>
    </edge>
    <edge source="PRT" target="BEL">
      <data key="d0">65277773</data>
    </edge>
    <edge source="PRT" target="BRA">
      <data key="d0">11131988</data>
    </edge>
    <edge source="PRT" target="BGR">
      <data key="d0">832693</data>
    </edge>
    <edge source="PRT" target="BDI">
      <data key="d0">296367</data>
    </edge>
    <edge source="PRT" target="BLR">
      <data key="d0">46152</data>
    </edge>
    <edge source="PRT" target="CMR">
      <data key="d0">106920</data>
    </edge>
    <edge source="PRT" target="CAN">
      <data key="d0">2825124</data>
    </edge>
    <edge source="PRT" target="CHL">
      <data key="d0">1339133</data>
    </edge>
    <edge source="PRT" target="CHN">
      <data key="d0">2569106</data>
    </edge>
    <edge source="PRT" target="COL">
      <data key="d0">477216</data>
    </edge>
    <edge source="PRT" target="CRI">
      <data key="d0">313949</data>
    </edge>
    <edge source="PRT" target="HRV">
      <data key="d0">213389</data>
    </edge>
    <edge source="PRT" target="CZE">
      <data key="d0">9141522</data>
    </edge>
    <edge source="PRT" target="DNK">
      <data key="d0">7317774</data>
    </edge>
    <edge source="PRT" target="ECU">
      <data key="d0">135908</data>
    </edge>
    <edge source="PRT" target="ETH">
      <data key="d0">540832</data>
    </edge>
    <edge source="PRT" target="EST">
      <data key="d0">753520</data>
    </edge>
    <edge source="PRT" target="FIN">
      <data key="d0">5269922</data>
    </edge>
    <edge source="PRT" target="FRA">
      <data key="d0">208908899</data>
    </edge>
    <edge source="PRT" target="GEO">
      <data key="d0">1228046</data>
    </edge>
    <edge source="PRT" target="GMB">
      <data key="d0">43822</data>
    </edge>
    <edge source="PRT" target="DEU">
      <data key="d0">112605321</data>
    </edge>
    <edge source="PRT" target="GHA">
      <data key="d0">131691</data>
    </edge>
    <edge source="PRT" target="GRC">
      <data key="d0">2394485</data>
    </edge>
    <edge source="PRT" target="HKG">
      <data key="d0">2446157</data>
    </edge>
    <edge source="PRT" target="HUN">
      <data key="d0">6026106</data>
    </edge>
    <edge source="PRT" target="IDN">
      <data key="d0">812181</data>
    </edge>
    <edge source="PRT" target="IRL">
      <data key="d0">1986795</data>
    </edge>
    <edge source="PRT" target="ISR">
      <data key="d0">2112386</data>
    </edge>
    <edge source="PRT" target="ITA">
      <data key="d0">30374285</data>
    </edge>
    <edge source="PRT" target="CIV">
      <data key="d0">230138</data>
    </edge>
    <edge source="PRT" target="JPN">
      <data key="d0">521076</data>
    </edge>
    <edge source="PRT" target="KAZ">
      <data key="d0">96573</data>
    </edge>
    <edge source="PRT" target="JOR">
      <data key="d0">597073</data>
    </edge>
    <edge source="PRT" target="KOR">
      <data key="d0">423824</data>
    </edge>
    <edge source="PRT" target="LBN">
      <data key="d0">630638</data>
    </edge>
    <edge source="PRT" target="LVA">
      <data key="d0">291726</data>
    </edge>
    <edge source="PRT" target="LTU">
      <data key="d0">607433</data>
    </edge>
    <edge source="PRT" target="MDG">
      <data key="d0">146717</data>
    </edge>
    <edge source="PRT" target="MWI">
      <data key="d0">37271</data>
    </edge>
    <edge source="PRT" target="MYS">
      <data key="d0">405288</data>
    </edge>
    <edge source="PRT" target="MRT">
      <data key="d0">11186</data>
    </edge>
    <edge source="PRT" target="MUS">
      <data key="d0">26903</data>
    </edge>
    <edge source="PRT" target="MEX">
      <data key="d0">3999579</data>
    </edge>
    <edge source="PRT" target="MDA">
      <data key="d0">169639</data>
    </edge>
    <edge source="PRT" target="MAR">
      <data key="d0">11021626</data>
    </edge>
    <edge source="PRT" target="MOZ">
      <data key="d0">22510505</data>
    </edge>
    <edge source="PRT" target="OMN">
      <data key="d0">607501</data>
    </edge>
    <edge source="PRT" target="NAM">
      <data key="d0">105423</data>
    </edge>
    <edge source="PRT" target="NLD">
      <data key="d0">36652644</data>
    </edge>
    <edge source="PRT" target="NZL">
      <data key="d0">568992</data>
    </edge>
    <edge source="PRT" target="NOR">
      <data key="d0">3466623</data>
    </edge>
    <edge source="PRT" target="PAK">
      <data key="d0">74372</data>
    </edge>
    <edge source="PRT" target="PAN">
      <data key="d0">105464</data>
    </edge>
    <edge source="PRT" target="PRY">
      <data key="d0">41789</data>
    </edge>
    <edge source="PRT" target="PER">
      <data key="d0">356606</data>
    </edge>
    <edge source="PRT" target="PHL">
      <data key="d0">102994</data>
    </edge>
    <edge source="PRT" target="POL">
      <data key="d0">25488318</data>
    </edge>
    <edge source="PRT" target="ROU">
      <data key="d0">20491823</data>
    </edge>
    <edge source="PRT" target="RUS">
      <data key="d0">3623801</data>
    </edge>
    <edge source="PRT" target="SAU">
      <data key="d0">2535111</data>
    </edge>
    <edge source="PRT" target="SEN">
      <data key="d0">297593</data>
    </edge>
    <edge source="PRT" target="SRB">
      <data key="d0">145149</data>
    </edge>
    <edge source="PRT" target="IND">
      <data key="d0">2368971</data>
    </edge>
    <edge source="PRT" target="SGP">
      <data key="d0">4088316</data>
    </edge>
    <edge source="PRT" target="SVK">
      <data key="d0">3472463</data>
    </edge>
    <edge source="PRT" target="VNM">
      <data key="d0">15302</data>
    </edge>
    <edge source="PRT" target="SVN">
      <data key="d0">2204807</data>
    </edge>
    <edge source="PRT" target="ZAF">
      <data key="d0">2154011</data>
    </edge>
    <edge source="PRT" target="ESP">
      <data key="d0">378444693</data>
    </edge>
    <edge source="PRT" target="SWE">
      <data key="d0">11755319</data>
    </edge>
    <edge source="PRT" target="CHE">
      <data key="d0">16397450</data>
    </edge>
    <edge source="PRT" target="THA">
      <data key="d0">345180</data>
    </edge>
    <edge source="PRT" target="TGO">
      <data key="d0">50984</data>
    </edge>
    <edge source="PRT" target="ARE">
      <data key="d0">2503355</data>
    </edge>
    <edge source="PRT" target="TUN">
      <data key="d0">5475858</data>
    </edge>
    <edge source="PRT" target="TUR">
      <data key="d0">4979698</data>
    </edge>
    <edge source="PRT" target="UKR">
      <data key="d0">247983</data>
    </edge>
    <edge source="PRT" target="MKD">
      <data key="d0">66872</data>
    </edge>
    <edge source="PRT" target="EGY">
      <data key="d0">1058781</data>
    </edge>
    <edge source="PRT" target="GBR">
      <data key="d0">42263699</data>
    </edge>
    <edge source="PRT" target="TZA">
      <data key="d0">170736</data>
    </edge>
    <edge source="PRT" target="USA">
      <data key="d0">45611540</data>
    </edge>
    <edge source="PRT" target="BFA">
      <data key="d0">14781</data>
    </edge>
    <edge source="PRT" target="URY">
      <data key="d0">203017</data>
    </edge>
    <edge source="RUS" target="ALB">
      <data key="d0">12662</data>
    </edge>
    <edge source="RUS" target="DZA">
      <data key="d0">17628059</data>
    </edge>
    <edge source="RUS" target="AZE">
      <data key="d0">14903073</data>
    </edge>
    <edge source="RUS" target="ARG">
      <data key="d0">90520</data>
    </edge>
    <edge source="RUS" target="AUS">
      <data key="d0">190564</data>
    </edge>
    <edge source="RUS" target="AUT">
      <data key="d0">2801665</data>
    </edge>
    <edge source="RUS" target="ARM">
      <data key="d0">5410997</data>
    </edge>
    <edge source="RUS" target="BEL">
      <data key="d0">2925683</data>
    </edge>
    <edge source="RUS" target="BRA">
      <data key="d0">153384</data>
    </edge>
    <edge source="RUS" target="BGR">
      <data key="d0">1594030</data>
    </edge>
    <edge source="RUS" target="BLR">
      <data key="d0">250355720</data>
    </edge>
    <edge source="RUS" target="KHM">
      <data key="d0">45882</data>
    </edge>
    <edge source="RUS" target="CMR">
      <data key="d0">21918</data>
    </edge>
    <edge source="RUS" target="CAN">
      <data key="d0">1479471</data>
    </edge>
    <edge source="RUS" target="LKA">
      <data key="d0">17127</data>
    </edge>
    <edge source="RUS" target="CHL">
      <data key="d0">37446</data>
    </edge>
    <edge source="RUS" target="CHN">
      <data key="d0">30558767</data>
    </edge>
    <edge source="RUS" target="COL">
      <data key="d0">191902</data>
    </edge>
    <edge source="RUS" target="CRI">
      <data key="d0">13440</data>
    </edge>
    <edge source="RUS" target="HRV">
      <data key="d0">118142</data>
    </edge>
    <edge source="RUS" target="CZE">
      <data key="d0">4234408</data>
    </edge>
    <edge source="RUS" target="DNK">
      <data key="d0">166141</data>
    </edge>
    <edge source="RUS" target="ECU">
      <data key="d0">22432</data>
    </edge>
    <edge source="RUS" target="ETH">
      <data key="d0">612811</data>
    </edge>
    <edge source="RUS" target="EST">
      <data key="d0">4763021</data>
    </edge>
    <edge source="RUS" target="FIN">
      <data key="d0">6550983</data>
    </edge>
    <edge source="RUS" target="FRA">
      <data key="d0">7153396</data>
    </edge>
    <edge source="RUS" target="GEO">
      <data key="d0">9389026</data>
    </edge>
    <edge source="RUS" target="DEU">
      <data key="d0">338494256</data>
    </edge>
    <edge source="RUS" target="GHA">
      <data key="d0">100373</data>
    </edge>
    <edge source="RUS" target="GRC">
      <data key="d0">696367</data>
    </edge>
    <edge source="RUS" target="GTM">
      <data key="d0">2081464</data>
    </edge>
    <edge source="RUS" target="HKG">
      <data key="d0">375836011</data>
    </edge>
    <edge source="RUS" target="HUN">
      <data key="d0">318293</data>
    </edge>
    <edge source="RUS" target="IDN">
      <data key="d0">144190</data>
    </edge>
    <edge source="RUS" target="IRL">
      <data key="d0">54009</data>
    </edge>
    <edge source="RUS" target="ISR">
      <data key="d0">2922819</data>
    </edge>
    <edge source="RUS" target="ITA">
      <data key="d0">3967003</data>
    </edge>
    <edge source="RUS" target="JPN">
      <data key="d0">77551752</data>
    </edge>
    <edge source="RUS" target="KAZ">
      <data key="d0">340877563</data>
    </edge>
    <edge source="RUS" target="JOR">
      <data key="d0">140698</data>
    </edge>
    <edge source="RUS" target="KOR">
      <data key="d0">6406384</data>
    </edge>
    <edge source="RUS" target="KGZ">
      <data key="d0">8177171</data>
    </edge>
    <edge source="RUS" target="LBN">
      <data key="d0">985509</data>
    </edge>
    <edge source="RUS" target="LVA">
      <data key="d0">18714733</data>
    </edge>
    <edge source="RUS" target="LTU">
      <data key="d0">13376517</data>
    </edge>
    <edge source="RUS" target="MYS">
      <data key="d0">726227</data>
    </edge>
    <edge source="RUS" target="MEX">
      <data key="d0">15847</data>
    </edge>
    <edge source="RUS" target="MDA">
      <data key="d0">14596002</data>
    </edge>
    <edge source="RUS" target="MAR">
      <data key="d0">174573</data>
    </edge>
    <edge source="RUS" target="OMN">
      <data key="d0">10500</data>
    </edge>
    <edge source="RUS" target="NLD">
      <data key="d0">2289571</data>
    </edge>
    <edge source="RUS" target="NZL">
      <data key="d0">54076</data>
    </edge>
    <edge source="RUS" target="NIC">
      <data key="d0">12235</data>
    </edge>
    <edge source="RUS" target="NOR">
      <data key="d0">358304</data>
    </edge>
    <edge source="RUS" target="PAK">
      <data key="d0">678220</data>
    </edge>
    <edge source="RUS" target="PAN">
      <data key="d0">5863402</data>
    </edge>
    <edge source="RUS" target="PER">
      <data key="d0">1303480</data>
    </edge>
    <edge source="RUS" target="PHL">
      <data key="d0">20936</data>
    </edge>
    <edge source="RUS" target="POL">
      <data key="d0">4767193</data>
    </edge>
    <edge source="RUS" target="PRT">
      <data key="d0">571655</data>
    </edge>
    <edge source="RUS" target="ROU">
      <data key="d0">1823324</data>
    </edge>
    <edge source="RUS" target="SAU">
      <data key="d0">37725</data>
    </edge>
    <edge source="RUS" target="SRB">
      <data key="d0">1099400</data>
    </edge>
    <edge source="RUS" target="IND">
      <data key="d0">91231831</data>
    </edge>
    <edge source="RUS" target="SGP">
      <data key="d0">379219</data>
    </edge>
    <edge source="RUS" target="SVK">
      <data key="d0">3823522</data>
    </edge>
    <edge source="RUS" target="VNM">
      <data key="d0">50481950</data>
    </edge>
    <edge source="RUS" target="ZAF">
      <data key="d0">9257989</data>
    </edge>
    <edge source="RUS" target="ESP">
      <data key="d0">828725</data>
    </edge>
    <edge source="RUS" target="SWE">
      <data key="d0">1801627</data>
    </edge>
    <edge source="RUS" target="CHE">
      <data key="d0">128108150</data>
    </edge>
    <edge source="RUS" target="THA">
      <data key="d0">294175</data>
    </edge>
    <edge source="RUS" target="ARE">
      <data key="d0">92103654</data>
    </edge>
    <edge source="RUS" target="TUN">
      <data key="d0">139424</data>
    </edge>
    <edge source="RUS" target="TUR">
      <data key="d0">3202770</data>
    </edge>
    <edge source="RUS" target="UGA">
      <data key="d0">38536</data>
    </edge>
    <edge source="RUS" target="UKR">
      <data key="d0">156768443</data>
    </edge>
    <edge source="RUS" target="MKD">
      <data key="d0">144432</data>
    </edge>
    <edge source="RUS" target="EGY">
      <data key="d0">4303533</data>
    </edge>
    <edge source="RUS" target="GBR">
      <data key="d0">10930578</data>
    </edge>
    <edge source="RUS" target="TZA">
      <data key="d0">59450</data>
    </edge>
    <edge source="RUS" target="USA">
      <data key="d0">326652729</data>
    </edge>
    <edge source="SAU" target="DZA">
      <data key="d0">5806141</data>
    </edge>
    <edge source="SAU" target="AUT">
      <data key="d0">42667</data>
    </edge>
    <edge source="SAU" target="BEL">
      <data key="d0">28267</data>
    </edge>
    <edge source="SAU" target="BRA">
      <data key="d0">41067</data>
    </edge>
    <edge source="SAU" target="BLR">
      <data key="d0">65067</data>
    </edge>
    <edge source="SAU" target="CMR">
      <data key="d0">59200</data>
    </edge>
    <edge source="SAU" target="CAN">
      <data key="d0">193067</data>
    </edge>
    <edge source="SAU" target="LKA">
      <data key="d0">59467</data>
    </edge>
    <edge source="SAU" target="CHN">
      <data key="d0">378667</data>
    </edge>
    <edge source="SAU" target="BEN">
      <data key="d0">132267</data>
    </edge>
    <edge source="SAU" target="ECU">
      <data key="d0">70933</data>
    </edge>
    <edge source="SAU" target="ETH">
      <data key="d0">3600538</data>
    </edge>
    <edge source="SAU" target="FRA">
      <data key="d0">3399738</data>
    </edge>
    <edge source="SAU" target="GMB">
      <data key="d0">44267</data>
    </edge>
    <edge source="SAU" target="PSE">
      <data key="d0">785868</data>
    </edge>
    <edge source="SAU" target="DEU">
      <data key="d0">21086160</data>
    </edge>
    <edge source="SAU" target="GHA">
      <data key="d0">101600</data>
    </edge>
    <edge source="SAU" target="GRC">
      <data key="d0">439734</data>
    </edge>
    <edge source="SAU" target="HKG">
      <data key="d0">378667</data>
    </edge>
    <edge source="SAU" target="HUN">
      <data key="d0">174400</data>
    </edge>
    <edge source="SAU" target="IDN">
      <data key="d0">352267</data>
    </edge>
    <edge source="SAU" target="IRL">
      <data key="d0">168267</data>
    </edge>
    <edge source="SAU" target="ITA">
      <data key="d0">3794671</data>
    </edge>
    <edge source="SAU" target="JPN">
      <data key="d0">456534</data>
    </edge>
    <edge source="SAU" target="KAZ">
      <data key="d0">65067</data>
    </edge>
    <edge source="SAU" target="JOR">
      <data key="d0">40136850</data>
    </edge>
    <edge source="SAU" target="LBN">
      <data key="d0">49103261</data>
    </edge>
    <edge source="SAU" target="MYS">
      <data key="d0">218667</data>
    </edge>
    <edge source="SAU" target="MRT">
      <data key="d0">171200</data>
    </edge>
    <edge source="SAU" target="MUS">
      <data key="d0">72000</data>
    </edge>
    <edge source="SAU" target="MAR">
      <data key="d0">4217605</data>
    </edge>
    <edge source="SAU" target="OMN">
      <data key="d0">16517621</data>
    </edge>
    <edge source="SAU" target="NLD">
      <data key="d0">1054135</data>
    </edge>
    <edge source="SAU" target="NER">
      <data key="d0">40000</data>
    </edge>
    <edge source="SAU" target="PAK">
      <data key="d0">2836537</data>
    </edge>
    <edge source="SAU" target="PHL">
      <data key="d0">270400</data>
    </edge>
    <edge source="SAU" target="RUS">
      <data key="d0">26933</data>
    </edge>
    <edge source="SAU" target="SEN">
      <data key="d0">125333</data>
    </edge>
    <edge source="SAU" target="IND">
      <data key="d0">2612003</data>
    </edge>
    <edge source="SAU" target="SGP">
      <data key="d0">105600</data>
    </edge>
    <edge source="SAU" target="VNM">
      <data key="d0">28267</data>
    </edge>
    <edge source="SAU" target="ZAF">
      <data key="d0">1391735</data>
    </edge>
    <edge source="SAU" target="ESP">
      <data key="d0">674934</data>
    </edge>
    <edge source="SAU" target="CHE">
      <data key="d0">21299493</data>
    </edge>
    <edge source="SAU" target="THA">
      <data key="d0">8427211</data>
    </edge>
    <edge source="SAU" target="ARE">
      <data key="d0">362992987</data>
    </edge>
    <edge source="SAU" target="TUN">
      <data key="d0">3101071</data>
    </edge>
    <edge source="SAU" target="TUR">
      <data key="d0">7101076</data>
    </edge>
    <edge source="SAU" target="UGA">
      <data key="d0">1941069</data>
    </edge>
    <edge source="SAU" target="EGY">
      <data key="d0">28135502</data>
    </edge>
    <edge source="SAU" target="GBR">
      <data key="d0">114684677</data>
    </edge>
    <edge source="SAU" target="TZA">
      <data key="d0">353334</data>
    </edge>
    <edge source="SAU" target="USA">
      <data key="d0">14548285</data>
    </edge>
    <edge source="IND" target="ALB">
      <data key="d0">468321</data>
    </edge>
    <edge source="IND" target="DZA">
      <data key="d0">10960795</data>
    </edge>
    <edge source="IND" target="AZE">
      <data key="d0">106112</data>
    </edge>
    <edge source="IND" target="ARG">
      <data key="d0">8252118</data>
    </edge>
    <edge source="IND" target="AUS">
      <data key="d0">201843972</data>
    </edge>
    <edge source="IND" target="AUT">
      <data key="d0">9695485</data>
    </edge>
    <edge source="IND" target="ARM">
      <data key="d0">168498</data>
    </edge>
    <edge source="IND" target="BEL">
      <data key="d0">69366512</data>
    </edge>
    <edge source="IND" target="BOL">
      <data key="d0">235621</data>
    </edge>
    <edge source="IND" target="BWA">
[truncated: 155,031 more chars]
