# Supplementary material for: Core-periphery structure in sectoral international trade networks: A new approach to an old theory
Source: PLoS One. 2020 Apr 2;15(4):e0229547. doi: 10.1371/journal.pone.0229547 (PMC7117750; doi:10.1371/journal.pone.0229547)
Supplement: S8 File — (ZIP) [file pone.0229547.s008.zip › S8_File/Networks 2012/9-MISC.EDIBLE PRODUCTS ETC.graphml]

<?xml version='1.0' encoding='utf-8'?>
<graphml xmlns="http://graphml.graphdrawing.org/xmlns" xmlns:xsi="http://www.w3.org/2001/XMLSchema-instance" xsi:schemaLocation="http://graphml.graphdrawing.org/xmlns http://graphml.graphdrawing.org/xmlns/1.0/graphml.xsd">
  <key attr.name="weight" attr.type="long" for="edge" id="d0" />
  <graph edgedefault="directed">
    <node id="ALB" />
    <node id="ITA" />
    <node id="SRB" />
    <node id="MKD" />
    <node id="DZA" />
    <node id="CAN" />
    <node id="FRA" />
    <node id="MRT" />
    <node id="NER" />
    <node id="SAU" />
    <node id="SEN" />
    <node id="ARE" />
    <node id="TUN" />
    <node id="ARG" />
    <node id="AUS" />
    <node id="BEL" />
    <node id="BOL" />
    <node id="BRA" />
    <node id="CMR" />
    <node id="CHL" />
    <node id="CHN" />
    <node id="COL" />
    <node id="CRI" />
    <node id="CZE" />
    <node id="BEN" />
    <node id="ECU" />
    <node id="SLV" />
    <node id="DEU" />
    <node id="GHA" />
    <node id="GTM" />
    <node id="HND" />
    <node id="ISR" />
    <node id="CIV" />
    <node id="JAM" />
    <node id="JPN" />
    <node id="JOR" />
    <node id="KOR" />
    <node id="LTU" />
    <node id="MDG" />
    <node id="MWI" />
    <node id="MYS" />
    <node id="MUS" />
    <node id="MEX" />
    <node id="MAR" />
    <node id="NLD" />
    <node id="NZL" />
    <node id="NIC" />
    <node id="PAN" />
    <node id="PRY" />
    <node id="PER" />
    <node id="PHL" />
    <node id="RUS" />
    <node id="SGP" />
    <node id="VNM" />
    <node id="ZAF" />
    <node id="ESP" />
    <node id="TGO" />
    <node id="EGY" />
    <node id="GBR" />
    <node id="USA" />
    <node id="BFA" />
    <node id="URY" />
    <node id="ARM" />
    <node id="GEO" />
    <node id="KAZ" />
    <node id="KGZ" />
    <node id="UKR" />
    <node id="AZE" />
    <node id="KHM" />
    <node id="LKA" />
    <node id="HRV" />
    <node id="DNK" />
    <node id="FIN" />
    <node id="HKG" />
    <node id="IDN" />
    <node id="IRL" />
    <node id="LBN" />
    <node id="OMN" />
    <node id="NOR" />
    <node id="PAK" />
    <node id="POL" />
    <node id="ROU" />
    <node id="IND" />
    <node id="SWE" />
    <node id="CHE" />
    <node id="THA" />
    <node id="TUR" />
    <node id="TZA" />
    <node id="AUT" />
    <node id="BGR" />
    <node id="BLR" />
    <node id="EST" />
    <node id="GRC" />
    <node id="HUN" />
    <node id="LVA" />
    <node id="MDA" />
    <node id="PRT" />
    <node id="SVK" />
    <node id="SVN" />
    <node id="BDI" />
    <node id="CAF" />
    <node id="ETH" />
    <node id="GMB" />
    <node id="PSE" />
    <node id="NAM" />
    <node id="ZWE" />
    <node id="UGA" />
    <node id="BWA" />
    <node id="MOZ" />
    <edge source="ALB" target="ITA">
      <data key="d0">277192</data>
    </edge>
    <edge source="ALB" target="SRB">
      <data key="d0">208191</data>
    </edge>
    <edge source="ALB" target="MKD">
      <data key="d0">15032</data>
    </edge>
    <edge source="ITA" target="ALB">
      <data key="d0">6487130</data>
    </edge>
    <edge source="ITA" target="DZA">
      <data key="d0">9189827</data>
    </edge>
    <edge source="ITA" target="AZE">
      <data key="d0">2038719</data>
    </edge>
    <edge source="ITA" target="ARG">
      <data key="d0">2070991</data>
    </edge>
    <edge source="ITA" target="AUS">
      <data key="d0">43890547</data>
    </edge>
    <edge source="ITA" target="AUT">
      <data key="d0">57979787</data>
    </edge>
    <edge source="ITA" target="ARM">
      <data key="d0">1209851</data>
    </edge>
    <edge source="ITA" target="BEL">
      <data key="d0">79908180</data>
    </edge>
    <edge source="ITA" target="BOL">
      <data key="d0">338522</data>
    </edge>
    <edge source="ITA" target="BWA">
      <data key="d0">12942</data>
    </edge>
    <edge source="ITA" target="BRA">
      <data key="d0">14626619</data>
    </edge>
    <edge source="ITA" target="BGR">
      <data key="d0">7742871</data>
    </edge>
    <edge source="ITA" target="BLR">
      <data key="d0">675218</data>
    </edge>
    <edge source="ITA" target="KHM">
      <data key="d0">125998</data>
    </edge>
    <edge source="ITA" target="CMR">
      <data key="d0">455216</data>
    </edge>
    <edge source="ITA" target="CAN">
      <data key="d0">33639567</data>
    </edge>
    <edge source="ITA" target="LKA">
      <data key="d0">1333738</data>
    </edge>
    <edge source="ITA" target="CHL">
      <data key="d0">9351475</data>
    </edge>
    <edge source="ITA" target="CHN">
      <data key="d0">8128951</data>
    </edge>
    <edge source="ITA" target="COL">
      <data key="d0">2836937</data>
    </edge>
    <edge source="ITA" target="CRI">
      <data key="d0">793299</data>
    </edge>
    <edge source="ITA" target="HRV">
      <data key="d0">23083513</data>
    </edge>
    <edge source="ITA" target="CZE">
      <data key="d0">25541615</data>
    </edge>
    <edge source="ITA" target="BEN">
      <data key="d0">134546</data>
    </edge>
    <edge source="ITA" target="DNK">
      <data key="d0">27681913</data>
    </edge>
    <edge source="ITA" target="ECU">
      <data key="d0">740338</data>
    </edge>
    <edge source="ITA" target="SLV">
      <data key="d0">240207</data>
    </edge>
    <edge source="ITA" target="ETH">
      <data key="d0">410852</data>
    </edge>
    <edge source="ITA" target="EST">
      <data key="d0">1198451</data>
    </edge>
    <edge source="ITA" target="FIN">
      <data key="d0">16910238</data>
    </edge>
    <edge source="ITA" target="FRA">
      <data key="d0">340224544</data>
    </edge>
    <edge source="ITA" target="GEO">
      <data key="d0">738914</data>
    </edge>
    <edge source="ITA" target="PSE">
      <data key="d0">77907</data>
    </edge>
    <edge source="ITA" target="DEU">
      <data key="d0">401858021</data>
    </edge>
    <edge source="ITA" target="GHA">
      <data key="d0">796218</data>
    </edge>
    <edge source="ITA" target="GRC">
      <data key="d0">51352124</data>
    </edge>
    <edge source="ITA" target="GTM">
      <data key="d0">153108</data>
    </edge>
    <edge source="ITA" target="HND">
      <data key="d0">74686</data>
    </edge>
    <edge source="ITA" target="HKG">
      <data key="d0">12253449</data>
    </edge>
    <edge source="ITA" target="HUN">
      <data key="d0">30580052</data>
    </edge>
    <edge source="ITA" target="IDN">
      <data key="d0">1704194</data>
    </edge>
    <edge source="ITA" target="IRL">
      <data key="d0">10320537</data>
    </edge>
    <edge source="ITA" target="ISR">
      <data key="d0">11447203</data>
    </edge>
    <edge source="ITA" target="CIV">
      <data key="d0">267976</data>
    </edge>
    <edge source="ITA" target="JAM">
      <data key="d0">47349</data>
    </edge>
    <edge source="ITA" target="JPN">
      <data key="d0">33760603</data>
    </edge>
    <edge source="ITA" target="KAZ">
      <data key="d0">1213027</data>
    </edge>
    <edge source="ITA" target="JOR">
      <data key="d0">3501372</data>
    </edge>
    <edge source="ITA" target="KOR">
      <data key="d0">17609631</data>
    </edge>
    <edge source="ITA" target="KGZ">
      <data key="d0">76859</data>
    </edge>
    <edge source="ITA" target="LBN">
      <data key="d0">6804450</data>
    </edge>
    <edge source="ITA" target="LVA">
      <data key="d0">2154640</data>
    </edge>
    <edge source="ITA" target="LTU">
      <data key="d0">3627697</data>
    </edge>
    <edge source="ITA" target="MDG">
      <data key="d0">1112544</data>
    </edge>
    <edge source="ITA" target="MWI">
      <data key="d0">10464</data>
    </edge>
    <edge source="ITA" target="MYS">
      <data key="d0">5615127</data>
    </edge>
    <edge source="ITA" target="MRT">
      <data key="d0">305435</data>
    </edge>
    <edge source="ITA" target="MUS">
      <data key="d0">523458</data>
    </edge>
    <edge source="ITA" target="MEX">
      <data key="d0">5546699</data>
    </edge>
    <edge source="ITA" target="MDA">
      <data key="d0">1890018</data>
    </edge>
    <edge source="ITA" target="MAR">
      <data key="d0">4317942</data>
    </edge>
    <edge source="ITA" target="MOZ">
      <data key="d0">180146</data>
    </edge>
    <edge source="ITA" target="OMN">
      <data key="d0">1167319</data>
    </edge>
    <edge source="ITA" target="NAM">
      <data key="d0">57164</data>
    </edge>
    <edge source="ITA" target="NLD">
      <data key="d0">114745213</data>
    </edge>
    <edge source="ITA" target="NZL">
      <data key="d0">2828773</data>
    </edge>
    <edge source="ITA" target="NIC">
      <data key="d0">112339</data>
    </edge>
    <edge source="ITA" target="NOR">
      <data key="d0">16676395</data>
    </edge>
    <edge source="ITA" target="PAK">
      <data key="d0">187860</data>
    </edge>
    <edge source="ITA" target="PAN">
      <data key="d0">541966</data>
    </edge>
    <edge source="ITA" target="PRY">
      <data key="d0">249362</data>
    </edge>
    <edge source="ITA" target="PER">
      <data key="d0">1243220</data>
    </edge>
    <edge source="ITA" target="PHL">
      <data key="d0">3218849</data>
    </edge>
    <edge source="ITA" target="POL">
      <data key="d0">46240408</data>
    </edge>
    <edge source="ITA" target="PRT">
      <data key="d0">20740935</data>
    </edge>
    <edge source="ITA" target="ROU">
      <data key="d0">21826416</data>
    </edge>
    <edge source="ITA" target="RUS">
      <data key="d0">34055947</data>
    </edge>
    <edge source="ITA" target="SAU">
      <data key="d0">12443186</data>
    </edge>
    <edge source="ITA" target="SEN">
      <data key="d0">520208</data>
    </edge>
    <edge source="ITA" target="SRB">
      <data key="d0">10892824</data>
    </edge>
    <edge source="ITA" target="IND">
      <data key="d0">2534802</data>
    </edge>
    <edge source="ITA" target="SGP">
      <data key="d0">4658460</data>
    </edge>
    <edge source="ITA" target="SVK">
      <data key="d0">3708402</data>
    </edge>
    <edge source="ITA" target="VNM">
      <data key="d0">881118</data>
    </edge>
    <edge source="ITA" target="SVN">
      <data key="d0">17868077</data>
    </edge>
    <edge source="ITA" target="ZAF">
      <data key="d0">15535855</data>
    </edge>
    <edge source="ITA" target="ZWE">
      <data key="d0">97534</data>
    </edge>
    <edge source="ITA" target="ESP">
      <data key="d0">151090789</data>
    </edge>
    <edge source="ITA" target="SWE">
      <data key="d0">49934290</data>
    </edge>
    <edge source="ITA" target="CHE">
      <data key="d0">105656889</data>
    </edge>
    <edge source="ITA" target="THA">
      <data key="d0">4912150</data>
    </edge>
    <edge source="ITA" target="ARE">
      <data key="d0">13527680</data>
    </edge>
    <edge source="ITA" target="TUN">
      <data key="d0">3445013</data>
    </edge>
    <edge source="ITA" target="TUR">
      <data key="d0">32421869</data>
    </edge>
    <edge source="ITA" target="UGA">
      <data key="d0">1774633</data>
    </edge>
    <edge source="ITA" target="UKR">
      <data key="d0">9567637</data>
    </edge>
    <edge source="ITA" target="MKD">
      <data key="d0">2392499</data>
    </edge>
    <edge source="ITA" target="EGY">
      <data key="d0">3223896</data>
    </edge>
    <edge source="ITA" target="GBR">
      <data key="d0">279917084</data>
    </edge>
    <edge source="ITA" target="TZA">
      <data key="d0">269652</data>
    </edge>
    <edge source="ITA" target="USA">
      <data key="d0">200482160</data>
    </edge>
    <edge source="ITA" target="BFA">
      <data key="d0">155656</data>
    </edge>
    <edge source="ITA" target="URY">
      <data key="d0">857392</data>
    </edge>
    <edge source="SRB" target="ALB">
      <data key="d0">1299275</data>
    </edge>
    <edge source="SRB" target="DZA">
      <data key="d0">11208</data>
    </edge>
    <edge source="SRB" target="AZE">
      <data key="d0">319024</data>
    </edge>
    <edge source="SRB" target="AUS">
      <data key="d0">280786</data>
    </edge>
    <edge source="SRB" target="AUT">
      <data key="d0">488542</data>
    </edge>
    <edge source="SRB" target="BEL">
      <data key="d0">110181</data>
    </edge>
    <edge source="SRB" target="BGR">
      <data key="d0">2958331</data>
    </edge>
    <edge source="SRB" target="BLR">
      <data key="d0">311117</data>
    </edge>
    <edge source="SRB" target="CAN">
      <data key="d0">47243</data>
    </edge>
    <edge source="SRB" target="HRV">
      <data key="d0">4541406</data>
    </edge>
    <edge source="SRB" target="CZE">
      <data key="d0">167772</data>
    </edge>
    <edge source="SRB" target="EST">
      <data key="d0">12663</data>
    </edge>
    <edge source="SRB" target="FIN">
      <data key="d0">24616</data>
    </edge>
    <edge source="SRB" target="FRA">
      <data key="d0">3449451</data>
    </edge>
    <edge source="SRB" target="DEU">
      <data key="d0">153439</data>
    </edge>
    <edge source="SRB" target="GRC">
      <data key="d0">1095904</data>
    </edge>
    <edge source="SRB" target="HUN">
      <data key="d0">1978070</data>
    </edge>
    <edge source="SRB" target="IDN">
      <data key="d0">144300</data>
    </edge>
    <edge source="SRB" target="ITA">
      <data key="d0">308266</data>
    </edge>
    <edge source="SRB" target="JPN">
      <data key="d0">1804826</data>
    </edge>
    <edge source="SRB" target="KOR">
      <data key="d0">56112</data>
    </edge>
    <edge source="SRB" target="LVA">
      <data key="d0">185601</data>
    </edge>
    <edge source="SRB" target="LTU">
      <data key="d0">35082</data>
    </edge>
    <edge source="SRB" target="MYS">
      <data key="d0">60865</data>
    </edge>
    <edge source="SRB" target="MDA">
      <data key="d0">153131</data>
    </edge>
    <edge source="SRB" target="NLD">
      <data key="d0">419387</data>
    </edge>
    <edge source="SRB" target="POL">
      <data key="d0">2062843</data>
    </edge>
    <edge source="SRB" target="PRT">
      <data key="d0">213382</data>
    </edge>
    <edge source="SRB" target="ROU">
      <data key="d0">4089615</data>
    </edge>
    <edge source="SRB" target="RUS">
      <data key="d0">6333732</data>
    </edge>
    <edge source="SRB" target="SVK">
      <data key="d0">468714</data>
    </edge>
    <edge source="SRB" target="SVN">
      <data key="d0">1288243</data>
    </edge>
    <edge source="SRB" target="ESP">
      <data key="d0">1219158</data>
    </edge>
    <edge source="SRB" target="SWE">
      <data key="d0">370545</data>
    </edge>
    <edge source="SRB" target="CHE">
      <data key="d0">234861</data>
    </edge>
    <edge source="SRB" target="TUR">
      <data key="d0">1259528</data>
    </edge>
    <edge source="SRB" target="UKR">
      <data key="d0">289179</data>
    </edge>
    <edge source="SRB" target="MKD">
      <data key="d0">17164737</data>
    </edge>
    <edge source="SRB" target="GBR">
      <data key="d0">2891209</data>
    </edge>
    <edge source="SRB" target="USA">
      <data key="d0">1753192</data>
    </edge>
    <edge source="MKD" target="ALB">
      <data key="d0">2660092</data>
    </edge>
    <edge source="MKD" target="DZA">
      <data key="d0">79825</data>
    </edge>
    <edge source="MKD" target="AZE">
      <data key="d0">46841</data>
    </edge>
    <edge source="MKD" target="AUS">
      <data key="d0">185739</data>
    </edge>
    <edge source="MKD" target="AUT">
      <data key="d0">21046</data>
    </edge>
    <edge source="MKD" target="BGR">
      <data key="d0">375965</data>
    </edge>
    <edge source="MKD" target="CAN">
      <data key="d0">103182</data>
    </edge>
    <edge source="MKD" target="HRV">
      <data key="d0">1401668</data>
    </edge>
    <edge source="MKD" target="FRA">
      <data key="d0">267274</data>
    </edge>
    <edge source="MKD" target="DEU">
      <data key="d0">12935</data>
    </edge>
    <edge source="MKD" target="GRC">
      <data key="d0">399547</data>
    </edge>
    <edge source="MKD" target="ITA">
      <data key="d0">12924</data>
    </edge>
    <edge source="MKD" target="NZL">
      <data key="d0">10586</data>
    </edge>
    <edge source="MKD" target="POL">
      <data key="d0">36549</data>
    </edge>
    <edge source="MKD" target="ROU">
      <data key="d0">30702</data>
    </edge>
    <edge source="MKD" target="RUS">
      <data key="d0">582144</data>
    </edge>
    <edge source="MKD" target="SRB">
      <data key="d0">5710366</data>
    </edge>
    <edge source="MKD" target="VNM">
      <data key="d0">62957</data>
    </edge>
    <edge source="MKD" target="SVN">
      <data key="d0">907687</data>
    </edge>
    <edge source="MKD" target="SWE">
      <data key="d0">100886</data>
    </edge>
    <edge source="MKD" target="CHE">
      <data key="d0">56637</data>
    </edge>
    <edge source="MKD" target="TUR">
      <data key="d0">528651</data>
    </edge>
    <edge source="MKD" target="USA">
      <data key="d0">250964</data>
    </edge>
    <edge source="DZA" target="CAN">
      <data key="d0">183937</data>
    </edge>
    <edge source="DZA" target="FRA">
      <data key="d0">109514</data>
    </edge>
    <edge source="DZA" target="ITA">
      <data key="d0">29494</data>
    </edge>
    <edge source="DZA" target="MRT">
      <data key="d0">1069135</data>
    </edge>
    <edge source="DZA" target="NER">
      <data key="d0">5719681</data>
    </edge>
    <edge source="DZA" target="SAU">
      <data key="d0">42577</data>
    </edge>
    <edge source="DZA" target="SEN">
      <data key="d0">128090</data>
    </edge>
    <edge source="DZA" target="ARE">
      <data key="d0">48593</data>
    </edge>
    <edge source="DZA" target="TUN">
      <data key="d0">19761</data>
    </edge>
    <edge source="CAN" target="ALB">
      <data key="d0">102908</data>
    </edge>
    <edge source="CAN" target="DZA">
      <data key="d0">747944</data>
    </edge>
    <edge source="CAN" target="AZE">
      <data key="d0">317876</data>
    </edge>
    <edge source="CAN" target="ARG">
      <data key="d0">2297427</data>
    </edge>
    <edge source="CAN" target="AUS">
      <data key="d0">22585773</data>
    </edge>
    <edge source="CAN" target="BEL">
      <data key="d0">2624217</data>
    </edge>
    <edge source="CAN" target="BOL">
      <data key="d0">10615</data>
    </edge>
    <edge source="CAN" target="BRA">
      <data key="d0">10803214</data>
    </edge>
    <edge source="CAN" target="BGR">
      <data key="d0">386040</data>
    </edge>
    <edge source="CAN" target="LKA">
      <data key="d0">16719</data>
    </edge>
    <edge source="CAN" target="CHL">
      <data key="d0">1790142</data>
    </edge>
    <edge source="CAN" target="CHN">
      <data key="d0">8184027</data>
    </edge>
    <edge source="CAN" target="COL">
      <data key="d0">12055374</data>
    </edge>
    <edge source="CAN" target="CRI">
      <data key="d0">482600</data>
    </edge>
    <edge source="CAN" target="HRV">
      <data key="d0">282863</data>
    </edge>
    <edge source="CAN" target="CZE">
      <data key="d0">2260189</data>
    </edge>
    <edge source="CAN" target="BEN">
      <data key="d0">75345</data>
    </edge>
    <edge source="CAN" target="DNK">
      <data key="d0">8136137</data>
    </edge>
    <edge source="CAN" target="ECU">
      <data key="d0">683160</data>
    </edge>
    <edge source="CAN" target="SLV">
      <data key="d0">247861</data>
    </edge>
    <edge source="CAN" target="EST">
      <data key="d0">21058</data>
    </edge>
    <edge source="CAN" target="FIN">
      <data key="d0">1684590</data>
    </edge>
    <edge source="CAN" target="FRA">
      <data key="d0">4061078</data>
    </edge>
    <edge source="CAN" target="GEO">
      <data key="d0">80579</data>
    </edge>
    <edge source="CAN" target="DEU">
      <data key="d0">2227794</data>
    </edge>
    <edge source="CAN" target="GHA">
      <data key="d0">165279</data>
    </edge>
    <edge source="CAN" target="GRC">
      <data key="d0">341943</data>
    </edge>
    <edge source="CAN" target="GTM">
      <data key="d0">421725</data>
    </edge>
    <edge source="CAN" target="HND">
      <data key="d0">40816</data>
    </edge>
    <edge source="CAN" target="HKG">
      <data key="d0">12228864</data>
    </edge>
    <edge source="CAN" target="HUN">
      <data key="d0">431492</data>
    </edge>
    <edge source="CAN" target="IDN">
      <data key="d0">7056322</data>
    </edge>
    <edge source="CAN" target="IRL">
      <data key="d0">3177872</data>
    </edge>
    <edge source="CAN" target="ISR">
      <data key="d0">1757127</data>
    </edge>
    <edge source="CAN" target="ITA">
      <data key="d0">2954374</data>
    </edge>
    <edge source="CAN" target="CIV">
      <data key="d0">92481</data>
    </edge>
    <edge source="CAN" target="JAM">
      <data key="d0">2121679</data>
    </edge>
    <edge source="CAN" target="JPN">
      <data key="d0">9723828</data>
    </edge>
    <edge source="CAN" target="JOR">
      <data key="d0">2561358</data>
    </edge>
    <edge source="CAN" target="KOR">
      <data key="d0">34431290</data>
    </edge>
    <edge source="CAN" target="LBN">
      <data key="d0">1491507</data>
    </edge>
    <edge source="CAN" target="LVA">
      <data key="d0">475254</data>
    </edge>
    <edge source="CAN" target="LTU">
      <data key="d0">618315</data>
    </edge>
    <edge source="CAN" target="MYS">
      <data key="d0">3406936</data>
    </edge>
    <edge source="CAN" target="MUS">
      <data key="d0">12258</data>
    </edge>
    <edge source="CAN" target="MEX">
      <data key="d0">15018398</data>
    </edge>
    <edge source="CAN" target="MAR">
      <data key="d0">88261</data>
    </edge>
    <edge source="CAN" target="OMN">
      <data key="d0">161724</data>
    </edge>
    <edge source="CAN" target="NLD">
      <data key="d0">6553589</data>
    </edge>
    <edge source="CAN" target="NZL">
      <data key="d0">9621339</data>
    </edge>
    <edge source="CAN" target="NOR">
      <data key="d0">1561342</data>
    </edge>
    <edge source="CAN" target="PAK">
      <data key="d0">147069</data>
    </edge>
    <edge source="CAN" target="PAN">
      <data key="d0">4407463</data>
    </edge>
    <edge source="CAN" target="PRY">
      <data key="d0">66337</data>
    </edge>
    <edge source="CAN" target="PER">
      <data key="d0">1071663</data>
    </edge>
    <edge source="CAN" target="PHL">
      <data key="d0">7774300</data>
    </edge>
    <edge source="CAN" target="POL">
      <data key="d0">1280229</data>
    </edge>
    <edge source="CAN" target="PRT">
      <data key="d0">94214</data>
    </edge>
    <edge source="CAN" target="ROU">
      <data key="d0">554312</data>
    </edge>
    <edge source="CAN" target="RUS">
      <data key="d0">1178588</data>
    </edge>
    <edge source="CAN" target="SAU">
      <data key="d0">4100636</data>
    </edge>
    <edge source="CAN" target="SEN">
      <data key="d0">12243</data>
    </edge>
    <edge source="CAN" target="SRB">
      <data key="d0">126553</data>
    </edge>
    <edge source="CAN" target="IND">
      <data key="d0">879739</data>
    </edge>
    <edge source="CAN" target="SGP">
      <data key="d0">5578458</data>
    </edge>
    <edge source="CAN" target="SVK">
      <data key="d0">719228</data>
    </edge>
    <edge source="CAN" target="VNM">
      <data key="d0">1238854</data>
    </edge>
    <edge source="CAN" target="ZAF">
      <data key="d0">11040818</data>
    </edge>
    <edge source="CAN" target="ESP">
      <data key="d0">515416</data>
    </edge>
    <edge source="CAN" target="SWE">
      <data key="d0">1909510</data>
    </edge>
    <edge source="CAN" target="CHE">
      <data key="d0">105060</data>
    </edge>
    <edge source="CAN" target="THA">
      <data key="d0">2550763</data>
    </edge>
    <edge source="CAN" target="ARE">
      <data key="d0">5242494</data>
    </edge>
    <edge source="CAN" target="TUN">
      <data key="d0">38451</data>
    </edge>
    <edge source="CAN" target="TUR">
      <data key="d0">661984</data>
    </edge>
    <edge source="CAN" target="UGA">
      <data key="d0">13685</data>
    </edge>
    <edge source="CAN" target="UKR">
      <data key="d0">171361</data>
    </edge>
    <edge source="CAN" target="GBR">
      <data key="d0">13464068</data>
    </edge>
    <edge source="CAN" target="USA">
      <data key="d0">1464828849</data>
    </edge>
    <edge source="CAN" target="BFA">
      <data key="d0">143189</data>
    </edge>
    <edge source="FRA" target="ALB">
      <data key="d0">458596</data>
    </edge>
    <edge source="FRA" target="DZA">
      <data key="d0">127286606</data>
    </edge>
    <edge source="FRA" target="AZE">
      <data key="d0">605903</data>
    </edge>
    <edge source="FRA" target="ARG">
      <data key="d0">1283395</data>
    </edge>
    <edge source="FRA" target="AUS">
      <data key="d0">21324424</data>
    </edge>
    <edge source="FRA" target="AUT">
      <data key="d0">16500679</data>
    </edge>
    <edge source="FRA" target="ARM">
      <data key="d0">179777</data>
    </edge>
    <edge source="FRA" target="BEL">
      <data key="d0">274396023</data>
    </edge>
    <edge source="FRA" target="BOL">
      <data key="d0">131217</data>
    </edge>
    <edge source="FRA" target="BRA">
      <data key="d0">12539505</data>
    </edge>
    <edge source="FRA" target="BGR">
      <data key="d0">9342550</data>
    </edge>
    <edge source="FRA" target="BDI">
      <data key="d0">226475</data>
    </edge>
    <edge source="FRA" target="BLR">
      <data key="d0">150449</data>
    </edge>
    <edge source="FRA" target="KHM">
      <data key="d0">11694473</data>
    </edge>
    <edge source="FRA" target="CMR">
      <data key="d0">29802462</data>
    </edge>
    <edge source="FRA" target="CAN">
      <data key="d0">21508021</data>
    </edge>
    <edge source="FRA" target="CAF">
      <data key="d0">2069558</data>
    </edge>
    <edge source="FRA" target="LKA">
      <data key="d0">275097</data>
    </edge>
    <edge source="FRA" target="CHL">
      <data key="d0">4408846</data>
    </edge>
    <edge source="FRA" target="CHN">
      <data key="d0">179165357</data>
    </edge>
    <edge source="FRA" target="COL">
      <data key="d0">2986020</data>
    </edge>
    <edge source="FRA" target="CRI">
      <data key="d0">55943</data>
    </edge>
    <edge source="FRA" target="HRV">
      <data key="d0">4262004</data>
    </edge>
    <edge source="FRA" target="CZE">
      <data key="d0">14456397</data>
    </edge>
    <edge source="FRA" target="BEN">
      <data key="d0">9440734</data>
    </edge>
    <edge source="FRA" target="DNK">
      <data key="d0">34014656</data>
    </edge>
    <edge source="FRA" target="ECU">
      <data key="d0">390335</data>
    </edge>
    <edge source="FRA" target="SLV">
      <data key="d0">153133</data>
    </edge>
    <edge source="FRA" target="ETH">
      <data key="d0">5981907</data>
    </edge>
    <edge source="FRA" target="EST">
      <data key="d0">1436642</data>
    </edge>
    <edge source="FRA" target="FIN">
      <data key="d0">10225361</data>
    </edge>
    <edge source="FRA" target="GEO">
      <data key="d0">1652817</data>
    </edge>
    <edge source="FRA" target="GMB">
      <data key="d0">769664</data>
    </edge>
    <edge source="FRA" target="DEU">
      <data key="d0">363501934</data>
    </edge>
    <edge source="FRA" target="GHA">
      <data key="d0">4839682</data>
    </edge>
    <edge source="FRA" target="GRC">
      <data key="d0">23082260</data>
    </edge>
    <edge source="FRA" target="GTM">
      <data key="d0">559705</data>
    </edge>
    <edge source="FRA" target="HND">
      <data key="d0">19021</data>
    </edge>
    <edge source="FRA" target="HKG">
      <data key="d0">21748373</data>
    </edge>
    <edge source="FRA" target="HUN">
      <data key="d0">12307952</data>
    </edge>
    <edge source="FRA" target="IDN">
      <data key="d0">10019347</data>
    </edge>
    <edge source="FRA" target="IRL">
      <data key="d0">17444490</data>
    </edge>
    <edge source="FRA" target="ISR">
      <data key="d0">17024498</data>
    </edge>
    <edge source="FRA" target="ITA">
      <data key="d0">207804981</data>
    </edge>
    <edge source="FRA" target="CIV">
      <data key="d0">24810270</data>
    </edge>
    <edge source="FRA" target="JAM">
      <data key="d0">3022145</data>
    </edge>
    <edge source="FRA" target="JPN">
      <data key="d0">31473929</data>
    </edge>
    <edge source="FRA" target="KAZ">
      <data key="d0">2021734</data>
    </edge>
    <edge source="FRA" target="JOR">
      <data key="d0">16828414</data>
    </edge>
    <edge source="FRA" target="KOR">
      <data key="d0">26044310</data>
    </edge>
    <edge source="FRA" target="KGZ">
      <data key="d0">17113</data>
    </edge>
    <edge source="FRA" target="LBN">
      <data key="d0">26952830</data>
    </edge>
    <edge source="FRA" target="LVA">
      <data key="d0">2334088</data>
    </edge>
    <edge source="FRA" target="LTU">
      <data key="d0">3914482</data>
    </edge>
    <edge source="FRA" target="MDG">
      <data key="d0">5291674</data>
    </edge>
    <edge source="FRA" target="MWI">
      <data key="d0">79286</data>
    </edge>
    <edge source="FRA" target="MYS">
      <data key="d0">9905194</data>
    </edge>
    <edge source="FRA" target="MRT">
      <data key="d0">18574377</data>
    </edge>
    <edge source="FRA" target="MUS">
      <data key="d0">11996454</data>
    </edge>
    <edge source="FRA" target="MEX">
      <data key="d0">17269024</data>
    </edge>
    <edge source="FRA" target="MDA">
      <data key="d0">771445</data>
    </edge>
    <edge source="FRA" target="MAR">
      <data key="d0">35984760</data>
    </edge>
    <edge source="FRA" target="MOZ">
      <data key="d0">1674442</data>
    </edge>
    <edge source="FRA" target="OMN">
      <data key="d0">1383062</data>
    </edge>
    <edge source="FRA" target="NAM">
      <data key="d0">105784</data>
    </edge>
    <edge source="FRA" target="NLD">
      <data key="d0">135932056</data>
    </edge>
    <edge source="FRA" target="NZL">
      <data key="d0">1367563</data>
    </edge>
    <edge source="FRA" target="NIC">
      <data key="d0">76848</data>
    </edge>
    <edge source="FRA" target="NER">
      <data key="d0">6187601</data>
    </edge>
    <edge source="FRA" target="NOR">
      <data key="d0">9171176</data>
    </edge>
    <edge source="FRA" target="PAK">
      <data key="d0">2716505</data>
    </edge>
    <edge source="FRA" target="PAN">
      <data key="d0">202218</data>
    </edge>
    <edge source="FRA" target="PER">
      <data key="d0">585251</data>
    </edge>
    <edge source="FRA" target="PHL">
      <data key="d0">4124549</data>
    </edge>
    <edge source="FRA" target="POL">
      <data key="d0">71789974</data>
    </edge>
    <edge source="FRA" target="PRT">
      <data key="d0">57207122</data>
    </edge>
    <edge source="FRA" target="ROU">
      <data key="d0">15590305</data>
    </edge>
    <edge source="FRA" target="RUS">
      <data key="d0">73904344</data>
    </edge>
    <edge source="FRA" target="SAU">
      <data key="d0">68691690</data>
    </edge>
    <edge source="FRA" target="SEN">
      <data key="d0">31944228</data>
    </edge>
    <edge source="FRA" target="SRB">
      <data key="d0">2575856</data>
    </edge>
    <edge source="FRA" target="IND">
      <data key="d0">3026205</data>
    </edge>
    <edge source="FRA" target="SGP">
      <data key="d0">22167787</data>
    </edge>
    <edge source="FRA" target="SVK">
      <data key="d0">3410931</data>
    </edge>
    <edge source="FRA" target="VNM">
      <data key="d0">10457386</data>
    </edge>
    <edge source="FRA" target="SVN">
      <data key="d0">9950820</data>
    </edge>
    <edge source="FRA" target="ZAF">
      <data key="d0">13158425</data>
    </edge>
    <edge source="FRA" target="ZWE">
      <data key="d0">773330</data>
    </edge>
    <edge source="FRA" target="ESP">
      <data key="d0">289132991</data>
    </edge>
    <edge source="FRA" target="SWE">
      <data key="d0">29342215</data>
    </edge>
    <edge source="FRA" target="CHE">
      <data key="d0">68888859</data>
    </edge>
    <edge source="FRA" target="THA">
      <data key="d0">11039663</data>
    </edge>
    <edge source="FRA" target="TGO">
      <data key="d0">18966226</data>
    </edge>
    <edge source="FRA" target="ARE">
      <data key="d0">31136882</data>
    </edge>
    <edge source="FRA" target="TUN">
      <data key="d0">7928873</data>
    </edge>
    <edge source="FRA" target="TUR">
      <data key="d0">15508275</data>
    </edge>
    <edge source="FRA" target="UGA">
      <data key="d0">469052</data>
    </edge>
    <edge source="FRA" target="UKR">
      <data key="d0">2443258</data>
    </edge>
    <edge source="FRA" target="MKD">
      <data key="d0">868545</data>
    </edge>
    <edge source="FRA" target="EGY">
      <data key="d0">11438719</data>
    </edge>
    <edge source="FRA" target="GBR">
      <data key="d0">344750930</data>
    </edge>
    <edge source="FRA" target="TZA">
      <data key="d0">1334274</data>
    </edge>
    <edge source="FRA" target="USA">
      <data key="d0">82010212</data>
    </edge>
    <edge source="FRA" target="BFA">
      <data key="d0">10029163</data>
    </edge>
    <edge source="FRA" target="URY">
      <data key="d0">259598</data>
    </edge>
    <edge source="NER" target="DZA">
      <data key="d0">1658232</data>
    </edge>
    <edge source="NER" target="BEL">
      <data key="d0">47753</data>
    </edge>
    <edge source="NER" target="CMR">
      <data key="d0">25334</data>
    </edge>
    <edge source="NER" target="CHN">
      <data key="d0">1357493</data>
    </edge>
    <edge source="NER" target="FRA">
      <data key="d0">222191</data>
    </edge>
    <edge source="NER" target="CIV">
      <data key="d0">49100</data>
    </edge>
    <edge source="NER" target="MYS">
      <data key="d0">98192</data>
    </edge>
    <edge source="NER" target="SGP">
      <data key="d0">30226</data>
    </edge>
    <edge source="NER" target="ESP">
      <data key="d0">141544</data>
    </edge>
    <edge source="NER" target="TUN">
      <data key="d0">213349</data>
    </edge>
    <edge source="NER" target="TUR">
      <data key="d0">636174</data>
    </edge>
    <edge source="NER" target="USA">
      <data key="d0">135673</data>
    </edge>
    <edge source="NER" target="BFA">
      <data key="d0">53484</data>
    </edge>
    <edge source="SAU" target="DZA">
      <data key="d0">40533</data>
    </edge>
    <edge source="SAU" target="AUS">
      <data key="d0">44533</data>
    </edge>
    <edge source="SAU" target="BEN">
      <data key="d0">208000</data>
    </edge>
    <edge source="SAU" target="DEU">
      <data key="d0">207200</data>
    </edge>
    <edge source="SAU" target="IDN">
      <data key="d0">38933</data>
    </edge>
    <edge source="SAU" target="JOR">
      <data key="d0">5301340</data>
    </edge>
    <edge source="SAU" target="LBN">
      <data key="d0">1511735</data>
    </edge>
    <edge source="SAU" target="MYS">
      <data key="d0">98667</data>
    </edge>
    <edge source="SAU" target="MRT">
      <data key="d0">192000</data>
    </edge>
    <edge source="SAU" target="MAR">
      <data key="d0">49867</data>
    </edge>
    <edge source="SAU" target="OMN">
      <data key="d0">2770937</data>
    </edge>
    <edge source="SAU" target="PAK">
      <data key="d0">206667</data>
    </edge>
    <edge source="SAU" target="IND">
      <data key="d0">100000</data>
    </edge>
    <edge source="SAU" target="ZAF">
      <data key="d0">36000</data>
    </edge>
    <edge source="SAU" target="ARE">
      <data key="d0">12358682</data>
    </edge>
    <edge source="SAU" target="TUR">
      <data key="d0">88267</data>
    </edge>
    <edge source="SAU" target="EGY">
      <data key="d0">1406402</data>
    </edge>
    <edge source="SAU" target="GBR">
      <data key="d0">466667</data>
    </edge>
    <edge source="SEN" target="BEL">
      <data key="d0">10790</data>
    </edge>
    <edge source="SEN" target="BWA">
      <data key="d0">247402</data>
    </edge>
    <edge source="SEN" target="CMR">
      <data key="d0">52788</data>
    </edge>
    <edge source="SEN" target="CAN">
      <data key="d0">16364</data>
    </edge>
    <edge source="SEN" target="CHN">
      <data key="d0">180412</data>
    </edge>
    <edge source="SEN" target="BEN">
      <data key="d0">1035977</data>
    </edge>
    <edge source="SEN" target="FRA">
      <data key="d0">135705</data>
    </edge>
    <edge source="SEN" target="GMB">
      <data key="d0">8524945</data>
    </edge>
    <edge source="SEN" target="GHA">
      <data key="d0">3182811</data>
    </edge>
    <edge source="SEN" target="ITA">
      <data key="d0">30848</data>
    </edge>
    <edge source="SEN" target="CIV">
      <data key="d0">6423791</data>
    </edge>
    <edge source="SEN" target="MRT">
      <data key="d0">6399244</data>
    </edge>
    <edge source="SEN" target="NLD">
      <data key="d0">201306</data>
    </edge>
    <edge source="SEN" target="NER">
      <data key="d0">2234134</data>
    </edge>
    <edge source="SEN" target="ESP">
      <data key="d0">81766</data>
    </edge>
    <edge source="SEN" target="TGO">
      <data key="d0">4333920</data>
    </edge>
    <edge source="SEN" target="GBR">
      <data key="d0">547352</data>
    </edge>
    <edge source="SEN" target="USA">
      <data key="d0">89966</data>
    </edge>
    <edge source="SEN" target="BFA">
      <data key="d0">25991492</data>
    </edge>
    <edge source="ARE" target="DZA">
      <data key="d0">5132274</data>
    </edge>
    <edge source="ARE" target="AZE">
      <data key="d0">521486</data>
    </edge>
    <edge source="ARE" target="AUS">
      <data key="d0">432575</data>
    </edge>
    <edge source="ARE" target="ARM">
      <data key="d0">288165</data>
    </edge>
    <edge source="ARE" target="BEL">
      <data key="d0">13303</data>
    </edge>
    <edge source="ARE" target="BRA">
      <data key="d0">78118</data>
    </edge>
    <edge source="ARE" target="BDI">
      <data key="d0">25705</data>
    </edge>
    <edge source="ARE" target="CMR">
      <data key="d0">343469</data>
    </edge>
    <edge source="ARE" target="CAN">
      <data key="d0">561782</data>
    </edge>
    <edge source="ARE" target="LKA">
      <data key="d0">821186</data>
    </edge>
    <edge source="ARE" target="CHL">
      <data key="d0">83331</data>
    </edge>
    <edge source="ARE" target="CHN">
      <data key="d0">184112</data>
    </edge>
    <edge source="ARE" target="BEN">
      <data key="d0">592438</data>
    </edge>
    <edge source="ARE" target="DNK">
      <data key="d0">253928</data>
    </edge>
    <edge source="ARE" target="ECU">
      <data key="d0">59128</data>
    </edge>
    <edge source="ARE" target="ETH">
      <data key="d0">3024433</data>
    </edge>
    <edge source="ARE" target="FRA">
      <data key="d0">1148911</data>
    </edge>
    <edge source="ARE" target="GEO">
      <data key="d0">110995</data>
    </edge>
    <edge source="ARE" target="GMB">
      <data key="d0">625364</data>
    </edge>
    <edge source="ARE" target="PSE">
      <data key="d0">115141</data>
    </edge>
    <edge source="ARE" target="DEU">
      <data key="d0">31384</data>
    </edge>
    <edge source="ARE" target="GHA">
      <data key="d0">1916333</data>
    </edge>
    <edge source="ARE" target="GRC">
      <data key="d0">68451</data>
    </edge>
    <edge source="ARE" target="HKG">
      <data key="d0">857579</data>
    </edge>
    <edge source="ARE" target="IRL">
      <data key="d0">16143</data>
    </edge>
    <edge source="ARE" target="ITA">
      <data key="d0">21214</data>
    </edge>
    <edge source="ARE" target="CIV">
      <data key="d0">275552</data>
    </edge>
    <edge source="ARE" target="JPN">
      <data key="d0">2713916</data>
    </edge>
    <edge source="ARE" target="KAZ">
      <data key="d0">250600</data>
    </edge>
    <edge source="ARE" target="JOR">
      <data key="d0">6095071</data>
    </edge>
    <edge source="ARE" target="KOR">
      <data key="d0">175848</data>
    </edge>
    <edge source="ARE" target="KGZ">
      <data key="d0">96543</data>
    </edge>
    <edge source="ARE" target="LBN">
      <data key="d0">3779807</data>
    </edge>
    <edge source="ARE" target="LVA">
      <data key="d0">471969</data>
    </edge>
    <edge source="ARE" target="MDG">
      <data key="d0">483536</data>
    </edge>
    <edge source="ARE" target="MWI">
      <data key="d0">38413</data>
    </edge>
    <edge source="ARE" target="MYS">
      <data key="d0">355032</data>
    </edge>
    <edge source="ARE" target="MRT">
      <data key="d0">784112</data>
    </edge>
    <edge source="ARE" target="MUS">
      <data key="d0">153415</data>
    </edge>
    <edge source="ARE" target="MAR">
      <data key="d0">100884</data>
    </edge>
    <edge source="ARE" target="MOZ">
      <data key="d0">1229562</data>
    </edge>
    <edge source="ARE" target="OMN">
      <data key="d0">29251349</data>
    </edge>
    <edge source="ARE" target="NAM">
      <data key="d0">34848</data>
    </edge>
    <edge source="ARE" target="NLD">
      <data key="d0">46799</data>
    </edge>
    <edge source="ARE" target="NZL">
      <data key="d0">1095155</data>
    </edge>
    <edge source="ARE" target="PAK">
      <data key="d0">7941861</data>
    </edge>
    <edge source="ARE" target="PHL">
      <data key="d0">6675868</data>
    </edge>
    <edge source="ARE" target="RUS">
      <data key="d0">2213099</data>
    </edge>
    <edge source="ARE" target="SAU">
      <data key="d0">47513708</data>
    </edge>
    <edge source="ARE" target="SEN">
      <data key="d0">1747164</data>
    </edge>
    <edge source="ARE" target="IND">
      <data key="d0">7213765</data>
    </edge>
    <edge source="ARE" target="SGP">
      <data key="d0">1029954</data>
    </edge>
    <edge source="ARE" target="VNM">
      <data key="d0">38323</data>
    </edge>
    <edge source="ARE" target="SVN">
      <data key="d0">15654</data>
    </edge>
    <edge source="ARE" target="ZAF">
      <data key="d0">1350082</data>
    </edge>
    <edge source="ARE" target="ZWE">
      <data key="d0">24286</data>
    </edge>
    <edge source="ARE" target="ESP">
      <data key="d0">23686</data>
    </edge>
    <edge source="ARE" target="SWE">
      <data key="d0">138878</data>
    </edge>
    <edge source="ARE" target="TGO">
      <data key="d0">376182</data>
    </edge>
    <edge source="ARE" target="TUN">
      <data key="d0">199372</data>
    </edge>
    <edge source="ARE" target="TUR">
      <data key="d0">2144531</data>
    </edge>
    <edge source="ARE" target="UGA">
      <data key="d0">195505</data>
    </edge>
    <edge source="ARE" target="UKR">
      <data key="d0">646269</data>
    </edge>
    <edge source="ARE" target="EGY">
      <data key="d0">5254944</data>
    </edge>
    <edge source="ARE" target="GBR">
      <data key="d0">2565291</data>
    </edge>
    <edge source="ARE" target="TZA">
      <data key="d0">4792583</data>
    </edge>
    <edge source="ARE" target="USA">
      <data key="d0">914897</data>
    </edge>
    <edge source="ARE" target="BFA">
      <data key="d0">20776</data>
    </edge>
    <edge source="TUN" target="DZA">
      <data key="d0">1854925</data>
    </edge>
    <edge source="TUN" target="AUS">
      <data key="d0">54581</data>
    </edge>
    <edge source="TUN" target="BEL">
      <data key="d0">127892</data>
    </edge>
    <edge source="TUN" target="BRA">
      <data key="d0">23416</data>
    </edge>
    <edge source="TUN" target="CMR">
      <data key="d0">10712698</data>
    </edge>
    <edge source="TUN" target="CAN">
      <data key="d0">482611</data>
    </edge>
    <edge source="TUN" target="CZE">
      <data key="d0">16927</data>
    </edge>
    <edge source="TUN" target="BEN">
      <data key="d0">339698</data>
    </edge>
    <edge source="TUN" target="DNK">
      <data key="d0">701706</data>
    </edge>
    <edge source="TUN" target="ETH">
      <data key="d0">15755766</data>
    </edge>
    <edge source="TUN" target="FRA">
      <data key="d0">1923172</data>
    </edge>
    <edge source="TUN" target="GMB">
      <data key="d0">2027583</data>
    </edge>
    <edge source="TUN" target="DEU">
      <data key="d0">3951086</data>
    </edge>
    <edge source="TUN" target="ITA">
      <data key="d0">12272</data>
    </edge>
    <edge source="TUN" target="CIV">
      <data key="d0">91066</data>
    </edge>
    <edge source="TUN" target="JPN">
      <data key="d0">68685</data>
    </edge>
    <edge source="TUN" target="JOR">
      <data key="d0">870004</data>
    </edge>
    <edge source="TUN" target="LBN">
      <data key="d0">1218458</data>
    </edge>
    <edge source="TUN" target="MDG">
      <data key="d0">1207701</data>
    </edge>
    <edge source="TUN" target="MYS">
      <data key="d0">19958</data>
    </edge>
    <edge source="TUN" target="MRT">
      <data key="d0">693095</data>
    </edge>
    <edge source="TUN" target="MAR">
      <data key="d0">286209</data>
    </edge>
    <edge source="TUN" target="MOZ">
      <data key="d0">74145</data>
    </edge>
    <edge source="TUN" target="NZL">
      <data key="d0">34693</data>
    </edge>
    <edge source="TUN" target="NER">
      <data key="d0">120881</data>
    </edge>
    <edge source="TUN" target="RUS">
      <data key="d0">102168</data>
    </edge>
    <edge source="TUN" target="SAU">
      <data key="d0">1521147</data>
    </edge>
    <edge source="TUN" target="SEN">
      <data key="d0">3148274</data>
    </edge>
    <edge source="TUN" target="SGP">
      <data key="d0">52635</data>
    </edge>
    <edge source="TUN" target="ZAF">
      <data key="d0">199891</data>
    </edge>
    <edge source="TUN" target="ESP">
      <data key="d0">45772</data>
    </edge>
    <edge source="TUN" target="SWE">
      <data key="d0">23128</data>
    </edge>
    <edge source="TUN" target="CHE">
      <data key="d0">282287</data>
    </edge>
    <edge source="TUN" target="TGO">
      <data key="d0">369716</data>
    </edge>
    <edge source="TUN" target="ARE">
      <data key="d0">58245</data>
    </edge>
    <edge source="TUN" target="EGY">
      <data key="d0">3110393</data>
    </edge>
    <edge source="TUN" target="USA">
      <data key="d0">1126421</data>
    </edge>
    <edge source="TUN" target="BFA">
      <data key="d0">373744</data>
    </edge>
    <edge source="ARG" target="ALB">
      <data key="d0">53024</data>
    </edge>
    <edge source="ARG" target="DZA">
      <data key="d0">4365582</data>
    </edge>
    <edge source="ARG" target="AUS">
      <data key="d0">145978</data>
    </edge>
    <edge source="ARG" target="BEL">
      <data key="d0">3429010</data>
    </edge>
    <edge source="ARG" target="BOL">
      <data key="d0">19681094</data>
    </edge>
    <edge source="ARG" target="BRA">
      <data key="d0">85609508</data>
    </edge>
    <edge source="ARG" target="CMR">
      <data key="d0">3650043</data>
    </edge>
    <edge source="ARG" target="CAN">
      <data key="d0">1721037</data>
    </edge>
    <edge source="ARG" target="CHL">
      <data key="d0">204072060</data>
    </edge>
    <edge source="ARG" target="CHN">
      <data key="d0">547795</data>
    </edge>
    <edge source="ARG" target="COL">
      <data key="d0">15183320</data>
    </edge>
    <edge source="ARG" target="CRI">
      <data key="d0">3348440</data>
    </edge>
    <edge source="ARG" target="CZE">
      <data key="d0">16469</data>
    </edge>
    <edge source="ARG" target="BEN">
      <data key="d0">117385</data>
    </edge>
    <edge source="ARG" target="ECU">
      <data key="d0">2905043</data>
    </edge>
    <edge source="ARG" target="SLV">
      <data key="d0">48466</data>
    </edge>
    <edge source="ARG" target="FRA">
      <data key="d0">595174</data>
    </edge>
    <edge source="ARG" target="DEU">
      <data key="d0">1213313</data>
    </edge>
    <edge source="ARG" target="GHA">
      <data key="d0">82100</data>
    </edge>
    <edge source="ARG" target="GTM">
      <data key="d0">401826</data>
    </edge>
    <edge source="ARG" target="HND">
      <data key="d0">472775</data>
    </edge>
    <edge source="ARG" target="ISR">
      <data key="d0">447124</data>
    </edge>
    <edge source="ARG" target="ITA">
      <data key="d0">79380</data>
    </edge>
    <edge source="ARG" target="CIV">
      <data key="d0">1391930</data>
    </edge>
    <edge source="ARG" target="JAM">
      <data key="d0">61299</data>
    </edge>
    <edge source="ARG" target="JPN">
      <data key="d0">776980</data>
    </edge>
    <edge source="ARG" target="JOR">
      <data key="d0">531720</data>
    </edge>
    <edge source="ARG" target="KOR">
      <data key="d0">16310</data>
    </edge>
    <edge source="ARG" target="LTU">
      <data key="d0">35910</data>
    </edge>
    <edge source="ARG" target="MDG">
      <data key="d0">273290</data>
    </edge>
    <edge source="ARG" target="MWI">
      <data key="d0">266369</data>
    </edge>
    <edge source="ARG" target="MYS">
      <data key="d0">170350</data>
    </edge>
    <edge source="ARG" target="MRT">
      <data key="d0">717030</data>
    </edge>
    <edge source="ARG" target="MUS">
      <data key="d0">642191</data>
    </edge>
    <edge source="ARG" target="MEX">
      <data key="d0">26649316</data>
    </edge>
    <edge source="ARG" target="MAR">
      <data key="d0">89140</data>
    </edge>
    <edge source="ARG" target="NLD">
      <data key="d0">99519</data>
    </edge>
    <edge source="ARG" target="NZL">
      <data key="d0">123408</data>
    </edge>
    <edge source="ARG" target="NIC">
      <data key="d0">322868</data>
    </edge>
    <edge source="ARG" target="NER">
      <data key="d0">1024695</data>
    </edge>
    <edge source="ARG" target="PAN">
      <data key="d0">3795761</data>
    </edge>
    <edge source="ARG" target="PRY">
      <data key="d0">31218732</data>
    </edge>
    <edge source="ARG" target="PER">
      <data key="d0">9099042</data>
    </edge>
    <edge source="ARG" target="PHL">
      <data key="d0">2862792</data>
    </edge>
    <edge source="ARG" target="RUS">
      <data key="d0">536506</data>
    </edge>
    <edge source="ARG" target="SAU">
      <data key="d0">2806356</data>
    </edge>
    <edge source="ARG" target="SEN">
      <data key="d0">6510670</data>
    </edge>
    <edge source="ARG" target="SGP">
      <data key="d0">29967</data>
    </edge>
    <edge source="ARG" target="VNM">
      <data key="d0">7646300</data>
    </edge>
    <edge source="ARG" target="ZAF">
      <data key="d0">1702545</data>
    </edge>
    <edge source="ARG" target="ESP">
      <data key="d0">413769</data>
    </edge>
    <edge source="ARG" target="TGO">
      <data key="d0">72149</data>
    </edge>
    <edge source="ARG" target="ARE">
      <data key="d0">284556</data>
    </edge>
    <edge source="ARG" target="EGY">
      <data key="d0">4219688</data>
    </edge>
    <edge source="ARG" target="GBR">
      <data key="d0">103046</data>
    </edge>
    <edge source="ARG" target="USA">
      <data key="d0">7732014</data>
    </edge>
    <edge source="ARG" target="BFA">
      <data key="d0">141188</data>
    </edge>
    <edge source="ARG" target="URY">
      <data key="d0">53981357</data>
    </edge>
    <edge source="AUS" target="ALB">
      <data key="d0">369228</data>
    </edge>
    <edge source="AUS" target="AZE">
      <data key="d0">22289</data>
    </edge>
    <edge source="AUS" target="ARG">
      <data key="d0">45087</data>
    </edge>
    <edge source="AUS" target="BEL">
      <data key="d0">27165</data>
    </edge>
    <edge source="AUS" target="BRA">
      <data key="d0">42718</data>
    </edge>
    <edge source="AUS" target="KHM">
      <data key="d0">571801</data>
    </edge>
    <edge source="AUS" target="CAN">
      <data key="d0">2189260</data>
    </edge>
    <edge source="AUS" target="LKA">
      <data key="d0">3238726</data>
    </edge>
    <edge source="AUS" target="CHL">
      <data key="d0">895751</data>
    </edge>
    <edge source="AUS" target="CHN">
      <data key="d0">158163235</data>
    </edge>
    <edge source="AUS" target="CRI">
      <data key="d0">265638</data>
    </edge>
    <edge source="AUS" target="HRV">
      <data key="d0">14121</data>
    </edge>
    <edge source="AUS" target="CZE">
      <data key="d0">37102</data>
    </edge>
    <edge source="AUS" target="DNK">
      <data key="d0">24192</data>
    </edge>
    <edge source="AUS" target="SLV">
      <data key="d0">792632</data>
    </edge>
    <edge source="AUS" target="FIN">
      <data key="d0">129170</data>
    </edge>
    <edge source="AUS" target="FRA">
      <data key="d0">179558</data>
    </edge>
    <edge source="AUS" target="DEU">
      <data key="d0">641275</data>
    </edge>
    <edge source="AUS" target="GHA">
      <data key="d0">30088</data>
    </edge>
    <edge source="AUS" target="GTM">
      <data key="d0">3029854</data>
    </edge>
    <edge source="AUS" target="HKG">
      <data key="d0">31231121</data>
    </edge>
    <edge source="AUS" target="IDN">
      <data key="d0">33606143</data>
    </edge>
    <edge source="AUS" target="IRL">
      <data key="d0">29706</data>
    </edge>
    <edge source="AUS" target="ISR">
      <data key="d0">100536</data>
    </edge>
    <edge source="AUS" target="ITA">
      <data key="d0">889894</data>
    </edge>
    <edge source="AUS" target="JAM">
      <data key="d0">45960</data>
    </edge>
    <edge source="AUS" target="JPN">
      <data key="d0">73090826</data>
    </edge>
    <edge source="AUS" target="JOR">
      <data key="d0">521464</data>
    </edge>
    <edge source="AUS" target="KOR">
      <data key="d0">32034577</data>
    </edge>
    <edge source="AUS" target="LBN">
      <data key="d0">247894</data>
    </edge>
    <edge source="AUS" target="MYS">
      <data key="d0">54558669</data>
    </edge>
    <edge source="AUS" target="MUS">
      <data key="d0">2772986</data>
    </edge>
    <edge source="AUS" target="MEX">
      <data key="d0">1556825</data>
    </edge>
    <edge source="AUS" target="MAR">
      <data key="d0">63161</data>
    </edge>
    <edge source="AUS" target="OMN">
      <data key="d0">262730</data>
    </edge>
    <edge source="AUS" target="NLD">
      <data key="d0">2494921</data>
    </edge>
    <edge source="AUS" target="NZL">
      <data key="d0">252745407</data>
    </edge>
    <edge source="AUS" target="NER">
      <data key="d0">134173</data>
    </edge>
    <edge source="AUS" target="NOR">
      <data key="d0">270193</data>
    </edge>
    <edge source="AUS" target="PAK">
      <data key="d0">1761645</data>
    </edge>
    <edge source="AUS" target="PHL">
      <data key="d0">27953300</data>
    </edge>
    <edge source="AUS" target="POL">
      <data key="d0">226211</data>
    </edge>
    <edge source="AUS" target="ROU">
      <data key="d0">54484</data>
    </edge>
    <edge source="AUS" target="RUS">
      <data key="d0">1127148</data>
    </edge>
    <edge source="AUS" target="SAU">
      <data key="d0">2180892</data>
    </edge>
    <edge source="AUS" target="SEN">
      <data key="d0">11091</data>
    </edge>
    <edge source="AUS" target="IND">
      <data key="d0">831191</data>
    </edge>
    <edge source="AUS" target="SGP">
      <data key="d0">22172044</data>
    </edge>
    <edge source="AUS" target="VNM">
      <data key="d0">10860008</data>
    </edge>
    <edge source="AUS" target="ZAF">
      <data key="d0">1796091</data>
    </edge>
    <edge source="AUS" target="ESP">
      <data key="d0">60972</data>
    </edge>
    <edge source="AUS" target="SWE">
      <data key="d0">278156</data>
    </edge>
    <edge source="AUS" target="CHE">
      <data key="d0">145555</data>
    </edge>
    <edge source="AUS" target="THA">
      <data key="d0">55098546</data>
    </edge>
    <edge source="AUS" target="TGO">
      <data key="d0">91667</data>
    </edge>
    <edge source="AUS" target="ARE">
      <data key="d0">66296748</data>
    </edge>
    <edge source="AUS" target="TUR">
      <data key="d0">277266</data>
    </edge>
    <edge source="AUS" target="EGY">
      <data key="d0">1429509</data>
    </edge>
    <edge source="AUS" target="GBR">
      <data key="d0">6147381</data>
    </edge>
    <edge source="AUS" target="TZA">
      <data key="d0">34895</data>
    </edge>
    <edge source="AUS" target="USA">
      <data key="d0">18844481</data>
    </edge>
    <edge source="BEL" target="ALB">
      <data key="d0">293323</data>
    </edge>
    <edge source="BEL" target="DZA">
      <data key="d0">30203102</data>
    </edge>
    <edge source="BEL" target="AZE">
      <data key="d0">327792</data>
    </edge>
    <edge source="BEL" target="ARG">
      <data key="d0">444211</data>
    </edge>
    <edge source="BEL" target="AUS">
      <data key="d0">4812475</data>
    </edge>
    <edge source="BEL" target="AUT">
      <data key="d0">22518024</data>
    </edge>
    <edge source="BEL" target="ARM">
      <data key="d0">2854753</data>
    </edge>
    <edge source="BEL" target="BRA">
      <data key="d0">3416914</data>
    </edge>
    <edge source="BEL" target="BGR">
      <data key="d0">3470722</data>
    </edge>
    <edge source="BEL" target="BDI">
      <data key="d0">898648</data>
    </edge>
    <edge source="BEL" target="BLR">
      <data key="d0">116522</data>
    </edge>
    <edge source="BEL" target="KHM">
      <data key="d0">388799</data>
    </edge>
    <edge source="BEL" target="CMR">
      <data key="d0">3055107</data>
    </edge>
    <edge source="BEL" target="CAN">
      <data key="d0">6310260</data>
    </edge>
    <edge source="BEL" target="CAF">
      <data key="d0">154999</data>
    </edge>
    <edge source="BEL" target="LKA">
      <data key="d0">3575738</data>
    </edge>
    <edge source="BEL" target="CHL">
      <data key="d0">6605172</data>
    </edge>
    <edge source="BEL" target="CHN">
      <data key="d0">13324781</data>
    </edge>
    <edge source="BEL" target="COL">
      <data key="d0">1588943</data>
    </edge>
    <edge source="BEL" target="CRI">
      <data key="d0">360211</data>
    </edge>
    <edge source="BEL" target="HRV">
      <data key="d0">1761624</data>
    </edge>
    <edge source="BEL" target="CZE">
      <data key="d0">12751794</data>
    </edge>
    <edge source="BEL" target="BEN">
      <data key="d0">824580</data>
    </edge>
    <edge source="BEL" target="DNK">
      <data key="d0">19787386</data>
    </edge>
    <edge source="BEL" target="ECU">
      <data key="d0">726871</data>
    </edge>
    <edge source="BEL" target="ETH">
      <data key="d0">1691102</data>
    </edge>
    <edge source="BEL" target="EST">
      <data key="d0">2106320</data>
    </edge>
    <edge source="BEL" target="FIN">
      <data key="d0">19694137</data>
    </edge>
    <edge source="BEL" target="FRA">
      <data key="d0">688852516</data>
    </edge>
    <edge source="BEL" target="GEO">
      <data key="d0">393130</data>
    </edge>
    <edge source="BEL" target="GMB">
      <data key="d0">803300</data>
    </edge>
    <edge source="BEL" target="PSE">
      <data key="d0">129768</data>
    </edge>
    <edge source="BEL" target="DEU">
      <data key="d0">279403972</data>
    </edge>
    <edge source="BEL" target="GHA">
      <data key="d0">547387</data>
    </edge>
    <edge source="BEL" target="GRC">
      <data key="d0">22405194</data>
    </edge>
    <edge source="BEL" target="GTM">
      <data key="d0">240333</data>
    </edge>
    <edge source="BEL" target="HND">
      <data key="d0">141843</data>
    </edge>
    <edge source="BEL" target="HKG">
      <data key="d0">12794325</data>
    </edge>
    <edge source="BEL" target="HUN">
      <data key="d0">15459462</data>
    </edge>
    <edge source="BEL" target="IDN">
      <data key="d0">3609122</data>
    </edge>
    <edge source="BEL" target="IRL">
      <data key="d0">48132789</data>
    </edge>
    <edge source="BEL" target="ISR">
      <data key="d0">4035878</data>
    </edge>
    <edge source="BEL" target="ITA">
      <data key="d0">92097681</data>
    </edge>
    <edge source="BEL" target="CIV">
      <data key="d0">1084390</data>
    </edge>
    <edge source="BEL" target="JAM">
      <data key="d0">2092764</data>
    </edge>
    <edge source="BEL" target="JPN">
      <data key="d0">45899417</data>
    </edge>
    <edge source="BEL" target="KAZ">
      <data key="d0">221163</data>
    </edge>
    <edge source="BEL" target="JOR">
      <data key="d0">1084246</data>
    </edge>
    <edge source="BEL" target="KOR">
      <data key="d0">7861401</data>
    </edge>
    <edge source="BEL" target="KGZ">
      <data key="d0">24682</data>
    </edge>
    <edge source="BEL" target="LBN">
      <data key="d0">4117896</data>
    </edge>
    <edge source="BEL" target="LVA">
      <data key="d0">2149322</data>
    </edge>
    <edge source="BEL" target="LTU">
      <data key="d0">2090171</data>
    </edge>
    <edge source="BEL" target="MDG">
      <data key="d0">124795</data>
    </edge>
    <edge source="BEL" target="MYS">
      <data key="d0">1465160</data>
    </edge>
    <edge source="BEL" target="MRT">
      <data key="d0">4391039</data>
    </edge>
    <edge source="BEL" target="MUS">
      <data key="d0">580621</data>
    </edge>
    <edge source="BEL" target="MEX">
      <data key="d0">2644205</data>
    </edge>
    <edge source="BEL" target="MDA">
      <data key="d0">242635</data>
    </edge>
    <edge source="BEL" target="MAR">
      <data key="d0">1318463</data>
    </edge>
    <edge source="BEL" target="OMN">
      <data key="d0">1381726</data>
    </edge>
    <edge source="BEL" target="NAM">
      <data key="d0">37521</data>
    </edge>
    <edge source="BEL" target="NLD">
      <data key="d0">524963724</data>
    </edge>
    <edge source="BEL" target="NZL">
      <data key="d0">386170</data>
    </edge>
    <edge source="BEL" target="NIC">
      <data key="d0">1267945</data>
    </edge>
    <edge source="BEL" target="NER">
      <data key="d0">6629792</data>
    </edge>
    <edge source="BEL" target="NOR">
      <data key="d0">13585675</data>
    </edge>
    <edge source="BEL" target="PAK">
      <data key="d0">3812150</data>
    </edge>
    <edge source="BEL" target="PAN">
      <data key="d0">247028</data>
    </edge>
    <edge source="BEL" target="PRY">
      <data key="d0">16394</data>
    </edge>
    <edge source="BEL" target="PER">
      <data key="d0">650683</data>
    </edge>
    <edge source="BEL" target="PHL">
      <data key="d0">632300</data>
    </edge>
    <edge source="BEL" target="POL">
      <data key="d0">31277143</data>
    </edge>
    <edge source="BEL" target="PRT">
      <data key="d0">33466157</data>
    </edge>
    <edge source="BEL" target="ROU">
      <data key="d0">8657229</data>
    </edge>
    <edge source="BEL" target="RUS">
      <data key="d0">52084772</data>
    </edge>
    <edge source="BEL" target="SAU">
      <data key="d0">10895024</data>
    </edge>
    <edge source="BEL" target="SEN">
      <data key="d0">3640525</data>
    </edge>
    <edge source="BEL" target="SRB">
      <data key="d0">937332</data>
    </edge>
    <edge source="BEL" target="IND">
      <data key="d0">1153379</data>
    </edge>
    <edge source="BEL" target="SGP">
      <data key="d0">1585479</data>
    </edge>
    <edge source="BEL" target="SVK">
      <data key="d0">7289033</data>
    </edge>
    <edge source="BEL" target="VNM">
      <data key="d0">2012772</data>
    </edge>
    <edge source="BEL" target="SVN">
      <data key="d0">4727099</data>
    </edge>
    <edge source="BEL" target="ZAF">
      <data key="d0">2637886</data>
    </edge>
    <edge source="BEL" target="ZWE">
      <data key="d0">12777</data>
    </edge>
    <edge source="BEL" target="ESP">
      <data key="d0">112631805</data>
    </edge>
    <edge source="BEL" target="SWE">
      <data key="d0">27821158</data>
    </edge>
    <edge source="BEL" target="CHE">
      <data key="d0">19653193</data>
    </edge>
    <edge source="BEL" target="THA">
      <data key="d0">4818274</data>
    </edge>
    <edge source="BEL" target="TGO">
      <data key="d0">2898320</data>
    </edge>
    <edge source="BEL" target="ARE">
      <data key="d0">7242794</data>
    </edge>
    <edge source="BEL" target="TUN">
      <data key="d0">173154</data>
    </edge>
    <edge source="BEL" target="TUR">
      <data key="d0">4483668</data>
    </edge>
    <edge source="BEL" target="UGA">
      <data key="d0">1165406</data>
    </edge>
    <edge source="BEL" target="UKR">
      <data key="d0">8530342</data>
    </edge>
    <edge source="BEL" target="MKD">
      <data key="d0">96838</data>
    </edge>
    <edge source="BEL" target="EGY">
      <data key="d0">14322417</data>
    </edge>
    <edge source="BEL" target="GBR">
      <data key="d0">244381133</data>
    </edge>
    <edge source="BEL" target="TZA">
      <data key="d0">1365428</data>
    </edge>
    <edge source="BEL" target="USA">
      <data key="d0">21358279</data>
    </edge>
    <edge source="BEL" target="BFA">
      <data key="d0">1728894</data>
    </edge>
    <edge source="BEL" target="URY">
      <data key="d0">277121</data>
    </edge>
    <edge source="BOL" target="AUS">
      <data key="d0">120206</data>
    </edge>
    <edge source="BOL" target="BEL">
      <data key="d0">32800</data>
    </edge>
    <edge source="BOL" target="BRA">
      <data key="d0">18298</data>
    </edge>
    <edge source="BOL" target="CAN">
      <data key="d0">987912</data>
    </edge>
    <edge source="BOL" target="CHL">
      <data key="d0">7941996</data>
    </edge>
    <edge source="BOL" target="COL">
      <data key="d0">5078598</data>
    </edge>
    <edge source="BOL" target="ECU">
      <data key="d0">58555</data>
    </edge>
    <edge source="BOL" target="ITA">
      <data key="d0">26995</data>
    </edge>
    <edge source="BOL" target="NZL">
      <data key="d0">34819</data>
    </edge>
    <edge source="BOL" target="PER">
      <data key="d0">141202</data>
    </edge>
    <edge source="BOL" target="ESP">
      <data key="d0">90598</data>
    </edge>
    <edge source="BOL" target="GBR">
      <data key="d0">18301</data>
    </edge>
    <edge source="BOL" target="USA">
      <data key="d0">1588167</data>
    </edge>
    <edge source="BRA" target="DZA">
      <data key="d0">306294</data>
    </edge>
    <edge source="BRA" target="ARG">
      <data key="d0">27362329</data>
    </edge>
    <edge source="BRA" target="AUS">
      <data key="d0">2383283</data>
    </edge>
    <edge source="BRA" target="BEL">
      <data key="d0">8611268</data>
    </edge>
    <edge source="BRA" target="BOL">
      <data key="d0">9368293</data>
    </edge>
    <edge source="BRA" target="CAN">
      <data key="d0">2239703</data>
    </edge>
    <edge source="BRA" target="CAF">
      <data key="d0">48521</data>
    </edge>
    <edge source="BRA" target="CHL">
      <data key="d0">15832135</data>
    </edge>
    <edge source="BRA" target="CHN">
      <data key="d0">12173460</data>
    </edge>
    <edge source="BRA" target="COL">
      <data key="d0">75261445</data>
    </edge>
    <edge source="BRA" target="CRI">
      <data key="d0">22788151</data>
    </edge>
    <edge source="BRA" target="HRV">
      <data key="d0">50600</data>
    </edge>
    <edge source="BRA" target="CZE">
      <data key="d0">19005</data>
    </edge>
    <edge source="BRA" target="BEN">
      <data key="d0">76160</data>
    </edge>
    <edge source="BRA" target="DNK">
      <data key="d0">57747</data>
    </edge>
    <edge source="BRA" target="ECU">
      <data key="d0">8458372</data>
    </edge>
    <edge source="BRA" target="SLV">
      <data key="d0">612667</data>
    </edge>
    <edge source="BRA" target="FRA">
      <data key="d0">5695389</data>
    </edge>
    <edge source="BRA" target="GMB">
      <data key="d0">789953</data>
    </edge>
    <edge source="BRA" target="DEU">
      <data key="d0">3607091</data>
    </edge>
    <edge source="BRA" target="GHA">
      <data key="d0">446207</data>
    </edge>
    <edge source="BRA" target="GRC">
      <data key="d0">59315</data>
    </edge>
    <edge source="BRA" target="GTM">
      <data key="d0">658241</data>
    </edge>
    <edge source="BRA" target="HND">
      <data key="d0">1307678</data>
    </edge>
    <edge source="BRA" target="HKG">
      <data key="d0">709341</data>
    </edge>
    <edge source="BRA" target="HUN">
      <data key="d0">451097</data>
    </edge>
    <edge source="BRA" target="IDN">
      <data key="d0">4898886</data>
    </edge>
    <edge source="BRA" target="IRL">
      <data key="d0">4362321</data>
    </edge>
    <edge source="BRA" target="ISR">
      <data key="d0">73559</data>
    </edge>
    <edge source="BRA" target="ITA">
      <data key="d0">1271290</data>
    </edge>
    <edge source="BRA" target="CIV">
      <data key="d0">49137</data>
    </edge>
    <edge source="BRA" target="JAM">
      <data key="d0">663374</data>
    </edge>
    <edge source="BRA" target="JPN">
      <data key="d0">5030344</data>
    </edge>
    <edge source="BRA" target="JOR">
      <data key="d0">890981</data>
    </edge>
    <edge source="BRA" target="KOR">
      <data key="d0">1286307</data>
    </edge>
    <edge source="BRA" target="LBN">
      <data key="d0">109487</data>
    </edge>
    <edge source="BRA" target="LVA">
      <data key="d0">96008</data>
    </edge>
    <edge source="BRA" target="MYS">
      <data key="d0">1035298</data>
    </edge>
    <edge source="BRA" target="MRT">
      <data key="d0">946723</data>
    </edge>
    <edge source="BRA" target="MUS">
      <data key="d0">37168</data>
    </edge>
    <edge source="BRA" target="MEX">
      <data key="d0">4296655</data>
    </edge>
    <edge source="BRA" target="MAR">
      <data key="d0">322669</data>
    </edge>
    <edge source="BRA" target="MOZ">
      <data key="d0">2873723</data>
    </edge>
    <edge source="BRA" target="NLD">
      <data key="d0">559888</data>
    </edge>
    <edge source="BRA" target="NZL">
      <data key="d0">204455</data>
    </edge>
    <edge source="BRA" target="NIC">
      <data key="d0">199748</data>
    </edge>
    <edge source="BRA" target="PAK">
      <data key="d0">232209</data>
    </edge>
    <edge source="BRA" target="PAN">
      <data key="d0">1701553</data>
    </edge>
    <edge source="BRA" target="PRY">
      <data key="d0">27544579</data>
    </edge>
    <edge source="BRA" target="PER">
      <data key="d0">10006561</data>
    </edge>
    <edge source="BRA" target="PHL">
      <data key="d0">678412</data>
    </edge>
    <edge source="BRA" target="POL">
      <data key="d0">46267</data>
    </edge>
    <edge source="BRA" target="PRT">
      <data key="d0">1760536</data>
    </edge>
    <edge source="BRA" target="RUS">
      <data key="d0">180285</data>
    </edge>
    <edge source="BRA" target="SAU">
      <data key="d0">1305782</data>
    </edge>
    <edge source="BRA" target="SEN">
      <data key="d0">886655</data>
    </edge>
    <edge source="BRA" target="SRB">
      <data key="d0">207200</data>
    </edge>
    <edge source="BRA" target="IND">
      <data key="d0">229116</data>
    </edge>
    <edge source="BRA" target="SGP">
      <data key="d0">3526960</data>
    </edge>
    <edge source="BRA" target="VNM">
      <data key="d0">3600181</data>
    </edge>
    <edge source="BRA" target="SVN">
      <data key="d0">39506</data>
    </edge>
    <edge source="BRA" target="ZAF">
      <data key="d0">2106521</data>
    </edge>
    <edge source="BRA" target="ZWE">
      <data key="d0">24035</data>
    </edge>
    <edge source="BRA" target="ESP">
      <data key="d0">1782147</data>
    </edge>
    <edge source="BRA" target="SWE">
      <data key="d0">110757</data>
    </edge>
    <edge source="BRA" target="CHE">
      <data key="d0">23268454</data>
    </edge>
    <edge source="BRA" target="THA">
      <data key="d0">299842</data>
    </edge>
    <edge source="BRA" target="TGO">
      <data key="d0">95089</data>
    </edge>
    <edge source="BRA" target="ARE">
      <data key="d0">384279</data>
    </edge>
    <edge source="BRA" target="TUR">
      <data key="d0">108273</data>
    </edge>
    <edge source="BRA" target="EGY">
      <data key="d0">2007454</data>
    </edge>
    <edge source="BRA" target="GBR">
      <data key="d0">1362361</data>
    </edge>
    <edge source="BRA" target="USA">
      <data key="d0">50910544</data>
    </edge>
    <edge source="BRA" target="URY">
      <data key="d0">9146720</data>
    </edge>
    <edge source="CMR" target="BEL">
      <data key="d0">48393</data>
    </edge>
    <edge source="CMR" target="CAN">
      <data key="d0">15535</data>
    </edge>
    <edge source="CMR" target="CAF">
      <data key="d0">4375036</data>
    </edge>
    <edge source="CMR" target="BEN">
      <data key="d0">19834</data>
    </edge>
    <edge source="CMR" target="FRA">
      <data key="d0">208799</data>
    </edge>
    <edge source="CMR" target="MYS">
      <data key="d0">45052</data>
    </edge>
    <edge source="CMR" target="NLD">
      <data key="d0">20515</data>
    </edge>
    <edge source="CMR" target="SEN">
      <data key="d0">22586</data>
    </edge>
    <edge source="CMR" target="CHE">
      <data key="d0">16034</data>
    </edge>
    <edge source="CMR" target="GBR">
      <data key="d0">17797</data>
    </edge>
    <edge source="CMR" target="USA">
      <data key="d0">17700</data>
    </edge>
    <edge source="CHL" target="ARG">
      <data key="d0">12092048</data>
    </edge>
    <edge source="CHL" target="AUS">
      <data key="d0">1347453</data>
    </edge>
    <edge source="CHL" target="BEL">
      <data key="d0">11050</data>
    </edge>
    <edge source="CHL" target="BOL">
      <data key="d0">46133514</data>
    </edge>
    <edge source="CHL" target="BRA">
      <data key="d0">4648257</data>
    </edge>
    <edge source="CHL" target="CAN">
      <data key="d0">1145325</data>
    </edge>
    <edge source="CHL" target="CHN">
      <data key="d0">423020</data>
    </edge>
    <edge source="CHL" target="COL">
      <data key="d0">15362913</data>
    </edge>
    <edge source="CHL" target="CRI">
      <data key="d0">5607102</data>
    </edge>
    <edge source="CHL" target="ECU">
      <data key="d0">59785571</data>
    </edge>
    <edge source="CHL" target="SLV">
      <data key="d0">3595599</data>
    </edge>
    <edge source="CHL" target="FRA">
      <data key="d0">3299598</data>
    </edge>
    <edge source="CHL" target="DEU">
      <data key="d0">17388</data>
    </edge>
    <edge source="CHL" target="GTM">
      <data key="d0">6760867</data>
    </edge>
    <edge source="CHL" target="HND">
      <data key="d0">11694195</data>
    </edge>
    <edge source="CHL" target="IDN">
      <data key="d0">553208</data>
    </edge>
    <edge source="CHL" target="ISR">
      <data key="d0">40030</data>
    </edge>
    <edge source="CHL" target="JAM">
      <data key="d0">2231067</data>
    </edge>
    <edge source="CHL" target="JPN">
      <data key="d0">245267</data>
    </edge>
    <edge source="CHL" target="KOR">
      <data key="d0">340134</data>
    </edge>
    <edge source="CHL" target="LVA">
      <data key="d0">613671</data>
    </edge>
    <edge source="CHL" target="MDG">
      <data key="d0">10740</data>
    </edge>
    <edge source="CHL" target="MYS">
      <data key="d0">110429</data>
    </edge>
    <edge source="CHL" target="MEX">
      <data key="d0">54891596</data>
    </edge>
    <edge source="CHL" target="NLD">
      <data key="d0">526226</data>
    </edge>
    <edge source="CHL" target="NZL">
      <data key="d0">659920</data>
    </edge>
    <edge source="CHL" target="NIC">
      <data key="d0">5740789</data>
    </edge>
    <edge source="CHL" target="PAN">
      <data key="d0">8036634</data>
    </edge>
    <edge source="CHL" target="PRY">
      <data key="d0">22237041</data>
    </edge>
    <edge source="CHL" target="PER">
      <data key="d0">74585561</data>
    </edge>
    <edge source="CHL" target="PHL">
      <data key="d0">96331</data>
    </edge>
    <edge source="CHL" target="SAU">
      <data key="d0">158182</data>
    </edge>
    <edge source="CHL" target="IND">
      <data key="d0">2034189</data>
    </edge>
    <edge source="CHL" target="VNM">
      <data key="d0">522271</data>
    </edge>
    <edge source="CHL" target="ESP">
      <data key="d0">1227208</data>
    </edge>
    <edge source="CHL" target="SWE">
      <data key="d0">100549</data>
    </edge>
    <edge source="CHL" target="ARE">
      <data key="d0">28036</data>
    </edge>
    <edge source="CHL" target="EGY">
      <data key="d0">141558</data>
    </edge>
    <edge source="CHL" target="USA">
      <data key="d0">14058184</data>
    </edge>
    <edge source="CHL" target="URY">
      <data key="d0">19676270</data>
    </edge>
    <edge source="CHN" target="ALB">
      <data key="d0">189833</data>
    </edge>
    <edge source="CHN" target="DZA">
      <data key="d0">13150279</data>
    </edge>
    <edge source="CHN" target="ARG">
      <data key="d0">4003326</data>
    </edge>
    <edge source="CHN" target="AUS">
      <data key="d0">110934209</data>
    </edge>
    <edge source="CHN" target="AUT">
      <data key="d0">1323432</data>
    </edge>
    <edge source="CHN" target="ARM">
      <data key="d0">134309</data>
    </edge>
    <edge source="CHN" target="BEL">
      <data key="d0">7340432</data>
    </edge>
    <edge source="CHN" target="BOL">
      <data key="d0">63740</data>
    </edge>
    <edge source="CHN" target="BWA">
      <data key="d0">31662</data>
    </edge>
    <edge source="CHN" target="BRA">
      <data key="d0">16025682</data>
    </edge>
    <edge source="CHN" target="BGR">
      <data key="d0">1250015</data>
    </edge>
    <edge source="CHN" target="BLR">
      <data key="d0">128514</data>
    </edge>
    <edge source="CHN" target="KHM">
      <data key="d0">665434</data>
    </edge>
    <edge source="CHN" target="CMR">
      <data key="d0">4782851</data>
    </edge>
    <edge source="CHN" target="CAN">
      <data key="d0">53332915</data>
    </edge>
    <edge source="CHN" target="LKA">
      <data key="d0">4449269</data>
    </edge>
    <edge source="CHN" target="CHL">
      <data key="d0">10627312</data>
    </edge>
    <edge source="CHN" target="COL">
      <data key="d0">7081125</data>
    </edge>
    <edge source="CHN" target="CRI">
      <data key="d0">1265045</data>
    </edge>
    <edge source="CHN" target="HRV">
      <data key="d0">620922</data>
    </edge>
    <edge source="CHN" target="CZE">
      <data key="d0">3659251</data>
    </edge>
    <edge source="CHN" target="BEN">
      <data key="d0">17195638</data>
    </edge>
    <edge source="CHN" target="DNK">
      <data key="d0">3261202</data>
    </edge>
    <edge source="CHN" target="ECU">
      <data key="d0">2268145</data>
    </edge>
    <edge source="CHN" target="SLV">
      <data key="d0">552750</data>
    </edge>
    <edge source="CHN" target="ETH">
      <data key="d0">6024246</data>
    </edge>
    <edge source="CHN" target="EST">
      <data key="d0">122449</data>
    </edge>
    <edge source="CHN" target="FIN">
      <data key="d0">2172514</data>
    </edge>
    <edge source="CHN" target="FRA">
      <data key="d0">25875951</data>
    </edge>
    <edge source="CHN" target="GEO">
      <data key="d0">298738</data>
    </edge>
    <edge source="CHN" target="GMB">
      <data key="d0">2891159</data>
    </edge>
    <edge source="CHN" target="PSE">
      <data key="d0">565984</data>
    </edge>
    <edge source="CHN" target="DEU">
      <data key="d0">47551948</data>
    </edge>
    <edge source="CHN" target="GHA">
      <data key="d0">28964042</data>
    </edge>
    <edge source="CHN" target="GRC">
      <data key="d0">788191</data>
    </edge>
    <edge source="CHN" target="GTM">
      <data key="d0">2552168</data>
    </edge>
    <edge source="CHN" target="HND">
      <data key="d0">825443</data>
    </edge>
    <edge source="CHN" target="HKG">
      <data key="d0">385004898</data>
    </edge>
    <edge source="CHN" target="HUN">
      <data key="d0">1240460</data>
    </edge>
    <edge source="CHN" target="IDN">
      <data key="d0">104942914</data>
    </edge>
    <edge source="CHN" target="IRL">
      <data key="d0">3677697</data>
    </edge>
    <edge source="CHN" target="ISR">
      <data key="d0">4666917</data>
    </edge>
    <edge source="CHN" target="ITA">
      <data key="d0">9274806</data>
    </edge>
    <edge source="CHN" target="CIV">
      <data key="d0">3518976</data>
    </edge>
    <edge source="CHN" target="JAM">
      <data key="d0">202800</data>
    </edge>
    <edge source="CHN" target="JPN">
      <data key="d0">399632988</data>
    </edge>
    <edge source="CHN" target="KAZ">
      <data key="d0">16588864</data>
    </edge>
    <edge source="CHN" target="JOR">
      <data key="d0">13710516</data>
    </edge>
    <edge source="CHN" target="KOR">
      <data key="d0">230606873</data>
    </edge>
    <edge source="CHN" target="KGZ">
      <data key="d0">5626514</data>
    </edge>
    <edge source="CHN" target="LBN">
      <data key="d0">836272</data>
    </edge>
    <edge source="CHN" target="LVA">
      <data key="d0">2340602</data>
    </edge>
    <edge source="CHN" target="LTU">
      <data key="d0">1370539</data>
    </edge>
    <edge source="CHN" target="MDG">
      <data key="d0">1518410</data>
    </edge>
    <edge source="CHN" target="MWI">
      <data key="d0">181288</data>
    </edge>
    <edge source="CHN" target="MYS">
      <data key="d0">86111892</data>
    </edge>
    <edge source="CHN" target="MRT">
      <data key="d0">208758</data>
    </edge>
    <edge source="CHN" target="MUS">
      <data key="d0">2610068</data>
    </edge>
    <edge source="CHN" target="MEX">
      <data key="d0">12395709</data>
    </edge>
    <edge source="CHN" target="MAR">
      <data key="d0">1800527</data>
    </edge>
    <edge source="CHN" target="MOZ">
      <data key="d0">2174093</data>
    </edge>
    <edge source="CHN" target="OMN">
      <data key="d0">514753</data>
    </edge>
    <edge source="CHN" target="NAM">
      <data key="d0">595489</data>
    </edge>
    <edge source="CHN" target="NLD">
      <data key="d0">44436307</data>
    </edge>
    <edge source="CHN" target="NZL">
      <data key="d0">15370214</data>
    </edge>
    <edge source="CHN" target="NER">
      <data key="d0">600441</data>
    </edge>
    <edge source="CHN" target="NOR">
      <data key="d0">4706419</data>
    </edge>
    <edge source="CHN" target="PAK">
      <data key="d0">9200441</data>
    </edge>
    <edge source="CHN" target="PAN">
      <data key="d0">4448121</data>
    </edge>
    <edge source="CHN" target="PRY">
      <data key="d0">85992</data>
    </edge>
    <edge source="CHN" target="PER">
      <data key="d0">4593980</data>
    </edge>
    <edge source="CHN" target="PHL">
      <data key="d0">115795609</data>
    </edge>
    <edge source="CHN" target="POL">
      <data key="d0">5372210</data>
    </edge>
    <edge source="CHN" target="PRT">
      <data key="d0">1502854</data>
    </edge>
    <edge source="CHN" target="ROU">
      <data key="d0">3725132</data>
    </edge>
    <edge source="CHN" target="RUS">
      <data key="d0">81043878</data>
    </edge>
    <edge source="CHN" target="SAU">
      <data key="d0">17845904</data>
    </edge>
    <edge source="CHN" target="SEN">
      <data key="d0">2498452</data>
    </edge>
    <edge source="CHN" target="SRB">
      <data key="d0">96446</data>
    </edge>
    <edge source="CHN" target="IND">
      <data key="d0">14454192</data>
    </edge>
    <edge source="CHN" target="SGP">
      <data key="d0">56659149</data>
    </edge>
    <edge source="CHN" target="SVK">
      <data key="d0">48950</data>
    </edge>
    <edge source="CHN" target="VNM">
      <data key="d0">31629365</data>
    </edge>
    <edge source="CHN" target="SVN">
      <data key="d0">680307</data>
    </edge>
    <edge source="CHN" target="ZAF">
      <data key="d0">21065592</data>
    </edge>
    <edge source="CHN" target="ZWE">
      <data key="d0">594061</data>
    </edge>
    <edge source="CHN" target="ESP">
      <data key="d0">8918673</data>
    </edge>
    <edge source="CHN" target="SWE">
      <data key="d0">8056874</data>
    </edge>
    <edge source="CHN" target="CHE">
      <data key="d0">2312594</data>
    </edge>
    <edge source="CHN" target="THA">
      <data key="d0">80157303</data>
    </edge>
    <edge source="CHN" target="TGO">
      <data key="d0">16537958</data>
    </edge>
    <edge source="CHN" target="ARE">
      <data key="d0">14994708</data>
    </edge>
    <edge source="CHN" target="TUN">
      <data key="d0">1356980</data>
    </edge>
    <edge source="CHN" target="TUR">
      <data key="d0">9541114</data>
    </edge>
    <edge source="CHN" target="UGA">
      <data key="d0">469596</data>
    </edge>
    <edge source="CHN" target="UKR">
      <data key="d0">8708055</data>
    </edge>
    <edge source="CHN" target="MKD">
      <data key="d0">135171</data>
    </edge>
    <edge source="CHN" target="EGY">
      <data key="d0">8524277</data>
    </edge>
    <edge source="CHN" target="GBR">
      <data key="d0">58952090</data>
    </edge>
    <edge source="CHN" target="TZA">
      <data key="d0">1246336</data>
    </edge>
    <edge source="CHN" target="USA">
      <data key="d0">307542810</data>
    </edge>
    <edge source="CHN" target="BFA">
      <data key="d0">612961</data>
    </edge>
    <edge source="CHN" target="URY">
      <data key="d0">1147117</data>
    </edge>
    <edge source="COL" target="ARG">
      <data key="d0">72933</data>
    </edge>
    <edge source="COL" target="AUS">
      <data key="d0">413339</data>
    </edge>
    <edge source="COL" target="BEL">
      <data key="d0">216465</data>
    </edge>
    <edge source="COL" target="BOL">
      <data key="d0">2230014</data>
    </edge>
    <edge source="COL" target="BRA">
      <data key="d0">5786712</data>
    </edge>
    <edge source="COL" target="CAN">
      <data key="d0">1046535</data>
    </edge>
    <edge source="COL" target="CHL">
      <data key="d0">4103242</data>
    </edge>
    <edge source="COL" target="CRI">
      <data key="d0">992380</data>
    </edge>
    <edge source="COL" target="CZE">
      <data key="d0">14631</data>
    </edge>
    <edge source="COL" target="DNK">
      <data key="d0">73152</data>
    </edge>
    <edge source="COL" target="ECU">
      <data key="d0">25170997</data>
    </edge>
    <edge source="COL" target="SLV">
      <data key="d0">106929</data>
    </edge>
    <edge source="COL" target="DEU">
      <data key="d0">12868</data>
    </edge>
    <edge source="COL" target="GTM">
      <data key="d0">1780693</data>
    </edge>
    <edge source="COL" target="HND">
      <data key="d0">65779</data>
    </edge>
    <edge source="COL" target="HKG">
      <data key="d0">166752</data>
    </edge>
    <edge source="COL" target="ISR">
      <data key="d0">52837</data>
    </edge>
    <edge source="COL" target="ITA">
      <data key="d0">150895</data>
    </edge>
    <edge source="COL" target="JPN">
      <data key="d0">68547</data>
    </edge>
    <edge source="COL" target="KOR">
      <data key="d0">92877</data>
    </edge>
    <edge source="COL" target="LBN">
      <data key="d0">14929</data>
    </edge>
    <edge source="COL" target="MEX">
      <data key="d0">153140</data>
    </edge>
    <edge source="COL" target="NLD">
      <data key="d0">117933</data>
    </edge>
    <edge source="COL" target="NZL">
      <data key="d0">22179</data>
    </edge>
    <edge source="COL" target="NIC">
      <data key="d0">148653</data>
    </edge>
    <edge source="COL" target="NOR">
      <data key="d0">40447</data>
    </edge>
    <edge source="COL" target="PAN">
      <data key="d0">1610677</data>
    </edge>
    <edge source="COL" target="PRY">
      <data key="d0">12687</data>
    </edge>
    <edge source="COL" target="PER">
      <data key="d0">27286134</data>
    </edge>
    <edge source="COL" target="POL">
      <data key="d0">36212</data>
    </edge>
    <edge source="COL" target="PRT">
      <data key="d0">186245</data>
    </edge>
    <edge source="COL" target="ESP">
      <data key="d0">1019462</data>
    </edge>
    <edge source="COL" target="SWE">
      <data key="d0">118446</data>
    </edge>
    <edge source="COL" target="ARE">
      <data key="d0">135730</data>
    </edge>
    <edge source="COL" target="GBR">
      <data key="d0">269003</data>
    </edge>
    <edge source="COL" target="USA">
      <data key="d0">27756963</data>
    </edge>
    <edge source="COL" target="URY">
      <data key="d0">75211</data>
    </edge>
    <edge source="CRI" target="ARG">
      <data key="d0">200564</data>
    </edge>
    <edge source="CRI" target="AUS">
      <data key="d0">15228</data>
    </edge>
    <edge source="CRI" target="BRA">
      <data key="d0">3095003</data>
    </edge>
    <edge source="CRI" target="CAN">
      <data key="d0">152998</data>
    </edge>
    <edge source="CRI" target="CHL">
      <data key="d0">5041198</data>
    </edge>
    <edge source="CRI" target="CHN">
      <data key="d0">145099</data>
    </edge>
    <edge source="CRI" target="COL">
      <data key="d0">5149251</data>
    </edge>
    <edge source="CRI" target="ECU">
      <data key="d0">11725251</data>
    </edge>
    <edge source="CRI" target="SLV">
      <data key="d0">42763669</data>
    </edge>
    <edge source="CRI" target="FIN">
      <data key="d0">271585</data>
    </edge>
    <edge source="CRI" target="FRA">
      <data key="d0">230497</data>
    </edge>
    <edge source="CRI" target="DEU">
      <data key="d0">350122</data>
    </edge>
    <edge source="CRI" target="GTM">
      <data key="d0">76763846</data>
    </edge>
    <edge source="CRI" target="HND">
      <data key="d0">64701141</data>
    </edge>
    <edge source="CRI" target="ITA">
      <data key="d0">61212</data>
    </edge>
    <edge source="CRI" target="JAM">
      <data key="d0">5126135</data>
    </edge>
    <edge source="CRI" target="JPN">
      <data key="d0">500777</data>
    </edge>
    <edge source="CRI" target="MYS">
      <data key="d0">41057</data>
    </edge>
    <edge source="CRI" target="MEX">
      <data key="d0">25248362</data>
    </edge>
    <edge source="CRI" target="NLD">
      <data key="d0">20336</data>
    </edge>
    <edge source="CRI" target="NIC">
      <data key="d0">47147107</data>
    </edge>
    <edge source="CRI" target="PAN">
      <data key="d0">48572880</data>
    </edge>
    <edge source="CRI" target="PER">
      <data key="d0">4194112</data>
    </edge>
    <edge source="CRI" target="IND">
      <data key="d0">130133</data>
    </edge>
    <edge source="CRI" target="ESP">
      <data key="d0">1536976</data>
    </edge>
    <edge source="CRI" target="GBR">
      <data key="d0">391821</data>
    </edge>
    <edge source="CRI" target="USA">
      <data key="d0">22100361</data>
    </edge>
    <edge source="CRI" target="URY">
      <data key="d0">13625</data>
    </edge>
    <edge source="CZE" target="ALB">
      <data key="d0">95115</data>
    </edge>
    <edge source="CZE" target="AZE">
      <data key="d0">983657</data>
    </edge>
    <edge source="CZE" target="ARG">
      <data key="d0">155916</data>
    </edge>
    <edge source="CZE" target="AUS">
      <data key="d0">1673492</data>
    </edge>
    <edge source="CZE" target="AUT">
      <data key="d0">24307739</data>
    </edge>
    <edge source="CZE" target="ARM">
      <data key="d0">158080</data>
    </edge>
    <edge source="CZE" target="BEL">
      <data key="d0">14101964</data>
    </edge>
    <edge source="CZE" target="BGR">
      <data key="d0">3842745</data>
    </edge>
    <edge source="CZE" target="BLR">
      <data key="d0">3586101</data>
    </edge>
    <edge source="CZE" target="CAN">
      <data key="d0">25489</data>
    </edge>
    <edge source="CZE" target="LKA">
      <data key="d0">44060</data>
    </edge>
    <edge source="CZE" target="CHN">
      <data key="d0">18835</data>
    </edge>
    <edge source="CZE" target="COL">
      <data key="d0">186289</data>
    </edge>
    <edge source="CZE" target="HRV">
      <data key="d0">4746225</data>
    </edge>
    <edge source="CZE" target="DNK">
      <data key="d0">2081984</data>
    </edge>
    <edge source="CZE" target="EST">
      <data key="d0">1455089</data>
    </edge>
    <edge source="CZE" target="FIN">
      <data key="d0">7438417</data>
    </edge>
    <edge source="CZE" target="FRA">
      <data key="d0">21331764</data>
    </edge>
    <edge source="CZE" target="GEO">
      <data key="d0">61769</data>
    </edge>
    <edge source="CZE" target="DEU">
      <data key="d0">43456503</data>
    </edge>
    <edge source="CZE" target="GRC">
      <data key="d0">1520712</data>
    </edge>
    <edge source="CZE" target="HKG">
      <data key="d0">429035</data>
    </edge>
    <edge source="CZE" target="HUN">
      <data key="d0">31284813</data>
    </edge>
    <edge source="CZE" target="IRL">
      <data key="d0">1736410</data>
    </edge>
    <edge source="CZE" target="ISR">
      <data key="d0">1906275</data>
    </edge>
    <edge source="CZE" target="ITA">
      <data key="d0">40964356</data>
    </edge>
    <edge source="CZE" target="CIV">
      <data key="d0">23523</data>
    </edge>
    <edge source="CZE" target="JPN">
      <data key="d0">102295</data>
    </edge>
    <edge source="CZE" target="KAZ">
      <data key="d0">365873</data>
    </edge>
    <edge source="CZE" target="JOR">
      <data key="d0">79861</data>
    </edge>
    <edge source="CZE" target="KOR">
      <data key="d0">350296</data>
    </edge>
    <edge source="CZE" target="LBN">
      <data key="d0">210112</data>
    </edge>
    <edge source="CZE" target="LVA">
      <data key="d0">2519555</data>
    </edge>
    <edge source="CZE" target="LTU">
      <data key="d0">5050145</data>
    </edge>
    <edge source="CZE" target="MYS">
      <data key="d0">19765</data>
    </edge>
    <edge source="CZE" target="MUS">
      <data key="d0">14495</data>
    </edge>
    <edge source="CZE" target="MDA">
      <data key="d0">358921</data>
    </edge>
    <edge source="CZE" target="MAR">
      <data key="d0">41025</data>
    </edge>
    <edge source="CZE" target="OMN">
      <data key="d0">42036</data>
    </edge>
    <edge source="CZE" target="NLD">
      <data key="d0">18337499</data>
    </edge>
    <edge source="CZE" target="NOR">
      <data key="d0">3035369</data>
    </edge>
    <edge source="CZE" target="PAK">
      <data key="d0">26716</data>
    </edge>
    <edge source="CZE" target="PAN">
      <data key="d0">40598</data>
    </edge>
    <edge source="CZE" target="POL">
      <data key="d0">42909243</data>
    </edge>
    <edge source="CZE" target="PRT">
      <data key="d0">1845716</data>
    </edge>
    <edge source="CZE" target="ROU">
      <data key="d0">16408501</data>
    </edge>
    <edge source="CZE" target="RUS">
      <data key="d0">8351790</data>
    </edge>
    <edge source="CZE" target="SAU">
      <data key="d0">444450</data>
    </edge>
    <edge source="CZE" target="SRB">
      <data key="d0">2565920</data>
    </edge>
    <edge source="CZE" target="IND">
      <data key="d0">511555</data>
    </edge>
    <edge source="CZE" target="SGP">
      <data key="d0">104323</data>
    </edge>
    <edge source="CZE" target="SVK">
      <data key="d0">125230651</data>
    </edge>
    <edge source="CZE" target="VNM">
      <data key="d0">93273</data>
    </edge>
    <edge source="CZE" target="SVN">
      <data key="d0">2978276</data>
    </edge>
    <edge source="CZE" target="ZAF">
      <data key="d0">1159199</data>
    </edge>
    <edge source="CZE" target="ESP">
      <data key="d0">11619858</data>
    </edge>
    <edge source="CZE" target="SWE">
      <data key="d0">8024176</data>
    </edge>
    <edge source="CZE" target="CHE">
      <data key="d0">2791175</data>
    </edge>
    <edge source="CZE" target="THA">
      <data key="d0">121084</data>
    </edge>
    <edge source="CZE" target="ARE">
      <data key="d0">798439</data>
    </edge>
    <edge source="CZE" target="TUN">
      <data key="d0">72739</data>
    </edge>
    <edge source="CZE" target="TUR">
      <data key="d0">3541739</data>
    </edge>
    <edge source="CZE" target="UKR">
      <data key="d0">3379413</data>
    </edge>
    <edge source="CZE" target="MKD">
      <data key="d0">468297</data>
    </edge>
    <edge source="CZE" target="EGY">
      <data key="d0">74045</data>
    </edge>
    <edge source="CZE" target="GBR">
      <data key="d0">16927981</data>
    </edge>
    <edge source="CZE" target="USA">
      <data key="d0">4389837</data>
    </edge>
    <edge source="BEN" target="FRA">
      <data key="d0">661150</data>
    </edge>
    <edge source="BEN" target="CIV">
      <data key="d0">142571</data>
    </edge>
    <edge source="BEN" target="NER">
      <data key="d0">1154410</data>
    </edge>
    <edge source="BEN" target="TGO">
      <data key="d0">932214</data>
    </edge>
    <edge source="BEN" target="BFA">
      <data key="d0">90350</data>
    </edge>
    <edge source="ECU" target="BRA">
      <data key="d0">336011</data>
    </edge>
    <edge source="ECU" target="CHL">
      <data key="d0">95181</data>
    </edge>
    <edge source="ECU" target="COL">
      <data key="d0">7361645</data>
    </edge>
    <edge source="ECU" target="DEU">
      <data key="d0">111242</data>
    </edge>
    <edge source="ECU" target="JAM">
      <data key="d0">129441</data>
    </edge>
    <edge source="ECU" target="MEX">
      <data key="d0">11469</data>
    </edge>
    <edge source="ECU" target="NLD">
      <data key="d0">519962</data>
    </edge>
    <edge source="ECU" target="PAN">
      <data key="d0">201126</data>
    </edge>
    <edge source="ECU" target="PER">
      <data key="d0">1757842</data>
    </edge>
    <edge source="ECU" target="ESP">
      <data key="d0">1135855</data>
    </edge>
    <edge source="ECU" target="USA">
      <data key="d0">1909281</data>
    </edge>
    <edge source="SLV" target="CHL">
      <data key="d0">26305</data>
    </edge>
    <edge source="SLV" target="COL">
      <data key="d0">23091</data>
    </edge>
    <edge source="SLV" target="CRI">
      <data key="d0">1882956</data>
    </edge>
    <edge source="SLV" target="GTM">
      <data key="d0">13832003</data>
    </edge>
    <edge source="SLV" target="HND">
      <data key="d0">2575254</data>
    </edge>
    <edge source="SLV" target="HKG">
      <data key="d0">827258</data>
    </edge>
    <edge source="SLV" target="KOR">
      <data key="d0">68889</data>
    </edge>
    <edge source="SLV" target="MEX">
      <data key="d0">39389</data>
    </edge>
    <edge source="SLV" target="NIC">
      <data key="d0">3688340</data>
    </edge>
    <edge source="SLV" target="PAN">
      <data key="d0">1806867</data>
    </edge>
    <edge source="SLV" target="USA">
      <data key="d0">18451258</data>
    </edge>
    <edge source="SLV" target="URY">
      <data key="d0">29338</data>
    </edge>
    <edge source="DEU" target="ALB">
      <data key="d0">3657450</data>
    </edge>
    <edge source="DEU" target="DZA">
      <data key="d0">18742415</data>
    </edge>
    <edge source="DEU" target="AZE">
      <data key="d0">10741927</data>
    </edge>
    <edge source="DEU" target="ARG">
      <data key="d0">5616141</data>
    </edge>
    <edge source="DEU" target="AUS">
      <data key="d0">39076501</data>
    </edge>
    <edge source="DEU" target="AUT">
      <data key="d0">496891041</data>
    </edge>
    <edge source="DEU" target="ARM">
      <data key="d0">1451675</data>
    </edge>
    <edge source="DEU" target="BEL">
      <data key="d0">237753505</data>
    </edge>
    <edge source="DEU" target="BOL">
      <data key="d0">100409</data>
    </edge>
    <edge source="DEU" target="BRA">
      <data key="d0">15069057</data>
    </edge>
    <edge source="DEU" target="BGR">
      <data key="d0">22386873</data>
    </edge>
    <edge source="DEU" target="BLR">
      <data key="d0">23413190</data>
    </edge>
    <edge source="DEU" target="KHM">
      <data key="d0">275679</data>
    </edge>
    <edge source="DEU" target="CMR">
      <data key="d0">590157</data>
    </edge>
    <edge source="DEU" target="CAN">
      <data key="d0">20779780</data>
    </edge>
    <edge source="DEU" target="LKA">
      <data key="d0">924724</data>
    </edge>
    <edge source="DEU" target="CHL">
      <data key="d0">6532293</data>
    </edge>
    <edge source="DEU" target="CHN">
      <data key="d0">74935229</data>
    </edge>
    <edge source="DEU" target="COL">
      <data key="d0">4044801</data>
    </edge>
    <edge source="DEU" target="CRI">
      <data key="d0">335865</data>
    </edge>
    <edge source="DEU" target="HRV">
      <data key="d0">51538616</data>
    </edge>
    <edge source="DEU" target="CZE">
      <data key="d0">123998055</data>
    </edge>
    <edge source="DEU" target="BEN">
      <data key="d0">147415</data>
    </edge>
    <edge source="DEU" target="DNK">
      <data key="d0">122862625</data>
    </edge>
    <edge source="DEU" target="ECU">
      <data key="d0">726395</data>
    </edge>
    <edge source="DEU" target="SLV">
      <data key="d0">721597</data>
    </edge>
    <edge source="DEU" target="ETH">
      <data key="d0">1566360</data>
    </edge>
    <edge source="DEU" target="EST">
      <data key="d0">21770538</data>
    </edge>
    <edge source="DEU" target="FIN">
      <data key="d0">53280923</data>
    </edge>
    <edge source="DEU" target="FRA">
      <data key="d0">461433601</data>
    </edge>
    <edge source="DEU" target="GEO">
      <data key="d0">7046360</data>
    </edge>
    <edge source="DEU" target="GMB">
      <data key="d0">78461</data>
    </edge>
    <edge source="DEU" target="PSE">
      <data key="d0">217152</data>
    </edge>
    <edge source="DEU" target="GHA">
      <data key="d0">1616268</data>
    </edge>
    <edge source="DEU" target="GRC">
      <data key="d0">51630681</data>
    </edge>
    <edge source="DEU" target="GTM">
      <data key="d0">2753510</data>
    </edge>
    <edge source="DEU" target="HND">
      <data key="d0">294665</data>
    </edge>
    <edge source="DEU" target="HKG">
      <data key="d0">22585394</data>
    </edge>
    <edge source="DEU" target="HUN">
      <data key="d0">108100628</data>
    </edge>
    <edge source="DEU" target="IDN">
      <data key="d0">6718772</data>
    </edge>
    <edge source="DEU" target="IRL">
      <data key="d0">37869028</data>
    </edge>
    <edge source="DEU" target="ISR">
      <data key="d0">14440690</data>
    </edge>
    <edge source="DEU" target="ITA">
      <data key="d0">264336035</data>
    </edge>
    <edge source="DEU" target="CIV">
      <data key="d0">1502153</data>
    </edge>
    <edge source="DEU" target="JAM">
      <data key="d0">849852</data>
    </edge>
    <edge source="DEU" target="JPN">
      <data key="d0">26827437</data>
    </edge>
    <edge source="DEU" target="KAZ">
      <data key="d0">18514802</data>
    </edge>
    <edge source="DEU" target="JOR">
      <data key="d0">7318521</data>
    </edge>
    <edge source="DEU" target="KOR">
      <data key="d0">19433960</data>
    </edge>
    <edge source="DEU" target="KGZ">
      <data key="d0">681938</data>
    </edge>
    <edge source="DEU" target="LBN">
      <data key="d0">8885827</data>
    </edge>
    <edge source="DEU" target="LVA">
      <data key="d0">17259341</data>
    </edge>
    <edge source="DEU" target="LTU">
      <data key="d0">46974903</data>
    </edge>
    <edge source="DEU" target="MDG">
      <data key="d0">10191</data>
    </edge>
    <edge source="DEU" target="MWI">
      <data key="d0">191557</data>
    </edge>
    <edge source="DEU" target="MYS">
      <data key="d0">7335561</data>
    </edge>
    <edge source="DEU" target="MRT">
      <data key="d0">97432</data>
    </edge>
    <edge source="DEU" target="MUS">
      <data key="d0">683305</data>
    </edge>
    <edge source="DEU" target="MEX">
      <data key="d0">10080377</data>
    </edge>
    <edge source="DEU" target="MDA">
      <data key="d0">4691354</data>
    </edge>
    <edge source="DEU" target="MAR">
      <data key="d0">9213282</data>
    </edge>
    <edge source="DEU" target="MOZ">
      <data key="d0">113651</data>
    </edge>
    <edge source="DEU" target="OMN">
      <data key="d0">1426511</data>
    </edge>
    <edge source="DEU" target="NAM">
      <data key="d0">541947</data>
    </edge>
    <edge source="DEU" target="NLD">
      <data key="d0">572467753</data>
    </edge>
    <edge source="DEU" target="NZL">
      <data key="d0">5490770</data>
    </edge>
    <edge source="DEU" target="NIC">
      <data key="d0">1184643</data>
    </edge>
    <edge source="DEU" target="NER">
      <data key="d0">484909</data>
    </edge>
    <edge source="DEU" target="NOR">
      <data key="d0">42865690</data>
    </edge>
    <edge source="DEU" target="PAK">
      <data key="d0">969209</data>
    </edge>
    <edge source="DEU" target="PAN">
      <data key="d0">949019</data>
    </edge>
    <edge source="DEU" target="PRY">
      <data key="d0">231484</data>
    </edge>
    <edge source="DEU" target="PER">
      <data key="d0">929460</data>
    </edge>
    <edge source="DEU" target="PHL">
      <data key="d0">18948699</data>
    </edge>
    <edge source="DEU" target="POL">
      <data key="d0">351758992</data>
    </edge>
    <edge source="DEU" target="PRT">
      <data key="d0">43189928</data>
    </edge>
    <edge source="DEU" target="ROU">
      <data key="d0">65783378</data>
    </edge>
    <edge source="DEU" target="RUS">
      <data key="d0">264061629</data>
    </edge>
    <edge source="DEU" target="SAU">
      <data key="d0">68749814</data>
    </edge>
    <edge source="DEU" target="SEN">
      <data key="d0">773015</data>
    </edge>
    <edge source="DEU" target="SRB">
      <data key="d0">23627521</data>
    </edge>
    <edge source="DEU" target="IND">
      <data key="d0">2030769</data>
    </edge>
    <edge source="DEU" target="SGP">
      <data key="d0">7339265</data>
    </edge>
    <edge source="DEU" target="SVK">
      <data key="d0">36077926</data>
    </edge>
    <edge source="DEU" target="VNM">
      <data key="d0">26473059</data>
    </edge>
    <edge source="DEU" target="SVN">
      <data key="d0">31792318</data>
    </edge>
    <edge source="DEU" target="ZAF">
      <data key="d0">20928060</data>
    </edge>
    <edge source="DEU" target="ZWE">
      <data key="d0">175158</data>
    </edge>
    <edge source="DEU" target="ESP">
      <data key="d0">204871611</data>
    </edge>
    <edge source="DEU" target="SWE">
      <data key="d0">94617955</data>
    </edge>
    <edge source="DEU" target="CHE">
      <data key="d0">258069407</data>
    </edge>
    <edge source="DEU" target="THA">
      <data key="d0">15243773</data>
    </edge>
    <edge source="DEU" target="TGO">
      <data key="d0">1560595</data>
    </edge>
    <edge source="DEU" target="ARE">
      <data key="d0">21683487</data>
    </edge>
    <edge source="DEU" target="TUN">
      <data key="d0">4163293</data>
    </edge>
    <edge source="DEU" target="TUR">
      <data key="d0">103538135</data>
    </edge>
    <edge source="DEU" target="UGA">
      <data key="d0">139014</data>
    </edge>
    <edge source="DEU" target="UKR">
      <data key="d0">65813786</data>
    </edge>
    <edge source="DEU" target="MKD">
      <data key="d0">6690561</data>
    </edge>
    <edge source="DEU" target="EGY">
      <data key="d0">15887451</data>
    </edge>
    <edge source="DEU" target="GBR">
      <data key="d0">341559241</data>
    </edge>
    <edge source="DEU" target="TZA">
      <data key="d0">4488507</data>
    </edge>
    <edge source="DEU" target="USA">
      <data key="d0">118687052</data>
    </edge>
    <edge source="DEU" target="BFA">
      <data key="d0">873142</data>
    </edge>
    <edge source="DEU" target="URY">
      <data key="d0">456073</data>
    </edge>
    <edge source="GHA" target="CMR">
      <data key="d0">892179</data>
    </edge>
    <edge source="GHA" target="CAN">
      <data key="d0">10144</data>
    </edge>
    <edge source="GHA" target="CAF">
      <data key="d0">60356</data>
    </edge>
    <edge source="GHA" target="BEN">
      <data key="d0">168272</data>
    </edge>
    <edge source="GHA" target="GMB">
      <data key="d0">422604</data>
    </edge>
    <edge source="GHA" target="CIV">
      <data key="d0">1770737</data>
    </edge>
    <edge source="GHA" target="JPN">
      <data key="d0">64158</data>
    </edge>
    <edge source="GHA" target="MRT">
      <data key="d0">143768</data>
    </edge>
    <edge source="GHA" target="MUS">
      <data key="d0">71698</data>
    </edge>
    <edge source="GHA" target="NLD">
      <data key="d0">126286</data>
    </edge>
    <edge source="GHA" target="NER">
      <data key="d0">182500</data>
    </edge>
    <edge source="GHA" target="SEN">
      <data key="d0">983598</data>
    </edge>
    <edge source="GHA" target="ZAF">
      <data key="d0">13106</data>
    </edge>
    <edge source="GHA" target="CHE">
      <data key="d0">83822</data>
    </edge>
    <edge source="GHA" target="TGO">
      <data key="d0">646005</data>
    </edge>
    <edge source="GHA" target="GBR">
      <data key="d0">608964</data>
    </edge>
    <edge source="GHA" target="USA">
      <data key="d0">55768</data>
    </edge>
    <edge source="GHA" target="BFA">
      <data key="d0">492291</data>
    </edge>
    <edge source="GTM" target="BOL">
      <data key="d0">76408</data>
    </edge>
    <edge source="GTM" target="CAN">
      <data key="d0">10772</data>
    </edge>
    <edge source="GTM" target="COL">
      <data key="d0">53730</data>
    </edge>
    <edge source="GTM" target="CRI">
      <data key="d0">15746932</data>
    </edge>
    <edge source="GTM" target="DNK">
      <data key="d0">52534</data>
    </edge>
    <edge source="GTM" target="SLV">
      <data key="d0">52320847</data>
    </edge>
    <edge source="GTM" target="FRA">
      <data key="d0">25313</data>
    </edge>
    <edge source="GTM" target="HND">
      <data key="d0">39065382</data>
    </edge>
    <edge source="GTM" target="JAM">
      <data key="d0">58677</data>
    </edge>
    <edge source="GTM" target="JPN">
      <data key="d0">86640</data>
    </edge>
    <edge source="GTM" target="MEX">
      <data key="d0">15097811</data>
    </edge>
    <edge source="GTM" target="NLD">
      <data key="d0">32550</data>
    </edge>
    <edge source="GTM" target="NIC">
      <data key="d0">17588226</data>
    </edge>
    <edge source="GTM" target="PAN">
      <data key="d0">8345070</data>
    </edge>
    <edge source="GTM" target="PER">
      <data key="d0">159700</data>
    </edge>
    <edge source="GTM" target="TUR">
      <data key="d0">14150</data>
    </edge>
    <edge source="GTM" target="USA">
      <data key="d0">20876158</data>
    </edge>
    <edge source="HND" target="BEL">
      <data key="d0">12918</data>
    </edge>
    <edge source="HND" target="BRA">
      <data key="d0">242044</data>
    </edge>
    <edge source="HND" target="CAN">
      <data key="d0">138862</data>
    </edge>
    <edge source="HND" target="CHL">
      <data key="d0">57996</data>
    </edge>
    <edge source="HND" target="CRI">
      <data key="d0">2499644</data>
    </edge>
    <edge source="HND" target="SLV">
      <data key="d0">5743873</data>
    </edge>
    <edge source="HND" target="GTM">
      <data key="d0">4266719</data>
    </edge>
    <edge source="HND" target="MEX">
      <data key="d0">375472</data>
    </edge>
    <edge source="HND" target="NLD">
      <data key="d0">1085119</data>
    </edge>
    <edge source="HND" target="NIC">
      <data key="d0">2438774</data>
    </edge>
    <edge source="HND" target="IND">
      <data key="d0">10000</data>
    </edge>
    <edge source="HND" target="GBR">
      <data key="d0">158511</data>
    </edge>
    <edge source="HND" target="USA">
      <data key="d0">1613482</data>
    </edge>
    <edge source="ISR" target="AZE">
      <data key="d0">453000</data>
    </edge>
    <edge source="ISR" target="ARG">
      <data key="d0">102000</data>
    </edge>
    <edge source="ISR" target="AUS">
      <data key="d0">2226000</data>
    </edge>
    <edge source="ISR" target="AUT">
      <data key="d0">77000</data>
    </edge>
    <edge source="ISR" target="ARM">
      <data key="d0">391000</data>
    </edge>
    <edge source="ISR" target="BEL">
      <data key="d0">1527000</data>
    </edge>
    <edge source="ISR" target="BRA">
      <data key="d0">1040000</data>
    </edge>
    <edge source="ISR" target="BGR">
      <data key="d0">1446000</data>
    </edge>
    <edge source="ISR" target="BLR">
      <data key="d0">593000</data>
    </edge>
    <edge source="ISR" target="CMR">
      <data key="d0">30000</data>
    </edge>
    <edge source="ISR" target="CAN">
      <data key="d0">2660000</data>
    </edge>
    <edge source="ISR" target="CHL">
      <data key="d0">113000</data>
    </edge>
    <edge source="ISR" target="CHN">
      <data key="d0">7092000</data>
    </edge>
    <edge source="ISR" target="HRV">
      <data key="d0">634000</data>
    </edge>
    <edge source="ISR" target="CZE">
      <data key="d0">6727000</data>
    </edge>
    <edge source="ISR" target="DNK">
      <data key="d0">156000</data>
    </edge>
    <edge source="ISR" target="ETH">
      <data key="d0">15000</data>
    </edge>
    <edge source="ISR" target="EST">
      <data key="d0">486000</data>
    </edge>
    <edge source="ISR" target="FIN">
      <data key="d0">395000</data>
    </edge>
    <edge source="ISR" target="FRA">
      <data key="d0">17112000</data>
    </edge>
    <edge source="ISR" target="GEO">
      <data key="d0">905000</data>
    </edge>
    <edge source="ISR" target="DEU">
      <data key="d0">2005000</data>
    </edge>
    <edge source="ISR" target="GRC">
      <data key="d0">359000</data>
    </edge>
    <edge source="ISR" target="HKG">
      <data key="d0">58000</data>
    </edge>
    <edge source="ISR" target="HUN">
      <data key="d0">867000</data>
    </edge>
    <edge source="ISR" target="IDN">
      <data key="d0">338000</data>
    </edge>
    <edge source="ISR" target="IRL">
      <data key="d0">2790000</data>
    </edge>
    <edge source="ISR" target="ITA">
      <data key="d0">9492000</data>
    </edge>
    <edge source="ISR" target="JPN">
      <data key="d0">16186000</data>
    </edge>
    <edge source="ISR" target="KAZ">
      <data key="d0">2916000</data>
    </edge>
    <edge source="ISR" target="JOR">
      <data key="d0">105000</data>
    </edge>
    <edge source="ISR" target="KOR">
      <data key="d0">2720000</data>
    </edge>
    <edge source="ISR" target="KGZ">
      <data key="d0">62000</data>
    </edge>
    <edge source="ISR" target="LVA">
      <data key="d0">1038000</data>
    </edge>
    <edge source="ISR" target="LTU">
      <data key="d0">607000</data>
    </edge>
    <edge source="ISR" target="MUS">
      <data key="d0">35000</data>
    </edge>
    <edge source="ISR" target="MEX">
      <data key="d0">8674000</data>
    </edge>
    <edge source="ISR" target="MDA">
      <data key="d0">39000</data>
    </edge>
    <edge source="ISR" target="NLD">
      <data key="d0">14682000</data>
    </edge>
    <edge source="ISR" target="NZL">
      <data key="d0">1119000</data>
    </edge>
    <edge source="ISR" target="NOR">
      <data key="d0">1030000</data>
    </edge>
    <edge source="ISR" target="PAN">
      <data key="d0">150000</data>
    </edge>
    <edge source="ISR" target="PHL">
      <data key="d0">1198000</data>
    </edge>
    <edge source="ISR" target="POL">
      <data key="d0">5339000</data>
    </edge>
    <edge source="ISR" target="PRT">
      <data key="d0">76000</data>
    </edge>
    <edge source="ISR" target="ROU">
      <data key="d0">5566000</data>
    </edge>
    <edge source="ISR" target="RUS">
      <data key="d0">17948000</data>
    </edge>
    <edge source="ISR" target="SRB">
      <data key="d0">26000</data>
    </edge>
    <edge source="ISR" target="IND">
      <data key="d0">1035000</data>
    </edge>
    <edge source="ISR" target="SGP">
      <data key="d0">404000</data>
    </edge>
    <edge source="ISR" target="SVK">
      <data key="d0">50000</data>
    </edge>
    <edge source="ISR" target="VNM">
      <data key="d0">313000</data>
    </edge>
    <edge source="ISR" target="SVN">
      <data key="d0">1624000</data>
    </edge>
    <edge source="ISR" target="ZAF">
      <data key="d0">1892000</data>
    </edge>
    <edge source="ISR" target="ESP">
      <data key="d0">1164000</data>
    </edge>
    <edge source="ISR" target="SWE">
      <data key="d0">5043000</data>
    </edge>
    <edge source="ISR" target="CHE">
      <data key="d0">251000</data>
    </edge>
    <edge source="ISR" target="THA">
      <data key="d0">7067000</data>
    </edge>
    <edge source="ISR" target="ARE">
      <data key="d0">105000</data>
    </edge>
    <edge source="ISR" target="TUR">
      <data key="d0">2078000</data>
    </edge>
    <edge source="ISR" target="UKR">
      <data key="d0">3616000</data>
    </edge>
    <edge source="ISR" target="GBR">
      <data key="d0">7924000</data>
    </edge>
    <edge source="ISR" target="USA">
      <data key="d0">34643000</data>
    </edge>
    <edge source="CIV" target="BEL">
      <data key="d0">1280687</data>
    </edge>
    <edge source="CIV" target="CMR">
      <data key="d0">2714072</data>
    </edge>
    <edge source="CIV" target="BEN">
      <data key="d0">455014</data>
    </edge>
    <edge source="CIV" target="FRA">
      <data key="d0">663276</data>
    </edge>
    <edge source="CIV" target="GHA">
      <data key="d0">13991493</data>
    </edge>
    <edge source="CIV" target="MAR">
      <data key="d0">84761</data>
    </edge>
    <edge source="CIV" target="NER">
      <data key="d0">1502974</data>
    </edge>
    <edge source="CIV" target="SEN">
      <data key="d0">723940</data>
    </edge>
    <edge source="CIV" target="TGO">
      <data key="d0">1519842</data>
    </edge>
    <edge source="CIV" target="USA">
      <data key="d0">197881</data>
    </edge>
    <edge source="CIV" target="BFA">
      <data key="d0">7066385</data>
    </edge>
    <edge source="JAM" target="CAN">
      <data key="d0">1776665</data>
    </edge>
    <edge source="JAM" target="FRA">
      <data key="d0">19856</data>
    </edge>
    <edge source="JAM" target="HKG">
      <data key="d0">29495</data>
    </edge>
    <edge source="JAM" target="JPN">
      <data key="d0">96613</data>
    </edge>
    <edge source="JAM" target="NLD">
      <data key="d0">144503</data>
    </edge>
    <edge source="JAM" target="NZL">
      <data key="d0">73123</data>
    </edge>
    <edge source="JAM" target="PAN">
      <data key="d0">46291</data>
    </edge>
    <edge source="JAM" target="GBR">
      <data key="d0">3178058</data>
    </edge>
    <edge source="JAM" target="USA">
      <data key="d0">17725322</data>
    </edge>
    <edge source="JPN" target="DZA">
      <data key="d0">19431</data>
    </edge>
    <edge source="JPN" target="ARG">
      <data key="d0">171694</data>
    </edge>
    <edge source="JPN" target="AUS">
      <data key="d0">32204768</data>
    </edge>
    <edge source="JPN" target="AUT">
      <data key="d0">551564</data>
    </edge>
    <edge source="JPN" target="BEL">
      <data key="d0">4206877</data>
    </edge>
    <edge source="JPN" target="BOL">
      <data key="d0">12127</data>
    </edge>
    <edge source="JPN" target="BRA">
      <data key="d0">3582226</data>
    </edge>
    <edge source="JPN" target="BGR">
      <data key="d0">76019</data>
    </edge>
    <edge source="JPN" target="KHM">
      <data key="d0">53732</data>
    </edge>
    <edge source="JPN" target="CAN">
      <data key="d0">15525902</data>
    </edge>
    <edge source="JPN" target="LKA">
      <data key="d0">148944</data>
    </edge>
    <edge source="JPN" target="CHN">
      <data key="d0">55051820</data>
    </edge>
    <edge source="JPN" target="COL">
      <data key="d0">256884</data>
    </edge>
    <edge source="JPN" target="HRV">
      <data key="d0">96753</data>
    </edge>
    <edge source="JPN" target="CZE">
      <data key="d0">637329</data>
    </edge>
    <edge source="JPN" target="DNK">
      <data key="d0">1504570</data>
    </edge>
    <edge source="JPN" target="EST">
      <data key="d0">64581</data>
    </edge>
    <edge source="JPN" target="FIN">
      <data key="d0">293352</data>
    </edge>
    <edge source="JPN" target="FRA">
      <data key="d0">11145226</data>
    </edge>
    <edge source="JPN" target="GEO">
      <data key="d0">374933</data>
    </edge>
    <edge source="JPN" target="DEU">
      <data key="d0">19199607</data>
    </edge>
    <edge source="JPN" target="GRC">
      <data key="d0">183370</data>
    </edge>
    <edge source="JPN" target="HKG">
      <data key="d0">114087522</data>
    </edge>
    <edge source="JPN" target="HUN">
      <data key="d0">137932</data>
    </edge>
    <edge source="JPN" target="IDN">
      <data key="d0">11849692</data>
    </edge>
    <edge source="JPN" target="IRL">
      <data key="d0">959784</data>
    </edge>
    <edge source="JPN" target="ISR">
      <data key="d0">1020719</data>
    </edge>
    <edge source="JPN" target="ITA">
      <data key="d0">3155778</data>
    </edge>
    <edge source="JPN" target="KAZ">
      <data key="d0">16888</data>
    </edge>
    <edge source="JPN" target="JOR">
      <data key="d0">94798</data>
    </edge>
    <edge source="JPN" target="KOR">
      <data key="d0">93813652</data>
    </edge>
    <edge source="JPN" target="LBN">
      <data key="d0">564781</data>
    </edge>
    <edge source="JPN" target="LVA">
      <data key="d0">204718</data>
    </edge>
    <edge source="JPN" target="LTU">
      <data key="d0">1694705</data>
    </edge>
    <edge source="JPN" target="MYS">
      <data key="d0">16119071</data>
    </edge>
    <edge source="JPN" target="MEX">
      <data key="d0">2663371</data>
    </edge>
    <edge source="JPN" target="OMN">
      <data key="d0">1565706</data>
    </edge>
    <edge source="JPN" target="NLD">
      <data key="d0">14824957</data>
    </edge>
    <edge source="JPN" target="NZL">
      <data key="d0">7660780</data>
    </edge>
    <edge source="JPN" target="NOR">
      <data key="d0">995024</data>
    </edge>
    <edge source="JPN" target="PAK">
      <data key="d0">4572891</data>
    </edge>
    <edge source="JPN" target="PAN">
      <data key="d0">31257</data>
    </edge>
    <edge source="JPN" target="PHL">
      <data key="d0">17084993</data>
    </edge>
    <edge source="JPN" target="POL">
      <data key="d0">234409</data>
    </edge>
    <edge source="JPN" target="PRT">
      <data key="d0">1314059</data>
    </edge>
    <edge source="JPN" target="ROU">
      <data key="d0">64042</data>
    </edge>
    <edge source="JPN" target="RUS">
      <data key="d0">5732418</data>
    </edge>
    <edge source="JPN" target="SAU">
      <data key="d0">350542</data>
    </edge>
    <edge source="JPN" target="SRB">
      <data key="d0">27962</data>
    </edge>
    <edge source="JPN" target="IND">
      <data key="d0">2775846</data>
    </edge>
    <edge source="JPN" target="SGP">
      <data key="d0">38743817</data>
    </edge>
    <edge source="JPN" target="SVK">
      <data key="d0">585840</data>
    </edge>
    <edge source="JPN" target="VNM">
      <data key="d0">10542273</data>
    </edge>
    <edge source="JPN" target="SVN">
      <data key="d0">30944</data>
    </edge>
    <edge source="JPN" target="ZAF">
      <data key="d0">447069</data>
    </edge>
    <edge source="JPN" target="ESP">
      <data key="d0">2464930</data>
    </edge>
    <edge source="JPN" target="SWE">
      <data key="d0">1915533</data>
    </edge>
    <edge source="JPN" target="CHE">
      <data key="d0">2069400</data>
    </edge>
    <edge source="JPN" target="THA">
      <data key="d0">38676480</data>
    </edge>
    <edge source="JPN" target="ARE">
      <data key="d0">2521180</data>
    </edge>
    <edge source="JPN" target="UKR">
      <data key="d0">1216442</data>
    </edge>
    <edge source="JPN" target="EGY">
      <data key="d0">45677</data>
    </edge>
    <edge source="JPN" target="GBR">
      <data key="d0">17279463</data>
    </edge>
    <edge source="JPN" target="USA">
      <data key="d0">190154898</data>
    </edge>
    <edge source="JPN" target="URY">
      <data key="d0">116058</data>
    </edge>
    <edge source="JOR" target="DZA">
      <data key="d0">1779374</data>
    </edge>
    <edge source="JOR" target="AZE">
      <data key="d0">151400</data>
    </edge>
    <edge source="JOR" target="AUS">
      <data key="d0">282507</data>
    </edge>
    <edge source="JOR" target="CAN">
      <data key="d0">135242</data>
    </edge>
    <edge source="JOR" target="CHN">
      <data key="d0">13321</data>
    </edge>
    <edge source="JOR" target="DNK">
      <data key="d0">41523</data>
    </edge>
    <edge source="JOR" target="ETH">
      <data key="d0">115956</data>
    </edge>
    <edge source="JOR" target="PSE">
      <data key="d0">5633062</data>
    </edge>
    <edge source="JOR" target="DEU">
      <data key="d0">137894</data>
    </edge>
    <edge source="JOR" target="GHA">
      <data key="d0">26738</data>
    </edge>
    <edge source="JOR" target="ISR">
      <data key="d0">124125</data>
    </edge>
    <edge source="JOR" target="ITA">
      <data key="d0">89013</data>
    </edge>
    <edge source="JOR" target="CIV">
      <data key="d0">37748</data>
    </edge>
    <edge source="JOR" target="LBN">
      <data key="d0">1148834</data>
    </edge>
    <edge source="JOR" target="MYS">
      <data key="d0">114000</data>
    </edge>
    <edge source="JOR" target="MAR">
      <data key="d0">167262</data>
    </edge>
    <edge source="JOR" target="OMN">
      <data key="d0">1024331</data>
    </edge>
    <edge source="JOR" target="NLD">
      <data key="d0">61046</data>
    </edge>
    <edge source="JOR" target="PAK">
      <data key="d0">322120</data>
    </edge>
    <edge source="JOR" target="PHL">
      <data key="d0">108055</data>
    </edge>
    <edge source="JOR" target="ROU">
      <data key="d0">10231</data>
    </edge>
    <edge source="JOR" target="RUS">
      <data key="d0">50763</data>
    </edge>
    <edge source="JOR" target="SAU">
      <data key="d0">20301785</data>
    </edge>
    <edge source="JOR" target="IND">
      <data key="d0">57314</data>
    </edge>
    <edge source="JOR" target="ESP">
      <data key="d0">86987</data>
    </edge>
    <edge source="JOR" target="SWE">
      <data key="d0">46573</data>
    </edge>
    <edge source="JOR" target="ARE">
      <data key="d0">4336632</data>
    </edge>
    <edge source="JOR" target="TUN">
      <data key="d0">692604</data>
    </edge>
    <edge source="JOR" target="TUR">
      <data key="d0">91848</data>
    </edge>
    <edge source="JOR" target="EGY">
      <data key="d0">1151816</data>
    </edge>
    <edge source="JOR" target="GBR">
      <data key="d0">125501</data>
    </edge>
    <edge source="JOR" target="TZA">
      <data key="d0">16051</data>
    </edge>
    <edge source="JOR" target="USA">
      <data key="d0">1356537</data>
    </edge>
    <edge source="KOR" target="DZA">
      <data key="d0">940226</data>
    </edge>
    <edge source="KOR" target="ARG">
      <data key="d0">756305</data>
    </edge>
    <edge source="KOR" target="AUS">
      <data key="d0">29261025</data>
    </edge>
    <edge source="KOR" target="AUT">
      <data key="d0">603567</data>
    </edge>
    <edge source="KOR" target="ARM">
      <data key="d0">24542</data>
    </edge>
    <edge source="KOR" target="BEL">
      <data key="d0">2336725</data>
    </edge>
    <edge source="KOR" target="BRA">
      <data key="d0">2405006</data>
    </edge>
    <edge source="KOR" target="BGR">
      <data key="d0">551587</data>
    </edge>
    <edge source="KOR" target="BLR">
      <data key="d0">23981</data>
    </edge>
    <edge source="KOR" target="KHM">
      <data key="d0">6688818</data>
    </edge>
    <edge source="KOR" target="CAN">
      <data key="d0">20705654</data>
    </edge>
    <edge source="KOR" target="LKA">
      <data key="d0">22717</data>
    </edge>
    <edge source="KOR" target="CHL">
      <data key="d0">1385359</data>
    </edge>
    <edge source="KOR" target="CHN">
      <data key="d0">152373040</data>
    </edge>
    <edge source="KOR" target="COL">
      <data key="d0">39141</data>
    </edge>
    <edge source="KOR" target="CZE">
      <data key="d0">517235</data>
    </edge>
    <edge source="KOR" target="DNK">
      <data key="d0">469613</data>
    </edge>
    <edge source="KOR" target="ECU">
      <data key="d0">48940</data>
    </edge>
    <edge source="KOR" target="ETH">
      <data key="d0">51724</data>
    </edge>
    <edge source="KOR" target="FIN">
      <data key="d0">659808</data>
    </edge>
    <edge source="KOR" target="FRA">
      <data key="d0">3757520</data>
    </edge>
    <edge source="KOR" target="DEU">
      <data key="d0">6726008</data>
    </edge>
    <edge source="KOR" target="GHA">
      <data key="d0">306193</data>
    </edge>
    <edge source="KOR" target="GRC">
      <data key="d0">833028</data>
    </edge>
    <edge source="KOR" target="GTM">
      <data key="d0">1260995</data>
    </edge>
    <edge source="KOR" target="HKG">
      <data key="d0">39166723</data>
    </edge>
    <edge source="KOR" target="HUN">
      <data key="d0">76718</data>
    </edge>
    <edge source="KOR" target="IDN">
      <data key="d0">51031272</data>
    </edge>
    <edge source="KOR" target="IRL">
      <data key="d0">423807</data>
    </edge>
    <edge source="KOR" target="ISR">
      <data key="d0">520493</data>
    </edge>
    <edge source="KOR" target="ITA">
      <data key="d0">1107343</data>
    </edge>
    <edge source="KOR" target="CIV">
      <data key="d0">33561</data>
    </edge>
    <edge source="KOR" target="JPN">
      <data key="d0">233916496</data>
    </edge>
    <edge source="KOR" target="KAZ">
      <data key="d0">17463405</data>
    </edge>
    <edge source="KOR" target="JOR">
      <data key="d0">232994</data>
    </edge>
    <edge source="KOR" target="KGZ">
      <data key="d0">2299551</data>
    </edge>
    <edge source="KOR" target="LBN">
      <data key="d0">156464</data>
    </edge>
    <edge source="KOR" target="LVA">
      <data key="d0">92429</data>
    </edge>
    <edge source="KOR" target="LTU">
      <data key="d0">128759</data>
    </edge>
    <edge source="KOR" target="MWI">
      <data key="d0">14598</data>
    </edge>
    <edge source="KOR" target="MYS">
      <data key="d0">14147417</data>
    </edge>
    <edge source="KOR" target="MUS">
      <data key="d0">49801</data>
    </edge>
    <edge source="KOR" target="MEX">
      <data key="d0">773910</data>
    </edge>
    <edge source="KOR" target="MAR">
      <data key="d0">104787</data>
    </edge>
    <edge source="KOR" target="OMN">
      <data key="d0">118407</data>
    </edge>
    <edge source="KOR" target="NLD">
      <data key="d0">6927562</data>
    </edge>
    <edge source="KOR" target="NZL">
      <data key="d0">6441525</data>
    </edge>
    <edge source="KOR" target="NIC">
      <data key="d0">129551</data>
    </edge>
    <edge source="KOR" target="NOR">
      <data key="d0">2769983</data>
    </edge>
    <edge source="KOR" target="PAK">
      <data key="d0">199571</data>
    </edge>
    <edge source="KOR" target="PAN">
      <data key="d0">20506</data>
    </edge>
    <edge source="KOR" target="PRY">
      <data key="d0">465640</data>
    </edge>
    <edge source="KOR" target="PER">
      <data key="d0">311123</data>
    </edge>
    <edge source="KOR" target="PHL">
      <data key="d0">38973306</data>
    </edge>
    <edge source="KOR" target="POL">
      <data key="d0">534238</data>
    </edge>
    <edge source="KOR" target="PRT">
      <data key="d0">70515</data>
    </edge>
    <edge source="KOR" target="RUS">
      <data key="d0">107416319</data>
    </edge>
    <edge source="KOR" target="SAU">
      <data key="d0">9430036</data>
    </edge>
    <edge source="KOR" target="IND">
      <data key="d0">954793</data>
    </edge>
    <edge source="KOR" target="SGP">
      <data key="d0">20592452</data>
    </edge>
    <edge source="KOR" target="SVK">
      <data key="d0">226029</data>
    </edge>
    <edge source="KOR" target="VNM">
      <data key="d0">35952759</data>
    </edge>
    <edge source="KOR" target="ZAF">
      <data key="d0">385317</data>
    </edge>
    <edge source="KOR" target="ESP">
      <data key="d0">646497</data>
    </edge>
    <edge source="KOR" target="SWE">
      <data key="d0">2328580</data>
    </edge>
    <edge source="KOR" target="CHE">
      <data key="d0">232286</data>
    </edge>
    <edge source="KOR" target="THA">
      <data key="d0">6730079</data>
    </edge>
    <edge source="KOR" target="ARE">
      <data key="d0">4028698</data>
    </edge>
    <edge source="KOR" target="TUR">
      <data key="d0">1063375</data>
    </edge>
    <edge source="KOR" target="UKR">
      <data key="d0">55771</data>
    </edge>
    <edge source="KOR" target="EGY">
      <data key="d0">93522</data>
    </edge>
    <edge source="KOR" target="GBR">
      <data key="d0">9336724</data>
    </edge>
    <edge source="KOR" target="TZA">
      <data key="d0">14406</data>
    </edge>
    <edge source="KOR" target="USA">
      <data key="d0">150758478</data>
    </edge>
    <edge source="LTU" target="ALB">
      <data key="d0">485528</data>
    </edge>
    <edge source="LTU" target="AZE">
      <data key="d0">1384329</data>
    </edge>
    <edge source="LTU" target="ARM">
      <data key="d0">83169</data>
    </edge>
    <edge source="LTU" target="BGR">
      <data key="d0">236575</data>
    </edge>
    <edge source="LTU" target="BLR">
      <data key="d0">7652000</data>
    </edge>
    <edge source="LTU" target="CAN">
      <data key="d0">14470</data>
    </edge>
    <edge source="LTU" target="HRV">
      <data key="d0">686735</data>
    </edge>
    <edge source="LTU" target="CZE">
      <data key="d0">4312073</data>
    </edge>
    <edge source="LTU" target="DNK">
      <data key="d0">695547</data>
    </edge>
    <edge source="LTU" target="EST">
      <data key="d0">17114438</data>
    </edge>
    <edge source="LTU" target="FIN">
      <data key="d0">1432141</data>
    </edge>
    <edge source="LTU" target="FRA">
      <data key="d0">487052</data>
    </edge>
    <edge source="LTU" target="GEO">
      <data key="d0">466895</data>
    </edge>
    <edge source="LTU" target="GMB">
      <data key="d0">356751</data>
    </edge>
    <edge source="LTU" target="DEU">
      <data key="d0">3947931</data>
    </edge>
    <edge source="LTU" target="GRC">
      <data key="d0">30300</data>
    </edge>
    <edge source="LTU" target="HUN">
      <data key="d0">17594</data>
    </edge>
    <edge source="LTU" target="IRL">
      <data key="d0">2052204</data>
    </edge>
    <edge source="LTU" target="ISR">
      <data key="d0">2241872</data>
    </edge>
    <edge source="LTU" target="ITA">
      <data key="d0">43366</data>
    </edge>
    <edge source="LTU" target="JPN">
      <data key="d0">64518</data>
    </edge>
    <edge source="LTU" target="KAZ">
      <data key="d0">1659359</data>
    </edge>
    <edge source="LTU" target="KGZ">
      <data key="d0">174604</data>
    </edge>
    <edge source="LTU" target="LVA">
      <data key="d0">34033432</data>
    </edge>
    <edge source="LTU" target="MDA">
      <data key="d0">110662</data>
    </edge>
    <edge source="LTU" target="OMN">
      <data key="d0">116362</data>
    </edge>
    <edge source="LTU" target="NLD">
      <data key="d0">1642045</data>
    </edge>
    <edge source="LTU" target="NOR">
      <data key="d0">49608</data>
    </edge>
    <edge source="LTU" target="POL">
      <data key="d0">7334808</data>
    </edge>
    <edge source="LTU" target="PRT">
      <data key="d0">27321</data>
    </edge>
    <edge source="LTU" target="ROU">
      <data key="d0">432637</data>
    </edge>
    <edge source="LTU" target="RUS">
      <data key="d0">60084140</data>
    </edge>
    <edge source="LTU" target="SAU">
      <data key="d0">1067080</data>
    </edge>
    <edge source="LTU" target="SEN">
      <data key="d0">73689</data>
    </edge>
    <edge source="LTU" target="SRB">
      <data key="d0">417635</data>
    </edge>
    <edge source="LTU" target="SVK">
      <data key="d0">1536688</data>
    </edge>
    <edge source="LTU" target="VNM">
      <data key="d0">21076</data>
    </edge>
    <edge source="LTU" target="ESP">
      <data key="d0">331227</data>
    </edge>
    <edge source="LTU" target="SWE">
      <data key="d0">448452</data>
    </edge>
    <edge source="LTU" target="CHE">
      <data key="d0">18722</data>
    </edge>
    <edge source="LTU" target="TUR">
      <data key="d0">28381</data>
    </edge>
    <edge source="LTU" target="UKR">
      <data key="d0">472161</data>
    </edge>
    <edge source="LTU" target="GBR">
      <data key="d0">4585250</data>
    </edge>
    <edge source="LTU" target="USA">
      <data key="d0">181879</data>
    </edge>
    <edge source="MDG" target="FRA">
      <data key="d0">189563</data>
    </edge>
    <edge source="MDG" target="JPN">
      <data key="d0">15368</data>
    </edge>
    <edge source="MDG" target="THA">
      <data key="d0">57283</data>
    </edge>
    <edge source="MDG" target="ARE">
      <data key="d0">163407</data>
    </edge>
    <edge source="MDG" target="TZA">
      <data key="d0">769756</data>
    </edge>
    <edge source="MWI" target="SGP">
      <data key="d0">88065</data>
    </edge>
    <edge source="MWI" target="ZAF">
      <data key="d0">35682</data>
    </edge>
    <edge source="MWI" target="ZWE">
      <data key="d0">131813</data>
    </edge>
    <edge source="MYS" target="ALB">
      <data key="d0">391294</data>
    </edge>
    <edge source="MYS" target="DZA">
      <data key="d0">14731451</data>
    </edge>
    <edge source="MYS" target="AZE">
      <data key="d0">100052</data>
    </edge>
    <edge source="MYS" target="ARG">
      <data key="d0">839078</data>
    </edge>
    <edge source="MYS" target="AUS">
      <data key="d0">79077779</data>
    </edge>
    <edge source="MYS" target="AUT">
      <data key="d0">388226</data>
    </edge>
    <edge source="MYS" target="BEL">
      <data key="d0">442480</data>
    </edge>
    <edge source="MYS" target="BWA">
      <data key="d0">241951</data>
    </edge>
    <edge source="MYS" target="BRA">
      <data key="d0">361928</data>
    </edge>
    <edge source="MYS" target="BGR">
      <data key="d0">1306411</data>
    </edge>
    <edge source="MYS" target="KHM">
      <data key="d0">9597269</data>
    </edge>
    <edge source="MYS" target="CMR">
      <data key="d0">6280014</data>
    </edge>
    <edge source="MYS" target="CAN">
      <data key="d0">3539911</data>
    </edge>
    <edge source="MYS" target="CAF">
      <data key="d0">281924</data>
    </edge>
    <edge source="MYS" target="LKA">
      <data key="d0">5278397</data>
    </edge>
    <edge source="MYS" target="CHL">
      <data key="d0">2167414</data>
    </edge>
    <edge source="MYS" target="CHN">
      <data key="d0">92204230</data>
    </edge>
    <edge source="MYS" target="COL">
      <data key="d0">146861</data>
    </edge>
    <edge source="MYS" target="CRI">
      <data key="d0">29771</data>
    </edge>
    <edge source="MYS" target="HRV">
      <data key="d0">413844</data>
    </edge>
    <edge source="MYS" target="CZE">
      <data key="d0">122051</data>
    </edge>
    <edge source="MYS" target="BEN">
      <data key="d0">10176430</data>
    </edge>
    <edge source="MYS" target="DNK">
      <data key="d0">241330</data>
    </edge>
    <edge source="MYS" target="ECU">
      <data key="d0">357322</data>
    </edge>
    <edge source="MYS" target="ETH">
      <data key="d0">132688</data>
    </edge>
    <edge source="MYS" target="EST">
      <data key="d0">1062894</data>
    </edge>
    <edge source="MYS" target="FIN">
      <data key="d0">59360</data>
    </edge>
    <edge source="MYS" target="FRA">
      <data key="d0">5642631</data>
    </edge>
    <edge source="MYS" target="GEO">
      <data key="d0">1783887</data>
    </edge>
    <edge source="MYS" target="GMB">
      <data key="d0">9169658</data>
    </edge>
    <edge source="MYS" target="PSE">
      <data key="d0">82128</data>
    </edge>
    <edge source="MYS" target="DEU">
      <data key="d0">2288749</data>
    </edge>
    <edge source="MYS" target="GHA">
      <data key="d0">9480248</data>
    </edge>
    <edge source="MYS" target="GRC">
      <data key="d0">1398098</data>
    </edge>
    <edge source="MYS" target="HND">
      <data key="d0">354625</data>
    </edge>
    <edge source="MYS" target="HKG">
      <data key="d0">64645413</data>
    </edge>
    <edge source="MYS" target="HUN">
      <data key="d0">12287397</data>
    </edge>
    <edge source="MYS" target="IDN">
      <data key="d0">218067848</data>
    </edge>
    <edge source="MYS" target="IRL">
      <data key="d0">249107</data>
    </edge>
    <edge source="MYS" target="ITA">
      <data key="d0">1415604</data>
    </edge>
    <edge source="MYS" target="CIV">
      <data key="d0">8836729</data>
    </edge>
    <edge source="MYS" target="JAM">
      <data key="d0">927200</data>
    </edge>
    <edge source="MYS" target="JPN">
      <data key="d0">23350746</data>
    </edge>
    <edge source="MYS" target="KAZ">
      <data key="d0">906755</data>
    </edge>
    <edge source="MYS" target="JOR">
      <data key="d0">7060107</data>
    </edge>
    <edge source="MYS" target="KOR">
      <data key="d0">13843916</data>
    </edge>
    <edge source="MYS" target="KGZ">
      <data key="d0">1004845</data>
    </edge>
    <edge source="MYS" target="LBN">
      <data key="d0">4810915</data>
    </edge>
    <edge source="MYS" target="LVA">
      <data key="d0">791671</data>
    </edge>
    <edge source="MYS" target="LTU">
      <data key="d0">228663</data>
    </edge>
    <edge source="MYS" target="MDG">
      <data key="d0">2503618</data>
    </edge>
    <edge source="MYS" target="MWI">
      <data key="d0">889258</data>
    </edge>
    <edge source="MYS" target="MRT">
      <data key="d0">528459</data>
    </edge>
    <edge source="MYS" target="MUS">
      <data key="d0">5326653</data>
    </edge>
    <edge source="MYS" target="MEX">
      <data key="d0">2722458</data>
    </edge>
    <edge source="MYS" target="MOZ">
      <data key="d0">1205343</data>
    </edge>
    <edge source="MYS" target="OMN">
      <data key="d0">4777216</data>
    </edge>
    <edge source="MYS" target="NAM">
      <data key="d0">210094</data>
    </edge>
    <edge source="MYS" target="NLD">
      <data key="d0">6737797</data>
    </edge>
    <edge source="MYS" target="NZL">
      <data key="d0">16761641</data>
    </edge>
    <edge source="MYS" target="NER">
      <data key="d0">164114</data>
    </edge>
    <edge source="MYS" target="NOR">
      <data key="d0">51479</data>
    </edge>
    <edge source="MYS" target="PAK">
      <data key="d0">14395906</data>
    </edge>
    <edge source="MYS" target="PAN">
      <data key="d0">618588</data>
    </edge>
    <edge source="MYS" target="PRY">
      <data key="d0">251793</data>
    </edge>
    <edge source="MYS" target="PER">
      <data key="d0">3275774</data>
    </edge>
    <edge source="MYS" target="PHL">
      <data key="d0">141897505</data>
    </edge>
    <edge source="MYS" target="POL">
      <data key="d0">934139</data>
    </edge>
    <edge source="MYS" target="PRT">
      <data key="d0">178402</data>
    </edge>
    <edge source="MYS" target="ROU">
      <data key="d0">10421654</data>
    </edge>
    <edge source="MYS" target="RUS">
      <data key="d0">28178666</data>
    </edge>
    <edge source="MYS" target="SAU">
      <data key="d0">27689375</data>
    </edge>
    <edge source="MYS" target="SEN">
      <data key="d0">4697139</data>
    </edge>
    <edge source="MYS" target="SRB">
      <data key="d0">281314</data>
    </edge>
    <edge source="MYS" target="IND">
      <data key="d0">10540417</data>
    </edge>
    <edge source="MYS" target="SGP">
      <data key="d0">144316539</data>
    </edge>
    <edge source="MYS" target="SVK">
      <data key="d0">29433</data>
    </edge>
    <edge source="MYS" target="VNM">
      <data key="d0">78305700</data>
    </edge>
    <edge source="MYS" target="SVN">
      <data key="d0">212183</data>
    </edge>
    <edge source="MYS" target="ZAF">
      <data key="d0">2166230</data>
    </edge>
    <edge source="MYS" target="ZWE">
      <data key="d0">23466</data>
    </edge>
    <edge source="MYS" target="ESP">
      <data key="d0">2266158</data>
    </edge>
    <edge source="MYS" target="SWE">
      <data key="d0">1222520</data>
    </edge>
    <edge source="MYS" target="CHE">
      <data key="d0">70015</data>
    </edge>
    <edge source="MYS" target="THA">
      <data key="d0">149464596</data>
    </edge>
    <edge source="MYS" target="TGO">
      <data key="d0">27550057</data>
    </edge>
    <edge source="MYS" target="ARE">
      <data key="d0">23763760</data>
    </edge>
    <edge source="MYS" target="TUR">
      <data key="d0">6388117</data>
    </edge>
    <edge source="MYS" target="UGA">
      <data key="d0">264003</data>
    </edge>
    <edge source="MYS" target="UKR">
      <data key="d0">7769548</data>
    </edge>
    <edge source="MYS" target="EGY">
      <data key="d0">2137391</data>
    </edge>
    <edge source="MYS" target="GBR">
      <data key="d0">20613398</data>
    </edge>
    <edge source="MYS" target="TZA">
      <data key="d0">622344</data>
    </edge>
    <edge source="MYS" target="USA">
      <data key="d0">18593496</data>
    </edge>
    <edge source="MYS" target="BFA">
      <data key="d0">200376</data>
    </edge>
    <edge source="MUS" target="AUS">
      <data key="d0">12440</data>
    </edge>
    <edge source="MUS" target="FRA">
      <data key="d0">170122</data>
    </edge>
    <edge source="MUS" target="DEU">
      <data key="d0">34101</data>
    </edge>
    <edge source="MUS" target="JPN">
      <data key="d0">1010507</data>
    </edge>
    <edge source="MUS" target="MDG">
      <data key="d0">2788507</data>
    </edge>
    <edge source="MUS" target="SGP">
      <data key="d0">97921</data>
    </edge>
    <edge source="MUS" target="ZAF">
      <data key="d0">473004</data>
    </edge>
    <edge source="MUS" target="ZWE">
      <data key="d0">275748</data>
    </edge>
    <edge source="MUS" target="GBR">
      <data key="d0">12564</data>
    </edge>
    <edge source="MEX" target="DZA">
      <data key="d0">358132</data>
    </edge>
    <edge source="MEX" target="ARG">
      <data key="d0">13489546</data>
    </edge>
    <edge source="MEX" target="AUS">
      <data key="d0">723789</data>
    </edge>
    <edge source="MEX" target="AUT">
      <data key="d0">121464</data>
    </edge>
    <edge source="MEX" target="BEL">
      <data key="d0">1227533</data>
    </edge>
    <edge source="MEX" target="BOL">
      <data key="d0">3474054</data>
    </edge>
    <edge source="MEX" target="BRA">
      <data key="d0">21990865</data>
    </edge>
    <edge source="MEX" target="CMR">
      <data key="d0">935563</data>
    </edge>
    <edge source="MEX" target="CAN">
      <data key="d0">11669438</data>
    </edge>
    <edge source="MEX" target="CAF">
      <data key="d0">45091</data>
    </edge>
    <edge source="MEX" target="CHL">
      <data key="d0">16736016</data>
    </edge>
    <edge source="MEX" target="CHN">
      <data key="d0">685661</data>
    </edge>
    <edge source="MEX" target="COL">
      <data key="d0">43709134</data>
    </edge>
    <edge source="MEX" target="CRI">
      <data key="d0">31087581</data>
    </edge>
    <edge source="MEX" target="CZE">
      <data key="d0">101581</data>
    </edge>
    <edge source="MEX" target="DNK">
      <data key="d0">116484</data>
    </edge>
    <edge source="MEX" target="ECU">
      <data key="d0">20006052</data>
    </edge>
    <edge source="MEX" target="SLV">
      <data key="d0">26435171</data>
    </edge>
    <edge source="MEX" target="FIN">
      <data key="d0">197582</data>
    </edge>
    <edge source="MEX" target="FRA">
      <data key="d0">2644486</data>
    </edge>
    <edge source="MEX" target="DEU">
      <data key="d0">3518663</data>
    </edge>
    <edge source="MEX" target="GRC">
      <data key="d0">19291</data>
    </edge>
    <edge source="MEX" target="GTM">
      <data key="d0">67353133</data>
    </edge>
    <edge source="MEX" target="HND">
      <data key="d0">30047811</data>
    </edge>
    <edge source="MEX" target="HKG">
      <data key="d0">1548159</data>
    </edge>
    <edge source="MEX" target="HUN">
      <data key="d0">47428</data>
    </edge>
    <edge source="MEX" target="IDN">
      <data key="d0">335745</data>
    </edge>
    <edge source="MEX" target="IRL">
      <data key="d0">111873</data>
    </edge>
    <edge source="MEX" target="ISR">
      <data key="d0">38505</data>
    </edge>
    <edge source="MEX" target="ITA">
      <data key="d0">146321</data>
    </edge>
    <edge source="MEX" target="CIV">
      <data key="d0">41160</data>
    </edge>
    <edge source="MEX" target="JAM">
      <data key="d0">2794878</data>
    </edge>
    <edge source="MEX" target="JPN">
      <data key="d0">15758614</data>
    </edge>
    <edge source="MEX" target="KOR">
      <data key="d0">879311</data>
    </edge>
    <edge source="MEX" target="LBN">
      <data key="d0">37017</data>
    </edge>
    <edge source="MEX" target="MAR">
      <data key="d0">685745</data>
    </edge>
    <edge source="MEX" target="MOZ">
      <data key="d0">90174</data>
    </edge>
    <edge source="MEX" target="NLD">
      <data key="d0">2286006</data>
    </edge>
    <edge source="MEX" target="NZL">
      <data key="d0">203874</data>
    </edge>
    <edge source="MEX" target="NIC">
      <data key="d0">23158159</data>
    </edge>
    <edge source="MEX" target="PAN">
      <data key="d0">25778713</data>
    </edge>
    <edge source="MEX" target="PRY">
      <data key="d0">666391</data>
    </edge>
    <edge source="MEX" target="PER">
      <data key="d0">38244726</data>
    </edge>
    <edge source="MEX" target="PHL">
      <data key="d0">11669870</data>
    </edge>
    <edge source="MEX" target="POL">
      <data key="d0">166799</data>
    </edge>
    <edge source="MEX" target="ROU">
      <data key="d0">23065</data>
    </edge>
    <edge source="MEX" target="RUS">
      <data key="d0">108808</data>
    </edge>
    <edge source="MEX" target="SAU">
      <data key="d0">898895</data>
    </edge>
    <edge source="MEX" target="IND">
      <data key="d0">28496</data>
    </edge>
    <edge source="MEX" target="SGP">
      <data key="d0">173976</data>
    </edge>
    <edge source="MEX" target="SVK">
      <data key="d0">11173</data>
    </edge>
    <edge source="MEX" target="ZAF">
      <data key="d0">2376276</data>
    </edge>
    <edge source="MEX" target="ESP">
      <data key="d0">1133851</data>
    </edge>
    <edge source="MEX" target="SWE">
      <data key="d0">202898</data>
    </edge>
    <edge source="MEX" target="CHE">
      <data key="d0">2216389</data>
    </edge>
    <edge source="MEX" target="THA">
      <data key="d0">1011906</data>
    </edge>
    <edge source="MEX" target="ARE">
      <data key="d0">177493</data>
    </edge>
    <edge source="MEX" target="TUR">
      <data key="d0">140290</data>
    </edge>
    <edge source="MEX" target="GBR">
      <data key="d0">4229275</data>
    </edge>
    <edge source="MEX" target="USA">
      <data key="d0">483179668</data>
    </edge>
    <edge source="MEX" target="URY">
      <data key="d0">1936853</data>
    </edge>
    <edge source="MAR" target="DZA">
      <data key="d0">3175566</data>
    </edge>
    <edge source="MAR" target="BEL">
      <data key="d0">2633669</data>
    </edge>
    <edge source="MAR" target="BRA">
      <data key="d0">26083</data>
    </edge>
    <edge source="MAR" target="BLR">
      <data key="d0">244978</data>
    </edge>
    <edge source="MAR" target="CMR">
      <data key="d0">244620</data>
    </edge>
    <edge source="MAR" target="CAN">
      <data key="d0">654881</data>
    </edge>
    <edge source="MAR" target="CZE">
      <data key="d0">60863</data>
    </edge>
    <edge source="MAR" target="BEN">
      <data key="d0">313461</data>
    </edge>
    <edge source="MAR" target="DNK">
      <data key="d0">11176</data>
    </edge>
    <edge source="MAR" target="FRA">
      <data key="d0">11396982</data>
    </edge>
    <edge source="MAR" target="GMB">
      <data key="d0">80353</data>
    </edge>
    <edge source="MAR" target="DEU">
      <data key="d0">5847571</data>
    </edge>
    <edge source="MAR" target="GHA">
      <data key="d0">15290</data>
    </edge>
    <edge source="MAR" target="IRL">
      <data key="d0">20483</data>
    </edge>
    <edge source="MAR" target="ITA">
      <data key="d0">334896</data>
    </edge>
    <edge source="MAR" target="CIV">
      <data key="d0">450574</data>
    </edge>
    <edge source="MAR" target="JPN">
      <data key="d0">17199</data>
    </edge>
    <edge source="MAR" target="JOR">
      <data key="d0">1144410</data>
    </edge>
    <edge source="MAR" target="MDG">
      <data key="d0">63837</data>
    </edge>
    <edge source="MAR" target="MYS">
      <data key="d0">14966</data>
    </edge>
    <edge source="MAR" target="MRT">
      <data key="d0">2395115</data>
    </edge>
    <edge source="MAR" target="MUS">
      <data key="d0">107522</data>
    </edge>
    <edge source="MAR" target="NLD">
      <data key="d0">1134375</data>
    </edge>
    <edge source="MAR" target="NER">
      <data key="d0">592581</data>
    </edge>
    <edge source="MAR" target="NOR">
      <data key="d0">13601</data>
    </edge>
    <edge source="MAR" target="POL">
      <data key="d0">25428</data>
    </edge>
    <edge source="MAR" target="PRT">
      <data key="d0">267204</data>
    </edge>
    <edge source="MAR" target="SAU">
      <data key="d0">233336</data>
    </edge>
    <edge source="MAR" target="SEN">
      <data key="d0">1674281</data>
    </edge>
    <edge source="MAR" target="SGP">
      <data key="d0">194336</data>
    </edge>
    <edge source="MAR" target="ZAF">
      <data key="d0">41137</data>
    </edge>
    <edge source="MAR" target="ESP">
      <data key="d0">2069413</data>
    </edge>
    <edge source="MAR" target="SWE">
      <data key="d0">57506</data>
    </edge>
    <edge source="MAR" target="CHE">
      <data key="d0">556064</data>
    </edge>
    <edge source="MAR" target="TGO">
      <data key="d0">139659</data>
    </edge>
    <edge source="MAR" target="ARE">
      <data key="d0">384353</data>
    </edge>
    <edge source="MAR" target="TUN">
      <data key="d0">3426729</data>
    </edge>
    <edge source="MAR" target="UKR">
      <data key="d0">92683</data>
    </edge>
    <edge source="MAR" target="EGY">
      <data key="d0">1042178</data>
    </edge>
    <edge source="MAR" target="GBR">
      <data key="d0">392963</data>
    </edge>
    <edge source="MAR" target="USA">
      <data key="d0">4835845</data>
    </edge>
    <edge source="MAR" target="BFA">
      <data key="d0">991768</data>
    </edge>
    <edge source="NLD" target="ALB">
      <data key="d0">1175502</data>
    </edge>
    <edge source="NLD" target="DZA">
      <data key="d0">29571927</data>
    </edge>
    <edge source="NLD" target="AZE">
      <data key="d0">6123267</data>
    </edge>
    <edge source="NLD" target="ARG">
      <data key="d0">13366572</data>
    </edge>
    <edge source="NLD" target="AUS">
      <data key="d0">28587089</data>
    </edge>
    <edge source="NLD" target="AUT">
      <data key="d0">73975736</data>
    </edge>
    <edge source="NLD" target="ARM">
      <data key="d0">996101</data>
    </edge>
    <edge source="NLD" target="BEL">
      <data key="d0">524739128</data>
    </edge>
    <edge source="NLD" target="BOL">
      <data key="d0">2051393</data>
    </edge>
    <edge source="NLD" target="BRA">
      <data key="d0">43452223</data>
    </edge>
    <edge source="NLD" target="BGR">
      <data key="d0">12492695</data>
    </edge>
    <edge source="NLD" target="BDI">
      <data key="d0">48158</data>
    </edge>
    <edge source="NLD" target="BLR">
      <data key="d0">1261148</data>
    </edge>
    <edge source="NLD" target="KHM">
      <data key="d0">1434505</data>
    </edge>
    <edge source="NLD" target="CMR">
      <data key="d0">13004950</data>
    </edge>
    <edge source="NLD" target="CAN">
      <data key="d0">5317096</data>
    </edge>
    <edge source="NLD" target="CAF">
      <data key="d0">69655</data>
    </edge>
    <edge source="NLD" target="LKA">
      <data key="d0">355009</data>
    </edge>
    <edge source="NLD" target="CHL">
      <data key="d0">8173684</data>
    </edge>
    <edge source="NLD" target="CHN">
      <data key="d0">437319631</data>
    </edge>
    <edge source="NLD" target="COL">
      <data key="d0">20391419</data>
    </edge>
    <edge source="NLD" target="CRI">
      <data key="d0">1498661</data>
    </edge>
    <edge source="NLD" target="HRV">
      <data key="d0">8576909</data>
    </edge>
    <edge source="NLD" target="CZE">
      <data key="d0">52787913</data>
    </edge>
    <edge source="NLD" target="BEN">
      <data key="d0">1439939</data>
    </edge>
    <edge source="NLD" target="DNK">
      <data key="d0">60984099</data>
    </edge>
    <edge source="NLD" target="ECU">
      <data key="d0">5477895</data>
    </edge>
    <edge source="NLD" target="SLV">
      <data key="d0">3876417</data>
    </edge>
    <edge source="NLD" target="ETH">
      <data key="d0">1290891</data>
    </edge>
    <edge source="NLD" target="EST">
      <data key="d0">3884081</data>
    </edge>
    <edge source="NLD" target="FIN">
      <data key="d0">36391156</data>
    </edge>
    <edge source="NLD" target="FRA">
      <data key="d0">423189370</data>
    </edge>
    <edge source="NLD" target="GEO">
      <data key="d0">1060647</data>
    </edge>
    <edge source="NLD" target="GMB">
      <data key="d0">13454367</data>
    </edge>
    <edge source="NLD" target="PSE">
      <data key="d0">1076568</data>
    </edge>
    <edge source="NLD" target="DEU">
      <data key="d0">917791534</data>
    </edge>
    <edge source="NLD" target="GHA">
      <data key="d0">33455244</data>
    </edge>
    <edge source="NLD" target="GRC">
      <data key="d0">87668220</data>
    </edge>
    <edge source="NLD" target="GTM">
      <data key="d0">3294789</data>
    </edge>
    <edge source="NLD" target="HND">
      <data key="d0">647268</data>
    </edge>
    <edge source="NLD" target="HKG">
      <data key="d0">496710823</data>
    </edge>
    <edge source="NLD" target="HUN">
      <data key="d0">35568764</data>
    </edge>
    <edge source="NLD" target="IDN">
      <data key="d0">37511147</data>
    </edge>
    <edge source="NLD" target="IRL">
      <data key="d0">67660144</data>
    </edge>
    <edge source="NLD" target="ISR">
      <data key="d0">24203431</data>
    </edge>
    <edge source="NLD" target="ITA">
      <data key="d0">150798732</data>
    </edge>
    <edge source="NLD" target="CIV">
      <data key="d0">5866656</data>
    </edge>
    <edge source="NLD" target="JAM">
      <data key="d0">1269530</data>
    </edge>
    <edge source="NLD" target="JPN">
      <data key="d0">46334454</data>
    </edge>
    <edge source="NLD" target="KAZ">
      <data key="d0">5345347</data>
    </edge>
    <edge source="NLD" target="JOR">
      <data key="d0">12230258</data>
    </edge>
    <edge source="NLD" target="KOR">
      <data key="d0">20383207</data>
    </edge>
    <edge source="NLD" target="KGZ">
      <data key="d0">1265629</data>
    </edge>
    <edge source="NLD" target="LBN">
      <data key="d0">15214726</data>
    </edge>
    <edge source="NLD" target="LVA">
      <data key="d0">7512047</data>
    </edge>
    <edge source="NLD" target="LTU">
      <data key="d0">9833746</data>
    </edge>
    <edge source="NLD" target="MDG">
      <data key="d0">296767</data>
    </edge>
    <edge source="NLD" target="MWI">
      <data key="d0">393669</data>
    </edge>
    <edge source="NLD" target="MYS">
      <data key="d0">70815768</data>
    </edge>
    <edge source="NLD" target="MRT">
      <data key="d0">16848615</data>
    </edge>
    <edge source="NLD" target="MUS">
      <data key="d0">1198258</data>
    </edge>
    <edge source="NLD" target="MEX">
      <data key="d0">37066446</data>
    </edge>
    <edge source="NLD" target="MDA">
      <data key="d0">1017399</data>
    </edge>
    <edge source="NLD" target="MAR">
      <data key="d0">14076995</data>
    </edge>
    <edge source="NLD" target="MOZ">
      <data key="d0">191032</data>
    </edge>
    <edge source="NLD" target="OMN">
      <data key="d0">28710742</data>
    </edge>
    <edge source="NLD" target="NAM">
      <data key="d0">23270</data>
    </edge>
    <edge source="NLD" target="NZL">
      <data key="d0">18198802</data>
    </edge>
    <edge source="NLD" target="NIC">
      <data key="d0">874264</data>
    </edge>
    <edge source="NLD" target="NER">
      <data key="d0">5650891</data>
    </edge>
    <edge source="NLD" target="NOR">
      <data key="d0">34397114</data>
    </edge>
    <edge source="NLD" target="PAK">
      <data key="d0">27585674</data>
    </edge>
    <edge source="NLD" target="PAN">
      <data key="d0">4703415</data>
    </edge>
    <edge source="NLD" target="PRY">
      <data key="d0">770637</data>
    </edge>
    <edge source="NLD" target="PER">
      <data key="d0">8643021</data>
    </edge>
    <edge source="NLD" target="PHL">
      <data key="d0">37649776</data>
    </edge>
    <edge source="NLD" target="POL">
      <data key="d0">126069866</data>
    </edge>
    <edge source="NLD" target="PRT">
      <data key="d0">38042273</data>
    </edge>
    <edge source="NLD" target="ROU">
      <data key="d0">30406861</data>
    </edge>
    <edge source="NLD" target="RUS">
      <data key="d0">123941357</data>
    </edge>
    <edge source="NLD" target="SAU">
      <data key="d0">81015190</data>
    </edge>
    <edge source="NLD" target="SEN">
      <data key="d0">16163290</data>
    </edge>
    <edge source="NLD" target="SRB">
      <data key="d0">10416190</data>
    </edge>
    <edge source="NLD" target="IND">
      <data key="d0">13521116</data>
    </edge>
    <edge source="NLD" target="SGP">
      <data key="d0">44784886</data>
    </edge>
    <edge source="NLD" target="SVK">
      <data key="d0">14489136</data>
    </edge>
    <edge source="NLD" target="VNM">
      <data key="d0">59862968</data>
    </edge>
    <edge source="NLD" target="SVN">
      <data key="d0">13403916</data>
    </edge>
    <edge source="NLD" target="ZAF">
      <data key="d0">24508373</data>
    </edge>
    <edge source="NLD" target="ZWE">
      <data key="d0">427617</data>
    </edge>
    <edge source="NLD" target="ESP">
      <data key="d0">202533504</data>
    </edge>
    <edge source="NLD" target="SWE">
      <data key="d0">122935341</data>
    </edge>
    <edge source="NLD" target="CHE">
      <data key="d0">54101858</data>
    </edge>
    <edge source="NLD" target="THA">
      <data key="d0">47246684</data>
    </edge>
    <edge source="NLD" target="TGO">
      <data key="d0">3892791</data>
    </edge>
    <edge source="NLD" target="ARE">
      <data key="d0">34120150</data>
    </edge>
    <edge source="NLD" target="TUN">
      <data key="d0">7451995</data>
    </edge>
    <edge source="NLD" target="TUR">
      <data key="d0">56180456</data>
    </edge>
    <edge source="NLD" target="UGA">
      <data key="d0">614526</data>
    </edge>
    <edge source="NLD" target="UKR">
      <data key="d0">17648848</data>
    </edge>
    <edge source="NLD" target="MKD">
      <data key="d0">820282</data>
    </edge>
    <edge source="NLD" target="EGY">
      <data key="d0">36686801</data>
    </edge>
    <edge source="NLD" target="GBR">
      <data key="d0">654101843</data>
    </edge>
    <edge source="NLD" target="TZA">
      <data key="d0">447834</data>
    </edge>
    <edge source="NLD" target="USA">
      <data key="d0">41452111</data>
    </edge>
    <edge source="NLD" target="BFA">
      <data key="d0">2322948</data>
    </edge>
    <edge source="NLD" target="URY">
      <data key="d0">1271475</data>
    </edge>
    <edge source="NZL" target="DZA">
      <data key="d0">343282</data>
    </edge>
    <edge source="NZL" target="ARG">
      <data key="d0">364830</data>
    </edge>
    <edge source="NZL" target="AUS">
      <data key="d0">365594943</data>
    </edge>
    <edge source="NZL" target="BEL">
      <data key="d0">146060</data>
    </edge>
    <edge source="NZL" target="KHM">
      <data key="d0">90947</data>
    </edge>
    <edge source="NZL" target="CAN">
      <data key="d0">465434</data>
    </edge>
    <edge source="NZL" target="LKA">
      <data key="d0">115445</data>
    </edge>
    <edge source="NZL" target="CHL">
      <data key="d0">1022830</data>
    </edge>
    <edge source="NZL" target="CHN">
      <data key="d0">133082093</data>
    </edge>
    <edge source="NZL" target="CZE">
      <data key="d0">30308</data>
    </edge>
    <edge source="NZL" target="DNK">
      <data key="d0">159415</data>
    </edge>
    <edge source="NZL" target="FRA">
      <data key="d0">19785</data>
    </edge>
    <edge source="NZL" target="DEU">
      <data key="d0">986822</data>
    </edge>
    <edge source="NZL" target="GHA">
      <data key="d0">1115107</data>
    </edge>
    <edge source="NZL" target="GTM">
      <data key="d0">1477597</data>
    </edge>
    <edge source="NZL" target="HKG">
      <data key="d0">67387926</data>
    </edge>
    <edge source="NZL" target="HUN">
      <data key="d0">35643</data>
    </edge>
    <edge source="NZL" target="IDN">
      <data key="d0">4260267</data>
    </edge>
    <edge source="NZL" target="IRL">
      <data key="d0">13870</data>
    </edge>
    <edge source="NZL" target="ITA">
      <data key="d0">87490</data>
    </edge>
    <edge source="NZL" target="JPN">
      <data key="d0">101584366</data>
    </edge>
    <edge source="NZL" target="JOR">
      <data key="d0">108522</data>
    </edge>
    <edge source="NZL" target="KOR">
      <data key="d0">51715313</data>
    </edge>
    <edge source="NZL" target="LBN">
      <data key="d0">202512</data>
    </edge>
    <edge source="NZL" target="MYS">
      <data key="d0">56124903</data>
    </edge>
    <edge source="NZL" target="MEX">
      <data key="d0">28045</data>
    </edge>
    <edge source="NZL" target="MOZ">
      <data key="d0">73308</data>
    </edge>
    <edge source="NZL" target="OMN">
      <data key="d0">170081</data>
    </edge>
    <edge source="NZL" target="NLD">
      <data key="d0">610408</data>
    </edge>
    <edge source="NZL" target="NOR">
      <data key="d0">36063</data>
    </edge>
    <edge source="NZL" target="PAK">
      <data key="d0">60717</data>
    </edge>
    <edge source="NZL" target="PER">
      <data key="d0">6122289</data>
    </edge>
    <edge source="NZL" target="PHL">
      <data key="d0">20580701</data>
    </edge>
    <edge source="NZL" target="POL">
      <data key="d0">15263</data>
    </edge>
    <edge source="NZL" target="RUS">
      <data key="d0">7858322</data>
    </edge>
    <edge source="NZL" target="SAU">
      <data key="d0">25319599</data>
    </edge>
    <edge source="NZL" target="IND">
      <data key="d0">79457</data>
    </edge>
    <edge source="NZL" target="SGP">
      <data key="d0">16582152</data>
    </edge>
    <edge source="NZL" target="VNM">
      <data key="d0">2073162</data>
    </edge>
    <edge source="NZL" target="ZAF">
      <data key="d0">5384120</data>
    </edge>
    <edge source="NZL" target="ZWE">
      <data key="d0">459036</data>
    </edge>
    <edge source="NZL" target="SWE">
      <data key="d0">236380</data>
    </edge>
    <edge source="NZL" target="CHE">
      <data key="d0">109970</data>
    </edge>
    <edge source="NZL" target="THA">
      <data key="d0">43051527</data>
    </edge>
    <edge source="NZL" target="ARE">
      <data key="d0">1436415</data>
    </edge>
    <edge source="NZL" target="TUR">
      <data key="d0">705504</data>
    </edge>
    <edge source="NZL" target="UKR">
      <data key="d0">363402</data>
    </edge>
    <edge source="NZL" target="EGY">
      <data key="d0">35595</data>
    </edge>
    <edge source="NZL" target="GBR">
      <data key="d0">5763586</data>
    </edge>
    <edge source="NZL" target="USA">
      <data key="d0">39637349</data>
    </edge>
    <edge source="NIC" target="CRI">
      <data key="d0">324173</data>
    </edge>
    <edge source="NIC" target="SLV">
      <data key="d0">1086793</data>
    </edge>
    <edge source="NIC" target="GTM">
      <data key="d0">1553702</data>
    </edge>
    <edge source="NIC" target="HND">
      <data key="d0">423350</data>
    </edge>
    <edge source="NIC" target="PAN">
      <data key="d0">384725</data>
    </edge>
    <edge source="NIC" target="USA">
      <data key="d0">108718</data>
    </edge>
    <edge source="PAN" target="CHL">
      <data key="d0">31845</data>
    </edge>
    <edge source="PAN" target="CHN">
      <data key="d0">59960</data>
    </edge>
    <edge source="PAN" target="COL">
      <data key="d0">546689</data>
    </edge>
    <edge source="PAN" target="CRI">
      <data key="d0">3211762</data>
    </edge>
    <edge source="PAN" target="ECU">
      <data key="d0">41462</data>
    </edge>
    <edge source="PAN" target="SLV">
      <data key="d0">1630431</data>
    </edge>
    <edge source="PAN" target="DEU">
      <data key="d0">64377</data>
    </edge>
    <edge source="PAN" target="GTM">
      <data key="d0">1971424</data>
    </edge>
    <edge source="PAN" target="HND">
      <data key="d0">2140700</data>
    </edge>
    <edge source="PAN" target="HKG">
      <data key="d0">30666</data>
    </edge>
    <edge source="PAN" target="JAM">
      <data key="d0">654902</data>
    </edge>
    <edge source="PAN" target="NIC">
      <data key="d0">1262241</data>
    </edge>
    <edge source="PAN" target="PER">
      <data key="d0">19045</data>
    </edge>
    <edge source="PAN" target="USA">
      <data key="d0">243295</data>
    </edge>
    <edge source="PAN" target="URY">
      <data key="d0">194832</data>
    </edge>
    <edge source="PRY" target="ARG">
      <data key="d0">3410291</data>
    </edge>
    <edge source="PRY" target="BOL">
      <data key="d0">410331</data>
    </edge>
    <edge source="PRY" target="BRA">
      <data key="d0">8928574</data>
    </edge>
    <edge source="PRY" target="CAN">
      <data key="d0">16794</data>
    </edge>
    <edge source="PRY" target="DEU">
      <data key="d0">31459</data>
    </edge>
    <edge source="PRY" target="GRC">
      <data key="d0">10917</data>
    </edge>
    <edge source="PRY" target="HKG">
      <data key="d0">151500</data>
    </edge>
    <edge source="PRY" target="KOR">
      <data key="d0">371525</data>
    </edge>
    <edge source="PRY" target="PAN">
      <data key="d0">11200</data>
    </edge>
    <edge source="PRY" target="PER">
      <data key="d0">443200</data>
    </edge>
    <edge source="PRY" target="POL">
      <data key="d0">11025</data>
    </edge>
    <edge source="PRY" target="ESP">
      <data key="d0">187820</data>
    </edge>
    <edge source="PRY" target="USA">
      <data key="d0">200921</data>
    </edge>
    <edge source="PRY" target="URY">
      <data key="d0">658595</data>
    </edge>
    <edge source="PER" target="ARG">
      <data key="d0">16858</data>
    </edge>
    <edge source="PER" target="AUS">
      <data key="d0">25926</data>
    </edge>
    <edge source="PER" target="BEL">
      <data key="d0">95376</data>
    </edge>
    <edge source="PER" target="BOL">
      <data key="d0">10367868</data>
    </edge>
    <edge source="PER" target="BRA">
      <data key="d0">566698</data>
    </edge>
    <edge source="PER" target="CAN">
      <data key="d0">515001</data>
    </edge>
    <edge source="PER" target="CHL">
      <data key="d0">3168616</data>
    </edge>
    <edge source="PER" target="CHN">
      <data key="d0">387607</data>
    </edge>
    <edge source="PER" target="COL">
      <data key="d0">5089058</data>
    </edge>
    <edge source="PER" target="CRI">
      <data key="d0">609262</data>
    </edge>
    <edge source="PER" target="CZE">
      <data key="d0">29490</data>
    </edge>
    <edge source="PER" target="DNK">
      <data key="d0">212420</data>
    </edge>
    <edge source="PER" target="ECU">
      <data key="d0">10505055</data>
    </edge>
    <edge source="PER" target="FRA">
      <data key="d0">294238</data>
    </edge>
    <edge source="PER" target="DEU">
      <data key="d0">235252</data>
    </edge>
    <edge source="PER" target="GTM">
      <data key="d0">679722</data>
    </edge>
    <edge source="PER" target="HKG">
      <data key="d0">11148</data>
    </edge>
    <edge source="PER" target="HUN">
      <data key="d0">24522</data>
    </edge>
    <edge source="PER" target="IRL">
      <data key="d0">10830</data>
    </edge>
    <edge source="PER" target="ITA">
      <data key="d0">329921</data>
    </edge>
    <edge source="PER" target="JPN">
      <data key="d0">570114</data>
    </edge>
    <edge source="PER" target="MEX">
      <data key="d0">89340</data>
    </edge>
    <edge source="PER" target="NLD">
      <data key="d0">159004</data>
    </edge>
    <edge source="PER" target="NZL">
      <data key="d0">22022</data>
    </edge>
    <edge source="PER" target="PAN">
      <data key="d0">1478675</data>
    </edge>
    <edge source="PER" target="PRY">
      <data key="d0">236135</data>
    </edge>
    <edge source="PER" target="RUS">
      <data key="d0">14320</data>
    </edge>
    <edge source="PER" target="SAU">
      <data key="d0">1061407</data>
    </edge>
    <edge source="PER" target="SRB">
      <data key="d0">10088</data>
    </edge>
    <edge source="PER" target="SGP">
      <data key="d0">27187</data>
    </edge>
    <edge source="PER" target="ZAF">
      <data key="d0">32590</data>
    </edge>
    <edge source="PER" target="ESP">
      <data key="d0">869910</data>
    </edge>
    <edge source="PER" target="SWE">
      <data key="d0">10816</data>
    </edge>
    <edge source="PER" target="CHE">
      <data key="d0">21550</data>
    </edge>
    <edge source="PER" target="GBR">
      <data key="d0">75322</data>
    </edge>
    <edge source="PER" target="USA">
      <data key="d0">13195747</data>
    </edge>
    <edge source="PER" target="URY">
      <data key="d0">10797</data>
    </edge>
    <edge source="PHL" target="AUS">
      <data key="d0">3438691</data>
    </edge>
    <edge source="PHL" target="BEL">
      <data key="d0">143865</data>
    </edge>
    <edge source="PHL" target="KHM">
      <data key="d0">27006</data>
    </edge>
    <edge source="PHL" target="CMR">
      <data key="d0">67445</data>
    </edge>
    <edge source="PHL" target="CAN">
      <data key="d0">6669089</data>
    </edge>
    <edge source="PHL" target="LKA">
      <data key="d0">746196</data>
    </edge>
    <edge source="PHL" target="CHL">
      <data key="d0">46316</data>
    </edge>
    <edge source="PHL" target="CHN">
      <data key="d0">3230285</data>
    </edge>
    <edge source="PHL" target="DNK">
      <data key="d0">11739</data>
    </edge>
    <edge source="PHL" target="FRA">
      <data key="d0">102073</data>
    </edge>
    <edge source="PHL" target="DEU">
      <data key="d0">225975</data>
    </edge>
    <edge source="PHL" target="GHA">
      <data key="d0">23106</data>
    </edge>
    <edge source="PHL" target="GRC">
      <data key="d0">61294</data>
    </edge>
    <edge source="PHL" target="HKG">
      <data key="d0">2568715</data>
    </edge>
    <edge source="PHL" target="IDN">
      <data key="d0">1636976</data>
    </edge>
    <edge source="PHL" target="IRL">
      <data key="d0">33870</data>
    </edge>
    <edge source="PHL" target="ISR">
      <data key="d0">312295</data>
    </edge>
    <edge source="PHL" target="ITA">
      <data key="d0">1912083</data>
    </edge>
    <edge source="PHL" target="CIV">
      <data key="d0">32776</data>
    </edge>
    <edge source="PHL" target="JPN">
      <data key="d0">5867289</data>
    </edge>
    <edge source="PHL" target="JOR">
      <data key="d0">1379289</data>
    </edge>
    <edge source="PHL" target="KOR">
      <data key="d0">2146374</data>
    </edge>
    <edge source="PHL" target="LBN">
      <data key="d0">154668</data>
    </edge>
    <edge source="PHL" target="MYS">
      <data key="d0">20320860</data>
    </edge>
    <edge source="PHL" target="OMN">
      <data key="d0">308006</data>
    </edge>
    <edge source="PHL" target="NLD">
      <data key="d0">1091012</data>
    </edge>
    <edge source="PHL" target="NZL">
      <data key="d0">600280</data>
    </edge>
    <edge source="PHL" target="NOR">
      <data key="d0">422191</data>
    </edge>
    <edge source="PHL" target="PAK">
      <data key="d0">428982</data>
    </edge>
    <edge source="PHL" target="PRT">
      <data key="d0">88237</data>
    </edge>
    <edge source="PHL" target="ROU">
      <data key="d0">18665</data>
    </edge>
    <edge source="PHL" target="RUS">
      <data key="d0">17849</data>
    </edge>
    <edge source="PHL" target="SAU">
      <data key="d0">5016708</data>
    </edge>
    <edge source="PHL" target="SEN">
      <data key="d0">41572</data>
    </edge>
    <edge source="PHL" target="IND">
      <data key="d0">144438</data>
    </edge>
    <edge source="PHL" target="SGP">
      <data key="d0">4645632</data>
    </edge>
    <edge source="PHL" target="VNM">
      <data key="d0">5788505</data>
    </edge>
    <edge source="PHL" target="ZAF">
      <data key="d0">13456</data>
    </edge>
    <edge source="PHL" target="ESP">
      <data key="d0">279247</data>
    </edge>
    <edge source="PHL" target="SWE">
      <data key="d0">21436</data>
    </edge>
    <edge source="PHL" target="CHE">
      <data key="d0">25780</data>
    </edge>
    <edge source="PHL" target="THA">
      <data key="d0">16198689</data>
    </edge>
    <edge source="PHL" target="TGO">
      <data key="d0">65122</data>
    </edge>
    <edge source="PHL" target="ARE">
      <data key="d0">12443990</data>
    </edge>
    <edge source="PHL" target="TUN">
      <data key="d0">14002</data>
    </edge>
    <edge source="PHL" target="TUR">
      <data key="d0">47938</data>
    </edge>
    <edge source="PHL" target="GBR">
      <data key="d0">2274320</data>
    </edge>
    <edge source="PHL" target="USA">
      <data key="d0">24061984</data>
    </edge>
    <edge source="RUS" target="AZE">
      <data key="d0">51408085</data>
    </edge>
    <edge source="RUS" target="ARM">
      <data key="d0">18253676</data>
    </edge>
    <edge source="RUS" target="BGR">
      <data key="d0">759753</data>
    </edge>
    <edge source="RUS" target="BLR">
      <data key="d0">78493783</data>
    </edge>
    <edge source="RUS" target="CAN">
      <data key="d0">215966</data>
    </edge>
    <edge source="RUS" target="CHL">
      <data key="d0">485812</data>
    </edge>
    <edge source="RUS" target="CHN">
      <data key="d0">82652</data>
    </edge>
    <edge source="RUS" target="COL">
      <data key="d0">79475</data>
    </edge>
    <edge source="RUS" target="CZE">
      <data key="d0">1506949</data>
    </edge>
    <edge source="RUS" target="EST">
      <data key="d0">2263515</data>
    </edge>
    <edge source="RUS" target="FIN">
      <data key="d0">48079</data>
    </edge>
    <edge source="RUS" target="FRA">
      <data key="d0">1310543</data>
    </edge>
    <edge source="RUS" target="GEO">
      <data key="d0">26228239</data>
    </edge>
    <edge source="RUS" target="DEU">
      <data key="d0">2419433</data>
    </edge>
    <edge source="RUS" target="GRC">
      <data key="d0">974424</data>
    </edge>
    <edge source="RUS" target="HKG">
      <data key="d0">245595</data>
    </edge>
    <edge source="RUS" target="HUN">
      <data key="d0">26609</data>
    </edge>
    <edge source="RUS" target="IDN">
      <data key="d0">97200</data>
    </edge>
    <edge source="RUS" target="ISR">
      <data key="d0">1935563</data>
    </edge>
    <edge source="RUS" target="ITA">
      <data key="d0">314789</data>
    </edge>
    <edge source="RUS" target="JPN">
      <data key="d0">245137</data>
    </edge>
    <edge source="RUS" target="KAZ">
      <data key="d0">144118884</data>
    </edge>
    <edge source="RUS" target="KOR">
      <data key="d0">196465</data>
    </edge>
    <edge source="RUS" target="KGZ">
      <data key="d0">19627080</data>
    </edge>
    <edge source="RUS" target="LBN">
      <data key="d0">2448976</data>
    </edge>
    <edge source="RUS" target="LVA">
      <data key="d0">4900663</data>
    </edge>
    <edge source="RUS" target="LTU">
      <data key="d0">8227835</data>
    </edge>
    <edge source="RUS" target="MDA">
      <data key="d0">26243721</data>
    </edge>
    <edge source="RUS" target="NLD">
      <data key="d0">630605</data>
    </edge>
    <edge source="RUS" target="POL">
      <data key="d0">3193182</data>
    </edge>
    <edge source="RUS" target="ROU">
      <data key="d0">1203555</data>
    </edge>
    <edge source="RUS" target="SRB">
      <data key="d0">5235552</data>
    </edge>
    <edge source="RUS" target="IND">
      <data key="d0">999062</data>
    </edge>
    <edge source="RUS" target="SVK">
      <data key="d0">798836</data>
    </edge>
    <edge source="RUS" target="VNM">
      <data key="d0">460543</data>
    </edge>
    <edge source="RUS" target="SVN">
      <data key="d0">575343</data>
    </edge>
    <edge source="RUS" target="ESP">
      <data key="d0">288144</data>
    </edge>
    <edge source="RUS" target="SWE">
      <data key="d0">39610</data>
    </edge>
    <edge source="RUS" target="CHE">
      <data key="d0">145111</data>
    </edge>
    <edge source="RUS" target="THA">
      <data key="d0">11990</data>
    </edge>
    <edge source="RUS" target="ARE">
      <data key="d0">11086879</data>
    </edge>
    <edge source="RUS" target="TUR">
      <data key="d0">1000388</data>
    </edge>
    <edge source="RUS" target="UKR">
      <data key="d0">132498998</data>
    </edge>
    <edge source="RUS" target="MKD">
      <data key="d0">24137</data>
    </edge>
    <edge source="RUS" target="EGY">
      <data key="d0">826366</data>
    </edge>
    <edge source="RUS" target="GBR">
      <data key="d0">675522</data>
    </edge>
    <edge source="RUS" target="USA">
      <data key="d0">2331803</data>
    </edge>
    <edge source="SGP" target="ARG">
      <data key="d0">296077</data>
    </edge>
    <edge source="SGP" target="AUS">
      <data key="d0">95517136</data>
    </edge>
    <edge source="SGP" target="BEL">
      <data key="d0">3581344</data>
    </edge>
    <edge source="SGP" target="BRA">
      <data key="d0">2126689</data>
    </edge>
    <edge source="SGP" target="KHM">
      <data key="d0">7081951</data>
    </edge>
    <edge source="SGP" target="CMR">
      <data key="d0">3214006</data>
    </edge>
    <edge source="SGP" target="CAN">
      <data key="d0">1344850</data>
    </edge>
    <edge source="SGP" target="LKA">
      <data key="d0">15548608</data>
    </edge>
    <edge source="SGP" target="CHL">
      <data key="d0">3359008</data>
    </edge>
    <edge source="SGP" target="CHN">
      <data key="d0">287415807</data>
    </edge>
    <edge source="SGP" target="COL">
      <data key="d0">301640</data>
    </edge>
    <edge source="SGP" target="CRI">
      <data key="d0">3065164</data>
    </edge>
    <edge source="SGP" target="BEN">
      <data key="d0">60928</data>
    </edge>
    <edge source="SGP" target="DNK">
      <data key="d0">150649</data>
    </edge>
    <edge source="SGP" target="ECU">
      <data key="d0">3168250</data>
    </edge>
    <edge source="SGP" target="SLV">
      <data key="d0">2277712</data>
    </edge>
    <edge source="SGP" target="ETH">
      <data key="d0">48601</data>
    </edge>
    <edge source="SGP" target="FIN">
      <data key="d0">468108</data>
    </edge>
    <edge source="SGP" target="FRA">
      <data key="d0">2862381</data>
    </edge>
    <edge source="SGP" target="DEU">
      <data key="d0">884693</data>
    </edge>
    <edge source="SGP" target="GHA">
      <data key="d0">3467456</data>
    </edge>
    <edge source="SGP" target="GTM">
      <data key="d0">2762379</data>
    </edge>
    <edge source="SGP" target="HND">
      <data key="d0">2678887</data>
    </edge>
    <edge source="SGP" target="HKG">
      <data key="d0">109209577</data>
    </edge>
    <edge source="SGP" target="IDN">
      <data key="d0">205824157</data>
    </edge>
    <edge source="SGP" target="IRL">
      <data key="d0">2873850</data>
    </edge>
    <edge source="SGP" target="ISR">
      <data key="d0">1075169</data>
    </edge>
    <edge source="SGP" target="ITA">
      <data key="d0">269886</data>
    </edge>
    <edge source="SGP" target="CIV">
      <data key="d0">32354</data>
    </edge>
    <edge source="SGP" target="JAM">
      <data key="d0">822757</data>
    </edge>
    <edge source="SGP" target="JPN">
      <data key="d0">140582112</data>
    </edge>
    <edge source="SGP" target="KAZ">
      <data key="d0">3766882</data>
    </edge>
    <edge source="SGP" target="JOR">
      <data key="d0">2688871</data>
    </edge>
    <edge source="SGP" target="KOR">
      <data key="d0">20599067</data>
    </edge>
    <edge source="SGP" target="LBN">
      <data key="d0">2851828</data>
    </edge>
    <edge source="SGP" target="LVA">
      <data key="d0">60090</data>
    </edge>
    <edge source="SGP" target="MDG">
      <data key="d0">129493</data>
    </edge>
    <edge source="SGP" target="MWI">
      <data key="d0">294049</data>
    </edge>
    <edge source="SGP" target="MYS">
      <data key="d0">214921864</data>
    </edge>
    <edge source="SGP" target="MRT">
      <data key="d0">31619</data>
    </edge>
    <edge source="SGP" target="MUS">
      <data key="d0">681710</data>
    </edge>
    <edge source="SGP" target="MEX">
      <data key="d0">9673337</data>
    </edge>
    <edge source="SGP" target="MOZ">
      <data key="d0">197849</data>
    </edge>
    <edge source="SGP" target="OMN">
      <data key="d0">2460625</data>
    </edge>
    <edge source="SGP" target="NAM">
      <data key="d0">54431</data>
    </edge>
    <edge source="SGP" target="NLD">
      <data key="d0">8621748</data>
    </edge>
    <edge source="SGP" target="NZL">
      <data key="d0">23089218</data>
    </edge>
    <edge source="SGP" target="NIC">
      <data key="d0">1508507</data>
    </edge>
    <edge source="SGP" target="NOR">
      <data key="d0">299651</data>
    </edge>
    <edge source="SGP" target="PAK">
      <data key="d0">11246540</data>
    </edge>
    <edge source="SGP" target="PAN">
      <data key="d0">2948317</data>
    </edge>
    <edge source="SGP" target="PER">
      <data key="d0">7538831</data>
    </edge>
    <edge source="SGP" target="PHL">
      <data key="d0">79760927</data>
    </edge>
    <edge source="SGP" target="POL">
      <data key="d0">27270</data>
    </edge>
    <edge source="SGP" target="PRT">
      <data key="d0">422453</data>
    </edge>
    <edge source="SGP" target="SAU">
      <data key="d0">24720518</data>
    </edge>
    <edge source="SGP" target="IND">
      <data key="d0">30769017</data>
    </edge>
    <edge source="SGP" target="VNM">
      <data key="d0">177618748</data>
    </edge>
    <edge source="SGP" target="ZAF">
      <data key="d0">4442946</data>
    </edge>
    <edge source="SGP" target="ESP">
      <data key="d0">127933</data>
    </edge>
    <edge source="SGP" target="SWE">
      <data key="d0">684271</data>
    </edge>
    <edge source="SGP" target="CHE">
      <data key="d0">226156</data>
    </edge>
    <edge source="SGP" target="THA">
      <data key="d0">228426261</data>
    </edge>
    <edge source="SGP" target="ARE">
      <data key="d0">21691328</data>
    </edge>
    <edge source="SGP" target="TUR">
      <data key="d0">71941</data>
    </edge>
    <edge source="SGP" target="UGA">
      <data key="d0">24801</data>
    </edge>
    <edge source="SGP" target="EGY">
      <data key="d0">911780</data>
    </edge>
    <edge source="SGP" target="GBR">
      <data key="d0">14450147</data>
    </edge>
    <edge source="SGP" target="TZA">
      <data key="d0">1014059</data>
    </edge>
    <edge source="SGP" target="USA">
      <data key="d0">16289583</data>
    </edge>
    <edge source="SGP" target="BFA">
      <data key="d0">30661</data>
    </edge>
    <edge source="VNM" target="DZA">
      <data key="d0">43658</data>
    </edge>
    <edge source="VNM" target="AZE">
      <data key="d0">188758</data>
    </edge>
    <edge source="VNM" target="AUS">
      <data key="d0">5422826</data>
    </edge>
    <edge source="VNM" target="AUT">
      <data key="d0">186974</data>
    </edge>
    <edge source="VNM" target="ARM">
      <data key="d0">152823</data>
    </edge>
    <edge source="VNM" target="BEL">
      <data key="d0">1492848</data>
    </edge>
    <edge source="VNM" target="BRA">
      <data key="d0">113361</data>
    </edge>
    <edge source="VNM" target="BGR">
      <data key="d0">13287</data>
    </edge>
    <edge source="VNM" target="BLR">
      <data key="d0">264841</data>
    </edge>
    <edge source="VNM" target="KHM">
      <data key="d0">78929861</data>
    </edge>
    <edge source="VNM" target="CAN">
      <data key="d0">2731348</data>
    </edge>
    <edge source="VNM" target="LKA">
      <data key="d0">14352</data>
    </edge>
    <edge source="VNM" target="CHL">
      <data key="d0">18626</data>
    </edge>
    <edge source="VNM" target="CHN">
      <data key="d0">6866683</data>
    </edge>
    <edge source="VNM" target="CRI">
      <data key="d0">12432</data>
    </edge>
    <edge source="VNM" target="CZE">
      <data key="d0">5481687</data>
    </edge>
    <edge source="VNM" target="DNK">
      <data key="d0">24004</data>
    </edge>
    <edge source="VNM" target="FRA">
      <data key="d0">3665352</data>
    </edge>
    <edge source="VNM" target="GEO">
      <data key="d0">302957</data>
    </edge>
    <edge source="VNM" target="DEU">
      <data key="d0">10577974</data>
    </edge>
    <edge source="VNM" target="GRC">
      <data key="d0">35379</data>
    </edge>
    <edge source="VNM" target="HKG">
      <data key="d0">8075317</data>
    </edge>
    <edge source="VNM" target="HUN">
      <data key="d0">725950</data>
    </edge>
    <edge source="VNM" target="IDN">
      <data key="d0">627583</data>
    </edge>
    <edge source="VNM" target="ISR">
      <data key="d0">71670</data>
    </edge>
    <edge source="VNM" target="ITA">
      <data key="d0">92633</data>
    </edge>
    <edge source="VNM" target="CIV">
      <data key="d0">30320</data>
    </edge>
    <edge source="VNM" target="JPN">
      <data key="d0">8180570</data>
    </edge>
    <edge source="VNM" target="KAZ">
      <data key="d0">78505</data>
    </edge>
    <edge source="VNM" target="JOR">
      <data key="d0">13759</data>
    </edge>
    <edge source="VNM" target="KOR">
      <data key="d0">6306268</data>
    </edge>
    <edge source="VNM" target="LBN">
      <data key="d0">47520</data>
    </edge>
    <edge source="VNM" target="LVA">
      <data key="d0">70830</data>
    </edge>
    <edge source="VNM" target="MYS">
      <data key="d0">7375774</data>
    </edge>
    <edge source="VNM" target="MUS">
      <data key="d0">296657</data>
    </edge>
    <edge source="VNM" target="MAR">
      <data key="d0">50813</data>
    </edge>
    <edge source="VNM" target="NLD">
      <data key="d0">1669196</data>
    </edge>
    <edge source="VNM" target="NZL">
      <data key="d0">554030</data>
    </edge>
    <edge source="VNM" target="NOR">
      <data key="d0">390486</data>
    </edge>
    <edge source="VNM" target="PAK">
      <data key="d0">2722160</data>
    </edge>
    <edge source="VNM" target="PHL">
      <data key="d0">8866938</data>
    </edge>
    <edge source="VNM" target="POL">
      <data key="d0">15258232</data>
    </edge>
    <edge source="VNM" target="ROU">
      <data key="d0">259711</data>
    </edge>
    <edge source="VNM" target="RUS">
      <data key="d0">15856759</data>
    </edge>
    <edge source="VNM" target="SAU">
      <data key="d0">708554</data>
    </edge>
    <edge source="VNM" target="IND">
      <data key="d0">40320</data>
    </edge>
    <edge source="VNM" target="SGP">
      <data key="d0">3699077</data>
    </edge>
    <edge source="VNM" target="SVK">
      <data key="d0">694409</data>
    </edge>
    <edge source="VNM" target="SVN">
      <data key="d0">18998</data>
    </edge>
    <edge source="VNM" target="ZAF">
      <data key="d0">369425</data>
    </edge>
    <edge source="VNM" target="ESP">
      <data key="d0">270371</data>
    </edge>
    <edge source="VNM" target="SWE">
      <data key="d0">448327</data>
    </edge>
    <edge source="VNM" target="CHE">
      <data key="d0">1279996</data>
    </edge>
    <edge source="VNM" target="THA">
      <data key="d0">17151675</data>
    </edge>
    <edge source="VNM" target="ARE">
      <data key="d0">100601</data>
    </edge>
    <edge source="VNM" target="TUR">
      <data key="d0">3968583</data>
    </edge>
    <edge source="VNM" target="UGA">
      <data key="d0">16536</data>
    </edge>
    <edge source="VNM" target="UKR">
      <data key="d0">40577</data>
    </edge>
    <edge source="VNM" target="EGY">
      <data key="d0">45813</data>
    </edge>
    <edge source="VNM" target="GBR">
      <data key="d0">5905632</data>
    </edge>
    <edge source="VNM" target="USA">
      <data key="d0">11296560</data>
    </edge>
    <edge source="ZAF" target="AUS">
      <data key="d0">5418498</data>
    </edge>
    <edge source="ZAF" target="AUT">
      <data key="d0">114686</data>
    </edge>
    <edge source="ZAF" target="BEL">
      <data key="d0">326678</data>
    </edge>
    <edge source="ZAF" target="BWA">
      <data key="d0">61858399</data>
    </edge>
    <edge source="ZAF" target="BRA">
      <data key="d0">55628</data>
    </edge>
    <edge source="ZAF" target="BGR">
      <data key="d0">10208</data>
    </edge>
    <edge source="ZAF" target="BDI">
      <data key="d0">141731</data>
    </edge>
    <edge source="ZAF" target="CMR">
      <data key="d0">129462</data>
    </edge>
    <edge source="ZAF" target="CAN">
      <data key="d0">1546479</data>
    </edge>
    <edge source="ZAF" target="CHN">
      <data key="d0">106777</data>
    </edge>
    <edge source="ZAF" target="COL">
      <data key="d0">63775</data>
    </edge>
    <edge source="ZAF" target="CRI">
      <data key="d0">92269</data>
    </edge>
    <edge source="ZAF" target="CZE">
      <data key="d0">13970</data>
    </edge>
    <edge source="ZAF" target="BEN">
      <data key="d0">26459</data>
    </edge>
    <edge source="ZAF" target="DNK">
      <data key="d0">1370370</data>
    </edge>
    <edge source="ZAF" target="ECU">
      <data key="d0">77264</data>
    </edge>
    <edge source="ZAF" target="ETH">
      <data key="d0">113372</data>
    </edge>
    <edge source="ZAF" target="FRA">
      <data key="d0">954022</data>
    </edge>
    <edge source="ZAF" target="GMB">
      <data key="d0">196008</data>
    </edge>
    <edge source="ZAF" target="DEU">
      <data key="d0">1528694</data>
    </edge>
    <edge source="ZAF" target="GHA">
      <data key="d0">8416021</data>
    </edge>
    <edge source="ZAF" target="GRC">
      <data key="d0">39998</data>
    </edge>
    <edge source="ZAF" target="HKG">
      <data key="d0">480400</data>
    </edge>
    <edge source="ZAF" target="IDN">
      <data key="d0">28853</data>
    </edge>
    <edge source="ZAF" target="IRL">
      <data key="d0">112884</data>
    </edge>
    <edge source="ZAF" target="ISR">
      <data key="d0">514558</data>
    </edge>
    <edge source="ZAF" target="ITA">
      <data key="d0">31111</data>
    </edge>
    <edge source="ZAF" target="CIV">
      <data key="d0">56025</data>
    </edge>
    <edge source="ZAF" target="JPN">
      <data key="d0">272966</data>
    </edge>
    <edge source="ZAF" target="JOR">
      <data key="d0">126355</data>
    </edge>
    <edge source="ZAF" target="KOR">
      <data key="d0">10903</data>
    </edge>
    <edge source="ZAF" target="MDG">
      <data key="d0">1839694</data>
    </edge>
    <edge source="ZAF" target="MWI">
      <data key="d0">10540888</data>
    </edge>
    <edge source="ZAF" target="MYS">
      <data key="d0">1978701</data>
    </edge>
    <edge source="ZAF" target="MUS">
      <data key="d0">6561009</data>
    </edge>
    <edge source="ZAF" target="MOZ">
      <data key="d0">59914593</data>
    </edge>
    <edge source="ZAF" target="OMN">
      <data key="d0">99166</data>
    </edge>
    <edge source="ZAF" target="NAM">
      <data key="d0">57357552</data>
    </edge>
    <edge source="ZAF" target="NLD">
      <data key="d0">1282705</data>
    </edge>
    <edge source="ZAF" target="NZL">
      <data key="d0">1161078</data>
    </edge>
    <edge source="ZAF" target="NER">
      <data key="d0">3089187</data>
    </edge>
    <edge source="ZAF" target="NOR">
      <data key="d0">43520</data>
    </edge>
    <edge source="ZAF" target="PAK">
      <data key="d0">2844570</data>
    </edge>
    <edge source="ZAF" target="PRY">
      <data key="d0">13577</data>
    </edge>
    <edge source="ZAF" target="PHL">
      <data key="d0">110631</data>
    </edge>
    <edge source="ZAF" target="POL">
      <data key="d0">11589</data>
    </edge>
    <edge source="ZAF" target="PRT">
      <data key="d0">28797</data>
    </edge>
    <edge source="ZAF" target="RUS">
      <data key="d0">66017</data>
    </edge>
    <edge source="ZAF" target="SAU">
      <data key="d0">633622</data>
    </edge>
    <edge source="ZAF" target="SEN">
      <data key="d0">616323</data>
    </edge>
    <edge source="ZAF" target="IND">
      <data key="d0">345364</data>
    </edge>
    <edge source="ZAF" target="SGP">
      <data key="d0">496104</data>
    </edge>
    <edge source="ZAF" target="ZWE">
      <data key="d0">68429455</data>
    </edge>
    <edge source="ZAF" target="ESP">
      <data key="d0">81501</data>
    </edge>
    <edge source="ZAF" target="SWE">
      <data key="d0">421895</data>
    </edge>
    <edge source="ZAF" target="CHE">
      <data key="d0">671167</data>
    </edge>
    <edge source="ZAF" target="THA">
      <data key="d0">43190</data>
    </edge>
    <edge source="ZAF" target="TGO">
      <data key="d0">359905</data>
    </edge>
    <edge source="ZAF" target="ARE">
      <data key="d0">5133479</data>
    </edge>
    <edge source="ZAF" target="UGA">
      <data key="d0">5117970</data>
    </edge>
    <edge source="ZAF" target="EGY">
      <data key="d0">29505</data>
    </edge>
    <edge source="ZAF" target="GBR">
      <data key="d0">12244799</data>
    </edge>
    <edge source="ZAF" target="TZA">
      <data key="d0">8637136</data>
    </edge>
    <edge source="ZAF" target="USA">
      <data key="d0">6230862</data>
    </edge>
    <edge source="ZAF" target="BFA">
      <data key="d0">2376487</data>
    </edge>
    <edge source="ESP" target="ALB">
      <data key="d0">120674</data>
    </edge>
    <edge source="ESP" target="DZA">
      <data key="d0">35465591</data>
    </edge>
    <edge source="ESP" target="AZE">
      <data key="d0">617271</data>
    </edge>
    <edge source="ESP" target="ARG">
      <data key="d0">4116326</data>
    </edge>
    <edge source="ESP" target="AUS">
      <data key="d0">2560698</data>
    </edge>
    <edge source="ESP" target="AUT">
      <data key="d0">1257180</data>
    </edge>
    <edge source="ESP" target="ARM">
      <data key="d0">23115</data>
    </edge>
    <edge source="ESP" target="BEL">
      <data key="d0">25618677</data>
    </edge>
    <edge source="ESP" target="BOL">
      <data key="d0">26446</data>
    </edge>
    <edge source="ESP" target="BRA">
      <data key="d0">8192017</data>
    </edge>
    <edge source="ESP" target="BGR">
      <data key="d0">1607286</data>
    </edge>
    <edge source="ESP" target="BLR">
      <data key="d0">154901</data>
    </edge>
    <edge source="ESP" target="KHM">
      <data key="d0">70716</data>
    </edge>
    <edge source="ESP" target="CMR">
      <data key="d0">1909514</data>
    </edge>
    <edge source="ESP" target="CAN">
      <data key="d0">2067759</data>
    </edge>
    <edge source="ESP" target="CAF">
      <data key="d0">42927</data>
    </edge>
    <edge source="ESP" target="LKA">
      <data key="d0">193814</data>
    </edge>
    <edge source="ESP" target="CHL">
      <data key="d0">6568025</data>
    </edge>
    <edge source="ESP" target="CHN">
      <data key="d0">12827887</data>
    </edge>
    <edge source="ESP" target="COL">
      <data key="d0">8210662</data>
    </edge>
    <edge source="ESP" target="CRI">
      <data key="d0">5616218</data>
    </edge>
    <edge source="ESP" target="HRV">
      <data key="d0">1104224</data>
    </edge>
    <edge source="ESP" target="CZE">
      <data key="d0">6703334</data>
    </edge>
    <edge source="ESP" target="BEN">
      <data key="d0">58565</data>
    </edge>
    <edge source="ESP" target="DNK">
      <data key="d0">6718027</data>
    </edge>
    <edge source="ESP" target="ECU">
      <data key="d0">20047591</data>
    </edge>
    <edge source="ESP" target="SLV">
      <data key="d0">2825563</data>
    </edge>
    <edge source="ESP" target="ETH">
      <data key="d0">30205</data>
    </edge>
    <edge source="ESP" target="EST">
      <data key="d0">483740</data>
    </edge>
    <edge source="ESP" target="FIN">
      <data key="d0">6567427</data>
    </edge>
    <edge source="ESP" target="FRA">
      <data key="d0">294553541</data>
    </edge>
    <edge source="ESP" target="GEO">
      <data key="d0">162306</data>
    </edge>
    <edge source="ESP" target="GMB">
      <data key="d0">1935318</data>
    </edge>
    <edge source="ESP" target="DEU">
      <data key="d0">46660833</data>
    </edge>
    <edge source="ESP" target="GHA">
      <data key="d0">1365608</data>
    </edge>
    <edge source="ESP" target="GRC">
      <data key="d0">15509204</data>
    </edge>
    <edge source="ESP" target="GTM">
      <data key="d0">4828890</data>
    </edge>
    <edge source="ESP" target="HND">
      <data key="d0">2573455</data>
    </edge>
    <edge source="ESP" target="HKG">
      <data key="d0">5115221</data>
    </edge>
    <edge source="ESP" target="HUN">
      <data key="d0">2930447</data>
    </edge>
    <edge source="ESP" target="IDN">
      <data key="d0">990332</data>
    </edge>
    <edge source="ESP" target="IRL">
      <data key="d0">2423828</data>
    </edge>
    <edge source="ESP" target="ISR">
      <data key="d0">5446919</data>
    </edge>
    <edge source="ESP" target="ITA">
      <data key="d0">135742271</data>
    </edge>
    <edge source="ESP" target="CIV">
      <data key="d0">6530223</data>
    </edge>
    <edge source="ESP" target="JAM">
      <data key="d0">35238</data>
    </edge>
    <edge source="ESP" target="JPN">
      <data key="d0">21875341</data>
    </edge>
    <edge source="ESP" target="KAZ">
      <data key="d0">380372</data>
    </edge>
    <edge source="ESP" target="JOR">
      <data key="d0">6226563</data>
    </edge>
    <edge source="ESP" target="KOR">
      <data key="d0">4247450</data>
    </edge>
    <edge source="ESP" target="LBN">
      <data key="d0">5874389</data>
    </edge>
    <edge source="ESP" target="LVA">
      <data key="d0">821208</data>
    </edge>
    <edge source="ESP" target="LTU">
      <data key="d0">1497185</data>
    </edge>
    <edge source="ESP" target="MDG">
      <data key="d0">13861872</data>
    </edge>
    <edge source="ESP" target="MYS">
      <data key="d0">5778312</data>
    </edge>
    <edge source="ESP" target="MRT">
      <data key="d0">3505514</data>
    </edge>
    <edge source="ESP" target="MUS">
      <data key="d0">2819337</data>
    </edge>
    <edge source="ESP" target="MEX">
      <data key="d0">22629662</data>
    </edge>
    <edge source="ESP" target="MDA">
      <data key="d0">167381</data>
    </edge>
    <edge source="ESP" target="MAR">
      <data key="d0">11067422</data>
    </edge>
    <edge source="ESP" target="MOZ">
      <data key="d0">32431</data>
    </edge>
    <edge source="ESP" target="OMN">
      <data key="d0">6815681</data>
    </edge>
    <edge source="ESP" target="NLD">
      <data key="d0">62358335</data>
    </edge>
    <edge source="ESP" target="NZL">
      <data key="d0">153295</data>
    </edge>
    <edge source="ESP" target="NIC">
      <data key="d0">1537154</data>
    </edge>
    <edge source="ESP" target="NER">
      <data key="d0">35795</data>
    </edge>
    <edge source="ESP" target="NOR">
      <data key="d0">16048313</data>
    </edge>
    <edge source="ESP" target="PAK">
      <data key="d0">1682406</data>
    </edge>
    <edge source="ESP" target="PAN">
      <data key="d0">5597556</data>
    </edge>
    <edge source="ESP" target="PRY">
      <data key="d0">162187</data>
    </edge>
    <edge source="ESP" target="PER">
      <data key="d0">12896432</data>
    </edge>
    <edge source="ESP" target="PHL">
      <data key="d0">5165723</data>
    </edge>
    <edge source="ESP" target="POL">
      <data key="d0">8087425</data>
    </edge>
    <edge source="ESP" target="PRT">
      <data key="d0">183811995</data>
    </edge>
    <edge source="ESP" target="ROU">
      <data key="d0">2837864</data>
    </edge>
    <edge source="ESP" target="RUS">
      <data key="d0">19547316</data>
    </edge>
    <edge source="ESP" target="SAU">
      <data key="d0">92917016</data>
    </edge>
    <edge source="ESP" target="SEN">
      <data key="d0">14804296</data>
    </edge>
    <edge source="ESP" target="SRB">
      <data key="d0">131797</data>
    </edge>
    <edge source="ESP" target="IND">
      <data key="d0">3208732</data>
    </edge>
    <edge source="ESP" target="SGP">
      <data key="d0">2470160</data>
    </edge>
    <edge source="ESP" target="SVK">
      <data key="d0">852306</data>
    </edge>
    <edge source="ESP" target="VNM">
      <data key="d0">5236391</data>
    </edge>
    <edge source="ESP" target="SVN">
      <data key="d0">481594</data>
    </edge>
    <edge source="ESP" target="ZAF">
      <data key="d0">4181483</data>
    </edge>
    <edge source="ESP" target="SWE">
      <data key="d0">24914935</data>
    </edge>
    <edge source="ESP" target="CHE">
      <data key="d0">16446624</data>
    </edge>
    <edge source="ESP" target="THA">
      <data key="d0">6849457</data>
    </edge>
    <edge source="ESP" target="TGO">
      <data key="d0">889266</data>
    </edge>
    <edge source="ESP" target="ARE">
      <data key="d0">10089120</data>
    </edge>
    <edge source="ESP" target="TUN">
      <data key="d0">6216433</data>
    </edge>
    <edge source="ESP" target="TUR">
      <data key="d0">7299666</data>
    </edge>
    <edge source="ESP" target="UKR">
      <data key="d0">1842777</data>
    </edge>
    <edge source="ESP" target="MKD">
      <data key="d0">15314</data>
    </edge>
    <edge source="ESP" target="EGY">
      <data key="d0">1607759</data>
    </edge>
    <edge source="ESP" target="GBR">
      <data key="d0">101917164</data>
    </edge>
    <edge source="ESP" target="USA">
      <data key="d0">33281910</data>
    </edge>
    <edge source="ESP" target="BFA">
      <data key="d0">3940417</data>
    </edge>
    <edge source="ESP" target="URY">
      <data key="d0">1509368</data>
    </edge>
    <edge source="TGO" target="CMR">
      <data key="d0">76370</data>
    </edge>
    <edge source="TGO" target="CAF">
      <data key="d0">12362</data>
    </edge>
    <edge source="TGO" target="BEN">
      <data key="d0">119262</data>
    </edge>
    <edge source="TGO" target="CIV">
      <data key="d0">86256</data>
    </edge>
    <edge source="TGO" target="NER">
      <data key="d0">13191</data>
    </edge>
    <edge source="TGO" target="BFA">
      <data key="d0">175935</data>
    </edge>
    <edge source="EGY" target="DZA">
      <data key="d0">1480170</data>
    </edge>
    <edge source="EGY" target="AUS">
      <data key="d0">90834</data>
    </edge>
    <edge source="EGY" target="AUT">
      <data key="d0">150572</data>
    </edge>
    <edge source="EGY" target="BEL">
      <data key="d0">15317</data>
    </edge>
    <edge source="EGY" target="BRA">
      <data key="d0">30374</data>
    </edge>
    <edge source="EGY" target="BDI">
      <data key="d0">41201</data>
    </edge>
    <edge source="EGY" target="CMR">
      <data key="d0">276686</data>
    </edge>
    <edge source="EGY" target="CAN">
      <data key="d0">1002869</data>
    </edge>
    <edge source="EGY" target="LKA">
      <data key="d0">164382</data>
    </edge>
    <edge source="EGY" target="BEN">
      <data key="d0">268325</data>
    </edge>
    <edge source="EGY" target="DNK">
      <data key="d0">110017</data>
    </edge>
    <edge source="EGY" target="ETH">
      <data key="d0">1143542</data>
    </edge>
    <edge source="EGY" target="FRA">
      <data key="d0">193648</data>
    </edge>
    <edge source="EGY" target="GMB">
      <data key="d0">66609</data>
    </edge>
    <edge source="EGY" target="PSE">
      <data key="d0">1235948</data>
    </edge>
    <edge source="EGY" target="GHA">
      <data key="d0">195981</data>
    </edge>
    <edge source="EGY" target="GRC">
      <data key="d0">87108</data>
    </edge>
    <edge source="EGY" target="ISR">
      <data key="d0">199440</data>
    </edge>
    <edge source="EGY" target="ITA">
      <data key="d0">2898909</data>
    </edge>
    <edge source="EGY" target="CIV">
      <data key="d0">49962</data>
    </edge>
    <edge source="EGY" target="KAZ">
      <data key="d0">138419</data>
    </edge>
    <edge source="EGY" target="JOR">
      <data key="d0">11100518</data>
    </edge>
    <edge source="EGY" target="LBN">
      <data key="d0">3466023</data>
    </edge>
    <edge source="EGY" target="MWI">
      <data key="d0">206271</data>
    </edge>
    <edge source="EGY" target="MRT">
      <data key="d0">1459196</data>
    </edge>
    <edge source="EGY" target="MUS">
      <data key="d0">148382</data>
    </edge>
    <edge source="EGY" target="MAR">
      <data key="d0">3556577</data>
    </edge>
    <edge source="EGY" target="MOZ">
      <data key="d0">289559</data>
    </edge>
    <edge source="EGY" target="OMN">
      <data key="d0">1635692</data>
    </edge>
    <edge source="EGY" target="NLD">
      <data key="d0">87960</data>
    </edge>
    <edge source="EGY" target="PAK">
      <data key="d0">2007072</data>
    </edge>
    <edge source="EGY" target="SAU">
      <data key="d0">26802313</data>
    </edge>
    <edge source="EGY" target="SEN">
      <data key="d0">364299</data>
    </edge>
    <edge source="EGY" target="SGP">
      <data key="d0">89642</data>
    </edge>
    <edge source="EGY" target="ZAF">
      <data key="d0">1865255</data>
    </edge>
    <edge source="EGY" target="ZWE">
      <data key="d0">276051</data>
    </edge>
    <edge source="EGY" target="ESP">
      <data key="d0">1259605</data>
    </edge>
    <edge source="EGY" target="SWE">
      <data key="d0">22566</data>
    </edge>
    <edge source="EGY" target="TGO">
      <data key="d0">37695</data>
    </edge>
    <edge source="EGY" target="ARE">
      <data key="d0">13005295</data>
    </edge>
    <edge source="EGY" target="TUN">
      <data key="d0">328896</data>
    </edge>
    <edge source="EGY" target="TUR">
      <data key="d0">392330</data>
    </edge>
    <edge source="EGY" target="UGA">
      <data key="d0">137900</data>
    </edge>
    <edge source="EGY" target="UKR">
      <data key="d0">71854</data>
    </edge>
    <edge source="EGY" target="GBR">
      <data key="d0">134235</data>
    </edge>
    <edge source="EGY" target="TZA">
      <data key="d0">792586</data>
    </edge>
    <edge source="EGY" target="USA">
      <data key="d0">2060084</data>
    </edge>
    <edge source="EGY" target="BFA">
      <data key="d0">236331</data>
    </edge>
    <edge source="GBR" target="ALB">
      <data key="d0">57981</data>
    </edge>
    <edge source="GBR" target="DZA">
      <data key="d0">197520</data>
    </edge>
    <edge source="GBR" target="AZE">
      <data key="d0">222916</data>
    </edge>
    <edge source="GBR" target="ARG">
      <data key="d0">792981</data>
    </edge>
    <edge source="GBR" target="AUS">
      <data key="d0">39081183</data>
    </edge>
    <edge source="GBR" target="AUT">
      <data key="d0">9865139</data>
    </edge>
    <edge source="GBR" target="ARM">
      <data key="d0">27534</data>
    </edge>
    <edge source="GBR" target="BEL">
      <data key="d0">42263085</data>
    </edge>
    <edge source="GBR" target="BOL">
      <data key="d0">19818</data>
    </edge>
    <edge source="GBR" target="BRA">
      <data key="d0">3031563</data>
    </edge>
    <edge source="GBR" target="BGR">
      <data key="d0">1593032</data>
    </edge>
    <edge source="GBR" target="BLR">
      <data key="d0">25754</data>
    </edge>
    <edge source="GBR" target="KHM">
      <data key="d0">231592</data>
    </edge>
    <edge source="GBR" target="CAN">
      <data key="d0">25825171</data>
    </edge>
    <edge source="GBR" target="LKA">
      <data key="d0">2483786</data>
    </edge>
    <edge source="GBR" target="CHL">
      <data key="d0">521365</data>
    </edge>
    <edge source="GBR" target="CHN">
      <data key="d0">19926054</data>
    </edge>
    <edge source="GBR" target="COL">
      <data key="d0">1341874</data>
    </edge>
    <edge source="GBR" target="CRI">
      <data key="d0">17618</data>
    </edge>
    <edge source="GBR" target="HRV">
      <data key="d0">2042731</data>
    </edge>
    <edge source="GBR" target="CZE">
      <data key="d0">20052208</data>
    </edge>
    <edge source="GBR" target="BEN">
      <data key="d0">20400</data>
    </edge>
    <edge source="GBR" target="DNK">
      <data key="d0">27323539</data>
    </edge>
    <edge source="GBR" target="ECU">
      <data key="d0">1731038</data>
    </edge>
    <edge source="GBR" target="SLV">
      <data key="d0">288736</data>
    </edge>
    <edge source="GBR" target="ETH">
      <data key="d0">1249912</data>
    </edge>
    <edge source="GBR" target="EST">
      <data key="d0">1995868</data>
    </edge>
    <edge source="GBR" target="FIN">
      <data key="d0">15648238</data>
    </edge>
    <edge source="GBR" target="FRA">
      <data key="d0">114572832</data>
    </edge>
    <edge source="GBR" target="GEO">
      <data key="d0">230365</data>
    </edge>
    <edge source="GBR" target="GMB">
      <data key="d0">668668</data>
    </edge>
    <edge source="GBR" target="DEU">
      <data key="d0">156006360</data>
    </edge>
    <edge source="GBR" target="GHA">
      <data key="d0">3673564</data>
    </edge>
    <edge source="GBR" target="GRC">
      <data key="d0">15930601</data>
    </edge>
    <edge source="GBR" target="GTM">
      <data key="d0">623664</data>
    </edge>
    <edge source="GBR" target="HND">
      <data key="d0">95010</data>
    </edge>
    <edge source="GBR" target="HKG">
      <data key="d0">17021408</data>
    </edge>
    <edge source="GBR" target="HUN">
      <data key="d0">7965196</data>
    </edge>
    <edge source="GBR" target="IDN">
      <data key="d0">9654257</data>
    </edge>
    <edge source="GBR" target="IRL">
      <data key="d0">373019985</data>
    </edge>
    <edge source="GBR" target="ISR">
      <data key="d0">5140752</data>
    </edge>
    <edge source="GBR" target="ITA">
      <data key="d0">31601889</data>
    </edge>
    <edge source="GBR" target="CIV">
      <data key="d0">407139</data>
    </edge>
    <edge source="GBR" target="JAM">
      <data key="d0">585344</data>
    </edge>
    <edge source="GBR" target="JPN">
      <data key="d0">14512335</data>
    </edge>
    <edge source="GBR" target="KAZ">
      <data key="d0">263666</data>
    </edge>
    <edge source="GBR" target="JOR">
      <data key="d0">8058130</data>
    </edge>
    <edge source="GBR" target="KOR">
      <data key="d0">7459106</data>
    </edge>
    <edge source="GBR" target="KGZ">
      <data key="d0">24442</data>
    </edge>
    <edge source="GBR" target="LBN">
      <data key="d0">5688291</data>
    </edge>
    <edge source="GBR" target="LVA">
      <data key="d0">2214555</data>
    </edge>
    <edge source="GBR" target="LTU">
      <data key="d0">2849883</data>
    </edge>
    <edge source="GBR" target="MDG">
      <data key="d0">59330</data>
    </edge>
    <edge source="GBR" target="MWI">
      <data key="d0">108492</data>
    </edge>
    <edge source="GBR" target="MYS">
      <data key="d0">19732507</data>
    </edge>
    <edge source="GBR" target="MUS">
      <data key="d0">1388364</data>
    </edge>
    <edge source="GBR" target="MEX">
      <data key="d0">2702619</data>
    </edge>
    <edge source="GBR" target="MAR">
      <data key="d0">1578897</data>
    </edge>
    <edge source="GBR" target="MOZ">
      <data key="d0">268814</data>
    </edge>
    <edge source="GBR" target="OMN">
      <data key="d0">3283895</data>
    </edge>
    <edge source="GBR" target="NLD">
      <data key="d0">217895935</data>
    </edge>
    <edge source="GBR" target="NZL">
      <data key="d0">9665568</data>
    </edge>
    <edge source="GBR" target="NOR">
      <data key="d0">29755496</data>
    </edge>
    <edge source="GBR" target="PAK">
      <data key="d0">1373116</data>
    </edge>
    <edge source="GBR" target="PAN">
      <data key="d0">219069</data>
    </edge>
    <edge source="GBR" target="PER">
      <data key="d0">857661</data>
    </edge>
    <edge source="GBR" target="PHL">
      <data key="d0">1794697</data>
    </edge>
    <edge source="GBR" target="POL">
      <data key="d0">21631815</data>
    </edge>
    <edge source="GBR" target="PRT">
      <data key="d0">15303002</data>
    </edge>
    <edge source="GBR" target="ROU">
      <data key="d0">4524396</data>
    </edge>
    <edge source="GBR" target="RUS">
      <data key="d0">25522440</data>
    </edge>
    <edge source="GBR" target="SAU">
      <data key="d0">62843135</data>
    </edge>
    <edge source="GBR" target="SEN">
      <data key="d0">113600</data>
    </edge>
    <edge source="GBR" target="SRB">
      <data key="d0">776896</data>
    </edge>
    <edge source="GBR" target="IND">
      <data key="d0">2441433</data>
    </edge>
    <edge source="GBR" target="SGP">
      <data key="d0">9735369</data>
    </edge>
    <edge source="GBR" target="SVK">
      <data key="d0">4804629</data>
    </edge>
    <edge source="GBR" target="VNM">
      <data key="d0">391999</data>
    </edge>
    <edge source="GBR" target="SVN">
      <data key="d0">3311587</data>
    </edge>
    <edge source="GBR" target="ZAF">
      <data key="d0">19609836</data>
    </edge>
    <edge source="GBR" target="ZWE">
      <data key="d0">27333</data>
    </edge>
    <edge source="GBR" target="ESP">
      <data key="d0">47086376</data>
    </edge>
    <edge source="GBR" target="SWE">
      <data key="d0">45129737</data>
    </edge>
    <edge source="GBR" target="CHE">
      <data key="d0">18790623</data>
    </edge>
    <edge source="GBR" target="THA">
      <data key="d0">12587199</data>
    </edge>
    <edge source="GBR" target="TGO">
      <data key="d0">35666</data>
    </edge>
    <edge source="GBR" target="ARE">
      <data key="d0">35200251</data>
    </edge>
    <edge source="GBR" target="TUN">
      <data key="d0">646557</data>
    </edge>
    <edge source="GBR" target="TUR">
      <data key="d0">16866497</data>
    </edge>
    <edge source="GBR" target="UGA">
      <data key="d0">607910</data>
    </edge>
    <edge source="GBR" target="UKR">
      <data key="d0">3344485</data>
    </edge>
    <edge source="GBR" target="MKD">
      <data key="d0">78217</data>
    </edge>
    <edge source="GBR" target="EGY">
      <data key="d0">3092104</data>
    </edge>
    <edge source="GBR" target="TZA">
      <data key="d0">2042406</data>
    </edge>
    <edge source="GBR" target="USA">
      <data key="d0">98467958</data>
    </edge>
    <edge source="GBR" target="URY">
      <data key="d0">41145</data>
    </edge>
    <edge source="USA" target="ALB">
      <data key="d0">73782</data>
    </edge>
    <edge source="USA" target="DZA">
      <data key="d0">2081331</data>
    </edge>
    <edge source="USA" target="AZE">
      <data key="d0">786419</data>
    </edge>
    <edge source="USA" target="ARG">
      <data key="d0">21424503</data>
    </edge>
    <edge source="USA" target="AUS">
      <data key="d0">185409095</data>
    </edge>
    <edge source="USA" target="AUT">
      <data key="d0">1650373</data>
    </edge>
    <edge source="USA" target="ARM">
      <data key="d0">49288</data>
    </edge>
    <edge source="USA" target="BEL">
      <data key="d0">62423166</data>
    </edge>
    <edge source="USA" target="BOL">
      <data key="d0">14696252</data>
    </edge>
    <edge source="USA" target="BWA">
      <data key="d0">152403</data>
    </edge>
    <edge source="USA" target="BRA">
      <data key="d0">110102859</data>
    </edge>
    <edge source="USA" target="BGR">
      <data key="d0">2229144</data>
    </edge>
    <edge source="USA" target="BDI">
      <data key="d0">3017653</data>
    </edge>
    <edge source="USA" target="BLR">
      <data key="d0">420624</data>
    </edge>
    <edge source="USA" target="KHM">
      <data key="d0">2027571</data>
    </edge>
    <edge source="USA" target="CMR">
      <data key="d0">2225334</data>
    </edge>
    <edge source="USA" target="CAN">
      <data key="d0">2468573495</data>
    </edge>
    <edge source="USA" target="CAF">
      <data key="d0">125208</data>
    </edge>
    <edge source="USA" target="LKA">
      <data key="d0">1404105</data>
    </edge>
    <edge source="USA" target="CHL">
      <data key="d0">59456024</data>
    </edge>
    <edge source="USA" target="CHN">
      <data key="d0">196047194</data>
    </edge>
    <edge source="USA" target="COL">
      <data key="d0">80953394</data>
    </edge>
    <edge source="USA" target="CRI">
      <data key="d0">33570953</data>
    </edge>
    <edge source="USA" target="HRV">
      <data key="d0">5853963</data>
    </edge>
    <edge source="USA" target="CZE">
      <data key="d0">8042228</data>
    </edge>
    <edge source="USA" target="BEN">
      <data key="d0">4944949</data>
    </edge>
    <edge source="USA" target="DNK">
      <data key="d0">11875326</data>
    </edge>
    <edge source="USA" target="ECU">
      <data key="d0">26171808</data>
    </edge>
    <edge source="USA" target="SLV">
      <data key="d0">42963005</data>
    </edge>
    <edge source="USA" target="ETH">
      <data key="d0">9447955</data>
    </edge>
    <edge source="USA" target="EST">
      <data key="d0">1610227</data>
    </edge>
    <edge source="USA" target="FIN">
      <data key="d0">5663797</data>
    </edge>
    <edge source="USA" target="FRA">
      <data key="d0">25118005</data>
    </edge>
    <edge source="USA" target="GEO">
      <data key="d0">4325757</data>
    </edge>
    <edge source="USA" target="GMB">
      <data key="d0">6955238</data>
    </edge>
    <edge source="USA" target="PSE">
      <data key="d0">20124</data>
    </edge>
    <edge source="USA" target="DEU">
      <data key="d0">60203680</data>
    </edge>
    <edge source="USA" target="GHA">
      <data key="d0">4145379</data>
    </edge>
    <edge source="USA" target="GRC">
      <data key="d0">3340914</data>
    </edge>
    <edge source="USA" target="GTM">
      <data key="d0">56174219</data>
    </edge>
    <edge source="USA" target="HND">
      <data key="d0">54914968</data>
    </edge>
    <edge source="USA" target="HKG">
      <data key="d0">214106303</data>
    </edge>
    <edge source="USA" target="HUN">
      <data key="d0">5460052</data>
    </edge>
    <edge source="USA" target="IDN">
      <data key="d0">73892356</data>
    </edge>
    <edge source="USA" target="IRL">
      <data key="d0">34985132</data>
    </edge>
    <edge source="USA" target="ISR">
      <data key="d0">46403908</data>
    </edge>
    <edge source="USA" target="ITA">
      <data key="d0">12833948</data>
    </edge>
    <edge source="USA" target="CIV">
      <data key="d0">5584678</data>
    </edge>
    <edge source="USA" target="JAM">
      <data key="d0">44185675</data>
    </edge>
    <edge source="USA" target="JPN">
      <data key="d0">313290115</data>
    </edge>
    <edge source="USA" target="KAZ">
      <data key="d0">609306</data>
    </edge>
    <edge source="USA" target="JOR">
      <data key="d0">19480482</data>
    </edge>
    <edge source="USA" target="KOR">
      <data key="d0">270225001</data>
    </edge>
    <edge source="USA" target="KGZ">
      <data key="d0">72002</data>
    </edge>
    <edge source="USA" target="LBN">
      <data key="d0">15503504</data>
    </edge>
    <edge source="USA" target="LVA">
      <data key="d0">7613737</data>
    </edge>
    <edge source="USA" target="LTU">
      <data key="d0">705444</data>
    </edge>
    <edge source="USA" target="MDG">
      <data key="d0">800545</data>
    </edge>
    <edge source="USA" target="MWI">
      <data key="d0">4897791</data>
    </edge>
    <edge source="USA" target="MYS">
      <data key="d0">113291697</data>
    </edge>
    <edge source="USA" target="MRT">
      <data key="d0">1144471</data>
    </edge>
    <edge source="USA" target="MUS">
      <data key="d0">606662</data>
    </edge>
    <edge source="USA" target="MEX">
      <data key="d0">872898755</data>
    </edge>
    <edge source="USA" target="MDA">
      <data key="d0">151011</data>
    </edge>
    <edge source="USA" target="MAR">
      <data key="d0">2665392</data>
    </edge>
    <edge source="USA" target="MOZ">
      <data key="d0">301672</data>
    </edge>
    <edge source="USA" target="OMN">
      <data key="d0">4127543</data>
    </edge>
    <edge source="USA" target="NAM">
      <data key="d0">59119</data>
    </edge>
    <edge source="USA" target="NLD">
      <data key="d0">258582306</data>
    </edge>
    <edge source="USA" target="NZL">
      <data key="d0">51689503</data>
    </edge>
    <edge source="USA" target="NIC">
      <data key="d0">13909321</data>
    </edge>
    <edge source="USA" target="NER">
      <data key="d0">1718837</data>
    </edge>
    <edge source="USA" target="NOR">
      <data key="d0">8878251</data>
    </edge>
    <edge source="USA" target="PAK">
      <data key="d0">5973738</data>
    </edge>
    <edge source="USA" target="PAN">
      <data key="d0">59909844</data>
    </edge>
    <edge source="USA" target="PRY">
      <data key="d0">6420841</data>
    </edge>
    <edge source="USA" target="PER">
      <data key="d0">32176911</data>
    </edge>
    <edge source="USA" target="PHL">
      <data key="d0">82661368</data>
    </edge>
    <edge source="USA" target="POL">
      <data key="d0">10582598</data>
    </edge>
    <edge source="USA" target="PRT">
      <data key="d0">7771726</data>
    </edge>
    <edge source="USA" target="ROU">
      <data key="d0">3920973</data>
    </edge>
    <edge source="USA" target="RUS">
      <data key="d0">91823948</data>
    </edge>
    <edge source="USA" target="SAU">
      <data key="d0">78513636</data>
    </edge>
    <edge source="USA" target="SEN">
      <data key="d0">1856579</data>
    </edge>
    <edge source="USA" target="SRB">
      <data key="d0">3089357</data>
    </edge>
    <edge source="USA" target="IND">
      <data key="d0">46982218</data>
    </edge>
    <edge source="USA" target="SGP">
      <data key="d0">118562033</data>
    </edge>
    <edge source="USA" target="SVK">
      <data key="d0">505666</data>
    </edge>
    <edge source="USA" target="VNM">
      <data key="d0">51736784</data>
    </edge>
    <edge source="USA" target="SVN">
      <data key="d0">1164790</data>
    </edge>
    <edge source="USA" target="ZAF">
      <data key="d0">33530900</data>
    </edge>
    <edge source="USA" target="ZWE">
      <data key="d0">120789</data>
    </edge>
    <edge source="USA" target="ESP">
      <data key="d0">25635564</data>
    </edge>
    <edge source="USA" target="SWE">
      <data key="d0">33990007</data>
    </edge>
    <edge source="USA" target="CHE">
      <data key="d0">10434063</data>
    </edge>
    <edge source="USA" target="THA">
      <data key="d0">138406194</data>
    </edge>
    <edge source="USA" target="TGO">
      <data key="d0">3516626</data>
    </edge>
    <edge source="USA" target="ARE">
      <data key="d0">101157956</data>
    </edge>
    <edge source="USA" target="TUN">
      <data key="d0">544290</data>
    </edge>
    <edge source="USA" target="TUR">
      <data key="d0">32422335</data>
    </edge>
    <edge source="USA" target="UGA">
      <data key="d0">2221165</data>
    </edge>
    <edge source="USA" target="UKR">
      <data key="d0">8790179</data>
    </edge>
    <edge source="USA" target="MKD">
      <data key="d0">147017</data>
    </edge>
    <edge source="USA" target="EGY">
      <data key="d0">8515080</data>
    </edge>
    <edge source="USA" target="GBR">
      <data key="d0">139698729</data>
    </edge>
    <edge source="USA" target="TZA">
      <data key="d0">2389844</data>
    </edge>
    <edge source="USA" target="BFA">
      <data key="d0">2641827</data>
    </edge>
    <edge source="USA" target="URY">
      <data key="d0">11025082</data>
    </edge>
    <edge source="BFA" target="BEL">
      <data key="d0">11289</data>
    </edge>
    <edge source="BFA" target="CIV">
      <data key="d0">366706</data>
    </edge>
    <edge source="BFA" target="NER">
      <data key="d0">171551</data>
    </edge>
    <edge source="BFA" target="TGO">
      <data key="d0">165152</data>
    </edge>
    <edge source="URY" target="ARG">
      <data key="d0">10356026</data>
    </edge>
    <edge source="URY" target="AUS">
      <data key="d0">33997</data>
    </edge>
    <edge source="URY" target="BOL">
      <data key="d0">387168</data>
    </edge>
    <edge source="URY" target="BRA">
      <data key="d0">35002619</data>
    </edge>
    <edge source="URY" target="CAN">
      <data key="d0">229896</data>
    </edge>
    <edge source="URY" target="CHL">
      <data key="d0">7118886</data>
    </edge>
    <edge source="URY" target="CHN">
      <data key="d0">195848</data>
    </edge>
    <edge source="URY" target="COL">
      <data key="d0">24328</data>
    </edge>
    <edge source="URY" target="CRI">
      <data key="d0">112408</data>
    </edge>
    <edge source="URY" target="MEX">
      <data key="d0">2319579</data>
    </edge>
    <edge source="URY" target="PAN">
      <data key="d0">21941</data>
    </edge>
    <edge source="URY" target="PRY">
      <data key="d0">1300370</data>
    </edge>
    <edge source="URY" target="PER">
      <data key="d0">1300778</data>
    </edge>
    <edge source="URY" target="PHL">
      <data key="d0">59914</data>
    </edge>
    <edge source="URY" target="ESP">
      <data key="d0">12960</data>
    </edge>
    <edge source="URY" target="ARE">
      <data key="d0">34189</data>
    </edge>
    <edge source="URY" target="GBR">
      <data key="d0">18918</data>
    </edge>
    <edge source="URY" target="USA">
      <data key="d0">2037412</data>
    </edge>
    <edge source="ARM" target="FRA">
      <data key="d0">16008</data>
    </edge>
    <edge source="ARM" target="GEO">
      <data key="d0">49276</data>
    </edge>
    <edge source="ARM" target="KAZ">
      <data key="d0">33893</data>
    </edge>
    <edge source="ARM" target="KGZ">
      <data key="d0">12630</data>
    </edge>
    <edge source="ARM" target="RUS">
      <data key="d0">1115662</data>
    </edge>
    <edge source="ARM" target="ARE">
      <data key="d0">10629</data>
    </edge>
    <edge source="ARM" target="UKR">
      <data key="d0">18682</data>
    </edge>
    <edge source="ARM" target="USA">
      <data key="d0">51268</data>
    </edge>
    <edge source="GEO" target="AZE">
      <data key="d0">3467393</data>
    </edge>
    <edge source="GEO" target="ARM">
      <data key="d0">1371959</data>
    </edge>
    <edge source="GEO" target="CZE">
      <data key="d0">10840</data>
    </edge>
    <edge source="GEO" target="EST">
      <data key="d0">10527</data>
    </edge>
    <edge source="GEO" target="DEU">
      <data key="d0">16479</data>
    </edge>
    <edge source="GEO" target="KAZ">
      <data key="d0">34378</data>
    </edge>
    <edge source="GEO" target="RUS">
      <data key="d0">1323079</data>
    </edge>
    <edge source="GEO" target="UKR">
      <data key="d0">60069</data>
    </edge>
    <edge source="GEO" target="USA">
      <data key="d0">26415</data>
    </edge>
    <edge source="KAZ" target="BLR">
      <data key="d0">392910</data>
    </edge>
    <edge source="KAZ" target="GEO">
      <data key="d0">2325800</data>
    </edge>
    <edge source="KAZ" target="KGZ">
      <data key="d0">34238200</data>
    </edge>
    <edge source="KAZ" target="LTU">
      <data key="d0">13500</data>
    </edge>
    <edge source="KAZ" target="RUS">
      <data key="d0">6342110</data>
    </edge>
    <edge source="KAZ" target="UKR">
      <data key="d0">13600</data>
    </edge>
    <edge source="KGZ" target="DEU">
      <data key="d0">41586</data>
    </edge>
    <edge source="KGZ" target="KAZ">
      <data key="d0">938485</data>
    </edge>
    <edge source="KGZ" target="ROU">
      <data key="d0">41682</data>
    </edge>
    <edge source="KGZ" target="RUS">
      <data key="d0">2912996</data>
    </edge>
    <edge source="KGZ" target="SVN">
      <data key="d0">10783</data>
    </edge>
    <edge source="KGZ" target="TUR">
      <data key="d0">70356</data>
    </edge>
    <edge source="KGZ" target="UKR">
      <data key="d0">74322</data>
    </edge>
    <edge source="UKR" target="ALB">
      <data key="d0">343799</data>
    </edge>
    <edge source="UKR" target="AZE">
      <data key="d0">29344568</data>
    </edge>
    <edge source="UKR" target="AUT">
      <data key="d0">724382</data>
    </edge>
    <edge source="UKR" target="ARM">
      <data key="d0">10341375</data>
    </edge>
    <edge source="UKR" target="BEL">
      <data key="d0">99929</data>
    </edge>
    <edge source="UKR" target="BGR">
      <data key="d0">2344591</data>
    </edge>
    <edge source="UKR" target="BLR">
      <data key="d0">10352149</data>
    </edge>
    <edge source="UKR" target="CAN">
      <data key="d0">77763</data>
    </edge>
    <edge source="UKR" target="CZE">
      <data key="d0">3366409</data>
    </edge>
    <edge source="UKR" target="DNK">
      <data key="d0">67275</data>
    </edge>
    <edge source="UKR" target="EST">
      <data key="d0">118717</data>
    </edge>
    <edge source="UKR" target="GEO">
      <data key="d0">22724457</data>
    </edge>
    <edge source="UKR" target="GMB">
      <data key="d0">104919</data>
    </edge>
    <edge source="UKR" target="DEU">
      <data key="d0">3280517</data>
    </edge>
    <edge source="UKR" target="GRC">
      <data key="d0">48390</data>
    </edge>
    <edge source="UKR" target="HUN">
      <data key="d0">1135769</data>
    </edge>
    <edge source="UKR" target="ISR">
      <data key="d0">1223676</data>
    </edge>
    <edge source="UKR" target="ITA">
      <data key="d0">38209</data>
    </edge>
    <edge source="UKR" target="CIV">
      <data key="d0">21875</data>
    </edge>
    <edge source="UKR" target="KAZ">
      <data key="d0">33971238</data>
    </edge>
    <edge source="UKR" target="JOR">
      <data key="d0">1199220</data>
    </edge>
    <edge source="UKR" target="KGZ">
      <data key="d0">3048941</data>
    </edge>
    <edge source="UKR" target="LBN">
      <data key="d0">842637</data>
    </edge>
    <edge source="UKR" target="LVA">
      <data key="d0">3654025</data>
    </edge>
    <edge source="UKR" target="LTU">
      <data key="d0">3311562</data>
    </edge>
    <edge source="UKR" target="MDA">
      <data key="d0">31176245</data>
    </edge>
    <edge source="UKR" target="NLD">
      <data key="d0">750004</data>
    </edge>
    <edge source="UKR" target="NZL">
      <data key="d0">23589</data>
    </edge>
    <edge source="UKR" target="PAN">
      <data key="d0">28009</data>
    </edge>
    <edge source="UKR" target="POL">
      <data key="d0">5351512</data>
    </edge>
    <edge source="UKR" target="ROU">
      <data key="d0">2807634</data>
    </edge>
    <edge source="UKR" target="RUS">
      <data key="d0">99813069</data>
    </edge>
    <edge source="UKR" target="SRB">
      <data key="d0">78045</data>
    </edge>
    <edge source="UKR" target="IND">
      <data key="d0">27814</data>
    </edge>
    <edge source="UKR" target="SVK">
      <data key="d0">722504</data>
    </edge>
    <edge source="UKR" target="ESP">
      <data key="d0">855629</data>
    </edge>
    <edge source="UKR" target="TGO">
      <data key="d0">21989</data>
    </edge>
    <edge source="UKR" target="ARE">
      <data key="d0">104033</data>
    </edge>
    <edge source="UKR" target="TUR">
      <data key="d0">196007</data>
    </edge>
    <edge source="UKR" target="EGY">
      <data key="d0">1912278</data>
    </edge>
    <edge source="UKR" target="GBR">
      <data key="d0">63339</data>
    </edge>
    <edge source="UKR" target="USA">
      <data key="d0">347603</data>
    </edge>
    <edge source="AZE" target="AUS">
      <data key="d0">14628</data>
    </edge>
    <edge source="AZE" target="GEO">
      <data key="d0">3438784</data>
    </edge>
    <edge source="AZE" target="ISR">
      <data key="d0">70921</data>
    </edge>
    <edge source="AZE" target="LVA">
      <data key="d0">209444</data>
    </edge>
    <edge source="AZE" target="LTU">
      <data key="d0">15504</data>
    </edge>
    <edge source="AZE" target="NZL">
      <data key="d0">12000</data>
    </edge>
    <edge source="AZE" target="RUS">
      <data key="d0">1406655</data>
    </edge>
    <edge source="AZE" target="UKR">
      <data key="d0">20340</data>
    </edge>
    <edge source="LKA" target="ALB">
      <data key="d0">191276</data>
    </edge>
    <edge source="LKA" target="AZE">
      <data key="d0">25232</data>
    </edge>
    <edge source="LKA" target="AUS">
      <data key="d0">1704308</data>
    </edge>
    <edge source="LKA" target="ARM">
      <data key="d0">51913</data>
    </edge>
    <edge source="LKA" target="BEL">
      <data key="d0">715752</data>
    </edge>
    <edge source="LKA" target="BGR">
      <data key="d0">13966</data>
    </edge>
    <edge source="LKA" target="BLR">
      <data key="d0">21932</data>
    </edge>
    <edge source="LKA" target="CAN">
      <data key="d0">879459</data>
    </edge>
    <edge source="LKA" target="CHL">
      <data key="d0">124470</data>
    </edge>
    <edge source="LKA" target="CHN">
      <data key="d0">131181</data>
    </edge>
    <edge source="LKA" target="CZE">
      <data key="d0">226511</data>
    </edge>
    <edge source="LKA" target="DNK">
      <data key="d0">261324</data>
    </edge>
    <edge source="LKA" target="FIN">
      <data key="d0">73601</data>
    </edge>
    <edge source="LKA" target="FRA">
      <data key="d0">163275</data>
    </edge>
    <edge source="LKA" target="DEU">
      <data key="d0">276235</data>
    </edge>
    <edge source="LKA" target="GRC">
      <data key="d0">527847</data>
    </edge>
    <edge source="LKA" target="HKG">
      <data key="d0">30593</data>
    </edge>
    <edge source="LKA" target="HUN">
      <data key="d0">86662</data>
    </edge>
    <edge source="LKA" target="IDN">
      <data key="d0">97467</data>
    </edge>
    <edge source="LKA" target="IRL">
      <data key="d0">14854</data>
    </edge>
    <edge source="LKA" target="ISR">
      <data key="d0">149328</data>
    </edge>
    <edge source="LKA" target="ITA">
      <data key="d0">213838</data>
    </edge>
    <edge source="LKA" target="JPN">
      <data key="d0">879123</data>
    </edge>
    <edge source="LKA" target="JOR">
      <data key="d0">373829</data>
    </edge>
    <edge source="LKA" target="KOR">
      <data key="d0">280825</data>
    </edge>
    <edge source="LKA" target="LBN">
      <data key="d0">144423</data>
    </edge>
    <edge source="LKA" target="LTU">
      <data key="d0">89046</data>
    </edge>
    <edge source="LKA" target="MYS">
      <data key="d0">1064486</data>
    </edge>
    <edge source="LKA" target="MEX">
      <data key="d0">32359</data>
    </edge>
    <edge source="LKA" target="MDA">
      <data key="d0">31407</data>
    </edge>
    <edge source="LKA" target="OMN">
      <data key="d0">197476</data>
    </edge>
    <edge source="LKA" target="NLD">
      <data key="d0">1949457</data>
    </edge>
    <edge source="LKA" target="NZL">
      <data key="d0">197538</data>
    </edge>
    <edge source="LKA" target="NOR">
      <data key="d0">45869</data>
    </edge>
    <edge source="LKA" target="PHL">
      <data key="d0">18176</data>
    </edge>
    <edge source="LKA" target="POL">
      <data key="d0">79260</data>
    </edge>
    <edge source="LKA" target="ROU">
      <data key="d0">44158</data>
    </edge>
    <edge source="LKA" target="RUS">
      <data key="d0">404510</data>
    </edge>
    <edge source="LKA" target="SAU">
      <data key="d0">799638</data>
    </edge>
    <edge source="LKA" target="IND">
      <data key="d0">1332781</data>
    </edge>
    <edge source="LKA" target="SGP">
      <data key="d0">201324</data>
    </edge>
    <edge source="LKA" target="SVK">
      <data key="d0">72678</data>
    </edge>
    <edge source="LKA" target="VNM">
      <data key="d0">30838</data>
    </edge>
    <edge source="LKA" target="ZAF">
      <data key="d0">60497</data>
    </edge>
    <edge source="LKA" target="ESP">
      <data key="d0">67307</data>
    </edge>
    <edge source="LKA" target="SWE">
      <data key="d0">105484</data>
    </edge>
    <edge source="LKA" target="CHE">
      <data key="d0">128807</data>
    </edge>
    <edge source="LKA" target="THA">
      <data key="d0">103735</data>
    </edge>
    <edge source="LKA" target="ARE">
      <data key="d0">25579670</data>
    </edge>
    <edge source="LKA" target="TUN">
      <data key="d0">20667</data>
    </edge>
    <edge source="LKA" target="TUR">
      <data key="d0">56309</data>
    </edge>
    <edge source="LKA" target="UKR">
      <data key="d0">162832</data>
    </edge>
    <edge source="LKA" target="EGY">
      <data key="d0">14235</data>
    </edge>
    <edge source="LKA" target="GBR">
      <data key="d0">1755150</data>
    </edge>
    <edge source="LKA" target="USA">
      <data key="d0">2081396</data>
    </edge>
    <edge source="HRV" target="ALB">
      <data key="d0">841490</data>
    </edge>
    <edge source="HRV" target="AZE">
      <data key="d0">41013</data>
    </edge>
    <edge source="HRV" target="AUS">
      <data key="d0">4489325</data>
    </edge>
    <edge source="HRV" target="AUT">
      <data key="d0">13332086</data>
    </edge>
    <edge source="HRV" target="ARM">
      <data key="d0">30392</data>
    </edge>
    <edge source="HRV" target="BGR">
      <data key="d0">744202</data>
    </edge>
    <edge source="HRV" target="BLR">
      <data key="d0">26654</data>
    </edge>
    <edge source="HRV" target="CAN">
      <data key="d0">1731110</data>
    </edge>
    <edge source="HRV" target="CHN">
      <data key="d0">38634</data>
    </edge>
    <edge source="HRV" target="CZE">
      <data key="d0">2470704</data>
    </edge>
    <edge source="HRV" target="DNK">
      <data key="d0">16457</data>
    </edge>
    <edge source="HRV" target="EST">
      <data key="d0">285053</data>
    </edge>
    <edge source="HRV" target="FRA">
      <data key="d0">309517</data>
    </edge>
    <edge source="HRV" target="DEU">
      <data key="d0">23180562</data>
    </edge>
    <edge source="HRV" target="GRC">
      <data key="d0">22236</data>
    </edge>
    <edge source="HRV" target="HUN">
      <data key="d0">2983893</data>
    </edge>
    <edge source="HRV" target="IRL">
      <data key="d0">75946</data>
    </edge>
    <edge source="HRV" target="ISR">
      <data key="d0">51065</data>
    </edge>
    <edge source="HRV" target="ITA">
      <data key="d0">1191841</data>
    </edge>
    <edge source="HRV" target="KAZ">
      <data key="d0">867454</data>
    </edge>
    <edge source="HRV" target="JOR">
      <data key="d0">44232</data>
    </edge>
    <edge source="HRV" target="KOR">
      <data key="d0">60498</data>
    </edge>
    <edge source="HRV" target="KGZ">
      <data key="d0">35996</data>
    </edge>
    <edge source="HRV" target="LBN">
      <data key="d0">188693</data>
    </edge>
    <edge source="HRV" target="LVA">
      <data key="d0">770912</data>
    </edge>
    <edge source="HRV" target="LTU">
      <data key="d0">550386</data>
    </edge>
    <edge source="HRV" target="NLD">
      <data key="d0">75272</data>
    </edge>
    <edge source="HRV" target="POL">
      <data key="d0">6464018</data>
    </edge>
    <edge source="HRV" target="ROU">
      <data key="d0">650830</data>
    </edge>
    <edge source="HRV" target="RUS">
      <data key="d0">12643007</data>
    </edge>
    <edge source="HRV" target="SRB">
      <data key="d0">20847116</data>
    </edge>
    <edge source="HRV" target="SVK">
      <data key="d0">2286606</data>
    </edge>
    <edge source="HRV" target="VNM">
      <data key="d0">1443466</data>
    </edge>
    <edge source="HRV" target="SVN">
      <data key="d0">25425896</data>
    </edge>
    <edge source="HRV" target="ESP">
      <data key="d0">293064</data>
    </edge>
    <edge source="HRV" target="SWE">
      <data key="d0">1820685</data>
    </edge>
    <edge source="HRV" target="CHE">
      <data key="d0">1166388</data>
    </edge>
    <edge source="HRV" target="TUR">
      <data key="d0">208814</data>
    </edge>
    <edge source="HRV" target="UKR">
      <data key="d0">1706313</data>
    </edge>
    <edge source="HRV" target="MKD">
      <data key="d0">10029639</data>
    </edge>
    <edge source="HRV" target="GBR">
      <data key="d0">709476</data>
    </edge>
    <edge source="HRV" target="USA">
      <data key="d0">5504665</data>
    </edge>
    <edge source="DNK" target="ALB">
      <data key="d0">835310</data>
    </edge>
    <edge source="DNK" target="DZA">
      <data key="d0">1441388</data>
    </edge>
    <edge source="DNK" target="AZE">
      <data key="d0">11368738</data>
    </edge>
    <edge source="DNK" target="ARG">
      <data key="d0">7068195</data>
    </edge>
    <edge source="DNK" target="AUS">
      <data key="d0">27058658</data>
    </edge>
    <edge source="DNK" target="AUT">
      <data key="d0">5289817</data>
    </edge>
    <edge source="DNK" target="ARM">
      <data key="d0">224650</data>
    </edge>
    <edge source="DNK" target="BEL">
      <data key="d0">11671490</data>
    </edge>
    <edge source="DNK" target="BOL">
      <data key="d0">42039</data>
    </edge>
    <edge source="DNK" target="BRA">
      <data key="d0">661885</data>
    </edge>
    <edge source="DNK" target="BGR">
      <data key="d0">2487624</data>
    </edge>
    <edge source="DNK" target="BLR">
      <data key="d0">3215057</data>
    </edge>
    <edge source="DNK" target="CMR">
      <data key="d0">48542</data>
    </edge>
    <edge source="DNK" target="CAN">
      <data key="d0">6609958</data>
    </edge>
    <edge source="DNK" target="LKA">
      <data key="d0">2444536</data>
    </edge>
    <edge source="DNK" target="CHL">
      <data key="d0">7836989</data>
    </edge>
    <edge source="DNK" target="CHN">
      <data key="d0">47993656</data>
    </edge>
    <edge source="DNK" target="COL">
      <data key="d0">551601</data>
    </edge>
    <edge source="DNK" target="CRI">
      <data key="d0">825180</data>
    </edge>
    <edge source="DNK" target="HRV">
      <data key="d0">2518951</data>
    </edge>
    <edge source="DNK" target="CZE">
      <data key="d0">9395322</data>
    </edge>
    <edge source="DNK" target="ECU">
      <data key="d0">655622</data>
    </edge>
    <edge source="DNK" target="ETH">
      <data key="d0">265723</data>
    </edge>
    <edge source="DNK" target="EST">
      <data key="d0">6293056</data>
    </edge>
    <edge source="DNK" target="FIN">
      <data key="d0">25227418</data>
    </edge>
    <edge source="DNK" target="FRA">
      <data key="d0">51607561</data>
    </edge>
    <edge source="DNK" target="GEO">
      <data key="d0">1310693</data>
    </edge>
    <edge source="DNK" target="GMB">
      <data key="d0">107597</data>
    </edge>
    <edge source="DNK" target="PSE">
      <data key="d0">1289418</data>
    </edge>
    <edge source="DNK" target="DEU">
      <data key="d0">196639673</data>
    </edge>
    <edge source="DNK" target="GHA">
      <data key="d0">202931</data>
    </edge>
    <edge source="DNK" target="GRC">
      <data key="d0">51724794</data>
    </edge>
    <edge source="DNK" target="GTM">
      <data key="d0">100737</data>
    </edge>
    <edge source="DNK" target="HND">
      <data key="d0">1372716</data>
    </edge>
    <edge source="DNK" target="HKG">
      <data key="d0">2853241</data>
    </edge>
    <edge source="DNK" target="HUN">
      <data key="d0">4225006</data>
    </edge>
    <edge source="DNK" target="IDN">
      <data key="d0">2282922</data>
    </edge>
    <edge source="DNK" target="IRL">
      <data key="d0">6777809</data>
    </edge>
    <edge source="DNK" target="ISR">
      <data key="d0">21562421</data>
    </edge>
    <edge source="DNK" target="ITA">
      <data key="d0">9209830</data>
    </edge>
    <edge source="DNK" target="CIV">
      <data key="d0">479128</data>
    </edge>
    <edge source="DNK" target="JAM">
      <data key="d0">74933</data>
    </edge>
    <edge source="DNK" target="JPN">
      <data key="d0">12604267</data>
    </edge>
    <edge source="DNK" target="KAZ">
      <data key="d0">2189252</data>
    </edge>
    <edge source="DNK" target="JOR">
      <data key="d0">4692190</data>
    </edge>
    <edge source="DNK" target="KOR">
      <data key="d0">7307167</data>
    </edge>
    <edge source="DNK" target="KGZ">
      <data key="d0">18643</data>
    </edge>
    <edge source="DNK" target="LBN">
      <data key="d0">19031717</data>
    </edge>
    <edge source="DNK" target="LVA">
      <data key="d0">3344751</data>
    </edge>
    <edge source="DNK" target="LTU">
      <data key="d0">5118654</data>
    </edge>
    <edge source="DNK" target="MDG">
      <data key="d0">277429</data>
    </edge>
    <edge source="DNK" target="MYS">
      <data key="d0">21764653</data>
    </edge>
    <edge source="DNK" target="MUS">
      <data key="d0">1684246</data>
    </edge>
    <edge source="DNK" target="MEX">
      <data key="d0">8281924</data>
    </edge>
    <edge source="DNK" target="MDA">
      <data key="d0">755852</data>
    </edge>
    <edge source="DNK" target="MAR">
      <data key="d0">32497</data>
    </edge>
    <edge source="DNK" target="OMN">
      <data key="d0">14282540</data>
    </edge>
    <edge source="DNK" target="NAM">
      <data key="d0">32158</data>
    </edge>
    <edge source="DNK" target="NLD">
      <data key="d0">28377469</data>
    </edge>
    <edge source="DNK" target="NZL">
      <data key="d0">1478272</data>
    </edge>
    <edge source="DNK" target="NIC">
      <data key="d0">481913</data>
    </edge>
    <edge source="DNK" target="NOR">
      <data key="d0">46327710</data>
    </edge>
    <edge source="DNK" target="PAK">
      <data key="d0">8155706</data>
    </edge>
    <edge source="DNK" target="PAN">
      <data key="d0">5742146</data>
    </edge>
    <edge source="DNK" target="PER">
      <data key="d0">3622430</data>
    </edge>
    <edge source="DNK" target="PHL">
      <data key="d0">1501216</data>
    </edge>
    <edge source="DNK" target="POL">
      <data key="d0">21521291</data>
    </edge>
    <edge source="DNK" target="PRT">
      <data key="d0">19099484</data>
    </edge>
    <edge source="DNK" target="ROU">
      <data key="d0">18960554</data>
    </edge>
    <edge source="DNK" target="RUS">
      <data key="d0">75099864</data>
    </edge>
    <edge source="DNK" target="SAU">
      <data key="d0">178072856</data>
    </edge>
    <edge source="DNK" target="SEN">
      <data key="d0">1314498</data>
    </edge>
    <edge source="DNK" target="SRB">
      <data key="d0">816444</data>
    </edge>
    <edge source="DNK" target="IND">
      <data key="d0">4550167</data>
    </edge>
    <edge source="DNK" target="SGP">
      <data key="d0">2343838</data>
    </edge>
    <edge source="DNK" target="SVK">
      <data key="d0">1980881</data>
    </edge>
    <edge source="DNK" target="VNM">
      <data key="d0">16746009</data>
    </edge>
    <edge source="DNK" target="SVN">
      <data key="d0">2135051</data>
    </edge>
    <edge source="DNK" target="ZAF">
      <data key="d0">8531082</data>
    </edge>
    <edge source="DNK" target="ZWE">
      <data key="d0">411534</data>
    </edge>
    <edge source="DNK" target="ESP">
      <data key="d0">32003201</data>
    </edge>
    <edge source="DNK" target="SWE">
      <data key="d0">120813762</data>
    </edge>
    <edge source="DNK" target="CHE">
      <data key="d0">7448830</data>
    </edge>
    <edge source="DNK" target="THA">
      <data key="d0">4828159</data>
    </edge>
    <edge source="DNK" target="TGO">
      <data key="d0">183433</data>
    </edge>
    <edge source="DNK" target="ARE">
      <data key="d0">33178155</data>
    </edge>
    <edge source="DNK" target="TUN">
      <data key="d0">266453</data>
    </edge>
    <edge source="DNK" target="TUR">
      <data key="d0">2454429</data>
    </edge>
    <edge source="DNK" target="UGA">
      <data key="d0">386850</data>
    </edge>
    <edge source="DNK" target="UKR">
      <data key="d0">13397237</data>
    </edge>
    <edge source="DNK" target="MKD">
      <data key="d0">2261295</data>
    </edge>
    <edge source="DNK" target="EGY">
      <data key="d0">5010801</data>
    </edge>
    <edge source="DNK" target="GBR">
      <data key="d0">382680864</data>
    </edge>
    <edge source="DNK" target="TZA">
      <data key="d0">122597</data>
    </edge>
    <edge source="DNK" target="USA">
      <data key="d0">65491521</data>
    </edge>
    <edge source="DNK" target="URY">
      <data key="d0">97327</data>
    </edge>
    <edge source="FIN" target="AZE">
      <data key="d0">80718</data>
    </edge>
    <edge source="FIN" target="AUT">
      <data key="d0">19696</data>
    </edge>
    <edge source="FIN" target="BEL">
      <data key="d0">209798</data>
    </edge>
    <edge source="FIN" target="CAN">
      <data key="d0">22227</data>
    </edge>
    <edge source="FIN" target="CZE">
      <data key="d0">17353</data>
    </edge>
    <edge source="FIN" target="DNK">
      <data key="d0">3677075</data>
    </edge>
    <edge source="FIN" target="EST">
      <data key="d0">17622727</data>
    </edge>
    <edge source="FIN" target="FRA">
      <data key="d0">20695</data>
    </edge>
    <edge source="FIN" target="DEU">
      <data key="d0">2721813</data>
    </edge>
    <edge source="FIN" target="GRC">
      <data key="d0">74506</data>
    </edge>
    <edge source="FIN" target="HUN">
      <data key="d0">455892</data>
    </edge>
    <edge source="FIN" target="IRL">
      <data key="d0">677377</data>
    </edge>
    <edge source="FIN" target="ISR">
      <data key="d0">44042</data>
    </edge>
    <edge source="FIN" target="JPN">
      <data key="d0">44551</data>
    </edge>
    <edge source="FIN" target="KAZ">
      <data key="d0">630149</data>
    </edge>
    <edge source="FIN" target="KOR">
      <data key="d0">72596</data>
    </edge>
    <edge source="FIN" target="LBN">
      <data key="d0">221895</data>
    </edge>
    <edge source="FIN" target="LVA">
      <data key="d0">4428928</data>
    </edge>
    <edge source="FIN" target="LTU">
      <data key="d0">617951</data>
    </edge>
    <edge source="FIN" target="MDA">
      <data key="d0">41537</data>
    </edge>
    <edge source="FIN" target="NLD">
      <data key="d0">4768023</data>
    </edge>
    <edge source="FIN" target="NOR">
      <data key="d0">4444528</data>
    </edge>
    <edge source="FIN" target="PAN">
      <data key="d0">62699</data>
    </edge>
    <edge source="FIN" target="PHL">
      <data key="d0">79177</data>
    </edge>
    <edge source="FIN" target="POL">
      <data key="d0">1037179</data>
    </edge>
    <edge source="FIN" target="PRT">
      <data key="d0">283237</data>
    </edge>
    <edge source="FIN" target="RUS">
      <data key="d0">16493045</data>
    </edge>
    <edge source="FIN" target="SRB">
      <data key="d0">15762</data>
    </edge>
    <edge source="FIN" target="SVK">
      <data key="d0">26028</data>
    </edge>
    <edge source="FIN" target="SVN">
      <data key="d0">30141</data>
    </edge>
    <edge source="FIN" target="ESP">
      <data key="d0">1037620</data>
    </edge>
    <edge source="FIN" target="SWE">
      <data key="d0">13608712</data>
    </edge>
    <edge source="FIN" target="CHE">
      <data key="d0">353027</data>
    </edge>
    <edge source="FIN" target="UKR">
      <data key="d0">623523</data>
    </edge>
    <edge source="FIN" target="GBR">
      <data key="d0">25505582</data>
    </edge>
    <edge source="FIN" target="USA">
      <data key="d0">862702</data>
    </edge>
    <edge source="HKG" target="DZA">
      <data key="d0">29984</data>
    </edge>
    <edge source="HKG" target="ARG">
      <data key="d0">142287</data>
    </edge>
    <edge source="HKG" target="AUS">
      <data key="d0">20159176</data>
    </edge>
    <edge source="HKG" target="BEL">
      <data key="d0">1745517</data>
    </edge>
    <edge source="HKG" target="BOL">
      <data key="d0">30037</data>
    </edge>
    <edge source="HKG" target="BWA">
      <data key="d0">18675</data>
    </edge>
    <edge source="HKG" target="BRA">
      <data key="d0">480433</data>
    </edge>
    <edge source="HKG" target="KHM">
      <data key="d0">244710</data>
    </edge>
    <edge source="HKG" target="CMR">
      <data key="d0">20211</data>
    </edge>
    <edge source="HKG" target="CAN">
      <data key="d0">16358805</data>
    </edge>
    <edge source="HKG" target="CHL">
      <data key="d0">68856</data>
    </edge>
    <edge source="HKG" target="CHN">
      <data key="d0">80455191</data>
    </edge>
    <edge source="HKG" target="COL">
      <data key="d0">205911</data>
    </edge>
    <edge source="HKG" target="CRI">
      <data key="d0">161437</data>
    </edge>
    <edge source="HKG" target="BEN">
      <data key="d0">15598</data>
    </edge>
    <edge source="HKG" target="DNK">
      <data key="d0">44388</data>
    </edge>
    <edge source="HKG" target="ECU">
      <data key="d0">181665</data>
    </edge>
    <edge source="HKG" target="SLV">
      <data key="d0">44880</data>
    </edge>
    <edge source="HKG" target="FIN">
      <data key="d0">175878</data>
    </edge>
    <edge source="HKG" target="FRA">
      <data key="d0">4476901</data>
    </edge>
    <edge source="HKG" target="DEU">
      <data key="d0">607318</data>
    </edge>
    <edge source="HKG" target="GHA">
      <data key="d0">55057</data>
    </edge>
    <edge source="HKG" target="GRC">
      <data key="d0">168123</data>
    </edge>
    <edge source="HKG" target="GTM">
      <data key="d0">212692</data>
    </edge>
    <edge source="HKG" target="HND">
      <data key="d0">245408</data>
    </edge>
    <edge source="HKG" target="HUN">
      <data key="d0">80387</data>
    </edge>
    <edge source="HKG" target="IDN">
      <data key="d0">1114746</data>
    </edge>
    <edge source="HKG" target="IRL">
      <data key="d0">983580</data>
    </edge>
    <edge source="HKG" target="ISR">
      <data key="d0">126737</data>
    </edge>
    <edge source="HKG" target="ITA">
      <data key="d0">754363</data>
    </edge>
    <edge source="HKG" target="JAM">
      <data key="d0">399140</data>
    </edge>
    <edge source="HKG" target="JPN">
      <data key="d0">16037241</data>
    </edge>
    <edge source="HKG" target="KOR">
      <data key="d0">11080307</data>
    </edge>
    <edge source="HKG" target="LBN">
      <data key="d0">106004</data>
    </edge>
    <edge source="HKG" target="MDG">
      <data key="d0">59012</data>
    </edge>
    <edge source="HKG" target="MYS">
      <data key="d0">6345294</data>
    </edge>
    <edge source="HKG" target="MUS">
      <data key="d0">263115</data>
    </edge>
    <edge source="HKG" target="OMN">
      <data key="d0">273299</data>
    </edge>
    <edge source="HKG" target="NLD">
      <data key="d0">9692648</data>
    </edge>
    <edge source="HKG" target="NZL">
      <data key="d0">2080710</data>
    </edge>
    <edge source="HKG" target="NOR">
      <data key="d0">359833</data>
    </edge>
    <edge source="HKG" target="PAN">
      <data key="d0">903884</data>
    </edge>
    <edge source="HKG" target="PRY">
      <data key="d0">12584</data>
    </edge>
    <edge source="HKG" target="PER">
      <data key="d0">1016330</data>
    </edge>
    <edge source="HKG" target="PHL">
      <data key="d0">3154791</data>
    </edge>
    <edge source="HKG" target="POL">
      <data key="d0">66050</data>
    </edge>
    <edge source="HKG" target="PRT">
      <data key="d0">73293</data>
    </edge>
    <edge source="HKG" target="RUS">
      <data key="d0">330854</data>
    </edge>
    <edge source="HKG" target="SAU">
      <data key="d0">95631</data>
    </edge>
    <edge source="HKG" target="IND">
      <data key="d0">464903</data>
    </edge>
    <edge source="HKG" target="SGP">
      <data key="d0">5948435</data>
    </edge>
    <edge source="HKG" target="VNM">
      <data key="d0">6611774</data>
    </edge>
    <edge source="HKG" target="ZAF">
      <data key="d0">1588952</data>
    </edge>
    <edge source="HKG" target="ESP">
      <data key="d0">838458</data>
    </edge>
    <edge source="HKG" target="SWE">
      <data key="d0">436432</data>
    </edge>
    <edge source="HKG" target="CHE">
      <data key="d0">447475</data>
    </edge>
    <edge source="HKG" target="THA">
      <data key="d0">544171</data>
    </edge>
    <edge source="HKG" target="ARE">
      <data key="d0">308156</data>
    </edge>
    <edge source="HKG" target="TUR">
      <data key="d0">374936</data>
    </edge>
    <edge source="HKG" target="UGA">
      <data key="d0">70514</data>
    </edge>
    <edge source="HKG" target="EGY">
      <data key="d0">12216</data>
    </edge>
    <edge source="HKG" target="GBR">
      <data key="d0">19636096</data>
    </edge>
    <edge source="HKG" target="USA">
      <data key="d0">59225177</data>
    </edge>
    <edge source="HKG" target="URY">
      <data key="d0">28608</data>
    </edge>
    <edge source="IDN" target="ALB">
      <data key="d0">352774</data>
    </edge>
    <edge source="IDN" target="DZA">
      <data key="d0">38708278</data>
    </edge>
    <edge source="IDN" target="ARG">
      <data key="d0">591015</data>
    </edge>
    <edge source="IDN" target="AUS">
      <data key="d0">35438711</data>
    </edge>
    <edge source="IDN" target="BEL">
      <data key="d0">152000</data>
    </edge>
    <edge source="IDN" target="BRA">
      <data key="d0">3832946</data>
    </edge>
    <edge source="IDN" target="BGR">
      <data key="d0">15208134</data>
    </edge>
    <edge source="IDN" target="BDI">
      <data key="d0">195086</data>
    </edge>
    <edge source="IDN" target="KHM">
      <data key="d0">2112102</data>
    </edge>
    <edge source="IDN" target="CMR">
      <data key="d0">1292437</data>
    </edge>
    <edge source="IDN" target="CAN">
      <data key="d0">5549015</data>
    </edge>
    <edge source="IDN" target="LKA">
      <data key="d0">9700356</data>
    </edge>
    <edge source="IDN" target="CHL">
      <data key="d0">1410339</data>
    </edge>
    <edge source="IDN" target="CHN">
      <data key="d0">338371938</data>
    </edge>
    <edge source="IDN" target="COL">
      <data key="d0">425048</data>
    </edge>
    <edge source="IDN" target="HRV">
      <data key="d0">2907604</data>
    </edge>
    <edge source="IDN" target="CZE">
      <data key="d0">695182</data>
    </edge>
    <edge source="IDN" target="BEN">
      <data key="d0">1902574</data>
    </edge>
    <edge source="IDN" target="DNK">
      <data key="d0">25115902</data>
    </edge>
    <edge source="IDN" target="ECU">
      <data key="d0">279992</data>
    </edge>
    <edge source="IDN" target="ETH">
      <data key="d0">510048</data>
    </edge>
    <edge source="IDN" target="EST">
      <data key="d0">131499</data>
    </edge>
    <edge source="IDN" target="FIN">
      <data key="d0">496953</data>
    </edge>
    <edge source="IDN" target="FRA">
      <data key="d0">1943441</data>
    </edge>
    <edge source="IDN" target="GEO">
      <data key="d0">693708</data>
    </edge>
    <edge source="IDN" target="GMB">
      <data key="d0">1164776</data>
    </edge>
    <edge source="IDN" target="DEU">
      <data key="d0">921238</data>
    </edge>
    <edge source="IDN" target="GHA">
      <data key="d0">9677763</data>
    </edge>
    <edge source="IDN" target="GRC">
      <data key="d0">2660190</data>
    </edge>
    <edge source="IDN" target="HND">
      <data key="d0">190334</data>
    </edge>
    <edge source="IDN" target="HKG">
      <data key="d0">76996420</data>
    </edge>
    <edge source="IDN" target="HUN">
      <data key="d0">30600</data>
    </edge>
    <edge source="IDN" target="IRL">
      <data key="d0">2085812</data>
    </edge>
    <edge source="IDN" target="ISR">
      <data key="d0">11903573</data>
    </edge>
    <edge source="IDN" target="ITA">
      <data key="d0">1483024</data>
    </edge>
    <edge source="IDN" target="CIV">
      <data key="d0">614564</data>
    </edge>
    <edge source="IDN" target="JAM">
      <data key="d0">3577287</data>
    </edge>
    <edge source="IDN" target="JPN">
      <data key="d0">16156269</data>
    </edge>
    <edge source="IDN" target="KAZ">
      <data key="d0">547270</data>
    </edge>
    <edge source="IDN" target="JOR">
      <data key="d0">6909345</data>
    </edge>
    <edge source="IDN" target="KOR">
      <data key="d0">13006345</data>
    </edge>
    <edge source="IDN" target="KGZ">
      <data key="d0">838672</data>
    </edge>
    <edge source="IDN" target="LBN">
      <data key="d0">1271198</data>
    </edge>
    <edge source="IDN" target="LVA">
      <data key="d0">998613</data>
    </edge>
    <edge source="IDN" target="LTU">
      <data key="d0">837669</data>
    </edge>
    <edge source="IDN" target="MDG">
      <data key="d0">3783631</data>
    </edge>
    <edge source="IDN" target="MWI">
      <data key="d0">252898</data>
    </edge>
    <edge source="IDN" target="MYS">
      <data key="d0">169376429</data>
    </edge>
    <edge source="IDN" target="MRT">
      <data key="d0">41924</data>
    </edge>
    <edge source="IDN" target="MUS">
      <data key="d0">570370</data>
    </edge>
    <edge source="IDN" target="MEX">
      <data key="d0">232836</data>
    </edge>
    <edge source="IDN" target="MDA">
      <data key="d0">310860</data>
    </edge>
    <edge source="IDN" target="MAR">
      <data key="d0">571140</data>
    </edge>
    <edge source="IDN" target="MOZ">
      <data key="d0">3940371</data>
    </edge>
    <edge source="IDN" target="OMN">
      <data key="d0">1473636</data>
    </edge>
    <edge source="IDN" target="NAM">
      <data key="d0">122821</data>
    </edge>
    <edge source="IDN" target="NLD">
      <data key="d0">15525413</data>
    </edge>
    <edge source="IDN" target="NZL">
      <data key="d0">12149333</data>
    </edge>
    <edge source="IDN" target="NIC">
      <data key="d0">556799</data>
    </edge>
    <edge source="IDN" target="NER">
      <data key="d0">373652</data>
    </edge>
    <edge source="IDN" target="NOR">
      <data key="d0">232915</data>
    </edge>
    <edge source="IDN" target="PAK">
      <data key="d0">8546014</data>
    </edge>
    <edge source="IDN" target="PAN">
      <data key="d0">155043</data>
    </edge>
    <edge source="IDN" target="PER">
      <data key="d0">2453883</data>
    </edge>
    <edge source="IDN" target="PHL">
      <data key="d0">36794484</data>
    </edge>
    <edge source="IDN" target="POL">
      <data key="d0">1362503</data>
    </edge>
    <edge source="IDN" target="ROU">
      <data key="d0">3919921</data>
    </edge>
    <edge source="IDN" target="RUS">
      <data key="d0">32318444</data>
    </edge>
    <edge source="IDN" target="SAU">
      <data key="d0">77618671</data>
    </edge>
    <edge source="IDN" target="SEN">
      <data key="d0">532078</data>
    </edge>
    <edge source="IDN" target="IND">
      <data key="d0">4203283</data>
    </edge>
    <edge source="IDN" target="SGP">
      <data key="d0">133658477</data>
    </edge>
    <edge source="IDN" target="VNM">
      <data key="d0">58652331</data>
    </edge>
    <edge source="IDN" target="SVN">
      <data key="d0">1644459</data>
    </edge>
    <edge source="IDN" target="ZAF">
      <data key="d0">8047455</data>
    </edge>
    <edge source="IDN" target="ZWE">
      <data key="d0">325847</data>
    </edge>
    <edge source="IDN" target="ESP">
      <data key="d0">1332697</data>
    </edge>
    <edge source="IDN" target="SWE">
      <data key="d0">28199</data>
    </edge>
    <edge source="IDN" target="CHE">
      <data key="d0">14036</data>
    </edge>
    <edge source="IDN" target="THA">
      <data key="d0">42137957</data>
    </edge>
    <edge source="IDN" target="TGO">
      <data key="d0">783544</data>
    </edge>
    <edge source="IDN" target="ARE">
      <data key="d0">4169931</data>
    </edge>
    <edge source="IDN" target="TUN">
      <data key="d0">32130</data>
    </edge>
    <edge source="IDN" target="TUR">
      <data key="d0">21731688</data>
    </edge>
    <edge source="IDN" target="UKR">
      <data key="d0">9319906</data>
    </edge>
    <edge source="IDN" target="MKD">
      <data key="d0">133152</data>
    </edge>
    <edge source="IDN" target="EGY">
      <data key="d0">14115970</data>
    </edge>
    <edge source="IDN" target="GBR">
      <data key="d0">4949274</data>
    </edge>
    <edge source="IDN" target="TZA">
      <data key="d0">627486</data>
    </edge>
    <edge source="IDN" target="USA">
      <data key="d0">26615491</data>
    </edge>
    <edge source="IDN" target="BFA">
      <data key="d0">612650</data>
    </edge>
    <edge source="IDN" target="URY">
      <data key="d0">303340</data>
    </edge>
    <edge source="IRL" target="ALB">
      <data key="d0">13740</data>
    </edge>
    <edge source="IRL" target="DZA">
      <data key="d0">633875</data>
    </edge>
    <edge source="IRL" target="AZE">
      <data key="d0">99977</data>
    </edge>
    <edge source="IRL" target="AUS">
      <data key="d0">8686177</data>
    </edge>
    <edge source="IRL" target="AUT">
      <data key="d0">10562618</data>
    </edge>
    <edge source="IRL" target="ARM">
      <data key="d0">22186</data>
    </edge>
    <edge source="IRL" target="BEL">
      <data key="d0">9077308</data>
    </edge>
    <edge source="IRL" target="BRA">
      <data key="d0">2589927</data>
    </edge>
    <edge source="IRL" target="BGR">
      <data key="d0">260156</data>
    </edge>
    <edge source="IRL" target="KHM">
      <data key="d0">111047</data>
    </edge>
    <edge source="IRL" target="CMR">
      <data key="d0">81902</data>
    </edge>
    <edge source="IRL" target="CAN">
      <data key="d0">16271598</data>
    </edge>
    <edge source="IRL" target="CAF">
      <data key="d0">158170</data>
    </edge>
    <edge source="IRL" target="CHL">
      <data key="d0">4469483</data>
    </edge>
    <edge source="IRL" target="CHN">
      <data key="d0">93673433</data>
    </edge>
    <edge source="IRL" target="COL">
      <data key="d0">5064261</data>
    </edge>
    <edge source="IRL" target="CRI">
      <data key="d0">3569759</data>
    </edge>
    <edge source="IRL" target="HRV">
      <data key="d0">40976</data>
    </edge>
    <edge source="IRL" target="CZE">
      <data key="d0">692670</data>
    </edge>
    <edge source="IRL" target="BEN">
      <data key="d0">112866</data>
    </edge>
    <edge source="IRL" target="DNK">
      <data key="d0">719329</data>
    </edge>
    <edge source="IRL" target="ECU">
      <data key="d0">5341561</data>
    </edge>
    <edge source="IRL" target="SLV">
      <data key="d0">5257548</data>
    </edge>
    <edge source="IRL" target="ETH">
      <data key="d0">2265106</data>
    </edge>
    <edge source="IRL" target="EST">
      <data key="d0">267059</data>
    </edge>
    <edge source="IRL" target="FIN">
      <data key="d0">2132462</data>
    </edge>
    <edge source="IRL" target="FRA">
      <data key="d0">17165113</data>
    </edge>
    <edge source="IRL" target="GMB">
      <data key="d0">912407</data>
    </edge>
    <edge source="IRL" target="DEU">
      <data key="d0">85940724</data>
    </edge>
    <edge source="IRL" target="GHA">
      <data key="d0">23964937</data>
    </edge>
    <edge source="IRL" target="GRC">
      <data key="d0">5575108</data>
    </edge>
    <edge source="IRL" target="GTM">
      <data key="d0">3186685</data>
    </edge>
    <edge source="IRL" target="HND">
      <data key="d0">1118038</data>
    </edge>
    <edge source="IRL" target="HKG">
      <data key="d0">110823553</data>
    </edge>
    <edge source="IRL" target="HUN">
      <data key="d0">1566540</data>
    </edge>
    <edge source="IRL" target="IDN">
      <data key="d0">1482611</data>
    </edge>
    <edge source="IRL" target="ISR">
      <data key="d0">31429038</data>
    </edge>
    <edge source="IRL" target="ITA">
      <data key="d0">9371189</data>
    </edge>
    <edge source="IRL" target="CIV">
      <data key="d0">1814962</data>
    </edge>
    <edge source="IRL" target="JAM">
      <data key="d0">221850</data>
    </edge>
    <edge source="IRL" target="JPN">
      <data key="d0">1803459</data>
    </edge>
    <edge source="IRL" target="KAZ">
      <data key="d0">220650</data>
    </edge>
    <edge source="IRL" target="JOR">
      <data key="d0">30029747</data>
    </edge>
    <edge source="IRL" target="KOR">
      <data key="d0">6698771</data>
    </edge>
    <edge source="IRL" target="LBN">
      <data key="d0">6099377</data>
    </edge>
    <edge source="IRL" target="LTU">
      <data key="d0">113627</data>
    </edge>
    <edge source="IRL" target="MWI">
      <data key="d0">930798</data>
    </edge>
    <edge source="IRL" target="MYS">
      <data key="d0">15044631</data>
    </edge>
    <edge source="IRL" target="MUS">
      <data key="d0">479295</data>
    </edge>
    <edge source="IRL" target="MEX">
      <data key="d0">23259221</data>
    </edge>
    <edge source="IRL" target="MAR">
      <data key="d0">699611</data>
    </edge>
    <edge source="IRL" target="MOZ">
      <data key="d0">523655</data>
    </edge>
    <edge source="IRL" target="OMN">
      <data key="d0">7978765</data>
    </edge>
    <edge source="IRL" target="NLD">
      <data key="d0">117688348</data>
    </edge>
    <edge source="IRL" target="NZL">
      <data key="d0">26241</data>
    </edge>
    <edge source="IRL" target="NIC">
      <data key="d0">1423510</data>
    </edge>
    <edge source="IRL" target="NOR">
      <data key="d0">663265</data>
    </edge>
    <edge source="IRL" target="PAK">
      <data key="d0">6094945</data>
    </edge>
    <edge source="IRL" target="PAN">
      <data key="d0">5208420</data>
    </edge>
    <edge source="IRL" target="PER">
      <data key="d0">3881288</data>
    </edge>
    <edge source="IRL" target="PHL">
      <data key="d0">5123652</data>
    </edge>
    <edge source="IRL" target="POL">
      <data key="d0">40439797</data>
    </edge>
    <edge source="IRL" target="PRT">
      <data key="d0">13243913</data>
    </edge>
    <edge source="IRL" target="ROU">
      <data key="d0">901275</data>
    </edge>
    <edge source="IRL" target="RUS">
      <data key="d0">29307176</data>
    </edge>
    <edge source="IRL" target="SAU">
      <data key="d0">114261477</data>
    </edge>
    <edge source="IRL" target="SEN">
      <data key="d0">61289614</data>
    </edge>
    <edge source="IRL" target="SRB">
      <data key="d0">1552778</data>
    </edge>
    <edge source="IRL" target="IND">
      <data key="d0">59091</data>
    </edge>
    <edge source="IRL" target="SGP">
      <data key="d0">13892633</data>
    </edge>
    <edge source="IRL" target="SVK">
      <data key="d0">170097</data>
    </edge>
    <edge source="IRL" target="VNM">
      <data key="d0">11705652</data>
    </edge>
    <edge source="IRL" target="SVN">
      <data key="d0">931381</data>
    </edge>
    <edge source="IRL" target="ZAF">
      <data key="d0">23064856</data>
    </edge>
    <edge source="IRL" target="ZWE">
      <data key="d0">369870</data>
    </edge>
    <edge source="IRL" target="ESP">
      <data key="d0">8051740</data>
    </edge>
    <edge source="IRL" target="SWE">
      <data key="d0">8237843</data>
    </edge>
    <edge source="IRL" target="CHE">
      <data key="d0">404036</data>
    </edge>
    <edge source="IRL" target="THA">
      <data key="d0">5170814</data>
    </edge>
    <edge source="IRL" target="TGO">
      <data key="d0">11287273</data>
    </edge>
    <edge source="IRL" target="ARE">
      <data key="d0">23545085</data>
    </edge>
    <edge source="IRL" target="TUN">
      <data key="d0">263089</data>
    </edge>
    <edge source="IRL" target="TUR">
      <data key="d0">15460092</data>
    </edge>
    <edge source="IRL" target="UGA">
      <data key="d0">224844</data>
    </edge>
    <edge source="IRL" target="UKR">
      <data key="d0">436753</data>
    </edge>
    <edge source="IRL" target="MKD">
      <data key="d0">45953</data>
    </edge>
    <edge source="IRL" target="EGY">
      <data key="d0">17138809</data>
    </edge>
    <edge source="IRL" target="GBR">
      <data key="d0">385108056</data>
    </edge>
    <edge source="IRL" target="TZA">
      <data key="d0">4575199</data>
    </edge>
    <edge source="IRL" target="USA">
      <data key="d0">10769457</data>
    </edge>
    <edge source="IRL" target="BFA">
      <data key="d0">3774934</data>
    </edge>
    <edge source="IRL" target="URY">
      <data key="d0">571511</data>
    </edge>
    <edge source="LBN" target="DZA">
      <data key="d0">273854</data>
    </edge>
    <edge source="LBN" target="AUS">
      <data key="d0">1659605</data>
    </edge>
    <edge source="LBN" target="AUT">
      <data key="d0">123903</data>
    </edge>
    <edge source="LBN" target="ARM">
      <data key="d0">20390</data>
    </edge>
    <edge source="LBN" target="BEL">
      <data key="d0">197338</data>
    </edge>
    <edge source="LBN" target="BRA">
      <data key="d0">164249</data>
    </edge>
    <edge source="LBN" target="CMR">
      <data key="d0">73293</data>
    </edge>
    <edge source="LBN" target="CAN">
      <data key="d0">4664888</data>
    </edge>
    <edge source="LBN" target="CAF">
      <data key="d0">262236</data>
    </edge>
    <edge source="LBN" target="CHL">
      <data key="d0">36159</data>
    </edge>
    <edge source="LBN" target="CHN">
      <data key="d0">105195</data>
    </edge>
    <edge source="LBN" target="COL">
      <data key="d0">106630</data>
    </edge>
    <edge source="LBN" target="CZE">
      <data key="d0">16324</data>
    </edge>
    <edge source="LBN" target="BEN">
      <data key="d0">99094</data>
    </edge>
    <edge source="LBN" target="DNK">
      <data key="d0">103450</data>
    </edge>
    <edge source="LBN" target="FRA">
      <data key="d0">1201481</data>
    </edge>
    <edge source="LBN" target="GMB">
      <data key="d0">47899</data>
    </edge>
    <edge source="LBN" target="DEU">
      <data key="d0">1062964</data>
    </edge>
    <edge source="LBN" target="GHA">
      <data key="d0">310274</data>
    </edge>
    <edge source="LBN" target="GRC">
      <data key="d0">50033</data>
    </edge>
    <edge source="LBN" target="HKG">
      <data key="d0">34281</data>
    </edge>
    <edge source="LBN" target="ITA">
      <data key="d0">53876</data>
    </edge>
    <edge source="LBN" target="CIV">
      <data key="d0">736180</data>
    </edge>
    <edge source="LBN" target="JOR">
      <data key="d0">6424632</data>
    </edge>
    <edge source="LBN" target="MWI">
      <data key="d0">10348</data>
    </edge>
    <edge source="LBN" target="MYS">
      <data key="d0">74757</data>
    </edge>
    <edge source="LBN" target="MRT">
      <data key="d0">48016</data>
    </edge>
    <edge source="LBN" target="MEX">
      <data key="d0">50087</data>
    </edge>
    <edge source="LBN" target="MAR">
      <data key="d0">218464</data>
    </edge>
    <edge source="LBN" target="MOZ">
      <data key="d0">22317</data>
    </edge>
    <edge source="LBN" target="OMN">
      <data key="d0">743174</data>
    </edge>
    <edge source="LBN" target="NLD">
      <data key="d0">303308</data>
    </edge>
    <edge source="LBN" target="NZL">
      <data key="d0">43337</data>
    </edge>
    <edge source="LBN" target="NER">
      <data key="d0">133427</data>
    </edge>
    <edge source="LBN" target="NOR">
      <data key="d0">62981</data>
    </edge>
    <edge source="LBN" target="PAN">
      <data key="d0">44953</data>
    </edge>
    <edge source="LBN" target="PRY">
      <data key="d0">72158</data>
    </edge>
    <edge source="LBN" target="POL">
      <data key="d0">68315</data>
    </edge>
    <edge source="LBN" target="ROU">
      <data key="d0">64235</data>
    </edge>
    <edge source="LBN" target="RUS">
      <data key="d0">36691</data>
    </edge>
    <edge source="LBN" target="SAU">
      <data key="d0">7913874</data>
    </edge>
    <edge source="LBN" target="SEN">
      <data key="d0">274892</data>
    </edge>
    <edge source="LBN" target="SRB">
      <data key="d0">10941</data>
    </edge>
    <edge source="LBN" target="SVK">
      <data key="d0">13855</data>
    </edge>
    <edge source="LBN" target="ZAF">
      <data key="d0">28247</data>
    </edge>
    <edge source="LBN" target="ZWE">
      <data key="d0">16779</data>
    </edge>
    <edge source="LBN" target="ESP">
      <data key="d0">178747</data>
    </edge>
    <edge source="LBN" target="SWE">
      <data key="d0">1035999</data>
    </edge>
    <edge source="LBN" target="CHE">
      <data key="d0">134307</data>
    </edge>
    <edge source="LBN" target="TGO">
      <data key="d0">68770</data>
    </edge>
    <edge source="LBN" target="ARE">
      <data key="d0">4503605</data>
    </edge>
    <edge source="LBN" target="UKR">
      <data key="d0">32966</data>
    </edge>
    <edge source="LBN" target="EGY">
      <data key="d0">640496</data>
    </edge>
    <edge source="LBN" target="GBR">
      <data key="d0">1116261</data>
    </edge>
    <edge source="LBN" target="TZA">
      <data key="d0">17759</data>
    </edge>
    <edge source="LBN" target="USA">
      <data key="d0">6738046</data>
    </edge>
    <edge source="LBN" target="BFA">
      <data key="d0">41859</data>
    </edge>
    <edge source="OMN" target="AUS">
      <data key="d0">55365</data>
    </edge>
    <edge source="OMN" target="CMR">
      <data key="d0">26039</data>
    </edge>
    <edge source="OMN" target="BEN">
      <data key="d0">976941</data>
    </edge>
    <edge source="OMN" target="FRA">
      <data key="d0">73290</data>
    </edge>
    <edge source="OMN" target="GMB">
      <data key="d0">50785</data>
    </edge>
    <edge source="OMN" target="PSE">
      <data key="d0">88523</data>
    </edge>
    <edge source="OMN" target="DEU">
      <data key="d0">46489</data>
    </edge>
    <edge source="OMN" target="GHA">
      <data key="d0">72687</data>
    </edge>
    <edge source="OMN" target="GRC">
      <data key="d0">33579</data>
    </edge>
    <edge source="OMN" target="ITA">
      <data key="d0">265766</data>
    </edge>
    <edge source="OMN" target="CIV">
      <data key="d0">77438</data>
    </edge>
    <edge source="OMN" target="JOR">
      <data key="d0">2326099</data>
    </edge>
    <edge source="OMN" target="LBN">
      <data key="d0">766905</data>
    </edge>
    <edge source="OMN" target="MYS">
      <data key="d0">410824</data>
    </edge>
    <edge source="OMN" target="MUS">
      <data key="d0">115750</data>
    </edge>
    <edge source="OMN" target="MAR">
      <data key="d0">18900</data>
    </edge>
    <edge source="OMN" target="NLD">
      <data key="d0">173534</data>
    </edge>
    <edge source="OMN" target="PAK">
      <data key="d0">38759</data>
    </edge>
    <edge source="OMN" target="SAU">
      <data key="d0">36101882</data>
    </edge>
    <edge source="OMN" target="SEN">
      <data key="d0">126421</data>
    </edge>
    <edge source="OMN" target="IND">
      <data key="d0">135646</data>
    </edge>
    <edge source="OMN" target="ARE">
      <data key="d0">18256282</data>
    </edge>
    <edge source="OMN" target="TUN">
      <data key="d0">445958</data>
    </edge>
    <edge source="OMN" target="EGY">
      <data key="d0">944252</data>
    </edge>
    <edge source="OMN" target="TZA">
      <data key="d0">39108</data>
    </edge>
    <edge source="OMN" target="USA">
      <data key="d0">139906</data>
    </edge>
    <edge source="NOR" target="ALB">
      <data key="d0">30735</data>
    </edge>
    <edge source="NOR" target="AUS">
      <data key="d0">228240</data>
    </edge>
    <edge source="NOR" target="BEL">
      <data key="d0">603501</data>
    </edge>
    <edge source="NOR" target="BRA">
      <data key="d0">46164</data>
    </edge>
    <edge source="NOR" target="CAN">
      <data key="d0">125929</data>
    </edge>
    <edge source="NOR" target="CHN">
      <data key="d0">62098</data>
    </edge>
    <edge source="NOR" target="HRV">
      <data key="d0">11433</data>
    </edge>
    <edge source="NOR" target="CZE">
      <data key="d0">3000943</data>
    </edge>
    <edge source="NOR" target="DNK">
      <data key="d0">5587359</data>
    </edge>
    <edge source="NOR" target="EST">
      <data key="d0">112833</data>
    </edge>
    <edge source="NOR" target="FIN">
      <data key="d0">2345990</data>
    </edge>
    <edge source="NOR" target="FRA">
      <data key="d0">1475952</data>
    </edge>
    <edge source="NOR" target="DEU">
      <data key="d0">6047750</data>
    </edge>
    <edge source="NOR" target="GRC">
      <data key="d0">28963</data>
    </edge>
    <edge source="NOR" target="HKG">
      <data key="d0">93646</data>
    </edge>
    <edge source="NOR" target="HUN">
      <data key="d0">20562</data>
    </edge>
    <edge source="NOR" target="IDN">
      <data key="d0">151541</data>
    </edge>
    <edge source="NOR" target="IRL">
      <data key="d0">606779</data>
    </edge>
    <edge source="NOR" target="ITA">
      <data key="d0">1167985</data>
    </edge>
    <edge source="NOR" target="JPN">
      <data key="d0">18999681</data>
    </edge>
    <edge source="NOR" target="KAZ">
      <data key="d0">180178</data>
    </edge>
    <edge source="NOR" target="KOR">
      <data key="d0">2898729</data>
    </edge>
    <edge source="NOR" target="LVA">
      <data key="d0">24979</data>
    </edge>
    <edge source="NOR" target="LTU">
      <data key="d0">377799</data>
    </edge>
    <edge source="NOR" target="MYS">
      <data key="d0">128796</data>
    </edge>
    <edge source="NOR" target="MEX">
      <data key="d0">33399</data>
    </edge>
    <edge source="NOR" target="NLD">
      <data key="d0">857134</data>
    </edge>
    <edge source="NOR" target="PHL">
      <data key="d0">816024</data>
    </edge>
    <edge source="NOR" target="POL">
      <data key="d0">1587542</data>
    </edge>
    <edge source="NOR" target="ROU">
      <data key="d0">260209</data>
    </edge>
    <edge source="NOR" target="RUS">
      <data key="d0">36822</data>
    </edge>
    <edge source="NOR" target="SRB">
      <data key="d0">108217</data>
    </edge>
    <edge source="NOR" target="SGP">
      <data key="d0">72843</data>
    </edge>
    <edge source="NOR" target="SVK">
      <data key="d0">24362</data>
    </edge>
    <edge source="NOR" target="VNM">
      <data key="d0">26897</data>
    </edge>
    <edge source="NOR" target="SVN">
      <data key="d0">50182</data>
    </edge>
    <edge source="NOR" target="ZAF">
      <data key="d0">29819</data>
    </edge>
    <edge source="NOR" target="ESP">
      <data key="d0">434253</data>
    </edge>
    <edge source="NOR" target="SWE">
      <data key="d0">20644459</data>
    </edge>
    <edge source="NOR" target="CHE">
      <data key="d0">1132219</data>
    </edge>
    <edge source="NOR" target="THA">
      <data key="d0">328868</data>
    </edge>
    <edge source="NOR" target="ARE">
      <data key="d0">16620</data>
    </edge>
    <edge source="NOR" target="TUR">
      <data key="d0">41271</data>
    </edge>
    <edge source="NOR" target="UKR">
      <data key="d0">103044</data>
    </edge>
    <edge source="NOR" target="GBR">
      <data key="d0">5113716</data>
    </edge>
    <edge source="NOR" target="USA">
      <data key="d0">21852919</data>
    </edge>
    <edge source="PAK" target="AUS">
      <data key="d0">355669</data>
    </edge>
    <edge source="PAK" target="CAN">
      <data key="d0">923187</data>
    </edge>
    <edge source="PAK" target="LKA">
      <data key="d0">95662</data>
    </edge>
    <edge source="PAK" target="DNK">
      <data key="d0">22842</data>
    </edge>
    <edge source="PAK" target="ETH">
      <data key="d0">11579</data>
    </edge>
    <edge source="PAK" target="FRA">
      <data key="d0">76266</data>
    </edge>
    <edge source="PAK" target="DEU">
      <data key="d0">287315</data>
    </edge>
    <edge source="PAK" target="GRC">
      <data key="d0">65684</data>
    </edge>
    <edge source="PAK" target="HKG">
      <data key="d0">254363</data>
    </edge>
    <edge source="PAK" target="IRL">
      <data key="d0">76933</data>
    </edge>
    <edge source="PAK" target="ITA">
      <data key="d0">208172</data>
    </edge>
    <edge source="PAK" target="JPN">
      <data key="d0">15435</data>
    </edge>
    <edge source="PAK" target="JOR">
      <data key="d0">657546</data>
    </edge>
    <edge source="PAK" target="KOR">
      <data key="d0">50668</data>
    </edge>
    <edge source="PAK" target="MDG">
      <data key="d0">16596</data>
    </edge>
    <edge source="PAK" target="MYS">
      <data key="d0">14651</data>
    </edge>
    <edge source="PAK" target="MUS">
      <data key="d0">33330</data>
    </edge>
    <edge source="PAK" target="MOZ">
      <data key="d0">10598</data>
    </edge>
    <edge source="PAK" target="OMN">
      <data key="d0">261017</data>
    </edge>
    <edge source="PAK" target="NLD">
      <data key="d0">158335</data>
    </edge>
    <edge source="PAK" target="NZL">
      <data key="d0">51498</data>
    </edge>
    <edge source="PAK" target="NOR">
      <data key="d0">61775</data>
    </edge>
    <edge source="PAK" target="PHL">
      <data key="d0">17797</data>
    </edge>
    <edge source="PAK" target="SAU">
      <data key="d0">2345134</data>
    </edge>
    <edge source="PAK" target="IND">
      <data key="d0">45660</data>
    </edge>
    <edge source="PAK" target="SGP">
      <data key="d0">228730</data>
    </edge>
    <edge source="PAK" target="SVK">
      <data key="d0">16516</data>
    </edge>
    <edge source="PAK" target="VNM">
      <data key="d0">22219</data>
    </edge>
    <edge source="PAK" target="ZAF">
      <data key="d0">127466</data>
    </edge>
    <edge source="PAK" target="ESP">
      <data key="d0">39861</data>
    </edge>
    <edge source="PAK" target="THA">
      <data key="d0">20220</data>
    </edge>
    <edge source="PAK" target="TGO">
      <data key="d0">50954</data>
    </edge>
    <edge source="PAK" target="ARE">
      <data key="d0">1883388</data>
    </edge>
    <edge source="PAK" target="TUR">
      <data key="d0">13224</data>
    </edge>
    <edge source="PAK" target="GBR">
      <data key="d0">2112621</data>
    </edge>
    <edge source="PAK" target="USA">
      <data key="d0">3788430</data>
    </edge>
    <edge source="POL" target="ALB">
      <data key="d0">1465996</data>
    </edge>
    <edge source="POL" target="DZA">
      <data key="d0">23609657</data>
    </edge>
    <edge source="POL" target="AZE">
      <data key="d0">798645</data>
    </edge>
    <edge source="POL" target="AUS">
      <data key="d0">3451056</data>
    </edge>
    <edge source="POL" target="AUT">
      <data key="d0">16681528</data>
    </edge>
    <edge source="POL" target="ARM">
      <data key="d0">187962</data>
    </edge>
    <edge source="POL" target="BEL">
      <data key="d0">22830446</data>
    </edge>
    <edge source="POL" target="BRA">
      <data key="d0">335831</data>
    </edge>
    <edge source="POL" target="BGR">
      <data key="d0">17130896</data>
    </edge>
    <edge source="POL" target="BLR">
      <data key="d0">12877040</data>
    </edge>
    <edge source="POL" target="CMR">
      <data key="d0">108235</data>
    </edge>
    <edge source="POL" target="CAN">
      <data key="d0">4439376</data>
    </edge>
    <edge source="POL" target="LKA">
      <data key="d0">25713</data>
    </edge>
    <edge source="POL" target="CHL">
      <data key="d0">1184903</data>
    </edge>
    <edge source="POL" target="CHN">
      <data key="d0">816964</data>
    </edge>
    <edge source="POL" target="COL">
      <data key="d0">407448</data>
    </edge>
    <edge source="POL" target="CRI">
      <data key="d0">46480</data>
    </edge>
    <edge source="POL" target="HRV">
      <data key="d0">15454571</data>
    </edge>
    <edge source="POL" target="CZE">
      <data key="d0">122385308</data>
    </edge>
    <edge source="POL" target="BEN">
      <data key="d0">21091</data>
    </edge>
    <edge source="POL" target="DNK">
      <data key="d0">34485076</data>
    </edge>
    <edge source="POL" target="ECU">
      <data key="d0">282937</data>
    </edge>
    <edge source="POL" target="EST">
      <data key="d0">10982920</data>
    </edge>
    <edge source="POL" target="FIN">
      <data key="d0">7294389</data>
    </edge>
    <edge source="POL" target="FRA">
      <data key="d0">96703107</data>
    </edge>
    <edge source="POL" target="GEO">
      <data key="d0">3116589</data>
    </edge>
    <edge source="POL" target="GMB">
      <data key="d0">1288890</data>
    </edge>
    <edge source="POL" target="DEU">
      <data key="d0">198580310</data>
    </edge>
    <edge source="POL" target="GHA">
      <data key="d0">100212</data>
    </edge>
    <edge source="POL" target="GRC">
      <data key="d0">10412228</data>
    </edge>
    <edge source="POL" target="GTM">
      <data key="d0">412615</data>
    </edge>
    <edge source="POL" target="HKG">
      <data key="d0">229642</data>
    </edge>
    <edge source="POL" target="HUN">
      <data key="d0">68035503</data>
    </edge>
    <edge source="POL" target="IDN">
      <data key="d0">3558472</data>
    </edge>
    <edge source="POL" target="IRL">
      <data key="d0">12692785</data>
    </edge>
    <edge source="POL" target="ISR">
      <data key="d0">9423258</data>
    </edge>
    <edge source="POL" target="ITA">
      <data key="d0">32387792</data>
    </edge>
    <edge source="POL" target="JPN">
      <data key="d0">236910</data>
    </edge>
    <edge source="POL" target="KAZ">
      <data key="d0">5732347</data>
    </edge>
    <edge source="POL" target="JOR">
      <data key="d0">3932798</data>
    </edge>
    <edge source="POL" target="KOR">
      <data key="d0">806997</data>
    </edge>
    <edge source="POL" target="KGZ">
      <data key="d0">134741</data>
    </edge>
    <edge source="POL" target="LBN">
      <data key="d0">209913</data>
    </edge>
    <edge source="POL" target="LVA">
      <data key="d0">25740067</data>
    </edge>
    <edge source="POL" target="LTU">
      <data key="d0">38865067</data>
    </edge>
    <edge source="POL" target="MDG">
      <data key="d0">65638</data>
    </edge>
    <edge source="POL" target="MYS">
      <data key="d0">1571072</data>
    </edge>
    <edge source="POL" target="MRT">
      <data key="d0">2546999</data>
    </edge>
    <edge source="POL" target="MUS">
      <data key="d0">131894</data>
    </edge>
    <edge source="POL" target="MEX">
      <data key="d0">3079240</data>
    </edge>
    <edge source="POL" target="MDA">
      <data key="d0">1308619</data>
    </edge>
    <edge source="POL" target="MAR">
      <data key="d0">1378088</data>
    </edge>
    <edge source="POL" target="MOZ">
      <data key="d0">295144</data>
    </edge>
    <edge source="POL" target="OMN">
      <data key="d0">70358</data>
    </edge>
    <edge source="POL" target="NLD">
      <data key="d0">100973419</data>
    </edge>
    <edge source="POL" target="NZL">
      <data key="d0">27988</data>
    </edge>
    <edge source="POL" target="NOR">
      <data key="d0">8962306</data>
    </edge>
    <edge source="POL" target="PAK">
      <data key="d0">1262118</data>
    </edge>
    <edge source="POL" target="PAN">
      <data key="d0">70008</data>
    </edge>
    <edge source="POL" target="PER">
      <data key="d0">348062</data>
    </edge>
    <edge source="POL" target="PHL">
      <data key="d0">529877</data>
    </edge>
    <edge source="POL" target="PRT">
      <data key="d0">6610905</data>
    </edge>
    <edge source="POL" target="ROU">
      <data key="d0">42188384</data>
    </edge>
    <edge source="POL" target="RUS">
      <data key="d0">85115527</data>
    </edge>
    <edge source="POL" target="SAU">
      <data key="d0">1996612</data>
    </edge>
    <edge source="POL" target="SEN">
      <data key="d0">22466448</data>
    </edge>
    <edge source="POL" target="SRB">
      <data key="d0">8896427</data>
    </edge>
    <edge source="POL" target="IND">
      <data key="d0">635027</data>
    </edge>
    <edge source="POL" target="SGP">
      <data key="d0">206994</data>
    </edge>
    <edge source="POL" target="SVK">
      <data key="d0">52749730</data>
    </edge>
    <edge source="POL" target="VNM">
      <data key="d0">662669</data>
    </edge>
    <edge source="POL" target="SVN">
      <data key="d0">14889465</data>
    </edge>
    <edge source="POL" target="ZAF">
      <data key="d0">5547212</data>
    </edge>
    <edge source="POL" target="ESP">
      <data key="d0">36107705</data>
    </edge>
    <edge source="POL" target="SWE">
      <data key="d0">43993216</data>
    </edge>
    <edge source="POL" target="CHE">
      <data key="d0">13325367</data>
    </edge>
    <edge source="POL" target="THA">
      <data key="d0">77205</data>
    </edge>
    <edge source="POL" target="ARE">
      <data key="d0">13168751</data>
    </edge>
    <edge source="POL" target="TUN">
      <data key="d0">271313</data>
    </edge>
    <edge source="POL" target="TUR">
      <data key="d0">30317064</data>
    </edge>
    <edge source="POL" target="UKR">
      <data key="d0">30670322</data>
    </edge>
    <edge source="POL" target="MKD">
      <data key="d0">1796581</data>
    </edge>
    <edge source="POL" target="EGY">
      <data key="d0">1605034</data>
    </edge>
    <edge source="POL" target="GBR">
      <data key="d0">98696290</data>
    </edge>
    <edge source="POL" target="USA">
      <data key="d0">13288647</data>
    </edge>
    <edge source="POL" target="BFA">
      <data key="d0">435444</data>
    </edge>
    <edge source="POL" target="URY">
      <data key="d0">353406</data>
    </edge>
    <edge source="ROU" target="ALB">
      <data key="d0">839526</data>
    </edge>
    <edge source="ROU" target="AZE">
      <data key="d0">448551</data>
    </edge>
    <edge source="ROU" target="AUS">
      <data key="d0">20366</data>
    </edge>
    <edge source="ROU" target="AUT">
      <data key="d0">5388004</data>
    </edge>
    <edge source="ROU" target="ARM">
      <data key="d0">102057</data>
    </edge>
    <edge source="ROU" target="BEL">
      <data key="d0">170254</data>
    </edge>
    <edge source="ROU" target="BGR">
      <data key="d0">12804985</data>
    </edge>
    <edge source="ROU" target="BLR">
      <data key="d0">261027</data>
    </edge>
    <edge source="ROU" target="CAN">
      <data key="d0">98080</data>
    </edge>
    <edge source="ROU" target="COL">
      <data key="d0">221052</data>
    </edge>
    <edge source="ROU" target="HRV">
      <data key="d0">820824</data>
    </edge>
    <edge source="ROU" target="CZE">
      <data key="d0">1426442</data>
    </edge>
    <edge source="ROU" target="DNK">
      <data key="d0">13246561</data>
    </edge>
    <edge source="ROU" target="EST">
      <data key="d0">79387</data>
    </edge>
    <edge source="ROU" target="FIN">
      <data key="d0">56005</data>
    </edge>
    <edge source="ROU" target="FRA">
      <data key="d0">3127973</data>
    </edge>
    <edge source="ROU" target="GEO">
      <data key="d0">69030</data>
    </edge>
    <edge source="ROU" target="DEU">
      <data key="d0">22796337</data>
    </edge>
    <edge source="ROU" target="GRC">
      <data key="d0">6814537</data>
    </edge>
    <edge source="ROU" target="HUN">
      <data key="d0">20553406</data>
    </edge>
    <edge source="ROU" target="IRL">
      <data key="d0">353801</data>
    </edge>
    <edge source="ROU" target="ISR">
      <data key="d0">120115</data>
    </edge>
    <edge source="ROU" target="ITA">
      <data key="d0">4066909</data>
    </edge>
    <edge source="ROU" target="KAZ">
      <data key="d0">31083</data>
    </edge>
    <edge source="ROU" target="JOR">
      <data key="d0">234530</data>
    </edge>
    <edge source="ROU" target="KOR">
      <data key="d0">100886</data>
    </edge>
    <edge source="ROU" target="LVA">
      <data key="d0">123383</data>
    </edge>
    <edge source="ROU" target="LTU">
      <data key="d0">395801</data>
    </edge>
    <edge source="ROU" target="MDG">
      <data key="d0">73352</data>
    </edge>
    <edge source="ROU" target="MDA">
      <data key="d0">4367562</data>
    </edge>
    <edge source="ROU" target="OMN">
      <data key="d0">34455</data>
    </edge>
    <edge source="ROU" target="NLD">
      <data key="d0">1419727</data>
    </edge>
    <edge source="ROU" target="NOR">
      <data key="d0">60980</data>
    </edge>
    <edge source="ROU" target="POL">
      <data key="d0">4825361</data>
    </edge>
    <edge source="ROU" target="PRT">
      <data key="d0">101466</data>
    </edge>
    <edge source="ROU" target="RUS">
      <data key="d0">179640</data>
    </edge>
    <edge source="ROU" target="SAU">
      <data key="d0">2313307</data>
    </edge>
    <edge source="ROU" target="SRB">
      <data key="d0">1289900</data>
    </edge>
    <edge source="ROU" target="SGP">
      <data key="d0">17578</data>
    </edge>
    <edge source="ROU" target="SVK">
      <data key="d0">2404687</data>
    </edge>
    <edge source="ROU" target="SVN">
      <data key="d0">356139</data>
    </edge>
    <edge source="ROU" target="ZAF">
      <data key="d0">363490</data>
    </edge>
    <edge source="ROU" target="ESP">
      <data key="d0">3390046</data>
    </edge>
    <edge source="ROU" target="SWE">
      <data key="d0">2018471</data>
    </edge>
    <edge source="ROU" target="CHE">
      <data key="d0">6073139</data>
    </edge>
    <edge source="ROU" target="ARE">
      <data key="d0">658354</data>
    </edge>
    <edge source="ROU" target="TUR">
      <data key="d0">210019</data>
    </edge>
    <edge source="ROU" target="UKR">
      <data key="d0">2867208</data>
    </edge>
    <edge source="ROU" target="MKD">
      <data key="d0">403363</data>
    </edge>
    <edge source="ROU" target="GBR">
      <data key="d0">10422010</data>
    </edge>
    <edge source="ROU" target="USA">
      <data key="d0">807497</data>
    </edge>
    <edge source="IND" target="DZA">
      <data key="d0">46830</data>
    </edge>
    <edge source="IND" target="AZE">
      <data key="d0">76387</data>
    </edge>
    <edge source="IND" target="ARG">
      <data key="d0">135839</data>
    </edge>
    <edge source="IND" target="AUS">
      <data key="d0">13660950</data>
    </edge>
    <edge source="IND" target="AUT">
      <data key="d0">54706</data>
    </edge>
    <edge source="IND" target="BEL">
      <data key="d0">492042</data>
    </edge>
    <edge source="IND" target="BWA">
      <data key="d0">34485</data>
    </edge>
    <edge source="IND" target="BGR">
      <data key="d0">526785</data>
    </edge>
    <edge source="IND" target="BDI">
      <data key="d0">50196</data>
    </edge>
    <edge source="IND" target="BLR">
      <data key="d0">52621</data>
    </edge>
    <edge source="IND" target="KHM">
      <data key="d0">42644</data>
    </edge>
    <edge source="IND" target="CMR">
      <data key="d0">64337</data>
    </edge>
    <edge source="IND" target="CAN">
      <data key="d0">15727628</data>
    </edge>
    <edge source="IND" target="CAF">
      <data key="d0">458226</data>
    </edge>
    <edge source="IND" target="LKA">
      <data key="d0">14178355</data>
    </edge>
    <edge source="IND" target="CHL">
      <data key="d0">131898</data>
    </edge>
    <edge source="IND" target="CHN">
      <data key="d0">252476</data>
    </edge>
    <edge source="IND" target="CRI">
      <data key="d0">16115</data>
    </edge>
    <edge source="IND" target="CZE">
      <data key="d0">135575</data>
    </edge>
    <edge source="IND" target="BEN">
      <data key="d0">18259</data>
    </edge>
    <edge source="IND" target="DNK">
      <data key="d0">369627</data>
    </edge>
    <edge source="IND" target="SLV">
      <data key="d0">58148</data>
    </edge>
    <edge source="IND" target="ETH">
      <data key="d0">56557</data>
    </edge>
    <edge source="IND" target="EST">
      <data key="d0">22636</data>
    </edge>
    <edge source="IND" target="FIN">
      <data key="d0">15855</data>
    </edge>
    <edge source="IND" target="FRA">
      <data key="d0">357168</data>
    </edge>
    <edge source="IND" target="GMB">
      <data key="d0">11976</data>
    </edge>
    <edge source="IND" target="DEU">
      <data key="d0">2152430</data>
    </edge>
    <edge source="IND" target="GHA">
      <data key="d0">305267</data>
    </edge>
    <edge source="IND" target="GRC">
      <data key="d0">81931</data>
    </edge>
    <edge source="IND" target="GTM">
      <data key="d0">53497</data>
    </edge>
    <edge source="IND" target="HKG">
      <data key="d0">1463385</data>
    </edge>
    <edge source="IND" target="HUN">
      <data key="d0">325018</data>
    </edge>
    <edge source="IND" target="IDN">
      <data key="d0">1512776</data>
    </edge>
    <edge source="IND" target="IRL">
      <data key="d0">302403</data>
    </edge>
    <edge source="IND" target="ISR">
      <data key="d0">277089</data>
    </edge>
    <edge source="IND" target="ITA">
      <data key="d0">910390</data>
    </edge>
    <edge source="IND" target="JAM">
      <data key="d0">11858</data>
    </edge>
    <edge source="IND" target="JPN">
      <data key="d0">1423010</data>
    </edge>
    <edge source="IND" target="KAZ">
      <data key="d0">213031</data>
    </edge>
    <edge source="IND" target="JOR">
      <data key="d0">1032670</data>
    </edge>
    <edge source="IND" target="KOR">
      <data key="d0">2012326</data>
    </edge>
    <edge source="IND" target="LBN">
      <data key="d0">172812</data>
    </edge>
    <edge source="IND" target="LTU">
      <data key="d0">12742</data>
    </edge>
    <edge source="IND" target="MDG">
      <data key="d0">180360</data>
    </edge>
    <edge source="IND" target="MWI">
      <data key="d0">95988</data>
    </edge>
    <edge source="IND" target="MYS">
      <data key="d0">4726209</data>
    </edge>
    <edge source="IND" target="MUS">
      <data key="d0">724916</data>
    </edge>
    <edge source="IND" target="MEX">
      <data key="d0">72776</data>
    </edge>
    <edge source="IND" target="MAR">
      <data key="d0">48776</data>
    </edge>
    <edge source="IND" target="MOZ">
      <data key="d0">208590</data>
    </edge>
    <edge source="IND" target="OMN">
      <data key="d0">2443750</data>
    </edge>
    <edge source="IND" target="NAM">
      <data key="d0">94094</data>
    </edge>
    <edge source="IND" target="NLD">
      <data key="d0">3121108</data>
    </edge>
    <edge source="IND" target="NZL">
      <data key="d0">2713599</data>
    </edge>
    <edge source="IND" target="NOR">
      <data key="d0">324754</data>
    </edge>
    <edge source="IND" target="PAK">
      <data key="d0">1100457</data>
    </edge>
    <edge source="IND" target="PAN">
      <data key="d0">56725</data>
    </edge>
    <edge source="IND" target="PER">
      <data key="d0">126042</data>
    </edge>
    <edge source="IND" target="PHL">
      <data key="d0">3040532</data>
    </edge>
    <edge source="IND" target="POL">
      <data key="d0">68970</data>
    </edge>
    <edge source="IND" target="PRT">
      <data key="d0">121913</data>
    </edge>
    <edge source="IND" target="ROU">
      <data key="d0">1109182</data>
    </edge>
    <edge source="IND" target="RUS">
      <data key="d0">333443</data>
    </edge>
    <edge source="IND" target="SAU">
      <data key="d0">12557101</data>
    </edge>
    <edge source="IND" target="SGP">
      <data key="d0">5238206</data>
    </edge>
    <edge source="IND" target="VNM">
      <data key="d0">613893</data>
    </edge>
    <edge source="IND" target="SVN">
      <data key="d0">48336</data>
    </edge>
    <edge source="IND" target="ZAF">
      <data key="d0">3470563</data>
    </edge>
    <edge source="IND" target="ESP">
      <data key="d0">573570</data>
    </edge>
    <edge source="IND" target="SWE">
      <data key="d0">206350</data>
    </edge>
    <edge source="IND" target="CHE">
      <data key="d0">316811</data>
    </edge>
    <edge source="IND" target="THA">
      <data key="d0">10865145</data>
    </edge>
    <edge source="IND" target="TGO">
      <data key="d0">385335</data>
    </edge>
    <edge source="IND" target="ARE">
      <data key="d0">25407680</data>
    </edge>
    <edge source="IND" target="TUN">
      <data key="d0">40475</data>
    </edge>
    <edge source="IND" target="TUR">
      <data key="d0">1552769</data>
    </edge>
    <edge source="IND" target="UGA">
      <data key="d0">307478</data>
    </edge>
    <edge source="IND" target="UKR">
      <data key="d0">259065</data>
    </edge>
    <edge source="IND" target="EGY">
      <data key="d0">1751009</data>
    </edge>
    <edge source="IND" target="GBR">
      <data key="d0">14184433</data>
    </edge>
    <edge source="IND" target="TZA">
      <data key="d0">435100</data>
    </edge>
    <edge source="IND" target="USA">
      <data key="d0">68673714</data>
    </edge>
    <edge source="SWE" target="ALB">
      <data key="d0">14613</data>
    </edge>
    <edge source="SWE" target="DZA">
      <data key="d0">333586</data>
    </edge>
    <edge source="SWE" target="AZE">
      <data key="d0">45610</data>
    </edge>
    <edge source="SWE" target="ARG">
      <data key="d0">74835</data>
    </edge>
    <edge source="SWE" target="AUS">
      <data key="d0">5941220</data>
    </edge>
    <edge source="SWE" target="AUT">
      <data key="d0">3355046</data>
    </edge>
    <edge source="SWE" target="ARM">
      <data key="d0">23617</data>
    </edge>
    <edge source="SWE" target="BEL">
      <data key="d0">16325330</data>
    </edge>
    <edge source="SWE" target="BRA">
      <data key="d0">1084301</data>
    </edge>
    <edge source="SWE" target="BGR">
      <data key="d0">6484847</data>
    </edge>
    <edge source="SWE" target="BLR">
      <data key="d0">642079</data>
    </edge>
    <edge source="SWE" target="CAN">
      <data key="d0">17802258</data>
    </edge>
    <edge source="SWE" target="LKA">
      <data key="d0">57713</data>
    </edge>
    <edge source="SWE" target="CHL">
      <data key="d0">406650</data>
    </edge>
    <edge source="SWE" target="CHN">
      <data key="d0">6934597</data>
    </edge>
    <edge source="SWE" target="COL">
      <data key="d0">136534</data>
    </edge>
    <edge source="SWE" target="CRI">
      <data key="d0">138453</data>
    </edge>
    <edge source="SWE" target="HRV">
      <data key="d0">1437813</data>
    </edge>
    <edge source="SWE" target="CZE">
      <data key="d0">17594284</data>
    </edge>
    <edge source="SWE" target="DNK">
      <data key="d0">105165547</data>
    </edge>
    <edge source="SWE" target="EST">
      <data key="d0">8406360</data>
    </edge>
    <edge source="SWE" target="FIN">
      <data key="d0">153596139</data>
    </edge>
    <edge source="SWE" target="FRA">
      <data key="d0">18330091</data>
    </edge>
    <edge source="SWE" target="GEO">
      <data key="d0">832931</data>
    </edge>
    <edge source="SWE" target="DEU">
      <data key="d0">25254504</data>
    </edge>
    <edge source="SWE" target="GRC">
      <data key="d0">3162127</data>
    </edge>
    <edge source="SWE" target="HKG">
      <data key="d0">2923303</data>
    </edge>
    <edge source="SWE" target="HUN">
      <data key="d0">1715605</data>
    </edge>
    <edge source="SWE" target="IDN">
      <data key="d0">92843</data>
    </edge>
    <edge source="SWE" target="IRL">
      <data key="d0">1274858</data>
    </edge>
    <edge source="SWE" target="ISR">
      <data key="d0">300375</data>
    </edge>
    <edge source="SWE" target="ITA">
      <data key="d0">9707196</data>
    </edge>
    <edge source="SWE" target="JPN">
      <data key="d0">17028664</data>
    </edge>
    <edge source="SWE" target="KAZ">
      <data key="d0">377424</data>
    </edge>
    <edge source="SWE" target="JOR">
      <data key="d0">27307</data>
    </edge>
    <edge source="SWE" target="KOR">
      <data key="d0">917803</data>
    </edge>
    <edge source="SWE" target="LBN">
      <data key="d0">99190</data>
    </edge>
    <edge source="SWE" target="LVA">
      <data key="d0">4950205</data>
    </edge>
    <edge source="SWE" target="LTU">
      <data key="d0">10286100</data>
    </edge>
    <edge source="SWE" target="MYS">
      <data key="d0">740531</data>
    </edge>
    <edge source="SWE" target="MEX">
      <data key="d0">540232</data>
    </edge>
    <edge source="SWE" target="MDA">
      <data key="d0">92105</data>
    </edge>
    <edge source="SWE" target="MAR">
      <data key="d0">69374</data>
    </edge>
    <edge source="SWE" target="NLD">
      <data key="d0">20926598</data>
    </edge>
    <edge source="SWE" target="NZL">
      <data key="d0">2431190</data>
    </edge>
    <edge source="SWE" target="NOR">
      <data key="d0">138827887</data>
    </edge>
    <edge source="SWE" target="PAK">
      <data key="d0">312478</data>
    </edge>
    <edge source="SWE" target="PER">
      <data key="d0">81625</data>
    </edge>
    <edge source="SWE" target="PHL">
      <data key="d0">52842</data>
    </edge>
    <edge source="SWE" target="POL">
      <data key="d0">32743798</data>
    </edge>
    <edge source="SWE" target="PRT">
      <data key="d0">691969</data>
    </edge>
    <edge source="SWE" target="ROU">
      <data key="d0">5362464</data>
    </edge>
    <edge source="SWE" target="RUS">
      <data key="d0">24499360</data>
    </edge>
    <edge source="SWE" target="SAU">
      <data key="d0">700825</data>
    </edge>
    <edge source="SWE" target="SEN">
      <data key="d0">26716</data>
    </edge>
    <edge source="SWE" target="SRB">
      <data key="d0">1695530</data>
    </edge>
    <edge source="SWE" target="IND">
      <data key="d0">24798</data>
    </edge>
    <edge source="SWE" target="SGP">
      <data key="d0">451817</data>
    </edge>
    <edge source="SWE" target="SVK">
      <data key="d0">6029192</data>
    </edge>
    <edge source="SWE" target="VNM">
      <data key="d0">406502</data>
    </edge>
    <edge source="SWE" target="SVN">
      <data key="d0">152328</data>
    </edge>
    <edge source="SWE" target="ZAF">
      <data key="d0">2660125</data>
    </edge>
    <edge source="SWE" target="ESP">
      <data key="d0">6167645</data>
    </edge>
    <edge source="SWE" target="CHE">
      <data key="d0">2406245</data>
    </edge>
    <edge source="SWE" target="THA">
      <data key="d0">418901</data>
    </edge>
    <edge source="SWE" target="ARE">
      <data key="d0">1964465</data>
    </edge>
    <edge source="SWE" target="TUN">
      <data key="d0">1942177</data>
    </edge>
    <edge source="SWE" target="TUR">
      <data key="d0">1037511</data>
    </edge>
    <edge source="SWE" target="UKR">
      <data key="d0">44581514</data>
    </edge>
    <edge source="SWE" target="MKD">
      <data key="d0">236167</data>
    </edge>
    <edge source="SWE" target="EGY">
      <data key="d0">19484</data>
    </edge>
    <edge source="SWE" target="GBR">
      <data key="d0">129431988</data>
    </edge>
    <edge source="SWE" target="TZA">
      <data key="d0">58008</data>
    </edge>
    <edge source="SWE" target="USA">
      <data key="d0">46776833</data>
    </edge>
    <edge source="CHE" target="DZA">
      <data key="d0">7113617</data>
    </edge>
    <edge source="CHE" target="ARG">
      <data key="d0">2894301</data>
    </edge>
    <edge source="CHE" target="AUS">
      <data key="d0">18763911</data>
    </edge>
    <edge source="CHE" target="AUT">
      <data key="d0">54788223</data>
    </edge>
    <edge source="CHE" target="ARM">
      <data key="d0">415742</data>
    </edge>
    <edge source="CHE" target="BEL">
      <data key="d0">21241001</data>
    </edge>
    <edge source="CHE" target="BRA">
      <data key="d0">12489219</data>
    </edge>
    <edge source="CHE" target="BGR">
      <data key="d0">1105377</data>
    </edge>
    <edge source="CHE" target="BDI">
      <data key="d0">343241</data>
    </edge>
    <edge source="CHE" target="BLR">
      <data key="d0">319882</data>
    </edge>
    <edge source="CHE" target="KHM">
      <data key="d0">50410</data>
    </edge>
    <edge source="CHE" target="CMR">
      <data key="d0">307463</data>
    </edge>
    <edge source="CHE" target="CAN">
      <data key="d0">13827757</data>
    </edge>
    <edge source="CHE" target="LKA">
      <data key="d0">562034</data>
    </edge>
    <edge source="CHE" target="CHL">
      <data key="d0">3804352</data>
    </edge>
    <edge source="CHE" target="CHN">
      <data key="d0">27143288</data>
    </edge>
    <edge source="CHE" target="COL">
      <data key="d0">992635</data>
    </edge>
    <edge source="CHE" target="CRI">
      <data key="d0">124125</data>
    </edge>
    <edge source="CHE" target="HRV">
      <data key="d0">4980231</data>
    </edge>
    <edge source="CHE" target="CZE">
      <data key="d0">4895341</data>
    </edge>
    <edge source="CHE" target="BEN">
      <data key="d0">130537</data>
    </edge>
    <edge source="CHE" target="DNK">
      <data key="d0">10233040</data>
    </edge>
    <edge source="CHE" target="ECU">
      <data key="d0">1162730</data>
    </edge>
    <edge source="CHE" target="SLV">
      <data key="d0">11791</data>
    </edge>
    <edge source="CHE" target="ETH">
      <data key="d0">537099</data>
    </edge>
    <edge source="CHE" target="EST">
      <data key="d0">994861</data>
    </edge>
    <edge source="CHE" target="FIN">
      <data key="d0">8985794</data>
    </edge>
    <edge source="CHE" target="FRA">
      <data key="d0">96885700</data>
    </edge>
    <edge source="CHE" target="GEO">
      <data key="d0">124214</data>
    </edge>
    <edge source="CHE" target="DEU">
      <data key="d0">254637853</data>
    </edge>
    <edge source="CHE" target="GHA">
      <data key="d0">565882</data>
    </edge>
    <edge source="CHE" target="GRC">
      <data key="d0">7837259</data>
    </edge>
    <edge source="CHE" target="GTM">
      <data key="d0">140353</data>
    </edge>
    <edge source="CHE" target="HND">
      <data key="d0">22745</data>
    </edge>
    <edge source="CHE" target="HKG">
      <data key="d0">8189843</data>
    </edge>
    <edge source="CHE" target="HUN">
      <data key="d0">3243066</data>
    </edge>
    <edge source="CHE" target="IDN">
      <data key="d0">13058192</data>
    </edge>
    <edge source="CHE" target="IRL">
      <data key="d0">2607862</data>
    </edge>
    <edge source="CHE" target="ISR">
      <data key="d0">10646386</data>
    </edge>
    <edge source="CHE" target="ITA">
      <data key="d0">62716391</data>
    </edge>
    <edge source="CHE" target="CIV">
      <data key="d0">211342</data>
    </edge>
    <edge source="CHE" target="JAM">
      <data key="d0">98921</data>
    </edge>
    <edge source="CHE" target="JPN">
      <data key="d0">4741068</data>
    </edge>
    <edge source="CHE" target="KAZ">
      <data key="d0">14784297</data>
    </edge>
    <edge source="CHE" target="JOR">
      <data key="d0">3067887</data>
    </edge>
    <edge source="CHE" target="KOR">
      <data key="d0">2406667</data>
    </edge>
    <edge source="CHE" target="KGZ">
      <data key="d0">89006</data>
    </edge>
    <edge source="CHE" target="LBN">
      <data key="d0">3066626</data>
    </edge>
    <edge source="CHE" target="LVA">
      <data key="d0">749465</data>
    </edge>
    <edge source="CHE" target="LTU">
      <data key="d0">1593999</data>
    </edge>
    <edge source="CHE" target="MDG">
      <data key="d0">118924</data>
    </edge>
    <edge source="CHE" target="MYS">
      <data key="d0">9300609</data>
    </edge>
    <edge source="CHE" target="MRT">
      <data key="d0">1226406</data>
    </edge>
    <edge source="CHE" target="MUS">
      <data key="d0">109245</data>
    </edge>
    <edge source="CHE" target="MEX">
      <data key="d0">15354823</data>
    </edge>
    <edge source="CHE" target="MDA">
      <data key="d0">1247209</data>
    </edge>
    <edge source="CHE" target="MAR">
      <data key="d0">4240890</data>
    </edge>
    <edge source="CHE" target="OMN">
      <data key="d0">2019795</data>
    </edge>
    <edge source="CHE" target="NLD">
      <data key="d0">72207855</data>
    </edge>
    <edge source="CHE" target="NZL">
      <data key="d0">4287353</data>
    </edge>
    <edge source="CHE" target="NER">
      <data key="d0">115746</data>
    </edge>
    <edge source="CHE" target="NOR">
      <data key="d0">19976480</data>
    </edge>
    <edge source="CHE" target="PAK">
      <data key="d0">1526687</data>
    </edge>
    <edge source="CHE" target="PAN">
      <data key="d0">276399</data>
    </edge>
    <edge source="CHE" target="PRY">
      <data key="d0">159359</data>
    </edge>
    <edge source="CHE" target="PER">
      <data key="d0">1075842</data>
    </edge>
    <edge source="CHE" target="PHL">
      <data key="d0">9276491</data>
    </edge>
    <edge source="CHE" target="POL">
      <data key="d0">11964272</data>
    </edge>
    <edge source="CHE" target="PRT">
      <data key="d0">5189208</data>
    </edge>
    <edge source="CHE" target="ROU">
      <data key="d0">6113100</data>
    </edge>
    <edge source="CHE" target="RUS">
      <data key="d0">80231211</data>
    </edge>
    <edge source="CHE" target="SAU">
      <data key="d0">20932809</data>
    </edge>
    <edge source="CHE" target="SEN">
      <data key="d0">192006</data>
    </edge>
    <edge source="CHE" target="SRB">
      <data key="d0">944627</data>
    </edge>
    <edge source="CHE" target="IND">
      <data key="d0">1378668</data>
    </edge>
    <edge source="CHE" target="SGP">
      <data key="d0">10256045</data>
    </edge>
    <edge source="CHE" target="SVK">
      <data key="d0">1453585</data>
    </edge>
    <edge source="CHE" target="VNM">
      <data key="d0">8288882</data>
    </edge>
    <edge source="CHE" target="SVN">
      <data key="d0">4215692</data>
    </edge>
    <edge source="CHE" target="ZAF">
      <data key="d0">9093133</data>
    </edge>
    <edge source="CHE" target="ZWE">
      <data key="d0">428432</data>
    </edge>
    <edge source="CHE" target="ESP">
      <data key="d0">40371364</data>
    </edge>
    <edge source="CHE" target="SWE">
      <data key="d0">23485630</data>
    </edge>
    <edge source="CHE" target="THA">
      <data key="d0">5620963</data>
    </edge>
    <edge source="CHE" target="TGO">
      <data key="d0">80544</data>
    </edge>
    <edge source="CHE" target="ARE">
      <data key="d0">12792242</data>
    </edge>
    <edge source="CHE" target="TUN">
      <data key="d0">7132173</data>
    </edge>
    <edge source="CHE" target="TUR">
      <data key="d0">10152750</data>
    </edge>
    <edge source="CHE" target="UGA">
      <data key="d0">12993</data>
    </edge>
    <edge source="CHE" target="UKR">
      <data key="d0">8933633</data>
    </edge>
    <edge source="CHE" target="MKD">
      <data key="d0">10365</data>
    </edge>
    <edge source="CHE" target="EGY">
      <data key="d0">13481350</data>
    </edge>
    <edge source="CHE" target="GBR">
      <data key="d0">55860083</data>
    </edge>
    <edge source="CHE" target="TZA">
      <data key="d0">28334</data>
    </edge>
    <edge source="CHE" target="USA">
      <data key="d0">33700629</data>
    </edge>
    <edge source="CHE" target="BFA">
      <data key="d0">286214</data>
    </edge>
    <edge source="CHE" target="URY">
      <data key="d0">700041</data>
    </edge>
    <edge source="THA" target="DZA">
      <data key="d0">155836</data>
    </edge>
    <edge source="THA" target="AZE">
      <data key="d0">49598</data>
    </edge>
    <edge source="THA" target="ARG">
      <data key="d0">48421</data>
    </edge>
    <edge source="THA" target="AUS">
      <data key="d0">116034231</data>
    </edge>
    <edge source="THA" target="AUT">
      <data key="d0">1210442</data>
    </edge>
    <edge source="THA" target="BEL">
      <data key="d0">5387114</data>
    </edge>
    <edge source="THA" target="BOL">
      <data key="d0">26726</data>
    </edge>
    <edge source="THA" target="BWA">
      <data key="d0">38259</data>
    </edge>
    <edge source="THA" target="BRA">
      <data key="d0">608508</data>
    </edge>
    <edge source="THA" target="BGR">
      <data key="d0">491295</data>
    </edge>
    <edge source="THA" target="KHM">
      <data key="d0">138479303</data>
    </edge>
    <edge source="THA" target="CAN">
      <data key="d0">44644508</data>
    </edge>
    <edge source="THA" target="LKA">
      <data key="d0">12055947</data>
    </edge>
    <edge source="THA" target="CHL">
      <data key="d0">764494</data>
    </edge>
    <edge source="THA" target="CHN">
      <data key="d0">23014711</data>
    </edge>
    <edge source="THA" target="COL">
      <data key="d0">594628</data>
    </edge>
    <edge source="THA" target="CRI">
      <data key="d0">284670</data>
    </edge>
    <edge source="THA" target="HRV">
      <data key="d0">14505</data>
    </edge>
    <edge source="THA" target="CZE">
      <data key="d0">2930961</data>
    </edge>
    <edge source="THA" target="BEN">
      <data key="d0">150547</data>
    </edge>
    <edge source="THA" target="DNK">
      <data key="d0">10092436</data>
    </edge>
    <edge source="THA" target="ETH">
      <data key="d0">119898</data>
    </edge>
    <edge source="THA" target="EST">
      <data key="d0">638560</data>
    </edge>
    <edge source="THA" target="FIN">
      <data key="d0">5621546</data>
    </edge>
    <edge source="THA" target="FRA">
      <data key="d0">28712681</data>
    </edge>
    <edge source="THA" target="GMB">
      <data key="d0">949373</data>
    </edge>
    <edge source="THA" target="DEU">
      <data key="d0">40542451</data>
    </edge>
    <edge source="THA" target="GHA">
      <data key="d0">1776182</data>
    </edge>
    <edge source="THA" target="GRC">
      <data key="d0">530164</data>
    </edge>
    <edge source="THA" target="GTM">
      <data key="d0">57928</data>
    </edge>
    <edge source="THA" target="HND">
      <data key="d0">858008</data>
    </edge>
    <edge source="THA" target="HKG">
      <data key="d0">55019741</data>
    </edge>
    <edge source="THA" target="HUN">
      <data key="d0">290807</data>
    </edge>
    <edge source="THA" target="IDN">
      <data key="d0">37986168</data>
    </edge>
    <edge source="THA" target="IRL">
      <data key="d0">4199382</data>
    </edge>
    <edge source="THA" target="ISR">
      <data key="d0">9030636</data>
    </edge>
    <edge source="THA" target="ITA">
      <data key="d0">2246805</data>
    </edge>
    <edge source="THA" target="CIV">
      <data key="d0">89539</data>
    </edge>
    <edge source="THA" target="JAM">
      <data key="d0">1965652</data>
    </edge>
    <edge source="THA" target="JPN">
      <data key="d0">185988309</data>
    </edge>
    <edge source="THA" target="KAZ">
      <data key="d0">2559612</data>
    </edge>
    <edge source="THA" target="JOR">
      <data key="d0">1482499</data>
    </edge>
    <edge source="THA" target="KOR">
      <data key="d0">26891024</data>
    </edge>
    <edge source="THA" target="LBN">
      <data key="d0">2668772</data>
    </edge>
    <edge source="THA" target="LVA">
      <data key="d0">354212</data>
    </edge>
    <edge source="THA" target="LTU">
      <data key="d0">10766</data>
    </edge>
    <edge source="THA" target="MDG">
      <data key="d0">62840</data>
    </edge>
    <edge source="THA" target="MYS">
      <data key="d0">121410562</data>
    </edge>
    <edge source="THA" target="MUS">
      <data key="d0">1854526</data>
    </edge>
    <edge source="THA" target="MEX">
      <data key="d0">509853</data>
    </edge>
    <edge source="THA" target="MAR">
      <data key="d0">198327</data>
    </edge>
    <edge source="THA" target="MOZ">
      <data key="d0">2313545</data>
    </edge>
    <edge source="THA" target="OMN">
      <data key="d0">1109894</data>
    </edge>
    <edge source="THA" target="NLD">
      <data key="d0">46910109</data>
    </edge>
    <edge source="THA" target="NZL">
      <data key="d0">17359555</data>
    </edge>
    <edge source="THA" target="NOR">
      <data key="d0">7940937</data>
    </edge>
    <edge source="THA" target="PAK">
      <data key="d0">3952654</data>
    </edge>
    <edge source="THA" target="PAN">
      <data key="d0">123920</data>
    </edge>
    <edge source="THA" target="PER">
      <data key="d0">122380</data>
    </edge>
    <edge source="THA" target="PHL">
      <data key="d0">167635190</data>
    </edge>
    <edge source="THA" target="POL">
      <data key="d0">3894579</data>
    </edge>
    <edge source="THA" target="PRT">
      <data key="d0">477637</data>
    </edge>
    <edge source="THA" target="ROU">
      <data key="d0">224309</data>
    </edge>
    <edge source="THA" target="RUS">
      <data key="d0">1517843</data>
    </edge>
    <edge source="THA" target="SAU">
      <data key="d0">11511195</data>
    </edge>
    <edge source="THA" target="SEN">
      <data key="d0">52783</data>
    </edge>
    <edge source="THA" target="SRB">
      <data key="d0">173926</data>
    </edge>
    <edge source="THA" target="IND">
      <data key="d0">11580472</data>
    </edge>
    <edge source="THA" target="SGP">
      <data key="d0">38657609</data>
    </edge>
    <edge source="THA" target="VNM">
      <data key="d0">77007805</data>
    </edge>
    <edge source="THA" target="SVN">
      <data key="d0">20904</data>
    </edge>
    <edge source="THA" target="ZAF">
      <data key="d0">5549024</data>
    </edge>
    <edge source="THA" target="ZWE">
      <data key="d0">103504</data>
    </edge>
    <edge source="THA" target="ESP">
      <data key="d0">2647805</data>
    </edge>
    <edge source="THA" target="SWE">
      <data key="d0">22369780</data>
    </edge>
    <edge source="THA" target="CHE">
      <data key="d0">7172638</data>
    </edge>
    <edge source="THA" target="TGO">
      <data key="d0">140554</data>
    </edge>
    <edge source="THA" target="ARE">
      <data key="d0">13557903</data>
    </edge>
    <edge source="THA" target="TUN">
      <data key="d0">55785</data>
    </edge>
    <edge source="THA" target="TUR">
      <data key="d0">12727976</data>
    </edge>
    <edge source="THA" target="UKR">
      <data key="d0">1859644</data>
    </edge>
    <edge source="THA" target="EGY">
      <data key="d0">12245676</data>
    </edge>
    <edge source="THA" target="GBR">
      <data key="d0">53072191</data>
    </edge>
    <edge source="THA" target="TZA">
      <data key="d0">43444</data>
    </edge>
    <edge source="THA" target="USA">
      <data key="d0">265004229</data>
    </edge>
    <edge source="THA" target="URY">
      <data key="d0">36960</data>
    </edge>
    <edge source="TUR" target="ALB">
      <data key="d0">3301562</data>
    </edge>
    <edge source="TUR" target="DZA">
      <data key="d0">15671365</data>
    </edge>
    <edge source="TUR" target="AZE">
      <data key="d0">16722232</data>
    </edge>
    <edge source="TUR" target="ARG">
      <data key="d0">276771</data>
    </edge>
    <edge source="TUR" target="AUS">
      <data key="d0">1431026</data>
    </edge>
    <edge source="TUR" target="AUT">
      <data key="d0">439898</data>
    </edge>
    <edge source="TUR" target="BEL">
      <data key="d0">3278031</data>
    </edge>
    <edge source="TUR" target="BWA">
      <data key="d0">84153</data>
    </edge>
    <edge source="TUR" target="BRA">
      <data key="d0">10969315</data>
    </edge>
    <edge source="TUR" target="BGR">
      <data key="d0">3576023</data>
    </edge>
    <edge source="TUR" target="BDI">
      <data key="d0">229379</data>
    </edge>
    <edge source="TUR" target="BLR">
      <data key="d0">252097</data>
    </edge>
    <edge source="TUR" target="CMR">
      <data key="d0">3952176</data>
    </edge>
    <edge source="TUR" target="CAN">
      <data key="d0">1310372</data>
    </edge>
    <edge source="TUR" target="CAF">
      <data key="d0">201532</data>
    </edge>
    <edge source="TUR" target="LKA">
      <data key="d0">2293763</data>
    </edge>
    <edge source="TUR" target="CHL">
      <data key="d0">1257772</data>
    </edge>
    <edge source="TUR" target="CHN">
      <data key="d0">3229430</data>
    </edge>
    <edge source="TUR" target="COL">
      <data key="d0">118159</data>
    </edge>
    <edge source="TUR" target="HRV">
      <data key="d0">203207</data>
    </edge>
    <edge source="TUR" target="CZE">
      <data key="d0">41557287</data>
    </edge>
    <edge source="TUR" target="BEN">
      <data key="d0">1383990</data>
    </edge>
    <edge source="TUR" target="DNK">
      <data key="d0">4140191</data>
    </edge>
    <edge source="TUR" target="ETH">
      <data key="d0">3694194</data>
    </edge>
    <edge source="TUR" target="EST">
      <data key="d0">153654</data>
    </edge>
    <edge source="TUR" target="FIN">
      <data key="d0">9236453</data>
    </edge>
    <edge source="TUR" target="FRA">
      <data key="d0">44765937</data>
    </edge>
    <edge source="TUR" target="GEO">
      <data key="d0">16912598</data>
    </edge>
    <edge source="TUR" target="GMB">
      <data key="d0">1972014</data>
    </edge>
    <edge source="TUR" target="PSE">
      <data key="d0">601616</data>
    </edge>
    <edge source="TUR" target="DEU">
      <data key="d0">40741921</data>
    </edge>
    <edge source="TUR" target="GHA">
      <data key="d0">590675</data>
    </edge>
    <edge source="TUR" target="GRC">
      <data key="d0">6386825</data>
    </edge>
    <edge source="TUR" target="HKG">
      <data key="d0">407336</data>
    </edge>
    <edge source="TUR" target="HUN">
      <data key="d0">57368</data>
    </edge>
    <edge source="TUR" target="IDN">
      <data key="d0">915435</data>
    </edge>
    <edge source="TUR" target="ISR">
      <data key="d0">13163639</data>
    </edge>
    <edge source="TUR" target="ITA">
      <data key="d0">6836854</data>
    </edge>
    <edge source="TUR" target="CIV">
      <data key="d0">2256744</data>
    </edge>
    <edge source="TUR" target="JAM">
      <data key="d0">49938</data>
    </edge>
    <edge source="TUR" target="JPN">
      <data key="d0">4495626</data>
    </edge>
    <edge source="TUR" target="KAZ">
      <data key="d0">6566957</data>
    </edge>
    <edge source="TUR" target="JOR">
      <data key="d0">6535039</data>
    </edge>
    <edge source="TUR" target="KOR">
      <data key="d0">150318</data>
    </edge>
    <edge source="TUR" target="KGZ">
      <data key="d0">3796923</data>
    </edge>
    <edge source="TUR" target="LBN">
      <data key="d0">12791731</data>
    </edge>
    <edge source="TUR" target="LVA">
      <data key="d0">236684</data>
    </edge>
    <edge source="TUR" target="LTU">
      <data key="d0">1156630</data>
    </edge>
    <edge source="TUR" target="MDG">
      <data key="d0">1936955</data>
    </edge>
    <edge source="TUR" target="MWI">
      <data key="d0">391616</data>
    </edge>
    <edge source="TUR" target="MYS">
      <data key="d0">582352</data>
    </edge>
    <edge source="TUR" target="MRT">
      <data key="d0">3372983</data>
    </edge>
    <edge source="TUR" target="MUS">
      <data key="d0">460144</data>
    </edge>
    <edge source="TUR" target="MEX">
      <data key="d0">281922</data>
    </edge>
    <edge source="TUR" target="MDA">
      <data key="d0">244394</data>
    </edge>
    <edge source="TUR" target="MAR">
      <data key="d0">800445</data>
    </edge>
    <edge source="TUR" target="MOZ">
      <data key="d0">2099279</data>
    </edge>
    <edge source="TUR" target="OMN">
      <data key="d0">1477214</data>
    </edge>
    <edge source="TUR" target="NAM">
      <data key="d0">36807</data>
    </edge>
    <edge source="TUR" target="NLD">
      <data key="d0">37456773</data>
    </edge>
    <edge source="TUR" target="NZL">
      <data key="d0">228934</data>
    </edge>
    <edge source="TUR" target="NER">
      <data key="d0">2243809</data>
    </edge>
    <edge source="TUR" target="NOR">
      <data key="d0">1063260</data>
    </edge>
    <edge source="TUR" target="PAK">
      <data key="d0">4151085</data>
    </edge>
    <edge source="TUR" target="PAN">
      <data key="d0">112984</data>
    </edge>
    <edge source="TUR" target="PRY">
      <data key="d0">34623</data>
    </edge>
    <edge source="TUR" target="PER">
      <data key="d0">160983</data>
    </edge>
    <edge source="TUR" target="PHL">
      <data key="d0">609263</data>
    </edge>
    <edge source="TUR" target="POL">
      <data key="d0">3097521</data>
    </edge>
    <edge source="TUR" target="PRT">
      <data key="d0">88037</data>
    </edge>
    <edge source="TUR" target="ROU">
      <data key="d0">3922326</data>
    </edge>
    <edge source="TUR" target="RUS">
      <data key="d0">25288923</data>
    </edge>
    <edge source="TUR" target="SAU">
      <data key="d0">22576167</data>
    </edge>
    <edge source="TUR" target="SEN">
      <data key="d0">3768248</data>
    </edge>
    <edge source="TUR" target="SRB">
      <data key="d0">2990318</data>
    </edge>
    <edge source="TUR" target="IND">
      <data key="d0">790448</data>
    </edge>
    <edge source="TUR" target="SGP">
      <data key="d0">314040</data>
    </edge>
    <edge source="TUR" target="SVK">
      <data key="d0">26931</data>
    </edge>
    <edge source="TUR" target="VNM">
      <data key="d0">66120</data>
    </edge>
    <edge source="TUR" target="SVN">
      <data key="d0">200246</data>
    </edge>
    <edge source="TUR" target="ZAF">
      <data key="d0">1008483</data>
    </edge>
    <edge source="TUR" target="ESP">
      <data key="d0">21668291</data>
    </edge>
    <edge source="TUR" target="SWE">
      <data key="d0">5063326</data>
    </edge>
    <edge source="TUR" target="CHE">
      <data key="d0">4487546</data>
    </edge>
    <edge source="TUR" target="THA">
      <data key="d0">683063</data>
    </edge>
    <edge source="TUR" target="TGO">
      <data key="d0">1061259</data>
    </edge>
    <edge source="TUR" target="ARE">
      <data key="d0">23947448</data>
    </edge>
    <edge source="TUR" target="TUN">
      <data key="d0">728338</data>
    </edge>
    <edge source="TUR" target="UGA">
      <data key="d0">1022292</data>
    </edge>
    <edge source="TUR" target="UKR">
      <data key="d0">1787467</data>
    </edge>
    <edge source="TUR" target="MKD">
      <data key="d0">421004</data>
    </edge>
    <edge source="TUR" target="EGY">
      <data key="d0">11481566</data>
    </edge>
    <edge source="TUR" target="GBR">
      <data key="d0">8511460</data>
    </edge>
    <edge source="TUR" target="TZA">
      <data key="d0">9729430</data>
    </edge>
    <edge source="TUR" target="USA">
      <data key="d0">41629974</data>
    </edge>
    <edge source="TUR" target="BFA">
      <data key="d0">788386</data>
    </edge>
    <edge source="TUR" target="URY">
      <data key="d0">47913</data>
    </edge>
    <edge source="TZA" target="BDI">
      <data key="d0">92425</data>
    </edge>
    <edge source="TZA" target="FRA">
      <data key="d0">22523</data>
    </edge>
    <edge source="TZA" target="MWI">
      <data key="d0">908148</data>
    </edge>
    <edge source="TZA" target="MOZ">
      <data key="d0">93351</data>
    </edge>
    <edge source="TZA" target="ZAF">
      <data key="d0">13777</data>
    </edge>
    <edge source="TZA" target="ZWE">
      <data key="d0">84218</data>
    </edge>
    <edge source="TZA" target="ARE">
      <data key="d0">154554</data>
    </edge>
    <edge source="TZA" target="UGA">
      <data key="d0">79231</data>
    </edge>
    <edge source="AUT" target="ALB">
      <data key="d0">782069</data>
    </edge>
    <edge source="AUT" target="DZA">
      <data key="d0">660181</data>
    </edge>
    <edge source="AUT" target="AZE">
      <data key="d0">4127306</data>
    </edge>
    <edge source="AUT" target="AUS">
      <data key="d0">1013601</data>
    </edge>
    <edge source="AUT" target="ARM">
      <data key="d0">1922617</data>
    </edge>
    <edge source="AUT" target="BEL">
      <data key="d0">6200322</data>
    </edge>
    <edge source="AUT" target="BOL">
      <data key="d0">30046</data>
    </edge>
    <edge source="AUT" target="BRA">
      <data key="d0">74206</data>
    </edge>
    <edge source="AUT" target="BGR">
      <data key="d0">10167952</data>
    </edge>
    <edge source="AUT" target="BLR">
      <data key="d0">8444618</data>
    </edge>
    <edge source="AUT" target="CMR">
      <data key="d0">10437</data>
    </edge>
    <edge source="AUT" target="CAN">
      <data key="d0">1494609</data>
    </edge>
    <edge source="AUT" target="CHL">
      <data key="d0">54158</data>
    </edge>
    <edge source="AUT" target="CHN">
      <data key="d0">9289358</data>
    </edge>
    <edge source="AUT" target="COL">
      <data key="d0">66541</data>
    </edge>
    <edge source="AUT" target="CRI">
      <data key="d0">109220</data>
    </edge>
    <edge source="AUT" target="HRV">
      <data key="d0">15668997</data>
    </edge>
    <edge source="AUT" target="CZE">
      <data key="d0">35760900</data>
    </edge>
    <edge source="AUT" target="DNK">
      <data key="d0">7016579</data>
    </edge>
    <edge source="AUT" target="ECU">
      <data key="d0">120514</data>
    </edge>
    <edge source="AUT" target="EST">
      <data key="d0">3992707</data>
    </edge>
    <edge source="AUT" target="FIN">
      <data key="d0">3010740</data>
    </edge>
    <edge source="AUT" target="FRA">
      <data key="d0">20985038</data>
    </edge>
    <edge source="AUT" target="GEO">
      <data key="d0">2458014</data>
    </edge>
    <edge source="AUT" target="DEU">
      <data key="d0">307195565</data>
    </edge>
    <edge source="AUT" target="GRC">
      <data key="d0">1853525</data>
    </edge>
    <edge source="AUT" target="HKG">
      <data key="d0">1319976</data>
    </edge>
    <edge source="AUT" target="HUN">
      <data key="d0">36024764</data>
    </edge>
    <edge source="AUT" target="IDN">
      <data key="d0">159473</data>
    </edge>
    <edge source="AUT" target="IRL">
      <data key="d0">1330507</data>
    </edge>
    <edge source="AUT" target="ISR">
      <data key="d0">278200</data>
    </edge>
    <edge source="AUT" target="ITA">
      <data key="d0">41968992</data>
    </edge>
    <edge source="AUT" target="JPN">
      <data key="d0">415314</data>
    </edge>
    <edge source="AUT" target="KAZ">
      <data key="d0">10281684</data>
    </edge>
    <edge source="AUT" target="JOR">
      <data key="d0">2104391</data>
    </edge>
    <edge source="AUT" target="KOR">
      <data key="d0">330549</data>
    </edge>
    <edge source="AUT" target="KGZ">
      <data key="d0">291130</data>
    </edge>
    <edge source="AUT" target="LBN">
      <data key="d0">854333</data>
    </edge>
    <edge source="AUT" target="LVA">
      <data key="d0">4804064</data>
    </edge>
    <edge source="AUT" target="LTU">
      <data key="d0">4286859</data>
    </edge>
    <edge source="AUT" target="MYS">
      <data key="d0">241648</data>
    </edge>
    <edge source="AUT" target="MEX">
      <data key="d0">427547</data>
    </edge>
    <edge source="AUT" target="MDA">
      <data key="d0">1996661</data>
    </edge>
    <edge source="AUT" target="OMN">
      <data key="d0">132131</data>
    </edge>
    <edge source="AUT" target="NLD">
      <data key="d0">17670623</data>
    </edge>
    <edge source="AUT" target="NZL">
      <data key="d0">22951</data>
    </edge>
    <edge source="AUT" target="NOR">
      <data key="d0">1720737</data>
    </edge>
    <edge source="AUT" target="PAK">
      <data key="d0">33654</data>
    </edge>
    <edge source="AUT" target="PAN">
      <data key="d0">30368</data>
    </edge>
    <edge source="AUT" target="PRY">
      <data key="d0">103285</data>
    </edge>
    <edge source="AUT" target="PER">
      <data key="d0">39532</data>
    </edge>
    <edge source="AUT" target="PHL">
      <data key="d0">380608</data>
    </edge>
    <edge source="AUT" target="POL">
      <data key="d0">54477710</data>
    </edge>
    <edge source="AUT" target="PRT">
      <data key="d0">2331386</data>
    </edge>
    <edge source="AUT" target="ROU">
      <data key="d0">14232403</data>
    </edge>
    <edge source="AUT" target="RUS">
      <data key="d0">109081277</data>
    </edge>
    <edge source="AUT" target="SAU">
      <data key="d0">815651</data>
    </edge>
    <edge source="AUT" target="SEN">
      <data key="d0">28723</data>
    </edge>
    <edge source="AUT" target="SRB">
      <data key="d0">12825020</data>
    </edge>
    <edge source="AUT" target="IND">
      <data key="d0">85305</data>
    </edge>
    <edge source="AUT" target="SGP">
      <data key="d0">382140</data>
    </edge>
    <edge source="AUT" target="SVK">
      <data key="d0">13264691</data>
    </edge>
    <edge source="AUT" target="VNM">
      <data key="d0">17139344</data>
    </edge>
    <edge source="AUT" target="SVN">
      <data key="d0">18604743</data>
    </edge>
    <edge source="AUT" target="ZAF">
      <data key="d0">1046067</data>
    </edge>
    <edge source="AUT" target="ESP">
      <data key="d0">7718954</data>
    </edge>
    <edge source="AUT" target="SWE">
      <data key="d0">8866047</data>
    </edge>
    <edge source="AUT" target="CHE">
      <data key="d0">58306496</data>
    </edge>
    <edge source="AUT" target="THA">
      <data key="d0">53862</data>
    </edge>
    <edge source="AUT" target="ARE">
      <data key="d0">1389887</data>
    </edge>
    <edge source="AUT" target="TUN">
      <data key="d0">2019157</data>
    </edge>
    <edge source="AUT" target="TUR">
      <data key="d0">3215013</data>
    </edge>
    <edge source="AUT" target="UKR">
      <data key="d0">24408639</data>
    </edge>
    <edge source="AUT" target="MKD">
      <data key="d0">5538228</data>
    </edge>
    <edge source="AUT" target="EGY">
      <data key="d0">199462</data>
    </edge>
    <edge source="AUT" target="GBR">
      <data key="d0">12161386</data>
    </edge>
    <edge source="AUT" target="USA">
      <data key="d0">6087389</data>
    </edge>
    <edge source="AUT" target="URY">
      <data key="d0">55101</data>
    </edge>
    <edge source="BGR" target="ALB">
      <data key="d0">603555</data>
    </edge>
    <edge source="BGR" target="AZE">
      <data key="d0">1002232</data>
    </edge>
    <edge source="BGR" target="ARM">
      <data key="d0">133334</data>
    </edge>
    <edge source="BGR" target="BEL">
      <data key="d0">849307</data>
    </edge>
    <edge source="BGR" target="BLR">
      <data key="d0">89060</data>
    </edge>
    <edge source="BGR" target="CAN">
      <data key="d0">156361</data>
    </edge>
    <edge source="BGR" target="CHN">
      <data key="d0">78985</data>
    </edge>
    <edge source="BGR" target="COL">
      <data key="d0">36262</data>
    </edge>
    <edge source="BGR" target="HRV">
      <data key="d0">303297</data>
    </edge>
    <edge source="BGR" target="CZE">
      <data key="d0">490228</data>
    </edge>
    <edge source="BGR" target="DNK">
      <data key="d0">514069</data>
    </edge>
    <edge source="BGR" target="FIN">
      <data key="d0">50480</data>
    </edge>
    <edge source="BGR" target="GEO">
      <data key="d0">117978</data>
    </edge>
    <edge source="BGR" target="PSE">
      <data key="d0">22919</data>
    </edge>
    <edge source="BGR" target="DEU">
      <data key="d0">2054233</data>
    </edge>
    <edge source="BGR" target="GRC">
      <data key="d0">11499422</data>
    </edge>
    <edge source="BGR" target="GTM">
      <data key="d0">69802</data>
    </edge>
    <edge source="BGR" target="HKG">
      <data key="d0">39430</data>
    </edge>
    <edge source="BGR" target="HUN">
      <data key="d0">2974387</data>
    </edge>
    <edge source="BGR" target="ISR">
      <data key="d0">233547</data>
    </edge>
    <edge source="BGR" target="ITA">
      <data key="d0">1423055</data>
    </edge>
    <edge source="BGR" target="JPN">
      <data key="d0">14155</data>
    </edge>
    <edge source="BGR" target="KAZ">
      <data key="d0">122714</data>
    </edge>
    <edge source="BGR" target="JOR">
      <data key="d0">394841</data>
    </edge>
    <edge source="BGR" target="KOR">
      <data key="d0">99584</data>
    </edge>
    <edge source="BGR" target="KGZ">
      <data key="d0">51577</data>
    </edge>
    <edge source="BGR" target="LBN">
      <data key="d0">789450</data>
    </edge>
    <edge source="BGR" target="LVA">
      <data key="d0">95532</data>
    </edge>
    <edge source="BGR" target="LTU">
      <data key="d0">177450</data>
    </edge>
    <edge source="BGR" target="MUS">
      <data key="d0">146995</data>
    </edge>
    <edge source="BGR" target="MDA">
      <data key="d0">588788</data>
    </edge>
    <edge source="BGR" target="NLD">
      <data key="d0">242136</data>
    </edge>
    <edge source="BGR" target="PAK">
      <data key="d0">165021</data>
    </edge>
    <edge source="BGR" target="POL">
      <data key="d0">1415768</data>
    </edge>
    <edge source="BGR" target="PRT">
      <data key="d0">14200</data>
    </edge>
    <edge source="BGR" target="ROU">
      <data key="d0">9791626</data>
    </edge>
    <edge source="BGR" target="RUS">
      <data key="d0">1332670</data>
    </edge>
    <edge source="BGR" target="SAU">
      <data key="d0">151217</data>
    </edge>
    <edge source="BGR" target="SRB">
      <data key="d0">4398382</data>
    </edge>
    <edge source="BGR" target="SGP">
      <data key="d0">23545</data>
    </edge>
    <edge source="BGR" target="SVK">
      <data key="d0">805523</data>
    </edge>
    <edge source="BGR" target="VNM">
      <data key="d0">132170</data>
    </edge>
    <edge source="BGR" target="SVN">
      <data key="d0">92768</data>
    </edge>
    <edge source="BGR" target="ZAF">
      <data key="d0">40736</data>
    </edge>
    <edge source="BGR" target="ESP">
      <data key="d0">949447</data>
    </edge>
    <edge source="BGR" target="SWE">
      <data key="d0">31618</data>
    </edge>
    <edge source="BGR" target="CHE">
      <data key="d0">39045</data>
    </edge>
    <edge source="BGR" target="ARE">
      <data key="d0">175160</data>
    </edge>
    <edge source="BGR" target="TUR">
      <data key="d0">2535646</data>
    </edge>
    <edge source="BGR" target="UKR">
      <data key="d0">243338</data>
    </edge>
    <edge source="BGR" target="MKD">
      <data key="d0">3623238</data>
    </edge>
    <edge source="BGR" target="GBR">
      <data key="d0">1298232</data>
    </edge>
    <edge source="BGR" target="USA">
      <data key="d0">503821</data>
    </edge>
    <edge source="BLR" target="AZE">
      <data key="d0">223900</data>
    </edge>
    <edge source="BLR" target="ARM">
      <data key="d0">25900</data>
    </edge>
    <edge source="BLR" target="CAN">
      <data key="d0">20600</data>
    </edge>
    <edge source="BLR" target="CZE">
      <data key="d0">11400</data>
    </edge>
    <edge source="BLR" target="GEO">
      <data key="d0">266600</data>
    </edge>
    <edge source="BLR" target="DEU">
      <data key="d0">92400</data>
    </edge>
    <edge source="BLR" target="KAZ">
      <data key="d0">400300</data>
    </edge>
    <edge source="BLR" target="LVA">
      <data key="d0">411900</data>
    </edge>
    <edge source="BLR" target="LTU">
      <data key="d0">234400</data>
    </edge>
    <edge source="BLR" target="MDA">
      <data key="d0">183100</data>
    </edge>
    <edge source="BLR" target="PAK">
      <data key="d0">263600</data>
    </edge>
    <edge source="BLR" target="POL">
      <data key="d0">103300</data>
    </edge>
    <edge source="BLR" target="RUS">
      <data key="d0">66858500</data>
    </edge>
    <edge source="BLR" target="SVK">
      <data key="d0">67200</data>
    </edge>
    <edge source="BLR" target="VNM">
      <data key="d0">93300</data>
    </edge>
    <edge source="BLR" target="UKR">
      <data key="d0">1071200</data>
    </edge>
    <edge source="BLR" target="USA">
      <data key="d0">26900</data>
    </edge>
    <edge source="EST" target="AUS">
      <data key="d0">36006</data>
    </edge>
    <edge source="EST" target="AUT">
      <data key="d0">120008</data>
    </edge>
    <edge source="EST" target="ARM">
      <data key="d0">58563</data>
    </edge>
    <edge source="EST" target="BEL">
      <data key="d0">2816070</data>
    </edge>
    <edge source="EST" target="BGR">
      <data key="d0">33387</data>
    </edge>
    <edge source="EST" target="BLR">
      <data key="d0">199268</data>
    </edge>
    <edge source="EST" target="CAN">
      <data key="d0">5633593</data>
    </edge>
    <edge source="EST" target="CHN">
      <data key="d0">55999</data>
    </edge>
    <edge source="EST" target="CZE">
      <data key="d0">42763</data>
    </edge>
    <edge source="EST" target="DNK">
      <data key="d0">4904858</data>
    </edge>
    <edge source="EST" target="FIN">
      <data key="d0">27689999</data>
    </edge>
    <edge source="EST" target="FRA">
      <data key="d0">5100370</data>
    </edge>
    <edge source="EST" target="DEU">
      <data key="d0">1999952</data>
    </edge>
    <edge source="EST" target="GTM">
      <data key="d0">11490</data>
    </edge>
    <edge source="EST" target="IRL">
      <data key="d0">30164</data>
    </edge>
    <edge source="EST" target="ITA">
      <data key="d0">249157</data>
    </edge>
    <edge source="EST" target="JPN">
      <data key="d0">152702</data>
    </edge>
    <edge source="EST" target="KOR">
      <data key="d0">279948</data>
    </edge>
    <edge source="EST" target="LVA">
      <data key="d0">11116807</data>
    </edge>
    <edge source="EST" target="LTU">
      <data key="d0">8070678</data>
    </edge>
    <edge source="EST" target="MEX">
      <data key="d0">329278</data>
    </edge>
    <edge source="EST" target="NLD">
      <data key="d0">1968697</data>
    </edge>
    <edge source="EST" target="NOR">
      <data key="d0">1598833</data>
    </edge>
    <edge source="EST" target="POL">
      <data key="d0">347618</data>
    </edge>
    <edge source="EST" target="PRT">
      <data key="d0">323956</data>
    </edge>
    <edge source="EST" target="RUS">
      <data key="d0">26990839</data>
    </edge>
    <edge source="EST" target="IND">
      <data key="d0">68973</data>
    </edge>
    <edge source="EST" target="SVK">
      <data key="d0">47598</data>
    </edge>
    <edge source="EST" target="SVN">
      <data key="d0">114237</data>
    </edge>
    <edge source="EST" target="ZAF">
      <data key="d0">37024</data>
    </edge>
    <edge source="EST" target="ESP">
      <data key="d0">1146667</data>
    </edge>
    <edge source="EST" target="SWE">
      <data key="d0">14902348</data>
    </edge>
    <edge source="EST" target="CHE">
      <data key="d0">363505</data>
    </edge>
    <edge source="EST" target="THA">
      <data key="d0">29004</data>
    </edge>
    <edge source="EST" target="UKR">
      <data key="d0">547097</data>
    </edge>
    <edge source="EST" target="EGY">
      <data key="d0">43435</data>
    </edge>
    <edge source="EST" target="GBR">
      <data key="d0">552341</data>
    </edge>
    <edge source="EST" target="USA">
      <data key="d0">193192</data>
    </edge>
    <edge source="GRC" target="ALB">
      <data key="d0">8602291</data>
    </edge>
    <edge source="GRC" target="DZA">
      <data key="d0">7377623</data>
    </edge>
    <edge source="GRC" target="AZE">
      <data key="d0">833858</data>
    </edge>
    <edge source="GRC" target="AUS">
      <data key="d0">2915516</data>
    </edge>
    <edge source="GRC" target="AUT">
      <data key="d0">1896711</data>
    </edge>
    <edge source="GRC" target="BEL">
      <data key="d0">4801951</data>
    </edge>
    <edge source="GRC" target="BRA">
      <data key="d0">387899</data>
    </edge>
    <edge source="GRC" target="BGR">
      <data key="d0">15746215</data>
    </edge>
    <edge source="GRC" target="BLR">
      <data key="d0">29364</data>
    </edge>
    <edge source="GRC" target="CAN">
      <data key="d0">1192950</data>
    </edge>
    <edge source="GRC" target="CHN">
      <data key="d0">355703</data>
    </edge>
    <edge source="GRC" target="HRV">
      <data key="d0">648920</data>
    </edge>
    <edge source="GRC" target="CZE">
      <data key="d0">790258</data>
    </edge>
    <edge source="GRC" target="DNK">
      <data key="d0">9239218</data>
    </edge>
    <edge source="GRC" target="EST">
      <data key="d0">71177</data>
    </edge>
    <edge source="GRC" target="FIN">
      <data key="d0">9697618</data>
    </edge>
    <edge source="GRC" target="FRA">
      <data key="d0">6787631</data>
    </edge>
    <edge source="GRC" target="GEO">
      <data key="d0">21639</data>
    </edge>
    <edge source="GRC" target="DEU">
      <data key="d0">13785686</data>
    </edge>
    <edge source="GRC" target="HUN">
      <data key="d0">1471472</data>
    </edge>
    <edge source="GRC" target="IDN">
      <data key="d0">15973</data>
    </edge>
    <edge source="GRC" target="IRL">
      <data key="d0">371255</data>
    </edge>
    <edge source="GRC" target="ISR">
      <data key="d0">894276</data>
    </edge>
    <edge source="GRC" target="ITA">
      <data key="d0">18437531</data>
    </edge>
    <edge source="GRC" target="JPN">
      <data key="d0">1523078</data>
    </edge>
    <edge source="GRC" target="KAZ">
      <data key="d0">77375</data>
    </edge>
    <edge source="GRC" target="JOR">
      <data key="d0">56170</data>
    </edge>
    <edge source="GRC" target="KOR">
      <data key="d0">456041</data>
    </edge>
    <edge source="GRC" target="LBN">
      <data key="d0">421484</data>
    </edge>
    <edge source="GRC" target="LVA">
      <data key="d0">36681</data>
    </edge>
    <edge source="GRC" target="MYS">
      <data key="d0">10683</data>
    </edge>
    <edge source="GRC" target="MEX">
      <data key="d0">49952</data>
    </edge>
    <edge source="GRC" target="MAR">
      <data key="d0">214756</data>
    </edge>
    <edge source="GRC" target="OMN">
      <data key="d0">92654</data>
    </edge>
    <edge source="GRC" target="NLD">
      <data key="d0">1738148</data>
    </edge>
    <edge source="GRC" target="NZL">
      <data key="d0">598903</data>
    </edge>
    <edge source="GRC" target="NOR">
      <data key="d0">140197</data>
    </edge>
    <edge source="GRC" target="PAK">
      <data key="d0">22710</data>
    </edge>
    <edge source="GRC" target="PAN">
      <data key="d0">60451</data>
    </edge>
    <edge source="GRC" target="PER">
      <data key="d0">638183</data>
    </edge>
    <edge source="GRC" target="PHL">
      <data key="d0">48600</data>
    </edge>
    <edge source="GRC" target="POL">
      <data key="d0">2791120</data>
    </edge>
    <edge source="GRC" target="PRT">
      <data key="d0">385834</data>
    </edge>
    <edge source="GRC" target="ROU">
      <data key="d0">4925566</data>
    </edge>
    <edge source="GRC" target="RUS">
      <data key="d0">4511410</data>
    </edge>
    <edge source="GRC" target="SAU">
      <data key="d0">20472864</data>
    </edge>
    <edge source="GRC" target="SRB">
      <data key="d0">3637240</data>
    </edge>
    <edge source="GRC" target="IND">
      <data key="d0">155661</data>
    </edge>
    <edge source="GRC" target="SGP">
      <data key="d0">224472</data>
    </edge>
    <edge source="GRC" target="SVK">
      <data key="d0">42890</data>
    </edge>
    <edge source="GRC" target="VNM">
      <data key="d0">109906</data>
    </edge>
    <edge source="GRC" target="SVN">
      <data key="d0">55759</data>
    </edge>
    <edge source="GRC" target="ZAF">
      <data key="d0">387814</data>
    </edge>
    <edge source="GRC" target="ESP">
      <data key="d0">2835514</data>
    </edge>
    <edge source="GRC" target="SWE">
      <data key="d0">14601571</data>
    </edge>
    <edge source="GRC" target="CHE">
      <data key="d0">9884602</data>
    </edge>
    <edge source="GRC" target="THA">
      <data key="d0">23909</data>
    </edge>
    <edge source="GRC" target="ARE">
      <data key="d0">1133900</data>
    </edge>
    <edge source="GRC" target="TUN">
      <data key="d0">99462</data>
    </edge>
    <edge source="GRC" target="TUR">
      <data key="d0">3601618</data>
    </edge>
    <edge source="GRC" target="UKR">
      <data key="d0">573643</data>
    </edge>
    <edge source="GRC" target="MKD">
      <data key="d0">7462277</data>
    </edge>
    <edge source="GRC" target="EGY">
      <data key="d0">542160</data>
    </edge>
    <edge source="GRC" target="GBR">
      <data key="d0">10671211</data>
    </edge>
    <edge source="GRC" target="USA">
      <data key="d0">2961930</data>
    </edge>
    <edge source="HUN" target="ALB">
      <data key="d0">212398</data>
    </edge>
    <edge source="HUN" target="DZA">
      <data key="d0">444118</data>
    </edge>
    <edge source="HUN" target="AZE">
      <data key="d0">228371</data>
    </edge>
    <edge source="HUN" target="ARG">
      <data key="d0">1115551</data>
    </edge>
    <edge source="HUN" target="AUS">
      <data key="d0">263035</data>
    </edge>
    <edge source="HUN" target="AUT">
      <data key="d0">79188836</data>
    </edge>
    <edge source="HUN" target="BEL">
      <data key="d0">6953113</data>
    </edge>
    <edge source="HUN" target="BGR">
      <data key="d0">4904037</data>
    </edge>
    <edge source="HUN" target="BLR">
      <data key="d0">654413</data>
    </edge>
    <edge source="HUN" target="CAN">
      <data key="d0">414084</data>
    </edge>
    <edge source="HUN" target="CHL">
      <data key="d0">26242</data>
    </edge>
    <edge source="HUN" target="CHN">
      <data key="d0">18694</data>
    </edge>
    <edge source="HUN" target="COL">
      <data key="d0">277077</data>
    </edge>
    <edge source="HUN" target="HRV">
      <data key="d0">15391451</data>
    </edge>
    <edge source="HUN" target="CZE">
      <data key="d0">24311871</data>
    </edge>
    <edge source="HUN" target="DNK">
      <data key="d0">2894153</data>
    </edge>
    <edge source="HUN" target="EST">
      <data key="d0">382505</data>
    </edge>
    <edge source="HUN" target="FIN">
      <data key="d0">745405</data>
    </edge>
    <edge source="HUN" target="FRA">
      <data key="d0">14464146</data>
    </edge>
    <edge source="HUN" target="GEO">
      <data key="d0">77471</data>
    </edge>
    <edge source="HUN" target="PSE">
      <data key="d0">49471</data>
    </edge>
    <edge source="HUN" target="DEU">
      <data key="d0">20098986</data>
    </edge>
    <edge source="HUN" target="GRC">
      <data key="d0">3382645</data>
    </edge>
    <edge source="HUN" target="HKG">
      <data key="d0">158416</data>
    </edge>
    <edge source="HUN" target="IDN">
      <data key="d0">33609</data>
    </edge>
    <edge source="HUN" target="IRL">
      <data key="d0">225889</data>
    </edge>
    <edge source="HUN" target="ISR">
      <data key="d0">324031</data>
    </edge>
    <edge source="HUN" target="ITA">
      <data key="d0">3503713</data>
    </edge>
    <edge source="HUN" target="KAZ">
      <data key="d0">146818</data>
    </edge>
    <edge source="HUN" target="JOR">
      <data key="d0">618127</data>
    </edge>
    <edge source="HUN" target="KOR">
      <data key="d0">163132</data>
    </edge>
    <edge source="HUN" target="LBN">
      <data key="d0">542221</data>
    </edge>
    <edge source="HUN" target="LVA">
      <data key="d0">246524</data>
    </edge>
    <edge source="HUN" target="LTU">
      <data key="d0">1942442</data>
    </edge>
    <edge source="HUN" target="MUS">
      <data key="d0">16822</data>
    </edge>
    <edge source="HUN" target="MDA">
      <data key="d0">1236674</data>
    </edge>
    <edge source="HUN" target="MAR">
      <data key="d0">102022</data>
    </edge>
    <edge source="HUN" target="OMN">
      <data key="d0">52375</data>
    </edge>
    <edge source="HUN" target="NLD">
      <data key="d0">5269683</data>
    </edge>
    <edge source="HUN" target="NOR">
      <data key="d0">736368</data>
    </edge>
    <edge source="HUN" target="PAK">
      <data key="d0">59180</data>
    </edge>
    <edge source="HUN" target="POL">
      <data key="d0">20739251</data>
    </edge>
    <edge source="HUN" target="PRT">
      <data key="d0">1097847</data>
    </edge>
    <edge source="HUN" target="ROU">
      <data key="d0">35973661</data>
    </edge>
    <edge source="HUN" target="RUS">
      <data key="d0">7965103</data>
    </edge>
    <edge source="HUN" target="SAU">
      <data key="d0">9423483</data>
    </edge>
    <edge source="HUN" target="SRB">
      <data key="d0">12196002</data>
    </edge>
    <edge source="HUN" target="IND">
      <data key="d0">324194</data>
    </edge>
    <edge source="HUN" target="SGP">
      <data key="d0">27718</data>
    </edge>
    <edge source="HUN" target="SVK">
      <data key="d0">15621203</data>
    </edge>
    <edge source="HUN" target="VNM">
      <data key="d0">1384796</data>
    </edge>
    <edge source="HUN" target="SVN">
      <data key="d0">21134791</data>
    </edge>
    <edge source="HUN" target="ZAF">
      <data key="d0">124373</data>
    </edge>
    <edge source="HUN" target="ESP">
      <data key="d0">14044432</data>
    </edge>
    <edge source="HUN" target="SWE">
      <data key="d0">4257607</data>
    </edge>
    <edge source="HUN" target="CHE">
      <data key="d0">2995971</data>
    </edge>
    <edge source="HUN" target="THA">
      <data key="d0">55582</data>
    </edge>
    <edge source="HUN" target="ARE">
      <data key="d0">1630826</data>
    </edge>
    <edge source="HUN" target="TUR">
      <data key="d0">2123184</data>
    </edge>
    <edge source="HUN" target="UKR">
      <data key="d0">6353898</data>
    </edge>
    <edge source="HUN" target="MKD">
      <data key="d0">1680439</data>
    </edge>
    <edge source="HUN" target="GBR">
      <data key="d0">14565102</data>
    </edge>
    <edge source="HUN" target="USA">
      <data key="d0">2311217</data>
    </edge>
    <edge source="LVA" target="AZE">
      <data key="d0">198523</data>
    </edge>
    <edge source="LVA" target="AUT">
      <data key="d0">24679</data>
    </edge>
    <edge source="LVA" target="ARM">
      <data key="d0">239656</data>
    </edge>
    <edge source="LVA" target="BEL">
      <data key="d0">10115</data>
    </edge>
    <edge source="LVA" target="BGR">
      <data key="d0">108703</data>
    </edge>
    <edge source="LVA" target="BLR">
      <data key="d0">2148636</data>
    </edge>
    <edge source="LVA" target="HRV">
      <data key="d0">11788</data>
    </edge>
    <edge source="LVA" target="CZE">
      <data key="d0">77375</data>
    </edge>
    <edge source="LVA" target="DNK">
      <data key="d0">233696</data>
    </edge>
    <edge source="LVA" target="EST">
      <data key="d0">15946319</data>
    </edge>
    <edge source="LVA" target="FIN">
      <data key="d0">357307</data>
    </edge>
    <edge source="LVA" target="FRA">
      <data key="d0">54898</data>
    </edge>
    <edge source="LVA" target="GEO">
      <data key="d0">30376</data>
    </edge>
    <edge source="LVA" target="DEU">
      <data key="d0">1796544</data>
    </edge>
    <edge source="LVA" target="GRC">
      <data key="d0">89255</data>
    </edge>
    <edge source="LVA" target="IRL">
      <data key="d0">93456</data>
    </edge>
    <edge source="LVA" target="ISR">
      <data key="d0">21413</data>
    </edge>
    <edge source="LVA" target="JPN">
      <data key="d0">34933</data>
    </edge>
    <edge source="LVA" target="KAZ">
      <data key="d0">670432</data>
    </edge>
    <edge source="LVA" target="KGZ">
      <data key="d0">259443</data>
    </edge>
    <edge source="LVA" target="LTU">
      <data key="d0">16369208</data>
    </edge>
    <edge source="LVA" target="MDA">
      <data key="d0">16958</data>
    </edge>
    <edge source="LVA" target="NLD">
      <data key="d0">350958</data>
    </edge>
    <edge source="LVA" target="NZL">
      <data key="d0">11148</data>
    </edge>
    <edge source="LVA" target="POL">
      <data key="d0">292393</data>
    </edge>
    <edge source="LVA" target="PRT">
      <data key="d0">56382</data>
    </edge>
    <edge source="LVA" target="RUS">
      <data key="d0">4676907</data>
    </edge>
    <edge source="LVA" target="SRB">
      <data key="d0">26228</data>
    </edge>
    <edge source="LVA" target="SVK">
      <data key="d0">22270</data>
    </edge>
    <edge source="LVA" target="ESP">
      <data key="d0">145080</data>
    </edge>
    <edge source="LVA" target="SWE">
      <data key="d0">1553163</data>
    </edge>
    <edge source="LVA" target="ARE">
      <data key="d0">13031</data>
    </edge>
    <edge source="LVA" target="UKR">
      <data key="d0">399867</data>
    </edge>
    <edge source="LVA" target="MKD">
      <data key="d0">58549</data>
    </edge>
    <edge source="LVA" target="GBR">
      <data key="d0">1215000</data>
    </edge>
    <edge source="LVA" target="USA">
      <data key="d0">12448</data>
    </edge>
    <edge source="MDA" target="BLR">
      <data key="d0">426908</data>
    </edge>
    <edge source="MDA" target="CZE">
      <data key="d0">167957</data>
    </edge>
    <edge source="MDA" target="GEO">
      <data key="d0">70067</data>
    </edge>
    <edge source="MDA" target="DEU">
      <data key="d0">22731</data>
    </edge>
    <edge source="MDA" target="HUN">
      <data key="d0">70529</data>
    </edge>
    <edge source="MDA" target="KAZ">
      <data key="d0">114612</data>
    </edge>
    <edge source="MDA" target="ROU">
      <data key="d0">425338</data>
    </edge>
    <edge source="MDA" target="RUS">
      <data key="d0">1714098</data>
    </edge>
    <edge source="MDA" target="UKR">
      <data key="d0">141451</data>
    </edge>
    <edge source="PRT" target="DZA">
      <data key="d0">607338</data>
    </edge>
    <edge source="PRT" target="AZE">
      <data key="d0">386116</data>
    </edge>
    <edge source="PRT" target="AUS">
      <data key="d0">193281</data>
    </edge>
    <edge source="PRT" target="AUT">
      <data key="d0">481744</data>
    </edge>
    <edge source="PRT" target="BEL">
      <data key="d0">4554018</data>
    </edge>
    <edge source="PRT" target="BRA">
      <data key="d0">2142411</data>
    </edge>
    <edge source="PRT" target="BGR">
      <data key="d0">10665</data>
    </edge>
    <edge source="PRT" target="CMR">
      <data key="d0">195980</data>
    </edge>
    <edge source="PRT" target="CAN">
      <data key="d0">1592138</data>
    </edge>
    <edge source="PRT" target="CHL">
      <data key="d0">61749</data>
    </edge>
    <edge source="PRT" target="CHN">
      <data key="d0">14168</data>
    </edge>
    <edge source="PRT" target="HRV">
      <data key="d0">109208</data>
    </edge>
    <edge source="PRT" target="CZE">
      <data key="d0">48747</data>
    </edge>
    <edge source="PRT" target="BEN">
      <data key="d0">15449</data>
    </edge>
    <edge source="PRT" target="DNK">
      <data key="d0">530078</data>
    </edge>
    <edge source="PRT" target="FIN">
      <data key="d0">1182321</data>
    </edge>
    <edge source="PRT" target="FRA">
      <data key="d0">14166516</data>
    </edge>
    <edge source="PRT" target="DEU">
      <data key="d0">9062243</data>
    </edge>
    <edge source="PRT" target="GHA">
      <data key="d0">77190</data>
    </edge>
    <edge source="PRT" target="GRC">
      <data key="d0">1574335</data>
    </edge>
    <edge source="PRT" target="HUN">
      <data key="d0">569956</data>
    </edge>
    <edge source="PRT" target="IRL">
      <data key="d0">971054</data>
    </edge>
    <edge source="PRT" target="ISR">
      <data key="d0">36677</data>
    </edge>
    <edge source="PRT" target="ITA">
      <data key="d0">1514200</data>
    </edge>
    <edge source="PRT" target="CIV">
      <data key="d0">782050</data>
    </edge>
    <edge source="PRT" target="KOR">
      <data key="d0">5688285</data>
    </edge>
    <edge source="PRT" target="LBN">
      <data key="d0">362661</data>
    </edge>
    <edge source="PRT" target="LVA">
      <data key="d0">33056</data>
    </edge>
    <edge source="PRT" target="LTU">
      <data key="d0">129627</data>
    </edge>
    <edge source="PRT" target="MDG">
      <data key="d0">24601</data>
    </edge>
    <edge source="PRT" target="MWI">
      <data key="d0">47661</data>
    </edge>
    <edge source="PRT" target="MRT">
      <data key="d0">71616</data>
    </edge>
    <edge source="PRT" target="MUS">
      <data key="d0">71007</data>
    </edge>
    <edge source="PRT" target="MEX">
      <data key="d0">335099</data>
    </edge>
    <edge source="PRT" target="MAR">
      <data key="d0">292311</data>
    </edge>
    <edge source="PRT" target="MOZ">
      <data key="d0">3948367</data>
    </edge>
    <edge source="PRT" target="NLD">
      <data key="d0">4704928</data>
    </edge>
    <edge source="PRT" target="NOR">
      <data key="d0">134210</data>
    </edge>
    <edge source="PRT" target="POL">
      <data key="d0">2345988</data>
    </edge>
    <edge source="PRT" target="ROU">
      <data key="d0">751351</data>
    </edge>
    <edge source="PRT" target="RUS">
      <data key="d0">1269686</data>
    </edge>
    <edge source="PRT" target="SAU">
      <data key="d0">71848</data>
    </edge>
    <edge source="PRT" target="SEN">
      <data key="d0">1358105</data>
    </edge>
    <edge source="PRT" target="SRB">
      <data key="d0">46484</data>
    </edge>
    <edge source="PRT" target="IND">
      <data key="d0">181199</data>
    </edge>
    <edge source="PRT" target="SVK">
      <data key="d0">260336</data>
    </edge>
    <edge source="PRT" target="SVN">
      <data key="d0">79264</data>
    </edge>
    <edge source="PRT" target="ZAF">
      <data key="d0">2489758</data>
    </edge>
    <edge source="PRT" target="ESP">
      <data key="d0">81239958</data>
    </edge>
    <edge source="PRT" target="SWE">
      <data key="d0">379471</data>
    </edge>
    <edge source="PRT" target="CHE">
      <data key="d0">2393473</data>
    </edge>
    <edge source="PRT" target="THA">
      <data key="d0">22531</data>
    </edge>
    <edge source="PRT" target="ARE">
      <data key="d0">234185</data>
    </edge>
    <edge source="PRT" target="TUR">
      <data key="d0">9078546</data>
    </edge>
    <edge source="PRT" target="UKR">
      <data key="d0">153485</data>
    </edge>
    <edge source="PRT" target="GBR">
      <data key="d0">12034703</data>
    </edge>
    <edge source="PRT" target="USA">
      <data key="d0">4226259</data>
    </edge>
    <edge source="PRT" target="URY">
      <data key="d0">12649</data>
    </edge>
    <edge source="SVK" target="ALB">
      <data key="d0">595675</data>
    </edge>
    <edge source="SVK" target="AZE">
      <data key="d0">129128</data>
    </edge>
    <edge source="SVK" target="AUT">
      <data key="d0">5041905</data>
    </edge>
    <edge source="SVK" target="BEL">
      <data key="d0">71950</data>
    </edge>
    <edge source="SVK" target="BGR">
      <data key="d0">6038994</data>
    </edge>
    <edge source="SVK" target="BLR">
      <data key="d0">3680213</data>
    </edge>
    <edge source="SVK" target="CAN">
      <data key="d0">10335</data>
    </edge>
    <edge source="SVK" target="CHL">
      <data key="d0">16844</data>
    </edge>
    <edge source="SVK" target="HRV">
      <data key="d0">5064157</data>
    </edge>
    <edge source="SVK" target="CZE">
      <data key="d0">41154367</data>
    </edge>
    <edge source="SVK" target="DNK">
      <data key="d0">1066727</data>
    </edge>
    <edge source="SVK" target="EST">
      <data key="d0">204742</data>
    </edge>
    <edge source="SVK" target="FIN">
      <data key="d0">1386704</data>
    </edge>
    <edge source="SVK" target="FRA">
      <data key="d0">72834</data>
    </edge>
    <edge source="SVK" target="GEO">
      <data key="d0">69592</data>
    </edge>
    <edge source="SVK" target="DEU">
      <data key="d0">5231224</data>
    </edge>
    <edge source="SVK" target="GRC">
      <data key="d0">1399424</data>
    </edge>
    <edge source="SVK" target="HKG">
      <data key="d0">82169</data>
    </edge>
    <edge source="SVK" target="HUN">
      <data key="d0">24819271</data>
    </edge>
    <edge source="SVK" target="IRL">
      <data key="d0">774477</data>
    </edge>
    <edge source="SVK" target="ITA">
      <data key="d0">6461763</data>
    </edge>
    <edge source="SVK" target="KAZ">
      <data key="d0">368869</data>
    </edge>
    <edge source="SVK" target="JOR">
      <data key="d0">25491</data>
    </edge>
    <edge source="SVK" target="KOR">
      <data key="d0">64726</data>
    </edge>
    <edge source="SVK" target="LBN">
      <data key="d0">21990</data>
    </edge>
    <edge source="SVK" target="LVA">
      <data key="d0">282381</data>
    </edge>
    <edge source="SVK" target="LTU">
      <data key="d0">1680291</data>
    </edge>
    <edge source="SVK" target="MDA">
      <data key="d0">351664</data>
    </edge>
    <edge source="SVK" target="NLD">
      <data key="d0">1167963</data>
    </edge>
    <edge source="SVK" target="NOR">
      <data key="d0">109478</data>
    </edge>
    <edge source="SVK" target="POL">
      <data key="d0">14359712</data>
    </edge>
    <edge source="SVK" target="PRT">
      <data key="d0">881340</data>
    </edge>
    <edge source="SVK" target="ROU">
      <data key="d0">18447547</data>
    </edge>
    <edge source="SVK" target="RUS">
      <data key="d0">770088</data>
    </edge>
    <edge source="SVK" target="SAU">
      <data key="d0">118149</data>
    </edge>
    <edge source="SVK" target="SRB">
      <data key="d0">4647523</data>
    </edge>
    <edge source="SVK" target="SVN">
      <data key="d0">2351331</data>
    </edge>
    <edge source="SVK" target="ESP">
      <data key="d0">5982252</data>
    </edge>
    <edge source="SVK" target="SWE">
      <data key="d0">715342</data>
    </edge>
    <edge source="SVK" target="CHE">
      <data key="d0">27165</data>
    </edge>
    <edge source="SVK" target="ARE">
      <data key="d0">58438</data>
    </edge>
    <edge source="SVK" target="TUR">
      <data key="d0">1801270</data>
    </edge>
    <edge source="SVK" target="UKR">
      <data key="d0">2238125</data>
    </edge>
    <edge source="SVK" target="MKD">
      <data key="d0">96249</data>
    </edge>
    <edge source="SVK" target="GBR">
      <data key="d0">13524383</data>
    </edge>
    <edge source="SVK" target="USA">
      <data key="d0">50249</data>
    </edge>
    <edge source="SVN" target="ALB">
      <data key="d0">6048428</data>
    </edge>
    <edge source="SVN" target="AZE">
      <data key="d0">312622</data>
    </edge>
    <edge source="SVN" target="AUS">
      <data key="d0">96344</data>
    </edge>
    <edge source="SVN" target="AUT">
      <data key="d0">1915288</data>
    </edge>
    <edge source="SVN" target="ARM">
      <data key="d0">131064</data>
    </edge>
    <edge source="SVN" target="BGR">
      <data key="d0">1477573</data>
    </edge>
    <edge source="SVN" target="BLR">
      <data key="d0">658070</data>
    </edge>
    <edge source="SVN" target="CAN">
      <data key="d0">114021</data>
    </edge>
    <edge source="SVN" target="HRV">
      <data key="d0">11523116</data>
    </edge>
    <edge source="SVN" target="CZE">
      <data key="d0">1160650</data>
    </edge>
    <edge source="SVN" target="EST">
      <data key="d0">174626</data>
    </edge>
    <edge source="SVN" target="FRA">
      <data key="d0">641273</data>
    </edge>
    <edge source="SVN" target="GEO">
      <data key="d0">195269</data>
    </edge>
    <edge source="SVN" target="DEU">
      <data key="d0">697373</data>
    </edge>
    <edge source="SVN" target="GRC">
      <data key="d0">18492</data>
    </edge>
    <edge source="SVN" target="HUN">
      <data key="d0">2568655</data>
    </edge>
    <edge source="SVN" target="IRL">
      <data key="d0">10664</data>
    </edge>
    <edge source="SVN" target="ITA">
      <data key="d0">2808374</data>
    </edge>
    <edge source="SVN" target="KAZ">
      <data key="d0">1494855</data>
    </edge>
    <edge source="SVN" target="JOR">
      <data key="d0">103912</data>
    </edge>
    <edge source="SVN" target="KGZ">
      <data key="d0">498155</data>
    </edge>
    <edge source="SVN" target="LBN">
      <data key="d0">56855</data>
    </edge>
    <edge source="SVN" target="LVA">
      <data key="d0">119050</data>
    </edge>
    <edge source="SVN" target="LTU">
      <data key="d0">759817</data>
    </edge>
    <edge source="SVN" target="MDA">
      <data key="d0">629973</data>
    </edge>
    <edge source="SVN" target="NLD">
      <data key="d0">63431</data>
    </edge>
    <edge source="SVN" target="NOR">
      <data key="d0">29103</data>
    </edge>
    <edge source="SVN" target="POL">
      <data key="d0">1873626</data>
    </edge>
    <edge source="SVN" target="PRT">
      <data key="d0">542129</data>
    </edge>
    <edge source="SVN" target="ROU">
      <data key="d0">631948</data>
    </edge>
    <edge source="SVN" target="RUS">
      <data key="d0">20560756</data>
    </edge>
    <edge source="SVN" target="SRB">
      <data key="d0">10155610</data>
    </edge>
    <edge source="SVN" target="SVK">
      <data key="d0">360425</data>
    </edge>
    <edge source="SVN" target="VNM">
      <data key="d0">1360493</data>
    </edge>
    <edge source="SVN" target="ESP">
      <data key="d0">1952482</data>
    </edge>
    <edge source="SVN" target="SWE">
      <data key="d0">254479</data>
    </edge>
    <edge source="SVN" target="CHE">
      <data key="d0">256119</data>
    </edge>
    <edge source="SVN" target="ARE">
      <data key="d0">37595</data>
    </edge>
    <edge source="SVN" target="TUR">
      <data key="d0">231167</data>
    </edge>
    <edge source="SVN" target="UKR">
      <data key="d0">6075597</data>
    </edge>
    <edge source="SVN" target="MKD">
      <data key="d0">8464614</data>
    </edge>
    <edge source="SVN" target="GBR">
      <data key="d0">299224</data>
    </edge>
    <edge source="SVN" target="USA">
      <data key="d0">793499</data>
    </edge>
    <edge source="BDI" target="DNK">
      <data key="d0">116311</data>
    </edge>
    <edge source="ETH" target="MYS">
      <data key="d0">35871</data>
    </edge>
    <edge source="ETH" target="UGA">
      <data key="d0">26607</data>
    </edge>
    <edge source="ETH" target="TZA">
      <data key="d0">55525</data>
    </edge>
    <edge source="GMB" target="SEN">
      <data key="d0">376118</data>
    </edge>
    <edge source="PSE" target="BEL">
      <data key="d0">36499</data>
    </edge>
    <edge source="PSE" target="ISR">
      <data key="d0">7523469</data>
    </edge>
    <edge source="PSE" target="ITA">
      <data key="d0">163395</data>
    </edge>
    <edge source="PSE" target="OMN">
      <data key="d0">20060</data>
    </edge>
    <edge source="PSE" target="GBR">
      <data key="d0">26147</data>
    </edge>
    <edge source="NAM" target="BWA">
      <data key="d0">478058</data>
    </edge>
    <edge source="NAM" target="MWI">
      <data key="d0">139424</data>
    </edge>
    <edge source="NAM" target="PAN">
      <data key="d0">16564</data>
    </edge>
    <edge source="NAM" target="PRT">
      <data key="d0">55545</data>
    </edge>
    <edge source="NAM" target="ZAF">
      <data key="d0">1601280</data>
    </edge>
    <edge source="NAM" target="ZWE">
      <data key="d0">48848</data>
    </edge>
    <edge source="NAM" target="ESP">
      <data key="d0">29467</data>
    </edge>
    <edge source="ZWE" target="BWA">
      <data key="d0">557999</data>
    </edge>
    <edge source="ZWE" target="MWI">
      <data key="d0">57567</data>
    </edge>
    <edge source="ZWE" target="MOZ">
      <data key="d0">582085</data>
    </edge>
    <edge source="ZWE" target="ZAF">
      <data key="d0">310649</data>
    </edge>
    <edge source="UGA" target="BDI">
      <data key="d0">503315</data>
    </edge>
    <edge source="UGA" target="ETH">
      <data key="d0">44031</data>
    </edge>
    <edge source="UGA" target="MWI">
      <data key="d0">110041</data>
    </edge>
    <edge source="UGA" target="ARE">
      <data key="d0">13311</data>
    </edge>
    <edge source="UGA" target="TZA">
      <data key="d0">306334</data>
    </edge>
    <edge source="BWA" target="MOZ">
      <data key="d0">39165</data>
    </edge>
    <edge source="BWA" target="NAM">
      <data key="d0">63273</data>
    </edge>
    <edge source="BWA" target="ZAF">
      <data key="d0">651037</data>
    </edge>
    <edge source="BWA" target="ZWE">
      <data key="d0">778528</data>
    </edge>
    <edge source="MOZ" target="ZAF">
      <data key="d0">32081</data>
    </edge>
    <edge source="MOZ" target="ZWE">
      <data key="d0">3950566</data>
    </edge>
  </graph>
</graphml>
