# Supplementary material for: Core-periphery structure in sectoral international trade networks: A new approach to an old theory
Source: PLoS One. 2020 Apr 2;15(4):e0229547. doi: 10.1371/journal.pone.0229547 (PMC7117750; doi:10.1371/journal.pone.0229547)
Supplement: S8 File — (ZIP) [file pone.0229547.s008.zip › S8_File/Networks 2009/0-LIVE ANIMALS.graphml]

<?xml version='1.0' encoding='utf-8'?>
<graphml xmlns="http://graphml.graphdrawing.org/xmlns" xmlns:xsi="http://www.w3.org/2001/XMLSchema-instance" xsi:schemaLocation="http://graphml.graphdrawing.org/xmlns http://graphml.graphdrawing.org/xmlns/1.0/graphml.xsd">
  <key attr.name="weight" attr.type="long" for="edge" id="d0" />
  <graph edgedefault="directed">
    <node id="ALB" />
    <node id="ITA" />
    <node id="ARG" />
    <node id="BOL" />
    <node id="BRA" />
    <node id="CAN" />
    <node id="CHL" />
    <node id="COL" />
    <node id="ECU" />
    <node id="FRA" />
    <node id="DEU" />
    <node id="IRL" />
    <node id="KOR" />
    <node id="LBN" />
    <node id="MYS" />
    <node id="MEX" />
    <node id="NLD" />
    <node id="PAN" />
    <node id="PRY" />
    <node id="PER" />
    <node id="SAU" />
    <node id="SGP" />
    <node id="ZAF" />
    <node id="ESP" />
    <node id="CHE" />
    <node id="THA" />
    <node id="ARE" />
    <node id="GBR" />
    <node id="USA" />
    <node id="URY" />
    <node id="ARM" />
    <node id="GEO" />
    <node id="AUS" />
    <node id="CHN" />
    <node id="DNK" />
    <node id="HKG" />
    <node id="IDN" />
    <node id="ISR" />
    <node id="JPN" />
    <node id="JOR" />
    <node id="OMN" />
    <node id="NZL" />
    <node id="PAK" />
    <node id="PHL" />
    <node id="RUS" />
    <node id="IND" />
    <node id="VNM" />
    <node id="SVN" />
    <node id="TGO" />
    <node id="TUR" />
    <node id="AUT" />
    <node id="DZA" />
    <node id="BGR" />
    <node id="HRV" />
    <node id="CZE" />
    <node id="GRC" />
    <node id="HUN" />
    <node id="POL" />
    <node id="ROU" />
    <node id="SRB" />
    <node id="SVK" />
    <node id="UKR" />
    <node id="MKD" />
    <node id="AZE" />
    <node id="BLR" />
    <node id="LTU" />
    <node id="BEL" />
    <node id="BDI" />
    <node id="CMR" />
    <node id="EST" />
    <node id="FIN" />
    <node id="GMB" />
    <node id="GHA" />
    <node id="CIV" />
    <node id="LVA" />
    <node id="MAR" />
    <node id="NOR" />
    <node id="PRT" />
    <node id="SWE" />
    <node id="TUN" />
    <node id="UGA" />
    <node id="EGY" />
    <node id="BFA" />
    <node id="BWA" />
    <node id="NAM" />
    <node id="ZWE" />
    <node id="NIC" />
    <node id="BEN" />
    <node id="NER" />
    <node id="KHM" />
    <node id="CRI" />
    <node id="GTM" />
    <node id="HND" />
    <node id="JAM" />
    <node id="KAZ" />
    <node id="SLV" />
    <node id="KGZ" />
    <node id="MDA" />
    <node id="ETH" />
    <node id="CAF" />
    <node id="LKA" />
    <node id="MDG" />
    <node id="MUS" />
    <node id="SEN" />
    <node id="TZA" />
    <node id="MWI" />
    <node id="MRT" />
    <node id="MOZ" />
    <node id="PSE" />
    <edge source="ALB" target="ITA">
      <data key="d0">520743</data>
    </edge>
    <edge source="ITA" target="ALB">
      <data key="d0">1611833</data>
    </edge>
    <edge source="ITA" target="DZA">
      <data key="d0">151818</data>
    </edge>
    <edge source="ITA" target="ARG">
      <data key="d0">14630</data>
    </edge>
    <edge source="ITA" target="AUT">
      <data key="d0">697236</data>
    </edge>
    <edge source="ITA" target="BEL">
      <data key="d0">659448</data>
    </edge>
    <edge source="ITA" target="BRA">
      <data key="d0">22261</data>
    </edge>
    <edge source="ITA" target="BGR">
      <data key="d0">93047</data>
    </edge>
    <edge source="ITA" target="CAN">
      <data key="d0">169890</data>
    </edge>
    <edge source="ITA" target="HRV">
      <data key="d0">142830</data>
    </edge>
    <edge source="ITA" target="CZE">
      <data key="d0">413195</data>
    </edge>
    <edge source="ITA" target="DNK">
      <data key="d0">201492</data>
    </edge>
    <edge source="ITA" target="FIN">
      <data key="d0">287369</data>
    </edge>
    <edge source="ITA" target="FRA">
      <data key="d0">6140909</data>
    </edge>
    <edge source="ITA" target="DEU">
      <data key="d0">1946742</data>
    </edge>
    <edge source="ITA" target="GRC">
      <data key="d0">5160215</data>
    </edge>
    <edge source="ITA" target="HUN">
      <data key="d0">7751469</data>
    </edge>
    <edge source="ITA" target="IRL">
      <data key="d0">213599</data>
    </edge>
    <edge source="ITA" target="ISR">
      <data key="d0">43751</data>
    </edge>
    <edge source="ITA" target="JPN">
      <data key="d0">226713</data>
    </edge>
    <edge source="ITA" target="KAZ">
      <data key="d0">46363</data>
    </edge>
    <edge source="ITA" target="LBN">
      <data key="d0">220788</data>
    </edge>
    <edge source="ITA" target="NLD">
      <data key="d0">2034705</data>
    </edge>
    <edge source="ITA" target="POL">
      <data key="d0">4730775</data>
    </edge>
    <edge source="ITA" target="PRT">
      <data key="d0">806711</data>
    </edge>
    <edge source="ITA" target="ROU">
      <data key="d0">5380027</data>
    </edge>
    <edge source="ITA" target="RUS">
      <data key="d0">17626</data>
    </edge>
    <edge source="ITA" target="SRB">
      <data key="d0">460370</data>
    </edge>
    <edge source="ITA" target="IND">
      <data key="d0">41608</data>
    </edge>
    <edge source="ITA" target="SVK">
      <data key="d0">86459</data>
    </edge>
    <edge source="ITA" target="SVN">
      <data key="d0">441504</data>
    </edge>
    <edge source="ITA" target="ESP">
      <data key="d0">13323652</data>
    </edge>
    <edge source="ITA" target="SWE">
      <data key="d0">552606</data>
    </edge>
    <edge source="ITA" target="CHE">
      <data key="d0">1410170</data>
    </edge>
    <edge source="ITA" target="ARE">
      <data key="d0">340199</data>
    </edge>
    <edge source="ITA" target="TUR">
      <data key="d0">160610</data>
    </edge>
    <edge source="ITA" target="EGY">
      <data key="d0">132228</data>
    </edge>
    <edge source="ITA" target="GBR">
      <data key="d0">1405154</data>
    </edge>
    <edge source="ITA" target="USA">
      <data key="d0">452697</data>
    </edge>
    <edge source="ARG" target="BOL">
      <data key="d0">313809</data>
    </edge>
    <edge source="ARG" target="BRA">
      <data key="d0">979188</data>
    </edge>
    <edge source="ARG" target="CAN">
      <data key="d0">270550</data>
    </edge>
    <edge source="ARG" target="CHL">
      <data key="d0">644548</data>
    </edge>
    <edge source="ARG" target="COL">
      <data key="d0">3524563</data>
    </edge>
    <edge source="ARG" target="ECU">
      <data key="d0">330950</data>
    </edge>
    <edge source="ARG" target="FRA">
      <data key="d0">1697663</data>
    </edge>
    <edge source="ARG" target="DEU">
      <data key="d0">1063416</data>
    </edge>
    <edge source="ARG" target="IRL">
      <data key="d0">203498</data>
    </edge>
    <edge source="ARG" target="ITA">
      <data key="d0">1385476</data>
    </edge>
    <edge source="ARG" target="KOR">
      <data key="d0">54000</data>
    </edge>
    <edge source="ARG" target="LBN">
      <data key="d0">25225</data>
    </edge>
    <edge source="ARG" target="MYS">
      <data key="d0">525400</data>
    </edge>
    <edge source="ARG" target="MEX">
      <data key="d0">237368</data>
    </edge>
    <edge source="ARG" target="NLD">
      <data key="d0">115300</data>
    </edge>
    <edge source="ARG" target="PAN">
      <data key="d0">38198</data>
    </edge>
    <edge source="ARG" target="PRY">
      <data key="d0">2562405</data>
    </edge>
    <edge source="ARG" target="PER">
      <data key="d0">567563</data>
    </edge>
    <edge source="ARG" target="SAU">
      <data key="d0">100498</data>
    </edge>
    <edge source="ARG" target="SGP">
      <data key="d0">384190</data>
    </edge>
    <edge source="ARG" target="ZAF">
      <data key="d0">931700</data>
    </edge>
    <edge source="ARG" target="ESP">
      <data key="d0">62733</data>
    </edge>
    <edge source="ARG" target="CHE">
      <data key="d0">62175</data>
    </edge>
    <edge source="ARG" target="THA">
      <data key="d0">193400</data>
    </edge>
    <edge source="ARG" target="ARE">
      <data key="d0">8557734</data>
    </edge>
    <edge source="ARG" target="GBR">
      <data key="d0">787180</data>
    </edge>
    <edge source="ARG" target="USA">
      <data key="d0">3971383</data>
    </edge>
    <edge source="ARG" target="URY">
      <data key="d0">2214179</data>
    </edge>
    <edge source="BRA" target="ARG">
      <data key="d0">3607648</data>
    </edge>
    <edge source="BRA" target="BEL">
      <data key="d0">261149</data>
    </edge>
    <edge source="BRA" target="BOL">
      <data key="d0">2230322</data>
    </edge>
    <edge source="BRA" target="CAN">
      <data key="d0">232000</data>
    </edge>
    <edge source="BRA" target="CHL">
      <data key="d0">170500</data>
    </edge>
    <edge source="BRA" target="CHN">
      <data key="d0">20340</data>
    </edge>
    <edge source="BRA" target="COL">
      <data key="d0">846878</data>
    </edge>
    <edge source="BRA" target="ECU">
      <data key="d0">1336436</data>
    </edge>
    <edge source="BRA" target="FRA">
      <data key="d0">27521</data>
    </edge>
    <edge source="BRA" target="DEU">
      <data key="d0">215053</data>
    </edge>
    <edge source="BRA" target="HKG">
      <data key="d0">50500</data>
    </edge>
    <edge source="BRA" target="LBN">
      <data key="d0">75122146</data>
    </edge>
    <edge source="BRA" target="MEX">
      <data key="d0">188515</data>
    </edge>
    <edge source="BRA" target="NLD">
      <data key="d0">10400</data>
    </edge>
    <edge source="BRA" target="NIC">
      <data key="d0">38000</data>
    </edge>
    <edge source="BRA" target="PRY">
      <data key="d0">6191484</data>
    </edge>
    <edge source="BRA" target="PER">
      <data key="d0">387062</data>
    </edge>
    <edge source="BRA" target="PHL">
      <data key="d0">3232000</data>
    </edge>
    <edge source="BRA" target="IND">
      <data key="d0">3970670</data>
    </edge>
    <edge source="BRA" target="ZAF">
      <data key="d0">744881</data>
    </edge>
    <edge source="BRA" target="ESP">
      <data key="d0">33500</data>
    </edge>
    <edge source="BRA" target="THA">
      <data key="d0">42770</data>
    </edge>
    <edge source="BRA" target="ARE">
      <data key="d0">113451</data>
    </edge>
    <edge source="BRA" target="EGY">
      <data key="d0">5792501</data>
    </edge>
    <edge source="BRA" target="GBR">
      <data key="d0">13000</data>
    </edge>
    <edge source="BRA" target="USA">
      <data key="d0">1793237</data>
    </edge>
    <edge source="BRA" target="URY">
      <data key="d0">472882</data>
    </edge>
    <edge source="CAN" target="DZA">
      <data key="d0">417322</data>
    </edge>
    <edge source="CAN" target="ARG">
      <data key="d0">54109</data>
    </edge>
    <edge source="CAN" target="AUT">
      <data key="d0">40151</data>
    </edge>
    <edge source="CAN" target="BEL">
      <data key="d0">349087</data>
    </edge>
    <edge source="CAN" target="BRA">
      <data key="d0">78993</data>
    </edge>
    <edge source="CAN" target="CHL">
      <data key="d0">439807</data>
    </edge>
    <edge source="CAN" target="CHN">
      <data key="d0">35508</data>
    </edge>
    <edge source="CAN" target="COL">
      <data key="d0">1273124</data>
    </edge>
    <edge source="CAN" target="CRI">
      <data key="d0">331254</data>
    </edge>
    <edge source="CAN" target="HRV">
      <data key="d0">1209462</data>
    </edge>
    <edge source="CAN" target="CZE">
      <data key="d0">109175</data>
    </edge>
    <edge source="CAN" target="EST">
      <data key="d0">23311</data>
    </edge>
    <edge source="CAN" target="FRA">
      <data key="d0">1852438</data>
    </edge>
    <edge source="CAN" target="DEU">
      <data key="d0">2820675</data>
    </edge>
    <edge source="CAN" target="GHA">
      <data key="d0">254965</data>
    </edge>
    <edge source="CAN" target="GTM">
      <data key="d0">252406</data>
    </edge>
    <edge source="CAN" target="HND">
      <data key="d0">126894</data>
    </edge>
    <edge source="CAN" target="HKG">
      <data key="d0">72307</data>
    </edge>
    <edge source="CAN" target="IRL">
      <data key="d0">91246</data>
    </edge>
    <edge source="CAN" target="ISR">
      <data key="d0">267827</data>
    </edge>
    <edge source="CAN" target="ITA">
      <data key="d0">74275</data>
    </edge>
    <edge source="CAN" target="JAM">
      <data key="d0">62666</data>
    </edge>
    <edge source="CAN" target="JPN">
      <data key="d0">11110041</data>
    </edge>
    <edge source="CAN" target="KAZ">
      <data key="d0">1588478</data>
    </edge>
    <edge source="CAN" target="KOR">
      <data key="d0">973378</data>
    </edge>
    <edge source="CAN" target="MYS">
      <data key="d0">11422</data>
    </edge>
    <edge source="CAN" target="MEX">
      <data key="d0">1655785</data>
    </edge>
    <edge source="CAN" target="MAR">
      <data key="d0">214699</data>
    </edge>
    <edge source="CAN" target="NLD">
      <data key="d0">1068925</data>
    </edge>
    <edge source="CAN" target="PAN">
      <data key="d0">234825</data>
    </edge>
    <edge source="CAN" target="PER">
      <data key="d0">263731</data>
    </edge>
    <edge source="CAN" target="PHL">
      <data key="d0">534699</data>
    </edge>
    <edge source="CAN" target="POL">
      <data key="d0">217744</data>
    </edge>
    <edge source="CAN" target="RUS">
      <data key="d0">16753078</data>
    </edge>
    <edge source="CAN" target="SRB">
      <data key="d0">3455167</data>
    </edge>
    <edge source="CAN" target="IND">
      <data key="d0">161274</data>
    </edge>
    <edge source="CAN" target="VNM">
      <data key="d0">308369</data>
    </edge>
    <edge source="CAN" target="ZAF">
      <data key="d0">41987</data>
    </edge>
    <edge source="CAN" target="ESP">
      <data key="d0">461228</data>
    </edge>
    <edge source="CAN" target="CHE">
      <data key="d0">133365</data>
    </edge>
    <edge source="CAN" target="ARE">
      <data key="d0">560843</data>
    </edge>
    <edge source="CAN" target="TUN">
      <data key="d0">537290</data>
    </edge>
    <edge source="CAN" target="GBR">
      <data key="d0">530406</data>
    </edge>
    <edge source="CAN" target="USA">
      <data key="d0">1380688564</data>
    </edge>
    <edge source="CAN" target="URY">
      <data key="d0">122657</data>
    </edge>
    <edge source="CHL" target="ARG">
      <data key="d0">258320</data>
    </edge>
    <edge source="CHL" target="AUT">
      <data key="d0">30666</data>
    </edge>
    <edge source="CHL" target="BOL">
      <data key="d0">109947</data>
    </edge>
    <edge source="CHL" target="BRA">
      <data key="d0">242100</data>
    </edge>
    <edge source="CHL" target="CAN">
      <data key="d0">369076</data>
    </edge>
    <edge source="CHL" target="CHN">
      <data key="d0">212145</data>
    </edge>
    <edge source="CHL" target="COL">
      <data key="d0">16300</data>
    </edge>
    <edge source="CHL" target="ECU">
      <data key="d0">2865123</data>
    </edge>
    <edge source="CHL" target="FRA">
      <data key="d0">326778</data>
    </edge>
    <edge source="CHL" target="DEU">
      <data key="d0">268123</data>
    </edge>
    <edge source="CHL" target="ITA">
      <data key="d0">76783</data>
    </edge>
    <edge source="CHL" target="JPN">
      <data key="d0">14994</data>
    </edge>
    <edge source="CHL" target="NLD">
      <data key="d0">399472</data>
    </edge>
    <edge source="CHL" target="PRY">
      <data key="d0">21900</data>
    </edge>
    <edge source="CHL" target="PER">
      <data key="d0">77800</data>
    </edge>
    <edge source="CHL" target="SAU">
      <data key="d0">1850000</data>
    </edge>
    <edge source="CHL" target="ZAF">
      <data key="d0">144300</data>
    </edge>
    <edge source="CHL" target="SWE">
      <data key="d0">180000</data>
    </edge>
    <edge source="CHL" target="CHE">
      <data key="d0">11527</data>
    </edge>
    <edge source="CHL" target="ARE">
      <data key="d0">1238000</data>
    </edge>
    <edge source="CHL" target="GBR">
      <data key="d0">125567</data>
    </edge>
    <edge source="CHL" target="USA">
      <data key="d0">1181705</data>
    </edge>
    <edge source="CHL" target="URY">
      <data key="d0">65400</data>
    </edge>
    <edge source="COL" target="CAN">
      <data key="d0">36675</data>
    </edge>
    <edge source="COL" target="ECU">
      <data key="d0">1176466</data>
    </edge>
    <edge source="COL" target="GTM">
      <data key="d0">74170</data>
    </edge>
    <edge source="COL" target="JPN">
      <data key="d0">10800</data>
    </edge>
    <edge source="COL" target="MEX">
      <data key="d0">24340</data>
    </edge>
    <edge source="COL" target="PAN">
      <data key="d0">43240</data>
    </edge>
    <edge source="COL" target="PER">
      <data key="d0">82140</data>
    </edge>
    <edge source="COL" target="USA">
      <data key="d0">1575631</data>
    </edge>
    <edge source="ECU" target="USA">
      <data key="d0">263880</data>
    </edge>
    <edge source="FRA" target="ALB">
      <data key="d0">47237</data>
    </edge>
    <edge source="FRA" target="DZA">
      <data key="d0">35779287</data>
    </edge>
    <edge source="FRA" target="ARG">
      <data key="d0">345942</data>
    </edge>
    <edge source="FRA" target="AUT">
      <data key="d0">2256264</data>
    </edge>
    <edge source="FRA" target="BEL">
      <data key="d0">188300779</data>
    </edge>
    <edge source="FRA" target="BRA">
      <data key="d0">766907</data>
    </edge>
    <edge source="FRA" target="BGR">
      <data key="d0">679380</data>
    </edge>
    <edge source="FRA" target="BDI">
      <data key="d0">16672</data>
    </edge>
    <edge source="FRA" target="BLR">
      <data key="d0">614082</data>
    </edge>
    <edge source="FRA" target="CMR">
      <data key="d0">719670</data>
    </edge>
    <edge source="FRA" target="CAN">
      <data key="d0">300094</data>
    </edge>
    <edge source="FRA" target="CAF">
      <data key="d0">336217</data>
    </edge>
    <edge source="FRA" target="LKA">
      <data key="d0">172276</data>
    </edge>
    <edge source="FRA" target="CHL">
      <data key="d0">13893</data>
    </edge>
    <edge source="FRA" target="CHN">
      <data key="d0">3234349</data>
    </edge>
    <edge source="FRA" target="CRI">
      <data key="d0">13893</data>
    </edge>
    <edge source="FRA" target="HRV">
      <data key="d0">643257</data>
    </edge>
    <edge source="FRA" target="CZE">
      <data key="d0">4192983</data>
    </edge>
    <edge source="FRA" target="BEN">
      <data key="d0">358446</data>
    </edge>
    <edge source="FRA" target="DNK">
      <data key="d0">80581</data>
    </edge>
    <edge source="FRA" target="ETH">
      <data key="d0">15283</data>
    </edge>
    <edge source="FRA" target="FIN">
      <data key="d0">227849</data>
    </edge>
    <edge source="FRA" target="DEU">
      <data key="d0">71359902</data>
    </edge>
    <edge source="FRA" target="GHA">
      <data key="d0">18061</data>
    </edge>
    <edge source="FRA" target="GRC">
      <data key="d0">38282851</data>
    </edge>
    <edge source="FRA" target="HKG">
      <data key="d0">41680</data>
    </edge>
    <edge source="FRA" target="HUN">
      <data key="d0">9137591</data>
    </edge>
    <edge source="FRA" target="IDN">
      <data key="d0">1075338</data>
    </edge>
    <edge source="FRA" target="IRL">
      <data key="d0">6642363</data>
    </edge>
    <edge source="FRA" target="ITA">
      <data key="d0">1413439545</data>
    </edge>
    <edge source="FRA" target="CIV">
      <data key="d0">875275</data>
    </edge>
    <edge source="FRA" target="JPN">
      <data key="d0">2170126</data>
    </edge>
    <edge source="FRA" target="JOR">
      <data key="d0">519608</data>
    </edge>
    <edge source="FRA" target="KOR">
      <data key="d0">1744992</data>
    </edge>
    <edge source="FRA" target="LBN">
      <data key="d0">14276704</data>
    </edge>
    <edge source="FRA" target="MDG">
      <data key="d0">26397</data>
    </edge>
    <edge source="FRA" target="MYS">
      <data key="d0">983642</data>
    </edge>
    <edge source="FRA" target="MUS">
      <data key="d0">621028</data>
    </edge>
    <edge source="FRA" target="MAR">
      <data key="d0">17409632</data>
    </edge>
    <edge source="FRA" target="OMN">
      <data key="d0">2627214</data>
    </edge>
    <edge source="FRA" target="NLD">
      <data key="d0">21253894</data>
    </edge>
    <edge source="FRA" target="NER">
      <data key="d0">16672</data>
    </edge>
    <edge source="FRA" target="NOR">
      <data key="d0">322323</data>
    </edge>
    <edge source="FRA" target="PAK">
      <data key="d0">872496</data>
    </edge>
    <edge source="FRA" target="PHL">
      <data key="d0">394568</data>
    </edge>
    <edge source="FRA" target="POL">
      <data key="d0">9034781</data>
    </edge>
    <edge source="FRA" target="PRT">
      <data key="d0">17677772</data>
    </edge>
    <edge source="FRA" target="ROU">
      <data key="d0">3098195</data>
    </edge>
    <edge source="FRA" target="RUS">
      <data key="d0">10872858</data>
    </edge>
    <edge source="FRA" target="SAU">
      <data key="d0">1982567</data>
    </edge>
    <edge source="FRA" target="SEN">
      <data key="d0">318155</data>
    </edge>
    <edge source="FRA" target="SRB">
      <data key="d0">552951</data>
    </edge>
    <edge source="FRA" target="IND">
      <data key="d0">100031</data>
    </edge>
    <edge source="FRA" target="SGP">
      <data key="d0">16672</data>
    </edge>
    <edge source="FRA" target="SVK">
      <data key="d0">846099</data>
    </edge>
    <edge source="FRA" target="VNM">
      <data key="d0">1510196</data>
    </edge>
    <edge source="FRA" target="SVN">
      <data key="d0">327881</data>
    </edge>
    <edge source="FRA" target="ZAF">
      <data key="d0">347331</data>
    </edge>
    <edge source="FRA" target="ZWE">
      <data key="d0">308430</data>
    </edge>
    <edge source="FRA" target="ESP">
      <data key="d0">245161684</data>
    </edge>
    <edge source="FRA" target="SWE">
      <data key="d0">1671358</data>
    </edge>
    <edge source="FRA" target="CHE">
      <data key="d0">15629907</data>
    </edge>
    <edge source="FRA" target="THA">
      <data key="d0">525165</data>
    </edge>
    <edge source="FRA" target="ARE">
      <data key="d0">8312332</data>
    </edge>
    <edge source="FRA" target="TUN">
      <data key="d0">16209255</data>
    </edge>
    <edge source="FRA" target="TUR">
      <data key="d0">764129</data>
    </edge>
    <edge source="FRA" target="UGA">
      <data key="d0">97253</data>
    </edge>
    <edge source="FRA" target="UKR">
      <data key="d0">2946758</data>
    </edge>
    <edge source="FRA" target="EGY">
      <data key="d0">5344733</data>
    </edge>
    <edge source="FRA" target="GBR">
      <data key="d0">69631581</data>
    </edge>
    <edge source="FRA" target="TZA">
      <data key="d0">188948</data>
    </edge>
    <edge source="FRA" target="USA">
      <data key="d0">13752928</data>
    </edge>
    <edge source="FRA" target="BFA">
      <data key="d0">300094</data>
    </edge>
    <edge source="DEU" target="ALB">
      <data key="d0">478000</data>
    </edge>
    <edge source="DEU" target="DZA">
      <data key="d0">15897000</data>
    </edge>
    <edge source="DEU" target="AZE">
      <data key="d0">2528000</data>
    </edge>
    <edge source="DEU" target="ARG">
      <data key="d0">1008000</data>
    </edge>
    <edge source="DEU" target="AUS">
      <data key="d0">3343000</data>
    </edge>
    <edge source="DEU" target="AUT">
      <data key="d0">98900000</data>
    </edge>
    <edge source="DEU" target="ARM">
      <data key="d0">99000</data>
    </edge>
    <edge source="DEU" target="BEL">
      <data key="d0">21908000</data>
    </edge>
    <edge source="DEU" target="BRA">
      <data key="d0">2220000</data>
    </edge>
    <edge source="DEU" target="BGR">
      <data key="d0">2822000</data>
    </edge>
    <edge source="DEU" target="BLR">
      <data key="d0">1170000</data>
    </edge>
    <edge source="DEU" target="CMR">
      <data key="d0">226000</data>
    </edge>
    <edge source="DEU" target="CAN">
      <data key="d0">9652000</data>
    </edge>
    <edge source="DEU" target="CHL">
      <data key="d0">307000</data>
    </edge>
    <edge source="DEU" target="CHN">
      <data key="d0">3573000</data>
    </edge>
    <edge source="DEU" target="HRV">
      <data key="d0">31291000</data>
    </edge>
    <edge source="DEU" target="CZE">
      <data key="d0">46326000</data>
    </edge>
    <edge source="DEU" target="DNK">
      <data key="d0">13450000</data>
    </edge>
    <edge source="DEU" target="EST">
      <data key="d0">11000</data>
    </edge>
    <edge source="DEU" target="FIN">
      <data key="d0">681000</data>
    </edge>
    <edge source="DEU" target="FRA">
      <data key="d0">19391000</data>
    </edge>
    <edge source="DEU" target="GHA">
      <data key="d0">220000</data>
    </edge>
    <edge source="DEU" target="GRC">
      <data key="d0">6710000</data>
    </edge>
    <edge source="DEU" target="GTM">
      <data key="d0">158000</data>
    </edge>
    <edge source="DEU" target="HKG">
      <data key="d0">46000</data>
    </edge>
    <edge source="DEU" target="HUN">
      <data key="d0">41433000</data>
    </edge>
    <edge source="DEU" target="IDN">
      <data key="d0">117000</data>
    </edge>
    <edge source="DEU" target="IRL">
      <data key="d0">81000</data>
    </edge>
    <edge source="DEU" target="ISR">
      <data key="d0">519000</data>
    </edge>
    <edge source="DEU" target="ITA">
      <data key="d0">57767000</data>
    </edge>
    <edge source="DEU" target="CIV">
      <data key="d0">28000</data>
    </edge>
    <edge source="DEU" target="JPN">
      <data key="d0">200000</data>
    </edge>
    <edge source="DEU" target="KAZ">
      <data key="d0">46000</data>
    </edge>
    <edge source="DEU" target="JOR">
      <data key="d0">228000</data>
    </edge>
    <edge source="DEU" target="KOR">
      <data key="d0">1376000</data>
    </edge>
    <edge source="DEU" target="LBN">
      <data key="d0">9770000</data>
    </edge>
    <edge source="DEU" target="LVA">
      <data key="d0">1174000</data>
    </edge>
    <edge source="DEU" target="LTU">
      <data key="d0">1350000</data>
    </edge>
    <edge source="DEU" target="MYS">
      <data key="d0">1142000</data>
    </edge>
    <edge source="DEU" target="MEX">
      <data key="d0">3636000</data>
    </edge>
    <edge source="DEU" target="MDA">
      <data key="d0">338000</data>
    </edge>
    <edge source="DEU" target="MAR">
      <data key="d0">25826000</data>
    </edge>
    <edge source="DEU" target="OMN">
      <data key="d0">34000</data>
    </edge>
    <edge source="DEU" target="NLD">
      <data key="d0">438082000</data>
    </edge>
    <edge source="DEU" target="NZL">
      <data key="d0">222000</data>
    </edge>
    <edge source="DEU" target="NOR">
      <data key="d0">4199000</data>
    </edge>
    <edge source="DEU" target="PAK">
      <data key="d0">421000</data>
    </edge>
    <edge source="DEU" target="POL">
      <data key="d0">81754000</data>
    </edge>
    <edge source="DEU" target="PRT">
      <data key="d0">2495000</data>
    </edge>
    <edge source="DEU" target="ROU">
      <data key="d0">11449000</data>
    </edge>
    <edge source="DEU" target="RUS">
      <data key="d0">42509000</data>
    </edge>
    <edge source="DEU" target="SAU">
      <data key="d0">1735000</data>
    </edge>
    <edge source="DEU" target="SEN">
      <data key="d0">44000</data>
    </edge>
    <edge source="DEU" target="SRB">
      <data key="d0">2397000</data>
    </edge>
    <edge source="DEU" target="IND">
      <data key="d0">266000</data>
    </edge>
    <edge source="DEU" target="SGP">
      <data key="d0">29000</data>
    </edge>
    <edge source="DEU" target="SVK">
      <data key="d0">7584000</data>
    </edge>
    <edge source="DEU" target="SVN">
      <data key="d0">15000</data>
    </edge>
    <edge source="DEU" target="ZAF">
      <data key="d0">3366000</data>
    </edge>
    <edge source="DEU" target="ESP">
      <data key="d0">34392000</data>
    </edge>
    <edge source="DEU" target="SWE">
      <data key="d0">7014000</data>
    </edge>
    <edge source="DEU" target="CHE">
      <data key="d0">20080000</data>
    </edge>
    <edge source="DEU" target="THA">
      <data key="d0">657000</data>
    </edge>
    <edge source="DEU" target="ARE">
      <data key="d0">3346000</data>
    </edge>
    <edge source="DEU" target="TUN">
      <data key="d0">1153000</data>
    </edge>
    <edge source="DEU" target="TUR">
      <data key="d0">2520000</data>
    </edge>
    <edge source="DEU" target="UGA">
      <data key="d0">10000</data>
    </edge>
    <edge source="DEU" target="UKR">
      <data key="d0">21574000</data>
    </edge>
    <edge source="DEU" target="EGY">
      <data key="d0">4100000</data>
    </edge>
    <edge source="DEU" target="GBR">
      <data key="d0">17978000</data>
    </edge>
    <edge source="DEU" target="USA">
      <data key="d0">38255000</data>
    </edge>
    <edge source="IRL" target="ALB">
      <data key="d0">94948</data>
    </edge>
    <edge source="IRL" target="DZA">
      <data key="d0">170864</data>
    </edge>
    <edge source="IRL" target="AUT">
      <data key="d0">33278</data>
    </edge>
    <edge source="IRL" target="BEL">
      <data key="d0">2931155</data>
    </edge>
    <edge source="IRL" target="CAN">
      <data key="d0">45008</data>
    </edge>
    <edge source="IRL" target="CHL">
      <data key="d0">166696</data>
    </edge>
    <edge source="IRL" target="DNK">
      <data key="d0">456379</data>
    </edge>
    <edge source="IRL" target="FRA">
      <data key="d0">9800430</data>
    </edge>
    <edge source="IRL" target="DEU">
      <data key="d0">2816592</data>
    </edge>
    <edge source="IRL" target="GRC">
      <data key="d0">1839452</data>
    </edge>
    <edge source="IRL" target="HUN">
      <data key="d0">1001798</data>
    </edge>
    <edge source="IRL" target="ITA">
      <data key="d0">63997686</data>
    </edge>
    <edge source="IRL" target="KOR">
      <data key="d0">15801</data>
    </edge>
    <edge source="IRL" target="NLD">
      <data key="d0">15168964</data>
    </edge>
    <edge source="IRL" target="NOR">
      <data key="d0">27474</data>
    </edge>
    <edge source="IRL" target="POL">
      <data key="d0">66763</data>
    </edge>
    <edge source="IRL" target="ROU">
      <data key="d0">78907</data>
    </edge>
    <edge source="IRL" target="RUS">
      <data key="d0">2634972</data>
    </edge>
    <edge source="IRL" target="SRB">
      <data key="d0">343117</data>
    </edge>
    <edge source="IRL" target="IND">
      <data key="d0">1747950</data>
    </edge>
    <edge source="IRL" target="SVK">
      <data key="d0">33867</data>
    </edge>
    <edge source="IRL" target="SVN">
      <data key="d0">26505</data>
    </edge>
    <edge source="IRL" target="ESP">
      <data key="d0">22958899</data>
    </edge>
    <edge source="IRL" target="SWE">
      <data key="d0">125161</data>
    </edge>
    <edge source="IRL" target="CHE">
      <data key="d0">324073</data>
    </edge>
    <edge source="IRL" target="GBR">
      <data key="d0">270667571</data>
    </edge>
    <edge source="IRL" target="USA">
      <data key="d0">13807879</data>
    </edge>
    <edge source="KOR" target="BEL">
      <data key="d0">311639</data>
    </edge>
    <edge source="KOR" target="CAN">
      <data key="d0">16074</data>
    </edge>
    <edge source="KOR" target="CHN">
      <data key="d0">30616</data>
    </edge>
    <edge source="KOR" target="JPN">
      <data key="d0">294200</data>
    </edge>
    <edge source="KOR" target="SGP">
      <data key="d0">799727</data>
    </edge>
    <edge source="KOR" target="ESP">
      <data key="d0">197408</data>
    </edge>
    <edge source="KOR" target="GBR">
      <data key="d0">52422</data>
    </edge>
    <edge source="KOR" target="USA">
      <data key="d0">1073511</data>
    </edge>
    <edge source="LBN" target="SAU">
      <data key="d0">1178025</data>
    </edge>
    <edge source="LBN" target="SRB">
      <data key="d0">33872</data>
    </edge>
    <edge source="MYS" target="BEL">
      <data key="d0">33917</data>
    </edge>
    <edge source="MYS" target="CHN">
      <data key="d0">12933</data>
    </edge>
    <edge source="MYS" target="DEU">
      <data key="d0">43024</data>
    </edge>
    <edge source="MYS" target="HKG">
      <data key="d0">131174</data>
    </edge>
    <edge source="MYS" target="IDN">
      <data key="d0">227844</data>
    </edge>
    <edge source="MYS" target="JPN">
      <data key="d0">18590</data>
    </edge>
    <edge source="MYS" target="NLD">
      <data key="d0">83399</data>
    </edge>
    <edge source="MYS" target="SGP">
      <data key="d0">148645162</data>
    </edge>
    <edge source="MYS" target="THA">
      <data key="d0">693229</data>
    </edge>
    <edge source="MYS" target="USA">
      <data key="d0">198067</data>
    </edge>
    <edge source="MEX" target="CAN">
      <data key="d0">27476</data>
    </edge>
    <edge source="MEX" target="COL">
      <data key="d0">17691</data>
    </edge>
    <edge source="MEX" target="CRI">
      <data key="d0">105097</data>
    </edge>
    <edge source="MEX" target="ECU">
      <data key="d0">80982</data>
    </edge>
    <edge source="MEX" target="SLV">
      <data key="d0">19887</data>
    </edge>
    <edge source="MEX" target="GTM">
      <data key="d0">82834</data>
    </edge>
    <edge source="MEX" target="HND">
      <data key="d0">30906</data>
    </edge>
    <edge source="MEX" target="NLD">
      <data key="d0">80691</data>
    </edge>
    <edge source="MEX" target="PAN">
      <data key="d0">69937</data>
    </edge>
    <edge source="MEX" target="PER">
      <data key="d0">12288</data>
    </edge>
    <edge source="MEX" target="USA">
      <data key="d0">398958214</data>
    </edge>
    <edge source="NLD" target="ALB">
      <data key="d0">136738</data>
    </edge>
    <edge source="NLD" target="DZA">
      <data key="d0">2646851</data>
    </edge>
    <edge source="NLD" target="AZE">
      <data key="d0">376726</data>
    </edge>
    <edge source="NLD" target="ARG">
      <data key="d0">117204</data>
    </edge>
    <edge source="NLD" target="AUS">
      <data key="d0">129761</data>
    </edge>
    <edge source="NLD" target="AUT">
      <data key="d0">3230079</data>
    </edge>
    <edge source="NLD" target="ARM">
      <data key="d0">315334</data>
    </edge>
    <edge source="NLD" target="BEL">
      <data key="d0">326302149</data>
    </edge>
    <edge source="NLD" target="BRA">
      <data key="d0">312543</data>
    </edge>
    <edge source="NLD" target="BGR">
      <data key="d0">3257985</data>
    </edge>
    <edge source="NLD" target="BLR">
      <data key="d0">1056229</data>
    </edge>
    <edge source="NLD" target="CMR">
      <data key="d0">202316</data>
    </edge>
    <edge source="NLD" target="CAN">
      <data key="d0">6912229</data>
    </edge>
    <edge source="NLD" target="LKA">
      <data key="d0">498116</data>
    </edge>
    <edge source="NLD" target="CHL">
      <data key="d0">270685</data>
    </edge>
    <edge source="NLD" target="CHN">
      <data key="d0">4689544</data>
    </edge>
    <edge source="NLD" target="COL">
      <data key="d0">108832</data>
    </edge>
    <edge source="NLD" target="CRI">
      <data key="d0">272080</data>
    </edge>
    <edge source="NLD" target="HRV">
      <data key="d0">21328288</data>
    </edge>
    <edge source="NLD" target="CZE">
      <data key="d0">16850826</data>
    </edge>
    <edge source="NLD" target="DNK">
      <data key="d0">3125433</data>
    </edge>
    <edge source="NLD" target="ECU">
      <data key="d0">139528</data>
    </edge>
    <edge source="NLD" target="ETH">
      <data key="d0">198130</data>
    </edge>
    <edge source="NLD" target="EST">
      <data key="d0">39068</data>
    </edge>
    <edge source="NLD" target="FIN">
      <data key="d0">3047297</data>
    </edge>
    <edge source="NLD" target="FRA">
      <data key="d0">62826778</data>
    </edge>
    <edge source="NLD" target="GEO">
      <data key="d0">94879</data>
    </edge>
    <edge source="NLD" target="DEU">
      <data key="d0">984748495</data>
    </edge>
    <edge source="NLD" target="GHA">
      <data key="d0">987860</data>
    </edge>
    <edge source="NLD" target="GRC">
      <data key="d0">4979763</data>
    </edge>
    <edge source="NLD" target="GTM">
      <data key="d0">699037</data>
    </edge>
    <edge source="NLD" target="HND">
      <data key="d0">154876</data>
    </edge>
    <edge source="NLD" target="HKG">
      <data key="d0">535788</data>
    </edge>
    <edge source="NLD" target="HUN">
      <data key="d0">127682297</data>
    </edge>
    <edge source="NLD" target="IDN">
      <data key="d0">192549</data>
    </edge>
    <edge source="NLD" target="IRL">
      <data key="d0">1604575</data>
    </edge>
    <edge source="NLD" target="ISR">
      <data key="d0">817636</data>
    </edge>
    <edge source="NLD" target="ITA">
      <data key="d0">70704543</data>
    </edge>
    <edge source="NLD" target="CIV">
      <data key="d0">358588</data>
    </edge>
    <edge source="NLD" target="JPN">
      <data key="d0">5216961</data>
    </edge>
    <edge source="NLD" target="KAZ">
      <data key="d0">1386911</data>
    </edge>
    <edge source="NLD" target="JOR">
      <data key="d0">4969996</data>
    </edge>
    <edge source="NLD" target="KOR">
      <data key="d0">620901</data>
    </edge>
    <edge source="NLD" target="LBN">
      <data key="d0">3301238</data>
    </edge>
    <edge source="NLD" target="LVA">
      <data key="d0">306962</data>
    </edge>
    <edge source="NLD" target="LTU">
      <data key="d0">1184595</data>
    </edge>
    <edge source="NLD" target="MYS">
      <data key="d0">2425001</data>
    </edge>
    <edge source="NLD" target="MUS">
      <data key="d0">94879</data>
    </edge>
    <edge source="NLD" target="MEX">
      <data key="d0">9473968</data>
    </edge>
    <edge source="NLD" target="MDA">
      <data key="d0">2966370</data>
    </edge>
    <edge source="NLD" target="MAR">
      <data key="d0">4297470</data>
    </edge>
    <edge source="NLD" target="OMN">
      <data key="d0">1459465</data>
    </edge>
    <edge source="NLD" target="NIC">
      <data key="d0">249756</data>
    </edge>
    <edge source="NLD" target="NER">
      <data key="d0">47440</data>
    </edge>
    <edge source="NLD" target="NOR">
      <data key="d0">1176223</data>
    </edge>
    <edge source="NLD" target="PAK">
      <data key="d0">784149</data>
    </edge>
    <edge source="NLD" target="PAN">
      <data key="d0">20929</data>
    </edge>
    <edge source="NLD" target="PER">
      <data key="d0">297195</data>
    </edge>
    <edge source="NLD" target="PHL">
      <data key="d0">2222685</data>
    </edge>
    <edge source="NLD" target="POL">
      <data key="d0">122303483</data>
    </edge>
    <edge source="NLD" target="PRT">
      <data key="d0">2049670</data>
    </edge>
    <edge source="NLD" target="ROU">
      <data key="d0">52810045</data>
    </edge>
    <edge source="NLD" target="RUS">
      <data key="d0">36143397</data>
    </edge>
    <edge source="NLD" target="SAU">
      <data key="d0">4276541</data>
    </edge>
    <edge source="NLD" target="SEN">
      <data key="d0">156272</data>
    </edge>
    <edge source="NLD" target="SRB">
      <data key="d0">15348</data>
    </edge>
    <edge source="NLD" target="IND">
      <data key="d0">358588</data>
    </edge>
    <edge source="NLD" target="SGP">
      <data key="d0">248360</data>
    </edge>
    <edge source="NLD" target="SVK">
      <data key="d0">15334154</data>
    </edge>
    <edge source="NLD" target="SVN">
      <data key="d0">1822239</data>
    </edge>
    <edge source="NLD" target="ZAF">
      <data key="d0">1713407</data>
    </edge>
    <edge source="NLD" target="ZWE">
      <data key="d0">11162</data>
    </edge>
    <edge source="NLD" target="ESP">
      <data key="d0">38573979</data>
    </edge>
    <edge source="NLD" target="SWE">
      <data key="d0">2338493</data>
    </edge>
    <edge source="NLD" target="CHE">
      <data key="d0">8106591</data>
    </edge>
    <edge source="NLD" target="THA">
      <data key="d0">1283660</data>
    </edge>
    <edge source="NLD" target="ARE">
      <data key="d0">4573736</data>
    </edge>
    <edge source="NLD" target="TUN">
      <data key="d0">855308</data>
    </edge>
    <edge source="NLD" target="TUR">
      <data key="d0">5168126</data>
    </edge>
    <edge source="NLD" target="UGA">
      <data key="d0">760429</data>
    </edge>
    <edge source="NLD" target="UKR">
      <data key="d0">1462256</data>
    </edge>
    <edge source="NLD" target="MKD">
      <data key="d0">103251</data>
    </edge>
    <edge source="NLD" target="EGY">
      <data key="d0">1365982</data>
    </edge>
    <edge source="NLD" target="GBR">
      <data key="d0">23802123</data>
    </edge>
    <edge source="NLD" target="TZA">
      <data key="d0">346030</data>
    </edge>
    <edge source="NLD" target="USA">
      <data key="d0">74589009</data>
    </edge>
    <edge source="PAN" target="CRI">
      <data key="d0">88100</data>
    </edge>
    <edge source="PAN" target="NIC">
      <data key="d0">114000</data>
    </edge>
    <edge source="PER" target="ARG">
      <data key="d0">34400</data>
    </edge>
    <edge source="PER" target="BOL">
      <data key="d0">2163900</data>
    </edge>
    <edge source="PER" target="COL">
      <data key="d0">133408</data>
    </edge>
    <edge source="PER" target="ECU">
      <data key="d0">2557666</data>
    </edge>
    <edge source="PER" target="DEU">
      <data key="d0">19839</data>
    </edge>
    <edge source="PER" target="HKG">
      <data key="d0">78191</data>
    </edge>
    <edge source="PER" target="MEX">
      <data key="d0">18015</data>
    </edge>
    <edge source="PER" target="PAN">
      <data key="d0">29362</data>
    </edge>
    <edge source="PER" target="GBR">
      <data key="d0">18373</data>
    </edge>
    <edge source="PER" target="USA">
      <data key="d0">325151</data>
    </edge>
    <edge source="SAU" target="JOR">
      <data key="d0">658996</data>
    </edge>
    <edge source="SAU" target="LBN">
      <data key="d0">535518</data>
    </edge>
    <edge source="SAU" target="OMN">
      <data key="d0">149614</data>
    </edge>
    <edge source="SAU" target="ARE">
      <data key="d0">7642327</data>
    </edge>
    <edge source="SAU" target="EGY">
      <data key="d0">2271683</data>
    </edge>
    <edge source="SGP" target="CHN">
      <data key="d0">15134</data>
    </edge>
    <edge source="SGP" target="HKG">
      <data key="d0">11866</data>
    </edge>
    <edge source="SGP" target="JPN">
      <data key="d0">156901</data>
    </edge>
    <edge source="SGP" target="MYS">
      <data key="d0">5199327</data>
    </edge>
    <edge source="SGP" target="PHL">
      <data key="d0">33270</data>
    </edge>
    <edge source="SGP" target="THA">
      <data key="d0">33453</data>
    </edge>
    <edge source="SGP" target="ARE">
      <data key="d0">10335</data>
    </edge>
    <edge source="ZAF" target="ARG">
      <data key="d0">16323</data>
    </edge>
    <edge source="ZAF" target="BEL">
      <data key="d0">1609207</data>
    </edge>
    <edge source="ZAF" target="BDI">
      <data key="d0">141552</data>
    </edge>
    <edge source="ZAF" target="CHN">
      <data key="d0">1057405</data>
    </edge>
    <edge source="ZAF" target="DNK">
      <data key="d0">55617</data>
    </edge>
    <edge source="ZAF" target="FRA">
      <data key="d0">25982</data>
    </edge>
    <edge source="ZAF" target="DEU">
      <data key="d0">391706</data>
    </edge>
    <edge source="ZAF" target="HKG">
      <data key="d0">869370</data>
    </edge>
    <edge source="ZAF" target="IDN">
      <data key="d0">31389</data>
    </edge>
    <edge source="ZAF" target="ISR">
      <data key="d0">415663</data>
    </edge>
    <edge source="ZAF" target="JPN">
      <data key="d0">119363</data>
    </edge>
    <edge source="ZAF" target="LBN">
      <data key="d0">10060</data>
    </edge>
    <edge source="ZAF" target="MWI">
      <data key="d0">869962</data>
    </edge>
    <edge source="ZAF" target="MYS">
      <data key="d0">135234</data>
    </edge>
    <edge source="ZAF" target="MUS">
      <data key="d0">8870500</data>
    </edge>
    <edge source="ZAF" target="MEX">
      <data key="d0">67112</data>
    </edge>
    <edge source="ZAF" target="MOZ">
      <data key="d0">989162</data>
    </edge>
    <edge source="ZAF" target="NLD">
      <data key="d0">1002293</data>
    </edge>
    <edge source="ZAF" target="PAK">
      <data key="d0">186543</data>
    </edge>
    <edge source="ZAF" target="RUS">
      <data key="d0">48338</data>
    </edge>
    <edge source="ZAF" target="SAU">
      <data key="d0">11385</data>
    </edge>
    <edge source="ZAF" target="SGP">
      <data key="d0">641078</data>
    </edge>
    <edge source="ZAF" target="VNM">
      <data key="d0">103515</data>
    </edge>
    <edge source="ZAF" target="ZWE">
      <data key="d0">688873</data>
    </edge>
    <edge source="ZAF" target="ESP">
      <data key="d0">170908</data>
    </edge>
    <edge source="ZAF" target="CHE">
      <data key="d0">14960</data>
    </edge>
    <edge source="ZAF" target="THA">
      <data key="d0">499361</data>
    </edge>
    <edge source="ZAF" target="ARE">
      <data key="d0">4948902</data>
    </edge>
    <edge source="ZAF" target="TUN">
      <data key="d0">27477</data>
    </edge>
    <edge source="ZAF" target="UGA">
      <data key="d0">72560</data>
    </edge>
    <edge source="ZAF" target="UKR">
      <data key="d0">31426</data>
    </edge>
    <edge source="ZAF" target="GBR">
      <data key="d0">1370106</data>
    </edge>
    <edge source="ZAF" target="TZA">
      <data key="d0">108878</data>
    </edge>
    <edge source="ZAF" target="USA">
      <data key="d0">410577</data>
    </edge>
    <edge source="ESP" target="DZA">
      <data key="d0">546894</data>
    </edge>
    <edge source="ESP" target="BEL">
      <data key="d0">960200</data>
    </edge>
    <edge source="ESP" target="CHL">
      <data key="d0">16851</data>
    </edge>
    <edge source="ESP" target="COL">
      <data key="d0">13427</data>
    </edge>
    <edge source="ESP" target="CZE">
      <data key="d0">284742</data>
    </edge>
    <edge source="ESP" target="FIN">
      <data key="d0">10351</data>
    </edge>
    <edge source="ESP" target="FRA">
      <data key="d0">60785744</data>
    </edge>
    <edge source="ESP" target="DEU">
      <data key="d0">1113118</data>
    </edge>
    <edge source="ESP" target="GRC">
      <data key="d0">7705227</data>
    </edge>
    <edge source="ESP" target="HUN">
      <data key="d0">168610</data>
    </edge>
    <edge source="ESP" target="ITA">
      <data key="d0">79289506</data>
    </edge>
    <edge source="ESP" target="JPN">
      <data key="d0">15959</data>
    </edge>
    <edge source="ESP" target="KOR">
      <data key="d0">14524</data>
    </edge>
    <edge source="ESP" target="MEX">
      <data key="d0">14382</data>
    </edge>
    <edge source="ESP" target="MAR">
      <data key="d0">9537858</data>
    </edge>
    <edge source="ESP" target="NLD">
      <data key="d0">2272740</data>
    </edge>
    <edge source="ESP" target="PER">
      <data key="d0">89180</data>
    </edge>
    <edge source="ESP" target="POL">
      <data key="d0">77640</data>
    </edge>
    <edge source="ESP" target="PRT">
      <data key="d0">228552728</data>
    </edge>
    <edge source="ESP" target="ROU">
      <data key="d0">175596</data>
    </edge>
    <edge source="ESP" target="SGP">
      <data key="d0">12181</data>
    </edge>
    <edge source="ESP" target="VNM">
      <data key="d0">134599</data>
    </edge>
    <edge source="ESP" target="ZAF">
      <data key="d0">17723</data>
    </edge>
    <edge source="ESP" target="CHE">
      <data key="d0">20263</data>
    </edge>
    <edge source="ESP" target="ARE">
      <data key="d0">3655947</data>
    </edge>
    <edge source="ESP" target="UKR">
      <data key="d0">260479</data>
    </edge>
    <edge source="ESP" target="GBR">
      <data key="d0">1502180</data>
    </edge>
    <edge source="ESP" target="USA">
      <data key="d0">124937</data>
    </edge>
    <edge source="CHE" target="AUT">
      <data key="d0">445170</data>
    </edge>
    <edge source="CHE" target="ARM">
      <data key="d0">209476</data>
    </edge>
    <edge source="CHE" target="BEL">
      <data key="d0">373961</data>
    </edge>
    <edge source="CHE" target="BGR">
      <data key="d0">72417</data>
    </edge>
    <edge source="CHE" target="CAN">
      <data key="d0">13500</data>
    </edge>
    <edge source="CHE" target="HRV">
      <data key="d0">126594</data>
    </edge>
    <edge source="CHE" target="CZE">
      <data key="d0">42725</data>
    </edge>
    <edge source="CHE" target="DNK">
      <data key="d0">75964</data>
    </edge>
    <edge source="CHE" target="EST">
      <data key="d0">35932</data>
    </edge>
    <edge source="CHE" target="FRA">
      <data key="d0">2851228</data>
    </edge>
    <edge source="CHE" target="GEO">
      <data key="d0">354937</data>
    </edge>
    <edge source="CHE" target="DEU">
      <data key="d0">4596326</data>
    </edge>
    <edge source="CHE" target="GRC">
      <data key="d0">70134</data>
    </edge>
    <edge source="CHE" target="HUN">
      <data key="d0">54280</data>
    </edge>
    <edge source="CHE" target="IRL">
      <data key="d0">44213</data>
    </edge>
    <edge source="CHE" target="ITA">
      <data key="d0">8459613</data>
    </edge>
    <edge source="CHE" target="JPN">
      <data key="d0">22459</data>
    </edge>
    <edge source="CHE" target="LBN">
      <data key="d0">39622</data>
    </edge>
    <edge source="CHE" target="LTU">
      <data key="d0">18109</data>
    </edge>
    <edge source="CHE" target="NLD">
      <data key="d0">396851</data>
    </edge>
    <edge source="CHE" target="POL">
      <data key="d0">156065</data>
    </edge>
    <edge source="CHE" target="PRT">
      <data key="d0">53203</data>
    </edge>
    <edge source="CHE" target="ROU">
      <data key="d0">78360</data>
    </edge>
    <edge source="CHE" target="SAU">
      <data key="d0">156075</data>
    </edge>
    <edge source="CHE" target="SRB">
      <data key="d0">402925</data>
    </edge>
    <edge source="CHE" target="ESP">
      <data key="d0">752936</data>
    </edge>
    <edge source="CHE" target="SWE">
      <data key="d0">30527</data>
    </edge>
    <edge source="CHE" target="ARE">
      <data key="d0">58874</data>
    </edge>
    <edge source="CHE" target="GBR">
      <data key="d0">193965</data>
    </edge>
    <edge source="CHE" target="USA">
      <data key="d0">455643</data>
    </edge>
    <edge source="THA" target="AUS">
      <data key="d0">13358</data>
    </edge>
    <edge source="THA" target="KHM">
      <data key="d0">45379006</data>
    </edge>
    <edge source="THA" target="CAN">
      <data key="d0">10542</data>
    </edge>
    <edge source="THA" target="CHN">
      <data key="d0">4611369</data>
    </edge>
    <edge source="THA" target="HKG">
      <data key="d0">5231805</data>
    </edge>
    <edge source="THA" target="IDN">
      <data key="d0">54590</data>
    </edge>
    <edge source="THA" target="ISR">
      <data key="d0">13117</data>
    </edge>
    <edge source="THA" target="ITA">
      <data key="d0">45682</data>
    </edge>
    <edge source="THA" target="JPN">
      <data key="d0">174407</data>
    </edge>
    <edge source="THA" target="KOR">
      <data key="d0">269150</data>
    </edge>
    <edge source="THA" target="MYS">
      <data key="d0">26983793</data>
    </edge>
    <edge source="THA" target="POL">
      <data key="d0">43727</data>
    </edge>
    <edge source="THA" target="SGP">
      <data key="d0">69550</data>
    </edge>
    <edge source="THA" target="VNM">
      <data key="d0">2631730</data>
    </edge>
    <edge source="THA" target="ESP">
      <data key="d0">24223</data>
    </edge>
    <edge source="THA" target="ARE">
      <data key="d0">17324</data>
    </edge>
    <edge source="THA" target="USA">
      <data key="d0">286817</data>
    </edge>
    <edge source="ARE" target="AUS">
      <data key="d0">20370</data>
    </edge>
    <edge source="ARE" target="FRA">
      <data key="d0">332899</data>
    </edge>
    <edge source="ARE" target="DEU">
      <data key="d0">11319</data>
    </edge>
    <edge source="ARE" target="GRC">
      <data key="d0">67214</data>
    </edge>
    <edge source="ARE" target="HKG">
      <data key="d0">124150</data>
    </edge>
    <edge source="ARE" target="JOR">
      <data key="d0">10801</data>
    </edge>
    <edge source="ARE" target="MYS">
      <data key="d0">14497</data>
    </edge>
    <edge source="ARE" target="MAR">
      <data key="d0">40278</data>
    </edge>
    <edge source="ARE" target="OMN">
      <data key="d0">7916823</data>
    </edge>
    <edge source="ARE" target="NLD">
      <data key="d0">36038</data>
    </edge>
    <edge source="ARE" target="PAK">
      <data key="d0">12782</data>
    </edge>
    <edge source="ARE" target="PHL">
      <data key="d0">14094</data>
    </edge>
    <edge source="ARE" target="RUS">
      <data key="d0">20554</data>
    </edge>
    <edge source="ARE" target="SAU">
      <data key="d0">3278345</data>
    </edge>
    <edge source="ARE" target="SGP">
      <data key="d0">19735</data>
    </edge>
    <edge source="ARE" target="ZAF">
      <data key="d0">22181</data>
    </edge>
    <edge source="ARE" target="TUR">
      <data key="d0">22204</data>
    </edge>
    <edge source="ARE" target="GBR">
      <data key="d0">79813</data>
    </edge>
    <edge source="ARE" target="USA">
      <data key="d0">20660</data>
    </edge>
    <edge source="GBR" target="DZA">
      <data key="d0">30412</data>
    </edge>
    <edge source="GBR" target="AZE">
      <data key="d0">497553</data>
    </edge>
    <edge source="GBR" target="ARG">
      <data key="d0">198706</data>
    </edge>
    <edge source="GBR" target="AUS">
      <data key="d0">16772116</data>
    </edge>
    <edge source="GBR" target="AUT">
      <data key="d0">88264</data>
    </edge>
    <edge source="GBR" target="BEL">
      <data key="d0">2465243</data>
    </edge>
    <edge source="GBR" target="BRA">
      <data key="d0">76174</data>
    </edge>
    <edge source="GBR" target="BGR">
      <data key="d0">47759</data>
    </edge>
    <edge source="GBR" target="BLR">
      <data key="d0">996109</data>
    </edge>
    <edge source="GBR" target="KHM">
      <data key="d0">1146278</data>
    </edge>
    <edge source="GBR" target="CMR">
      <data key="d0">31708</data>
    </edge>
    <edge source="GBR" target="CAN">
      <data key="d0">2963058</data>
    </edge>
    <edge source="GBR" target="LKA">
      <data key="d0">692213</data>
    </edge>
    <edge source="GBR" target="CHN">
      <data key="d0">17963</data>
    </edge>
    <edge source="GBR" target="HRV">
      <data key="d0">165259</data>
    </edge>
    <edge source="GBR" target="CZE">
      <data key="d0">2042784</data>
    </edge>
    <edge source="GBR" target="DNK">
      <data key="d0">3656711</data>
    </edge>
    <edge source="GBR" target="EST">
      <data key="d0">12426</data>
    </edge>
    <edge source="GBR" target="FIN">
      <data key="d0">2049978</data>
    </edge>
    <edge source="GBR" target="FRA">
      <data key="d0">53818803</data>
    </edge>
    <edge source="GBR" target="DEU">
      <data key="d0">29756086</data>
    </edge>
    <edge source="GBR" target="GRC">
      <data key="d0">2314904</data>
    </edge>
    <edge source="GBR" target="HKG">
      <data key="d0">27618831</data>
    </edge>
    <edge source="GBR" target="HUN">
      <data key="d0">7366806</data>
    </edge>
    <edge source="GBR" target="IDN">
      <data key="d0">3951028</data>
    </edge>
    <edge source="GBR" target="IRL">
      <data key="d0">228725833</data>
    </edge>
    <edge source="GBR" target="ISR">
      <data key="d0">3081142</data>
    </edge>
    <edge source="GBR" target="ITA">
      <data key="d0">12449896</data>
    </edge>
    <edge source="GBR" target="CIV">
      <data key="d0">25727</data>
    </edge>
    <edge source="GBR" target="JPN">
      <data key="d0">20842150</data>
    </edge>
    <edge source="GBR" target="KAZ">
      <data key="d0">598043</data>
    </edge>
    <edge source="GBR" target="JOR">
      <data key="d0">821500</data>
    </edge>
    <edge source="GBR" target="KOR">
      <data key="d0">2382054</data>
    </edge>
    <edge source="GBR" target="LBN">
      <data key="d0">154268</data>
    </edge>
    <edge source="GBR" target="MYS">
      <data key="d0">1278837</data>
    </edge>
    <edge source="GBR" target="MUS">
      <data key="d0">38916</data>
    </edge>
    <edge source="GBR" target="MAR">
      <data key="d0">537763</data>
    </edge>
    <edge source="GBR" target="OMN">
      <data key="d0">74315</data>
    </edge>
    <edge source="GBR" target="NLD">
      <data key="d0">24975582</data>
    </edge>
    <edge source="GBR" target="NZL">
      <data key="d0">3434330</data>
    </edge>
    <edge source="GBR" target="NOR">
      <data key="d0">2137947</data>
    </edge>
    <edge source="GBR" target="PAK">
      <data key="d0">126636</data>
    </edge>
    <edge source="GBR" target="PHL">
      <data key="d0">958006</data>
    </edge>
    <edge source="GBR" target="POL">
      <data key="d0">2540425</data>
    </edge>
    <edge source="GBR" target="PRT">
      <data key="d0">73189</data>
    </edge>
    <edge source="GBR" target="RUS">
      <data key="d0">390233</data>
    </edge>
    <edge source="GBR" target="SAU">
      <data key="d0">7145895</data>
    </edge>
    <edge source="GBR" target="SRB">
      <data key="d0">205288</data>
    </edge>
    <edge source="GBR" target="IND">
      <data key="d0">3222953</data>
    </edge>
    <edge source="GBR" target="SGP">
      <data key="d0">361631</data>
    </edge>
    <edge source="GBR" target="SVK">
      <data key="d0">1432060</data>
    </edge>
    <edge source="GBR" target="SVN">
      <data key="d0">291197</data>
    </edge>
    <edge source="GBR" target="ZAF">
      <data key="d0">6523914</data>
    </edge>
    <edge source="GBR" target="ZWE">
      <data key="d0">406604</data>
    </edge>
    <edge source="GBR" target="ESP">
      <data key="d0">12016632</data>
    </edge>
    <edge source="GBR" target="SWE">
      <data key="d0">4078437</data>
    </edge>
    <edge source="GBR" target="CHE">
      <data key="d0">1114407</data>
    </edge>
    <edge source="GBR" target="THA">
      <data key="d0">1897760</data>
    </edge>
    <edge source="GBR" target="ARE">
      <data key="d0">105686197</data>
    </edge>
    <edge source="GBR" target="TUR">
      <data key="d0">6110250</data>
    </edge>
    <edge source="GBR" target="UGA">
      <data key="d0">112371</data>
    </edge>
    <edge source="GBR" target="UKR">
      <data key="d0">942452</data>
    </edge>
    <edge source="GBR" target="EGY">
      <data key="d0">1948816</data>
    </edge>
    <edge source="GBR" target="USA">
      <data key="d0">38999859</data>
    </edge>
    <edge source="USA" target="AZE">
      <data key="d0">142753</data>
    </edge>
    <edge source="USA" target="ARG">
      <data key="d0">9142643</data>
    </edge>
    <edge source="USA" target="AUS">
      <data key="d0">18785075</data>
    </edge>
    <edge source="USA" target="AUT">
      <data key="d0">101307</data>
    </edge>
    <edge source="USA" target="BEL">
      <data key="d0">9682047</data>
    </edge>
    <edge source="USA" target="BOL">
      <data key="d0">38500</data>
    </edge>
    <edge source="USA" target="BRA">
      <data key="d0">11331141</data>
    </edge>
    <edge source="USA" target="CAN">
      <data key="d0">122711612</data>
    </edge>
    <edge source="USA" target="LKA">
      <data key="d0">542802</data>
    </edge>
    <edge source="USA" target="CHL">
      <data key="d0">4051758</data>
    </edge>
    <edge source="USA" target="CHN">
      <data key="d0">34794014</data>
    </edge>
    <edge source="USA" target="COL">
      <data key="d0">4590083</data>
    </edge>
    <edge source="USA" target="CRI">
      <data key="d0">2542577</data>
    </edge>
    <edge source="USA" target="HRV">
      <data key="d0">27000</data>
    </edge>
    <edge source="USA" target="CZE">
      <data key="d0">402556</data>
    </edge>
    <edge source="USA" target="DNK">
      <data key="d0">659956</data>
    </edge>
    <edge source="USA" target="ECU">
      <data key="d0">1962048</data>
    </edge>
    <edge source="USA" target="SLV">
      <data key="d0">1968387</data>
    </edge>
    <edge source="USA" target="FIN">
      <data key="d0">380303</data>
    </edge>
    <edge source="USA" target="FRA">
      <data key="d0">21713217</data>
    </edge>
    <edge source="USA" target="GEO">
      <data key="d0">15000</data>
    </edge>
    <edge source="USA" target="DEU">
      <data key="d0">7454831</data>
    </edge>
    <edge source="USA" target="GHA">
      <data key="d0">323000</data>
    </edge>
    <edge source="USA" target="GRC">
      <data key="d0">152641</data>
    </edge>
    <edge source="USA" target="GTM">
      <data key="d0">3525911</data>
    </edge>
    <edge source="USA" target="HND">
      <data key="d0">2641257</data>
    </edge>
    <edge source="USA" target="HKG">
      <data key="d0">10573247</data>
    </edge>
    <edge source="USA" target="HUN">
      <data key="d0">112197</data>
    </edge>
    <edge source="USA" target="IDN">
      <data key="d0">8963813</data>
    </edge>
    <edge source="USA" target="IRL">
      <data key="d0">46725786</data>
    </edge>
    <edge source="USA" target="ISR">
      <data key="d0">861194</data>
    </edge>
    <edge source="USA" target="ITA">
      <data key="d0">2342165</data>
    </edge>
    <edge source="USA" target="CIV">
      <data key="d0">17855</data>
    </edge>
    <edge source="USA" target="JAM">
      <data key="d0">1332595</data>
    </edge>
    <edge source="USA" target="JPN">
      <data key="d0">45040108</data>
    </edge>
    <edge source="USA" target="KAZ">
      <data key="d0">280829</data>
    </edge>
    <edge source="USA" target="JOR">
      <data key="d0">727113</data>
    </edge>
    <edge source="USA" target="KOR">
      <data key="d0">11036138</data>
    </edge>
    <edge source="USA" target="LBN">
      <data key="d0">35480</data>
    </edge>
    <edge source="USA" target="LVA">
      <data key="d0">23247</data>
    </edge>
    <edge source="USA" target="MYS">
      <data key="d0">2545951</data>
    </edge>
    <edge source="USA" target="MEX">
      <data key="d0">88462432</data>
    </edge>
    <edge source="USA" target="MAR">
      <data key="d0">301712</data>
    </edge>
    <edge source="USA" target="OMN">
      <data key="d0">141046</data>
    </edge>
    <edge source="USA" target="NLD">
      <data key="d0">16583497</data>
    </edge>
    <edge source="USA" target="NZL">
      <data key="d0">28973526</data>
    </edge>
    <edge source="USA" target="NIC">
      <data key="d0">459712</data>
    </edge>
    <edge source="USA" target="NER">
      <data key="d0">54800</data>
    </edge>
    <edge source="USA" target="NOR">
      <data key="d0">81115</data>
    </edge>
    <edge source="USA" target="PAK">
      <data key="d0">1331737</data>
    </edge>
    <edge source="USA" target="PAN">
      <data key="d0">4739403</data>
    </edge>
    <edge source="USA" target="PER">
      <data key="d0">6544456</data>
    </edge>
    <edge source="USA" target="PHL">
      <data key="d0">4848239</data>
    </edge>
    <edge source="USA" target="POL">
      <data key="d0">231013</data>
    </edge>
    <edge source="USA" target="PRT">
      <data key="d0">332400</data>
    </edge>
    <edge source="USA" target="ROU">
      <data key="d0">15374</data>
    </edge>
    <edge source="USA" target="RUS">
      <data key="d0">16315230</data>
    </edge>
    <edge source="USA" target="SAU">
      <data key="d0">8513822</data>
    </edge>
    <edge source="USA" target="SEN">
      <data key="d0">45419</data>
    </edge>
    <edge source="USA" target="IND">
      <data key="d0">971422</data>
    </edge>
    <edge source="USA" target="SGP">
      <data key="d0">877953</data>
    </edge>
    <edge source="USA" target="SVK">
      <data key="d0">55246</data>
    </edge>
    <edge source="USA" target="VNM">
      <data key="d0">1678074</data>
    </edge>
    <edge source="USA" target="ZAF">
      <data key="d0">3958269</data>
    </edge>
    <edge source="USA" target="ESP">
      <data key="d0">1143333</data>
    </edge>
    <edge source="USA" target="SWE">
      <data key="d0">7496288</data>
    </edge>
    <edge source="USA" target="CHE">
      <data key="d0">700185</data>
    </edge>
    <edge source="USA" target="THA">
      <data key="d0">6772518</data>
    </edge>
    <edge source="USA" target="ARE">
      <data key="d0">51605084</data>
    </edge>
    <edge source="USA" target="TUN">
      <data key="d0">40325</data>
    </edge>
    <edge source="USA" target="TUR">
      <data key="d0">7317674</data>
    </edge>
    <edge source="USA" target="UKR">
      <data key="d0">12750</data>
    </edge>
    <edge source="USA" target="EGY">
      <data key="d0">4240310</data>
    </edge>
    <edge source="USA" target="GBR">
      <data key="d0">123213849</data>
    </edge>
    <edge source="USA" target="URY">
      <data key="d0">1262543</data>
    </edge>
    <edge source="URY" target="ARG">
      <data key="d0">248075</data>
    </edge>
    <edge source="URY" target="BRA">
      <data key="d0">12167541</data>
    </edge>
    <edge source="URY" target="CHL">
      <data key="d0">27900</data>
    </edge>
    <edge source="URY" target="CHN">
      <data key="d0">3916688</data>
    </edge>
    <edge source="URY" target="ECU">
      <data key="d0">10000</data>
    </edge>
    <edge source="URY" target="DEU">
      <data key="d0">51730</data>
    </edge>
    <edge source="URY" target="IRL">
      <data key="d0">10800</data>
    </edge>
    <edge source="URY" target="ITA">
      <data key="d0">356100</data>
    </edge>
    <edge source="URY" target="JPN">
      <data key="d0">10500</data>
    </edge>
    <edge source="URY" target="JOR">
      <data key="d0">3000490</data>
    </edge>
    <edge source="URY" target="LBN">
      <data key="d0">13699575</data>
    </edge>
    <edge source="URY" target="MYS">
      <data key="d0">18400</data>
    </edge>
    <edge source="URY" target="MEX">
      <data key="d0">105242</data>
    </edge>
    <edge source="URY" target="PRY">
      <data key="d0">1072255</data>
    </edge>
    <edge source="URY" target="ESP">
      <data key="d0">98000</data>
    </edge>
    <edge source="URY" target="ARE">
      <data key="d0">1613510</data>
    </edge>
    <edge source="URY" target="TUN">
      <data key="d0">1301700</data>
    </edge>
    <edge source="URY" target="UKR">
      <data key="d0">28000</data>
    </edge>
    <edge source="URY" target="EGY">
      <data key="d0">35390629</data>
    </edge>
    <edge source="URY" target="GBR">
      <data key="d0">22250</data>
    </edge>
    <edge source="URY" target="USA">
      <data key="d0">14500</data>
    </edge>
    <edge source="ARM" target="FRA">
      <data key="d0">16304</data>
    </edge>
    <edge source="ARM" target="GEO">
      <data key="d0">571725</data>
    </edge>
    <edge source="GEO" target="AZE">
      <data key="d0">2094278</data>
    </edge>
    <edge source="GEO" target="ARM">
      <data key="d0">799910</data>
    </edge>
    <edge source="GEO" target="FRA">
      <data key="d0">14612</data>
    </edge>
    <edge source="GEO" target="JOR">
      <data key="d0">1073716</data>
    </edge>
    <edge source="GEO" target="LBN">
      <data key="d0">3785791</data>
    </edge>
    <edge source="GEO" target="SAU">
      <data key="d0">9300292</data>
    </edge>
    <edge source="GEO" target="EGY">
      <data key="d0">415950</data>
    </edge>
    <edge source="AUS" target="ARG">
      <data key="d0">80088</data>
    </edge>
    <edge source="AUS" target="CAN">
      <data key="d0">558699</data>
    </edge>
    <edge source="AUS" target="CHN">
      <data key="d0">57760838</data>
    </edge>
    <edge source="AUS" target="DNK">
      <data key="d0">94450</data>
    </edge>
    <edge source="AUS" target="HKG">
      <data key="d0">22779108</data>
    </edge>
    <edge source="AUS" target="IDN">
      <data key="d0">376796169</data>
    </edge>
    <edge source="AUS" target="ISR">
      <data key="d0">17766421</data>
    </edge>
    <edge source="AUS" target="JPN">
      <data key="d0">14688761</data>
    </edge>
    <edge source="AUS" target="JOR">
      <data key="d0">41608671</data>
    </edge>
    <edge source="AUS" target="KOR">
      <data key="d0">1946745</data>
    </edge>
    <edge source="AUS" target="LBN">
      <data key="d0">18750</data>
    </edge>
    <edge source="AUS" target="MYS">
      <data key="d0">23560271</data>
    </edge>
    <edge source="AUS" target="OMN">
      <data key="d0">21285071</data>
    </edge>
    <edge source="AUS" target="NLD">
      <data key="d0">150979</data>
    </edge>
    <edge source="AUS" target="NZL">
      <data key="d0">21663020</data>
    </edge>
    <edge source="AUS" target="PAK">
      <data key="d0">2840470</data>
    </edge>
    <edge source="AUS" target="PHL">
      <data key="d0">7505714</data>
    </edge>
    <edge source="AUS" target="RUS">
      <data key="d0">6966777</data>
    </edge>
    <edge source="AUS" target="SAU">
      <data key="d0">55701309</data>
    </edge>
    <edge source="AUS" target="IND">
      <data key="d0">54177</data>
    </edge>
    <edge source="AUS" target="SGP">
      <data key="d0">10958222</data>
    </edge>
    <edge source="AUS" target="VNM">
      <data key="d0">1582150</data>
    </edge>
    <edge source="AUS" target="SVN">
      <data key="d0">11778</data>
    </edge>
    <edge source="AUS" target="ZAF">
      <data key="d0">5207715</data>
    </edge>
    <edge source="AUS" target="THA">
      <data key="d0">2404221</data>
    </edge>
    <edge source="AUS" target="TGO">
      <data key="d0">31046</data>
    </edge>
    <edge source="AUS" target="ARE">
      <data key="d0">26665511</data>
    </edge>
    <edge source="AUS" target="TUR">
      <data key="d0">131910</data>
    </edge>
    <edge source="AUS" target="GBR">
      <data key="d0">5616054</data>
    </edge>
    <edge source="AUS" target="USA">
      <data key="d0">10103525</data>
    </edge>
    <edge source="AUS" target="URY">
      <data key="d0">23163</data>
    </edge>
    <edge source="CHN" target="CAN">
      <data key="d0">1701780</data>
    </edge>
    <edge source="CHN" target="FRA">
      <data key="d0">784450</data>
    </edge>
    <edge source="CHN" target="DEU">
      <data key="d0">1025725</data>
    </edge>
    <edge source="CHN" target="HKG">
      <data key="d0">368468131</data>
    </edge>
    <edge source="CHN" target="ITA">
      <data key="d0">623396</data>
    </edge>
    <edge source="CHN" target="JPN">
      <data key="d0">6522019</data>
    </edge>
    <edge source="CHN" target="KOR">
      <data key="d0">2532298</data>
    </edge>
    <edge source="CHN" target="MYS">
      <data key="d0">176026</data>
    </edge>
    <edge source="CHN" target="NLD">
      <data key="d0">1703164</data>
    </edge>
    <edge source="CHN" target="IND">
      <data key="d0">281590</data>
    </edge>
    <edge source="CHN" target="SGP">
      <data key="d0">173000</data>
    </edge>
    <edge source="CHN" target="ESP">
      <data key="d0">12600</data>
    </edge>
    <edge source="CHN" target="THA">
      <data key="d0">65186</data>
    </edge>
    <edge source="CHN" target="GBR">
      <data key="d0">33952</data>
    </edge>
    <edge source="CHN" target="USA">
      <data key="d0">18815007</data>
    </edge>
    <edge source="DNK" target="AUT">
      <data key="d0">3102590</data>
    </edge>
    <edge source="DNK" target="BEL">
      <data key="d0">8327191</data>
    </edge>
    <edge source="DNK" target="BRA">
      <data key="d0">120832</data>
    </edge>
    <edge source="DNK" target="BGR">
      <data key="d0">252278</data>
    </edge>
    <edge source="DNK" target="BLR">
      <data key="d0">1261357</data>
    </edge>
    <edge source="DNK" target="CHN">
      <data key="d0">372905</data>
    </edge>
    <edge source="DNK" target="CZE">
      <data key="d0">21639653</data>
    </edge>
    <edge source="DNK" target="EST">
      <data key="d0">82349</data>
    </edge>
    <edge source="DNK" target="FIN">
      <data key="d0">2464911</data>
    </edge>
    <edge source="DNK" target="FRA">
      <data key="d0">4575382</data>
    </edge>
    <edge source="DNK" target="DEU">
      <data key="d0">707959853</data>
    </edge>
    <edge source="DNK" target="GRC">
      <data key="d0">1675019</data>
    </edge>
    <edge source="DNK" target="HUN">
      <data key="d0">1640027</data>
    </edge>
    <edge source="DNK" target="IRL">
      <data key="d0">421145</data>
    </edge>
    <edge source="DNK" target="ITA">
      <data key="d0">32377553</data>
    </edge>
    <edge source="DNK" target="JPN">
      <data key="d0">109123</data>
    </edge>
    <edge source="DNK" target="KOR">
      <data key="d0">811117</data>
    </edge>
    <edge source="DNK" target="LVA">
      <data key="d0">1092251</data>
    </edge>
    <edge source="DNK" target="LTU">
      <data key="d0">1088555</data>
    </edge>
    <edge source="DNK" target="MDA">
      <data key="d0">830279</data>
    </edge>
    <edge source="DNK" target="NLD">
      <data key="d0">56908595</data>
    </edge>
    <edge source="DNK" target="NOR">
      <data key="d0">5054359</data>
    </edge>
    <edge source="DNK" target="PHL">
      <data key="d0">622769</data>
    </edge>
    <edge source="DNK" target="POL">
      <data key="d0">44952760</data>
    </edge>
    <edge source="DNK" target="ROU">
      <data key="d0">1835077</data>
    </edge>
    <edge source="DNK" target="RUS">
      <data key="d0">13274922</data>
    </edge>
    <edge source="DNK" target="SRB">
      <data key="d0">367154</data>
    </edge>
    <edge source="DNK" target="IND">
      <data key="d0">324049</data>
    </edge>
    <edge source="DNK" target="SGP">
      <data key="d0">328753</data>
    </edge>
    <edge source="DNK" target="SVK">
      <data key="d0">2732457</data>
    </edge>
    <edge source="DNK" target="VNM">
      <data key="d0">130017</data>
    </edge>
    <edge source="DNK" target="SVN">
      <data key="d0">79782</data>
    </edge>
    <edge source="DNK" target="ESP">
      <data key="d0">1627355</data>
    </edge>
    <edge source="DNK" target="SWE">
      <data key="d0">11413155</data>
    </edge>
    <edge source="DNK" target="CHE">
      <data key="d0">678905</data>
    </edge>
    <edge source="DNK" target="ARE">
      <data key="d0">899435</data>
    </edge>
    <edge source="DNK" target="TUR">
      <data key="d0">21495</data>
    </edge>
    <edge source="DNK" target="UKR">
      <data key="d0">3279701</data>
    </edge>
    <edge source="DNK" target="MKD">
      <data key="d0">18732</data>
    </edge>
    <edge source="DNK" target="EGY">
      <data key="d0">453318</data>
    </edge>
    <edge source="DNK" target="GBR">
      <data key="d0">2565959</data>
    </edge>
    <edge source="DNK" target="USA">
      <data key="d0">1415679</data>
    </edge>
    <edge source="HKG" target="AUS">
      <data key="d0">27349</data>
    </edge>
    <edge source="HKG" target="CHN">
      <data key="d0">265954</data>
    </edge>
    <edge source="HKG" target="CZE">
      <data key="d0">11991</data>
    </edge>
    <edge source="HKG" target="FRA">
      <data key="d0">11094</data>
    </edge>
    <edge source="HKG" target="DEU">
      <data key="d0">14015</data>
    </edge>
    <edge source="HKG" target="IDN">
      <data key="d0">242291</data>
    </edge>
    <edge source="HKG" target="KOR">
      <data key="d0">11455</data>
    </edge>
    <edge source="HKG" target="MYS">
      <data key="d0">28590</data>
    </edge>
    <edge source="HKG" target="SGP">
      <data key="d0">101087</data>
    </edge>
    <edge source="HKG" target="ESP">
      <data key="d0">241761</data>
    </edge>
    <edge source="HKG" target="USA">
      <data key="d0">64377</data>
    </edge>
    <edge source="IDN" target="BEL">
      <data key="d0">96728</data>
    </edge>
    <edge source="IDN" target="CAN">
      <data key="d0">56086</data>
    </edge>
    <edge source="IDN" target="CHN">
      <data key="d0">38012</data>
    </edge>
    <edge source="IDN" target="CZE">
      <data key="d0">17644</data>
    </edge>
    <edge source="IDN" target="FRA">
      <data key="d0">10790</data>
    </edge>
    <edge source="IDN" target="DEU">
      <data key="d0">55956</data>
    </edge>
    <edge source="IDN" target="HKG">
      <data key="d0">586943</data>
    </edge>
    <edge source="IDN" target="ITA">
      <data key="d0">24204</data>
    </edge>
    <edge source="IDN" target="JPN">
      <data key="d0">337247</data>
    </edge>
    <edge source="IDN" target="KOR">
      <data key="d0">86527</data>
    </edge>
    <edge source="IDN" target="MYS">
      <data key="d0">920133</data>
    </edge>
    <edge source="IDN" target="PAK">
      <data key="d0">20000</data>
    </edge>
    <edge source="IDN" target="RUS">
      <data key="d0">13463</data>
    </edge>
    <edge source="IDN" target="SAU">
      <data key="d0">29012</data>
    </edge>
    <edge source="IDN" target="SGP">
      <data key="d0">39713542</data>
    </edge>
    <edge source="IDN" target="VNM">
      <data key="d0">13400</data>
    </edge>
    <edge source="IDN" target="GBR">
      <data key="d0">18938</data>
    </edge>
    <edge source="IDN" target="USA">
      <data key="d0">518363</data>
    </edge>
    <edge source="ISR" target="AZE">
      <data key="d0">21000</data>
    </edge>
    <edge source="ISR" target="BLR">
      <data key="d0">130000</data>
    </edge>
    <edge source="ISR" target="CHL">
      <data key="d0">192000</data>
    </edge>
    <edge source="ISR" target="CZE">
      <data key="d0">99000</data>
    </edge>
    <edge source="ISR" target="DEU">
      <data key="d0">230000</data>
    </edge>
    <edge source="ISR" target="HKG">
      <data key="d0">12000</data>
    </edge>
    <edge source="ISR" target="HUN">
      <data key="d0">239000</data>
    </edge>
    <edge source="ISR" target="ITA">
      <data key="d0">270000</data>
    </edge>
    <edge source="ISR" target="JPN">
      <data key="d0">189000</data>
    </edge>
    <edge source="ISR" target="NLD">
      <data key="d0">3538000</data>
    </edge>
    <edge source="ISR" target="PER">
      <data key="d0">20000</data>
    </edge>
    <edge source="ISR" target="POL">
      <data key="d0">114000</data>
    </edge>
    <edge source="ISR" target="RUS">
      <data key="d0">74000</data>
    </edge>
    <edge source="ISR" target="ESP">
      <data key="d0">163000</data>
    </edge>
    <edge source="ISR" target="TUR">
      <data key="d0">14000</data>
    </edge>
    <edge source="ISR" target="UKR">
      <data key="d0">35000</data>
    </edge>
    <edge source="ISR" target="USA">
      <data key="d0">1591000</data>
    </edge>
    <edge source="JPN" target="BEL">
      <data key="d0">78793</data>
    </edge>
    <edge source="JPN" target="CHN">
      <data key="d0">1138558</data>
    </edge>
    <edge source="JPN" target="FRA">
      <data key="d0">687539</data>
    </edge>
    <edge source="JPN" target="DEU">
      <data key="d0">49345</data>
    </edge>
    <edge source="JPN" target="HKG">
      <data key="d0">436847</data>
    </edge>
    <edge source="JPN" target="ITA">
      <data key="d0">78193</data>
    </edge>
    <edge source="JPN" target="KAZ">
      <data key="d0">26800</data>
    </edge>
    <edge source="JPN" target="KOR">
      <data key="d0">3678458</data>
    </edge>
    <edge source="JPN" target="NLD">
      <data key="d0">32429</data>
    </edge>
    <edge source="JPN" target="PHL">
      <data key="d0">158112</data>
    </edge>
    <edge source="JPN" target="IND">
      <data key="d0">35913</data>
    </edge>
    <edge source="JPN" target="SGP">
      <data key="d0">726421</data>
    </edge>
    <edge source="JPN" target="SWE">
      <data key="d0">23488</data>
    </edge>
    <edge source="JPN" target="THA">
      <data key="d0">68341</data>
    </edge>
    <edge source="JPN" target="GBR">
      <data key="d0">351697</data>
    </edge>
    <edge source="JPN" target="USA">
      <data key="d0">55391</data>
    </edge>
    <edge source="JOR" target="LBN">
      <data key="d0">37832</data>
    </edge>
    <edge source="JOR" target="SAU">
      <data key="d0">22380097</data>
    </edge>
    <edge source="JOR" target="ARE">
      <data key="d0">559108</data>
    </edge>
    <edge source="JOR" target="EGY">
      <data key="d0">1841444</data>
    </edge>
    <edge source="OMN" target="SAU">
      <data key="d0">12836435</data>
    </edge>
    <edge source="OMN" target="ARE">
      <data key="d0">12823215</data>
    </edge>
    <edge source="OMN" target="GBR">
      <data key="d0">16895</data>
    </edge>
    <edge source="NZL" target="ARG">
      <data key="d0">50347</data>
    </edge>
    <edge source="NZL" target="AUS">
      <data key="d0">54314485</data>
    </edge>
    <edge source="NZL" target="BRA">
      <data key="d0">33270</data>
    </edge>
    <edge source="NZL" target="CAN">
      <data key="d0">2196249</data>
    </edge>
    <edge source="NZL" target="CHN">
      <data key="d0">9325151</data>
    </edge>
    <edge source="NZL" target="HKG">
      <data key="d0">22726253</data>
    </edge>
    <edge source="NZL" target="JPN">
      <data key="d0">207979</data>
    </edge>
    <edge source="NZL" target="KOR">
      <data key="d0">292909</data>
    </edge>
    <edge source="NZL" target="MYS">
      <data key="d0">3450253</data>
    </edge>
    <edge source="NZL" target="MUS">
      <data key="d0">10097</data>
    </edge>
    <edge source="NZL" target="PHL">
      <data key="d0">17600</data>
    </edge>
    <edge source="NZL" target="SGP">
      <data key="d0">7679193</data>
    </edge>
    <edge source="NZL" target="VNM">
      <data key="d0">121979</data>
    </edge>
    <edge source="NZL" target="ZAF">
      <data key="d0">415679</data>
    </edge>
    <edge source="NZL" target="THA">
      <data key="d0">42029</data>
    </edge>
    <edge source="NZL" target="ARE">
      <data key="d0">86427</data>
    </edge>
    <edge source="NZL" target="GBR">
      <data key="d0">271428</data>
    </edge>
    <edge source="NZL" target="USA">
      <data key="d0">3135582</data>
    </edge>
    <edge source="PAK" target="OMN">
      <data key="d0">366220</data>
    </edge>
    <edge source="PAK" target="SAU">
      <data key="d0">108484</data>
    </edge>
    <edge source="PAK" target="ARE">
      <data key="d0">5643126</data>
    </edge>
    <edge source="PAK" target="TUR">
      <data key="d0">160046</data>
    </edge>
    <edge source="PHL" target="CAN">
      <data key="d0">38363</data>
    </edge>
    <edge source="PHL" target="FRA">
      <data key="d0">229199</data>
    </edge>
    <edge source="PHL" target="DEU">
      <data key="d0">13680</data>
    </edge>
    <edge source="PHL" target="IDN">
      <data key="d0">31000</data>
    </edge>
    <edge source="PHL" target="JPN">
      <data key="d0">1285903</data>
    </edge>
    <edge source="PHL" target="MYS">
      <data key="d0">40140</data>
    </edge>
    <edge source="PHL" target="NLD">
      <data key="d0">36899</data>
    </edge>
    <edge source="PHL" target="NZL">
      <data key="d0">24219</data>
    </edge>
    <edge source="PHL" target="RUS">
      <data key="d0">18171</data>
    </edge>
    <edge source="PHL" target="GBR">
      <data key="d0">84529</data>
    </edge>
    <edge source="PHL" target="USA">
      <data key="d0">350554</data>
    </edge>
    <edge source="RUS" target="AZE">
      <data key="d0">147776</data>
    </edge>
    <edge source="RUS" target="ARM">
      <data key="d0">33925</data>
    </edge>
    <edge source="RUS" target="BGR">
      <data key="d0">49391</data>
    </edge>
    <edge source="RUS" target="CHN">
      <data key="d0">97515</data>
    </edge>
    <edge source="RUS" target="EST">
      <data key="d0">11811</data>
    </edge>
    <edge source="RUS" target="FRA">
      <data key="d0">96282</data>
    </edge>
    <edge source="RUS" target="KAZ">
      <data key="d0">4508608</data>
    </edge>
    <edge source="RUS" target="JOR">
      <data key="d0">827161</data>
    </edge>
    <edge source="RUS" target="LBN">
      <data key="d0">1154171</data>
    </edge>
    <edge source="RUS" target="MDA">
      <data key="d0">111713</data>
    </edge>
    <edge source="RUS" target="SVK">
      <data key="d0">13629</data>
    </edge>
    <edge source="RUS" target="ARE">
      <data key="d0">243882</data>
    </edge>
    <edge source="RUS" target="UKR">
      <data key="d0">139138</data>
    </edge>
    <edge source="IND" target="AUS">
      <data key="d0">59993</data>
    </edge>
    <edge source="IND" target="FRA">
      <data key="d0">82224</data>
    </edge>
    <edge source="IND" target="MYS">
      <data key="d0">11923</data>
    </edge>
    <edge source="IND" target="SAU">
      <data key="d0">114578</data>
    </edge>
    <edge source="IND" target="CHE">
      <data key="d0">215830</data>
    </edge>
    <edge source="IND" target="THA">
      <data key="d0">31731</data>
    </edge>
    <edge source="IND" target="ARE">
      <data key="d0">243202</data>
    </edge>
    <edge source="IND" target="USA">
      <data key="d0">70556</data>
    </edge>
    <edge source="VNM" target="CAN">
      <data key="d0">10358</data>
    </edge>
    <edge source="VNM" target="CHN">
      <data key="d0">840824</data>
    </edge>
    <edge source="VNM" target="FRA">
      <data key="d0">351687</data>
    </edge>
    <edge source="VNM" target="DEU">
      <data key="d0">13904</data>
    </edge>
    <edge source="VNM" target="JPN">
      <data key="d0">653357</data>
    </edge>
    <edge source="VNM" target="KOR">
      <data key="d0">62888</data>
    </edge>
    <edge source="VNM" target="SGP">
      <data key="d0">27685</data>
    </edge>
    <edge source="VNM" target="ESP">
      <data key="d0">29454</data>
    </edge>
    <edge source="VNM" target="GBR">
      <data key="d0">360858</data>
    </edge>
    <edge source="VNM" target="USA">
      <data key="d0">1950620</data>
    </edge>
    <edge source="SVN" target="ALB">
      <data key="d0">2410837</data>
    </edge>
    <edge source="SVN" target="AUT">
      <data key="d0">22215316</data>
    </edge>
    <edge source="SVN" target="HRV">
      <data key="d0">518924</data>
    </edge>
    <edge source="SVN" target="CZE">
      <data key="d0">41130</data>
    </edge>
    <edge source="SVN" target="HUN">
      <data key="d0">232138</data>
    </edge>
    <edge source="SVN" target="ITA">
      <data key="d0">11104959</data>
    </edge>
    <edge source="SVN" target="JPN">
      <data key="d0">37362</data>
    </edge>
    <edge source="SVN" target="LBN">
      <data key="d0">440979</data>
    </edge>
    <edge source="SVN" target="SRB">
      <data key="d0">232271</data>
    </edge>
    <edge source="SVN" target="MKD">
      <data key="d0">23485</data>
    </edge>
    <edge source="SVN" target="GBR">
      <data key="d0">13148</data>
    </edge>
    <edge source="TUR" target="ALB">
      <data key="d0">570467</data>
    </edge>
    <edge source="TUR" target="AZE">
      <data key="d0">301567</data>
    </edge>
    <edge source="TUR" target="BEL">
      <data key="d0">687676</data>
    </edge>
    <edge source="TUR" target="BGR">
      <data key="d0">52124</data>
    </edge>
    <edge source="TUR" target="FRA">
      <data key="d0">1252431</data>
    </edge>
    <edge source="TUR" target="GEO">
      <data key="d0">487196</data>
    </edge>
    <edge source="TUR" target="DEU">
      <data key="d0">185200</data>
    </edge>
    <edge source="TUR" target="ITA">
      <data key="d0">713456</data>
    </edge>
    <edge source="TUR" target="KOR">
      <data key="d0">12171</data>
    </edge>
    <edge source="TUR" target="LBN">
      <data key="d0">12518116</data>
    </edge>
    <edge source="TUR" target="NLD">
      <data key="d0">80993</data>
    </edge>
    <edge source="TUR" target="CHE">
      <data key="d0">149102</data>
    </edge>
    <edge source="TUR" target="EGY">
      <data key="d0">6572998</data>
    </edge>
    <edge source="TUR" target="GBR">
      <data key="d0">50867</data>
    </edge>
    <edge source="AUT" target="ALB">
      <data key="d0">474864</data>
    </edge>
    <edge source="AUT" target="DZA">
      <data key="d0">5353104</data>
    </edge>
    <edge source="AUT" target="ARM">
      <data key="d0">947427</data>
    </edge>
    <edge source="AUT" target="BGR">
      <data key="d0">1021730</data>
    </edge>
    <edge source="AUT" target="HRV">
      <data key="d0">9173549</data>
    </edge>
    <edge source="AUT" target="CZE">
      <data key="d0">4898896</data>
    </edge>
    <edge source="AUT" target="FRA">
      <data key="d0">279559</data>
    </edge>
    <edge source="AUT" target="GEO">
      <data key="d0">11860</data>
    </edge>
    <edge source="AUT" target="DEU">
      <data key="d0">23686892</data>
    </edge>
    <edge source="AUT" target="GRC">
      <data key="d0">538263</data>
    </edge>
    <edge source="AUT" target="HUN">
      <data key="d0">5489547</data>
    </edge>
    <edge source="AUT" target="IRL">
      <data key="d0">22761</data>
    </edge>
    <edge source="AUT" target="ITA">
      <data key="d0">61149054</data>
    </edge>
    <edge source="AUT" target="JPN">
      <data key="d0">147184</data>
    </edge>
    <edge source="AUT" target="LBN">
      <data key="d0">56158</data>
    </edge>
    <edge source="AUT" target="NLD">
      <data key="d0">387381</data>
    </edge>
    <edge source="AUT" target="POL">
      <data key="d0">3466318</data>
    </edge>
    <edge source="AUT" target="ROU">
      <data key="d0">4825251</data>
    </edge>
    <edge source="AUT" target="RUS">
      <data key="d0">6176206</data>
    </edge>
    <edge source="AUT" target="SAU">
      <data key="d0">53159</data>
    </edge>
    <edge source="AUT" target="SRB">
      <data key="d0">1153230</data>
    </edge>
    <edge source="AUT" target="IND">
      <data key="d0">7716809</data>
    </edge>
    <edge source="AUT" target="SVK">
      <data key="d0">247701</data>
    </edge>
    <edge source="AUT" target="SVN">
      <data key="d0">6688642</data>
    </edge>
    <edge source="AUT" target="ESP">
      <data key="d0">1181018</data>
    </edge>
    <edge source="AUT" target="CHE">
      <data key="d0">810636</data>
    </edge>
    <edge source="AUT" target="ARE">
      <data key="d0">460041</data>
    </edge>
    <edge source="AUT" target="UKR">
      <data key="d0">260387</data>
    </edge>
    <edge source="AUT" target="MKD">
      <data key="d0">114591</data>
    </edge>
    <edge source="AUT" target="GBR">
      <data key="d0">47255</data>
    </edge>
    <edge source="AUT" target="USA">
      <data key="d0">11442</data>
    </edge>
    <edge source="BGR" target="ALB">
      <data key="d0">17816092</data>
    </edge>
    <edge source="BGR" target="HRV">
      <data key="d0">124295</data>
    </edge>
    <edge source="BGR" target="FRA">
      <data key="d0">20820</data>
    </edge>
    <edge source="BGR" target="GEO">
      <data key="d0">96230</data>
    </edge>
    <edge source="BGR" target="DEU">
      <data key="d0">497043</data>
    </edge>
    <edge source="BGR" target="GRC">
      <data key="d0">4322636</data>
    </edge>
    <edge source="BGR" target="ITA">
      <data key="d0">757277</data>
    </edge>
    <edge source="BGR" target="ROU">
      <data key="d0">3718014</data>
    </edge>
    <edge source="BGR" target="SRB">
      <data key="d0">1144540</data>
    </edge>
    <edge source="BGR" target="TUR">
      <data key="d0">368783</data>
    </edge>
    <edge source="BGR" target="MKD">
      <data key="d0">301690</data>
    </edge>
    <edge source="HRV" target="HUN">
      <data key="d0">244146</data>
    </edge>
    <edge source="HRV" target="ITA">
      <data key="d0">437796</data>
    </edge>
    <edge source="HRV" target="ROU">
      <data key="d0">17751</data>
    </edge>
    <edge source="HRV" target="SRB">
      <data key="d0">1330616</data>
    </edge>
    <edge source="HRV" target="SVN">
      <data key="d0">14153</data>
    </edge>
    <edge source="HRV" target="MKD">
      <data key="d0">21785</data>
    </edge>
    <edge source="CZE" target="ALB">
      <data key="d0">73478</data>
    </edge>
    <edge source="CZE" target="AUT">
      <data key="d0">60740950</data>
    </edge>
    <edge source="CZE" target="BEL">
      <data key="d0">7296305</data>
    </edge>
    <edge source="CZE" target="BGR">
      <data key="d0">227994</data>
    </edge>
    <edge source="CZE" target="BLR">
      <data key="d0">146666</data>
    </edge>
    <edge source="CZE" target="CAN">
      <data key="d0">19251</data>
    </edge>
    <edge source="CZE" target="HRV">
      <data key="d0">14796384</data>
    </edge>
    <edge source="CZE" target="DNK">
      <data key="d0">103705</data>
    </edge>
    <edge source="CZE" target="FRA">
      <data key="d0">3007570</data>
    </edge>
    <edge source="CZE" target="DEU">
      <data key="d0">42313561</data>
    </edge>
    <edge source="CZE" target="GHA">
      <data key="d0">41411</data>
    </edge>
    <edge source="CZE" target="GRC">
      <data key="d0">4580426</data>
    </edge>
    <edge source="CZE" target="HUN">
      <data key="d0">8396957</data>
    </edge>
    <edge source="CZE" target="IDN">
      <data key="d0">22001</data>
    </edge>
    <edge source="CZE" target="ITA">
      <data key="d0">9647010</data>
    </edge>
    <edge source="CZE" target="JPN">
      <data key="d0">224858</data>
    </edge>
    <edge source="CZE" target="KAZ">
      <data key="d0">39520</data>
    </edge>
    <edge source="CZE" target="JOR">
      <data key="d0">14606</data>
    </edge>
    <edge source="CZE" target="KGZ">
      <data key="d0">19096</data>
    </edge>
    <edge source="CZE" target="LBN">
      <data key="d0">265221</data>
    </edge>
    <edge source="CZE" target="LVA">
      <data key="d0">72105</data>
    </edge>
    <edge source="CZE" target="LTU">
      <data key="d0">542779</data>
    </edge>
    <edge source="CZE" target="OMN">
      <data key="d0">40392</data>
    </edge>
    <edge source="CZE" target="NLD">
      <data key="d0">6460750</data>
    </edge>
    <edge source="CZE" target="POL">
      <data key="d0">16072095</data>
    </edge>
    <edge source="CZE" target="PRT">
      <data key="d0">96990</data>
    </edge>
    <edge source="CZE" target="ROU">
      <data key="d0">13435289</data>
    </edge>
    <edge source="CZE" target="RUS">
      <data key="d0">799892</data>
    </edge>
    <edge source="CZE" target="SAU">
      <data key="d0">31165</data>
    </edge>
    <edge source="CZE" target="SRB">
      <data key="d0">282579</data>
    </edge>
    <edge source="CZE" target="SVK">
      <data key="d0">28819203</data>
    </edge>
    <edge source="CZE" target="VNM">
      <data key="d0">45558</data>
    </edge>
    <edge source="CZE" target="SVN">
      <data key="d0">7610627</data>
    </edge>
    <edge source="CZE" target="ESP">
      <data key="d0">3632797</data>
    </edge>
    <edge source="CZE" target="SWE">
      <data key="d0">356286</data>
    </edge>
    <edge source="CZE" target="ARE">
      <data key="d0">641429</data>
    </edge>
    <edge source="CZE" target="TUR">
      <data key="d0">176761</data>
    </edge>
    <edge source="CZE" target="UGA">
      <data key="d0">68605</data>
    </edge>
    <edge source="CZE" target="UKR">
      <data key="d0">1680588</data>
    </edge>
    <edge source="CZE" target="GBR">
      <data key="d0">443012</data>
    </edge>
    <edge source="CZE" target="USA">
      <data key="d0">157232</data>
    </edge>
    <edge source="GRC" target="ALB">
      <data key="d0">7038247</data>
    </edge>
    <edge source="GRC" target="BEL">
      <data key="d0">241616</data>
    </edge>
    <edge source="GRC" target="BGR">
      <data key="d0">792101</data>
    </edge>
    <edge source="GRC" target="FRA">
      <data key="d0">213760</data>
    </edge>
    <edge source="GRC" target="HUN">
      <data key="d0">285766</data>
    </edge>
    <edge source="GRC" target="ITA">
      <data key="d0">39973</data>
    </edge>
    <edge source="GRC" target="POL">
      <data key="d0">77998</data>
    </edge>
    <edge source="GRC" target="ROU">
      <data key="d0">1262916</data>
    </edge>
    <edge source="GRC" target="SWE">
      <data key="d0">160172</data>
    </edge>
    <edge source="GRC" target="MKD">
      <data key="d0">265787</data>
    </edge>
    <edge source="HUN" target="ALB">
      <data key="d0">1492000</data>
    </edge>
    <edge source="HUN" target="AZE">
      <data key="d0">385000</data>
    </edge>
    <edge source="HUN" target="AUT">
      <data key="d0">17793000</data>
    </edge>
    <edge source="HUN" target="ARM">
      <data key="d0">109000</data>
    </edge>
    <edge source="HUN" target="BEL">
      <data key="d0">566000</data>
    </edge>
    <edge source="HUN" target="BGR">
      <data key="d0">3094000</data>
    </edge>
    <edge source="HUN" target="BLR">
      <data key="d0">1990000</data>
    </edge>
    <edge source="HUN" target="CAN">
      <data key="d0">263000</data>
    </edge>
    <edge source="HUN" target="CHN">
      <data key="d0">269000</data>
    </edge>
    <edge source="HUN" target="HRV">
      <data key="d0">22271000</data>
    </edge>
    <edge source="HUN" target="CZE">
      <data key="d0">1620000</data>
    </edge>
    <edge source="HUN" target="EST">
      <data key="d0">23000</data>
    </edge>
    <edge source="HUN" target="FIN">
      <data key="d0">84000</data>
    </edge>
    <edge source="HUN" target="FRA">
      <data key="d0">5216000</data>
    </edge>
    <edge source="HUN" target="DEU">
      <data key="d0">1120000</data>
    </edge>
    <edge source="HUN" target="GRC">
      <data key="d0">32404000</data>
    </edge>
    <edge source="HUN" target="ISR">
      <data key="d0">6150000</data>
    </edge>
    <edge source="HUN" target="ITA">
      <data key="d0">60637000</data>
    </edge>
    <edge source="HUN" target="KAZ">
      <data key="d0">3580000</data>
    </edge>
    <edge source="HUN" target="KOR">
      <data key="d0">54000</data>
    </edge>
    <edge source="HUN" target="LBN">
      <data key="d0">2771000</data>
    </edge>
    <edge source="HUN" target="MEX">
      <data key="d0">24000</data>
    </edge>
    <edge source="HUN" target="MDA">
      <data key="d0">4660000</data>
    </edge>
    <edge source="HUN" target="NLD">
      <data key="d0">14433000</data>
    </edge>
    <edge source="HUN" target="POL">
      <data key="d0">2940000</data>
    </edge>
    <edge source="HUN" target="ROU">
      <data key="d0">42221000</data>
    </edge>
    <edge source="HUN" target="RUS">
      <data key="d0">51203000</data>
    </edge>
    <edge source="HUN" target="SAU">
      <data key="d0">27000</data>
    </edge>
    <edge source="HUN" target="SRB">
      <data key="d0">5640000</data>
    </edge>
    <edge source="HUN" target="IND">
      <data key="d0">10000</data>
    </edge>
    <edge source="HUN" target="SVK">
      <data key="d0">7830000</data>
    </edge>
    <edge source="HUN" target="SVN">
      <data key="d0">7273000</data>
    </edge>
    <edge source="HUN" target="ZAF">
      <data key="d0">10000</data>
    </edge>
    <edge source="HUN" target="ESP">
      <data key="d0">421000</data>
    </edge>
    <edge source="HUN" target="CHE">
      <data key="d0">25000</data>
    </edge>
    <edge source="HUN" target="ARE">
      <data key="d0">417000</data>
    </edge>
    <edge source="HUN" target="TUR">
      <data key="d0">518000</data>
    </edge>
    <edge source="HUN" target="UKR">
      <data key="d0">4340000</data>
    </edge>
    <edge source="HUN" target="MKD">
      <data key="d0">18000</data>
    </edge>
    <edge source="HUN" target="EGY">
      <data key="d0">376000</data>
    </edge>
    <edge source="HUN" target="GBR">
      <data key="d0">2213000</data>
    </edge>
    <edge source="HUN" target="USA">
      <data key="d0">503000</data>
    </edge>
    <edge source="POL" target="ALB">
      <data key="d0">411647</data>
    </edge>
    <edge source="POL" target="BEL">
      <data key="d0">7145261</data>
    </edge>
    <edge source="POL" target="BGR">
      <data key="d0">55314</data>
    </edge>
    <edge source="POL" target="BLR">
      <data key="d0">1817897</data>
    </edge>
    <edge source="POL" target="CAN">
      <data key="d0">116058</data>
    </edge>
    <edge source="POL" target="HRV">
      <data key="d0">11677579</data>
    </edge>
    <edge source="POL" target="CZE">
      <data key="d0">2805247</data>
    </edge>
    <edge source="POL" target="DNK">
      <data key="d0">323989</data>
    </edge>
    <edge source="POL" target="EST">
      <data key="d0">155180</data>
    </edge>
    <edge source="POL" target="FRA">
      <data key="d0">4041088</data>
    </edge>
    <edge source="POL" target="DEU">
      <data key="d0">15521630</data>
    </edge>
    <edge source="POL" target="GRC">
      <data key="d0">7928255</data>
    </edge>
    <edge source="POL" target="HUN">
      <data key="d0">15578102</data>
    </edge>
    <edge source="POL" target="ITA">
      <data key="d0">102354665</data>
    </edge>
    <edge source="POL" target="KAZ">
      <data key="d0">270636</data>
    </edge>
    <edge source="POL" target="LBN">
      <data key="d0">40876</data>
    </edge>
    <edge source="POL" target="LVA">
      <data key="d0">678663</data>
    </edge>
    <edge source="POL" target="LTU">
      <data key="d0">12410745</data>
    </edge>
    <edge source="POL" target="MDA">
      <data key="d0">127690</data>
    </edge>
    <edge source="POL" target="NLD">
      <data key="d0">61073599</data>
    </edge>
    <edge source="POL" target="NOR">
      <data key="d0">19959</data>
    </edge>
    <edge source="POL" target="ROU">
      <data key="d0">3027798</data>
    </edge>
    <edge source="POL" target="RUS">
      <data key="d0">55155908</data>
    </edge>
    <edge source="POL" target="SRB">
      <data key="d0">192929</data>
    </edge>
    <edge source="POL" target="IND">
      <data key="d0">106246</data>
    </edge>
    <edge source="POL" target="SVK">
      <data key="d0">488155</data>
    </edge>
    <edge source="POL" target="SVN">
      <data key="d0">879575</data>
    </edge>
    <edge source="POL" target="ESP">
      <data key="d0">17652169</data>
    </edge>
    <edge source="POL" target="CHE">
      <data key="d0">387546</data>
    </edge>
    <edge source="POL" target="THA">
      <data key="d0">239956</data>
    </edge>
    <edge source="POL" target="UKR">
      <data key="d0">26504442</data>
    </edge>
    <edge source="POL" target="GBR">
      <data key="d0">1053834</data>
    </edge>
    <edge source="POL" target="USA">
      <data key="d0">96193</data>
    </edge>
    <edge source="ROU" target="ALB">
      <data key="d0">279928</data>
    </edge>
    <edge source="ROU" target="AUT">
      <data key="d0">796384</data>
    </edge>
    <edge source="ROU" target="BEL">
      <data key="d0">243505</data>
    </edge>
    <edge source="ROU" target="BGR">
      <data key="d0">25588792</data>
    </edge>
    <edge source="ROU" target="HRV">
      <data key="d0">33120021</data>
    </edge>
    <edge source="ROU" target="FRA">
      <data key="d0">2857779</data>
    </edge>
    <edge source="ROU" target="DEU">
      <data key="d0">3733423</data>
    </edge>
    <edge source="ROU" target="GRC">
      <data key="d0">51146139</data>
    </edge>
    <edge source="ROU" target="HUN">
      <data key="d0">5384305</data>
    </edge>
    <edge source="ROU" target="ITA">
      <data key="d0">50432728</data>
    </edge>
    <edge source="ROU" target="JOR">
      <data key="d0">1941122</data>
    </edge>
    <edge source="ROU" target="LBN">
      <data key="d0">1599046</data>
    </edge>
    <edge source="ROU" target="MDA">
      <data key="d0">828306</data>
    </edge>
    <edge source="ROU" target="NLD">
      <data key="d0">10694786</data>
    </edge>
    <edge source="ROU" target="POL">
      <data key="d0">73995</data>
    </edge>
    <edge source="ROU" target="PRT">
      <data key="d0">69894</data>
    </edge>
    <edge source="ROU" target="SRB">
      <data key="d0">16845</data>
    </edge>
    <edge source="ROU" target="SVK">
      <data key="d0">951186</data>
    </edge>
    <edge source="ROU" target="SVN">
      <data key="d0">992673</data>
    </edge>
    <edge source="ROU" target="ESP">
      <data key="d0">20829631</data>
    </edge>
    <edge source="SRB" target="ALB">
      <data key="d0">138741</data>
    </edge>
    <edge source="SRB" target="FRA">
      <data key="d0">26714</data>
    </edge>
    <edge source="SRB" target="DEU">
      <data key="d0">15254</data>
    </edge>
    <edge source="SRB" target="GRC">
      <data key="d0">10831</data>
    </edge>
    <edge source="SRB" target="HUN">
      <data key="d0">142527</data>
    </edge>
    <edge source="SRB" target="JOR">
      <data key="d0">24677</data>
    </edge>
    <edge source="SRB" target="MKD">
      <data key="d0">437755</data>
    </edge>
    <edge source="SVK" target="AUT">
      <data key="d0">21324249</data>
    </edge>
    <edge source="SVK" target="BEL">
      <data key="d0">2440082</data>
    </edge>
    <edge source="SVK" target="CAN">
      <data key="d0">22320</data>
    </edge>
    <edge source="SVK" target="HRV">
      <data key="d0">7383188</data>
    </edge>
    <edge source="SVK" target="CZE">
      <data key="d0">24230027</data>
    </edge>
    <edge source="SVK" target="DNK">
      <data key="d0">29819</data>
    </edge>
    <edge source="SVK" target="EST">
      <data key="d0">44505</data>
    </edge>
    <edge source="SVK" target="FRA">
      <data key="d0">1746553</data>
    </edge>
    <edge source="SVK" target="DEU">
      <data key="d0">2400291</data>
    </edge>
    <edge source="SVK" target="GRC">
      <data key="d0">3182228</data>
    </edge>
    <edge source="SVK" target="HKG">
      <data key="d0">13507</data>
    </edge>
    <edge source="SVK" target="HUN">
      <data key="d0">25940553</data>
    </edge>
    <edge source="SVK" target="IRL">
      <data key="d0">34804</data>
    </edge>
    <edge source="SVK" target="ITA">
      <data key="d0">15714970</data>
    </edge>
    <edge source="SVK" target="LVA">
      <data key="d0">13068</data>
    </edge>
    <edge source="SVK" target="NLD">
      <data key="d0">10162682</data>
    </edge>
    <edge source="SVK" target="POL">
      <data key="d0">14976056</data>
    </edge>
    <edge source="SVK" target="ROU">
      <data key="d0">3856977</data>
    </edge>
    <edge source="SVK" target="RUS">
      <data key="d0">8944126</data>
    </edge>
    <edge source="SVK" target="SRB">
      <data key="d0">224028</data>
    </edge>
    <edge source="SVK" target="SVN">
      <data key="d0">1250747</data>
    </edge>
    <edge source="SVK" target="ESP">
      <data key="d0">3696314</data>
    </edge>
    <edge source="SVK" target="SWE">
      <data key="d0">146707</data>
    </edge>
    <edge source="SVK" target="CHE">
      <data key="d0">84300</data>
    </edge>
    <edge source="SVK" target="UKR">
      <data key="d0">5554662</data>
    </edge>
    <edge source="SVK" target="MKD">
      <data key="d0">233767</data>
    </edge>
    <edge source="SVK" target="USA">
      <data key="d0">690934</data>
    </edge>
    <edge source="UKR" target="FRA">
      <data key="d0">22882</data>
    </edge>
    <edge source="UKR" target="DEU">
      <data key="d0">61246</data>
    </edge>
    <edge source="UKR" target="HKG">
      <data key="d0">13885</data>
    </edge>
    <edge source="UKR" target="ITA">
      <data key="d0">19690</data>
    </edge>
    <edge source="UKR" target="JPN">
      <data key="d0">18177</data>
    </edge>
    <edge source="UKR" target="KAZ">
      <data key="d0">45687</data>
    </edge>
    <edge source="UKR" target="MDA">
      <data key="d0">60220</data>
    </edge>
    <edge source="UKR" target="POL">
      <data key="d0">16593</data>
    </edge>
    <edge source="UKR" target="RUS">
      <data key="d0">644966</data>
    </edge>
    <edge source="UKR" target="GBR">
      <data key="d0">15097</data>
    </edge>
    <edge source="UKR" target="USA">
      <data key="d0">23671</data>
    </edge>
    <edge source="MKD" target="ALB">
      <data key="d0">2733567</data>
    </edge>
    <edge source="MKD" target="HRV">
      <data key="d0">15060</data>
    </edge>
    <edge source="MKD" target="FRA">
      <data key="d0">12349</data>
    </edge>
    <edge source="MKD" target="SRB">
      <data key="d0">3329002</data>
    </edge>
    <edge source="MKD" target="TUR">
      <data key="d0">18597</data>
    </edge>
    <edge source="MKD" target="GBR">
      <data key="d0">94504</data>
    </edge>
    <edge source="AZE" target="TUR">
      <data key="d0">14488</data>
    </edge>
    <edge source="BLR" target="ITA">
      <data key="d0">508400</data>
    </edge>
    <edge source="BLR" target="LTU">
      <data key="d0">496400</data>
    </edge>
    <edge source="BLR" target="POL">
      <data key="d0">24700</data>
    </edge>
    <edge source="BLR" target="RUS">
      <data key="d0">2926300</data>
    </edge>
    <edge source="BLR" target="UKR">
      <data key="d0">10600</data>
    </edge>
    <edge source="LTU" target="BEL">
      <data key="d0">327702</data>
    </edge>
    <edge source="LTU" target="BLR">
      <data key="d0">2780848</data>
    </edge>
    <edge source="LTU" target="CZE">
      <data key="d0">89015</data>
    </edge>
    <edge source="LTU" target="DNK">
      <data key="d0">60276</data>
    </edge>
    <edge source="LTU" target="EST">
      <data key="d0">90884</data>
    </edge>
    <edge source="LTU" target="DEU">
      <data key="d0">438988</data>
    </edge>
    <edge source="LTU" target="HUN">
      <data key="d0">1397750</data>
    </edge>
    <edge source="LTU" target="ISR">
      <data key="d0">2410244</data>
    </edge>
    <edge source="LTU" target="ITA">
      <data key="d0">1066376</data>
    </edge>
    <edge source="LTU" target="LVA">
      <data key="d0">1205437</data>
    </edge>
    <edge source="LTU" target="NLD">
      <data key="d0">14385232</data>
    </edge>
    <edge source="LTU" target="NOR">
      <data key="d0">24647</data>
    </edge>
    <edge source="LTU" target="POL">
      <data key="d0">20834652</data>
    </edge>
    <edge source="LTU" target="ROU">
      <data key="d0">705550</data>
    </edge>
    <edge source="LTU" target="RUS">
      <data key="d0">76001396</data>
    </edge>
    <edge source="LTU" target="SVK">
      <data key="d0">167403</data>
    </edge>
    <edge source="LTU" target="ESP">
      <data key="d0">4442768</data>
    </edge>
    <edge source="LTU" target="UKR">
      <data key="d0">548812</data>
    </edge>
    <edge source="LTU" target="USA">
      <data key="d0">204628</data>
    </edge>
    <edge source="BEL" target="ARG">
      <data key="d0">35053</data>
    </edge>
    <edge source="BEL" target="AUT">
      <data key="d0">253420</data>
    </edge>
    <edge source="BEL" target="BRA">
      <data key="d0">4453712</data>
    </edge>
    <edge source="BEL" target="BGR">
      <data key="d0">347041</data>
    </edge>
    <edge source="BEL" target="BDI">
      <data key="d0">32056</data>
    </edge>
    <edge source="BEL" target="CMR">
      <data key="d0">502134</data>
    </edge>
    <edge source="BEL" target="CAN">
      <data key="d0">4713787</data>
    </edge>
    <edge source="BEL" target="CHL">
      <data key="d0">25545</data>
    </edge>
    <edge source="BEL" target="CHN">
      <data key="d0">4628444</data>
    </edge>
    <edge source="BEL" target="COL">
      <data key="d0">324233</data>
    </edge>
    <edge source="BEL" target="HRV">
      <data key="d0">17282</data>
    </edge>
    <edge source="BEL" target="CZE">
      <data key="d0">145585</data>
    </edge>
    <edge source="BEL" target="DNK">
      <data key="d0">1952969</data>
    </edge>
    <edge source="BEL" target="EST">
      <data key="d0">15255</data>
    </edge>
    <edge source="BEL" target="FIN">
      <data key="d0">458755</data>
    </edge>
    <edge source="BEL" target="FRA">
      <data key="d0">67184259</data>
    </edge>
    <edge source="BEL" target="GMB">
      <data key="d0">33978</data>
    </edge>
    <edge source="BEL" target="DEU">
      <data key="d0">47608822</data>
    </edge>
    <edge source="BEL" target="GHA">
      <data key="d0">482697</data>
    </edge>
    <edge source="BEL" target="GRC">
      <data key="d0">100920</data>
    </edge>
    <edge source="BEL" target="HKG">
      <data key="d0">19886</data>
    </edge>
    <edge source="BEL" target="HUN">
      <data key="d0">1535036</data>
    </edge>
    <edge source="BEL" target="IRL">
      <data key="d0">299485</data>
    </edge>
    <edge source="BEL" target="ISR">
      <data key="d0">218747</data>
    </edge>
    <edge source="BEL" target="ITA">
      <data key="d0">21058203</data>
    </edge>
    <edge source="BEL" target="CIV">
      <data key="d0">58145</data>
    </edge>
    <edge source="BEL" target="JPN">
      <data key="d0">11069451</data>
    </edge>
    <edge source="BEL" target="JOR">
      <data key="d0">101487</data>
    </edge>
    <edge source="BEL" target="KOR">
      <data key="d0">1405608</data>
    </edge>
    <edge source="BEL" target="LBN">
      <data key="d0">53507</data>
    </edge>
    <edge source="BEL" target="LVA">
      <data key="d0">45966</data>
    </edge>
    <edge source="BEL" target="MYS">
      <data key="d0">817026</data>
    </edge>
    <edge source="BEL" target="MEX">
      <data key="d0">2089349</data>
    </edge>
    <edge source="BEL" target="MAR">
      <data key="d0">543719</data>
    </edge>
    <edge source="BEL" target="NLD">
      <data key="d0">333550707</data>
    </edge>
    <edge source="BEL" target="NOR">
      <data key="d0">11907</data>
    </edge>
    <edge source="BEL" target="PAK">
      <data key="d0">37847</data>
    </edge>
    <edge source="BEL" target="PHL">
      <data key="d0">1118926</data>
    </edge>
    <edge source="BEL" target="POL">
      <data key="d0">982054</data>
    </edge>
    <edge source="BEL" target="PRT">
      <data key="d0">503655</data>
    </edge>
    <edge source="BEL" target="ROU">
      <data key="d0">54062</data>
    </edge>
    <edge source="BEL" target="RUS">
      <data key="d0">110261</data>
    </edge>
    <edge source="BEL" target="SAU">
      <data key="d0">384346</data>
    </edge>
    <edge source="BEL" target="SRB">
      <data key="d0">37802</data>
    </edge>
    <edge source="BEL" target="SGP">
      <data key="d0">82759</data>
    </edge>
    <edge source="BEL" target="SVK">
      <data key="d0">335122</data>
    </edge>
    <edge source="BEL" target="ZAF">
      <data key="d0">433803</data>
    </edge>
    <edge source="BEL" target="ESP">
      <data key="d0">4933721</data>
    </edge>
    <edge source="BEL" target="SWE">
      <data key="d0">267737</data>
    </edge>
    <edge source="BEL" target="CHE">
      <data key="d0">1731297</data>
    </edge>
    <edge source="BEL" target="THA">
      <data key="d0">111673</data>
    </edge>
    <edge source="BEL" target="ARE">
      <data key="d0">395089</data>
    </edge>
    <edge source="BEL" target="TUN">
      <data key="d0">13095</data>
    </edge>
    <edge source="BEL" target="TUR">
      <data key="d0">113733</data>
    </edge>
    <edge source="BEL" target="UGA">
      <data key="d0">335216</data>
    </edge>
    <edge source="BEL" target="UKR">
      <data key="d0">252127</data>
    </edge>
    <edge source="BEL" target="MKD">
      <data key="d0">72667</data>
    </edge>
    <edge source="BEL" target="EGY">
      <data key="d0">3326674</data>
    </edge>
    <edge source="BEL" target="GBR">
      <data key="d0">7171985</data>
    </edge>
    <edge source="BEL" target="USA">
      <data key="d0">22004461</data>
    </edge>
    <edge source="BEL" target="BFA">
      <data key="d0">26782</data>
    </edge>
    <edge source="EST" target="AUT">
      <data key="d0">70433</data>
    </edge>
    <edge source="EST" target="BEL">
      <data key="d0">1003534</data>
    </edge>
    <edge source="EST" target="DEU">
      <data key="d0">352689</data>
    </edge>
    <edge source="EST" target="ITA">
      <data key="d0">307477</data>
    </edge>
    <edge source="EST" target="LVA">
      <data key="d0">1149601</data>
    </edge>
    <edge source="EST" target="LTU">
      <data key="d0">44159</data>
    </edge>
    <edge source="EST" target="NLD">
      <data key="d0">6110239</data>
    </edge>
    <edge source="EST" target="POL">
      <data key="d0">622509</data>
    </edge>
    <edge source="EST" target="ROU">
      <data key="d0">291027</data>
    </edge>
    <edge source="EST" target="RUS">
      <data key="d0">30251990</data>
    </edge>
    <edge source="EST" target="GBR">
      <data key="d0">62980</data>
    </edge>
    <edge source="FIN" target="BLR">
      <data key="d0">1199756</data>
    </edge>
    <edge source="FIN" target="EST">
      <data key="d0">290847</data>
    </edge>
    <edge source="FIN" target="LVA">
      <data key="d0">515033</data>
    </edge>
    <edge source="FIN" target="LTU">
      <data key="d0">1200761</data>
    </edge>
    <edge source="FIN" target="NOR">
      <data key="d0">30450</data>
    </edge>
    <edge source="FIN" target="RUS">
      <data key="d0">4738732</data>
    </edge>
    <edge source="FIN" target="SWE">
      <data key="d0">451719</data>
    </edge>
    <edge source="GHA" target="CIV">
      <data key="d0">47855</data>
    </edge>
    <edge source="CIV" target="LBN">
      <data key="d0">443161</data>
    </edge>
    <edge source="CIV" target="ZAF">
      <data key="d0">56829</data>
    </edge>
    <edge source="LVA" target="BEL">
      <data key="d0">221301</data>
    </edge>
    <edge source="LVA" target="CZE">
      <data key="d0">302723</data>
    </edge>
    <edge source="LVA" target="EST">
      <data key="d0">163286</data>
    </edge>
    <edge source="LVA" target="FIN">
      <data key="d0">896062</data>
    </edge>
    <edge source="LVA" target="DEU">
      <data key="d0">493269</data>
    </edge>
    <edge source="LVA" target="LTU">
      <data key="d0">4778615</data>
    </edge>
    <edge source="LVA" target="NLD">
      <data key="d0">6420142</data>
    </edge>
    <edge source="LVA" target="POL">
      <data key="d0">2744693</data>
    </edge>
    <edge source="LVA" target="RUS">
      <data key="d0">12592083</data>
    </edge>
    <edge source="LVA" target="UKR">
      <data key="d0">177771</data>
    </edge>
    <edge source="MAR" target="BEL">
      <data key="d0">3061403</data>
    </edge>
    <edge source="MAR" target="FRA">
      <data key="d0">39243</data>
    </edge>
    <edge source="MAR" target="MRT">
      <data key="d0">128982</data>
    </edge>
    <edge source="MAR" target="ESP">
      <data key="d0">313725</data>
    </edge>
    <edge source="NOR" target="AUT">
      <data key="d0">11979</data>
    </edge>
    <edge source="NOR" target="DNK">
      <data key="d0">956092</data>
    </edge>
    <edge source="NOR" target="EST">
      <data key="d0">94235</data>
    </edge>
    <edge source="NOR" target="FIN">
      <data key="d0">230990</data>
    </edge>
    <edge source="NOR" target="DEU">
      <data key="d0">226709</data>
    </edge>
    <edge source="NOR" target="IRL">
      <data key="d0">74070</data>
    </edge>
    <edge source="NOR" target="NLD">
      <data key="d0">59540</data>
    </edge>
    <edge source="NOR" target="POL">
      <data key="d0">26546</data>
    </edge>
    <edge source="NOR" target="SRB">
      <data key="d0">25255</data>
    </edge>
    <edge source="NOR" target="SWE">
      <data key="d0">2619534</data>
    </edge>
    <edge source="NOR" target="GBR">
      <data key="d0">154242</data>
    </edge>
    <edge source="PRT" target="BEL">
      <data key="d0">62508</data>
    </edge>
    <edge source="PRT" target="FRA">
      <data key="d0">18179</data>
    </edge>
    <edge source="PRT" target="ITA">
      <data key="d0">3098989</data>
    </edge>
    <edge source="PRT" target="MAR">
      <data key="d0">169766</data>
    </edge>
    <edge source="PRT" target="NLD">
      <data key="d0">858260</data>
    </edge>
    <edge source="PRT" target="NOR">
      <data key="d0">13961</data>
    </edge>
    <edge source="PRT" target="ESP">
      <data key="d0">104995679</data>
    </edge>
    <edge source="PRT" target="USA">
      <data key="d0">11424</data>
    </edge>
    <edge source="SWE" target="AUS">
      <data key="d0">49948</data>
    </edge>
    <edge source="SWE" target="BRA">
      <data key="d0">73214</data>
    </edge>
    <edge source="SWE" target="CAN">
      <data key="d0">13933</data>
    </edge>
    <edge source="SWE" target="HRV">
      <data key="d0">140381</data>
    </edge>
    <edge source="SWE" target="DNK">
      <data key="d0">5589355</data>
    </edge>
    <edge source="SWE" target="EST">
      <data key="d0">63881</data>
    </edge>
    <edge source="SWE" target="FIN">
      <data key="d0">1778688</data>
    </edge>
    <edge source="SWE" target="DEU">
      <data key="d0">3713530</data>
    </edge>
    <edge source="SWE" target="ITA">
      <data key="d0">25106</data>
    </edge>
    <edge source="SWE" target="LVA">
      <data key="d0">143010</data>
    </edge>
    <edge source="SWE" target="LTU">
      <data key="d0">890396</data>
    </edge>
    <edge source="SWE" target="NLD">
      <data key="d0">257366</data>
    </edge>
    <edge source="SWE" target="NOR">
      <data key="d0">5877084</data>
    </edge>
    <edge source="SWE" target="RUS">
      <data key="d0">13276</data>
    </edge>
    <edge source="SWE" target="ZAF">
      <data key="d0">11830</data>
    </edge>
    <edge source="SWE" target="CHE">
      <data key="d0">36015</data>
    </edge>
    <edge source="SWE" target="THA">
      <data key="d0">67167</data>
    </edge>
    <edge source="SWE" target="TUR">
      <data key="d0">31546</data>
    </edge>
    <edge source="SWE" target="GBR">
      <data key="d0">730824</data>
    </edge>
    <edge source="SWE" target="USA">
      <data key="d0">714262</data>
    </edge>
    <edge source="TUN" target="DZA">
      <data key="d0">41401</data>
    </edge>
    <edge source="TUN" target="BEL">
      <data key="d0">10272</data>
    </edge>
    <edge source="TUN" target="FRA">
      <data key="d0">1615983</data>
    </edge>
    <edge source="UGA" target="BDI">
      <data key="d0">2751865</data>
    </edge>
    <edge source="UGA" target="FRA">
      <data key="d0">40050</data>
    </edge>
    <edge source="UGA" target="TZA">
      <data key="d0">106320</data>
    </edge>
    <edge source="EGY" target="BEL">
      <data key="d0">571725</data>
    </edge>
    <edge source="EGY" target="FRA">
      <data key="d0">93273</data>
    </edge>
    <edge source="EGY" target="DEU">
      <data key="d0">27377</data>
    </edge>
    <edge source="EGY" target="GHA">
      <data key="d0">20895</data>
    </edge>
    <edge source="EGY" target="ITA">
      <data key="d0">41861</data>
    </edge>
    <edge source="EGY" target="JOR">
      <data key="d0">214775</data>
    </edge>
    <edge source="EGY" target="LBN">
      <data key="d0">167460</data>
    </edge>
    <edge source="EGY" target="RUS">
      <data key="d0">30512</data>
    </edge>
    <edge source="EGY" target="SAU">
      <data key="d0">5693247</data>
    </edge>
    <edge source="EGY" target="VNM">
      <data key="d0">17506</data>
    </edge>
    <edge source="EGY" target="ARE">
      <data key="d0">5862779</data>
    </edge>
    <edge source="EGY" target="TUR">
      <data key="d0">130056</data>
    </edge>
    <edge source="EGY" target="GBR">
      <data key="d0">11323</data>
    </edge>
    <edge source="EGY" target="USA">
      <data key="d0">23730</data>
    </edge>
    <edge source="BFA" target="BEN">
      <data key="d0">14836469</data>
    </edge>
    <edge source="BFA" target="GHA">
      <data key="d0">115797</data>
    </edge>
    <edge source="BFA" target="CIV">
      <data key="d0">2157971</data>
    </edge>
    <edge source="BFA" target="NER">
      <data key="d0">12494</data>
    </edge>
    <edge source="BFA" target="TGO">
      <data key="d0">30078</data>
    </edge>
    <edge source="BFA" target="USA">
      <data key="d0">20619</data>
    </edge>
    <edge source="BWA" target="NAM">
      <data key="d0">10532</data>
    </edge>
    <edge source="BWA" target="ZWE">
      <data key="d0">13363</data>
    </edge>
    <edge source="NAM" target="BWA">
      <data key="d0">310185</data>
    </edge>
    <edge source="NAM" target="ZAF">
      <data key="d0">76386498</data>
    </edge>
    <edge source="ZWE" target="BWA">
      <data key="d0">108722</data>
    </edge>
    <edge source="ZWE" target="MWI">
      <data key="d0">264578</data>
    </edge>
    <edge source="ZWE" target="MOZ">
      <data key="d0">495985</data>
    </edge>
    <edge source="ZWE" target="ZAF">
      <data key="d0">39820</data>
    </edge>
    <edge source="ZWE" target="TZA">
      <data key="d0">22556</data>
    </edge>
    <edge source="NIC" target="BEL">
      <data key="d0">11400</data>
    </edge>
    <edge source="NIC" target="CRI">
      <data key="d0">80607</data>
    </edge>
    <edge source="NIC" target="SLV">
      <data key="d0">2670687</data>
    </edge>
    <edge source="NIC" target="GRC">
      <data key="d0">111750</data>
    </edge>
    <edge source="NIC" target="GTM">
      <data key="d0">4819709</data>
    </edge>
    <edge source="NIC" target="HND">
      <data key="d0">2808290</data>
    </edge>
    <edge source="NIC" target="USA">
      <data key="d0">113669</data>
    </edge>
    <edge source="NER" target="BEN">
      <data key="d0">443372</data>
    </edge>
    <edge source="NER" target="CIV">
      <data key="d0">38042</data>
    </edge>
    <edge source="NER" target="SAU">
      <data key="d0">49850</data>
    </edge>
    <edge source="NER" target="TGO">
      <data key="d0">14927</data>
    </edge>
    <edge source="KHM" target="CHN">
      <data key="d0">78838</data>
    </edge>
    <edge source="KHM" target="VNM">
      <data key="d0">37460</data>
    </edge>
    <edge source="KHM" target="CHE">
      <data key="d0">22132</data>
    </edge>
    <edge source="KHM" target="USA">
      <data key="d0">12030</data>
    </edge>
    <edge source="CRI" target="CAN">
      <data key="d0">21525</data>
    </edge>
    <edge source="CRI" target="CHL">
      <data key="d0">10320</data>
    </edge>
    <edge source="CRI" target="ECU">
      <data key="d0">35420</data>
    </edge>
    <edge source="CRI" target="SLV">
      <data key="d0">75740</data>
    </edge>
    <edge source="CRI" target="DEU">
      <data key="d0">372869</data>
    </edge>
    <edge source="CRI" target="GTM">
      <data key="d0">35010</data>
    </edge>
    <edge source="CRI" target="HND">
      <data key="d0">31635</data>
    </edge>
    <edge source="CRI" target="MEX">
      <data key="d0">27985</data>
    </edge>
    <edge source="CRI" target="NIC">
      <data key="d0">1127510</data>
    </edge>
    <edge source="CRI" target="PAN">
      <data key="d0">382101</data>
    </edge>
    <edge source="CRI" target="GBR">
      <data key="d0">11384</data>
    </edge>
    <edge source="CRI" target="USA">
      <data key="d0">243384</data>
    </edge>
    <edge source="GTM" target="CRI">
      <data key="d0">161200</data>
    </edge>
    <edge source="GTM" target="SLV">
      <data key="d0">752925</data>
    </edge>
    <edge source="GTM" target="HND">
      <data key="d0">555996</data>
    </edge>
    <edge source="GTM" target="MEX">
      <data key="d0">17110</data>
    </edge>
    <edge source="GTM" target="NIC">
      <data key="d0">69850</data>
    </edge>
    <edge source="GTM" target="PAN">
      <data key="d0">136226</data>
    </edge>
    <edge source="GTM" target="USA">
      <data key="d0">32220</data>
    </edge>
    <edge source="HND" target="SLV">
      <data key="d0">617505</data>
    </edge>
    <edge source="HND" target="GTM">
      <data key="d0">27500</data>
    </edge>
    <edge source="HND" target="NIC">
      <data key="d0">212215</data>
    </edge>
    <edge source="KAZ" target="CHN">
      <data key="d0">15000</data>
    </edge>
    <edge source="KAZ" target="DEU">
      <data key="d0">15506</data>
    </edge>
    <edge source="KAZ" target="ARE">
      <data key="d0">346658</data>
    </edge>
    <edge source="SLV" target="CAN">
      <data key="d0">10750</data>
    </edge>
    <edge source="SLV" target="DEU">
      <data key="d0">18200</data>
    </edge>
    <edge source="SLV" target="GRC">
      <data key="d0">33558</data>
    </edge>
    <edge source="SLV" target="GTM">
      <data key="d0">3544186</data>
    </edge>
    <edge source="SLV" target="HND">
      <data key="d0">1311212</data>
    </edge>
    <edge source="SLV" target="HKG">
      <data key="d0">85301</data>
    </edge>
    <edge source="SLV" target="ITA">
      <data key="d0">57102</data>
    </edge>
    <edge source="SLV" target="JPN">
      <data key="d0">11200</data>
    </edge>
    <edge source="SLV" target="KOR">
      <data key="d0">61053</data>
    </edge>
    <edge source="SLV" target="MYS">
      <data key="d0">13550</data>
    </edge>
    <edge source="SLV" target="MEX">
      <data key="d0">479900</data>
    </edge>
    <edge source="SLV" target="NLD">
      <data key="d0">12000</data>
    </edge>
    <edge source="SLV" target="NIC">
      <data key="d0">475735</data>
    </edge>
    <edge source="SLV" target="PRT">
      <data key="d0">11250</data>
    </edge>
    <edge source="SLV" target="RUS">
      <data key="d0">10000</data>
    </edge>
    <edge source="SLV" target="ESP">
      <data key="d0">87300</data>
    </edge>
    <edge source="SLV" target="TUR">
      <data key="d0">22300</data>
    </edge>
    <edge source="SLV" target="USA">
      <data key="d0">760267</data>
    </edge>
    <edge source="KGZ" target="ITA">
      <data key="d0">1628713</data>
    </edge>
    <edge source="KGZ" target="NOR">
      <data key="d0">28307</data>
    </edge>
    <edge source="KGZ" target="TUR">
      <data key="d0">946787</data>
    </edge>
    <edge source="KGZ" target="GBR">
      <data key="d0">932603</data>
    </edge>
    <edge source="MDA" target="JOR">
      <data key="d0">224280</data>
    </edge>
    <edge source="MDA" target="LBN">
      <data key="d0">565200</data>
    </edge>
    <edge source="MDA" target="UKR">
      <data key="d0">132556</data>
    </edge>
    <edge source="ETH" target="OMN">
      <data key="d0">73722</data>
    </edge>
    <edge source="ETH" target="SAU">
      <data key="d0">2325167</data>
    </edge>
    <edge source="ETH" target="ARE">
      <data key="d0">29646076</data>
    </edge>
    <edge source="ETH" target="EGY">
      <data key="d0">8542337</data>
    </edge>
    <edge source="MDG" target="CAN">
      <data key="d0">16682</data>
    </edge>
    <edge source="MDG" target="DEU">
      <data key="d0">52565</data>
    </edge>
    <edge source="MDG" target="JPN">
      <data key="d0">26835</data>
    </edge>
    <edge source="MDG" target="NLD">
      <data key="d0">29695</data>
    </edge>
    <edge source="MDG" target="THA">
      <data key="d0">15163</data>
    </edge>
    <edge source="MDG" target="USA">
      <data key="d0">83703</data>
    </edge>
    <edge source="MUS" target="AUT">
      <data key="d0">30803</data>
    </edge>
    <edge source="MUS" target="CAN">
      <data key="d0">247979</data>
    </edge>
    <edge source="MUS" target="FRA">
      <data key="d0">2511909</data>
    </edge>
    <edge source="MUS" target="HKG">
      <data key="d0">52114</data>
    </edge>
    <edge source="MUS" target="ISR">
      <data key="d0">182701</data>
    </edge>
    <edge source="MUS" target="MDG">
      <data key="d0">1043966</data>
    </edge>
    <edge source="MUS" target="MEX">
      <data key="d0">153098</data>
    </edge>
    <edge source="MUS" target="SGP">
      <data key="d0">21632</data>
    </edge>
    <edge source="MUS" target="ESP">
      <data key="d0">7043024</data>
    </edge>
    <edge source="MUS" target="UGA">
      <data key="d0">139551</data>
    </edge>
    <edge source="MUS" target="GBR">
      <data key="d0">4888974</data>
    </edge>
    <edge source="MUS" target="TZA">
      <data key="d0">94830</data>
    </edge>
    <edge source="MUS" target="USA">
      <data key="d0">9643391</data>
    </edge>
    <edge source="SEN" target="GHA">
      <data key="d0">23485</data>
    </edge>
    <edge source="SEN" target="GRC">
      <data key="d0">11878</data>
    </edge>
    <edge source="SEN" target="ESP">
      <data key="d0">25068</data>
    </edge>
    <edge source="SEN" target="ARE">
      <data key="d0">170779</data>
    </edge>
    <edge source="SEN" target="USA">
      <data key="d0">94294</data>
    </edge>
    <edge source="SEN" target="BFA">
      <data key="d0">55651</data>
    </edge>
    <edge source="TZA" target="CMR">
      <data key="d0">489796</data>
    </edge>
    <edge source="TZA" target="DEU">
      <data key="d0">15379</data>
    </edge>
    <edge source="TZA" target="ARE">
      <data key="d0">31470</data>
    </edge>
    <edge source="TZA" target="UGA">
      <data key="d0">103604</data>
    </edge>
    <edge source="TZA" target="USA">
      <data key="d0">49243</data>
    </edge>
    <edge source="MWI" target="UGA">
      <data key="d0">21570</data>
    </edge>
    <edge source="MWI" target="TZA">
      <data key="d0">76017</data>
    </edge>
    <edge source="MOZ" target="CHN">
      <data key="d0">94381</data>
    </edge>
    <edge source="MOZ" target="HKG">
      <data key="d0">21299</data>
    </edge>
    <edge source="MOZ" target="ZAF">
      <data key="d0">216135</data>
    </edge>
    <edge source="PSE" target="ISR">
      <data key="d0">16751</data>
    </edge>
  </graph>
</graphml>
