# Supplementary material for: Core-periphery structure in sectoral international trade networks: A new approach to an old theory
Source: PLoS One. 2020 Apr 2;15(4):e0229547. doi: 10.1371/journal.pone.0229547 (PMC7117750; doi:10.1371/journal.pone.0229547)
Supplement: S8 File — (ZIP) [file pone.0229547.s008.zip › S8_File/Networks 2009/1-MEAT, MEAT PREPARATIONS.graphml]

<?xml version='1.0' encoding='utf-8'?>
<graphml xmlns="http://graphml.graphdrawing.org/xmlns" xmlns:xsi="http://www.w3.org/2001/XMLSchema-instance" xsi:schemaLocation="http://graphml.graphdrawing.org/xmlns http://graphml.graphdrawing.org/xmlns/1.0/graphml.xsd">
  <key attr.name="weight" attr.type="long" for="edge" id="d0" />
  <graph edgedefault="directed">
    <node id="ALB" />
    <node id="AUT" />
    <node id="ITA" />
    <node id="SVK" />
    <node id="DZA" />
    <node id="FRA" />
    <node id="ESP" />
    <node id="TUN" />
    <node id="ARG" />
    <node id="AZE" />
    <node id="ARM" />
    <node id="BEL" />
    <node id="BOL" />
    <node id="BRA" />
    <node id="BGR" />
    <node id="CAN" />
    <node id="CHL" />
    <node id="CHN" />
    <node id="COL" />
    <node id="HRV" />
    <node id="BEN" />
    <node id="DNK" />
    <node id="ECU" />
    <node id="FIN" />
    <node id="GEO" />
    <node id="GMB" />
    <node id="PSE" />
    <node id="DEU" />
    <node id="GHA" />
    <node id="GRC" />
    <node id="HKG" />
    <node id="IRL" />
    <node id="ISR" />
    <node id="CIV" />
    <node id="JAM" />
    <node id="JPN" />
    <node id="KAZ" />
    <node id="JOR" />
    <node id="KOR" />
    <node id="KGZ" />
    <node id="LBN" />
    <node id="LTU" />
    <node id="MYS" />
    <node id="MRT" />
    <node id="MEX" />
    <node id="MAR" />
    <node id="MOZ" />
    <node id="OMN" />
    <node id="NAM" />
    <node id="NLD" />
    <node id="NZL" />
    <node id="NOR" />
    <node id="PAK" />
    <node id="PRY" />
    <node id="PER" />
    <node id="POL" />
    <node id="PRT" />
    <node id="ROU" />
    <node id="RUS" />
    <node id="SAU" />
    <node id="SEN" />
    <node id="SRB" />
    <node id="SGP" />
    <node id="VNM" />
    <node id="ZAF" />
    <node id="ZWE" />
    <node id="SWE" />
    <node id="CHE" />
    <node id="THA" />
    <node id="TGO" />
    <node id="ARE" />
    <node id="TUR" />
    <node id="UKR" />
    <node id="MKD" />
    <node id="EGY" />
    <node id="GBR" />
    <node id="USA" />
    <node id="URY" />
    <node id="AUS" />
    <node id="KHM" />
    <node id="LKA" />
    <node id="CZE" />
    <node id="SLV" />
    <node id="GTM" />
    <node id="IDN" />
    <node id="MUS" />
    <node id="PHL" />
    <node id="IND" />
    <node id="SVN" />
    <node id="TZA" />
    <node id="BLR" />
    <node id="EST" />
    <node id="HUN" />
    <node id="LVA" />
    <node id="MDA" />
    <node id="BDI" />
    <node id="CMR" />
    <node id="PAN" />
    <node id="NER" />
    <node id="BWA" />
    <node id="CAF" />
    <node id="MDG" />
    <node id="CRI" />
    <node id="HND" />
    <node id="MWI" />
    <node id="NIC" />
    <node id="ETH" />
    <node id="UGA" />
    <node id="BFA" />
    <edge source="ALB" target="AUT">
      <data key="d0">3976128</data>
    </edge>
    <edge source="ALB" target="ITA">
      <data key="d0">654930</data>
    </edge>
    <edge source="ALB" target="SVK">
      <data key="d0">35261</data>
    </edge>
    <edge source="AUT" target="ALB">
      <data key="d0">151947</data>
    </edge>
    <edge source="AUT" target="AUS">
      <data key="d0">55561</data>
    </edge>
    <edge source="AUT" target="BEL">
      <data key="d0">1790580</data>
    </edge>
    <edge source="AUT" target="BGR">
      <data key="d0">23094155</data>
    </edge>
    <edge source="AUT" target="BLR">
      <data key="d0">387493</data>
    </edge>
    <edge source="AUT" target="CAN">
      <data key="d0">314470</data>
    </edge>
    <edge source="AUT" target="HRV">
      <data key="d0">18545513</data>
    </edge>
    <edge source="AUT" target="CZE">
      <data key="d0">69882900</data>
    </edge>
    <edge source="AUT" target="DNK">
      <data key="d0">10538187</data>
    </edge>
    <edge source="AUT" target="EST">
      <data key="d0">553762</data>
    </edge>
    <edge source="AUT" target="FIN">
      <data key="d0">98532</data>
    </edge>
    <edge source="AUT" target="FRA">
      <data key="d0">19868264</data>
    </edge>
    <edge source="AUT" target="GEO">
      <data key="d0">9075867</data>
    </edge>
    <edge source="AUT" target="DEU">
      <data key="d0">529943080</data>
    </edge>
    <edge source="AUT" target="GRC">
      <data key="d0">2017669</data>
    </edge>
    <edge source="AUT" target="HKG">
      <data key="d0">3084261</data>
    </edge>
    <edge source="AUT" target="HUN">
      <data key="d0">84214349</data>
    </edge>
    <edge source="AUT" target="IRL">
      <data key="d0">103943</data>
    </edge>
    <edge source="AUT" target="ITA">
      <data key="d0">348996187</data>
    </edge>
    <edge source="AUT" target="CIV">
      <data key="d0">72797</data>
    </edge>
    <edge source="AUT" target="JPN">
      <data key="d0">19548744</data>
    </edge>
    <edge source="AUT" target="JOR">
      <data key="d0">198625</data>
    </edge>
    <edge source="AUT" target="KOR">
      <data key="d0">47593545</data>
    </edge>
    <edge source="AUT" target="LVA">
      <data key="d0">253064</data>
    </edge>
    <edge source="AUT" target="LTU">
      <data key="d0">2119988</data>
    </edge>
    <edge source="AUT" target="MYS">
      <data key="d0">20065</data>
    </edge>
    <edge source="AUT" target="MDA">
      <data key="d0">2048405</data>
    </edge>
    <edge source="AUT" target="NLD">
      <data key="d0">62470461</data>
    </edge>
    <edge source="AUT" target="POL">
      <data key="d0">20924885</data>
    </edge>
    <edge source="AUT" target="PRT">
      <data key="d0">511828</data>
    </edge>
    <edge source="AUT" target="ROU">
      <data key="d0">71320098</data>
    </edge>
    <edge source="AUT" target="RUS">
      <data key="d0">12613975</data>
    </edge>
    <edge source="AUT" target="SRB">
      <data key="d0">1590690</data>
    </edge>
    <edge source="AUT" target="SGP">
      <data key="d0">18989</data>
    </edge>
    <edge source="AUT" target="SVK">
      <data key="d0">30254041</data>
    </edge>
    <edge source="AUT" target="VNM">
      <data key="d0">109595</data>
    </edge>
    <edge source="AUT" target="SVN">
      <data key="d0">96932804</data>
    </edge>
    <edge source="AUT" target="ESP">
      <data key="d0">15486857</data>
    </edge>
    <edge source="AUT" target="SWE">
      <data key="d0">4546599</data>
    </edge>
    <edge source="AUT" target="CHE">
      <data key="d0">23239316</data>
    </edge>
    <edge source="AUT" target="ARE">
      <data key="d0">964986</data>
    </edge>
    <edge source="AUT" target="UKR">
      <data key="d0">132584</data>
    </edge>
    <edge source="AUT" target="MKD">
      <data key="d0">11733468</data>
    </edge>
    <edge source="AUT" target="GBR">
      <data key="d0">2197435</data>
    </edge>
    <edge source="AUT" target="USA">
      <data key="d0">31069</data>
    </edge>
    <edge source="ITA" target="ALB">
      <data key="d0">10537653</data>
    </edge>
    <edge source="ITA" target="DZA">
      <data key="d0">238105</data>
    </edge>
    <edge source="ITA" target="AZE">
      <data key="d0">146348</data>
    </edge>
    <edge source="ITA" target="ARG">
      <data key="d0">3662290</data>
    </edge>
    <edge source="ITA" target="AUS">
      <data key="d0">3696638</data>
    </edge>
    <edge source="ITA" target="AUT">
      <data key="d0">137485790</data>
    </edge>
    <edge source="ITA" target="ARM">
      <data key="d0">357330</data>
    </edge>
    <edge source="ITA" target="BEL">
      <data key="d0">103077970</data>
    </edge>
    <edge source="ITA" target="BOL">
      <data key="d0">2586467</data>
    </edge>
    <edge source="ITA" target="BRA">
      <data key="d0">2624314</data>
    </edge>
    <edge source="ITA" target="BGR">
      <data key="d0">11702205</data>
    </edge>
    <edge source="ITA" target="BDI">
      <data key="d0">841267</data>
    </edge>
    <edge source="ITA" target="CAN">
      <data key="d0">6066963</data>
    </edge>
    <edge source="ITA" target="CHL">
      <data key="d0">262456</data>
    </edge>
    <edge source="ITA" target="CHN">
      <data key="d0">258973</data>
    </edge>
    <edge source="ITA" target="CRI">
      <data key="d0">240701</data>
    </edge>
    <edge source="ITA" target="HRV">
      <data key="d0">21233661</data>
    </edge>
    <edge source="ITA" target="CZE">
      <data key="d0">18458397</data>
    </edge>
    <edge source="ITA" target="BEN">
      <data key="d0">16601726</data>
    </edge>
    <edge source="ITA" target="DNK">
      <data key="d0">55822038</data>
    </edge>
    <edge source="ITA" target="ECU">
      <data key="d0">92906</data>
    </edge>
    <edge source="ITA" target="ETH">
      <data key="d0">191977</data>
    </edge>
    <edge source="ITA" target="EST">
      <data key="d0">905407</data>
    </edge>
    <edge source="ITA" target="FIN">
      <data key="d0">2558802</data>
    </edge>
    <edge source="ITA" target="FRA">
      <data key="d0">458506763</data>
    </edge>
    <edge source="ITA" target="GEO">
      <data key="d0">324255</data>
    </edge>
    <edge source="ITA" target="GMB">
      <data key="d0">62020</data>
    </edge>
    <edge source="ITA" target="DEU">
      <data key="d0">580914436</data>
    </edge>
    <edge source="ITA" target="GHA">
      <data key="d0">2380460</data>
    </edge>
    <edge source="ITA" target="GRC">
      <data key="d0">152746179</data>
    </edge>
    <edge source="ITA" target="GTM">
      <data key="d0">1441850</data>
    </edge>
    <edge source="ITA" target="HKG">
      <data key="d0">33599421</data>
    </edge>
    <edge source="ITA" target="HUN">
      <data key="d0">11709956</data>
    </edge>
    <edge source="ITA" target="IDN">
      <data key="d0">173871</data>
    </edge>
    <edge source="ITA" target="IRL">
      <data key="d0">16724679</data>
    </edge>
    <edge source="ITA" target="CIV">
      <data key="d0">5006470</data>
    </edge>
    <edge source="ITA" target="JPN">
      <data key="d0">31419546</data>
    </edge>
    <edge source="ITA" target="KAZ">
      <data key="d0">118746</data>
    </edge>
    <edge source="ITA" target="JOR">
      <data key="d0">27305</data>
    </edge>
    <edge source="ITA" target="KOR">
      <data key="d0">257212</data>
    </edge>
    <edge source="ITA" target="LBN">
      <data key="d0">5365631</data>
    </edge>
    <edge source="ITA" target="LVA">
      <data key="d0">521532</data>
    </edge>
    <edge source="ITA" target="LTU">
      <data key="d0">1141449</data>
    </edge>
    <edge source="ITA" target="MYS">
      <data key="d0">102164</data>
    </edge>
    <edge source="ITA" target="MUS">
      <data key="d0">399466</data>
    </edge>
    <edge source="ITA" target="MEX">
      <data key="d0">30949</data>
    </edge>
    <edge source="ITA" target="NAM">
      <data key="d0">17068</data>
    </edge>
    <edge source="ITA" target="NLD">
      <data key="d0">53338878</data>
    </edge>
    <edge source="ITA" target="NZL">
      <data key="d0">363342</data>
    </edge>
    <edge source="ITA" target="NER">
      <data key="d0">109034</data>
    </edge>
    <edge source="ITA" target="NOR">
      <data key="d0">3959538</data>
    </edge>
    <edge source="ITA" target="PER">
      <data key="d0">4604575</data>
    </edge>
    <edge source="ITA" target="PHL">
      <data key="d0">374319</data>
    </edge>
    <edge source="ITA" target="POL">
      <data key="d0">12513415</data>
    </edge>
    <edge source="ITA" target="PRT">
      <data key="d0">21750952</data>
    </edge>
    <edge source="ITA" target="ROU">
      <data key="d0">27768116</data>
    </edge>
    <edge source="ITA" target="RUS">
      <data key="d0">29546807</data>
    </edge>
    <edge source="ITA" target="SEN">
      <data key="d0">54169</data>
    </edge>
    <edge source="ITA" target="SRB">
      <data key="d0">7043825</data>
    </edge>
    <edge source="ITA" target="IND">
      <data key="d0">293457</data>
    </edge>
    <edge source="ITA" target="SGP">
      <data key="d0">1250746</data>
    </edge>
    <edge source="ITA" target="SVK">
      <data key="d0">4220362</data>
    </edge>
    <edge source="ITA" target="VNM">
      <data key="d0">2091891</data>
    </edge>
    <edge source="ITA" target="SVN">
      <data key="d0">41248573</data>
    </edge>
    <edge source="ITA" target="ZAF">
      <data key="d0">1680161</data>
    </edge>
    <edge source="ITA" target="ESP">
      <data key="d0">80016617</data>
    </edge>
    <edge source="ITA" target="SWE">
      <data key="d0">26030963</data>
    </edge>
    <edge source="ITA" target="CHE">
      <data key="d0">109550500</data>
    </edge>
    <edge source="ITA" target="THA">
      <data key="d0">1791028</data>
    </edge>
    <edge source="ITA" target="TGO">
      <data key="d0">1048384</data>
    </edge>
    <edge source="ITA" target="ARE">
      <data key="d0">1559618</data>
    </edge>
    <edge source="ITA" target="TUR">
      <data key="d0">134934</data>
    </edge>
    <edge source="ITA" target="UGA">
      <data key="d0">65661</data>
    </edge>
    <edge source="ITA" target="UKR">
      <data key="d0">3284727</data>
    </edge>
    <edge source="ITA" target="MKD">
      <data key="d0">2060122</data>
    </edge>
    <edge source="ITA" target="GBR">
      <data key="d0">199950620</data>
    </edge>
    <edge source="ITA" target="TZA">
      <data key="d0">32419</data>
    </edge>
    <edge source="ITA" target="USA">
      <data key="d0">54057274</data>
    </edge>
    <edge source="ITA" target="BFA">
      <data key="d0">49581</data>
    </edge>
    <edge source="ITA" target="URY">
      <data key="d0">362542</data>
    </edge>
    <edge source="SVK" target="AUT">
      <data key="d0">8871489</data>
    </edge>
    <edge source="SVK" target="BGR">
      <data key="d0">249254</data>
    </edge>
    <edge source="SVK" target="CHN">
      <data key="d0">64106</data>
    </edge>
    <edge source="SVK" target="CZE">
      <data key="d0">58335104</data>
    </edge>
    <edge source="SVK" target="DNK">
      <data key="d0">159407</data>
    </edge>
    <edge source="SVK" target="FRA">
      <data key="d0">192390</data>
    </edge>
    <edge source="SVK" target="DEU">
      <data key="d0">281647</data>
    </edge>
    <edge source="SVK" target="HKG">
      <data key="d0">75725</data>
    </edge>
    <edge source="SVK" target="HUN">
      <data key="d0">51855804</data>
    </edge>
    <edge source="SVK" target="IRL">
      <data key="d0">212294</data>
    </edge>
    <edge source="SVK" target="ITA">
      <data key="d0">2185888</data>
    </edge>
    <edge source="SVK" target="JPN">
      <data key="d0">30281</data>
    </edge>
    <edge source="SVK" target="KOR">
      <data key="d0">62762</data>
    </edge>
    <edge source="SVK" target="LTU">
      <data key="d0">18997</data>
    </edge>
    <edge source="SVK" target="MYS">
      <data key="d0">27847</data>
    </edge>
    <edge source="SVK" target="NLD">
      <data key="d0">5853024</data>
    </edge>
    <edge source="SVK" target="POL">
      <data key="d0">9357914</data>
    </edge>
    <edge source="SVK" target="ROU">
      <data key="d0">634392</data>
    </edge>
    <edge source="SVK" target="RUS">
      <data key="d0">609523</data>
    </edge>
    <edge source="SVK" target="SRB">
      <data key="d0">34432</data>
    </edge>
    <edge source="SVK" target="VNM">
      <data key="d0">111475</data>
    </edge>
    <edge source="SVK" target="SVN">
      <data key="d0">45294</data>
    </edge>
    <edge source="SVK" target="ESP">
      <data key="d0">12546</data>
    </edge>
    <edge source="SVK" target="THA">
      <data key="d0">59061</data>
    </edge>
    <edge source="SVK" target="UKR">
      <data key="d0">43338</data>
    </edge>
    <edge source="SVK" target="GBR">
      <data key="d0">2403635</data>
    </edge>
    <edge source="DZA" target="FRA">
      <data key="d0">69369</data>
    </edge>
    <edge source="DZA" target="ITA">
      <data key="d0">451599</data>
    </edge>
    <edge source="DZA" target="ESP">
      <data key="d0">47650</data>
    </edge>
    <edge source="DZA" target="TUN">
      <data key="d0">652779</data>
    </edge>
    <edge source="FRA" target="ALB">
      <data key="d0">129207</data>
    </edge>
    <edge source="FRA" target="DZA">
      <data key="d0">757182</data>
    </edge>
    <edge source="FRA" target="ARG">
      <data key="d0">13893</data>
    </edge>
    <edge source="FRA" target="AUS">
      <data key="d0">832206</data>
    </edge>
    <edge source="FRA" target="AUT">
      <data key="d0">25485778</data>
    </edge>
    <edge source="FRA" target="ARM">
      <data key="d0">429301</data>
    </edge>
    <edge source="FRA" target="BEL">
      <data key="d0">495008172</data>
    </edge>
    <edge source="FRA" target="BRA">
      <data key="d0">382064</data>
    </edge>
    <edge source="FRA" target="BGR">
      <data key="d0">17370731</data>
    </edge>
    <edge source="FRA" target="BLR">
      <data key="d0">1825573</data>
    </edge>
    <edge source="FRA" target="KHM">
      <data key="d0">123650</data>
    </edge>
    <edge source="FRA" target="CMR">
      <data key="d0">3772017</data>
    </edge>
    <edge source="FRA" target="CAN">
      <data key="d0">834984</data>
    </edge>
    <edge source="FRA" target="LKA">
      <data key="d0">31954</data>
    </edge>
    <edge source="FRA" target="CHL">
      <data key="d0">177834</data>
    </edge>
    <edge source="FRA" target="CHN">
      <data key="d0">48930638</data>
    </edge>
    <edge source="FRA" target="COL">
      <data key="d0">101421</data>
    </edge>
    <edge source="FRA" target="HRV">
      <data key="d0">1952002</data>
    </edge>
    <edge source="FRA" target="CZE">
      <data key="d0">25796987</data>
    </edge>
    <edge source="FRA" target="BEN">
      <data key="d0">44412553</data>
    </edge>
    <edge source="FRA" target="DNK">
      <data key="d0">60777413</data>
    </edge>
    <edge source="FRA" target="ETH">
      <data key="d0">12504</data>
    </edge>
    <edge source="FRA" target="EST">
      <data key="d0">1025322</data>
    </edge>
    <edge source="FRA" target="FIN">
      <data key="d0">6125534</data>
    </edge>
    <edge source="FRA" target="GEO">
      <data key="d0">76413</data>
    </edge>
    <edge source="FRA" target="PSE">
      <data key="d0">45848</data>
    </edge>
    <edge source="FRA" target="DEU">
      <data key="d0">573749558</data>
    </edge>
    <edge source="FRA" target="GHA">
      <data key="d0">3888721</data>
    </edge>
    <edge source="FRA" target="GRC">
      <data key="d0">527355827</data>
    </edge>
    <edge source="FRA" target="GTM">
      <data key="d0">11115</data>
    </edge>
    <edge source="FRA" target="HKG">
      <data key="d0">62689124</data>
    </edge>
    <edge source="FRA" target="HUN">
      <data key="d0">31657160</data>
    </edge>
    <edge source="FRA" target="IDN">
      <data key="d0">757182</data>
    </edge>
    <edge source="FRA" target="IRL">
      <data key="d0">51510615</data>
    </edge>
    <edge source="FRA" target="ISR">
      <data key="d0">226460</data>
    </edge>
    <edge source="FRA" target="ITA">
      <data key="d0">1029941378</data>
    </edge>
    <edge source="FRA" target="CIV">
      <data key="d0">9657198</data>
    </edge>
    <edge source="FRA" target="JPN">
      <data key="d0">60908009</data>
    </edge>
    <edge source="FRA" target="KAZ">
      <data key="d0">183391</data>
    </edge>
    <edge source="FRA" target="JOR">
      <data key="d0">6632638</data>
    </edge>
    <edge source="FRA" target="KOR">
      <data key="d0">44418111</data>
    </edge>
    <edge source="FRA" target="LBN">
      <data key="d0">1760275</data>
    </edge>
    <edge source="FRA" target="LVA">
      <data key="d0">2957873</data>
    </edge>
    <edge source="FRA" target="LTU">
      <data key="d0">4939050</data>
    </edge>
    <edge source="FRA" target="MDG">
      <data key="d0">411240</data>
    </edge>
    <edge source="FRA" target="MYS">
      <data key="d0">4529200</data>
    </edge>
    <edge source="FRA" target="MRT">
      <data key="d0">65298</data>
    </edge>
    <edge source="FRA" target="MUS">
      <data key="d0">3131539</data>
    </edge>
    <edge source="FRA" target="MEX">
      <data key="d0">733564</data>
    </edge>
    <edge source="FRA" target="MAR">
      <data key="d0">4527810</data>
    </edge>
    <edge source="FRA" target="OMN">
      <data key="d0">12722049</data>
    </edge>
    <edge source="FRA" target="NAM">
      <data key="d0">29176</data>
    </edge>
    <edge source="FRA" target="NLD">
      <data key="d0">172830644</data>
    </edge>
    <edge source="FRA" target="NZL">
      <data key="d0">50016</data>
    </edge>
    <edge source="FRA" target="NER">
      <data key="d0">131986</data>
    </edge>
    <edge source="FRA" target="NOR">
      <data key="d0">2764757</data>
    </edge>
    <edge source="FRA" target="PAN">
      <data key="d0">140322</data>
    </edge>
    <edge source="FRA" target="PHL">
      <data key="d0">9698878</data>
    </edge>
    <edge source="FRA" target="POL">
      <data key="d0">28057419</data>
    </edge>
    <edge source="FRA" target="PRT">
      <data key="d0">89503097</data>
    </edge>
    <edge source="FRA" target="ROU">
      <data key="d0">40464091</data>
    </edge>
    <edge source="FRA" target="RUS">
      <data key="d0">172302701</data>
    </edge>
    <edge source="FRA" target="SAU">
      <data key="d0">135639803</data>
    </edge>
    <edge source="FRA" target="SEN">
      <data key="d0">1062834</data>
    </edge>
    <edge source="FRA" target="SRB">
      <data key="d0">468203</data>
    </edge>
    <edge source="FRA" target="IND">
      <data key="d0">30565</data>
    </edge>
    <edge source="FRA" target="SGP">
      <data key="d0">11161837</data>
    </edge>
    <edge source="FRA" target="SVK">
      <data key="d0">5582308</data>
    </edge>
    <edge source="FRA" target="VNM">
      <data key="d0">9942010</data>
    </edge>
    <edge source="FRA" target="SVN">
      <data key="d0">1899207</data>
    </edge>
    <edge source="FRA" target="ZAF">
      <data key="d0">10315738</data>
    </edge>
    <edge source="FRA" target="ESP">
      <data key="d0">314951648</data>
    </edge>
    <edge source="FRA" target="SWE">
      <data key="d0">12734553</data>
    </edge>
    <edge source="FRA" target="CHE">
      <data key="d0">71668332</data>
    </edge>
    <edge source="FRA" target="THA">
      <data key="d0">1679694</data>
    </edge>
    <edge source="FRA" target="TGO">
      <data key="d0">6799357</data>
    </edge>
    <edge source="FRA" target="ARE">
      <data key="d0">24435449</data>
    </edge>
    <edge source="FRA" target="TUN">
      <data key="d0">4010981</data>
    </edge>
    <edge source="FRA" target="TUR">
      <data key="d0">658540</data>
    </edge>
    <edge source="FRA" target="UKR">
      <data key="d0">1387936</data>
    </edge>
    <edge source="FRA" target="MKD">
      <data key="d0">1469906</data>
    </edge>
    <edge source="FRA" target="EGY">
      <data key="d0">90306</data>
    </edge>
    <edge source="FRA" target="GBR">
      <data key="d0">347270127</data>
    </edge>
    <edge source="FRA" target="USA">
      <data key="d0">2621656</data>
    </edge>
    <edge source="FRA" target="BFA">
      <data key="d0">118093</data>
    </edge>
    <edge source="FRA" target="URY">
      <data key="d0">145879</data>
    </edge>
    <edge source="ESP" target="ALB">
      <data key="d0">180682</data>
    </edge>
    <edge source="ESP" target="AZE">
      <data key="d0">296140</data>
    </edge>
    <edge source="ESP" target="ARG">
      <data key="d0">639666</data>
    </edge>
    <edge source="ESP" target="AUS">
      <data key="d0">1695974</data>
    </edge>
    <edge source="ESP" target="AUT">
      <data key="d0">19896233</data>
    </edge>
    <edge source="ESP" target="ARM">
      <data key="d0">49806</data>
    </edge>
    <edge source="ESP" target="BEL">
      <data key="d0">79194873</data>
    </edge>
    <edge source="ESP" target="BRA">
      <data key="d0">2148863</data>
    </edge>
    <edge source="ESP" target="BGR">
      <data key="d0">58865435</data>
    </edge>
    <edge source="ESP" target="BLR">
      <data key="d0">1712284</data>
    </edge>
    <edge source="ESP" target="CMR">
      <data key="d0">173583</data>
    </edge>
    <edge source="ESP" target="CAN">
      <data key="d0">427300</data>
    </edge>
    <edge source="ESP" target="CHL">
      <data key="d0">1024818</data>
    </edge>
    <edge source="ESP" target="CHN">
      <data key="d0">9957658</data>
    </edge>
    <edge source="ESP" target="COL">
      <data key="d0">2127321</data>
    </edge>
    <edge source="ESP" target="CRI">
      <data key="d0">431721</data>
    </edge>
    <edge source="ESP" target="HRV">
      <data key="d0">13894928</data>
    </edge>
    <edge source="ESP" target="CZE">
      <data key="d0">59105517</data>
    </edge>
    <edge source="ESP" target="BEN">
      <data key="d0">25834059</data>
    </edge>
    <edge source="ESP" target="DNK">
      <data key="d0">82948020</data>
    </edge>
    <edge source="ESP" target="ECU">
      <data key="d0">424289</data>
    </edge>
    <edge source="ESP" target="SLV">
      <data key="d0">34014</data>
    </edge>
    <edge source="ESP" target="EST">
      <data key="d0">2570654</data>
    </edge>
    <edge source="ESP" target="FIN">
      <data key="d0">2543993</data>
    </edge>
    <edge source="ESP" target="FRA">
      <data key="d0">1113733912</data>
    </edge>
    <edge source="ESP" target="GEO">
      <data key="d0">563802</data>
    </edge>
    <edge source="ESP" target="GMB">
      <data key="d0">26423</data>
    </edge>
    <edge source="ESP" target="DEU">
      <data key="d0">359972006</data>
    </edge>
    <edge source="ESP" target="GHA">
      <data key="d0">702706</data>
    </edge>
    <edge source="ESP" target="GRC">
      <data key="d0">75390846</data>
    </edge>
    <edge source="ESP" target="GTM">
      <data key="d0">490073</data>
    </edge>
    <edge source="ESP" target="HKG">
      <data key="d0">77372718</data>
    </edge>
    <edge source="ESP" target="HUN">
      <data key="d0">19463537</data>
    </edge>
    <edge source="ESP" target="IRL">
      <data key="d0">13575305</data>
    </edge>
    <edge source="ESP" target="ISR">
      <data key="d0">194909</data>
    </edge>
    <edge source="ESP" target="ITA">
      <data key="d0">464498214</data>
    </edge>
    <edge source="ESP" target="CIV">
      <data key="d0">2272106</data>
    </edge>
    <edge source="ESP" target="JPN">
      <data key="d0">43185054</data>
    </edge>
    <edge source="ESP" target="KAZ">
      <data key="d0">215073</data>
    </edge>
    <edge source="ESP" target="JOR">
      <data key="d0">42113</data>
    </edge>
    <edge source="ESP" target="KOR">
      <data key="d0">27865412</data>
    </edge>
    <edge source="ESP" target="LBN">
      <data key="d0">9084095</data>
    </edge>
    <edge source="ESP" target="LVA">
      <data key="d0">3238621</data>
    </edge>
    <edge source="ESP" target="LTU">
      <data key="d0">6207168</data>
    </edge>
    <edge source="ESP" target="MYS">
      <data key="d0">187510</data>
    </edge>
    <edge source="ESP" target="MUS">
      <data key="d0">46820</data>
    </edge>
    <edge source="ESP" target="MEX">
      <data key="d0">7833122</data>
    </edge>
    <edge source="ESP" target="MAR">
      <data key="d0">882845</data>
    </edge>
    <edge source="ESP" target="NAM">
      <data key="d0">13597</data>
    </edge>
    <edge source="ESP" target="NLD">
      <data key="d0">86355997</data>
    </edge>
    <edge source="ESP" target="NZL">
      <data key="d0">98925</data>
    </edge>
    <edge source="ESP" target="NIC">
      <data key="d0">20626</data>
    </edge>
    <edge source="ESP" target="NOR">
      <data key="d0">3469743</data>
    </edge>
    <edge source="ESP" target="PAK">
      <data key="d0">80472</data>
    </edge>
    <edge source="ESP" target="PAN">
      <data key="d0">594152</data>
    </edge>
    <edge source="ESP" target="PRY">
      <data key="d0">38151</data>
    </edge>
    <edge source="ESP" target="PER">
      <data key="d0">360721</data>
    </edge>
    <edge source="ESP" target="PHL">
      <data key="d0">1779706</data>
    </edge>
    <edge source="ESP" target="POL">
      <data key="d0">69146125</data>
    </edge>
    <edge source="ESP" target="PRT">
      <data key="d0">702461398</data>
    </edge>
    <edge source="ESP" target="ROU">
      <data key="d0">60321340</data>
    </edge>
    <edge source="ESP" target="RUS">
      <data key="d0">113359603</data>
    </edge>
    <edge source="ESP" target="SEN">
      <data key="d0">132798</data>
    </edge>
    <edge source="ESP" target="SRB">
      <data key="d0">2625124</data>
    </edge>
    <edge source="ESP" target="IND">
      <data key="d0">322453</data>
    </edge>
    <edge source="ESP" target="SGP">
      <data key="d0">241765</data>
    </edge>
    <edge source="ESP" target="SVK">
      <data key="d0">17058339</data>
    </edge>
    <edge source="ESP" target="VNM">
      <data key="d0">4332410</data>
    </edge>
    <edge source="ESP" target="SVN">
      <data key="d0">3473003</data>
    </edge>
    <edge source="ESP" target="ZAF">
      <data key="d0">3915582</data>
    </edge>
    <edge source="ESP" target="SWE">
      <data key="d0">13764858</data>
    </edge>
    <edge source="ESP" target="CHE">
      <data key="d0">8905884</data>
    </edge>
    <edge source="ESP" target="THA">
      <data key="d0">356225</data>
    </edge>
    <edge source="ESP" target="TGO">
      <data key="d0">1131685</data>
    </edge>
    <edge source="ESP" target="ARE">
      <data key="d0">316812</data>
    </edge>
    <edge source="ESP" target="TUR">
      <data key="d0">250876</data>
    </edge>
    <edge source="ESP" target="UKR">
      <data key="d0">1756540</data>
    </edge>
    <edge source="ESP" target="MKD">
      <data key="d0">4326294</data>
    </edge>
    <edge source="ESP" target="GBR">
      <data key="d0">168497594</data>
    </edge>
    <edge source="ESP" target="USA">
      <data key="d0">10877048</data>
    </edge>
    <edge source="ESP" target="URY">
      <data key="d0">378406</data>
    </edge>
    <edge source="TUN" target="BEL">
      <data key="d0">36276</data>
    </edge>
    <edge source="TUN" target="ETH">
      <data key="d0">190779</data>
    </edge>
    <edge source="TUN" target="HKG">
      <data key="d0">186465</data>
    </edge>
    <edge source="TUN" target="ITA">
      <data key="d0">3871712</data>
    </edge>
    <edge source="TUN" target="JPN">
      <data key="d0">10260</data>
    </edge>
    <edge source="TUN" target="KOR">
      <data key="d0">13915</data>
    </edge>
    <edge source="TUN" target="VNM">
      <data key="d0">83266</data>
    </edge>
    <edge source="TUN" target="ESP">
      <data key="d0">141756</data>
    </edge>
    <edge source="TUN" target="GBR">
      <data key="d0">37860</data>
    </edge>
    <edge source="ARG" target="ALB">
      <data key="d0">4542975</data>
    </edge>
    <edge source="ARG" target="DZA">
      <data key="d0">11730200</data>
    </edge>
    <edge source="ARG" target="AZE">
      <data key="d0">668691</data>
    </edge>
    <edge source="ARG" target="ARM">
      <data key="d0">175705</data>
    </edge>
    <edge source="ARG" target="BEL">
      <data key="d0">9883882</data>
    </edge>
    <edge source="ARG" target="BOL">
      <data key="d0">2006935</data>
    </edge>
    <edge source="ARG" target="BRA">
      <data key="d0">65517615</data>
    </edge>
    <edge source="ARG" target="BGR">
      <data key="d0">214552</data>
    </edge>
    <edge source="ARG" target="CAN">
      <data key="d0">3818614</data>
    </edge>
    <edge source="ARG" target="CHL">
      <data key="d0">201152662</data>
    </edge>
    <edge source="ARG" target="CHN">
      <data key="d0">44520486</data>
    </edge>
    <edge source="ARG" target="COL">
      <data key="d0">4711945</data>
    </edge>
    <edge source="ARG" target="HRV">
      <data key="d0">3121685</data>
    </edge>
    <edge source="ARG" target="BEN">
      <data key="d0">217562</data>
    </edge>
    <edge source="ARG" target="DNK">
      <data key="d0">1530353</data>
    </edge>
    <edge source="ARG" target="ECU">
      <data key="d0">333686</data>
    </edge>
    <edge source="ARG" target="FIN">
      <data key="d0">47778</data>
    </edge>
    <edge source="ARG" target="FRA">
      <data key="d0">22342384</data>
    </edge>
    <edge source="ARG" target="GEO">
      <data key="d0">752757</data>
    </edge>
    <edge source="ARG" target="GMB">
      <data key="d0">70483</data>
    </edge>
    <edge source="ARG" target="PSE">
      <data key="d0">710200</data>
    </edge>
    <edge source="ARG" target="DEU">
      <data key="d0">330370922</data>
    </edge>
    <edge source="ARG" target="GHA">
      <data key="d0">3256165</data>
    </edge>
    <edge source="ARG" target="GRC">
      <data key="d0">2119075</data>
    </edge>
    <edge source="ARG" target="HKG">
      <data key="d0">137470983</data>
    </edge>
    <edge source="ARG" target="IRL">
      <data key="d0">1258343</data>
    </edge>
    <edge source="ARG" target="ISR">
      <data key="d0">121677158</data>
    </edge>
    <edge source="ARG" target="ITA">
      <data key="d0">163016802</data>
    </edge>
    <edge source="ARG" target="CIV">
      <data key="d0">2677278</data>
    </edge>
    <edge source="ARG" target="JAM">
      <data key="d0">92400</data>
    </edge>
    <edge source="ARG" target="JPN">
      <data key="d0">9118571</data>
    </edge>
    <edge source="ARG" target="KAZ">
      <data key="d0">5575340</data>
    </edge>
    <edge source="ARG" target="JOR">
      <data key="d0">286304</data>
    </edge>
    <edge source="ARG" target="KOR">
      <data key="d0">38911</data>
    </edge>
    <edge source="ARG" target="KGZ">
      <data key="d0">1723693</data>
    </edge>
    <edge source="ARG" target="LBN">
      <data key="d0">1987720</data>
    </edge>
    <edge source="ARG" target="LTU">
      <data key="d0">49941</data>
    </edge>
    <edge source="ARG" target="MYS">
      <data key="d0">1963996</data>
    </edge>
    <edge source="ARG" target="MRT">
      <data key="d0">89100</data>
    </edge>
    <edge source="ARG" target="MEX">
      <data key="d0">1484640</data>
    </edge>
    <edge source="ARG" target="MAR">
      <data key="d0">16692711</data>
    </edge>
    <edge source="ARG" target="MOZ">
      <data key="d0">117876</data>
    </edge>
    <edge source="ARG" target="OMN">
      <data key="d0">1196226</data>
    </edge>
    <edge source="ARG" target="NAM">
      <data key="d0">1779832</data>
    </edge>
    <edge source="ARG" target="NLD">
      <data key="d0">180533358</data>
    </edge>
    <edge source="ARG" target="NZL">
      <data key="d0">12000</data>
    </edge>
    <edge source="ARG" target="NOR">
      <data key="d0">2635930</data>
    </edge>
    <edge source="ARG" target="PAK">
      <data key="d0">87983</data>
    </edge>
    <edge source="ARG" target="PRY">
      <data key="d0">964352</data>
    </edge>
    <edge source="ARG" target="PER">
      <data key="d0">11339887</data>
    </edge>
    <edge source="ARG" target="POL">
      <data key="d0">164484</data>
    </edge>
    <edge source="ARG" target="PRT">
      <data key="d0">8442383</data>
    </edge>
    <edge source="ARG" target="ROU">
      <data key="d0">303709</data>
    </edge>
    <edge source="ARG" target="RUS">
      <data key="d0">411358030</data>
    </edge>
    <edge source="ARG" target="SAU">
      <data key="d0">12279292</data>
    </edge>
    <edge source="ARG" target="SEN">
      <data key="d0">1733784</data>
    </edge>
    <edge source="ARG" target="SRB">
      <data key="d0">1539746</data>
    </edge>
    <edge source="ARG" target="SGP">
      <data key="d0">3573991</data>
    </edge>
    <edge source="ARG" target="VNM">
      <data key="d0">10373761</data>
    </edge>
    <edge source="ARG" target="ZAF">
      <data key="d0">29024432</data>
    </edge>
    <edge source="ARG" target="ZWE">
      <data key="d0">42008</data>
    </edge>
    <edge source="ARG" target="ESP">
      <data key="d0">35913948</data>
    </edge>
    <edge source="ARG" target="SWE">
      <data key="d0">2734260</data>
    </edge>
    <edge source="ARG" target="CHE">
      <data key="d0">20164441</data>
    </edge>
    <edge source="ARG" target="THA">
      <data key="d0">1919873</data>
    </edge>
    <edge source="ARG" target="TGO">
      <data key="d0">1551495</data>
    </edge>
    <edge source="ARG" target="ARE">
      <data key="d0">8687096</data>
    </edge>
    <edge source="ARG" target="TUN">
      <data key="d0">2841994</data>
    </edge>
    <edge source="ARG" target="TUR">
      <data key="d0">116650</data>
    </edge>
    <edge source="ARG" target="UKR">
      <data key="d0">434340</data>
    </edge>
    <edge source="ARG" target="MKD">
      <data key="d0">1603316</data>
    </edge>
    <edge source="ARG" target="EGY">
      <data key="d0">18050498</data>
    </edge>
    <edge source="ARG" target="GBR">
      <data key="d0">59984943</data>
    </edge>
    <edge source="ARG" target="USA">
      <data key="d0">48684053</data>
    </edge>
    <edge source="ARG" target="URY">
      <data key="d0">29993</data>
    </edge>
    <edge source="AZE" target="GEO">
      <data key="d0">851917</data>
    </edge>
    <edge source="AZE" target="RUS">
      <data key="d0">6609959</data>
    </edge>
    <edge source="ARM" target="GEO">
      <data key="d0">1105561</data>
    </edge>
    <edge source="ARM" target="KAZ">
      <data key="d0">14394</data>
    </edge>
    <edge source="ARM" target="RUS">
      <data key="d0">35790</data>
    </edge>
    <edge source="ARM" target="ARE">
      <data key="d0">32087</data>
    </edge>
    <edge source="BEL" target="ALB">
      <data key="d0">21621</data>
    </edge>
    <edge source="BEL" target="AZE">
      <data key="d0">145110</data>
    </edge>
    <edge source="BEL" target="AUS">
      <data key="d0">290343</data>
    </edge>
    <edge source="BEL" target="AUT">
      <data key="d0">47655535</data>
    </edge>
    <edge source="BEL" target="BGR">
      <data key="d0">14757118</data>
    </edge>
    <edge source="BEL" target="BDI">
      <data key="d0">36047</data>
    </edge>
    <edge source="BEL" target="BLR">
      <data key="d0">12571701</data>
    </edge>
    <edge source="BEL" target="CMR">
      <data key="d0">616356</data>
    </edge>
    <edge source="BEL" target="CAN">
      <data key="d0">207355</data>
    </edge>
    <edge source="BEL" target="LKA">
      <data key="d0">467717</data>
    </edge>
    <edge source="BEL" target="CHL">
      <data key="d0">51804</data>
    </edge>
    <edge source="BEL" target="CHN">
      <data key="d0">4967804</data>
    </edge>
    <edge source="BEL" target="HRV">
      <data key="d0">2597642</data>
    </edge>
    <edge source="BEL" target="CZE">
      <data key="d0">33419579</data>
    </edge>
    <edge source="BEL" target="BEN">
      <data key="d0">4555201</data>
    </edge>
    <edge source="BEL" target="DNK">
      <data key="d0">48998506</data>
    </edge>
    <edge source="BEL" target="EST">
      <data key="d0">2394048</data>
    </edge>
    <edge source="BEL" target="FIN">
      <data key="d0">14108449</data>
    </edge>
    <edge source="BEL" target="FRA">
      <data key="d0">900829191</data>
    </edge>
    <edge source="BEL" target="GEO">
      <data key="d0">455047</data>
    </edge>
    <edge source="BEL" target="DEU">
      <data key="d0">1106650634</data>
    </edge>
    <edge source="BEL" target="GHA">
      <data key="d0">3710282</data>
    </edge>
    <edge source="BEL" target="GRC">
      <data key="d0">45727034</data>
    </edge>
    <edge source="BEL" target="HKG">
      <data key="d0">44422773</data>
    </edge>
    <edge source="BEL" target="HUN">
      <data key="d0">8099832</data>
    </edge>
    <edge source="BEL" target="IDN">
      <data key="d0">192499</data>
    </edge>
    <edge source="BEL" target="IRL">
      <data key="d0">21130350</data>
    </edge>
    <edge source="BEL" target="ISR">
      <data key="d0">47427</data>
    </edge>
    <edge source="BEL" target="ITA">
      <data key="d0">287274922</data>
    </edge>
    <edge source="BEL" target="CIV">
      <data key="d0">1929767</data>
    </edge>
    <edge source="BEL" target="JPN">
      <data key="d0">2869113</data>
    </edge>
    <edge source="BEL" target="KAZ">
      <data key="d0">323988</data>
    </edge>
    <edge source="BEL" target="JOR">
      <data key="d0">55288</data>
    </edge>
    <edge source="BEL" target="KOR">
      <data key="d0">42730849</data>
    </edge>
    <edge source="BEL" target="LBN">
      <data key="d0">1627639</data>
    </edge>
    <edge source="BEL" target="LVA">
      <data key="d0">6330896</data>
    </edge>
    <edge source="BEL" target="LTU">
      <data key="d0">20348500</data>
    </edge>
    <edge source="BEL" target="MYS">
      <data key="d0">2595427</data>
    </edge>
    <edge source="BEL" target="MUS">
      <data key="d0">112778</data>
    </edge>
    <edge source="BEL" target="MDA">
      <data key="d0">688772</data>
    </edge>
    <edge source="BEL" target="OMN">
      <data key="d0">70315</data>
    </edge>
    <edge source="BEL" target="NAM">
      <data key="d0">29423</data>
    </edge>
    <edge source="BEL" target="NLD">
      <data key="d0">1013937686</data>
    </edge>
    <edge source="BEL" target="NOR">
      <data key="d0">1042833</data>
    </edge>
    <edge source="BEL" target="PAK">
      <data key="d0">15484</data>
    </edge>
    <edge source="BEL" target="PAN">
      <data key="d0">68703</data>
    </edge>
    <edge source="BEL" target="PER">
      <data key="d0">22257</data>
    </edge>
    <edge source="BEL" target="PHL">
      <data key="d0">4027107</data>
    </edge>
    <edge source="BEL" target="POL">
      <data key="d0">122214077</data>
    </edge>
    <edge source="BEL" target="PRT">
      <data key="d0">22808516</data>
    </edge>
    <edge source="BEL" target="ROU">
      <data key="d0">30252692</data>
    </edge>
    <edge source="BEL" target="RUS">
      <data key="d0">75691860</data>
    </edge>
    <edge source="BEL" target="SAU">
      <data key="d0">341880</data>
    </edge>
    <edge source="BEL" target="SRB">
      <data key="d0">831391</data>
    </edge>
    <edge source="BEL" target="IND">
      <data key="d0">96681</data>
    </edge>
    <edge source="BEL" target="SGP">
      <data key="d0">2443264</data>
    </edge>
    <edge source="BEL" target="SVK">
      <data key="d0">2411704</data>
    </edge>
    <edge source="BEL" target="VNM">
      <data key="d0">1756012</data>
    </edge>
    <edge source="BEL" target="SVN">
      <data key="d0">9393839</data>
    </edge>
    <edge source="BEL" target="ZAF">
      <data key="d0">4771495</data>
    </edge>
    <edge source="BEL" target="ESP">
      <data key="d0">65255263</data>
    </edge>
    <edge source="BEL" target="SWE">
      <data key="d0">26977357</data>
    </edge>
    <edge source="BEL" target="CHE">
      <data key="d0">2377190</data>
    </edge>
    <edge source="BEL" target="THA">
      <data key="d0">2054897</data>
    </edge>
    <edge source="BEL" target="TGO">
      <data key="d0">681679</data>
    </edge>
    <edge source="BEL" target="ARE">
      <data key="d0">2556462</data>
    </edge>
    <edge source="BEL" target="UKR">
      <data key="d0">24343510</data>
    </edge>
    <edge source="BEL" target="MKD">
      <data key="d0">97660</data>
    </edge>
    <edge source="BEL" target="GBR">
      <data key="d0">340721274</data>
    </edge>
    <edge source="BEL" target="USA">
      <data key="d0">343695</data>
    </edge>
    <edge source="BOL" target="ECU">
      <data key="d0">418800</data>
    </edge>
    <edge source="BOL" target="PER">
      <data key="d0">1914370</data>
    </edge>
    <edge source="BRA" target="ALB">
      <data key="d0">29079233</data>
    </edge>
    <edge source="BRA" target="DZA">
      <data key="d0">142299322</data>
    </edge>
    <edge source="BRA" target="AZE">
      <data key="d0">15518073</data>
    </edge>
    <edge source="BRA" target="ARG">
      <data key="d0">71068070</data>
    </edge>
    <edge source="BRA" target="AUS">
      <data key="d0">1073397</data>
    </edge>
    <edge source="BRA" target="AUT">
      <data key="d0">297605</data>
    </edge>
    <edge source="BRA" target="ARM">
      <data key="d0">22696816</data>
    </edge>
    <edge source="BRA" target="BEL">
      <data key="d0">35107531</data>
    </edge>
    <edge source="BRA" target="BOL">
      <data key="d0">4037456</data>
    </edge>
    <edge source="BRA" target="BGR">
      <data key="d0">3858907</data>
    </edge>
    <edge source="BRA" target="BLR">
      <data key="d0">163831</data>
    </edge>
    <edge source="BRA" target="CAN">
      <data key="d0">54474266</data>
    </edge>
    <edge source="BRA" target="CAF">
      <data key="d0">161778</data>
    </edge>
    <edge source="BRA" target="LKA">
      <data key="d0">933057</data>
    </edge>
    <edge source="BRA" target="CHL">
      <data key="d0">33529847</data>
    </edge>
    <edge source="BRA" target="CHN">
      <data key="d0">40726443</data>
    </edge>
    <edge source="BRA" target="HRV">
      <data key="d0">18823958</data>
    </edge>
    <edge source="BRA" target="CZE">
      <data key="d0">7560102</data>
    </edge>
    <edge source="BRA" target="BEN">
      <data key="d0">28261955</data>
    </edge>
    <edge source="BRA" target="DNK">
      <data key="d0">4655692</data>
    </edge>
    <edge source="BRA" target="ECU">
      <data key="d0">2682917</data>
    </edge>
    <edge source="BRA" target="FIN">
      <data key="d0">6852227</data>
    </edge>
    <edge source="BRA" target="FRA">
      <data key="d0">60366071</data>
    </edge>
    <edge source="BRA" target="GEO">
      <data key="d0">23010385</data>
    </edge>
    <edge source="BRA" target="GMB">
      <data key="d0">3305241</data>
    </edge>
    <edge source="BRA" target="DEU">
      <data key="d0">395019048</data>
    </edge>
    <edge source="BRA" target="GHA">
      <data key="d0">35754522</data>
    </edge>
    <edge source="BRA" target="GRC">
      <data key="d0">1995139</data>
    </edge>
    <edge source="BRA" target="HKG">
      <data key="d0">1291818493</data>
    </edge>
    <edge source="BRA" target="HUN">
      <data key="d0">1675783</data>
    </edge>
    <edge source="BRA" target="IRL">
      <data key="d0">24162163</data>
    </edge>
    <edge source="BRA" target="ISR">
      <data key="d0">91264153</data>
    </edge>
    <edge source="BRA" target="ITA">
      <data key="d0">179199534</data>
    </edge>
    <edge source="BRA" target="CIV">
      <data key="d0">6442653</data>
    </edge>
    <edge source="BRA" target="JAM">
      <data key="d0">9098450</data>
    </edge>
    <edge source="BRA" target="JPN">
      <data key="d0">651065530</data>
    </edge>
    <edge source="BRA" target="KAZ">
      <data key="d0">18073179</data>
    </edge>
    <edge source="BRA" target="JOR">
      <data key="d0">110438042</data>
    </edge>
    <edge source="BRA" target="KOR">
      <data key="d0">72913383</data>
    </edge>
    <edge source="BRA" target="KGZ">
      <data key="d0">4871557</data>
    </edge>
    <edge source="BRA" target="LBN">
      <data key="d0">122493391</data>
    </edge>
    <edge source="BRA" target="LVA">
      <data key="d0">63100</data>
    </edge>
    <edge source="BRA" target="LTU">
      <data key="d0">230076</data>
    </edge>
    <edge source="BRA" target="MDG">
      <data key="d0">179444</data>
    </edge>
    <edge source="BRA" target="MYS">
      <data key="d0">3736078</data>
    </edge>
    <edge source="BRA" target="MRT">
      <data key="d0">9476990</data>
    </edge>
    <edge source="BRA" target="MUS">
      <data key="d0">3772633</data>
    </edge>
    <edge source="BRA" target="MEX">
      <data key="d0">207392</data>
    </edge>
    <edge source="BRA" target="MDA">
      <data key="d0">19254135</data>
    </edge>
    <edge source="BRA" target="MAR">
      <data key="d0">1178341</data>
    </edge>
    <edge source="BRA" target="MOZ">
      <data key="d0">13498772</data>
    </edge>
    <edge source="BRA" target="OMN">
      <data key="d0">83694487</data>
    </edge>
    <edge source="BRA" target="NAM">
      <data key="d0">2011383</data>
    </edge>
    <edge source="BRA" target="NLD">
      <data key="d0">972350772</data>
    </edge>
    <edge source="BRA" target="NZL">
      <data key="d0">799884</data>
    </edge>
    <edge source="BRA" target="NER">
      <data key="d0">54652</data>
    </edge>
    <edge source="BRA" target="NOR">
      <data key="d0">3642398</data>
    </edge>
    <edge source="BRA" target="PAK">
      <data key="d0">767576</data>
    </edge>
    <edge source="BRA" target="PAN">
      <data key="d0">579086</data>
    </edge>
    <edge source="BRA" target="PRY">
      <data key="d0">3749694</data>
    </edge>
    <edge source="BRA" target="PER">
      <data key="d0">12082130</data>
    </edge>
    <edge source="BRA" target="PHL">
      <data key="d0">40435434</data>
    </edge>
    <edge source="BRA" target="POL">
      <data key="d0">178789</data>
    </edge>
    <edge source="BRA" target="PRT">
      <data key="d0">18039865</data>
    </edge>
    <edge source="BRA" target="ROU">
      <data key="d0">20285849</data>
    </edge>
    <edge source="BRA" target="RUS">
      <data key="d0">1606461424</data>
    </edge>
    <edge source="BRA" target="SAU">
      <data key="d0">855056373</data>
    </edge>
    <edge source="BRA" target="SEN">
      <data key="d0">2067758</data>
    </edge>
    <edge source="BRA" target="SRB">
      <data key="d0">11215975</data>
    </edge>
    <edge source="BRA" target="SGP">
      <data key="d0">210859579</data>
    </edge>
    <edge source="BRA" target="SVK">
      <data key="d0">634717</data>
    </edge>
    <edge source="BRA" target="VNM">
      <data key="d0">36649815</data>
    </edge>
    <edge source="BRA" target="SVN">
      <data key="d0">24914</data>
    </edge>
    <edge source="BRA" target="ZAF">
      <data key="d0">144372060</data>
    </edge>
    <edge source="BRA" target="ESP">
      <data key="d0">84863650</data>
    </edge>
    <edge source="BRA" target="SWE">
      <data key="d0">18347738</data>
    </edge>
    <edge source="BRA" target="CHE">
      <data key="d0">65019741</data>
    </edge>
    <edge source="BRA" target="TGO">
      <data key="d0">1612136</data>
    </edge>
    <edge source="BRA" target="ARE">
      <data key="d0">394632864</data>
    </edge>
    <edge source="BRA" target="TUN">
      <data key="d0">6464013</data>
    </edge>
    <edge source="BRA" target="TUR">
      <data key="d0">31322976</data>
    </edge>
    <edge source="BRA" target="UKR">
      <data key="d0">117755517</data>
    </edge>
    <edge source="BRA" target="MKD">
      <data key="d0">28127774</data>
    </edge>
    <edge source="BRA" target="EGY">
      <data key="d0">288185451</data>
    </edge>
    <edge source="BRA" target="GBR">
      <data key="d0">317117511</data>
    </edge>
    <edge source="BRA" target="TZA">
      <data key="d0">342487</data>
    </edge>
    <edge source="BRA" target="USA">
      <data key="d0">240879962</data>
    </edge>
    <edge source="BRA" target="URY">
      <data key="d0">25707598</data>
    </edge>
    <edge source="BGR" target="ALB">
      <data key="d0">36963</data>
    </edge>
    <edge source="BGR" target="AUS">
      <data key="d0">36696</data>
    </edge>
    <edge source="BGR" target="AUT">
      <data key="d0">196695</data>
    </edge>
    <edge source="BGR" target="BEL">
      <data key="d0">16831395</data>
    </edge>
    <edge source="BGR" target="HRV">
      <data key="d0">4863766</data>
    </edge>
    <edge source="BGR" target="CZE">
      <data key="d0">1433377</data>
    </edge>
    <edge source="BGR" target="DNK">
      <data key="d0">30478</data>
    </edge>
    <edge source="BGR" target="FRA">
      <data key="d0">70133427</data>
    </edge>
    <edge source="BGR" target="GEO">
      <data key="d0">115804</data>
    </edge>
    <edge source="BGR" target="DEU">
      <data key="d0">1155085</data>
    </edge>
    <edge source="BGR" target="GRC">
      <data key="d0">30669491</data>
    </edge>
    <edge source="BGR" target="HKG">
      <data key="d0">49497</data>
    </edge>
    <edge source="BGR" target="HUN">
      <data key="d0">1390918</data>
    </edge>
    <edge source="BGR" target="ISR">
      <data key="d0">91000</data>
    </edge>
    <edge source="BGR" target="ITA">
      <data key="d0">13370762</data>
    </edge>
    <edge source="BGR" target="KAZ">
      <data key="d0">17446</data>
    </edge>
    <edge source="BGR" target="NLD">
      <data key="d0">2886922</data>
    </edge>
    <edge source="BGR" target="NOR">
      <data key="d0">123616</data>
    </edge>
    <edge source="BGR" target="PAN">
      <data key="d0">13415</data>
    </edge>
    <edge source="BGR" target="POL">
      <data key="d0">428909</data>
    </edge>
    <edge source="BGR" target="ROU">
      <data key="d0">34658282</data>
    </edge>
    <edge source="BGR" target="RUS">
      <data key="d0">382532</data>
    </edge>
    <edge source="BGR" target="SRB">
      <data key="d0">15343</data>
    </edge>
    <edge source="BGR" target="SVK">
      <data key="d0">828963</data>
    </edge>
    <edge source="BGR" target="VNM">
      <data key="d0">134866</data>
    </edge>
    <edge source="BGR" target="ESP">
      <data key="d0">1869228</data>
    </edge>
    <edge source="BGR" target="SWE">
      <data key="d0">369846</data>
    </edge>
    <edge source="BGR" target="CHE">
      <data key="d0">271753</data>
    </edge>
    <edge source="BGR" target="TUR">
      <data key="d0">22394</data>
    </edge>
    <edge source="BGR" target="UKR">
      <data key="d0">18217</data>
    </edge>
    <edge source="BGR" target="MKD">
      <data key="d0">578377</data>
    </edge>
    <edge source="BGR" target="GBR">
      <data key="d0">3248796</data>
    </edge>
    <edge source="CAN" target="ALB">
      <data key="d0">3447464</data>
    </edge>
    <edge source="CAN" target="AZE">
      <data key="d0">1397992</data>
    </edge>
    <edge source="CAN" target="AUS">
      <data key="d0">121599132</data>
    </edge>
    <edge source="CAN" target="AUT">
      <data key="d0">264029</data>
    </edge>
    <edge source="CAN" target="ARM">
      <data key="d0">4939575</data>
    </edge>
    <edge source="CAN" target="BEL">
      <data key="d0">10547638</data>
    </edge>
    <edge source="CAN" target="KHM">
      <data key="d0">50339</data>
    </edge>
    <edge source="CAN" target="LKA">
      <data key="d0">52255</data>
    </edge>
    <edge source="CAN" target="CHL">
      <data key="d0">7876447</data>
    </edge>
    <edge source="CAN" target="CHN">
      <data key="d0">28361482</data>
    </edge>
    <edge source="CAN" target="COL">
      <data key="d0">7061408</data>
    </edge>
    <edge source="CAN" target="CRI">
      <data key="d0">1611346</data>
    </edge>
    <edge source="CAN" target="HRV">
      <data key="d0">684378</data>
    </edge>
    <edge source="CAN" target="BEN">
      <data key="d0">2891867</data>
    </edge>
    <edge source="CAN" target="ECU">
      <data key="d0">1094946</data>
    </edge>
    <edge source="CAN" target="SLV">
      <data key="d0">418323</data>
    </edge>
    <edge source="CAN" target="FIN">
      <data key="d0">1517408</data>
    </edge>
    <edge source="CAN" target="FRA">
      <data key="d0">33072293</data>
    </edge>
    <edge source="CAN" target="GEO">
      <data key="d0">2993489</data>
    </edge>
    <edge source="CAN" target="GMB">
      <data key="d0">17000</data>
    </edge>
    <edge source="CAN" target="DEU">
      <data key="d0">1402017</data>
    </edge>
    <edge source="CAN" target="GHA">
      <data key="d0">4507867</data>
    </edge>
    <edge source="CAN" target="GRC">
      <data key="d0">1449216</data>
    </edge>
    <edge source="CAN" target="GTM">
      <data key="d0">1184958</data>
    </edge>
    <edge source="CAN" target="HND">
      <data key="d0">112089</data>
    </edge>
    <edge source="CAN" target="HKG">
      <data key="d0">148655532</data>
    </edge>
    <edge source="CAN" target="HUN">
      <data key="d0">63761</data>
    </edge>
    <edge source="CAN" target="IDN">
      <data key="d0">3396897</data>
    </edge>
    <edge source="CAN" target="IRL">
      <data key="d0">68690</data>
    </edge>
    <edge source="CAN" target="ITA">
      <data key="d0">358249</data>
    </edge>
    <edge source="CAN" target="CIV">
      <data key="d0">1050428</data>
    </edge>
    <edge source="CAN" target="JAM">
      <data key="d0">6427434</data>
    </edge>
    <edge source="CAN" target="JPN">
      <data key="d0">797129680</data>
    </edge>
    <edge source="CAN" target="KAZ">
      <data key="d0">6531126</data>
    </edge>
    <edge source="CAN" target="KOR">
      <data key="d0">110305002</data>
    </edge>
    <edge source="CAN" target="KGZ">
      <data key="d0">216259</data>
    </edge>
    <edge source="CAN" target="LBN">
      <data key="d0">83844</data>
    </edge>
    <edge source="CAN" target="LVA">
      <data key="d0">1023065</data>
    </edge>
    <edge source="CAN" target="LTU">
      <data key="d0">3175178</data>
    </edge>
    <edge source="CAN" target="MWI">
      <data key="d0">20540</data>
    </edge>
    <edge source="CAN" target="MYS">
      <data key="d0">2958367</data>
    </edge>
    <edge source="CAN" target="MUS">
      <data key="d0">547838</data>
    </edge>
    <edge source="CAN" target="MEX">
      <data key="d0">175780157</data>
    </edge>
    <edge source="CAN" target="MDA">
      <data key="d0">703960</data>
    </edge>
    <edge source="CAN" target="MAR">
      <data key="d0">59161</data>
    </edge>
    <edge source="CAN" target="NLD">
      <data key="d0">2626858</data>
    </edge>
    <edge source="CAN" target="NZL">
      <data key="d0">23939098</data>
    </edge>
    <edge source="CAN" target="PAK">
      <data key="d0">336928</data>
    </edge>
    <edge source="CAN" target="PAN">
      <data key="d0">4764130</data>
    </edge>
    <edge source="CAN" target="PER">
      <data key="d0">154145</data>
    </edge>
    <edge source="CAN" target="PHL">
      <data key="d0">64485650</data>
    </edge>
    <edge source="CAN" target="POL">
      <data key="d0">674243</data>
    </edge>
    <edge source="CAN" target="ROU">
      <data key="d0">154801</data>
    </edge>
    <edge source="CAN" target="RUS">
      <data key="d0">86945348</data>
    </edge>
    <edge source="CAN" target="SAU">
      <data key="d0">205077</data>
    </edge>
    <edge source="CAN" target="SEN">
      <data key="d0">793418</data>
    </edge>
    <edge source="CAN" target="SRB">
      <data key="d0">364321</data>
    </edge>
    <edge source="CAN" target="IND">
      <data key="d0">683884</data>
    </edge>
    <edge source="CAN" target="SGP">
      <data key="d0">8686251</data>
    </edge>
    <edge source="CAN" target="SVK">
      <data key="d0">55490</data>
    </edge>
    <edge source="CAN" target="VNM">
      <data key="d0">11856662</data>
    </edge>
    <edge source="CAN" target="ZAF">
      <data key="d0">31948250</data>
    </edge>
    <edge source="CAN" target="ESP">
      <data key="d0">254217</data>
    </edge>
    <edge source="CAN" target="CHE">
      <data key="d0">25523045</data>
    </edge>
    <edge source="CAN" target="THA">
      <data key="d0">387195</data>
    </edge>
    <edge source="CAN" target="TGO">
      <data key="d0">62104</data>
    </edge>
    <edge source="CAN" target="ARE">
      <data key="d0">2309684</data>
    </edge>
    <edge source="CAN" target="TUR">
      <data key="d0">46661</data>
    </edge>
    <edge source="CAN" target="UKR">
      <data key="d0">13242146</data>
    </edge>
    <edge source="CAN" target="MKD">
      <data key="d0">12051961</data>
    </edge>
    <edge source="CAN" target="EGY">
      <data key="d0">110535</data>
    </edge>
    <edge source="CAN" target="GBR">
      <data key="d0">730586</data>
    </edge>
    <edge source="CAN" target="TZA">
      <data key="d0">64120</data>
    </edge>
    <edge source="CAN" target="USA">
      <data key="d0">1766905786</data>
    </edge>
    <edge source="CAN" target="URY">
      <data key="d0">39407</data>
    </edge>
    <edge source="CHL" target="ARG">
      <data key="d0">4438605</data>
    </edge>
    <edge source="CHL" target="ARM">
      <data key="d0">33672</data>
    </edge>
    <edge source="CHL" target="BEL">
      <data key="d0">451265</data>
    </edge>
    <edge source="CHL" target="CMR">
      <data key="d0">71080</data>
    </edge>
    <edge source="CHL" target="CAN">
      <data key="d0">15623226</data>
    </edge>
    <edge source="CHL" target="CHN">
      <data key="d0">15284736</data>
    </edge>
    <edge source="CHL" target="COL">
      <data key="d0">12341304</data>
    </edge>
    <edge source="CHL" target="CRI">
      <data key="d0">408774</data>
    </edge>
    <edge source="CHL" target="HRV">
      <data key="d0">17321596</data>
    </edge>
    <edge source="CHL" target="BEN">
      <data key="d0">1426902</data>
    </edge>
    <edge source="CHL" target="DNK">
      <data key="d0">3033705</data>
    </edge>
    <edge source="CHL" target="ECU">
      <data key="d0">5938550</data>
    </edge>
    <edge source="CHL" target="FIN">
      <data key="d0">53366</data>
    </edge>
    <edge source="CHL" target="FRA">
      <data key="d0">3095890</data>
    </edge>
    <edge source="CHL" target="DEU">
      <data key="d0">51435900</data>
    </edge>
    <edge source="CHL" target="GHA">
      <data key="d0">1254028</data>
    </edge>
    <edge source="CHL" target="HKG">
      <data key="d0">23183318</data>
    </edge>
    <edge source="CHL" target="IRL">
      <data key="d0">1670783</data>
    </edge>
    <edge source="CHL" target="ITA">
      <data key="d0">25850067</data>
    </edge>
    <edge source="CHL" target="JPN">
      <data key="d0">145669947</data>
    </edge>
    <edge source="CHL" target="KOR">
      <data key="d0">114619941</data>
    </edge>
    <edge source="CHL" target="MYS">
      <data key="d0">201600</data>
    </edge>
    <edge source="CHL" target="MEX">
      <data key="d0">80207442</data>
    </edge>
    <edge source="CHL" target="NLD">
      <data key="d0">26113164</data>
    </edge>
    <edge source="CHL" target="PAN">
      <data key="d0">431946</data>
    </edge>
    <edge source="CHL" target="PER">
      <data key="d0">10014126</data>
    </edge>
    <edge source="CHL" target="PRT">
      <data key="d0">68557</data>
    </edge>
    <edge source="CHL" target="ROU">
      <data key="d0">108189</data>
    </edge>
    <edge source="CHL" target="RUS">
      <data key="d0">2506217</data>
    </edge>
    <edge source="CHL" target="SGP">
      <data key="d0">4794641</data>
    </edge>
    <edge source="CHL" target="VNM">
      <data key="d0">872375</data>
    </edge>
    <edge source="CHL" target="ZAF">
      <data key="d0">496375</data>
    </edge>
    <edge source="CHL" target="ESP">
      <data key="d0">20325620</data>
    </edge>
    <edge source="CHL" target="SWE">
      <data key="d0">2484399</data>
    </edge>
    <edge source="CHL" target="CHE">
      <data key="d0">11056</data>
    </edge>
    <edge source="CHL" target="TGO">
      <data key="d0">15985</data>
    </edge>
    <edge source="CHL" target="ARE">
      <data key="d0">44581</data>
    </edge>
    <edge source="CHL" target="GBR">
      <data key="d0">57034466</data>
    </edge>
    <edge source="CHL" target="USA">
      <data key="d0">28957778</data>
    </edge>
    <edge source="CHL" target="URY">
      <data key="d0">1115055</data>
    </edge>
    <edge source="CHN" target="ALB">
      <data key="d0">3038885</data>
    </edge>
    <edge source="CHN" target="AZE">
      <data key="d0">2187628</data>
    </edge>
    <edge source="CHN" target="AUS">
      <data key="d0">1005840</data>
    </edge>
    <edge source="CHN" target="ARM">
      <data key="d0">1078083</data>
    </edge>
    <edge source="CHN" target="BEL">
      <data key="d0">24113788</data>
    </edge>
    <edge source="CHN" target="BRA">
      <data key="d0">15350</data>
    </edge>
    <edge source="CHN" target="BLR">
      <data key="d0">770180</data>
    </edge>
    <edge source="CHN" target="KHM">
      <data key="d0">54051</data>
    </edge>
    <edge source="CHN" target="CMR">
      <data key="d0">73398</data>
    </edge>
    <edge source="CHN" target="CAN">
      <data key="d0">132515</data>
    </edge>
    <edge source="CHN" target="CHL">
      <data key="d0">23507</data>
    </edge>
    <edge source="CHN" target="CZE">
      <data key="d0">257153</data>
    </edge>
    <edge source="CHN" target="DNK">
      <data key="d0">433512</data>
    </edge>
    <edge source="CHN" target="ECU">
      <data key="d0">15414</data>
    </edge>
    <edge source="CHN" target="FRA">
      <data key="d0">108514</data>
    </edge>
    <edge source="CHN" target="GEO">
      <data key="d0">553181</data>
    </edge>
    <edge source="CHN" target="GMB">
      <data key="d0">119604</data>
    </edge>
    <edge source="CHN" target="DEU">
      <data key="d0">26142613</data>
    </edge>
    <edge source="CHN" target="GHA">
      <data key="d0">89240</data>
    </edge>
    <edge source="CHN" target="HKG">
      <data key="d0">709852676</data>
    </edge>
    <edge source="CHN" target="IDN">
      <data key="d0">3587147</data>
    </edge>
    <edge source="CHN" target="IRL">
      <data key="d0">701962</data>
    </edge>
    <edge source="CHN" target="ISR">
      <data key="d0">1926647</data>
    </edge>
    <edge source="CHN" target="ITA">
      <data key="d0">65019</data>
    </edge>
    <edge source="CHN" target="JPN">
      <data key="d0">824867519</data>
    </edge>
    <edge source="CHN" target="JOR">
      <data key="d0">17859263</data>
    </edge>
    <edge source="CHN" target="KOR">
      <data key="d0">21118695</data>
    </edge>
    <edge source="CHN" target="KGZ">
      <data key="d0">50676118</data>
    </edge>
    <edge source="CHN" target="LBN">
      <data key="d0">2780186</data>
    </edge>
    <edge source="CHN" target="MYS">
      <data key="d0">54763756</data>
    </edge>
    <edge source="CHN" target="MRT">
      <data key="d0">21666</data>
    </edge>
    <edge source="CHN" target="MUS">
      <data key="d0">1231915</data>
    </edge>
    <edge source="CHN" target="MEX">
      <data key="d0">1490900</data>
    </edge>
    <edge source="CHN" target="MOZ">
      <data key="d0">74568</data>
    </edge>
    <edge source="CHN" target="OMN">
      <data key="d0">91640</data>
    </edge>
    <edge source="CHN" target="NLD">
      <data key="d0">7701115</data>
    </edge>
    <edge source="CHN" target="NZL">
      <data key="d0">148421</data>
    </edge>
    <edge source="CHN" target="PAK">
      <data key="d0">20854</data>
    </edge>
    <edge source="CHN" target="PHL">
      <data key="d0">14875350</data>
    </edge>
    <edge source="CHN" target="RUS">
      <data key="d0">14720771</data>
    </edge>
    <edge source="CHN" target="IND">
      <data key="d0">14628</data>
    </edge>
    <edge source="CHN" target="SGP">
      <data key="d0">25743891</data>
    </edge>
    <edge source="CHN" target="VNM">
      <data key="d0">245974</data>
    </edge>
    <edge source="CHN" target="ESP">
      <data key="d0">324710</data>
    </edge>
    <edge source="CHN" target="SWE">
      <data key="d0">71930</data>
    </edge>
    <edge source="CHN" target="CHE">
      <data key="d0">70143</data>
    </edge>
    <edge source="CHN" target="THA">
      <data key="d0">316644</data>
    </edge>
    <edge source="CHN" target="TGO">
      <data key="d0">142737</data>
    </edge>
    <edge source="CHN" target="ARE">
      <data key="d0">3594575</data>
    </edge>
    <edge source="CHN" target="TUR">
      <data key="d0">1478125</data>
    </edge>
    <edge source="CHN" target="UKR">
      <data key="d0">1171297</data>
    </edge>
    <edge source="CHN" target="GBR">
      <data key="d0">7950021</data>
    </edge>
    <edge source="CHN" target="USA">
      <data key="d0">20827488</data>
    </edge>
    <edge source="COL" target="CHN">
      <data key="d0">146769</data>
    </edge>
    <edge source="COL" target="ECU">
      <data key="d0">960554</data>
    </edge>
    <edge source="COL" target="DEU">
      <data key="d0">36331</data>
    </edge>
    <edge source="COL" target="HKG">
      <data key="d0">1721777</data>
    </edge>
    <edge source="COL" target="PER">
      <data key="d0">92075</data>
    </edge>
    <edge source="COL" target="VNM">
      <data key="d0">368108</data>
    </edge>
    <edge source="COL" target="ESP">
      <data key="d0">11906</data>
    </edge>
    <edge source="COL" target="USA">
      <data key="d0">373110</data>
    </edge>
    <edge source="HRV" target="AUS">
      <data key="d0">1472111</data>
    </edge>
    <edge source="HRV" target="AUT">
      <data key="d0">8231318</data>
    </edge>
    <edge source="HRV" target="BRA">
      <data key="d0">61095</data>
    </edge>
    <edge source="HRV" target="CAN">
      <data key="d0">274909</data>
    </edge>
    <edge source="HRV" target="CHN">
      <data key="d0">38681</data>
    </edge>
    <edge source="HRV" target="DNK">
      <data key="d0">63347</data>
    </edge>
    <edge source="HRV" target="FRA">
      <data key="d0">118237</data>
    </edge>
    <edge source="HRV" target="DEU">
      <data key="d0">1865554</data>
    </edge>
    <edge source="HRV" target="GRC">
      <data key="d0">37107</data>
    </edge>
    <edge source="HRV" target="HUN">
      <data key="d0">174791</data>
    </edge>
    <edge source="HRV" target="ITA">
      <data key="d0">8527234</data>
    </edge>
    <edge source="HRV" target="NLD">
      <data key="d0">148639</data>
    </edge>
    <edge source="HRV" target="NZL">
      <data key="d0">15242</data>
    </edge>
    <edge source="HRV" target="SRB">
      <data key="d0">2539612</data>
    </edge>
    <edge source="HRV" target="SVK">
      <data key="d0">33207</data>
    </edge>
    <edge source="HRV" target="VNM">
      <data key="d0">25571</data>
    </edge>
    <edge source="HRV" target="SVN">
      <data key="d0">6804571</data>
    </edge>
    <edge source="HRV" target="ESP">
      <data key="d0">92105</data>
    </edge>
    <edge source="HRV" target="SWE">
      <data key="d0">1126714</data>
    </edge>
    <edge source="HRV" target="CHE">
      <data key="d0">1083353</data>
    </edge>
    <edge source="HRV" target="MKD">
      <data key="d0">2039670</data>
    </edge>
    <edge source="HRV" target="GBR">
      <data key="d0">4289791</data>
    </edge>
    <edge source="HRV" target="USA">
      <data key="d0">744124</data>
    </edge>
    <edge source="BEN" target="NER">
      <data key="d0">105517</data>
    </edge>
    <edge source="DNK" target="DZA">
      <data key="d0">3505399</data>
    </edge>
    <edge source="DNK" target="AZE">
      <data key="d0">191470</data>
    </edge>
    <edge source="DNK" target="ARG">
      <data key="d0">39887</data>
    </edge>
    <edge source="DNK" target="AUS">
      <data key="d0">171301122</data>
    </edge>
    <edge source="DNK" target="AUT">
      <data key="d0">1316376</data>
    </edge>
    <edge source="DNK" target="BEL">
      <data key="d0">7574866</data>
    </edge>
    <edge source="DNK" target="BGR">
      <data key="d0">8450190</data>
    </edge>
    <edge source="DNK" target="BLR">
      <data key="d0">234760</data>
    </edge>
    <edge source="DNK" target="CAN">
      <data key="d0">6481961</data>
    </edge>
    <edge source="DNK" target="CHL">
      <data key="d0">51661</data>
    </edge>
    <edge source="DNK" target="CHN">
      <data key="d0">123906266</data>
    </edge>
    <edge source="DNK" target="HRV">
      <data key="d0">18795945</data>
    </edge>
    <edge source="DNK" target="CZE">
      <data key="d0">11677316</data>
    </edge>
    <edge source="DNK" target="ETH">
      <data key="d0">47212</data>
    </edge>
    <edge source="DNK" target="EST">
      <data key="d0">18199309</data>
    </edge>
    <edge source="DNK" target="FIN">
      <data key="d0">40225559</data>
    </edge>
    <edge source="DNK" target="FRA">
      <data key="d0">93241845</data>
    </edge>
    <edge source="DNK" target="GEO">
      <data key="d0">130301</data>
    </edge>
    <edge source="DNK" target="GMB">
      <data key="d0">3586251</data>
    </edge>
    <edge source="DNK" target="DEU">
      <data key="d0">810300304</data>
    </edge>
    <edge source="DNK" target="GHA">
      <data key="d0">501418</data>
    </edge>
    <edge source="DNK" target="GRC">
      <data key="d0">49572109</data>
    </edge>
    <edge source="DNK" target="HKG">
      <data key="d0">45119786</data>
    </edge>
    <edge source="DNK" target="HUN">
      <data key="d0">3689722</data>
    </edge>
    <edge source="DNK" target="IDN">
      <data key="d0">10954</data>
    </edge>
    <edge source="DNK" target="IRL">
      <data key="d0">39112195</data>
    </edge>
    <edge source="DNK" target="ITA">
      <data key="d0">361070326</data>
    </edge>
    <edge source="DNK" target="CIV">
      <data key="d0">31625</data>
    </edge>
    <edge source="DNK" target="JPN">
      <data key="d0">637598328</data>
    </edge>
    <edge source="DNK" target="JOR">
      <data key="d0">876673</data>
    </edge>
    <edge source="DNK" target="KOR">
      <data key="d0">31955262</data>
    </edge>
    <edge source="DNK" target="LBN">
      <data key="d0">2077794</data>
    </edge>
    <edge source="DNK" target="LVA">
      <data key="d0">8741852</data>
    </edge>
    <edge source="DNK" target="LTU">
      <data key="d0">14677302</data>
    </edge>
    <edge source="DNK" target="MYS">
      <data key="d0">20600952</data>
    </edge>
    <edge source="DNK" target="MRT">
      <data key="d0">125228</data>
    </edge>
    <edge source="DNK" target="MUS">
      <data key="d0">1122979</data>
    </edge>
    <edge source="DNK" target="MEX">
      <data key="d0">2089483</data>
    </edge>
    <edge source="DNK" target="MAR">
      <data key="d0">18826</data>
    </edge>
    <edge source="DNK" target="OMN">
      <data key="d0">832773</data>
    </edge>
    <edge source="DNK" target="NLD">
      <data key="d0">50164086</data>
    </edge>
    <edge source="DNK" target="NZL">
      <data key="d0">3964483</data>
    </edge>
    <edge source="DNK" target="NOR">
      <data key="d0">16890112</data>
    </edge>
    <edge source="DNK" target="PAK">
      <data key="d0">48412</data>
    </edge>
    <edge source="DNK" target="PAN">
      <data key="d0">6134061</data>
    </edge>
    <edge source="DNK" target="PER">
      <data key="d0">432592</data>
    </edge>
    <edge source="DNK" target="PHL">
      <data key="d0">2389754</data>
    </edge>
    <edge source="DNK" target="POL">
      <data key="d0">350706695</data>
    </edge>
    <edge source="DNK" target="PRT">
      <data key="d0">14271035</data>
    </edge>
    <edge source="DNK" target="ROU">
      <data key="d0">39681195</data>
    </edge>
    <edge source="DNK" target="RUS">
      <data key="d0">217097618</data>
    </edge>
    <edge source="DNK" target="SAU">
      <data key="d0">2790685</data>
    </edge>
    <edge source="DNK" target="SRB">
      <data key="d0">861435</data>
    </edge>
    <edge source="DNK" target="IND">
      <data key="d0">274757</data>
    </edge>
    <edge source="DNK" target="SGP">
      <data key="d0">12794080</data>
    </edge>
    <edge source="DNK" target="SVK">
      <data key="d0">2557049</data>
    </edge>
    <edge source="DNK" target="VNM">
      <data key="d0">2003493</data>
    </edge>
    <edge source="DNK" target="SVN">
      <data key="d0">1157122</data>
    </edge>
    <edge source="DNK" target="ZAF">
      <data key="d0">1329855</data>
    </edge>
    <edge source="DNK" target="ESP">
      <data key="d0">134936998</data>
    </edge>
    <edge source="DNK" target="SWE">
      <data key="d0">402255880</data>
    </edge>
    <edge source="DNK" target="CHE">
      <data key="d0">9363582</data>
    </edge>
    <edge source="DNK" target="THA">
      <data key="d0">633141</data>
    </edge>
    <edge source="DNK" target="TGO">
      <data key="d0">54024</data>
    </edge>
    <edge source="DNK" target="ARE">
      <data key="d0">10448705</data>
    </edge>
    <edge source="DNK" target="TUR">
      <data key="d0">324946</data>
    </edge>
    <edge source="DNK" target="UGA">
      <data key="d0">24086</data>
    </edge>
    <edge source="DNK" target="UKR">
      <data key="d0">2222503</data>
    </edge>
    <edge source="DNK" target="EGY">
      <data key="d0">41135</data>
    </edge>
    <edge source="DNK" target="GBR">
      <data key="d0">929610232</data>
    </edge>
    <edge source="DNK" target="USA">
      <data key="d0">150970119</data>
    </edge>
    <edge source="DNK" target="URY">
      <data key="d0">192242</data>
    </edge>
    <edge source="ECU" target="COL">
      <data key="d0">356787</data>
    </edge>
    <edge source="ECU" target="HKG">
      <data key="d0">378110</data>
    </edge>
    <edge source="ECU" target="ITA">
      <data key="d0">27300</data>
    </edge>
    <edge source="ECU" target="VNM">
      <data key="d0">45500</data>
    </edge>
    <edge source="ECU" target="ESP">
      <data key="d0">21331</data>
    </edge>
    <edge source="ECU" target="USA">
      <data key="d0">31264</data>
    </edge>
    <edge source="FIN" target="BEL">
      <data key="d0">10854</data>
    </edge>
    <edge source="FIN" target="CAN">
      <data key="d0">2367015</data>
    </edge>
    <edge source="FIN" target="CHN">
      <data key="d0">671830</data>
    </edge>
    <edge source="FIN" target="CZE">
      <data key="d0">153125</data>
    </edge>
    <edge source="FIN" target="BEN">
      <data key="d0">53607</data>
    </edge>
    <edge source="FIN" target="DNK">
      <data key="d0">603181</data>
    </edge>
    <edge source="FIN" target="EST">
      <data key="d0">21941503</data>
    </edge>
    <edge source="FIN" target="FRA">
      <data key="d0">341594</data>
    </edge>
    <edge source="FIN" target="DEU">
      <data key="d0">4356184</data>
    </edge>
    <edge source="FIN" target="GHA">
      <data key="d0">15630</data>
    </edge>
    <edge source="FIN" target="GRC">
      <data key="d0">174755</data>
    </edge>
    <edge source="FIN" target="HKG">
      <data key="d0">4616417</data>
    </edge>
    <edge source="FIN" target="ITA">
      <data key="d0">1126641</data>
    </edge>
    <edge source="FIN" target="JPN">
      <data key="d0">11104528</data>
    </edge>
    <edge source="FIN" target="KOR">
      <data key="d0">11951475</data>
    </edge>
    <edge source="FIN" target="LVA">
      <data key="d0">1703546</data>
    </edge>
    <edge source="FIN" target="LTU">
      <data key="d0">3594524</data>
    </edge>
    <edge source="FIN" target="MYS">
      <data key="d0">42638</data>
    </edge>
    <edge source="FIN" target="NLD">
      <data key="d0">962066</data>
    </edge>
    <edge source="FIN" target="NZL">
      <data key="d0">14874195</data>
    </edge>
    <edge source="FIN" target="NOR">
      <data key="d0">426276</data>
    </edge>
    <edge source="FIN" target="POL">
      <data key="d0">977441</data>
    </edge>
    <edge source="FIN" target="ROU">
      <data key="d0">883388</data>
    </edge>
    <edge source="FIN" target="RUS">
      <data key="d0">43910513</data>
    </edge>
    <edge source="FIN" target="SGP">
      <data key="d0">220308</data>
    </edge>
    <edge source="FIN" target="SVK">
      <data key="d0">33974</data>
    </edge>
    <edge source="FIN" target="VNM">
      <data key="d0">805738</data>
    </edge>
    <edge source="FIN" target="ESP">
      <data key="d0">325317</data>
    </edge>
    <edge source="FIN" target="SWE">
      <data key="d0">31465880</data>
    </edge>
    <edge source="FIN" target="GBR">
      <data key="d0">43073</data>
    </edge>
    <edge source="FIN" target="USA">
      <data key="d0">3824758</data>
    </edge>
    <edge source="GEO" target="AZE">
      <data key="d0">83027</data>
    </edge>
    <edge source="GEO" target="ARM">
      <data key="d0">227771</data>
    </edge>
    <edge source="GMB" target="SEN">
      <data key="d0">22731</data>
    </edge>
    <edge source="PSE" target="ISR">
      <data key="d0">1075090</data>
    </edge>
    <edge source="PSE" target="JOR">
      <data key="d0">1927095</data>
    </edge>
    <edge source="PSE" target="SAU">
      <data key="d0">632906</data>
    </edge>
    <edge source="DEU" target="ALB">
      <data key="d0">145000</data>
    </edge>
    <edge source="DEU" target="DZA">
      <data key="d0">1844000</data>
    </edge>
    <edge source="DEU" target="AZE">
      <data key="d0">1088000</data>
    </edge>
    <edge source="DEU" target="ARG">
      <data key="d0">470000</data>
    </edge>
    <edge source="DEU" target="AUS">
      <data key="d0">478000</data>
    </edge>
    <edge source="DEU" target="AUT">
      <data key="d0">728373000</data>
    </edge>
    <edge source="DEU" target="ARM">
      <data key="d0">40000</data>
    </edge>
    <edge source="DEU" target="BEL">
      <data key="d0">292499000</data>
    </edge>
    <edge source="DEU" target="BRA">
      <data key="d0">118000</data>
    </edge>
    <edge source="DEU" target="BGR">
      <data key="d0">64877000</data>
    </edge>
    <edge source="DEU" target="BDI">
      <data key="d0">32000</data>
    </edge>
    <edge source="DEU" target="BLR">
      <data key="d0">10101000</data>
    </edge>
    <edge source="DEU" target="CMR">
      <data key="d0">83000</data>
    </edge>
    <edge source="DEU" target="CAN">
      <data key="d0">233000</data>
    </edge>
    <edge source="DEU" target="LKA">
      <data key="d0">38000</data>
    </edge>
    <edge source="DEU" target="CHL">
      <data key="d0">31000</data>
    </edge>
    <edge source="DEU" target="CHN">
      <data key="d0">8353000</data>
    </edge>
    <edge source="DEU" target="HRV">
      <data key="d0">41301000</data>
    </edge>
    <edge source="DEU" target="CZE">
      <data key="d0">272730000</data>
    </edge>
    <edge source="DEU" target="BEN">
      <data key="d0">4967000</data>
    </edge>
    <edge source="DEU" target="DNK">
      <data key="d0">671417000</data>
    </edge>
    <edge source="DEU" target="ECU">
      <data key="d0">10000</data>
    </edge>
    <edge source="DEU" target="EST">
      <data key="d0">14429000</data>
    </edge>
    <edge source="DEU" target="FIN">
      <data key="d0">81834000</data>
    </edge>
    <edge source="DEU" target="FRA">
      <data key="d0">1034502000</data>
    </edge>
    <edge source="DEU" target="GEO">
      <data key="d0">1100000</data>
    </edge>
    <edge source="DEU" target="GMB">
      <data key="d0">53000</data>
    </edge>
    <edge source="DEU" target="GHA">
      <data key="d0">2769000</data>
    </edge>
    <edge source="DEU" target="GRC">
      <data key="d0">232952000</data>
    </edge>
    <edge source="DEU" target="HND">
      <data key="d0">18000</data>
    </edge>
    <edge source="DEU" target="HKG">
      <data key="d0">190391000</data>
    </edge>
    <edge source="DEU" target="HUN">
      <data key="d0">189234000</data>
    </edge>
    <edge source="DEU" target="IRL">
      <data key="d0">128141000</data>
    </edge>
    <edge source="DEU" target="ISR">
      <data key="d0">27000</data>
    </edge>
    <edge source="DEU" target="ITA">
      <data key="d0">1421267000</data>
    </edge>
    <edge source="DEU" target="CIV">
      <data key="d0">1848000</data>
    </edge>
    <edge source="DEU" target="JPN">
      <data key="d0">1917000</data>
    </edge>
    <edge source="DEU" target="KAZ">
      <data key="d0">698000</data>
    </edge>
    <edge source="DEU" target="JOR">
      <data key="d0">83000</data>
    </edge>
    <edge source="DEU" target="KOR">
      <data key="d0">16000</data>
    </edge>
    <edge source="DEU" target="KGZ">
      <data key="d0">11000</data>
    </edge>
    <edge source="DEU" target="LBN">
      <data key="d0">1985000</data>
    </edge>
    <edge source="DEU" target="LVA">
      <data key="d0">27023000</data>
    </edge>
    <edge source="DEU" target="LTU">
      <data key="d0">69140000</data>
    </edge>
    <edge source="DEU" target="MYS">
      <data key="d0">186000</data>
    </edge>
    <edge source="DEU" target="MRT">
      <data key="d0">70000</data>
    </edge>
    <edge source="DEU" target="MUS">
      <data key="d0">31000</data>
    </edge>
    <edge source="DEU" target="MEX">
      <data key="d0">82000</data>
    </edge>
    <edge source="DEU" target="MDA">
      <data key="d0">2244000</data>
    </edge>
    <edge source="DEU" target="MAR">
      <data key="d0">38000</data>
    </edge>
    <edge source="DEU" target="OMN">
      <data key="d0">3546000</data>
    </edge>
    <edge source="DEU" target="NLD">
      <data key="d0">1319864000</data>
    </edge>
    <edge source="DEU" target="NZL">
      <data key="d0">16000</data>
    </edge>
    <edge source="DEU" target="NOR">
      <data key="d0">14174000</data>
    </edge>
    <edge source="DEU" target="PRY">
      <data key="d0">24000</data>
    </edge>
    <edge source="DEU" target="PHL">
      <data key="d0">6203000</data>
    </edge>
    <edge source="DEU" target="POL">
      <data key="d0">643984000</data>
    </edge>
    <edge source="DEU" target="PRT">
      <data key="d0">51383000</data>
    </edge>
    <edge source="DEU" target="ROU">
      <data key="d0">198009000</data>
    </edge>
    <edge source="DEU" target="RUS">
      <data key="d0">416854000</data>
    </edge>
    <edge source="DEU" target="SAU">
      <data key="d0">18000</data>
    </edge>
    <edge source="DEU" target="SEN">
      <data key="d0">37000</data>
    </edge>
    <edge source="DEU" target="SRB">
      <data key="d0">5402000</data>
    </edge>
    <edge source="DEU" target="IND">
      <data key="d0">117000</data>
    </edge>
    <edge source="DEU" target="SGP">
      <data key="d0">1941000</data>
    </edge>
    <edge source="DEU" target="SVK">
      <data key="d0">73503000</data>
    </edge>
    <edge source="DEU" target="VNM">
      <data key="d0">12948000</data>
    </edge>
    <edge source="DEU" target="SVN">
      <data key="d0">33544000</data>
    </edge>
    <edge source="DEU" target="ZAF">
      <data key="d0">10123000</data>
    </edge>
    <edge source="DEU" target="ESP">
      <data key="d0">352753000</data>
    </edge>
    <edge source="DEU" target="SWE">
      <data key="d0">275039000</data>
    </edge>
    <edge source="DEU" target="CHE">
      <data key="d0">129898000</data>
    </edge>
    <edge source="DEU" target="THA">
      <data key="d0">734000</data>
    </edge>
    <edge source="DEU" target="TGO">
      <data key="d0">100000</data>
    </edge>
    <edge source="DEU" target="ARE">
      <data key="d0">7981000</data>
    </edge>
    <edge source="DEU" target="TUN">
      <data key="d0">1199000</data>
    </edge>
    <edge source="DEU" target="TUR">
      <data key="d0">983000</data>
    </edge>
    <edge source="DEU" target="UKR">
      <data key="d0">59319000</data>
    </edge>
    <edge source="DEU" target="MKD">
      <data key="d0">9702000</data>
    </edge>
    <edge source="DEU" target="EGY">
      <data key="d0">38000</data>
    </edge>
    <edge source="DEU" target="GBR">
      <data key="d0">784464000</data>
    </edge>
    <edge source="DEU" target="USA">
      <data key="d0">3737000</data>
    </edge>
    <edge source="GRC" target="ALB">
      <data key="d0">3725686</data>
    </edge>
    <edge source="GRC" target="ARG">
      <data key="d0">173327</data>
    </edge>
    <edge source="GRC" target="AUS">
      <data key="d0">34929</data>
    </edge>
    <edge source="GRC" target="AUT">
      <data key="d0">125931</data>
    </edge>
    <edge source="GRC" target="BEL">
      <data key="d0">2366295</data>
    </edge>
    <edge source="GRC" target="BGR">
      <data key="d0">17549123</data>
    </edge>
    <edge source="GRC" target="CHL">
      <data key="d0">432548</data>
    </edge>
    <edge source="GRC" target="CHN">
      <data key="d0">326520</data>
    </edge>
    <edge source="GRC" target="CZE">
      <data key="d0">43986</data>
    </edge>
    <edge source="GRC" target="DNK">
      <data key="d0">113382</data>
    </edge>
    <edge source="GRC" target="FIN">
      <data key="d0">39891</data>
    </edge>
    <edge source="GRC" target="FRA">
      <data key="d0">1622813</data>
    </edge>
    <edge source="GRC" target="DEU">
      <data key="d0">6959128</data>
    </edge>
    <edge source="GRC" target="HKG">
      <data key="d0">331729</data>
    </edge>
    <edge source="GRC" target="HUN">
      <data key="d0">63294</data>
    </edge>
    <edge source="GRC" target="IRL">
      <data key="d0">36536</data>
    </edge>
    <edge source="GRC" target="ITA">
      <data key="d0">7328543</data>
    </edge>
    <edge source="GRC" target="NLD">
      <data key="d0">2302854</data>
    </edge>
    <edge source="GRC" target="POL">
      <data key="d0">70265</data>
    </edge>
    <edge source="GRC" target="PRT">
      <data key="d0">547042</data>
    </edge>
    <edge source="GRC" target="ROU">
      <data key="d0">4588073</data>
    </edge>
    <edge source="GRC" target="SRB">
      <data key="d0">398314</data>
    </edge>
    <edge source="GRC" target="VNM">
      <data key="d0">200179</data>
    </edge>
    <edge source="GRC" target="ESP">
      <data key="d0">1491311</data>
    </edge>
    <edge source="GRC" target="SWE">
      <data key="d0">87809</data>
    </edge>
    <edge source="GRC" target="CHE">
      <data key="d0">29490</data>
    </edge>
    <edge source="GRC" target="TUR">
      <data key="d0">291244</data>
    </edge>
    <edge source="GRC" target="MKD">
      <data key="d0">4162788</data>
    </edge>
    <edge source="GRC" target="GBR">
      <data key="d0">296963</data>
    </edge>
    <edge source="GRC" target="URY">
      <data key="d0">151541</data>
    </edge>
    <edge source="HKG" target="AUS">
      <data key="d0">35409</data>
    </edge>
    <edge source="HKG" target="ARM">
      <data key="d0">507548</data>
    </edge>
    <edge source="HKG" target="BRA">
      <data key="d0">735081</data>
    </edge>
    <edge source="HKG" target="KHM">
      <data key="d0">55000</data>
    </edge>
    <edge source="HKG" target="CAN">
      <data key="d0">51788</data>
    </edge>
    <edge source="HKG" target="CHN">
      <data key="d0">591009587</data>
    </edge>
    <edge source="HKG" target="FRA">
      <data key="d0">30811</data>
    </edge>
    <edge source="HKG" target="IRL">
      <data key="d0">74295</data>
    </edge>
    <edge source="HKG" target="MYS">
      <data key="d0">1328884</data>
    </edge>
    <edge source="HKG" target="MUS">
      <data key="d0">14061</data>
    </edge>
    <edge source="HKG" target="SGP">
      <data key="d0">101630</data>
    </edge>
    <edge source="HKG" target="VNM">
      <data key="d0">299518428</data>
    </edge>
    <edge source="HKG" target="ESP">
      <data key="d0">33966</data>
    </edge>
    <edge source="HKG" target="THA">
      <data key="d0">82412</data>
    </edge>
    <edge source="HKG" target="USA">
      <data key="d0">87464</data>
    </edge>
    <edge source="IRL" target="ALB">
      <data key="d0">143346</data>
    </edge>
    <edge source="IRL" target="AUT">
      <data key="d0">548908</data>
    </edge>
    <edge source="IRL" target="BEL">
      <data key="d0">51347956</data>
    </edge>
    <edge source="IRL" target="BRA">
      <data key="d0">57175</data>
    </edge>
    <edge source="IRL" target="BGR">
      <data key="d0">60038</data>
    </edge>
    <edge source="IRL" target="CAN">
      <data key="d0">248825</data>
    </edge>
    <edge source="IRL" target="CHN">
      <data key="d0">618322</data>
    </edge>
    <edge source="IRL" target="CZE">
      <data key="d0">15502986</data>
    </edge>
    <edge source="IRL" target="DNK">
      <data key="d0">49012392</data>
    </edge>
    <edge source="IRL" target="EST">
      <data key="d0">468821</data>
    </edge>
    <edge source="IRL" target="FIN">
      <data key="d0">4334141</data>
    </edge>
    <edge source="IRL" target="FRA">
      <data key="d0">405166340</data>
    </edge>
    <edge source="IRL" target="DEU">
      <data key="d0">70818467</data>
    </edge>
    <edge source="IRL" target="GHA">
      <data key="d0">844385</data>
    </edge>
    <edge source="IRL" target="GRC">
      <data key="d0">1202713</data>
    </edge>
    <edge source="IRL" target="HKG">
      <data key="d0">15230965</data>
    </edge>
    <edge source="IRL" target="HUN">
      <data key="d0">2134044</data>
    </edge>
    <edge source="IRL" target="ITA">
      <data key="d0">305282501</data>
    </edge>
    <edge source="IRL" target="CIV">
      <data key="d0">13964</data>
    </edge>
    <edge source="IRL" target="JAM">
      <data key="d0">60304</data>
    </edge>
    <edge source="IRL" target="JPN">
      <data key="d0">4312239</data>
    </edge>
    <edge source="IRL" target="KOR">
      <data key="d0">191456</data>
    </edge>
    <edge source="IRL" target="LTU">
      <data key="d0">22400</data>
    </edge>
    <edge source="IRL" target="MYS">
      <data key="d0">34381</data>
    </edge>
    <edge source="IRL" target="MOZ">
      <data key="d0">129174</data>
    </edge>
    <edge source="IRL" target="NAM">
      <data key="d0">414541</data>
    </edge>
    <edge source="IRL" target="NLD">
      <data key="d0">201951706</data>
    </edge>
    <edge source="IRL" target="NOR">
      <data key="d0">180524</data>
    </edge>
    <edge source="IRL" target="PHL">
      <data key="d0">438424</data>
    </edge>
    <edge source="IRL" target="POL">
      <data key="d0">20706582</data>
    </edge>
    <edge source="IRL" target="PRT">
      <data key="d0">59917270</data>
    </edge>
    <edge source="IRL" target="ROU">
      <data key="d0">251860</data>
    </edge>
    <edge source="IRL" target="RUS">
      <data key="d0">402290</data>
    </edge>
    <edge source="IRL" target="SAU">
      <data key="d0">32463</data>
    </edge>
    <edge source="IRL" target="SRB">
      <data key="d0">26498</data>
    </edge>
    <edge source="IRL" target="SGP">
      <data key="d0">628227</data>
    </edge>
    <edge source="IRL" target="SVK">
      <data key="d0">385997</data>
    </edge>
    <edge source="IRL" target="VNM">
      <data key="d0">8841062</data>
    </edge>
    <edge source="IRL" target="SVN">
      <data key="d0">52822</data>
    </edge>
    <edge source="IRL" target="ZAF">
      <data key="d0">3167493</data>
    </edge>
    <edge source="IRL" target="ESP">
      <data key="d0">91118648</data>
    </edge>
    <edge source="IRL" target="SWE">
      <data key="d0">128531767</data>
    </edge>
    <edge source="IRL" target="CHE">
      <data key="d0">7849170</data>
    </edge>
    <edge source="IRL" target="ARE">
      <data key="d0">138218</data>
    </edge>
    <edge source="IRL" target="TUN">
      <data key="d0">1518079</data>
    </edge>
    <edge source="IRL" target="TUR">
      <data key="d0">114958</data>
    </edge>
    <edge source="IRL" target="GBR">
      <data key="d0">1561692033</data>
    </edge>
    <edge source="IRL" target="USA">
      <data key="d0">7313453</data>
    </edge>
    <edge source="IRL" target="URY">
      <data key="d0">24511</data>
    </edge>
    <edge source="ISR" target="AZE">
      <data key="d0">27000</data>
    </edge>
    <edge source="ISR" target="AUT">
      <data key="d0">599000</data>
    </edge>
    <edge source="ISR" target="BEL">
      <data key="d0">1314000</data>
    </edge>
    <edge source="ISR" target="CAN">
      <data key="d0">176000</data>
    </edge>
    <edge source="ISR" target="FRA">
      <data key="d0">14291000</data>
    </edge>
    <edge source="ISR" target="DEU">
      <data key="d0">5206000</data>
    </edge>
    <edge source="ISR" target="GHA">
      <data key="d0">17000</data>
    </edge>
    <edge source="ISR" target="GRC">
      <data key="d0">326000</data>
    </edge>
    <edge source="ISR" target="HKG">
      <data key="d0">45000</data>
    </edge>
    <edge source="ISR" target="IRL">
      <data key="d0">443000</data>
    </edge>
    <edge source="ISR" target="ITA">
      <data key="d0">856000</data>
    </edge>
    <edge source="ISR" target="JOR">
      <data key="d0">1137000</data>
    </edge>
    <edge source="ISR" target="MOZ">
      <data key="d0">235000</data>
    </edge>
    <edge source="ISR" target="NLD">
      <data key="d0">60000</data>
    </edge>
    <edge source="ISR" target="POL">
      <data key="d0">75000</data>
    </edge>
    <edge source="ISR" target="RUS">
      <data key="d0">84000</data>
    </edge>
    <edge source="ISR" target="VNM">
      <data key="d0">465000</data>
    </edge>
    <edge source="ISR" target="ZAF">
      <data key="d0">738000</data>
    </edge>
    <edge source="ISR" target="ESP">
      <data key="d0">1142000</data>
    </edge>
    <edge source="ISR" target="SWE">
      <data key="d0">1162000</data>
    </edge>
    <edge source="ISR" target="CHE">
      <data key="d0">333000</data>
    </edge>
    <edge source="ISR" target="GBR">
      <data key="d0">4425000</data>
    </edge>
    <edge source="ISR" target="USA">
      <data key="d0">6865000</data>
    </edge>
    <edge source="JAM" target="CHN">
      <data key="d0">10049</data>
    </edge>
    <edge source="JAM" target="GBR">
      <data key="d0">57440</data>
    </edge>
    <edge source="JAM" target="USA">
      <data key="d0">41994</data>
    </edge>
    <edge source="JPN" target="AUS">
      <data key="d0">33265</data>
    </edge>
    <edge source="JPN" target="BRA">
      <data key="d0">79919</data>
    </edge>
    <edge source="JPN" target="CAN">
      <data key="d0">223644</data>
    </edge>
    <edge source="JPN" target="CHL">
      <data key="d0">58221</data>
    </edge>
    <edge source="JPN" target="CHN">
      <data key="d0">495380</data>
    </edge>
    <edge source="JPN" target="HKG">
      <data key="d0">14469188</data>
    </edge>
    <edge source="JPN" target="IDN">
      <data key="d0">62338</data>
    </edge>
    <edge source="JPN" target="JOR">
      <data key="d0">23981</data>
    </edge>
    <edge source="JPN" target="KOR">
      <data key="d0">759686</data>
    </edge>
    <edge source="JPN" target="LBN">
      <data key="d0">22437</data>
    </edge>
    <edge source="JPN" target="MYS">
      <data key="d0">590028</data>
    </edge>
    <edge source="JPN" target="OMN">
      <data key="d0">27680</data>
    </edge>
    <edge source="JPN" target="NAM">
      <data key="d0">18042</data>
    </edge>
    <edge source="JPN" target="PAN">
      <data key="d0">10356</data>
    </edge>
    <edge source="JPN" target="PHL">
      <data key="d0">115081</data>
    </edge>
    <edge source="JPN" target="SGP">
      <data key="d0">1971505</data>
    </edge>
    <edge source="JPN" target="VNM">
      <data key="d0">33230253</data>
    </edge>
    <edge source="JPN" target="THA">
      <data key="d0">435872</data>
    </edge>
    <edge source="JPN" target="ARE">
      <data key="d0">202043</data>
    </edge>
    <edge source="JPN" target="TUR">
      <data key="d0">638065</data>
    </edge>
    <edge source="JPN" target="USA">
      <data key="d0">6764659</data>
    </edge>
    <edge source="KAZ" target="KGZ">
      <data key="d0">335512</data>
    </edge>
    <edge source="KAZ" target="RUS">
      <data key="d0">249739</data>
    </edge>
    <edge source="JOR" target="DZA">
      <data key="d0">41831</data>
    </edge>
    <edge source="JOR" target="AUS">
      <data key="d0">21024</data>
    </edge>
    <edge source="JOR" target="BRA">
      <data key="d0">136806</data>
    </edge>
    <edge source="JOR" target="CHN">
      <data key="d0">678676</data>
    </edge>
    <edge source="JOR" target="PSE">
      <data key="d0">972677</data>
    </edge>
    <edge source="JOR" target="GHA">
      <data key="d0">27692</data>
    </edge>
    <edge source="JOR" target="HKG">
      <data key="d0">476518</data>
    </edge>
    <edge source="JOR" target="LBN">
      <data key="d0">3079303</data>
    </edge>
    <edge source="JOR" target="OMN">
      <data key="d0">316265</data>
    </edge>
    <edge source="JOR" target="NZL">
      <data key="d0">35689</data>
    </edge>
    <edge source="JOR" target="SAU">
      <data key="d0">4916396</data>
    </edge>
    <edge source="JOR" target="IND">
      <data key="d0">50053</data>
    </edge>
    <edge source="JOR" target="VNM">
      <data key="d0">177548</data>
    </edge>
    <edge source="JOR" target="ARE">
      <data key="d0">3282825</data>
    </edge>
    <edge source="JOR" target="TUR">
      <data key="d0">32525</data>
    </edge>
    <edge source="JOR" target="EGY">
      <data key="d0">1210499</data>
    </edge>
    <edge source="JOR" target="USA">
      <data key="d0">33662</data>
    </edge>
    <edge source="KOR" target="AUS">
      <data key="d0">214045</data>
    </edge>
    <edge source="KOR" target="CAN">
      <data key="d0">11871</data>
    </edge>
    <edge source="KOR" target="CHN">
      <data key="d0">5867346</data>
    </edge>
    <edge source="KOR" target="DEU">
      <data key="d0">12847</data>
    </edge>
    <edge source="KOR" target="HKG">
      <data key="d0">1781477</data>
    </edge>
    <edge source="KOR" target="IDN">
      <data key="d0">206682</data>
    </edge>
    <edge source="KOR" target="JPN">
      <data key="d0">6918220</data>
    </edge>
    <edge source="KOR" target="MYS">
      <data key="d0">92266</data>
    </edge>
    <edge source="KOR" target="PHL">
      <data key="d0">5960223</data>
    </edge>
    <edge source="KOR" target="RUS">
      <data key="d0">127134</data>
    </edge>
    <edge source="KOR" target="IND">
      <data key="d0">118994</data>
    </edge>
    <edge source="KOR" target="SGP">
      <data key="d0">61875</data>
    </edge>
    <edge source="KOR" target="VNM">
      <data key="d0">12797841</data>
    </edge>
    <edge source="KOR" target="THA">
      <data key="d0">3338881</data>
    </edge>
    <edge source="KOR" target="ARE">
      <data key="d0">188321</data>
    </edge>
    <edge source="KOR" target="USA">
      <data key="d0">1651932</data>
    </edge>
    <edge source="KGZ" target="CHN">
      <data key="d0">11192</data>
    </edge>
    <edge source="KGZ" target="RUS">
      <data key="d0">170122</data>
    </edge>
    <edge source="KGZ" target="ARE">
      <data key="d0">718780</data>
    </edge>
    <edge source="KGZ" target="TUR">
      <data key="d0">65268</data>
    </edge>
    <edge source="KGZ" target="GBR">
      <data key="d0">44705</data>
    </edge>
    <edge source="LBN" target="DZA">
      <data key="d0">110993</data>
    </edge>
    <edge source="LBN" target="AUS">
      <data key="d0">177488</data>
    </edge>
    <edge source="LBN" target="BEL">
      <data key="d0">17401</data>
    </edge>
    <edge source="LBN" target="CAF">
      <data key="d0">55388</data>
    </edge>
    <edge source="LBN" target="DNK">
      <data key="d0">19425</data>
    </edge>
    <edge source="LBN" target="FRA">
      <data key="d0">13165</data>
    </edge>
    <edge source="LBN" target="GMB">
      <data key="d0">40620</data>
    </edge>
    <edge source="LBN" target="DEU">
      <data key="d0">279438</data>
    </edge>
    <edge source="LBN" target="GHA">
      <data key="d0">68407</data>
    </edge>
    <edge source="LBN" target="HKG">
      <data key="d0">48935</data>
    </edge>
    <edge source="LBN" target="CIV">
      <data key="d0">116501</data>
    </edge>
    <edge source="LBN" target="JOR">
      <data key="d0">4865688</data>
    </edge>
    <edge source="LBN" target="MDG">
      <data key="d0">102719</data>
    </edge>
    <edge source="LBN" target="MAR">
      <data key="d0">29375</data>
    </edge>
    <edge source="LBN" target="NER">
      <data key="d0">44617</data>
    </edge>
    <edge source="LBN" target="PRY">
      <data key="d0">60951</data>
    </edge>
    <edge source="LBN" target="SAU">
      <data key="d0">39620</data>
    </edge>
    <edge source="LBN" target="SEN">
      <data key="d0">11007</data>
    </edge>
    <edge source="LBN" target="ZAF">
      <data key="d0">131349</data>
    </edge>
    <edge source="LBN" target="ZWE">
      <data key="d0">12803</data>
    </edge>
    <edge source="LBN" target="SWE">
      <data key="d0">83082</data>
    </edge>
    <edge source="LBN" target="TGO">
      <data key="d0">20210</data>
    </edge>
    <edge source="LBN" target="ARE">
      <data key="d0">593783</data>
    </edge>
    <edge source="LBN" target="EGY">
      <data key="d0">145889</data>
    </edge>
    <edge source="LBN" target="USA">
      <data key="d0">50499</data>
    </edge>
    <edge source="LBN" target="BFA">
      <data key="d0">25358</data>
    </edge>
    <edge source="LTU" target="AZE">
      <data key="d0">153795</data>
    </edge>
    <edge source="LTU" target="AUT">
      <data key="d0">2626210</data>
    </edge>
    <edge source="LTU" target="BEL">
      <data key="d0">2026046</data>
    </edge>
    <edge source="LTU" target="BGR">
      <data key="d0">18442</data>
    </edge>
    <edge source="LTU" target="BLR">
      <data key="d0">911243</data>
    </edge>
    <edge source="LTU" target="CZE">
      <data key="d0">406310</data>
    </edge>
    <edge source="LTU" target="DNK">
      <data key="d0">4521841</data>
    </edge>
    <edge source="LTU" target="EST">
      <data key="d0">20417500</data>
    </edge>
    <edge source="LTU" target="FIN">
      <data key="d0">2028738</data>
    </edge>
    <edge source="LTU" target="FRA">
      <data key="d0">6779908</data>
    </edge>
    <edge source="LTU" target="DEU">
      <data key="d0">13353726</data>
    </edge>
    <edge source="LTU" target="GRC">
      <data key="d0">1771428</data>
    </edge>
    <edge source="LTU" target="HKG">
      <data key="d0">31862</data>
    </edge>
    <edge source="LTU" target="HUN">
      <data key="d0">1079446</data>
    </edge>
    <edge source="LTU" target="IRL">
      <data key="d0">2274521</data>
    </edge>
    <edge source="LTU" target="ITA">
      <data key="d0">14022589</data>
    </edge>
    <edge source="LTU" target="KAZ">
      <data key="d0">22417</data>
    </edge>
    <edge source="LTU" target="LVA">
      <data key="d0">33872659</data>
    </edge>
    <edge source="LTU" target="NLD">
      <data key="d0">27692250</data>
    </edge>
    <edge source="LTU" target="POL">
      <data key="d0">3892576</data>
    </edge>
    <edge source="LTU" target="ROU">
      <data key="d0">256379</data>
    </edge>
    <edge source="LTU" target="RUS">
      <data key="d0">35801852</data>
    </edge>
    <edge source="LTU" target="VNM">
      <data key="d0">17732</data>
    </edge>
    <edge source="LTU" target="SVN">
      <data key="d0">425599</data>
    </edge>
    <edge source="LTU" target="ESP">
      <data key="d0">497996</data>
    </edge>
    <edge source="LTU" target="SWE">
      <data key="d0">12128219</data>
    </edge>
    <edge source="LTU" target="UKR">
      <data key="d0">401808</data>
    </edge>
    <edge source="LTU" target="GBR">
      <data key="d0">8996456</data>
    </edge>
    <edge source="MYS" target="ALB">
      <data key="d0">402871</data>
    </edge>
    <edge source="MYS" target="AUS">
      <data key="d0">422782</data>
    </edge>
    <edge source="MYS" target="KHM">
      <data key="d0">110593</data>
    </edge>
    <edge source="MYS" target="CAN">
      <data key="d0">277070</data>
    </edge>
    <edge source="MYS" target="LKA">
      <data key="d0">1061223</data>
    </edge>
    <edge source="MYS" target="CHN">
      <data key="d0">71873</data>
    </edge>
    <edge source="MYS" target="DEU">
      <data key="d0">20567</data>
    </edge>
    <edge source="MYS" target="GHA">
      <data key="d0">77526</data>
    </edge>
    <edge source="MYS" target="HKG">
      <data key="d0">2525817</data>
    </edge>
    <edge source="MYS" target="IDN">
      <data key="d0">2208219</data>
    </edge>
    <edge source="MYS" target="JOR">
      <data key="d0">309028</data>
    </edge>
    <edge source="MYS" target="NZL">
      <data key="d0">101322</data>
    </edge>
    <edge source="MYS" target="PAK">
      <data key="d0">2353481</data>
    </edge>
    <edge source="MYS" target="PAN">
      <data key="d0">152854</data>
    </edge>
    <edge source="MYS" target="PHL">
      <data key="d0">372424</data>
    </edge>
    <edge source="MYS" target="SAU">
      <data key="d0">3275267</data>
    </edge>
    <edge source="MYS" target="SGP">
      <data key="d0">22083341</data>
    </edge>
    <edge source="MYS" target="VNM">
      <data key="d0">1972362</data>
    </edge>
    <edge source="MYS" target="CHE">
      <data key="d0">39203</data>
    </edge>
    <edge source="MYS" target="THA">
      <data key="d0">3280741</data>
    </edge>
    <edge source="MYS" target="TGO">
      <data key="d0">39384</data>
    </edge>
    <edge source="MYS" target="ARE">
      <data key="d0">8295282</data>
    </edge>
    <edge source="MYS" target="USA">
      <data key="d0">133742</data>
    </edge>
    <edge source="MEX" target="ARG">
      <data key="d0">24848</data>
    </edge>
    <edge source="MEX" target="BEL">
      <data key="d0">14653018</data>
    </edge>
    <edge source="MEX" target="BGR">
      <data key="d0">114413</data>
    </edge>
    <edge source="MEX" target="CHN">
      <data key="d0">352824</data>
    </edge>
    <edge source="MEX" target="CRI">
      <data key="d0">584033</data>
    </edge>
    <edge source="MEX" target="ECU">
      <data key="d0">63450</data>
    </edge>
    <edge source="MEX" target="SLV">
      <data key="d0">2556744</data>
    </edge>
    <edge source="MEX" target="FRA">
      <data key="d0">5630341</data>
    </edge>
    <edge source="MEX" target="GHA">
      <data key="d0">10008</data>
    </edge>
    <edge source="MEX" target="GTM">
      <data key="d0">5851157</data>
    </edge>
    <edge source="MEX" target="HND">
      <data key="d0">133725</data>
    </edge>
    <edge source="MEX" target="HKG">
      <data key="d0">766573</data>
    </edge>
    <edge source="MEX" target="JPN">
      <data key="d0">259710630</data>
    </edge>
    <edge source="MEX" target="KOR">
      <data key="d0">16983712</data>
    </edge>
    <edge source="MEX" target="NLD">
      <data key="d0">7753352</data>
    </edge>
    <edge source="MEX" target="NIC">
      <data key="d0">193405</data>
    </edge>
    <edge source="MEX" target="PAN">
      <data key="d0">229123</data>
    </edge>
    <edge source="MEX" target="RUS">
      <data key="d0">166044</data>
    </edge>
    <edge source="MEX" target="VNM">
      <data key="d0">1690705</data>
    </edge>
    <edge source="MEX" target="ZWE">
      <data key="d0">26136</data>
    </edge>
    <edge source="MEX" target="ESP">
      <data key="d0">166264</data>
    </edge>
    <edge source="MEX" target="CHE">
      <data key="d0">1612808</data>
    </edge>
    <edge source="MEX" target="EGY">
      <data key="d0">113867</data>
    </edge>
    <edge source="MEX" target="USA">
      <data key="d0">183530027</data>
    </edge>
    <edge source="MAR" target="AUT">
      <data key="d0">65788</data>
    </edge>
    <edge source="MAR" target="CAN">
      <data key="d0">25979</data>
    </edge>
    <edge source="MAR" target="FRA">
      <data key="d0">89114</data>
    </edge>
    <edge source="MAR" target="HKG">
      <data key="d0">25712</data>
    </edge>
    <edge source="MAR" target="MRT">
      <data key="d0">22419</data>
    </edge>
    <edge source="MAR" target="NLD">
      <data key="d0">18025</data>
    </edge>
    <edge source="MAR" target="PRT">
      <data key="d0">2397020</data>
    </edge>
    <edge source="MAR" target="SAU">
      <data key="d0">361915</data>
    </edge>
    <edge source="MAR" target="SEN">
      <data key="d0">430998</data>
    </edge>
    <edge source="MAR" target="VNM">
      <data key="d0">25655</data>
    </edge>
    <edge source="MAR" target="ESP">
      <data key="d0">8252031</data>
    </edge>
    <edge source="MAR" target="ARE">
      <data key="d0">289825</data>
    </edge>
    <edge source="MAR" target="TUN">
      <data key="d0">116811</data>
    </edge>
    <edge source="MAR" target="USA">
      <data key="d0">345236</data>
    </edge>
    <edge source="OMN" target="SAU">
      <data key="d0">226650</data>
    </edge>
    <edge source="OMN" target="IND">
      <data key="d0">217347</data>
    </edge>
    <edge source="OMN" target="VNM">
      <data key="d0">18661</data>
    </edge>
    <edge source="OMN" target="ARE">
      <data key="d0">14249804</data>
    </edge>
    <edge source="OMN" target="EGY">
      <data key="d0">4779322</data>
    </edge>
    <edge source="NAM" target="BEL">
      <data key="d0">1046475</data>
    </edge>
    <edge source="NAM" target="BWA">
      <data key="d0">3149523</data>
    </edge>
    <edge source="NAM" target="BRA">
      <data key="d0">33408</data>
    </edge>
    <edge source="NAM" target="CHN">
      <data key="d0">289143</data>
    </edge>
    <edge source="NAM" target="DNK">
      <data key="d0">39976</data>
    </edge>
    <edge source="NAM" target="DEU">
      <data key="d0">40007</data>
    </edge>
    <edge source="NAM" target="GRC">
      <data key="d0">25074</data>
    </edge>
    <edge source="NAM" target="LTU">
      <data key="d0">56715</data>
    </edge>
    <edge source="NAM" target="NLD">
      <data key="d0">3687634</data>
    </edge>
    <edge source="NAM" target="NOR">
      <data key="d0">4934609</data>
    </edge>
    <edge source="NAM" target="PAN">
      <data key="d0">18566</data>
    </edge>
    <edge source="NAM" target="SAU">
      <data key="d0">70783</data>
    </edge>
    <edge source="NAM" target="ZAF">
      <data key="d0">150379910</data>
    </edge>
    <edge source="NAM" target="ZWE">
      <data key="d0">1957853</data>
    </edge>
    <edge source="NAM" target="ESP">
      <data key="d0">44152</data>
    </edge>
    <edge source="NAM" target="CHE">
      <data key="d0">922810</data>
    </edge>
    <edge source="NAM" target="ARE">
      <data key="d0">13258</data>
    </edge>
    <edge source="NAM" target="GBR">
      <data key="d0">18908304</data>
    </edge>
    <edge source="NAM" target="USA">
      <data key="d0">22377415</data>
    </edge>
    <edge source="NLD" target="ALB">
      <data key="d0">157667</data>
    </edge>
    <edge source="NLD" target="DZA">
      <data key="d0">788335</data>
    </edge>
    <edge source="NLD" target="AUS">
      <data key="d0">3775634</data>
    </edge>
    <edge source="NLD" target="AUT">
      <data key="d0">78929733</data>
    </edge>
    <edge source="NLD" target="ARM">
      <data key="d0">46044</data>
    </edge>
    <edge source="NLD" target="BEL">
      <data key="d0">386342548</data>
    </edge>
    <edge source="NLD" target="BRA">
      <data key="d0">29301</data>
    </edge>
    <edge source="NLD" target="BGR">
      <data key="d0">34841598</data>
    </edge>
    <edge source="NLD" target="BLR">
      <data key="d0">15537865</data>
    </edge>
    <edge source="NLD" target="CMR">
      <data key="d0">527417</data>
    </edge>
    <edge source="NLD" target="CAN">
      <data key="d0">846936</data>
    </edge>
    <edge source="NLD" target="CAF">
      <data key="d0">16743</data>
    </edge>
    <edge source="NLD" target="CHN">
      <data key="d0">1287846</data>
    </edge>
    <edge source="NLD" target="COL">
      <data key="d0">54416</data>
    </edge>
    <edge source="NLD" target="HRV">
      <data key="d0">42151483</data>
    </edge>
    <edge source="NLD" target="CZE">
      <data key="d0">65095507</data>
    </edge>
    <edge source="NLD" target="BEN">
      <data key="d0">23055647</data>
    </edge>
    <edge source="NLD" target="DNK">
      <data key="d0">280835475</data>
    </edge>
    <edge source="NLD" target="EST">
      <data key="d0">2519880</data>
    </edge>
    <edge source="NLD" target="FIN">
      <data key="d0">23994672</data>
    </edge>
    <edge source="NLD" target="FRA">
      <data key="d0">935910818</data>
    </edge>
    <edge source="NLD" target="GEO">
      <data key="d0">779963</data>
    </edge>
    <edge source="NLD" target="GMB">
      <data key="d0">482768</data>
    </edge>
    <edge source="NLD" target="DEU">
      <data key="d0">1642551615</data>
    </edge>
    <edge source="NLD" target="GHA">
      <data key="d0">18876776</data>
    </edge>
    <edge source="NLD" target="GRC">
      <data key="d0">382573890</data>
    </edge>
    <edge source="NLD" target="HND">
      <data key="d0">679503</data>
    </edge>
    <edge source="NLD" target="HKG">
      <data key="d0">128481794</data>
    </edge>
    <edge source="NLD" target="HUN">
      <data key="d0">28283771</data>
    </edge>
    <edge source="NLD" target="IDN">
      <data key="d0">44649</data>
    </edge>
    <edge source="NLD" target="IRL">
      <data key="d0">127731132</data>
    </edge>
    <edge source="NLD" target="ISR">
      <data key="d0">778568</data>
    </edge>
    <edge source="NLD" target="ITA">
      <data key="d0">1004534995</data>
    </edge>
    <edge source="NLD" target="CIV">
      <data key="d0">3064040</data>
    </edge>
    <edge source="NLD" target="JPN">
      <data key="d0">51227795</data>
    </edge>
    <edge source="NLD" target="KAZ">
      <data key="d0">789730</data>
    </edge>
    <edge source="NLD" target="JOR">
      <data key="d0">2533833</data>
    </edge>
    <edge source="NLD" target="KOR">
      <data key="d0">40133904</data>
    </edge>
    <edge source="NLD" target="LBN">
      <data key="d0">13739346</data>
    </edge>
    <edge source="NLD" target="LVA">
      <data key="d0">3210545</data>
    </edge>
    <edge source="NLD" target="LTU">
      <data key="d0">9870228</data>
    </edge>
    <edge source="NLD" target="MYS">
      <data key="d0">20512047</data>
    </edge>
    <edge source="NLD" target="MRT">
      <data key="d0">71159</data>
    </edge>
    <edge source="NLD" target="MUS">
      <data key="d0">106041</data>
    </edge>
    <edge source="NLD" target="MDA">
      <data key="d0">3468672</data>
    </edge>
    <edge source="NLD" target="MAR">
      <data key="d0">164643</data>
    </edge>
    <edge source="NLD" target="MOZ">
      <data key="d0">320915</data>
    </edge>
    <edge source="NLD" target="OMN">
      <data key="d0">378122</data>
    </edge>
    <edge source="NLD" target="NAM">
      <data key="d0">299986</data>
    </edge>
    <edge source="NLD" target="NZL">
      <data key="d0">61392</data>
    </edge>
    <edge source="NLD" target="NER">
      <data key="d0">75345</data>
    </edge>
    <edge source="NLD" target="NOR">
      <data key="d0">8046594</data>
    </edge>
    <edge source="NLD" target="PAK">
      <data key="d0">15348</data>
    </edge>
    <edge source="NLD" target="PHL">
      <data key="d0">3453324</data>
    </edge>
    <edge source="NLD" target="POL">
      <data key="d0">104921054</data>
    </edge>
    <edge source="NLD" target="PRT">
      <data key="d0">137880416</data>
    </edge>
    <edge source="NLD" target="ROU">
      <data key="d0">141764883</data>
    </edge>
    <edge source="NLD" target="RUS">
      <data key="d0">43231431</data>
    </edge>
    <edge source="NLD" target="SAU">
      <data key="d0">1626899</data>
    </edge>
    <edge source="NLD" target="SEN">
      <data key="d0">413004</data>
    </edge>
    <edge source="NLD" target="SRB">
      <data key="d0">15316015</data>
    </edge>
    <edge source="NLD" target="IND">
      <data key="d0">1063205</data>
    </edge>
    <edge source="NLD" target="SGP">
      <data key="d0">21831984</data>
    </edge>
    <edge source="NLD" target="SVK">
      <data key="d0">14137002</data>
    </edge>
    <edge source="NLD" target="VNM">
      <data key="d0">16260622</data>
    </edge>
    <edge source="NLD" target="SVN">
      <data key="d0">10329276</data>
    </edge>
    <edge source="NLD" target="ZAF">
      <data key="d0">18139</data>
    </edge>
    <edge source="NLD" target="ESP">
      <data key="d0">275671535</data>
    </edge>
    <edge source="NLD" target="SWE">
      <data key="d0">106801895</data>
    </edge>
    <edge source="NLD" target="CHE">
      <data key="d0">13546797</data>
    </edge>
    <edge source="NLD" target="THA">
      <data key="d0">2059437</data>
    </edge>
    <edge source="NLD" target="TGO">
      <data key="d0">5440206</data>
    </edge>
    <edge source="NLD" target="ARE">
      <data key="d0">12592424</data>
    </edge>
    <edge source="NLD" target="TUR">
      <data key="d0">4220729</data>
    </edge>
    <edge source="NLD" target="UGA">
      <data key="d0">224640</data>
    </edge>
    <edge source="NLD" target="UKR">
      <data key="d0">29406973</data>
    </edge>
    <edge source="NLD" target="MKD">
      <data key="d0">2074785</data>
    </edge>
    <edge source="NLD" target="EGY">
      <data key="d0">657178</data>
    </edge>
    <edge source="NLD" target="GBR">
      <data key="d0">1562145673</data>
    </edge>
    <edge source="NLD" target="USA">
      <data key="d0">11116215</data>
    </edge>
    <edge source="NLD" target="BFA">
      <data key="d0">72555</data>
    </edge>
    <edge source="NZL" target="ALB">
      <data key="d0">1453153</data>
    </edge>
    <edge source="NZL" target="DZA">
      <data key="d0">839852</data>
    </edge>
    <edge source="NZL" target="AUS">
      <data key="d0">33778856</data>
    </edge>
    <edge source="NZL" target="AUT">
      <data key="d0">6521397</data>
    </edge>
    <edge source="NZL" target="BEL">
      <data key="d0">133025762</data>
    </edge>
    <edge source="NZL" target="BGR">
      <data key="d0">1299305</data>
    </edge>
    <edge source="NZL" target="KHM">
      <data key="d0">48844</data>
    </edge>
    <edge source="NZL" target="CAN">
      <data key="d0">151556291</data>
    </edge>
    <edge source="NZL" target="LKA">
      <data key="d0">233632</data>
    </edge>
    <edge source="NZL" target="CHL">
      <data key="d0">160902</data>
    </edge>
    <edge source="NZL" target="CHN">
      <data key="d0">88326782</data>
    </edge>
    <edge source="NZL" target="COL">
      <data key="d0">38376</data>
    </edge>
    <edge source="NZL" target="HRV">
      <data key="d0">1044064</data>
    </edge>
    <edge source="NZL" target="CZE">
      <data key="d0">38190</data>
    </edge>
    <edge source="NZL" target="DNK">
      <data key="d0">17905785</data>
    </edge>
    <edge source="NZL" target="EST">
      <data key="d0">124082</data>
    </edge>
    <edge source="NZL" target="FIN">
      <data key="d0">6504005</data>
    </edge>
    <edge source="NZL" target="FRA">
      <data key="d0">204703228</data>
    </edge>
    <edge source="NZL" target="DEU">
      <data key="d0">282341999</data>
    </edge>
    <edge source="NZL" target="GHA">
      <data key="d0">3250036</data>
    </edge>
    <edge source="NZL" target="GRC">
      <data key="d0">26729600</data>
    </edge>
    <edge source="NZL" target="HKG">
      <data key="d0">67194559</data>
    </edge>
    <edge source="NZL" target="IDN">
      <data key="d0">72770792</data>
    </edge>
    <edge source="NZL" target="IRL">
      <data key="d0">3624993</data>
    </edge>
    <edge source="NZL" target="ISR">
      <data key="d0">1276858</data>
    </edge>
    <edge source="NZL" target="ITA">
      <data key="d0">53091469</data>
    </edge>
    <edge source="NZL" target="CIV">
      <data key="d0">932199</data>
    </edge>
    <edge source="NZL" target="JAM">
      <data key="d0">2411375</data>
    </edge>
    <edge source="NZL" target="JPN">
      <data key="d0">187639603</data>
    </edge>
    <edge source="NZL" target="JOR">
      <data key="d0">34034561</data>
    </edge>
    <edge source="NZL" target="KOR">
      <data key="d0">93299493</data>
    </edge>
    <edge source="NZL" target="LBN">
      <data key="d0">2097746</data>
    </edge>
    <edge source="NZL" target="MYS">
      <data key="d0">30288176</data>
    </edge>
    <edge source="NZL" target="MUS">
      <data key="d0">3638153</data>
    </edge>
    <edge source="NZL" target="MEX">
      <data key="d0">24900537</data>
    </edge>
    <edge source="NZL" target="MAR">
      <data key="d0">94735</data>
    </edge>
    <edge source="NZL" target="OMN">
      <data key="d0">11757816</data>
    </edge>
    <edge source="NZL" target="NLD">
      <data key="d0">74396944</data>
    </edge>
    <edge source="NZL" target="NOR">
      <data key="d0">2981002</data>
    </edge>
    <edge source="NZL" target="PHL">
      <data key="d0">18679848</data>
    </edge>
    <edge source="NZL" target="POL">
      <data key="d0">1191866</data>
    </edge>
    <edge source="NZL" target="PRT">
      <data key="d0">13289360</data>
    </edge>
    <edge source="NZL" target="ROU">
      <data key="d0">39032</data>
    </edge>
    <edge source="NZL" target="RUS">
      <data key="d0">17094101</data>
    </edge>
    <edge source="NZL" target="SAU">
      <data key="d0">65527767</data>
    </edge>
    <edge source="NZL" target="SEN">
      <data key="d0">106796</data>
    </edge>
    <edge source="NZL" target="SRB">
      <data key="d0">135852</data>
    </edge>
    <edge source="NZL" target="SGP">
      <data key="d0">31218876</data>
    </edge>
    <edge source="NZL" target="VNM">
      <data key="d0">2292565</data>
    </edge>
    <edge source="NZL" target="ZAF">
      <data key="d0">10648138</data>
    </edge>
    <edge source="NZL" target="ESP">
      <data key="d0">24028498</data>
    </edge>
    <edge source="NZL" target="SWE">
      <data key="d0">26020864</data>
    </edge>
    <edge source="NZL" target="CHE">
      <data key="d0">42522605</data>
    </edge>
    <edge source="NZL" target="THA">
      <data key="d0">5118925</data>
    </edge>
    <edge source="NZL" target="ARE">
      <data key="d0">19380161</data>
    </edge>
    <edge source="NZL" target="TUN">
      <data key="d0">492967</data>
    </edge>
    <edge source="NZL" target="TUR">
      <data key="d0">158077</data>
    </edge>
    <edge source="NZL" target="UKR">
      <data key="d0">29455</data>
    </edge>
    <edge source="NZL" target="MKD">
      <data key="d0">91503</data>
    </edge>
    <edge source="NZL" target="EGY">
      <data key="d0">2235885</data>
    </edge>
    <edge source="NZL" target="GBR">
      <data key="d0">506166634</data>
    </edge>
    <edge source="NZL" target="TZA">
      <data key="d0">37073</data>
    </edge>
    <edge source="NZL" target="USA">
      <data key="d0">635774594</data>
    </edge>
    <edge source="NOR" target="ARG">
      <data key="d0">489521</data>
    </edge>
    <edge source="NOR" target="AUS">
      <data key="d0">79053</data>
    </edge>
    <edge source="NOR" target="BEL">
      <data key="d0">141331</data>
    </edge>
    <edge source="NOR" target="BRA">
      <data key="d0">31267</data>
    </edge>
    <edge source="NOR" target="CHN">
      <data key="d0">72590</data>
    </edge>
    <edge source="NOR" target="CZE">
      <data key="d0">13138</data>
    </edge>
    <edge source="NOR" target="DNK">
      <data key="d0">7822951</data>
    </edge>
    <edge source="NOR" target="EST">
      <data key="d0">37127</data>
    </edge>
    <edge source="NOR" target="FIN">
      <data key="d0">14774</data>
    </edge>
    <edge source="NOR" target="FRA">
      <data key="d0">1035004</data>
    </edge>
    <edge source="NOR" target="GEO">
      <data key="d0">19798</data>
    </edge>
    <edge source="NOR" target="DEU">
      <data key="d0">989186</data>
    </edge>
    <edge source="NOR" target="GHA">
      <data key="d0">85529</data>
    </edge>
    <edge source="NOR" target="GRC">
      <data key="d0">21279</data>
    </edge>
    <edge source="NOR" target="HKG">
      <data key="d0">775980</data>
    </edge>
    <edge source="NOR" target="HUN">
      <data key="d0">13604</data>
    </edge>
    <edge source="NOR" target="IDN">
      <data key="d0">74069</data>
    </edge>
    <edge source="NOR" target="ITA">
      <data key="d0">952484</data>
    </edge>
    <edge source="NOR" target="CIV">
      <data key="d0">33860</data>
    </edge>
    <edge source="NOR" target="JPN">
      <data key="d0">322642</data>
    </edge>
    <edge source="NOR" target="KOR">
      <data key="d0">46270</data>
    </edge>
    <edge source="NOR" target="LVA">
      <data key="d0">27577</data>
    </edge>
    <edge source="NOR" target="MYS">
      <data key="d0">64624</data>
    </edge>
    <edge source="NOR" target="MEX">
      <data key="d0">32650</data>
    </edge>
    <edge source="NOR" target="NLD">
      <data key="d0">367844</data>
    </edge>
    <edge source="NOR" target="POL">
      <data key="d0">38487</data>
    </edge>
    <edge source="NOR" target="PRT">
      <data key="d0">82506</data>
    </edge>
    <edge source="NOR" target="ROU">
      <data key="d0">33344</data>
    </edge>
    <edge source="NOR" target="RUS">
      <data key="d0">130881</data>
    </edge>
    <edge source="NOR" target="SGP">
      <data key="d0">13885</data>
    </edge>
    <edge source="NOR" target="VNM">
      <data key="d0">99019</data>
    </edge>
    <edge source="NOR" target="ZAF">
      <data key="d0">142924</data>
    </edge>
    <edge source="NOR" target="ESP">
      <data key="d0">240669</data>
    </edge>
    <edge source="NOR" target="SWE">
      <data key="d0">939790</data>
    </edge>
    <edge source="NOR" target="CHE">
      <data key="d0">657460</data>
    </edge>
    <edge source="NOR" target="THA">
      <data key="d0">22304</data>
    </edge>
    <edge source="NOR" target="UKR">
      <data key="d0">1677172</data>
    </edge>
    <edge source="NOR" target="GBR">
      <data key="d0">223582</data>
    </edge>
    <edge source="NOR" target="USA">
      <data key="d0">18406</data>
    </edge>
    <edge source="PAK" target="HKG">
      <data key="d0">310938</data>
    </edge>
    <edge source="PAK" target="KOR">
      <data key="d0">14330</data>
    </edge>
    <edge source="PAK" target="MOZ">
      <data key="d0">17274</data>
    </edge>
    <edge source="PAK" target="OMN">
      <data key="d0">7258505</data>
    </edge>
    <edge source="PAK" target="SAU">
      <data key="d0">23641318</data>
    </edge>
    <edge source="PAK" target="VNM">
      <data key="d0">408571</data>
    </edge>
    <edge source="PAK" target="ARE">
      <data key="d0">28576277</data>
    </edge>
    <edge source="PRY" target="ALB">
      <data key="d0">2058572</data>
    </edge>
    <edge source="PRY" target="BOL">
      <data key="d0">77932</data>
    </edge>
    <edge source="PRY" target="BRA">
      <data key="d0">20543048</data>
    </edge>
    <edge source="PRY" target="CHL">
      <data key="d0">243184900</data>
    </edge>
    <edge source="PRY" target="CHN">
      <data key="d0">2037423</data>
    </edge>
    <edge source="PRY" target="COL">
      <data key="d0">2627410</data>
    </edge>
    <edge source="PRY" target="HRV">
      <data key="d0">985917</data>
    </edge>
    <edge source="PRY" target="ECU">
      <data key="d0">142562</data>
    </edge>
    <edge source="PRY" target="FRA">
      <data key="d0">327834</data>
    </edge>
    <edge source="PRY" target="GEO">
      <data key="d0">155803</data>
    </edge>
    <edge source="PRY" target="PSE">
      <data key="d0">476840</data>
    </edge>
    <edge source="PRY" target="DEU">
      <data key="d0">1981001</data>
    </edge>
    <edge source="PRY" target="GHA">
      <data key="d0">57544</data>
    </edge>
    <edge source="PRY" target="HKG">
      <data key="d0">2001241</data>
    </edge>
    <edge source="PRY" target="IRL">
      <data key="d0">96176</data>
    </edge>
    <edge source="PRY" target="ISR">
      <data key="d0">15167023</data>
    </edge>
    <edge source="PRY" target="ITA">
      <data key="d0">4042097</data>
    </edge>
    <edge source="PRY" target="CIV">
      <data key="d0">418387</data>
    </edge>
    <edge source="PRY" target="JOR">
      <data key="d0">1716294</data>
    </edge>
    <edge source="PRY" target="LBN">
      <data key="d0">5645241</data>
    </edge>
    <edge source="PRY" target="NAM">
      <data key="d0">41990</data>
    </edge>
    <edge source="PRY" target="NLD">
      <data key="d0">7376775</data>
    </edge>
    <edge source="PRY" target="PER">
      <data key="d0">3760074</data>
    </edge>
    <edge source="PRY" target="PRT">
      <data key="d0">471616</data>
    </edge>
    <edge source="PRY" target="RUS">
      <data key="d0">126045078</data>
    </edge>
    <edge source="PRY" target="SAU">
      <data key="d0">8539932</data>
    </edge>
    <edge source="PRY" target="SEN">
      <data key="d0">213693</data>
    </edge>
    <edge source="PRY" target="SRB">
      <data key="d0">569472</data>
    </edge>
    <edge source="PRY" target="VNM">
      <data key="d0">21725027</data>
    </edge>
    <edge source="PRY" target="ZAF">
      <data key="d0">2743695</data>
    </edge>
    <edge source="PRY" target="ESP">
      <data key="d0">1003503</data>
    </edge>
    <edge source="PRY" target="CHE">
      <data key="d0">1029403</data>
    </edge>
    <edge source="PRY" target="ARE">
      <data key="d0">3837579</data>
    </edge>
    <edge source="PRY" target="TUR">
      <data key="d0">230842</data>
    </edge>
    <edge source="PRY" target="EGY">
      <data key="d0">16935217</data>
    </edge>
    <edge source="PRY" target="GBR">
      <data key="d0">896442</data>
    </edge>
    <edge source="PER" target="COL">
      <data key="d0">4682618</data>
    </edge>
    <edge source="PER" target="ECU">
      <data key="d0">1929303</data>
    </edge>
    <edge source="PER" target="JPN">
      <data key="d0">148368</data>
    </edge>
    <edge source="PER" target="PAN">
      <data key="d0">38199</data>
    </edge>
    <edge source="PER" target="ESP">
      <data key="d0">119764</data>
    </edge>
    <edge source="PER" target="USA">
      <data key="d0">29237</data>
    </edge>
    <edge source="POL" target="ALB">
      <data key="d0">558037</data>
    </edge>
    <edge source="POL" target="AZE">
      <data key="d0">2751426</data>
    </edge>
    <edge source="POL" target="AUS">
      <data key="d0">22826</data>
    </edge>
    <edge source="POL" target="AUT">
      <data key="d0">32912843</data>
    </edge>
    <edge source="POL" target="BEL">
      <data key="d0">33338355</data>
    </edge>
    <edge source="POL" target="BGR">
      <data key="d0">22904728</data>
    </edge>
    <edge source="POL" target="BLR">
      <data key="d0">21609713</data>
    </edge>
    <edge source="POL" target="CMR">
      <data key="d0">11873</data>
    </edge>
    <edge source="POL" target="CAN">
      <data key="d0">319619</data>
    </edge>
    <edge source="POL" target="CHN">
      <data key="d0">484872</data>
    </edge>
    <edge source="POL" target="HRV">
      <data key="d0">3983271</data>
    </edge>
    <edge source="POL" target="CZE">
      <data key="d0">242974904</data>
    </edge>
    <edge source="POL" target="BEN">
      <data key="d0">6674922</data>
    </edge>
    <edge source="POL" target="DNK">
      <data key="d0">108183162</data>
    </edge>
    <edge source="POL" target="EST">
      <data key="d0">7556537</data>
    </edge>
    <edge source="POL" target="FIN">
      <data key="d0">13852278</data>
    </edge>
    <edge source="POL" target="FRA">
      <data key="d0">84303469</data>
    </edge>
    <edge source="POL" target="GEO">
      <data key="d0">10746</data>
    </edge>
    <edge source="POL" target="DEU">
      <data key="d0">499176066</data>
    </edge>
    <edge source="POL" target="GHA">
      <data key="d0">274432</data>
    </edge>
    <edge source="POL" target="GRC">
      <data key="d0">16059917</data>
    </edge>
    <edge source="POL" target="HKG">
      <data key="d0">32759835</data>
    </edge>
    <edge source="POL" target="HUN">
      <data key="d0">33460094</data>
    </edge>
    <edge source="POL" target="IRL">
      <data key="d0">32628557</data>
    </edge>
    <edge source="POL" target="ISR">
      <data key="d0">3988352</data>
    </edge>
    <edge source="POL" target="ITA">
      <data key="d0">317826522</data>
    </edge>
    <edge source="POL" target="CIV">
      <data key="d0">1526429</data>
    </edge>
    <edge source="POL" target="JPN">
      <data key="d0">16497579</data>
    </edge>
    <edge source="POL" target="KAZ">
      <data key="d0">4148631</data>
    </edge>
    <edge source="POL" target="KOR">
      <data key="d0">9509523</data>
    </edge>
    <edge source="POL" target="LVA">
      <data key="d0">26777049</data>
    </edge>
    <edge source="POL" target="LTU">
      <data key="d0">86454032</data>
    </edge>
    <edge source="POL" target="MDA">
      <data key="d0">3614667</data>
    </edge>
    <edge source="POL" target="NLD">
      <data key="d0">205947551</data>
    </edge>
    <edge source="POL" target="NOR">
      <data key="d0">5488204</data>
    </edge>
    <edge source="POL" target="PRT">
      <data key="d0">9724378</data>
    </edge>
    <edge source="POL" target="ROU">
      <data key="d0">26436135</data>
    </edge>
    <edge source="POL" target="RUS">
      <data key="d0">9661941</data>
    </edge>
    <edge source="POL" target="SRB">
      <data key="d0">5010026</data>
    </edge>
    <edge source="POL" target="SVK">
      <data key="d0">83259934</data>
    </edge>
    <edge source="POL" target="VNM">
      <data key="d0">5921913</data>
    </edge>
    <edge source="POL" target="SVN">
      <data key="d0">6919395</data>
    </edge>
    <edge source="POL" target="ESP">
      <data key="d0">80424452</data>
    </edge>
    <edge source="POL" target="SWE">
      <data key="d0">29593190</data>
    </edge>
    <edge source="POL" target="CHE">
      <data key="d0">6631764</data>
    </edge>
    <edge source="POL" target="TGO">
      <data key="d0">645403</data>
    </edge>
    <edge source="POL" target="ARE">
      <data key="d0">216324</data>
    </edge>
    <edge source="POL" target="TUN">
      <data key="d0">287034</data>
    </edge>
    <edge source="POL" target="TUR">
      <data key="d0">584521</data>
    </edge>
    <edge source="POL" target="UKR">
      <data key="d0">78823197</data>
    </edge>
    <edge source="POL" target="MKD">
      <data key="d0">13959378</data>
    </edge>
    <edge source="POL" target="GBR">
      <data key="d0">315248821</data>
    </edge>
    <edge source="POL" target="USA">
      <data key="d0">42319725</data>
    </edge>
    <edge source="PRT" target="BEL">
      <data key="d0">9036811</data>
    </edge>
    <edge source="PRT" target="BRA">
      <data key="d0">234939</data>
    </edge>
    <edge source="PRT" target="BGR">
      <data key="d0">10566</data>
    </edge>
    <edge source="PRT" target="CAN">
      <data key="d0">41594</data>
    </edge>
    <edge source="PRT" target="CHN">
      <data key="d0">209918</data>
    </edge>
    <edge source="PRT" target="CZE">
      <data key="d0">171898</data>
    </edge>
    <edge source="PRT" target="BEN">
      <data key="d0">422959</data>
    </edge>
    <edge source="PRT" target="DNK">
      <data key="d0">90135</data>
    </edge>
    <edge source="PRT" target="FRA">
      <data key="d0">8114356</data>
    </edge>
    <edge source="PRT" target="GEO">
      <data key="d0">181198</data>
    </edge>
    <edge source="PRT" target="DEU">
      <data key="d0">3758693</data>
    </edge>
    <edge source="PRT" target="HKG">
      <data key="d0">998627</data>
    </edge>
    <edge source="PRT" target="HUN">
      <data key="d0">201025</data>
    </edge>
    <edge source="PRT" target="IRL">
      <data key="d0">597941</data>
    </edge>
    <edge source="PRT" target="ITA">
      <data key="d0">2099004</data>
    </edge>
    <edge source="PRT" target="CIV">
      <data key="d0">54451</data>
    </edge>
    <edge source="PRT" target="MRT">
      <data key="d0">17211</data>
    </edge>
    <edge source="PRT" target="MEX">
      <data key="d0">15991</data>
    </edge>
    <edge source="PRT" target="MOZ">
      <data key="d0">1771566</data>
    </edge>
    <edge source="PRT" target="NAM">
      <data key="d0">410617</data>
    </edge>
    <edge source="PRT" target="NLD">
      <data key="d0">1024814</data>
    </edge>
    <edge source="PRT" target="POL">
      <data key="d0">3812092</data>
    </edge>
    <edge source="PRT" target="ROU">
      <data key="d0">41280</data>
    </edge>
    <edge source="PRT" target="VNM">
      <data key="d0">122239</data>
    </edge>
    <edge source="PRT" target="ZAF">
      <data key="d0">85922</data>
    </edge>
    <edge source="PRT" target="ESP">
      <data key="d0">75019225</data>
    </edge>
    <edge source="PRT" target="SWE">
      <data key="d0">49072</data>
    </edge>
    <edge source="PRT" target="CHE">
      <data key="d0">824997</data>
    </edge>
    <edge source="PRT" target="TGO">
      <data key="d0">103232</data>
    </edge>
    <edge source="PRT" target="GBR">
      <data key="d0">7289642</data>
    </edge>
    <edge source="PRT" target="USA">
      <data key="d0">17306</data>
    </edge>
    <edge source="ROU" target="AZE">
      <data key="d0">13777</data>
    </edge>
    <edge source="ROU" target="AUT">
      <data key="d0">3235264</data>
    </edge>
    <edge source="ROU" target="BEL">
      <data key="d0">6753761</data>
    </edge>
    <edge source="ROU" target="BRA">
      <data key="d0">46800</data>
    </edge>
    <edge source="ROU" target="BGR">
      <data key="d0">22760616</data>
    </edge>
    <edge source="ROU" target="CHN">
      <data key="d0">11374</data>
    </edge>
    <edge source="ROU" target="HRV">
      <data key="d0">3876263</data>
    </edge>
    <edge source="ROU" target="CZE">
      <data key="d0">2450649</data>
    </edge>
    <edge source="ROU" target="DNK">
      <data key="d0">192205</data>
    </edge>
    <edge source="ROU" target="FRA">
      <data key="d0">7911667</data>
    </edge>
    <edge source="ROU" target="GEO">
      <data key="d0">22877</data>
    </edge>
    <edge source="ROU" target="DEU">
      <data key="d0">6065571</data>
    </edge>
    <edge source="ROU" target="GRC">
      <data key="d0">4784212</data>
    </edge>
    <edge source="ROU" target="HKG">
      <data key="d0">431965</data>
    </edge>
    <edge source="ROU" target="HUN">
      <data key="d0">15053384</data>
    </edge>
    <edge source="ROU" target="IRL">
      <data key="d0">313239</data>
    </edge>
    <edge source="ROU" target="ITA">
      <data key="d0">20809346</data>
    </edge>
    <edge source="ROU" target="LTU">
      <data key="d0">266460</data>
    </edge>
    <edge source="ROU" target="MDA">
      <data key="d0">36993</data>
    </edge>
    <edge source="ROU" target="NAM">
      <data key="d0">11767</data>
    </edge>
    <edge source="ROU" target="NLD">
      <data key="d0">24103567</data>
    </edge>
    <edge source="ROU" target="PAN">
      <data key="d0">11996</data>
    </edge>
    <edge source="ROU" target="POL">
      <data key="d0">125954</data>
    </edge>
    <edge source="ROU" target="RUS">
      <data key="d0">98001</data>
    </edge>
    <edge source="ROU" target="SRB">
      <data key="d0">68485</data>
    </edge>
    <edge source="ROU" target="SVK">
      <data key="d0">2525932</data>
    </edge>
    <edge source="ROU" target="VNM">
      <data key="d0">553977</data>
    </edge>
    <edge source="ROU" target="SVN">
      <data key="d0">43804</data>
    </edge>
    <edge source="ROU" target="ESP">
      <data key="d0">3220120</data>
    </edge>
    <edge source="ROU" target="SWE">
      <data key="d0">194287</data>
    </edge>
    <edge source="ROU" target="MKD">
      <data key="d0">38254</data>
    </edge>
    <edge source="ROU" target="GBR">
      <data key="d0">5159224</data>
    </edge>
    <edge source="ROU" target="USA">
      <data key="d0">978263</data>
    </edge>
    <edge source="RUS" target="AZE">
      <data key="d0">6545339</data>
    </edge>
    <edge source="RUS" target="AUS">
      <data key="d0">15287</data>
    </edge>
    <edge source="RUS" target="AUT">
      <data key="d0">46496</data>
    </edge>
    <edge source="RUS" target="ARM">
      <data key="d0">674060</data>
    </edge>
    <edge source="RUS" target="BEL">
      <data key="d0">58063</data>
    </edge>
    <edge source="RUS" target="CHN">
      <data key="d0">153043</data>
    </edge>
    <edge source="RUS" target="DNK">
      <data key="d0">91378</data>
    </edge>
    <edge source="RUS" target="FRA">
      <data key="d0">61997</data>
    </edge>
    <edge source="RUS" target="GEO">
      <data key="d0">11610428</data>
    </edge>
    <edge source="RUS" target="DEU">
      <data key="d0">13281445</data>
    </edge>
    <edge source="RUS" target="HKG">
      <data key="d0">678626</data>
    </edge>
    <edge source="RUS" target="ITA">
      <data key="d0">42689</data>
    </edge>
    <edge source="RUS" target="KAZ">
      <data key="d0">59420884</data>
    </edge>
    <edge source="RUS" target="JOR">
      <data key="d0">18332</data>
    </edge>
    <edge source="RUS" target="KGZ">
      <data key="d0">359709</data>
    </edge>
    <edge source="RUS" target="LTU">
      <data key="d0">78793</data>
    </edge>
    <edge source="RUS" target="MDA">
      <data key="d0">89184</data>
    </edge>
    <edge source="RUS" target="NLD">
      <data key="d0">40589</data>
    </edge>
    <edge source="RUS" target="POL">
      <data key="d0">76325</data>
    </edge>
    <edge source="RUS" target="VNM">
      <data key="d0">1428513</data>
    </edge>
    <edge source="RUS" target="ESP">
      <data key="d0">105512</data>
    </edge>
    <edge source="RUS" target="SWE">
      <data key="d0">365204</data>
    </edge>
    <edge source="RUS" target="ARE">
      <data key="d0">103694</data>
    </edge>
    <edge source="RUS" target="UKR">
      <data key="d0">999012</data>
    </edge>
    <edge source="RUS" target="USA">
      <data key="d0">197981</data>
    </edge>
    <edge source="SAU" target="ALB">
      <data key="d0">57339</data>
    </edge>
    <edge source="SAU" target="DZA">
      <data key="d0">61072</data>
    </edge>
    <edge source="SAU" target="AZE">
      <data key="d0">166683</data>
    </edge>
    <edge source="SAU" target="BRA">
      <data key="d0">200019</data>
    </edge>
    <edge source="SAU" target="CHN">
      <data key="d0">166416</data>
    </edge>
    <edge source="SAU" target="GMB">
      <data key="d0">333365</data>
    </edge>
    <edge source="SAU" target="HKG">
      <data key="d0">736070</data>
    </edge>
    <edge source="SAU" target="ITA">
      <data key="d0">26669</data>
    </edge>
    <edge source="SAU" target="JOR">
      <data key="d0">3739556</data>
    </edge>
    <edge source="SAU" target="LBN">
      <data key="d0">3672883</data>
    </edge>
    <edge source="SAU" target="MYS">
      <data key="d0">80008</data>
    </edge>
    <edge source="SAU" target="MRT">
      <data key="d0">666730</data>
    </edge>
    <edge source="SAU" target="MOZ">
      <data key="d0">266692</data>
    </edge>
    <edge source="SAU" target="OMN">
      <data key="d0">4537498</data>
    </edge>
    <edge source="SAU" target="NER">
      <data key="d0">166683</data>
    </edge>
    <edge source="SAU" target="PAK">
      <data key="d0">723802</data>
    </edge>
    <edge source="SAU" target="SEN">
      <data key="d0">666730</data>
    </edge>
    <edge source="SAU" target="IND">
      <data key="d0">197085</data>
    </edge>
    <edge source="SAU" target="SGP">
      <data key="d0">185884</data>
    </edge>
    <edge source="SAU" target="VNM">
      <data key="d0">238156</data>
    </edge>
    <edge source="SAU" target="ARE">
      <data key="d0">43391062</data>
    </edge>
    <edge source="SAU" target="EGY">
      <data key="d0">2095666</data>
    </edge>
    <edge source="SAU" target="TZA">
      <data key="d0">400038</data>
    </edge>
    <edge source="SEN" target="DZA">
      <data key="d0">17820</data>
    </edge>
    <edge source="SEN" target="ITA">
      <data key="d0">35294</data>
    </edge>
    <edge source="SEN" target="MRT">
      <data key="d0">55808</data>
    </edge>
    <edge source="SEN" target="TGO">
      <data key="d0">57471</data>
    </edge>
    <edge source="SRB" target="HRV">
      <data key="d0">187997</data>
    </edge>
    <edge source="SRB" target="FRA">
      <data key="d0">120941</data>
    </edge>
    <edge source="SRB" target="DEU">
      <data key="d0">32146</data>
    </edge>
    <edge source="SRB" target="ITA">
      <data key="d0">6231832</data>
    </edge>
    <edge source="SRB" target="RUS">
      <data key="d0">1462450</data>
    </edge>
    <edge source="SRB" target="CHE">
      <data key="d0">26913</data>
    </edge>
    <edge source="SRB" target="MKD">
      <data key="d0">5017552</data>
    </edge>
    <edge source="SGP" target="ARG">
      <data key="d0">35345</data>
    </edge>
    <edge source="SGP" target="AUS">
      <data key="d0">26248</data>
    </edge>
    <edge source="SGP" target="BRA">
      <data key="d0">124383</data>
    </edge>
    <edge source="SGP" target="KHM">
      <data key="d0">148300</data>
    </edge>
    <edge source="SGP" target="LKA">
      <data key="d0">171815</data>
    </edge>
    <edge source="SGP" target="CHN">
      <data key="d0">1384071</data>
    </edge>
    <edge source="SGP" target="BEN">
      <data key="d0">47532</data>
    </edge>
    <edge source="SGP" target="DEU">
      <data key="d0">101145</data>
    </edge>
    <edge source="SGP" target="GHA">
      <data key="d0">35875</data>
    </edge>
    <edge source="SGP" target="HKG">
      <data key="d0">710691</data>
    </edge>
    <edge source="SGP" target="IDN">
      <data key="d0">13958798</data>
    </edge>
    <edge source="SGP" target="CIV">
      <data key="d0">93415</data>
    </edge>
    <edge source="SGP" target="MYS">
      <data key="d0">9906247</data>
    </edge>
    <edge source="SGP" target="PHL">
      <data key="d0">178593</data>
    </edge>
    <edge source="SGP" target="VNM">
      <data key="d0">452982</data>
    </edge>
    <edge source="SGP" target="THA">
      <data key="d0">137739</data>
    </edge>
    <edge source="SGP" target="ARE">
      <data key="d0">1082210</data>
    </edge>
    <edge source="SGP" target="USA">
      <data key="d0">280746</data>
    </edge>
    <edge source="VNM" target="AUS">
      <data key="d0">31148</data>
    </edge>
    <edge source="VNM" target="BEL">
      <data key="d0">1815081</data>
    </edge>
    <edge source="VNM" target="KHM">
      <data key="d0">42492</data>
    </edge>
    <edge source="VNM" target="CAN">
      <data key="d0">1211301</data>
    </edge>
    <edge source="VNM" target="CHN">
      <data key="d0">2428538</data>
    </edge>
    <edge source="VNM" target="CZE">
      <data key="d0">36390</data>
    </edge>
    <edge source="VNM" target="DNK">
      <data key="d0">24000</data>
    </edge>
    <edge source="VNM" target="FRA">
      <data key="d0">122763</data>
    </edge>
    <edge source="VNM" target="DEU">
      <data key="d0">143725</data>
    </edge>
    <edge source="VNM" target="HKG">
      <data key="d0">30582286</data>
    </edge>
    <edge source="VNM" target="ITA">
      <data key="d0">617739</data>
    </edge>
    <edge source="VNM" target="JPN">
      <data key="d0">58066</data>
    </edge>
    <edge source="VNM" target="KOR">
      <data key="d0">367286</data>
    </edge>
    <edge source="VNM" target="LBN">
      <data key="d0">224132</data>
    </edge>
    <edge source="VNM" target="MYS">
      <data key="d0">6396420</data>
    </edge>
    <edge source="VNM" target="NLD">
      <data key="d0">186475</data>
    </edge>
    <edge source="VNM" target="POL">
      <data key="d0">27676</data>
    </edge>
    <edge source="VNM" target="RUS">
      <data key="d0">202497</data>
    </edge>
    <edge source="VNM" target="IND">
      <data key="d0">118883</data>
    </edge>
    <edge source="VNM" target="SGP">
      <data key="d0">73963</data>
    </edge>
    <edge source="VNM" target="CHE">
      <data key="d0">82077</data>
    </edge>
    <edge source="VNM" target="ARE">
      <data key="d0">151154</data>
    </edge>
    <edge source="VNM" target="TUR">
      <data key="d0">53861</data>
    </edge>
    <edge source="VNM" target="GBR">
      <data key="d0">95437</data>
    </edge>
    <edge source="VNM" target="USA">
      <data key="d0">752541</data>
    </edge>
    <edge source="ZAF" target="AUS">
      <data key="d0">903788</data>
    </edge>
    <edge source="ZAF" target="BEL">
      <data key="d0">15411202</data>
    </edge>
    <edge source="ZAF" target="FRA">
      <data key="d0">7645842</data>
    </edge>
    <edge source="ZAF" target="DEU">
      <data key="d0">12512555</data>
    </edge>
    <edge source="ZAF" target="GHA">
      <data key="d0">840553</data>
    </edge>
    <edge source="ZAF" target="HKG">
      <data key="d0">430162</data>
    </edge>
    <edge source="ZAF" target="ISR">
      <data key="d0">784187</data>
    </edge>
    <edge source="ZAF" target="ITA">
      <data key="d0">137619</data>
    </edge>
    <edge source="ZAF" target="MDG">
      <data key="d0">119905</data>
    </edge>
    <edge source="ZAF" target="MWI">
      <data key="d0">275086</data>
    </edge>
    <edge source="ZAF" target="MUS">
      <data key="d0">2285751</data>
    </edge>
    <edge source="ZAF" target="MOZ">
      <data key="d0">9565302</data>
    </edge>
    <edge source="ZAF" target="NLD">
      <data key="d0">13351815</data>
    </edge>
    <edge source="ZAF" target="NOR">
      <data key="d0">202738</data>
    </edge>
    <edge source="ZAF" target="VNM">
      <data key="d0">124711</data>
    </edge>
    <edge source="ZAF" target="ZWE">
      <data key="d0">26109447</data>
    </edge>
    <edge source="ZAF" target="ESP">
      <data key="d0">510210</data>
    </edge>
    <edge source="ZAF" target="CHE">
      <data key="d0">7988133</data>
    </edge>
    <edge source="ZAF" target="ARE">
      <data key="d0">1319141</data>
    </edge>
    <edge source="ZAF" target="UGA">
      <data key="d0">56499</data>
    </edge>
    <edge source="ZAF" target="EGY">
      <data key="d0">1277860</data>
    </edge>
    <edge source="ZAF" target="GBR">
      <data key="d0">1031653</data>
    </edge>
    <edge source="ZAF" target="TZA">
      <data key="d0">375038</data>
    </edge>
    <edge source="ZWE" target="BEL">
      <data key="d0">181513</data>
    </edge>
    <edge source="ZWE" target="BWA">
      <data key="d0">110925</data>
    </edge>
    <edge source="ZWE" target="FRA">
      <data key="d0">262498</data>
    </edge>
    <edge source="ZWE" target="DEU">
      <data key="d0">70000</data>
    </edge>
    <edge source="ZWE" target="HKG">
      <data key="d0">75253</data>
    </edge>
    <edge source="ZWE" target="NLD">
      <data key="d0">88647</data>
    </edge>
    <edge source="ZWE" target="ZAF">
      <data key="d0">14299</data>
    </edge>
    <edge source="SWE" target="AUS">
      <data key="d0">220036</data>
    </edge>
    <edge source="SWE" target="AUT">
      <data key="d0">1286171</data>
    </edge>
    <edge source="SWE" target="BEL">
      <data key="d0">15966393</data>
    </edge>
    <edge source="SWE" target="BGR">
      <data key="d0">179288</data>
    </edge>
    <edge source="SWE" target="CHN">
      <data key="d0">1074284</data>
    </edge>
    <edge source="SWE" target="HRV">
      <data key="d0">61647</data>
    </edge>
    <edge source="SWE" target="CZE">
      <data key="d0">2451940</data>
    </edge>
    <edge source="SWE" target="DNK">
      <data key="d0">39033474</data>
    </edge>
    <edge source="SWE" target="EST">
      <data key="d0">3502959</data>
    </edge>
    <edge source="SWE" target="FIN">
      <data key="d0">57678547</data>
    </edge>
    <edge source="SWE" target="FRA">
      <data key="d0">817182</data>
    </edge>
    <edge source="SWE" target="DEU">
      <data key="d0">19129572</data>
    </edge>
    <edge source="SWE" target="GHA">
      <data key="d0">773543</data>
    </edge>
    <edge source="SWE" target="GRC">
      <data key="d0">1382256</data>
    </edge>
    <edge source="SWE" target="HKG">
      <data key="d0">4161357</data>
    </edge>
    <edge source="SWE" target="HUN">
      <data key="d0">1191663</data>
    </edge>
    <edge source="SWE" target="IRL">
      <data key="d0">188621</data>
    </edge>
    <edge source="SWE" target="ITA">
      <data key="d0">10444732</data>
    </edge>
    <edge source="SWE" target="CIV">
      <data key="d0">82415</data>
    </edge>
    <edge source="SWE" target="JPN">
      <data key="d0">3337866</data>
    </edge>
    <edge source="SWE" target="KOR">
      <data key="d0">2018966</data>
    </edge>
    <edge source="SWE" target="LVA">
      <data key="d0">1273815</data>
    </edge>
    <edge source="SWE" target="LTU">
      <data key="d0">736739</data>
    </edge>
    <edge source="SWE" target="MYS">
      <data key="d0">962558</data>
    </edge>
    <edge source="SWE" target="NLD">
      <data key="d0">2461272</data>
    </edge>
    <edge source="SWE" target="NZL">
      <data key="d0">1151047</data>
    </edge>
    <edge source="SWE" target="NOR">
      <data key="d0">9303543</data>
    </edge>
    <edge source="SWE" target="POL">
      <data key="d0">22877803</data>
    </edge>
    <edge source="SWE" target="PRT">
      <data key="d0">311914</data>
    </edge>
    <edge source="SWE" target="ROU">
      <data key="d0">295353</data>
    </edge>
    <edge source="SWE" target="RUS">
      <data key="d0">10121119</data>
    </edge>
    <edge source="SWE" target="SGP">
      <data key="d0">648935</data>
    </edge>
    <edge source="SWE" target="SVK">
      <data key="d0">506845</data>
    </edge>
    <edge source="SWE" target="VNM">
      <data key="d0">588208</data>
    </edge>
    <edge source="SWE" target="ESP">
      <data key="d0">4544119</data>
    </edge>
    <edge source="SWE" target="CHE">
      <data key="d0">427322</data>
    </edge>
    <edge source="SWE" target="GBR">
      <data key="d0">17926341</data>
    </edge>
    <edge source="SWE" target="USA">
      <data key="d0">1988340</data>
    </edge>
    <edge source="CHE" target="AUS">
      <data key="d0">50613</data>
    </edge>
    <edge source="CHE" target="AUT">
      <data key="d0">635905</data>
    </edge>
    <edge source="CHE" target="BRA">
      <data key="d0">13979</data>
    </edge>
    <edge source="CHE" target="CHN">
      <data key="d0">18225</data>
    </edge>
    <edge source="CHE" target="FRA">
      <data key="d0">35616905</data>
    </edge>
    <edge source="CHE" target="DEU">
      <data key="d0">15204671</data>
    </edge>
    <edge source="CHE" target="HKG">
      <data key="d0">122532</data>
    </edge>
    <edge source="CHE" target="HUN">
      <data key="d0">15974</data>
    </edge>
    <edge source="CHE" target="IDN">
      <data key="d0">45925</data>
    </edge>
    <edge source="CHE" target="ITA">
      <data key="d0">2630158</data>
    </edge>
    <edge source="CHE" target="CIV">
      <data key="d0">957963</data>
    </edge>
    <edge source="CHE" target="JPN">
      <data key="d0">45558</data>
    </edge>
    <edge source="CHE" target="NLD">
      <data key="d0">45472</data>
    </edge>
    <edge source="CHE" target="NOR">
      <data key="d0">73536</data>
    </edge>
    <edge source="CHE" target="PHL">
      <data key="d0">40545</data>
    </edge>
    <edge source="CHE" target="ROU">
      <data key="d0">28953</data>
    </edge>
    <edge source="CHE" target="SGP">
      <data key="d0">31924</data>
    </edge>
    <edge source="CHE" target="ESP">
      <data key="d0">21437</data>
    </edge>
    <edge source="CHE" target="TUR">
      <data key="d0">16198</data>
    </edge>
    <edge source="CHE" target="GBR">
      <data key="d0">86602</data>
    </edge>
    <edge source="THA" target="AUS">
      <data key="d0">1908143</data>
    </edge>
    <edge source="THA" target="AUT">
      <data key="d0">771198</data>
    </edge>
    <edge source="THA" target="BEL">
      <data key="d0">8621754</data>
    </edge>
    <edge source="THA" target="BRA">
      <data key="d0">11230</data>
    </edge>
    <edge source="THA" target="KHM">
      <data key="d0">952995</data>
    </edge>
    <edge source="THA" target="CAN">
      <data key="d0">9274415</data>
    </edge>
    <edge source="THA" target="CHN">
      <data key="d0">1668101</data>
    </edge>
    <edge source="THA" target="DNK">
      <data key="d0">5394472</data>
    </edge>
    <edge source="THA" target="FIN">
      <data key="d0">4122107</data>
    </edge>
    <edge source="THA" target="FRA">
      <data key="d0">13917014</data>
    </edge>
    <edge source="THA" target="DEU">
      <data key="d0">63058488</data>
    </edge>
    <edge source="THA" target="GRC">
      <data key="d0">219965</data>
    </edge>
    <edge source="THA" target="HKG">
      <data key="d0">39938809</data>
    </edge>
    <edge source="THA" target="IRL">
      <data key="d0">35955082</data>
    </edge>
    <edge source="THA" target="ISR">
      <data key="d0">11814</data>
    </edge>
    <edge source="THA" target="ITA">
      <data key="d0">237368</data>
    </edge>
    <edge source="THA" target="JPN">
      <data key="d0">842777971</data>
    </edge>
    <edge source="THA" target="KOR">
      <data key="d0">18817711</data>
    </edge>
    <edge source="THA" target="LBN">
      <data key="d0">42310</data>
    </edge>
    <edge source="THA" target="MYS">
      <data key="d0">2045558</data>
    </edge>
    <edge source="THA" target="NLD">
      <data key="d0">125985539</data>
    </edge>
    <edge source="THA" target="NZL">
      <data key="d0">1193029</data>
    </edge>
    <edge source="THA" target="PHL">
      <data key="d0">945733</data>
    </edge>
    <edge source="THA" target="PRT">
      <data key="d0">105647</data>
    </edge>
    <edge source="THA" target="RUS">
      <data key="d0">35955</data>
    </edge>
    <edge source="THA" target="IND">
      <data key="d0">113879</data>
    </edge>
    <edge source="THA" target="SGP">
      <data key="d0">36589285</data>
    </edge>
    <edge source="THA" target="VNM">
      <data key="d0">30095868</data>
    </edge>
    <edge source="THA" target="ZAF">
      <data key="d0">281691</data>
    </edge>
    <edge source="THA" target="ESP">
      <data key="d0">516802</data>
    </edge>
    <edge source="THA" target="SWE">
      <data key="d0">15092345</data>
    </edge>
    <edge source="THA" target="CHE">
      <data key="d0">1316881</data>
    </edge>
    <edge source="THA" target="ARE">
      <data key="d0">499824</data>
    </edge>
    <edge source="THA" target="GBR">
      <data key="d0">467356870</data>
    </edge>
    <edge source="THA" target="USA">
      <data key="d0">101152</data>
    </edge>
    <edge source="TGO" target="FRA">
      <data key="d0">120553</data>
    </edge>
    <edge source="TGO" target="GHA">
      <data key="d0">631147</data>
    </edge>
    <edge source="TGO" target="NLD">
      <data key="d0">24185</data>
    </edge>
    <edge source="TGO" target="ESP">
      <data key="d0">88253</data>
    </edge>
    <edge source="ARE" target="ALB">
      <data key="d0">147056</data>
    </edge>
    <edge source="ARE" target="AZE">
      <data key="d0">707407</data>
    </edge>
    <edge source="ARE" target="ARG">
      <data key="d0">88522</data>
    </edge>
    <edge source="ARE" target="AUS">
      <data key="d0">151494</data>
    </edge>
    <edge source="ARE" target="BRA">
      <data key="d0">4987837</data>
    </edge>
    <edge source="ARE" target="ETH">
      <data key="d0">118033</data>
    </edge>
    <edge source="ARE" target="FRA">
      <data key="d0">221481</data>
    </edge>
    <edge source="ARE" target="GEO">
      <data key="d0">72772</data>
    </edge>
    <edge source="ARE" target="HKG">
      <data key="d0">11425</data>
    </edge>
    <edge source="ARE" target="CIV">
      <data key="d0">87093</data>
    </edge>
    <edge source="ARE" target="KAZ">
      <data key="d0">28390</data>
    </edge>
    <edge source="ARE" target="JOR">
      <data key="d0">984393</data>
    </edge>
    <edge source="ARE" target="KGZ">
      <data key="d0">241636</data>
    </edge>
    <edge source="ARE" target="LBN">
      <data key="d0">82062</data>
    </edge>
    <edge source="ARE" target="MYS">
      <data key="d0">25897</data>
    </edge>
    <edge source="ARE" target="OMN">
      <data key="d0">10937008</data>
    </edge>
    <edge source="ARE" target="NZL">
      <data key="d0">895089</data>
    </edge>
    <edge source="ARE" target="PAK">
      <data key="d0">728098</data>
    </edge>
    <edge source="ARE" target="RUS">
      <data key="d0">31588</data>
    </edge>
    <edge source="ARE" target="SAU">
      <data key="d0">3286471</data>
    </edge>
    <edge source="ARE" target="IND">
      <data key="d0">561918</data>
    </edge>
    <edge source="ARE" target="VNM">
      <data key="d0">545435</data>
    </edge>
    <edge source="ARE" target="ZAF">
      <data key="d0">81077</data>
    </edge>
    <edge source="ARE" target="TUN">
      <data key="d0">48112</data>
    </edge>
    <edge source="ARE" target="EGY">
      <data key="d0">191512</data>
    </edge>
    <edge source="ARE" target="TZA">
      <data key="d0">212900</data>
    </edge>
    <edge source="ARE" target="USA">
      <data key="d0">1392879</data>
    </edge>
    <edge source="TUR" target="ALB">
      <data key="d0">111473</data>
    </edge>
    <edge source="TUR" target="AZE">
      <data key="d0">11541049</data>
    </edge>
    <edge source="TUR" target="CHN">
      <data key="d0">2640817</data>
    </edge>
    <edge source="TUR" target="CZE">
      <data key="d0">106432</data>
    </edge>
    <edge source="TUR" target="BEN">
      <data key="d0">1225944</data>
    </edge>
    <edge source="TUR" target="FRA">
      <data key="d0">2395999</data>
    </edge>
    <edge source="TUR" target="GEO">
      <data key="d0">410766</data>
    </edge>
    <edge source="TUR" target="DEU">
      <data key="d0">370385</data>
    </edge>
    <edge source="TUR" target="GHA">
      <data key="d0">62630</data>
    </edge>
    <edge source="TUR" target="HKG">
      <data key="d0">2395433</data>
    </edge>
    <edge source="TUR" target="ITA">
      <data key="d0">2177120</data>
    </edge>
    <edge source="TUR" target="KAZ">
      <data key="d0">121562</data>
    </edge>
    <edge source="TUR" target="KGZ">
      <data key="d0">131925</data>
    </edge>
    <edge source="TUR" target="LBN">
      <data key="d0">28000</data>
    </edge>
    <edge source="TUR" target="MYS">
      <data key="d0">49258</data>
    </edge>
    <edge source="TUR" target="MAR">
      <data key="d0">18953</data>
    </edge>
    <edge source="TUR" target="NAM">
      <data key="d0">141470</data>
    </edge>
    <edge source="TUR" target="ROU">
      <data key="d0">493214</data>
    </edge>
    <edge source="TUR" target="SAU">
      <data key="d0">311512</data>
    </edge>
    <edge source="TUR" target="SRB">
      <data key="d0">280070</data>
    </edge>
    <edge source="TUR" target="SGP">
      <data key="d0">2051852</data>
    </edge>
    <edge source="TUR" target="VNM">
      <data key="d0">25328701</data>
    </edge>
    <edge source="TUR" target="SWE">
      <data key="d0">228141</data>
    </edge>
    <edge source="TUR" target="THA">
      <data key="d0">18274</data>
    </edge>
    <edge source="TUR" target="TGO">
      <data key="d0">504308</data>
    </edge>
    <edge source="TUR" target="ARE">
      <data key="d0">396928</data>
    </edge>
    <edge source="TUR" target="MKD">
      <data key="d0">49763</data>
    </edge>
    <edge source="TUR" target="GBR">
      <data key="d0">47022</data>
    </edge>
    <edge source="UKR" target="AZE">
      <data key="d0">105552</data>
    </edge>
    <edge source="UKR" target="ARM">
      <data key="d0">496322</data>
    </edge>
    <edge source="UKR" target="BLR">
      <data key="d0">708879</data>
    </edge>
    <edge source="UKR" target="CHN">
      <data key="d0">14436</data>
    </edge>
    <edge source="UKR" target="FRA">
      <data key="d0">47183</data>
    </edge>
    <edge source="UKR" target="GEO">
      <data key="d0">1569638</data>
    </edge>
    <edge source="UKR" target="DEU">
      <data key="d0">90490</data>
    </edge>
    <edge source="UKR" target="HKG">
      <data key="d0">678321</data>
    </edge>
    <edge source="UKR" target="KAZ">
      <data key="d0">13798537</data>
    </edge>
    <edge source="UKR" target="JOR">
      <data key="d0">544010</data>
    </edge>
    <edge source="UKR" target="KGZ">
      <data key="d0">162953</data>
    </edge>
    <edge source="UKR" target="LTU">
      <data key="d0">97550</data>
    </edge>
    <edge source="UKR" target="MDA">
      <data key="d0">1148936</data>
    </edge>
    <edge source="UKR" target="NZL">
      <data key="d0">23951</data>
    </edge>
    <edge source="UKR" target="PAN">
      <data key="d0">15025</data>
    </edge>
    <edge source="UKR" target="ROU">
      <data key="d0">15034</data>
    </edge>
    <edge source="UKR" target="RUS">
      <data key="d0">59633351</data>
    </edge>
    <edge source="UKR" target="SRB">
      <data key="d0">39833</data>
    </edge>
    <edge source="UKR" target="SGP">
      <data key="d0">30054</data>
    </edge>
    <edge source="UKR" target="VNM">
      <data key="d0">2023099</data>
    </edge>
    <edge source="UKR" target="GBR">
      <data key="d0">105057</data>
    </edge>
    <edge source="MKD" target="ALB">
      <data key="d0">72434</data>
    </edge>
    <edge source="MKD" target="AUS">
      <data key="d0">60063</data>
    </edge>
    <edge source="MKD" target="HRV">
      <data key="d0">1423247</data>
    </edge>
    <edge source="MKD" target="GRC">
      <data key="d0">9193759</data>
    </edge>
    <edge source="MKD" target="ITA">
      <data key="d0">10435385</data>
    </edge>
    <edge source="MKD" target="SRB">
      <data key="d0">7666309</data>
    </edge>
    <edge source="MKD" target="TUR">
      <data key="d0">106521</data>
    </edge>
    <edge source="EGY" target="CHN">
      <data key="d0">178077</data>
    </edge>
    <edge source="EGY" target="DEU">
      <data key="d0">17584</data>
    </edge>
    <edge source="EGY" target="HKG">
      <data key="d0">555981</data>
    </edge>
    <edge source="EGY" target="JPN">
      <data key="d0">15890</data>
    </edge>
    <edge source="EGY" target="JOR">
      <data key="d0">45399</data>
    </edge>
    <edge source="EGY" target="LBN">
      <data key="d0">80695</data>
    </edge>
    <edge source="EGY" target="OMN">
      <data key="d0">53406</data>
    </edge>
    <edge source="EGY" target="RUS">
      <data key="d0">49570</data>
    </edge>
    <edge source="EGY" target="SAU">
      <data key="d0">18874</data>
    </edge>
    <edge source="EGY" target="VNM">
      <data key="d0">259235</data>
    </edge>
    <edge source="EGY" target="ARE">
      <data key="d0">297316</data>
    </edge>
    <edge source="EGY" target="TUN">
      <data key="d0">73341</data>
    </edge>
    <edge source="GBR" target="AUS">
      <data key="d0">467150</data>
    </edge>
    <edge source="GBR" target="AUT">
      <data key="d0">6564052</data>
    </edge>
    <edge source="GBR" target="BEL">
      <data key="d0">70623019</data>
    </edge>
    <edge source="GBR" target="BRA">
      <data key="d0">266313</data>
    </edge>
    <edge source="GBR" target="BGR">
      <data key="d0">1755740</data>
    </edge>
    <edge source="GBR" target="CAN">
      <data key="d0">601887</data>
    </edge>
    <edge source="GBR" target="CHN">
      <data key="d0">2865160</data>
    </edge>
    <edge source="GBR" target="CZE">
      <data key="d0">3669024</data>
    </edge>
    <edge source="GBR" target="BEN">
      <data key="d0">8366330</data>
    </edge>
    <edge source="GBR" target="DNK">
      <data key="d0">39293240</data>
    </edge>
    <edge source="GBR" target="ETH">
      <data key="d0">83948</data>
    </edge>
    <edge source="GBR" target="EST">
      <data key="d0">1199081</data>
    </edge>
    <edge source="GBR" target="FIN">
      <data key="d0">608152</data>
    </edge>
    <edge source="GBR" target="FRA">
      <data key="d0">477608186</data>
    </edge>
    <edge source="GBR" target="GMB">
      <data key="d0">26830</data>
    </edge>
    <edge source="GBR" target="DEU">
      <data key="d0">177457645</data>
    </edge>
    <edge source="GBR" target="GHA">
      <data key="d0">3729705</data>
    </edge>
    <edge source="GBR" target="GRC">
      <data key="d0">11391858</data>
    </edge>
    <edge source="GBR" target="HKG">
      <data key="d0">49298786</data>
    </edge>
    <edge source="GBR" target="HUN">
      <data key="d0">5031884</data>
    </edge>
    <edge source="GBR" target="IRL">
      <data key="d0">559624878</data>
    </edge>
    <edge source="GBR" target="ISR">
      <data key="d0">22332</data>
    </edge>
    <edge source="GBR" target="ITA">
      <data key="d0">101329812</data>
    </edge>
    <edge source="GBR" target="CIV">
      <data key="d0">42615</data>
    </edge>
    <edge source="GBR" target="JPN">
      <data key="d0">255872</data>
    </edge>
    <edge source="GBR" target="JOR">
      <data key="d0">141085</data>
    </edge>
    <edge source="GBR" target="LBN">
      <data key="d0">78891</data>
    </edge>
    <edge source="GBR" target="LVA">
      <data key="d0">1306537</data>
    </edge>
    <edge source="GBR" target="LTU">
      <data key="d0">1981155</data>
    </edge>
    <edge source="GBR" target="MYS">
      <data key="d0">604989</data>
    </edge>
    <edge source="GBR" target="MUS">
      <data key="d0">15353</data>
    </edge>
    <edge source="GBR" target="MDA">
      <data key="d0">15934</data>
    </edge>
    <edge source="GBR" target="OMN">
      <data key="d0">366547</data>
    </edge>
    <edge source="GBR" target="NAM">
      <data key="d0">88256</data>
    </edge>
    <edge source="GBR" target="NLD">
      <data key="d0">243183745</data>
    </edge>
    <edge source="GBR" target="NZL">
      <data key="d0">54721</data>
    </edge>
    <edge source="GBR" target="NOR">
      <data key="d0">637482</data>
    </edge>
    <edge source="GBR" target="PAK">
      <data key="d0">47492</data>
    </edge>
    <edge source="GBR" target="PHL">
      <data key="d0">549923</data>
    </edge>
    <edge source="GBR" target="POL">
      <data key="d0">19498553</data>
    </edge>
    <edge source="GBR" target="PRT">
      <data key="d0">16308628</data>
    </edge>
    <edge source="GBR" target="ROU">
      <data key="d0">3108876</data>
    </edge>
    <edge source="GBR" target="RUS">
      <data key="d0">83981</data>
    </edge>
    <edge source="GBR" target="IND">
      <data key="d0">15304</data>
    </edge>
    <edge source="GBR" target="SGP">
      <data key="d0">1055925</data>
    </edge>
    <edge source="GBR" target="SVK">
      <data key="d0">162104</data>
    </edge>
    <edge source="GBR" target="VNM">
      <data key="d0">12166872</data>
    </edge>
    <edge source="GBR" target="SVN">
      <data key="d0">312028</data>
    </edge>
    <edge source="GBR" target="ZAF">
      <data key="d0">1489720</data>
    </edge>
    <edge source="GBR" target="ESP">
      <data key="d0">56917903</data>
    </edge>
    <edge source="GBR" target="SWE">
      <data key="d0">4627244</data>
    </edge>
    <edge source="GBR" target="CHE">
      <data key="d0">19859787</data>
    </edge>
    <edge source="GBR" target="THA">
      <data key="d0">151099</data>
    </edge>
    <edge source="GBR" target="ARE">
      <data key="d0">997017</data>
    </edge>
    <edge source="GBR" target="TUR">
      <data key="d0">384353</data>
    </edge>
    <edge source="GBR" target="UGA">
      <data key="d0">12019</data>
    </edge>
    <edge source="GBR" target="UKR">
      <data key="d0">1106972</data>
    </edge>
    <edge source="GBR" target="EGY">
      <data key="d0">84770</data>
    </edge>
    <edge source="GBR" target="USA">
      <data key="d0">12098455</data>
    </edge>
    <edge source="USA" target="ALB">
      <data key="d0">12302527</data>
    </edge>
    <edge source="USA" target="AZE">
      <data key="d0">5475845</data>
    </edge>
    <edge source="USA" target="ARG">
      <data key="d0">694221</data>
    </edge>
    <edge source="USA" target="AUS">
      <data key="d0">103255160</data>
    </edge>
    <edge source="USA" target="AUT">
      <data key="d0">251113</data>
    </edge>
    <edge source="USA" target="ARM">
      <data key="d0">1732548</data>
    </edge>
    <edge source="USA" target="BEL">
      <data key="d0">12287696</data>
    </edge>
    <edge source="USA" target="BRA">
      <data key="d0">424335</data>
    </edge>
    <edge source="USA" target="BGR">
      <data key="d0">3965795</data>
    </edge>
    <edge source="USA" target="BDI">
      <data key="d0">15388</data>
    </edge>
    <edge source="USA" target="KHM">
      <data key="d0">345698</data>
    </edge>
    <edge source="USA" target="CAN">
      <data key="d0">1681435904</data>
    </edge>
    <edge source="USA" target="LKA">
      <data key="d0">386965</data>
    </edge>
    <edge source="USA" target="CHL">
      <data key="d0">7305674</data>
    </edge>
    <edge source="USA" target="CHN">
      <data key="d0">775028822</data>
    </edge>
    <edge source="USA" target="COL">
      <data key="d0">30758111</data>
    </edge>
    <edge source="USA" target="CRI">
      <data key="d0">7778528</data>
    </edge>
    <edge source="USA" target="HRV">
      <data key="d0">624389</data>
    </edge>
    <edge source="USA" target="BEN">
      <data key="d0">729937</data>
    </edge>
    <edge source="USA" target="DNK">
      <data key="d0">2852323</data>
    </edge>
    <edge source="USA" target="ECU">
      <data key="d0">5652309</data>
    </edge>
    <edge source="USA" target="SLV">
      <data key="d0">8908565</data>
    </edge>
    <edge source="USA" target="FIN">
      <data key="d0">1158273</data>
    </edge>
    <edge source="USA" target="FRA">
      <data key="d0">9461006</data>
    </edge>
    <edge source="USA" target="GEO">
      <data key="d0">62560699</data>
    </edge>
    <edge source="USA" target="GMB">
      <data key="d0">4081419</data>
    </edge>
    <edge source="USA" target="DEU">
      <data key="d0">13422238</data>
    </edge>
    <edge source="USA" target="GHA">
      <data key="d0">20500696</data>
    </edge>
    <edge source="USA" target="GRC">
      <data key="d0">11431014</data>
    </edge>
    <edge source="USA" target="GTM">
      <data key="d0">80285020</data>
    </edge>
    <edge source="USA" target="HND">
      <data key="d0">38696495</data>
    </edge>
    <edge source="USA" target="HKG">
      <data key="d0">607747393</data>
    </edge>
    <edge source="USA" target="HUN">
      <data key="d0">133173</data>
    </edge>
    <edge source="USA" target="IDN">
      <data key="d0">9725298</data>
    </edge>
    <edge source="USA" target="IRL">
      <data key="d0">21575</data>
    </edge>
    <edge source="USA" target="ISR">
      <data key="d0">1243032</data>
    </edge>
    <edge source="USA" target="ITA">
      <data key="d0">11982284</data>
    </edge>
    <edge source="USA" target="CIV">
      <data key="d0">2988199</data>
    </edge>
    <edge source="USA" target="JAM">
      <data key="d0">30073248</data>
    </edge>
    <edge source="USA" target="JPN">
      <data key="d0">2115121775</data>
    </edge>
    <edge source="USA" target="KAZ">
      <data key="d0">7469454</data>
    </edge>
    <edge source="USA" target="JOR">
      <data key="d0">9366729</data>
    </edge>
    <edge source="USA" target="KOR">
      <data key="d0">480107338</data>
    </edge>
    <edge source="USA" target="KGZ">
      <data key="d0">9052283</data>
    </edge>
    <edge source="USA" target="LBN">
      <data key="d0">1968531</data>
    </edge>
    <edge source="USA" target="LVA">
      <data key="d0">46339257</data>
    </edge>
    <edge source="USA" target="LTU">
      <data key="d0">82901924</data>
    </edge>
    <edge source="USA" target="MDG">
      <data key="d0">20000</data>
    </edge>
    <edge source="USA" target="MYS">
      <data key="d0">6163115</data>
    </edge>
    <edge source="USA" target="MUS">
      <data key="d0">182793</data>
    </edge>
    <edge source="USA" target="MEX">
      <data key="d0">2085424585</data>
    </edge>
    <edge source="USA" target="MDA">
      <data key="d0">11580633</data>
    </edge>
    <edge source="USA" target="MOZ">
      <data key="d0">244674</data>
    </edge>
    <edge source="USA" target="OMN">
      <data key="d0">3131687</data>
    </edge>
    <edge source="USA" target="NAM">
      <data key="d0">432119</data>
    </edge>
    <edge source="USA" target="NLD">
      <data key="d0">61393836</data>
    </edge>
    <edge source="USA" target="NZL">
      <data key="d0">14873686</data>
    </edge>
    <edge source="USA" target="NIC">
      <data key="d0">3456736</data>
    </edge>
    <edge source="USA" target="NOR">
      <data key="d0">195891</data>
    </edge>
    <edge source="USA" target="PAK">
      <data key="d0">3691592</data>
    </edge>
    <edge source="USA" target="PAN">
      <data key="d0">23634508</data>
    </edge>
    <edge source="USA" target="PRY">
      <data key="d0">273840</data>
    </edge>
    <edge source="USA" target="PER">
      <data key="d0">9942229</data>
    </edge>
    <edge source="USA" target="PHL">
      <data key="d0">138334419</data>
    </edge>
    <edge source="USA" target="POL">
      <data key="d0">5871002</data>
    </edge>
    <edge source="USA" target="PRT">
      <data key="d0">58637</data>
    </edge>
    <edge source="USA" target="ROU">
      <data key="d0">129414</data>
    </edge>
    <edge source="USA" target="RUS">
      <data key="d0">1056805451</data>
    </edge>
    <edge source="USA" target="SAU">
      <data key="d0">19325716</data>
    </edge>
    <edge source="USA" target="SEN">
      <data key="d0">736780</data>
    </edge>
    <edge source="USA" target="SRB">
      <data key="d0">8826464</data>
    </edge>
    <edge source="USA" target="IND">
      <data key="d0">607787</data>
    </edge>
    <edge source="USA" target="SGP">
      <data key="d0">58909879</data>
    </edge>
    <edge source="USA" target="SVK">
      <data key="d0">288219</data>
    </edge>
    <edge source="USA" target="VNM">
      <data key="d0">244919893</data>
    </edge>
    <edge source="USA" target="SVN">
      <data key="d0">90000</data>
    </edge>
    <edge source="USA" target="ZAF">
      <data key="d0">10284732</data>
    </edge>
    <edge source="USA" target="ZWE">
      <data key="d0">261120</data>
    </edge>
    <edge source="USA" target="ESP">
      <data key="d0">2063725</data>
    </edge>
    <edge source="USA" target="SWE">
      <data key="d0">276177</data>
    </edge>
    <edge source="USA" target="CHE">
      <data key="d0">9746275</data>
    </edge>
    <edge source="USA" target="THA">
      <data key="d0">1885576</data>
    </edge>
    <edge source="USA" target="TGO">
      <data key="d0">20321</data>
    </edge>
    <edge source="USA" target="ARE">
      <data key="d0">72624099</data>
    </edge>
    <edge source="USA" target="TUN">
      <data key="d0">27735</data>
    </edge>
    <edge source="USA" target="TUR">
      <data key="d0">50593754</data>
    </edge>
    <edge source="USA" target="UGA">
      <data key="d0">96900</data>
    </edge>
    <edge source="USA" target="UKR">
      <data key="d0">97614682</data>
    </edge>
    <edge source="USA" target="MKD">
      <data key="d0">4492475</data>
    </edge>
    <edge source="USA" target="EGY">
      <data key="d0">94851293</data>
    </edge>
    <edge source="USA" target="GBR">
      <data key="d0">19219628</data>
    </edge>
    <edge source="USA" target="BFA">
      <data key="d0">94728</data>
    </edge>
    <edge source="USA" target="URY">
      <data key="d0">1648987</data>
    </edge>
    <edge source="URY" target="ALB">
      <data key="d0">181904</data>
    </edge>
    <edge source="URY" target="DZA">
      <data key="d0">14496523</data>
    </edge>
    <edge source="URY" target="ARG">
      <data key="d0">1618435</data>
    </edge>
    <edge source="URY" target="BEL">
      <data key="d0">5015579</data>
    </edge>
    <edge source="URY" target="BRA">
      <data key="d0">57478330</data>
    </edge>
    <edge source="URY" target="CAN">
      <data key="d0">25030941</data>
    </edge>
    <edge source="URY" target="CHL">
      <data key="d0">23971036</data>
    </edge>
    <edge source="URY" target="CHN">
      <data key="d0">18825073</data>
    </edge>
    <edge source="URY" target="COL">
      <data key="d0">10677</data>
    </edge>
    <edge source="URY" target="CRI">
      <data key="d0">69881</data>
    </edge>
    <edge source="URY" target="HRV">
      <data key="d0">4326075</data>
    </edge>
    <edge source="URY" target="CZE">
      <data key="d0">390811</data>
    </edge>
    <edge source="URY" target="DNK">
      <data key="d0">3206062</data>
    </edge>
    <edge source="URY" target="ECU">
      <data key="d0">525147</data>
    </edge>
    <edge source="URY" target="EST">
      <data key="d0">508020</data>
    </edge>
    <edge source="URY" target="FIN">
      <data key="d0">4516858</data>
    </edge>
    <edge source="URY" target="FRA">
      <data key="d0">15764770</data>
    </edge>
    <edge source="URY" target="GMB">
      <data key="d0">351386</data>
    </edge>
    <edge source="URY" target="DEU">
      <data key="d0">55429054</data>
    </edge>
    <edge source="URY" target="GHA">
      <data key="d0">134453</data>
    </edge>
    <edge source="URY" target="GRC">
      <data key="d0">413450</data>
    </edge>
    <edge source="URY" target="HND">
      <data key="d0">15252</data>
    </edge>
    <edge source="URY" target="HKG">
      <data key="d0">42725944</data>
    </edge>
    <edge source="URY" target="IRL">
      <data key="d0">10025407</data>
    </edge>
    <edge source="URY" target="ISR">
      <data key="d0">52052930</data>
    </edge>
    <edge source="URY" target="ITA">
      <data key="d0">58277900</data>
    </edge>
    <edge source="URY" target="CIV">
      <data key="d0">215002</data>
    </edge>
    <edge source="URY" target="JPN">
      <data key="d0">155758</data>
    </edge>
    <edge source="URY" target="KAZ">
      <data key="d0">46899</data>
    </edge>
    <edge source="URY" target="JOR">
      <data key="d0">13070780</data>
    </edge>
    <edge source="URY" target="LBN">
      <data key="d0">2104409</data>
    </edge>
    <edge source="URY" target="MYS">
      <data key="d0">10256390</data>
    </edge>
    <edge source="URY" target="MRT">
      <data key="d0">45552</data>
    </edge>
    <edge source="URY" target="MEX">
      <data key="d0">2684188</data>
    </edge>
    <edge source="URY" target="OMN">
      <data key="d0">2064226</data>
    </edge>
    <edge source="URY" target="NAM">
      <data key="d0">276420</data>
    </edge>
    <edge source="URY" target="NLD">
      <data key="d0">78143176</data>
    </edge>
    <edge source="URY" target="NOR">
      <data key="d0">6691898</data>
    </edge>
    <edge source="URY" target="PAN">
      <data key="d0">11899</data>
    </edge>
    <edge source="URY" target="PER">
      <data key="d0">647698</data>
    </edge>
    <edge source="URY" target="PRT">
      <data key="d0">8862309</data>
    </edge>
    <edge source="URY" target="RUS">
      <data key="d0">198724789</data>
    </edge>
    <edge source="URY" target="SAU">
      <data key="d0">9285226</data>
    </edge>
    <edge source="URY" target="SEN">
      <data key="d0">20840</data>
    </edge>
    <edge source="URY" target="SRB">
      <data key="d0">183297</data>
    </edge>
    <edge source="URY" target="SGP">
      <data key="d0">9375095</data>
    </edge>
    <edge source="URY" target="VNM">
      <data key="d0">3518414</data>
    </edge>
    <edge source="URY" target="ZAF">
      <data key="d0">6596439</data>
    </edge>
    <edge source="URY" target="ESP">
      <data key="d0">65512867</data>
    </edge>
    <edge source="URY" target="SWE">
      <data key="d0">19729635</data>
    </edge>
    <edge source="URY" target="CHE">
      <data key="d0">8729420</data>
    </edge>
    <edge source="URY" target="ARE">
      <data key="d0">1100015</data>
    </edge>
    <edge source="URY" target="TUN">
      <data key="d0">1551358</data>
    </edge>
    <edge source="URY" target="TUR">
      <data key="d0">856196</data>
    </edge>
    <edge source="URY" target="MKD">
      <data key="d0">149290</data>
    </edge>
    <edge source="URY" target="EGY">
      <data key="d0">2273192</data>
    </edge>
    <edge source="URY" target="GBR">
      <data key="d0">92727682</data>
    </edge>
    <edge source="URY" target="USA">
      <data key="d0">95132054</data>
    </edge>
    <edge source="AUS" target="ALB">
      <data key="d0">42400</data>
    </edge>
    <edge source="AUS" target="DZA">
      <data key="d0">805891</data>
    </edge>
    <edge source="AUS" target="AUT">
      <data key="d0">518532</data>
    </edge>
    <edge source="AUS" target="ARM">
      <data key="d0">175432</data>
    </edge>
    <edge source="AUS" target="BEL">
      <data key="d0">18897588</data>
    </edge>
    <edge source="AUS" target="BRA">
      <data key="d0">3500797</data>
    </edge>
    <edge source="AUS" target="BGR">
      <data key="d0">773290</data>
    </edge>
    <edge source="AUS" target="KHM">
      <data key="d0">406788</data>
    </edge>
    <edge source="AUS" target="CAN">
      <data key="d0">80643875</data>
    </edge>
    <edge source="AUS" target="LKA">
      <data key="d0">1072673</data>
    </edge>
    <edge source="AUS" target="CHL">
      <data key="d0">7829042</data>
    </edge>
    <edge source="AUS" target="CHN">
      <data key="d0">108464577</data>
    </edge>
    <edge source="AUS" target="HRV">
      <data key="d0">160860</data>
    </edge>
    <edge source="AUS" target="CZE">
      <data key="d0">148831</data>
    </edge>
    <edge source="AUS" target="BEN">
      <data key="d0">414227</data>
    </edge>
    <edge source="AUS" target="DNK">
      <data key="d0">27757516</data>
    </edge>
    <edge source="AUS" target="SLV">
      <data key="d0">24603</data>
    </edge>
    <edge source="AUS" target="FRA">
      <data key="d0">18901986</data>
    </edge>
    <edge source="AUS" target="GMB">
      <data key="d0">33978</data>
    </edge>
    <edge source="AUS" target="DEU">
      <data key="d0">17654549</data>
    </edge>
    <edge source="AUS" target="GHA">
      <data key="d0">1698142</data>
    </edge>
    <edge source="AUS" target="GTM">
      <data key="d0">1127776</data>
    </edge>
    <edge source="AUS" target="HKG">
      <data key="d0">134533881</data>
    </edge>
    <edge source="AUS" target="IDN">
      <data key="d0">167760149</data>
    </edge>
    <edge source="AUS" target="IRL">
      <data key="d0">2798057</data>
    </edge>
    <edge source="AUS" target="ISR">
      <data key="d0">5986975</data>
    </edge>
    <edge source="AUS" target="ITA">
      <data key="d0">8527730</data>
    </edge>
    <edge source="AUS" target="CIV">
      <data key="d0">621797</data>
    </edge>
    <edge source="AUS" target="JAM">
      <data key="d0">13444973</data>
    </edge>
    <edge source="AUS" target="JPN">
      <data key="d0">1676769599</data>
    </edge>
    <edge source="AUS" target="JOR">
      <data key="d0">55370665</data>
    </edge>
    <edge source="AUS" target="KOR">
      <data key="d0">465834019</data>
    </edge>
    <edge source="AUS" target="LBN">
      <data key="d0">5716330</data>
    </edge>
    <edge source="AUS" target="MYS">
      <data key="d0">73892105</data>
    </edge>
    <edge source="AUS" target="MRT">
      <data key="d0">17686</data>
    </edge>
    <edge source="AUS" target="MUS">
      <data key="d0">18593573</data>
    </edge>
    <edge source="AUS" target="MEX">
      <data key="d0">21222400</data>
    </edge>
    <edge source="AUS" target="MAR">
      <data key="d0">8746733</data>
    </edge>
    <edge source="AUS" target="OMN">
      <data key="d0">10763848</data>
    </edge>
    <edge source="AUS" target="NAM">
      <data key="d0">36216</data>
    </edge>
    <edge source="AUS" target="NLD">
      <data key="d0">9851459</data>
    </edge>
    <edge source="AUS" target="NZL">
      <data key="d0">58599599</data>
    </edge>
    <edge source="AUS" target="NOR">
      <data key="d0">249984</data>
    </edge>
    <edge source="AUS" target="PAK">
      <data key="d0">333993</data>
    </edge>
    <edge source="AUS" target="PHL">
      <data key="d0">52399210</data>
    </edge>
    <edge source="AUS" target="POL">
      <data key="d0">1004389</data>
    </edge>
    <edge source="AUS" target="PRT">
      <data key="d0">91460</data>
    </edge>
    <edge source="AUS" target="ROU">
      <data key="d0">900165</data>
    </edge>
    <edge source="AUS" target="RUS">
      <data key="d0">95903595</data>
    </edge>
    <edge source="AUS" target="SAU">
      <data key="d0">88284749</data>
    </edge>
    <edge source="AUS" target="SEN">
      <data key="d0">240561</data>
    </edge>
    <edge source="AUS" target="SRB">
      <data key="d0">34143</data>
    </edge>
    <edge source="AUS" target="IND">
      <data key="d0">33509</data>
    </edge>
    <edge source="AUS" target="SGP">
      <data key="d0">139266823</data>
    </edge>
    <edge source="AUS" target="VNM">
      <data key="d0">17142674</data>
    </edge>
    <edge source="AUS" target="SVN">
      <data key="d0">503956</data>
    </edge>
    <edge source="AUS" target="ZAF">
      <data key="d0">36336362</data>
    </edge>
    <edge source="AUS" target="ESP">
      <data key="d0">254065</data>
    </edge>
    <edge source="AUS" target="CHE">
      <data key="d0">39641572</data>
    </edge>
    <edge source="AUS" target="THA">
      <data key="d0">19619195</data>
    </edge>
    <edge source="AUS" target="TGO">
      <data key="d0">69455</data>
    </edge>
    <edge source="AUS" target="ARE">
      <data key="d0">128061498</data>
    </edge>
    <edge source="AUS" target="TUN">
      <data key="d0">2307289</data>
    </edge>
    <edge source="AUS" target="TUR">
      <data key="d0">557475</data>
    </edge>
    <edge source="AUS" target="UKR">
      <data key="d0">1119267</data>
    </edge>
    <edge source="AUS" target="EGY">
      <data key="d0">19318454</data>
    </edge>
    <edge source="AUS" target="GBR">
      <data key="d0">100256586</data>
    </edge>
    <edge source="AUS" target="TZA">
      <data key="d0">246404</data>
    </edge>
    <edge source="AUS" target="USA">
      <data key="d0">1099096664</data>
    </edge>
    <edge source="LKA" target="CAN">
      <data key="d0">38528</data>
    </edge>
    <edge source="LKA" target="BEN">
      <data key="d0">16089</data>
    </edge>
    <edge source="LKA" target="GEO">
      <data key="d0">64505</data>
    </edge>
    <edge source="LKA" target="DEU">
      <data key="d0">31483</data>
    </edge>
    <edge source="LKA" target="GHA">
      <data key="d0">203952</data>
    </edge>
    <edge source="LKA" target="HKG">
      <data key="d0">69681</data>
    </edge>
    <edge source="LKA" target="JOR">
      <data key="d0">216160</data>
    </edge>
    <edge source="LKA" target="MYS">
      <data key="d0">37748</data>
    </edge>
    <edge source="LKA" target="OMN">
      <data key="d0">20427</data>
    </edge>
    <edge source="LKA" target="IND">
      <data key="d0">2124494</data>
    </edge>
    <edge source="LKA" target="VNM">
      <data key="d0">403295</data>
    </edge>
    <edge source="LKA" target="ARE">
      <data key="d0">74933</data>
    </edge>
    <edge source="LKA" target="GBR">
      <data key="d0">35834</data>
    </edge>
    <edge source="CZE" target="AUT">
      <data key="d0">10446951</data>
    </edge>
    <edge source="CZE" target="BEL">
      <data key="d0">3392775</data>
    </edge>
    <edge source="CZE" target="BGR">
      <data key="d0">1155016</data>
    </edge>
    <edge source="CZE" target="HRV">
      <data key="d0">46991</data>
    </edge>
    <edge source="CZE" target="DNK">
      <data key="d0">464160</data>
    </edge>
    <edge source="CZE" target="EST">
      <data key="d0">10033</data>
    </edge>
    <edge source="CZE" target="FIN">
      <data key="d0">68256</data>
    </edge>
    <edge source="CZE" target="FRA">
      <data key="d0">2644359</data>
    </edge>
    <edge source="CZE" target="DEU">
      <data key="d0">31644228</data>
    </edge>
    <edge source="CZE" target="GRC">
      <data key="d0">20421</data>
    </edge>
    <edge source="CZE" target="HKG">
      <data key="d0">252303</data>
    </edge>
    <edge source="CZE" target="HUN">
      <data key="d0">24523088</data>
    </edge>
    <edge source="CZE" target="IRL">
      <data key="d0">944485</data>
    </edge>
    <edge source="CZE" target="ITA">
      <data key="d0">682408</data>
    </edge>
    <edge source="CZE" target="KOR">
      <data key="d0">82576</data>
    </edge>
    <edge source="CZE" target="LTU">
      <data key="d0">36180</data>
    </edge>
    <edge source="CZE" target="NLD">
      <data key="d0">7606582</data>
    </edge>
    <edge source="CZE" target="POL">
      <data key="d0">15805721</data>
    </edge>
    <edge source="CZE" target="PRT">
      <data key="d0">56597</data>
    </edge>
    <edge source="CZE" target="ROU">
      <data key="d0">1829174</data>
    </edge>
    <edge source="CZE" target="RUS">
      <data key="d0">1935736</data>
    </edge>
    <edge source="CZE" target="SRB">
      <data key="d0">823203</data>
    </edge>
    <edge source="CZE" target="SVK">
      <data key="d0">218081796</data>
    </edge>
    <edge source="CZE" target="VNM">
      <data key="d0">35586</data>
    </edge>
    <edge source="CZE" target="SVN">
      <data key="d0">226109</data>
    </edge>
    <edge source="CZE" target="ESP">
      <data key="d0">174381</data>
    </edge>
    <edge source="CZE" target="CHE">
      <data key="d0">2919547</data>
    </edge>
    <edge source="CZE" target="UKR">
      <data key="d0">405941</data>
    </edge>
    <edge source="CZE" target="GBR">
      <data key="d0">415991</data>
    </edge>
    <edge source="CZE" target="USA">
      <data key="d0">102070</data>
    </edge>
    <edge source="SLV" target="GTM">
      <data key="d0">10670979</data>
    </edge>
    <edge source="SLV" target="HND">
      <data key="d0">4486586</data>
    </edge>
    <edge source="SLV" target="HKG">
      <data key="d0">348407</data>
    </edge>
    <edge source="SLV" target="VNM">
      <data key="d0">89942</data>
    </edge>
    <edge source="GTM" target="CRI">
      <data key="d0">2602242</data>
    </edge>
    <edge source="GTM" target="SLV">
      <data key="d0">19976927</data>
    </edge>
    <edge source="GTM" target="HND">
      <data key="d0">4425387</data>
    </edge>
    <edge source="GTM" target="HKG">
      <data key="d0">1622619</data>
    </edge>
    <edge source="GTM" target="MEX">
      <data key="d0">123721</data>
    </edge>
    <edge source="GTM" target="NIC">
      <data key="d0">1791407</data>
    </edge>
    <edge source="GTM" target="VNM">
      <data key="d0">276009</data>
    </edge>
    <edge source="GTM" target="UKR">
      <data key="d0">17962</data>
    </edge>
    <edge source="GTM" target="USA">
      <data key="d0">27708</data>
    </edge>
    <edge source="IDN" target="AUS">
      <data key="d0">13129</data>
    </edge>
    <edge source="IDN" target="BEL">
      <data key="d0">15915452</data>
    </edge>
    <edge source="IDN" target="CAN">
      <data key="d0">799727</data>
    </edge>
    <edge source="IDN" target="CHN">
      <data key="d0">391012</data>
    </edge>
    <edge source="IDN" target="HRV">
      <data key="d0">30150</data>
    </edge>
    <edge source="IDN" target="FRA">
      <data key="d0">4467100</data>
    </edge>
    <edge source="IDN" target="DEU">
      <data key="d0">10095</data>
    </edge>
    <edge source="IDN" target="HKG">
      <data key="d0">2877066</data>
    </edge>
    <edge source="IDN" target="JPN">
      <data key="d0">434989</data>
    </edge>
    <edge source="IDN" target="KOR">
      <data key="d0">299158</data>
    </edge>
    <edge source="IDN" target="MYS">
      <data key="d0">339701</data>
    </edge>
    <edge source="IDN" target="NLD">
      <data key="d0">137250</data>
    </edge>
    <edge source="IDN" target="SGP">
      <data key="d0">759248</data>
    </edge>
    <edge source="IDN" target="VNM">
      <data key="d0">16356</data>
    </edge>
    <edge source="IDN" target="ZAF">
      <data key="d0">297681</data>
    </edge>
    <edge source="IDN" target="CHE">
      <data key="d0">118252</data>
    </edge>
    <edge source="IDN" target="THA">
      <data key="d0">52538</data>
    </edge>
    <edge source="IDN" target="GBR">
      <data key="d0">67359</data>
    </edge>
    <edge source="IDN" target="USA">
      <data key="d0">136364</data>
    </edge>
    <edge source="MUS" target="AUS">
      <data key="d0">63968</data>
    </edge>
    <edge source="MUS" target="CHN">
      <data key="d0">45118</data>
    </edge>
    <edge source="MUS" target="MDG">
      <data key="d0">37581</data>
    </edge>
    <edge source="MUS" target="ESP">
      <data key="d0">47128</data>
    </edge>
    <edge source="PHL" target="AUS">
      <data key="d0">103287</data>
    </edge>
    <edge source="PHL" target="CAN">
      <data key="d0">43589</data>
    </edge>
    <edge source="PHL" target="HKG">
      <data key="d0">141699</data>
    </edge>
    <edge source="PHL" target="JPN">
      <data key="d0">21800555</data>
    </edge>
    <edge source="PHL" target="KOR">
      <data key="d0">57178</data>
    </edge>
    <edge source="PHL" target="MYS">
      <data key="d0">45149</data>
    </edge>
    <edge source="PHL" target="MUS">
      <data key="d0">93259</data>
    </edge>
    <edge source="PHL" target="OMN">
      <data key="d0">41915</data>
    </edge>
    <edge source="PHL" target="NLD">
      <data key="d0">14795</data>
    </edge>
    <edge source="PHL" target="NZL">
      <data key="d0">21775</data>
    </edge>
    <edge source="PHL" target="SAU">
      <data key="d0">1219382</data>
    </edge>
    <edge source="PHL" target="IND">
      <data key="d0">380089</data>
    </edge>
    <edge source="PHL" target="SGP">
      <data key="d0">14215</data>
    </edge>
    <edge source="PHL" target="VNM">
      <data key="d0">44490</data>
    </edge>
    <edge source="PHL" target="THA">
      <data key="d0">99689</data>
    </edge>
    <edge source="PHL" target="ARE">
      <data key="d0">4575983</data>
    </edge>
    <edge source="PHL" target="USA">
      <data key="d0">1237230</data>
    </edge>
    <edge source="IND" target="ALB">
      <data key="d0">1342770</data>
    </edge>
    <edge source="IND" target="AZE">
      <data key="d0">7081002</data>
    </edge>
    <edge source="IND" target="AUS">
      <data key="d0">291257</data>
    </edge>
    <edge source="IND" target="ARM">
      <data key="d0">9152367</data>
    </edge>
    <edge source="IND" target="BEL">
      <data key="d0">44615</data>
    </edge>
    <edge source="IND" target="CAN">
      <data key="d0">121194</data>
    </edge>
    <edge source="IND" target="LKA">
      <data key="d0">497244</data>
    </edge>
    <edge source="IND" target="CHN">
      <data key="d0">2794027</data>
    </edge>
    <edge source="IND" target="CZE">
      <data key="d0">52903</data>
    </edge>
    <edge source="IND" target="BEN">
      <data key="d0">47902</data>
    </edge>
    <edge source="IND" target="DNK">
      <data key="d0">143313</data>
    </edge>
    <edge source="IND" target="FRA">
      <data key="d0">14561</data>
    </edge>
    <edge source="IND" target="GEO">
      <data key="d0">13218190</data>
    </edge>
    <edge source="IND" target="GMB">
      <data key="d0">205850</data>
    </edge>
    <edge source="IND" target="DEU">
      <data key="d0">1699458</data>
    </edge>
    <edge source="IND" target="GHA">
      <data key="d0">6685180</data>
    </edge>
    <edge source="IND" target="HKG">
      <data key="d0">13286924</data>
    </edge>
    <edge source="IND" target="IDN">
      <data key="d0">158852</data>
    </edge>
    <edge source="IND" target="ITA">
      <data key="d0">384119</data>
    </edge>
    <edge source="IND" target="CIV">
      <data key="d0">6502565</data>
    </edge>
    <edge source="IND" target="JPN">
      <data key="d0">4470923</data>
    </edge>
    <edge source="IND" target="KAZ">
      <data key="d0">1635461</data>
    </edge>
    <edge source="IND" target="JOR">
      <data key="d0">28872695</data>
    </edge>
    <edge source="IND" target="KOR">
      <data key="d0">1950460</data>
    </edge>
    <edge source="IND" target="LBN">
      <data key="d0">18631074</data>
    </edge>
    <edge source="IND" target="MYS">
      <data key="d0">132593139</data>
    </edge>
    <edge source="IND" target="MUS">
      <data key="d0">7726027</data>
    </edge>
    <edge source="IND" target="MOZ">
      <data key="d0">63126</data>
    </edge>
    <edge source="IND" target="OMN">
      <data key="d0">22148578</data>
    </edge>
    <edge source="IND" target="NAM">
      <data key="d0">526978</data>
    </edge>
    <edge source="IND" target="NLD">
      <data key="d0">282776</data>
    </edge>
    <edge source="IND" target="PAK">
      <data key="d0">3840919</data>
    </edge>
    <edge source="IND" target="PHL">
      <data key="d0">84977886</data>
    </edge>
    <edge source="IND" target="PRT">
      <data key="d0">71348</data>
    </edge>
    <edge source="IND" target="ROU">
      <data key="d0">205851</data>
    </edge>
    <edge source="IND" target="RUS">
      <data key="d0">596711</data>
    </edge>
    <edge source="IND" target="SAU">
      <data key="d0">101090670</data>
    </edge>
    <edge source="IND" target="SEN">
      <data key="d0">10279338</data>
    </edge>
    <edge source="IND" target="SRB">
      <data key="d0">207266</data>
    </edge>
    <edge source="IND" target="SVK">
      <data key="d0">17789</data>
    </edge>
    <edge source="IND" target="VNM">
      <data key="d0">284734154</data>
    </edge>
    <edge source="IND" target="ZAF">
      <data key="d0">39831</data>
    </edge>
    <edge source="IND" target="ESP">
      <data key="d0">357242</data>
    </edge>
    <edge source="IND" target="CHE">
      <data key="d0">217596</data>
    </edge>
    <edge source="IND" target="THA">
      <data key="d0">343116</data>
    </edge>
    <edge source="IND" target="ARE">
      <data key="d0">49694575</data>
    </edge>
    <edge source="IND" target="TUR">
      <data key="d0">317994</data>
    </edge>
    <edge source="IND" target="EGY">
      <data key="d0">96604470</data>
    </edge>
    <edge source="IND" target="GBR">
      <data key="d0">150014</data>
    </edge>
    <edge source="IND" target="USA">
      <data key="d0">1167137</data>
    </edge>
    <edge source="SVN" target="ALB">
      <data key="d0">236127</data>
    </edge>
    <edge source="SVN" target="AUS">
      <data key="d0">489200</data>
    </edge>
    <edge source="SVN" target="AUT">
      <data key="d0">26901591</data>
    </edge>
    <edge source="SVN" target="BEL">
      <data key="d0">677242</data>
    </edge>
    <edge source="SVN" target="BGR">
      <data key="d0">96575</data>
    </edge>
    <edge source="SVN" target="HRV">
      <data key="d0">12069939</data>
    </edge>
    <edge source="SVN" target="CZE">
      <data key="d0">127742</data>
    </edge>
    <edge source="SVN" target="DNK">
      <data key="d0">3204024</data>
    </edge>
    <edge source="SVN" target="FRA">
      <data key="d0">1503739</data>
    </edge>
    <edge source="SVN" target="DEU">
      <data key="d0">5637404</data>
    </edge>
    <edge source="SVN" target="GRC">
      <data key="d0">743649</data>
    </edge>
    <edge source="SVN" target="HUN">
      <data key="d0">1700065</data>
    </edge>
    <edge source="SVN" target="ITA">
      <data key="d0">20283083</data>
    </edge>
    <edge source="SVN" target="LTU">
      <data key="d0">23016</data>
    </edge>
    <edge source="SVN" target="NLD">
      <data key="d0">2809075</data>
    </edge>
    <edge source="SVN" target="POL">
      <data key="d0">15005</data>
    </edge>
    <edge source="SVN" target="ROU">
      <data key="d0">1977404</data>
    </edge>
    <edge source="SVN" target="RUS">
      <data key="d0">117912</data>
    </edge>
    <edge source="SVN" target="SRB">
      <data key="d0">13174962</data>
    </edge>
    <edge source="SVN" target="SVK">
      <data key="d0">825161</data>
    </edge>
    <edge source="SVN" target="VNM">
      <data key="d0">18225</data>
    </edge>
    <edge source="SVN" target="SWE">
      <data key="d0">6089120</data>
    </edge>
    <edge source="SVN" target="CHE">
      <data key="d0">5698520</data>
    </edge>
    <edge source="SVN" target="UKR">
      <data key="d0">79048</data>
    </edge>
    <edge source="SVN" target="MKD">
      <data key="d0">16795520</data>
    </edge>
    <edge source="SVN" target="GBR">
      <data key="d0">3033227</data>
    </edge>
    <edge source="TZA" target="BEL">
      <data key="d0">57687</data>
    </edge>
    <edge source="TZA" target="ITA">
      <data key="d0">11098</data>
    </edge>
    <edge source="TZA" target="MWI">
      <data key="d0">517596</data>
    </edge>
    <edge source="TZA" target="OMN">
      <data key="d0">62416</data>
    </edge>
    <edge source="TZA" target="NLD">
      <data key="d0">11911</data>
    </edge>
    <edge source="TZA" target="ARE">
      <data key="d0">15155</data>
    </edge>
    <edge source="TZA" target="UGA">
      <data key="d0">61783</data>
    </edge>
    <edge source="BLR" target="AZE">
      <data key="d0">426800</data>
    </edge>
    <edge source="BLR" target="CZE">
      <data key="d0">161800</data>
    </edge>
    <edge source="BLR" target="FRA">
      <data key="d0">56700</data>
    </edge>
    <edge source="BLR" target="KAZ">
      <data key="d0">316200</data>
    </edge>
    <edge source="BLR" target="LTU">
      <data key="d0">18500</data>
    </edge>
    <edge source="BLR" target="MDA">
      <data key="d0">207300</data>
    </edge>
    <edge source="BLR" target="RUS">
      <data key="d0">562759100</data>
    </edge>
    <edge source="BLR" target="ESP">
      <data key="d0">124300</data>
    </edge>
    <edge source="BLR" target="UKR">
      <data key="d0">356600</data>
    </edge>
    <edge source="EST" target="AZE">
      <data key="d0">55188</data>
    </edge>
    <edge source="EST" target="BGR">
      <data key="d0">92750</data>
    </edge>
    <edge source="EST" target="CHN">
      <data key="d0">27337</data>
    </edge>
    <edge source="EST" target="CZE">
      <data key="d0">485093</data>
    </edge>
    <edge source="EST" target="DNK">
      <data key="d0">739442</data>
    </edge>
    <edge source="EST" target="FIN">
      <data key="d0">8215899</data>
    </edge>
    <edge source="EST" target="FRA">
      <data key="d0">25754</data>
    </edge>
    <edge source="EST" target="DEU">
      <data key="d0">815048</data>
    </edge>
    <edge source="EST" target="GRC">
      <data key="d0">725007</data>
    </edge>
    <edge source="EST" target="HKG">
      <data key="d0">428414</data>
    </edge>
    <edge source="EST" target="ITA">
      <data key="d0">71837</data>
    </edge>
    <edge source="EST" target="CIV">
      <data key="d0">150608</data>
    </edge>
    <edge source="EST" target="KAZ">
      <data key="d0">75850</data>
    </edge>
    <edge source="EST" target="LVA">
      <data key="d0">30058682</data>
    </edge>
    <edge source="EST" target="LTU">
      <data key="d0">12411486</data>
    </edge>
    <edge source="EST" target="NLD">
      <data key="d0">2316958</data>
    </edge>
    <edge source="EST" target="NOR">
      <data key="d0">105457</data>
    </edge>
    <edge source="EST" target="POL">
      <data key="d0">364137</data>
    </edge>
    <edge source="EST" target="ROU">
      <data key="d0">42891</data>
    </edge>
    <edge source="EST" target="RUS">
      <data key="d0">2702000</data>
    </edge>
    <edge source="EST" target="VNM">
      <data key="d0">174179</data>
    </edge>
    <edge source="EST" target="ESP">
      <data key="d0">133655</data>
    </edge>
    <edge source="EST" target="SWE">
      <data key="d0">3116849</data>
    </edge>
    <edge source="EST" target="CHE">
      <data key="d0">274100</data>
    </edge>
    <edge source="EST" target="UKR">
      <data key="d0">397039</data>
    </edge>
    <edge source="EST" target="GBR">
      <data key="d0">132386</data>
    </edge>
    <edge source="HUN" target="ALB">
      <data key="d0">63000</data>
    </edge>
    <edge source="HUN" target="AZE">
      <data key="d0">191000</data>
    </edge>
    <edge source="HUN" target="AUT">
      <data key="d0">102965000</data>
    </edge>
    <edge source="HUN" target="BEL">
      <data key="d0">43106000</data>
    </edge>
    <edge source="HUN" target="BGR">
      <data key="d0">14276000</data>
    </edge>
    <edge source="HUN" target="CAN">
      <data key="d0">718000</data>
    </edge>
    <edge source="HUN" target="CHN">
      <data key="d0">695000</data>
    </edge>
    <edge source="HUN" target="HRV">
      <data key="d0">8064000</data>
    </edge>
    <edge source="HUN" target="CZE">
      <data key="d0">41603000</data>
    </edge>
    <edge source="HUN" target="DNK">
      <data key="d0">9049000</data>
    </edge>
    <edge source="HUN" target="EST">
      <data key="d0">1978000</data>
    </edge>
    <edge source="HUN" target="FIN">
      <data key="d0">114000</data>
    </edge>
    <edge source="HUN" target="FRA">
      <data key="d0">54023000</data>
    </edge>
    <edge source="HUN" target="GEO">
      <data key="d0">377000</data>
    </edge>
    <edge source="HUN" target="DEU">
      <data key="d0">154546000</data>
    </edge>
    <edge source="HUN" target="GRC">
      <data key="d0">1825000</data>
    </edge>
    <edge source="HUN" target="HKG">
      <data key="d0">11626000</data>
    </edge>
    <edge source="HUN" target="IRL">
      <data key="d0">1635000</data>
    </edge>
    <edge source="HUN" target="ISR">
      <data key="d0">5317000</data>
    </edge>
    <edge source="HUN" target="ITA">
      <data key="d0">71357000</data>
    </edge>
    <edge source="HUN" target="JPN">
      <data key="d0">58777000</data>
    </edge>
    <edge source="HUN" target="KOR">
      <data key="d0">16688000</data>
    </edge>
    <edge source="HUN" target="LVA">
      <data key="d0">580000</data>
    </edge>
    <edge source="HUN" target="LTU">
      <data key="d0">827000</data>
    </edge>
    <edge source="HUN" target="MDA">
      <data key="d0">1921000</data>
    </edge>
    <edge source="HUN" target="NLD">
      <data key="d0">34028000</data>
    </edge>
    <edge source="HUN" target="NOR">
      <data key="d0">208000</data>
    </edge>
    <edge source="HUN" target="POL">
      <data key="d0">20969000</data>
    </edge>
    <edge source="HUN" target="PRT">
      <data key="d0">188000</data>
    </edge>
    <edge source="HUN" target="ROU">
      <data key="d0">165585000</data>
    </edge>
    <edge source="HUN" target="RUS">
      <data key="d0">26217000</data>
    </edge>
    <edge source="HUN" target="SRB">
      <data key="d0">6067000</data>
    </edge>
    <edge source="HUN" target="SGP">
      <data key="d0">211000</data>
    </edge>
    <edge source="HUN" target="SVK">
      <data key="d0">55370000</data>
    </edge>
    <edge source="HUN" target="VNM">
      <data key="d0">463000</data>
    </edge>
    <edge source="HUN" target="SVN">
      <data key="d0">21381000</data>
    </edge>
    <edge source="HUN" target="ESP">
      <data key="d0">17685000</data>
    </edge>
    <edge source="HUN" target="SWE">
      <data key="d0">8992000</data>
    </edge>
    <edge source="HUN" target="CHE">
      <data key="d0">38983000</data>
    </edge>
    <edge source="HUN" target="THA">
      <data key="d0">81000</data>
    </edge>
    <edge source="HUN" target="ARE">
      <data key="d0">645000</data>
    </edge>
    <edge source="HUN" target="TUR">
      <data key="d0">79000</data>
    </edge>
    <edge source="HUN" target="UKR">
      <data key="d0">13322000</data>
    </edge>
    <edge source="HUN" target="MKD">
      <data key="d0">943000</data>
    </edge>
    <edge source="HUN" target="EGY">
      <data key="d0">12000</data>
    </edge>
    <edge source="HUN" target="GBR">
      <data key="d0">43436000</data>
    </edge>
    <edge source="HUN" target="USA">
      <data key="d0">1342000</data>
    </edge>
    <edge source="LVA" target="AUT">
      <data key="d0">1026737</data>
    </edge>
    <edge source="LVA" target="BEL">
      <data key="d0">128882</data>
    </edge>
    <edge source="LVA" target="BLR">
      <data key="d0">555700</data>
    </edge>
    <edge source="LVA" target="CZE">
      <data key="d0">1423832</data>
    </edge>
    <edge source="LVA" target="DNK">
      <data key="d0">139957</data>
    </edge>
    <edge source="LVA" target="EST">
      <data key="d0">12929656</data>
    </edge>
    <edge source="LVA" target="FIN">
      <data key="d0">43835</data>
    </edge>
    <edge source="LVA" target="FRA">
      <data key="d0">100412</data>
    </edge>
    <edge source="LVA" target="GEO">
      <data key="d0">1306019</data>
    </edge>
    <edge source="LVA" target="DEU">
      <data key="d0">748335</data>
    </edge>
    <edge source="LVA" target="GRC">
      <data key="d0">257751</data>
    </edge>
    <edge source="LVA" target="ITA">
      <data key="d0">70315</data>
    </edge>
    <edge source="LVA" target="LTU">
      <data key="d0">11152633</data>
    </edge>
    <edge source="LVA" target="NLD">
      <data key="d0">11096929</data>
    </edge>
    <edge source="LVA" target="POL">
      <data key="d0">523872</data>
    </edge>
    <edge source="LVA" target="RUS">
      <data key="d0">1244313</data>
    </edge>
    <edge source="LVA" target="SWE">
      <data key="d0">3629176</data>
    </edge>
    <edge source="LVA" target="GBR">
      <data key="d0">3012729</data>
    </edge>
    <edge source="MDA" target="ARM">
      <data key="d0">221414</data>
    </edge>
    <edge source="MDA" target="LTU">
      <data key="d0">24186</data>
    </edge>
    <edge source="MDA" target="ROU">
      <data key="d0">74138</data>
    </edge>
    <edge source="MDA" target="RUS">
      <data key="d0">1559941</data>
    </edge>
    <edge source="MDA" target="TUR">
      <data key="d0">14092</data>
    </edge>
    <edge source="MDA" target="UKR">
      <data key="d0">54244</data>
    </edge>
    <edge source="CMR" target="BEL">
      <data key="d0">12658</data>
    </edge>
    <edge source="CMR" target="FRA">
      <data key="d0">10867</data>
    </edge>
    <edge source="PAN" target="CHN">
      <data key="d0">88070</data>
    </edge>
    <edge source="PAN" target="CRI">
      <data key="d0">600727</data>
    </edge>
    <edge source="PAN" target="SLV">
      <data key="d0">1454773</data>
    </edge>
    <edge source="PAN" target="HND">
      <data key="d0">1920609</data>
    </edge>
    <edge source="PAN" target="HKG">
      <data key="d0">2032883</data>
    </edge>
    <edge source="PAN" target="JAM">
      <data key="d0">3089721</data>
    </edge>
    <edge source="PAN" target="JPN">
      <data key="d0">615234</data>
    </edge>
    <edge source="PAN" target="MEX">
      <data key="d0">3579224</data>
    </edge>
    <edge source="PAN" target="NIC">
      <data key="d0">592409</data>
    </edge>
    <edge source="PAN" target="VNM">
      <data key="d0">484331</data>
    </edge>
    <edge source="PAN" target="ESP">
      <data key="d0">116430</data>
    </edge>
    <edge source="PAN" target="USA">
      <data key="d0">388676</data>
    </edge>
    <edge source="BWA" target="FRA">
      <data key="d0">3784448</data>
    </edge>
    <edge source="BWA" target="DEU">
      <data key="d0">27037205</data>
    </edge>
    <edge source="BWA" target="GRC">
      <data key="d0">18347531</data>
    </edge>
    <edge source="BWA" target="HKG">
      <data key="d0">531899</data>
    </edge>
    <edge source="BWA" target="MOZ">
      <data key="d0">135071</data>
    </edge>
    <edge source="BWA" target="NLD">
      <data key="d0">92116</data>
    </edge>
    <edge source="BWA" target="ZAF">
      <data key="d0">51181772</data>
    </edge>
    <edge source="BWA" target="ZWE">
      <data key="d0">40088</data>
    </edge>
    <edge source="BWA" target="GBR">
      <data key="d0">13832883</data>
    </edge>
    <edge source="MDG" target="FRA">
      <data key="d0">112661</data>
    </edge>
    <edge source="MDG" target="MUS">
      <data key="d0">10108</data>
    </edge>
    <edge source="CRI" target="ARG">
      <data key="d0">43687</data>
    </edge>
    <edge source="CRI" target="AUS">
      <data key="d0">47228</data>
    </edge>
    <edge source="CRI" target="CHL">
      <data key="d0">119423</data>
    </edge>
    <edge source="CRI" target="COL">
      <data key="d0">552547</data>
    </edge>
    <edge source="CRI" target="SLV">
      <data key="d0">6871846</data>
    </edge>
    <edge source="CRI" target="GTM">
      <data key="d0">3380874</data>
    </edge>
    <edge source="CRI" target="HND">
      <data key="d0">4440939</data>
    </edge>
    <edge source="CRI" target="HKG">
      <data key="d0">444935</data>
    </edge>
    <edge source="CRI" target="JAM">
      <data key="d0">1188486</data>
    </edge>
    <edge source="CRI" target="MEX">
      <data key="d0">3203741</data>
    </edge>
    <edge source="CRI" target="NIC">
      <data key="d0">5568374</data>
    </edge>
    <edge source="CRI" target="PAN">
      <data key="d0">1468214</data>
    </edge>
    <edge source="CRI" target="VNM">
      <data key="d0">1643823</data>
    </edge>
    <edge source="CRI" target="ESP">
      <data key="d0">23301</data>
    </edge>
    <edge source="CRI" target="USA">
      <data key="d0">15829554</data>
    </edge>
    <edge source="HND" target="SLV">
      <data key="d0">2838306</data>
    </edge>
    <edge source="HND" target="GTM">
      <data key="d0">524356</data>
    </edge>
    <edge source="HND" target="HKG">
      <data key="d0">299905</data>
    </edge>
    <edge source="HND" target="JPN">
      <data key="d0">883474</data>
    </edge>
    <edge source="HND" target="NIC">
      <data key="d0">28368</data>
    </edge>
    <edge source="HND" target="VNM">
      <data key="d0">222862</data>
    </edge>
    <edge source="HND" target="USA">
      <data key="d0">4648160</data>
    </edge>
    <edge source="NIC" target="CRI">
      <data key="d0">5409491</data>
    </edge>
    <edge source="NIC" target="SLV">
      <data key="d0">51811983</data>
    </edge>
    <edge source="NIC" target="GTM">
      <data key="d0">6219690</data>
    </edge>
    <edge source="NIC" target="HND">
      <data key="d0">7960820</data>
    </edge>
    <edge source="NIC" target="HKG">
      <data key="d0">78263</data>
    </edge>
    <edge source="NIC" target="JPN">
      <data key="d0">1515032</data>
    </edge>
    <edge source="NIC" target="MEX">
      <data key="d0">1697036</data>
    </edge>
    <edge source="NIC" target="PAN">
      <data key="d0">2761644</data>
    </edge>
    <edge source="NIC" target="VNM">
      <data key="d0">76129</data>
    </edge>
    <edge source="NIC" target="USA">
      <data key="d0">83941509</data>
    </edge>
    <edge source="ETH" target="OMN">
      <data key="d0">28418</data>
    </edge>
    <edge source="ETH" target="SAU">
      <data key="d0">9776020</data>
    </edge>
    <edge source="ETH" target="VNM">
      <data key="d0">282480</data>
    </edge>
    <edge source="ETH" target="ARE">
      <data key="d0">15350064</data>
    </edge>
    <edge source="ETH" target="TUR">
      <data key="d0">10942</data>
    </edge>
    <edge source="ETH" target="EGY">
      <data key="d0">405151</data>
    </edge>
    <edge source="UGA" target="CAF">
      <data key="d0">20179</data>
    </edge>
  </graph>
</graphml>
