# Supplementary material for: Core-periphery structure in sectoral international trade networks: A new approach to an old theory
Source: PLoS One. 2020 Apr 2;15(4):e0229547. doi: 10.1371/journal.pone.0229547 (PMC7117750; doi:10.1371/journal.pone.0229547)
Supplement: S8 File — (ZIP) [file pone.0229547.s008.zip › S8_File/Networks 2009/1000-Aggregate Network.graphml]

<?xml version='1.0' encoding='utf-8'?>
<graphml xmlns="http://graphml.graphdrawing.org/xmlns" xmlns:xsi="http://www.w3.org/2001/XMLSchema-instance" xsi:schemaLocation="http://graphml.graphdrawing.org/xmlns http://graphml.graphdrawing.org/xmlns/1.0/graphml.xsd">
  <key attr.name="weight" attr.type="long" for="edge" id="d0" />
  <graph edgedefault="directed">
    <node id="ALB" />
    <node id="ITA" />
    <node id="AUT" />
    <node id="SVK" />
    <node id="DZA" />
    <node id="FRA" />
    <node id="ESP" />
    <node id="TUN" />
    <node id="ROU" />
    <node id="SRB" />
    <node id="MDG" />
    <node id="NER" />
    <node id="SAU" />
    <node id="HRV" />
    <node id="GRC" />
    <node id="MKD" />
    <node id="JPN" />
    <node id="TUR" />
    <node id="CAN" />
    <node id="BEN" />
    <node id="CIV" />
    <node id="MRT" />
    <node id="SEN" />
    <node id="USA" />
    <node id="AUS" />
    <node id="BGR" />
    <node id="DNK" />
    <node id="DEU" />
    <node id="HUN" />
    <node id="POL" />
    <node id="RUS" />
    <node id="CHE" />
    <node id="GBR" />
    <node id="BEL" />
    <node id="IDN" />
    <node id="JOR" />
    <node id="LBN" />
    <node id="MYS" />
    <node id="MAR" />
    <node id="NOR" />
    <node id="ARE" />
    <node id="URY" />
    <node id="NLD" />
    <node id="UKR" />
    <node id="EGY" />
    <node id="SVN" />
    <node id="CAF" />
    <node id="GMB" />
    <node id="GHA" />
    <node id="ZAF" />
    <node id="IND" />
    <node id="PRT" />
    <node id="CHN" />
    <node id="MEX" />
    <node id="ISR" />
    <node id="BRA" />
    <node id="PHL" />
    <node id="HKG" />
    <node id="PAK" />
    <node id="CZE" />
    <node id="LVA" />
    <node id="LTU" />
    <node id="EST" />
    <node id="IRL" />
    <node id="JAM" />
    <node id="KOR" />
    <node id="PAN" />
    <node id="SWE" />
    <node id="THA" />
    <node id="ECU" />
    <node id="SGP" />
    <node id="BFA" />
    <node id="CMR" />
    <node id="OMN" />
    <node id="UGA" />
    <node id="TZA" />
    <node id="CHL" />
    <node id="ETH" />
    <node id="KAZ" />
    <node id="BOL" />
    <node id="TGO" />
    <node id="MDA" />
    <node id="FIN" />
    <node id="ARG" />
    <node id="COL" />
    <node id="PRY" />
    <node id="PER" />
    <node id="ARM" />
    <node id="GEO" />
    <node id="AZE" />
    <node id="PSE" />
    <node id="KGZ" />
    <node id="MOZ" />
    <node id="NAM" />
    <node id="NZL" />
    <node id="VNM" />
    <node id="ZWE" />
    <node id="KHM" />
    <node id="MWI" />
    <node id="MUS" />
    <node id="BLR" />
    <node id="CRI" />
    <node id="SLV" />
    <node id="GTM" />
    <node id="HND" />
    <node id="NIC" />
    <node id="BWA" />
    <node id="LKA" />
    <node id="BDI" />
    <edge source="ALB" target="ITA">
      <data key="d0">682420029</data>
    </edge>
    <edge source="ALB" target="AUT">
      <data key="d0">9383378</data>
    </edge>
    <edge source="ALB" target="SVK">
      <data key="d0">60266981</data>
    </edge>
    <edge source="ALB" target="ROU">
      <data key="d0">4561094</data>
    </edge>
    <edge source="ALB" target="SRB">
      <data key="d0">23509106</data>
    </edge>
    <edge source="ALB" target="HRV">
      <data key="d0">1213678</data>
    </edge>
    <edge source="ALB" target="GRC">
      <data key="d0">80316484</data>
    </edge>
    <edge source="ALB" target="ESP">
      <data key="d0">13142541</data>
    </edge>
    <edge source="ALB" target="MKD">
      <data key="d0">30230272</data>
    </edge>
    <edge source="ALB" target="AUS">
      <data key="d0">32182</data>
    </edge>
    <edge source="ALB" target="BGR">
      <data key="d0">6556235</data>
    </edge>
    <edge source="ALB" target="DNK">
      <data key="d0">414639</data>
    </edge>
    <edge source="ALB" target="FRA">
      <data key="d0">9725510</data>
    </edge>
    <edge source="ALB" target="DEU">
      <data key="d0">37097878</data>
    </edge>
    <edge source="ALB" target="HUN">
      <data key="d0">832529</data>
    </edge>
    <edge source="ALB" target="JPN">
      <data key="d0">54262</data>
    </edge>
    <edge source="ALB" target="POL">
      <data key="d0">221724</data>
    </edge>
    <edge source="ALB" target="RUS">
      <data key="d0">103561</data>
    </edge>
    <edge source="ALB" target="CHE">
      <data key="d0">12766957</data>
    </edge>
    <edge source="ALB" target="GBR">
      <data key="d0">1306796</data>
    </edge>
    <edge source="ALB" target="USA">
      <data key="d0">8555285</data>
    </edge>
    <edge source="ALB" target="TUR">
      <data key="d0">5985819</data>
    </edge>
    <edge source="ALB" target="EGY">
      <data key="d0">836010</data>
    </edge>
    <edge source="ALB" target="SVN">
      <data key="d0">422087</data>
    </edge>
    <edge source="ALB" target="CHN">
      <data key="d0">51881008</data>
    </edge>
    <edge source="ALB" target="IDN">
      <data key="d0">21290</data>
    </edge>
    <edge source="ALB" target="BEL">
      <data key="d0">2624971</data>
    </edge>
    <edge source="ALB" target="ISR">
      <data key="d0">242867</data>
    </edge>
    <edge source="ALB" target="NLD">
      <data key="d0">6932255</data>
    </edge>
    <edge source="ALB" target="ZAF">
      <data key="d0">13983</data>
    </edge>
    <edge source="ALB" target="URY">
      <data key="d0">47494</data>
    </edge>
    <edge source="ALB" target="BRA">
      <data key="d0">1129220</data>
    </edge>
    <edge source="ALB" target="HKG">
      <data key="d0">137282</data>
    </edge>
    <edge source="ALB" target="JOR">
      <data key="d0">765648</data>
    </edge>
    <edge source="ALB" target="CAN">
      <data key="d0">301118</data>
    </edge>
    <edge source="ALB" target="CZE">
      <data key="d0">924555</data>
    </edge>
    <edge source="ALB" target="LVA">
      <data key="d0">29780</data>
    </edge>
    <edge source="ALB" target="LTU">
      <data key="d0">20212</data>
    </edge>
    <edge source="ALB" target="NOR">
      <data key="d0">156867</data>
    </edge>
    <edge source="ALB" target="ARE">
      <data key="d0">2717707</data>
    </edge>
    <edge source="ALB" target="SGP">
      <data key="d0">202299</data>
    </edge>
    <edge source="ALB" target="BOL">
      <data key="d0">133371</data>
    </edge>
    <edge source="ALB" target="KAZ">
      <data key="d0">1152148</data>
    </edge>
    <edge source="ALB" target="SWE">
      <data key="d0">1095956</data>
    </edge>
    <edge source="ALB" target="MDA">
      <data key="d0">11239</data>
    </edge>
    <edge source="ALB" target="EST">
      <data key="d0">71279</data>
    </edge>
    <edge source="ALB" target="FIN">
      <data key="d0">195506</data>
    </edge>
    <edge source="ALB" target="SAU">
      <data key="d0">50204</data>
    </edge>
    <edge source="ALB" target="TZA">
      <data key="d0">10616</data>
    </edge>
    <edge source="ALB" target="IRL">
      <data key="d0">20106</data>
    </edge>
    <edge source="ITA" target="ALB">
      <data key="d0">1147280828</data>
    </edge>
    <edge source="ITA" target="DZA">
      <data key="d0">3598025131</data>
    </edge>
    <edge source="ITA" target="ARG">
      <data key="d0">818472210</data>
    </edge>
    <edge source="ITA" target="AUT">
      <data key="d0">9374694839</data>
    </edge>
    <edge source="ITA" target="BEL">
      <data key="d0">10786974454</data>
    </edge>
    <edge source="ITA" target="BRA">
      <data key="d0">3733496881</data>
    </edge>
    <edge source="ITA" target="BGR">
      <data key="d0">1635214858</data>
    </edge>
    <edge source="ITA" target="CAN">
      <data key="d0">2871345508</data>
    </edge>
    <edge source="ITA" target="HRV">
      <data key="d0">3103278702</data>
    </edge>
    <edge source="ITA" target="CZE">
      <data key="d0">4009029459</data>
    </edge>
    <edge source="ITA" target="DNK">
      <data key="d0">2508947592</data>
    </edge>
    <edge source="ITA" target="FIN">
      <data key="d0">1628685570</data>
    </edge>
    <edge source="ITA" target="FRA">
      <data key="d0">45385889169</data>
    </edge>
    <edge source="ITA" target="DEU">
      <data key="d0">50138357908</data>
    </edge>
    <edge source="ITA" target="GRC">
      <data key="d0">8181427284</data>
    </edge>
    <edge source="ITA" target="HUN">
      <data key="d0">3339451053</data>
    </edge>
    <edge source="ITA" target="IRL">
      <data key="d0">1227135271</data>
    </edge>
    <edge source="ITA" target="ISR">
      <data key="d0">2240756969</data>
    </edge>
    <edge source="ITA" target="JPN">
      <data key="d0">5145347500</data>
    </edge>
    <edge source="ITA" target="KAZ">
      <data key="d0">1614602289</data>
    </edge>
    <edge source="ITA" target="LBN">
      <data key="d0">1062405519</data>
    </edge>
    <edge source="ITA" target="NLD">
      <data key="d0">9620870353</data>
    </edge>
    <edge source="ITA" target="POL">
      <data key="d0">10696608174</data>
    </edge>
    <edge source="ITA" target="PRT">
      <data key="d0">5211513903</data>
    </edge>
    <edge source="ITA" target="ROU">
      <data key="d0">5502250285</data>
    </edge>
    <edge source="ITA" target="RUS">
      <data key="d0">8938972774</data>
    </edge>
    <edge source="ITA" target="SRB">
      <data key="d0">1409574654</data>
    </edge>
    <edge source="ITA" target="IND">
      <data key="d0">3749474669</data>
    </edge>
    <edge source="ITA" target="SVK">
      <data key="d0">2132536448</data>
    </edge>
    <edge source="ITA" target="SVN">
      <data key="d0">3789307062</data>
    </edge>
    <edge source="ITA" target="ESP">
      <data key="d0">22531045770</data>
    </edge>
    <edge source="ITA" target="SWE">
      <data key="d0">3729822467</data>
    </edge>
    <edge source="ITA" target="CHE">
      <data key="d0">17026368436</data>
    </edge>
    <edge source="ITA" target="ARE">
      <data key="d0">5203166337</data>
    </edge>
    <edge source="ITA" target="TUR">
      <data key="d0">7778426748</data>
    </edge>
    <edge source="ITA" target="EGY">
      <data key="d0">3609006603</data>
    </edge>
    <edge source="ITA" target="GBR">
      <data key="d0">19872896324</data>
    </edge>
    <edge source="ITA" target="USA">
      <data key="d0">23760137263</data>
    </edge>
    <edge source="ITA" target="AZE">
      <data key="d0">286172148</data>
    </edge>
    <edge source="ITA" target="AUS">
      <data key="d0">3278137879</data>
    </edge>
    <edge source="ITA" target="ARM">
      <data key="d0">105846108</data>
    </edge>
    <edge source="ITA" target="BOL">
      <data key="d0">49067785</data>
    </edge>
    <edge source="ITA" target="BDI">
      <data key="d0">5712842</data>
    </edge>
    <edge source="ITA" target="CHL">
      <data key="d0">690655369</data>
    </edge>
    <edge source="ITA" target="CHN">
      <data key="d0">9201330125</data>
    </edge>
    <edge source="ITA" target="CRI">
      <data key="d0">96076996</data>
    </edge>
    <edge source="ITA" target="BEN">
      <data key="d0">56720471</data>
    </edge>
    <edge source="ITA" target="ECU">
      <data key="d0">190830197</data>
    </edge>
    <edge source="ITA" target="ETH">
      <data key="d0">211126036</data>
    </edge>
    <edge source="ITA" target="EST">
      <data key="d0">271064746</data>
    </edge>
    <edge source="ITA" target="GEO">
      <data key="d0">122038964</data>
    </edge>
    <edge source="ITA" target="GMB">
      <data key="d0">6920269</data>
    </edge>
    <edge source="ITA" target="GHA">
      <data key="d0">189317376</data>
    </edge>
    <edge source="ITA" target="GTM">
      <data key="d0">81589219</data>
    </edge>
    <edge source="ITA" target="HKG">
      <data key="d0">3738597436</data>
    </edge>
    <edge source="ITA" target="IDN">
      <data key="d0">684889442</data>
    </edge>
    <edge source="ITA" target="CIV">
      <data key="d0">122732624</data>
    </edge>
    <edge source="ITA" target="JOR">
      <data key="d0">530644738</data>
    </edge>
    <edge source="ITA" target="KOR">
      <data key="d0">2997224850</data>
    </edge>
    <edge source="ITA" target="LVA">
      <data key="d0">271554272</data>
    </edge>
    <edge source="ITA" target="LTU">
      <data key="d0">604037711</data>
    </edge>
    <edge source="ITA" target="MYS">
      <data key="d0">994865228</data>
    </edge>
    <edge source="ITA" target="MUS">
      <data key="d0">68589356</data>
    </edge>
    <edge source="ITA" target="MEX">
      <data key="d0">2397033488</data>
    </edge>
    <edge source="ITA" target="NAM">
      <data key="d0">14189426</data>
    </edge>
    <edge source="ITA" target="NZL">
      <data key="d0">317568296</data>
    </edge>
    <edge source="ITA" target="NER">
      <data key="d0">23812822</data>
    </edge>
    <edge source="ITA" target="NOR">
      <data key="d0">1737933746</data>
    </edge>
    <edge source="ITA" target="PER">
      <data key="d0">306770790</data>
    </edge>
    <edge source="ITA" target="PHL">
      <data key="d0">308850034</data>
    </edge>
    <edge source="ITA" target="SEN">
      <data key="d0">134666307</data>
    </edge>
    <edge source="ITA" target="SGP">
      <data key="d0">2076578431</data>
    </edge>
    <edge source="ITA" target="VNM">
      <data key="d0">669804719</data>
    </edge>
    <edge source="ITA" target="ZAF">
      <data key="d0">1457425035</data>
    </edge>
    <edge source="ITA" target="THA">
      <data key="d0">1108251108</data>
    </edge>
    <edge source="ITA" target="TGO">
      <data key="d0">99239571</data>
    </edge>
    <edge source="ITA" target="UGA">
      <data key="d0">54922238</data>
    </edge>
    <edge source="ITA" target="UKR">
      <data key="d0">1646057345</data>
    </edge>
    <edge source="ITA" target="MKD">
      <data key="d0">281448304</data>
    </edge>
    <edge source="ITA" target="TZA">
      <data key="d0">107205418</data>
    </edge>
    <edge source="ITA" target="BFA">
      <data key="d0">22523901</data>
    </edge>
    <edge source="ITA" target="URY">
      <data key="d0">119675044</data>
    </edge>
    <edge source="ITA" target="MDA">
      <data key="d0">194959261</data>
    </edge>
    <edge source="ITA" target="MAR">
      <data key="d0">1896981642</data>
    </edge>
    <edge source="ITA" target="MOZ">
      <data key="d0">53974866</data>
    </edge>
    <edge source="ITA" target="NIC">
      <data key="d0">13812718</data>
    </edge>
    <edge source="ITA" target="PAN">
      <data key="d0">912783531</data>
    </edge>
    <edge source="ITA" target="SAU">
      <data key="d0">3398673752</data>
    </edge>
    <edge source="ITA" target="TUN">
      <data key="d0">3531012200</data>
    </edge>
    <edge source="ITA" target="BLR">
      <data key="d0">499475211</data>
    </edge>
    <edge source="ITA" target="SLV">
      <data key="d0">54079856</data>
    </edge>
    <edge source="ITA" target="OMN">
      <data key="d0">413836678</data>
    </edge>
    <edge source="ITA" target="BWA">
      <data key="d0">5145806</data>
    </edge>
    <edge source="ITA" target="KHM">
      <data key="d0">19149859</data>
    </edge>
    <edge source="ITA" target="CMR">
      <data key="d0">99622780</data>
    </edge>
    <edge source="ITA" target="CAF">
      <data key="d0">5862002</data>
    </edge>
    <edge source="ITA" target="LKA">
      <data key="d0">189619386</data>
    </edge>
    <edge source="ITA" target="COL">
      <data key="d0">428709966</data>
    </edge>
    <edge source="ITA" target="PSE">
      <data key="d0">5953752</data>
    </edge>
    <edge source="ITA" target="HND">
      <data key="d0">30305310</data>
    </edge>
    <edge source="ITA" target="JAM">
      <data key="d0">21042183</data>
    </edge>
    <edge source="ITA" target="KGZ">
      <data key="d0">10480323</data>
    </edge>
    <edge source="ITA" target="MDG">
      <data key="d0">27969613</data>
    </edge>
    <edge source="ITA" target="MRT">
      <data key="d0">32318770</data>
    </edge>
    <edge source="ITA" target="PAK">
      <data key="d0">835025182</data>
    </edge>
    <edge source="ITA" target="PRY">
      <data key="d0">54846609</data>
    </edge>
    <edge source="ITA" target="ZWE">
      <data key="d0">7697439</data>
    </edge>
    <edge source="ITA" target="MWI">
      <data key="d0">6744073</data>
    </edge>
    <edge source="AUT" target="ALB">
      <data key="d0">73895465</data>
    </edge>
    <edge source="AUT" target="DZA">
      <data key="d0">205085349</data>
    </edge>
    <edge source="AUT" target="ARM">
      <data key="d0">23070283</data>
    </edge>
    <edge source="AUT" target="BGR">
      <data key="d0">726026529</data>
    </edge>
    <edge source="AUT" target="HRV">
      <data key="d0">1501657690</data>
    </edge>
    <edge source="AUT" target="CZE">
      <data key="d0">4478419430</data>
    </edge>
    <edge source="AUT" target="FRA">
      <data key="d0">4719384715</data>
    </edge>
    <edge source="AUT" target="GEO">
      <data key="d0">46773799</data>
    </edge>
    <edge source="AUT" target="DEU">
      <data key="d0">38377301158</data>
    </edge>
    <edge source="AUT" target="GRC">
      <data key="d0">786397041</data>
    </edge>
    <edge source="AUT" target="HUN">
      <data key="d0">3828359411</data>
    </edge>
    <edge source="AUT" target="IRL">
      <data key="d0">274586030</data>
    </edge>
    <edge source="AUT" target="ITA">
      <data key="d0">9370176730</data>
    </edge>
    <edge source="AUT" target="JPN">
      <data key="d0">928171866</data>
    </edge>
    <edge source="AUT" target="LBN">
      <data key="d0">65460634</data>
    </edge>
    <edge source="AUT" target="NLD">
      <data key="d0">2068758365</data>
    </edge>
    <edge source="AUT" target="POL">
      <data key="d0">3188960907</data>
    </edge>
    <edge source="AUT" target="ROU">
      <data key="d0">2141355333</data>
    </edge>
    <edge source="AUT" target="RUS">
      <data key="d0">2795000973</data>
    </edge>
    <edge source="AUT" target="SAU">
      <data key="d0">664892066</data>
    </edge>
    <edge source="AUT" target="SRB">
      <data key="d0">651018487</data>
    </edge>
    <edge source="AUT" target="IND">
      <data key="d0">695832242</data>
    </edge>
    <edge source="AUT" target="SVK">
      <data key="d0">2465332839</data>
    </edge>
    <edge source="AUT" target="SVN">
      <data key="d0">2651701012</data>
    </edge>
    <edge source="AUT" target="ESP">
      <data key="d0">2309299170</data>
    </edge>
    <edge source="AUT" target="CHE">
      <data key="d0">6348919473</data>
    </edge>
    <edge source="AUT" target="ARE">
      <data key="d0">544747178</data>
    </edge>
    <edge source="AUT" target="UKR">
      <data key="d0">703874495</data>
    </edge>
    <edge source="AUT" target="MKD">
      <data key="d0">120432395</data>
    </edge>
    <edge source="AUT" target="GBR">
      <data key="d0">3621339935</data>
    </edge>
    <edge source="AUT" target="USA">
      <data key="d0">5004274691</data>
    </edge>
    <edge source="AUT" target="AUS">
      <data key="d0">809044476</data>
    </edge>
    <edge source="AUT" target="BEL">
      <data key="d0">1893162222</data>
    </edge>
    <edge source="AUT" target="BLR">
      <data key="d0">155046684</data>
    </edge>
    <edge source="AUT" target="CAN">
      <data key="d0">813644405</data>
    </edge>
    <edge source="AUT" target="DNK">
      <data key="d0">704256436</data>
    </edge>
    <edge source="AUT" target="EST">
      <data key="d0">65532762</data>
    </edge>
    <edge source="AUT" target="FIN">
      <data key="d0">569183012</data>
    </edge>
    <edge source="AUT" target="HKG">
      <data key="d0">441596373</data>
    </edge>
    <edge source="AUT" target="CIV">
      <data key="d0">8175633</data>
    </edge>
    <edge source="AUT" target="JOR">
      <data key="d0">64040977</data>
    </edge>
    <edge source="AUT" target="KOR">
      <data key="d0">644179430</data>
    </edge>
    <edge source="AUT" target="LVA">
      <data key="d0">99533146</data>
    </edge>
    <edge source="AUT" target="LTU">
      <data key="d0">136178813</data>
    </edge>
    <edge source="AUT" target="MYS">
      <data key="d0">272516807</data>
    </edge>
    <edge source="AUT" target="MDA">
      <data key="d0">39696124</data>
    </edge>
    <edge source="AUT" target="PRT">
      <data key="d0">457321512</data>
    </edge>
    <edge source="AUT" target="SGP">
      <data key="d0">291559233</data>
    </edge>
    <edge source="AUT" target="VNM">
      <data key="d0">103275652</data>
    </edge>
    <edge source="AUT" target="SWE">
      <data key="d0">1219296299</data>
    </edge>
    <edge source="AUT" target="BRA">
      <data key="d0">826471369</data>
    </edge>
    <edge source="AUT" target="LKA">
      <data key="d0">28587409</data>
    </edge>
    <edge source="AUT" target="CHN">
      <data key="d0">2567764818</data>
    </edge>
    <edge source="AUT" target="ETH">
      <data key="d0">12921360</data>
    </edge>
    <edge source="AUT" target="GHA">
      <data key="d0">14940413</data>
    </edge>
    <edge source="AUT" target="ISR">
      <data key="d0">212161542</data>
    </edge>
    <edge source="AUT" target="MEX">
      <data key="d0">347498636</data>
    </edge>
    <edge source="AUT" target="MAR">
      <data key="d0">83063015</data>
    </edge>
    <edge source="AUT" target="OMN">
      <data key="d0">73351020</data>
    </edge>
    <edge source="AUT" target="NZL">
      <data key="d0">86576500</data>
    </edge>
    <edge source="AUT" target="NOR">
      <data key="d0">646457887</data>
    </edge>
    <edge source="AUT" target="PAK">
      <data key="d0">170647588</data>
    </edge>
    <edge source="AUT" target="THA">
      <data key="d0">189279018</data>
    </edge>
    <edge source="AUT" target="TUR">
      <data key="d0">830955084</data>
    </edge>
    <edge source="AUT" target="EGY">
      <data key="d0">264212084</data>
    </edge>
    <edge source="AUT" target="AZE">
      <data key="d0">54172454</data>
    </edge>
    <edge source="AUT" target="CHL">
      <data key="d0">92418768</data>
    </edge>
    <edge source="AUT" target="KAZ">
      <data key="d0">255038677</data>
    </edge>
    <edge source="AUT" target="KGZ">
      <data key="d0">7836983</data>
    </edge>
    <edge source="AUT" target="PER">
      <data key="d0">63405703</data>
    </edge>
    <edge source="AUT" target="ZAF">
      <data key="d0">567395347</data>
    </edge>
    <edge source="AUT" target="URY">
      <data key="d0">12050422</data>
    </edge>
    <edge source="AUT" target="IDN">
      <data key="d0">178250641</data>
    </edge>
    <edge source="AUT" target="MRT">
      <data key="d0">7798136</data>
    </edge>
    <edge source="AUT" target="PHL">
      <data key="d0">123518944</data>
    </edge>
    <edge source="AUT" target="TUN">
      <data key="d0">85196679</data>
    </edge>
    <edge source="AUT" target="BFA">
      <data key="d0">2119218</data>
    </edge>
    <edge source="AUT" target="ARG">
      <data key="d0">97611379</data>
    </edge>
    <edge source="AUT" target="NAM">
      <data key="d0">9528528</data>
    </edge>
    <edge source="AUT" target="BOL">
      <data key="d0">5049787</data>
    </edge>
    <edge source="AUT" target="COL">
      <data key="d0">77003849</data>
    </edge>
    <edge source="AUT" target="MUS">
      <data key="d0">11092259</data>
    </edge>
    <edge source="AUT" target="PRY">
      <data key="d0">5270976</data>
    </edge>
    <edge source="AUT" target="CRI">
      <data key="d0">41370251</data>
    </edge>
    <edge source="AUT" target="SLV">
      <data key="d0">4122034</data>
    </edge>
    <edge source="AUT" target="GTM">
      <data key="d0">13570413</data>
    </edge>
    <edge source="AUT" target="HND">
      <data key="d0">2451110</data>
    </edge>
    <edge source="AUT" target="NIC">
      <data key="d0">835019</data>
    </edge>
    <edge source="AUT" target="PAN">
      <data key="d0">21037286</data>
    </edge>
    <edge source="AUT" target="ECU">
      <data key="d0">21542569</data>
    </edge>
    <edge source="AUT" target="SEN">
      <data key="d0">13694650</data>
    </edge>
    <edge source="AUT" target="CMR">
      <data key="d0">9752420</data>
    </edge>
    <edge source="AUT" target="BEN">
      <data key="d0">8176640</data>
    </edge>
    <edge source="AUT" target="GMB">
      <data key="d0">1121430</data>
    </edge>
    <edge source="AUT" target="JAM">
      <data key="d0">5009709</data>
    </edge>
    <edge source="AUT" target="MOZ">
      <data key="d0">6278726</data>
    </edge>
    <edge source="AUT" target="NER">
      <data key="d0">355167</data>
    </edge>
    <edge source="AUT" target="TGO">
      <data key="d0">2259395</data>
    </edge>
    <edge source="AUT" target="UGA">
      <data key="d0">4533321</data>
    </edge>
    <edge source="AUT" target="TZA">
      <data key="d0">10545685</data>
    </edge>
    <edge source="AUT" target="KHM">
      <data key="d0">958109</data>
    </edge>
    <edge source="AUT" target="PSE">
      <data key="d0">944501</data>
    </edge>
    <edge source="AUT" target="ZWE">
      <data key="d0">779839</data>
    </edge>
    <edge source="AUT" target="BDI">
      <data key="d0">302109</data>
    </edge>
    <edge source="AUT" target="CAF">
      <data key="d0">66612</data>
    </edge>
    <edge source="AUT" target="MDG">
      <data key="d0">3395765</data>
    </edge>
    <edge source="AUT" target="BWA">
      <data key="d0">287113</data>
    </edge>
    <edge source="AUT" target="MWI">
      <data key="d0">180291</data>
    </edge>
    <edge source="SVK" target="AUT">
      <data key="d0">3275218219</data>
    </edge>
    <edge source="SVK" target="BEL">
      <data key="d0">925924002</data>
    </edge>
    <edge source="SVK" target="CAN">
      <data key="d0">118908580</data>
    </edge>
    <edge source="SVK" target="HRV">
      <data key="d0">245788461</data>
    </edge>
    <edge source="SVK" target="CZE">
      <data key="d0">7326348524</data>
    </edge>
    <edge source="SVK" target="DNK">
      <data key="d0">427729955</data>
    </edge>
    <edge source="SVK" target="EST">
      <data key="d0">25330301</data>
    </edge>
    <edge source="SVK" target="FRA">
      <data key="d0">4319386713</data>
    </edge>
    <edge source="SVK" target="DEU">
      <data key="d0">10982330156</data>
    </edge>
    <edge source="SVK" target="GRC">
      <data key="d0">360487192</data>
    </edge>
    <edge source="SVK" target="HKG">
      <data key="d0">34930361</data>
    </edge>
    <edge source="SVK" target="HUN">
      <data key="d0">3810599802</data>
    </edge>
    <edge source="SVK" target="IRL">
      <data key="d0">43276638</data>
    </edge>
    <edge source="SVK" target="ITA">
      <data key="d0">3292048662</data>
    </edge>
    <edge source="SVK" target="LVA">
      <data key="d0">89551300</data>
    </edge>
    <edge source="SVK" target="NLD">
      <data key="d0">1638197699</data>
    </edge>
    <edge source="SVK" target="POL">
      <data key="d0">3891284170</data>
    </edge>
    <edge source="SVK" target="ROU">
      <data key="d0">934880367</data>
    </edge>
    <edge source="SVK" target="RUS">
      <data key="d0">1977314442</data>
    </edge>
    <edge source="SVK" target="SRB">
      <data key="d0">436205835</data>
    </edge>
    <edge source="SVK" target="SVN">
      <data key="d0">363341801</data>
    </edge>
    <edge source="SVK" target="ESP">
      <data key="d0">1322686822</data>
    </edge>
    <edge source="SVK" target="SWE">
      <data key="d0">975299356</data>
    </edge>
    <edge source="SVK" target="CHE">
      <data key="d0">562690125</data>
    </edge>
    <edge source="SVK" target="UKR">
      <data key="d0">408108331</data>
    </edge>
    <edge source="SVK" target="MKD">
      <data key="d0">44076145</data>
    </edge>
    <edge source="SVK" target="USA">
      <data key="d0">596223952</data>
    </edge>
    <edge source="SVK" target="BGR">
      <data key="d0">355330035</data>
    </edge>
    <edge source="SVK" target="CHN">
      <data key="d0">770737097</data>
    </edge>
    <edge source="SVK" target="JPN">
      <data key="d0">36018259</data>
    </edge>
    <edge source="SVK" target="KOR">
      <data key="d0">74835025</data>
    </edge>
    <edge source="SVK" target="LTU">
      <data key="d0">96947501</data>
    </edge>
    <edge source="SVK" target="MYS">
      <data key="d0">23809966</data>
    </edge>
    <edge source="SVK" target="VNM">
      <data key="d0">12844896</data>
    </edge>
    <edge source="SVK" target="THA">
      <data key="d0">15219394</data>
    </edge>
    <edge source="SVK" target="GBR">
      <data key="d0">2548575716</data>
    </edge>
    <edge source="SVK" target="DZA">
      <data key="d0">27407639</data>
    </edge>
    <edge source="SVK" target="BLR">
      <data key="d0">87338626</data>
    </edge>
    <edge source="SVK" target="KAZ">
      <data key="d0">44543423</data>
    </edge>
    <edge source="SVK" target="JOR">
      <data key="d0">2105058</data>
    </edge>
    <edge source="SVK" target="LBN">
      <data key="d0">11270439</data>
    </edge>
    <edge source="SVK" target="MEX">
      <data key="d0">49553564</data>
    </edge>
    <edge source="SVK" target="NOR">
      <data key="d0">131623629</data>
    </edge>
    <edge source="SVK" target="PRT">
      <data key="d0">192183783</data>
    </edge>
    <edge source="SVK" target="SGP">
      <data key="d0">27562808</data>
    </edge>
    <edge source="SVK" target="ALB">
      <data key="d0">72842253</data>
    </edge>
    <edge source="SVK" target="AZE">
      <data key="d0">17897653</data>
    </edge>
    <edge source="SVK" target="FIN">
      <data key="d0">158453114</data>
    </edge>
    <edge source="SVK" target="MDA">
      <data key="d0">26706540</data>
    </edge>
    <edge source="SVK" target="ARE">
      <data key="d0">67149886</data>
    </edge>
    <edge source="SVK" target="AUS">
      <data key="d0">74093883</data>
    </edge>
    <edge source="SVK" target="ISR">
      <data key="d0">41869376</data>
    </edge>
    <edge source="SVK" target="SAU">
      <data key="d0">30981781</data>
    </edge>
    <edge source="SVK" target="IND">
      <data key="d0">80436057</data>
    </edge>
    <edge source="SVK" target="TUR">
      <data key="d0">956535325</data>
    </edge>
    <edge source="SVK" target="EGY">
      <data key="d0">41720295</data>
    </edge>
    <edge source="SVK" target="ETH">
      <data key="d0">1867321</data>
    </edge>
    <edge source="SVK" target="TUN">
      <data key="d0">21297565</data>
    </edge>
    <edge source="SVK" target="BEN">
      <data key="d0">750184</data>
    </edge>
    <edge source="SVK" target="GHA">
      <data key="d0">3739140</data>
    </edge>
    <edge source="SVK" target="MDG">
      <data key="d0">911764</data>
    </edge>
    <edge source="SVK" target="MWI">
      <data key="d0">658469</data>
    </edge>
    <edge source="SVK" target="MOZ">
      <data key="d0">599271</data>
    </edge>
    <edge source="SVK" target="PAK">
      <data key="d0">31066903</data>
    </edge>
    <edge source="SVK" target="ZAF">
      <data key="d0">62521989</data>
    </edge>
    <edge source="SVK" target="TGO">
      <data key="d0">814907</data>
    </edge>
    <edge source="SVK" target="UGA">
      <data key="d0">1413652</data>
    </edge>
    <edge source="SVK" target="MAR">
      <data key="d0">95104877</data>
    </edge>
    <edge source="SVK" target="IDN">
      <data key="d0">10625843</data>
    </edge>
    <edge source="SVK" target="ARG">
      <data key="d0">24867559</data>
    </edge>
    <edge source="SVK" target="BOL">
      <data key="d0">319323</data>
    </edge>
    <edge source="SVK" target="BRA">
      <data key="d0">44159309</data>
    </edge>
    <edge source="SVK" target="LKA">
      <data key="d0">3341472</data>
    </edge>
    <edge source="SVK" target="CHL">
      <data key="d0">62140299</data>
    </edge>
    <edge source="SVK" target="COL">
      <data key="d0">13184336</data>
    </edge>
    <edge source="SVK" target="CRI">
      <data key="d0">854234</data>
    </edge>
    <edge source="SVK" target="ECU">
      <data key="d0">1163698</data>
    </edge>
    <edge source="SVK" target="SLV">
      <data key="d0">267214</data>
    </edge>
    <edge source="SVK" target="GTM">
      <data key="d0">3101138</data>
    </edge>
    <edge source="SVK" target="HND">
      <data key="d0">1609986</data>
    </edge>
    <edge source="SVK" target="JAM">
      <data key="d0">224543</data>
    </edge>
    <edge source="SVK" target="NZL">
      <data key="d0">9070896</data>
    </edge>
    <edge source="SVK" target="NIC">
      <data key="d0">647673</data>
    </edge>
    <edge source="SVK" target="PER">
      <data key="d0">2789559</data>
    </edge>
    <edge source="SVK" target="ARM">
      <data key="d0">2542013</data>
    </edge>
    <edge source="SVK" target="GEO">
      <data key="d0">2590613</data>
    </edge>
    <edge source="SVK" target="PHL">
      <data key="d0">35940720</data>
    </edge>
    <edge source="SVK" target="CIV">
      <data key="d0">2515122</data>
    </edge>
    <edge source="SVK" target="SEN">
      <data key="d0">13318942</data>
    </edge>
    <edge source="SVK" target="MUS">
      <data key="d0">1569020</data>
    </edge>
    <edge source="SVK" target="CMR">
      <data key="d0">4786085</data>
    </edge>
    <edge source="SVK" target="KGZ">
      <data key="d0">2218486</data>
    </edge>
    <edge source="SVK" target="OMN">
      <data key="d0">6201703</data>
    </edge>
    <edge source="SVK" target="URY">
      <data key="d0">1889071</data>
    </edge>
    <edge source="SVK" target="PAN">
      <data key="d0">503504</data>
    </edge>
    <edge source="SVK" target="TZA">
      <data key="d0">315057</data>
    </edge>
    <edge source="SVK" target="KHM">
      <data key="d0">12875</data>
    </edge>
    <edge source="SVK" target="MRT">
      <data key="d0">838671</data>
    </edge>
    <edge source="SVK" target="NAM">
      <data key="d0">504142</data>
    </edge>
    <edge source="SVK" target="PRY">
      <data key="d0">1893034</data>
    </edge>
    <edge source="SVK" target="ZWE">
      <data key="d0">3117176</data>
    </edge>
    <edge source="SVK" target="BFA">
      <data key="d0">23325</data>
    </edge>
    <edge source="SVK" target="BWA">
      <data key="d0">34673</data>
    </edge>
    <edge source="SVK" target="BDI">
      <data key="d0">175510</data>
    </edge>
    <edge source="SVK" target="GMB">
      <data key="d0">336329</data>
    </edge>
    <edge source="SVK" target="PSE">
      <data key="d0">323797</data>
    </edge>
    <edge source="DZA" target="FRA">
      <data key="d0">4424322944</data>
    </edge>
    <edge source="DZA" target="ITA">
      <data key="d0">5701551556</data>
    </edge>
    <edge source="DZA" target="ESP">
      <data key="d0">5402394229</data>
    </edge>
    <edge source="DZA" target="TUN">
      <data key="d0">450981840</data>
    </edge>
    <edge source="DZA" target="MDG">
      <data key="d0">28539</data>
    </edge>
    <edge source="DZA" target="NER">
      <data key="d0">62272440</data>
    </edge>
    <edge source="DZA" target="SAU">
      <data key="d0">19095012</data>
    </edge>
    <edge source="DZA" target="JPN">
      <data key="d0">220870613</data>
    </edge>
    <edge source="DZA" target="TUR">
      <data key="d0">2002336845</data>
    </edge>
    <edge source="DZA" target="CAN">
      <data key="d0">2438883697</data>
    </edge>
    <edge source="DZA" target="BEN">
      <data key="d0">273227</data>
    </edge>
    <edge source="DZA" target="CIV">
      <data key="d0">349956</data>
    </edge>
    <edge source="DZA" target="MRT">
      <data key="d0">1978543</data>
    </edge>
    <edge source="DZA" target="SEN">
      <data key="d0">1476846</data>
    </edge>
    <edge source="DZA" target="USA">
      <data key="d0">10365176893</data>
    </edge>
    <edge source="DZA" target="BEL">
      <data key="d0">1135879729</data>
    </edge>
    <edge source="DZA" target="GRC">
      <data key="d0">214121552</data>
    </edge>
    <edge source="DZA" target="IDN">
      <data key="d0">164299255</data>
    </edge>
    <edge source="DZA" target="JOR">
      <data key="d0">2808241</data>
    </edge>
    <edge source="DZA" target="LBN">
      <data key="d0">4241730</data>
    </edge>
    <edge source="DZA" target="MYS">
      <data key="d0">2739615</data>
    </edge>
    <edge source="DZA" target="MAR">
      <data key="d0">392226610</data>
    </edge>
    <edge source="DZA" target="NOR">
      <data key="d0">36167</data>
    </edge>
    <edge source="DZA" target="RUS">
      <data key="d0">196819</data>
    </edge>
    <edge source="DZA" target="ARE">
      <data key="d0">46066356</data>
    </edge>
    <edge source="DZA" target="GBR">
      <data key="d0">1141738477</data>
    </edge>
    <edge source="DZA" target="URY">
      <data key="d0">76714</data>
    </edge>
    <edge source="DZA" target="HRV">
      <data key="d0">1185124</data>
    </edge>
    <edge source="DZA" target="NLD">
      <data key="d0">3265188925</data>
    </edge>
    <edge source="DZA" target="DEU">
      <data key="d0">334210451</data>
    </edge>
    <edge source="DZA" target="UKR">
      <data key="d0">6165375</data>
    </edge>
    <edge source="DZA" target="CAF">
      <data key="d0">13945</data>
    </edge>
    <edge source="DZA" target="GMB">
      <data key="d0">1224020</data>
    </edge>
    <edge source="DZA" target="GHA">
      <data key="d0">2643581</data>
    </edge>
    <edge source="DZA" target="ZAF">
      <data key="d0">174052</data>
    </edge>
    <edge source="DZA" target="CHE">
      <data key="d0">111980414</data>
    </edge>
    <edge source="DZA" target="IND">
      <data key="d0">506941708</data>
    </edge>
    <edge source="DZA" target="PRT">
      <data key="d0">960318048</data>
    </edge>
    <edge source="DZA" target="EGY">
      <data key="d0">472763423</data>
    </edge>
    <edge source="DZA" target="CHN">
      <data key="d0">874376562</data>
    </edge>
    <edge source="DZA" target="MEX">
      <data key="d0">10912721</data>
    </edge>
    <edge source="DZA" target="AUT">
      <data key="d0">258789</data>
    </edge>
    <edge source="DZA" target="BRA">
      <data key="d0">1465881112</data>
    </edge>
    <edge source="DZA" target="BGR">
      <data key="d0">1118956</data>
    </edge>
    <edge source="DZA" target="DNK">
      <data key="d0">14485</data>
    </edge>
    <edge source="DZA" target="PHL">
      <data key="d0">19340138</data>
    </edge>
    <edge source="DZA" target="POL">
      <data key="d0">162449623</data>
    </edge>
    <edge source="DZA" target="SVN">
      <data key="d0">71585542</data>
    </edge>
    <edge source="DZA" target="PAK">
      <data key="d0">14966</data>
    </edge>
    <edge source="DZA" target="AUS">
      <data key="d0">48621206</data>
    </edge>
    <edge source="DZA" target="EST">
      <data key="d0">10017096</data>
    </edge>
    <edge source="DZA" target="HKG">
      <data key="d0">31298404</data>
    </edge>
    <edge source="DZA" target="IRL">
      <data key="d0">33106773</data>
    </edge>
    <edge source="DZA" target="JAM">
      <data key="d0">52221</data>
    </edge>
    <edge source="DZA" target="KOR">
      <data key="d0">1459759861</data>
    </edge>
    <edge source="DZA" target="PAN">
      <data key="d0">428175</data>
    </edge>
    <edge source="DZA" target="ROU">
      <data key="d0">73910620</data>
    </edge>
    <edge source="DZA" target="SWE">
      <data key="d0">104320110</data>
    </edge>
    <edge source="DZA" target="THA">
      <data key="d0">145973826</data>
    </edge>
    <edge source="DZA" target="ECU">
      <data key="d0">9383977</data>
    </edge>
    <edge source="DZA" target="SGP">
      <data key="d0">11063680</data>
    </edge>
    <edge source="DZA" target="BFA">
      <data key="d0">31712</data>
    </edge>
    <edge source="DZA" target="CMR">
      <data key="d0">346408</data>
    </edge>
    <edge source="DZA" target="OMN">
      <data key="d0">678239</data>
    </edge>
    <edge source="DZA" target="UGA">
      <data key="d0">75119</data>
    </edge>
    <edge source="DZA" target="TZA">
      <data key="d0">72292</data>
    </edge>
    <edge source="DZA" target="CHL">
      <data key="d0">23198</data>
    </edge>
    <edge source="DZA" target="ETH">
      <data key="d0">237508</data>
    </edge>
    <edge source="DZA" target="KAZ">
      <data key="d0">16775</data>
    </edge>
    <edge source="DZA" target="TGO">
      <data key="d0">33427</data>
    </edge>
    <edge source="DZA" target="CZE">
      <data key="d0">101292</data>
    </edge>
    <edge source="FRA" target="ALB">
      <data key="d0">71340453</data>
    </edge>
    <edge source="FRA" target="DZA">
      <data key="d0">6860860722</data>
    </edge>
    <edge source="FRA" target="ARG">
      <data key="d0">923396819</data>
    </edge>
    <edge source="FRA" target="AUT">
      <data key="d0">3997489625</data>
    </edge>
    <edge source="FRA" target="BEL">
      <data key="d0">34443876614</data>
    </edge>
    <edge source="FRA" target="BRA">
      <data key="d0">3395889661</data>
    </edge>
    <edge source="FRA" target="BGR">
      <data key="d0">661254805</data>
    </edge>
    <edge source="FRA" target="BDI">
      <data key="d0">16789993</data>
    </edge>
    <edge source="FRA" target="BLR">
      <data key="d0">177722458</data>
    </edge>
    <edge source="FRA" target="CMR">
      <data key="d0">726284938</data>
    </edge>
    <edge source="FRA" target="CAN">
      <data key="d0">3286835981</data>
    </edge>
    <edge source="FRA" target="CAF">
      <data key="d0">47601057</data>
    </edge>
    <edge source="FRA" target="LKA">
      <data key="d0">75616794</data>
    </edge>
    <edge source="FRA" target="CHL">
      <data key="d0">581942406</data>
    </edge>
    <edge source="FRA" target="CHN">
      <data key="d0">10572238311</data>
    </edge>
    <edge source="FRA" target="CRI">
      <data key="d0">40540504</data>
    </edge>
    <edge source="FRA" target="HRV">
      <data key="d0">399731040</data>
    </edge>
    <edge source="FRA" target="CZE">
      <data key="d0">3479772938</data>
    </edge>
    <edge source="FRA" target="BEN">
      <data key="d0">384416513</data>
    </edge>
    <edge source="FRA" target="DNK">
      <data key="d0">2932658127</data>
    </edge>
    <edge source="FRA" target="ETH">
      <data key="d0">139611885</data>
    </edge>
    <edge source="FRA" target="FIN">
      <data key="d0">2290545442</data>
    </edge>
    <edge source="FRA" target="DEU">
      <data key="d0">66831511896</data>
    </edge>
    <edge source="FRA" target="GHA">
      <data key="d0">479732542</data>
    </edge>
    <edge source="FRA" target="GRC">
      <data key="d0">4269686184</data>
    </edge>
    <edge source="FRA" target="HKG">
      <data key="d0">3251444317</data>
    </edge>
    <edge source="FRA" target="HUN">
      <data key="d0">3137769740</data>
    </edge>
    <edge source="FRA" target="IDN">
      <data key="d0">1088463914</data>
    </edge>
    <edge source="FRA" target="IRL">
      <data key="d0">2759909453</data>
    </edge>
    <edge source="FRA" target="ITA">
      <data key="d0">38030373335</data>
    </edge>
    <edge source="FRA" target="CIV">
      <data key="d0">998443991</data>
    </edge>
    <edge source="FRA" target="JPN">
      <data key="d0">6373500784</data>
    </edge>
    <edge source="FRA" target="JOR">
      <data key="d0">445509301</data>
    </edge>
    <edge source="FRA" target="KOR">
      <data key="d0">3564500923</data>
    </edge>
    <edge source="FRA" target="LBN">
      <data key="d0">1669442130</data>
    </edge>
    <edge source="FRA" target="MDG">
      <data key="d0">272720334</data>
    </edge>
    <edge source="FRA" target="MYS">
      <data key="d0">1792152873</data>
    </edge>
    <edge source="FRA" target="MUS">
      <data key="d0">478094528</data>
    </edge>
    <edge source="FRA" target="MAR">
      <data key="d0">4751818094</data>
    </edge>
    <edge source="FRA" target="OMN">
      <data key="d0">838385412</data>
    </edge>
    <edge source="FRA" target="NLD">
      <data key="d0">18566214473</data>
    </edge>
    <edge source="FRA" target="NER">
      <data key="d0">226184890</data>
    </edge>
    <edge source="FRA" target="NOR">
      <data key="d0">1933448620</data>
    </edge>
    <edge source="FRA" target="PAK">
      <data key="d0">469586305</data>
    </edge>
    <edge source="FRA" target="PHL">
      <data key="d0">642451679</data>
    </edge>
    <edge source="FRA" target="POL">
      <data key="d0">6822632057</data>
    </edge>
    <edge source="FRA" target="PRT">
      <data key="d0">5918152295</data>
    </edge>
    <edge source="FRA" target="ROU">
      <data key="d0">2961654731</data>
    </edge>
    <edge source="FRA" target="RUS">
      <data key="d0">6934565807</data>
    </edge>
    <edge source="FRA" target="SAU">
      <data key="d0">3469076525</data>
    </edge>
    <edge source="FRA" target="SEN">
      <data key="d0">848445515</data>
    </edge>
    <edge source="FRA" target="SRB">
      <data key="d0">305654285</data>
    </edge>
    <edge source="FRA" target="IND">
      <data key="d0">3300754237</data>
    </edge>
    <edge source="FRA" target="SGP">
      <data key="d0">5879470697</data>
    </edge>
    <edge source="FRA" target="SVK">
      <data key="d0">2378038188</data>
    </edge>
    <edge source="FRA" target="VNM">
      <data key="d0">707381782</data>
    </edge>
    <edge source="FRA" target="SVN">
      <data key="d0">1283940558</data>
    </edge>
    <edge source="FRA" target="ZAF">
      <data key="d0">1794582804</data>
    </edge>
    <edge source="FRA" target="ZWE">
      <data key="d0">10550534</data>
    </edge>
    <edge source="FRA" target="ESP">
      <data key="d0">36436381272</data>
    </edge>
    <edge source="FRA" target="SWE">
      <data key="d0">5564906673</data>
    </edge>
    <edge source="FRA" target="CHE">
      <data key="d0">13630366386</data>
    </edge>
    <edge source="FRA" target="THA">
      <data key="d0">1516403813</data>
    </edge>
    <edge source="FRA" target="ARE">
      <data key="d0">4785014628</data>
    </edge>
    <edge source="FRA" target="TUN">
      <data key="d0">4252464115</data>
    </edge>
    <edge source="FRA" target="TUR">
      <data key="d0">6611643607</data>
    </edge>
    <edge source="FRA" target="UGA">
      <data key="d0">131474606</data>
    </edge>
    <edge source="FRA" target="UKR">
      <data key="d0">757261333</data>
    </edge>
    <edge source="FRA" target="EGY">
      <data key="d0">1847341036</data>
    </edge>
    <edge source="FRA" target="GBR">
      <data key="d0">33020628434</data>
    </edge>
    <edge source="FRA" target="TZA">
      <data key="d0">131994216</data>
    </edge>
    <edge source="FRA" target="USA">
      <data key="d0">26864532008</data>
    </edge>
    <edge source="FRA" target="BFA">
      <data key="d0">301018109</data>
    </edge>
    <edge source="FRA" target="AUS">
      <data key="d0">3402933537</data>
    </edge>
    <edge source="FRA" target="ARM">
      <data key="d0">59160236</data>
    </edge>
    <edge source="FRA" target="KHM">
      <data key="d0">61048332</data>
    </edge>
    <edge source="FRA" target="COL">
      <data key="d0">1198845785</data>
    </edge>
    <edge source="FRA" target="EST">
      <data key="d0">219624501</data>
    </edge>
    <edge source="FRA" target="GEO">
      <data key="d0">80327995</data>
    </edge>
    <edge source="FRA" target="PSE">
      <data key="d0">4802898</data>
    </edge>
    <edge source="FRA" target="GTM">
      <data key="d0">59374196</data>
    </edge>
    <edge source="FRA" target="ISR">
      <data key="d0">1358319463</data>
    </edge>
    <edge source="FRA" target="KAZ">
      <data key="d0">647842261</data>
    </edge>
    <edge source="FRA" target="LVA">
      <data key="d0">209272641</data>
    </edge>
    <edge source="FRA" target="LTU">
      <data key="d0">377518517</data>
    </edge>
    <edge source="FRA" target="MRT">
      <data key="d0">224431566</data>
    </edge>
    <edge source="FRA" target="MEX">
      <data key="d0">1836746044</data>
    </edge>
    <edge source="FRA" target="NAM">
      <data key="d0">30783276</data>
    </edge>
    <edge source="FRA" target="NZL">
      <data key="d0">268714909</data>
    </edge>
    <edge source="FRA" target="PAN">
      <data key="d0">1048437460</data>
    </edge>
    <edge source="FRA" target="TGO">
      <data key="d0">242872079</data>
    </edge>
    <edge source="FRA" target="MKD">
      <data key="d0">61698540</data>
    </edge>
    <edge source="FRA" target="URY">
      <data key="d0">118859537</data>
    </edge>
    <edge source="FRA" target="AZE">
      <data key="d0">142750363</data>
    </edge>
    <edge source="FRA" target="BOL">
      <data key="d0">33852296</data>
    </edge>
    <edge source="FRA" target="ECU">
      <data key="d0">71726683</data>
    </edge>
    <edge source="FRA" target="SLV">
      <data key="d0">27177978</data>
    </edge>
    <edge source="FRA" target="GMB">
      <data key="d0">16876132</data>
    </edge>
    <edge source="FRA" target="JAM">
      <data key="d0">15295082</data>
    </edge>
    <edge source="FRA" target="MDA">
      <data key="d0">51656497</data>
    </edge>
    <edge source="FRA" target="MOZ">
      <data key="d0">64203490</data>
    </edge>
    <edge source="FRA" target="PER">
      <data key="d0">139071438</data>
    </edge>
    <edge source="FRA" target="HND">
      <data key="d0">14390629</data>
    </edge>
    <edge source="FRA" target="BWA">
      <data key="d0">59864627</data>
    </edge>
    <edge source="FRA" target="MWI">
      <data key="d0">51595367</data>
    </edge>
    <edge source="FRA" target="NIC">
      <data key="d0">7370369</data>
    </edge>
    <edge source="FRA" target="KGZ">
      <data key="d0">17256806</data>
    </edge>
    <edge source="FRA" target="PRY">
      <data key="d0">32349045</data>
    </edge>
    <edge source="ESP" target="DZA">
      <data key="d0">2898726321</data>
    </edge>
    <edge source="ESP" target="BEL">
      <data key="d0">6006019087</data>
    </edge>
    <edge source="ESP" target="CHL">
      <data key="d0">934152948</data>
    </edge>
    <edge source="ESP" target="COL">
      <data key="d0">423315230</data>
    </edge>
    <edge source="ESP" target="CZE">
      <data key="d0">1783727998</data>
    </edge>
    <edge source="ESP" target="FIN">
      <data key="d0">602501006</data>
    </edge>
    <edge source="ESP" target="FRA">
      <data key="d0">42995180192</data>
    </edge>
    <edge source="ESP" target="DEU">
      <data key="d0">24538633119</data>
    </edge>
    <edge source="ESP" target="GRC">
      <data key="d0">2476639884</data>
    </edge>
    <edge source="ESP" target="HUN">
      <data key="d0">1005745325</data>
    </edge>
    <edge source="ESP" target="ITA">
      <data key="d0">18084661853</data>
    </edge>
    <edge source="ESP" target="JPN">
      <data key="d0">1669390074</data>
    </edge>
    <edge source="ESP" target="KOR">
      <data key="d0">760964946</data>
    </edge>
    <edge source="ESP" target="MEX">
      <data key="d0">3400491364</data>
    </edge>
    <edge source="ESP" target="MAR">
      <data key="d0">4262299895</data>
    </edge>
    <edge source="ESP" target="NLD">
      <data key="d0">6664741205</data>
    </edge>
    <edge source="ESP" target="PER">
      <data key="d0">265407337</data>
    </edge>
    <edge source="ESP" target="POL">
      <data key="d0">3381234378</data>
    </edge>
    <edge source="ESP" target="PRT">
      <data key="d0">20435557058</data>
    </edge>
    <edge source="ESP" target="ROU">
      <data key="d0">954665401</data>
    </edge>
    <edge source="ESP" target="SGP">
      <data key="d0">759290566</data>
    </edge>
    <edge source="ESP" target="VNM">
      <data key="d0">156542075</data>
    </edge>
    <edge source="ESP" target="ZAF">
      <data key="d0">732937414</data>
    </edge>
    <edge source="ESP" target="CHE">
      <data key="d0">3504091965</data>
    </edge>
    <edge source="ESP" target="ARE">
      <data key="d0">1282504275</data>
    </edge>
    <edge source="ESP" target="UKR">
      <data key="d0">258061138</data>
    </edge>
    <edge source="ESP" target="GBR">
      <data key="d0">13720574345</data>
    </edge>
    <edge source="ESP" target="USA">
      <data key="d0">7897874763</data>
    </edge>
    <edge source="ESP" target="ALB">
      <data key="d0">82842147</data>
    </edge>
    <edge source="ESP" target="AZE">
      <data key="d0">30425685</data>
    </edge>
    <edge source="ESP" target="ARG">
      <data key="d0">812114993</data>
    </edge>
    <edge source="ESP" target="AUS">
      <data key="d0">1158885909</data>
    </edge>
    <edge source="ESP" target="AUT">
      <data key="d0">1881683374</data>
    </edge>
    <edge source="ESP" target="ARM">
      <data key="d0">14778930</data>
    </edge>
    <edge source="ESP" target="BRA">
      <data key="d0">1801106534</data>
    </edge>
    <edge source="ESP" target="BGR">
      <data key="d0">508182099</data>
    </edge>
    <edge source="ESP" target="BLR">
      <data key="d0">79829891</data>
    </edge>
    <edge source="ESP" target="CMR">
      <data key="d0">60686540</data>
    </edge>
    <edge source="ESP" target="CAN">
      <data key="d0">1000456774</data>
    </edge>
    <edge source="ESP" target="CHN">
      <data key="d0">2706515071</data>
    </edge>
    <edge source="ESP" target="CRI">
      <data key="d0">106100673</data>
    </edge>
    <edge source="ESP" target="HRV">
      <data key="d0">265316064</data>
    </edge>
    <edge source="ESP" target="BEN">
      <data key="d0">58790003</data>
    </edge>
    <edge source="ESP" target="DNK">
      <data key="d0">1233617105</data>
    </edge>
    <edge source="ESP" target="ECU">
      <data key="d0">235525852</data>
    </edge>
    <edge source="ESP" target="SLV">
      <data key="d0">44876115</data>
    </edge>
    <edge source="ESP" target="EST">
      <data key="d0">91682556</data>
    </edge>
    <edge source="ESP" target="GEO">
      <data key="d0">22400123</data>
    </edge>
    <edge source="ESP" target="GMB">
      <data key="d0">14366389</data>
    </edge>
    <edge source="ESP" target="GHA">
      <data key="d0">107135728</data>
    </edge>
    <edge source="ESP" target="GTM">
      <data key="d0">117051245</data>
    </edge>
    <edge source="ESP" target="HKG">
      <data key="d0">726274161</data>
    </edge>
    <edge source="ESP" target="IRL">
      <data key="d0">817489061</data>
    </edge>
    <edge source="ESP" target="ISR">
      <data key="d0">823868248</data>
    </edge>
    <edge source="ESP" target="CIV">
      <data key="d0">137486490</data>
    </edge>
    <edge source="ESP" target="KAZ">
      <data key="d0">74622100</data>
    </edge>
    <edge source="ESP" target="JOR">
      <data key="d0">161928101</data>
    </edge>
    <edge source="ESP" target="LBN">
      <data key="d0">296687632</data>
    </edge>
    <edge source="ESP" target="LVA">
      <data key="d0">111452351</data>
    </edge>
    <edge source="ESP" target="LTU">
      <data key="d0">191644844</data>
    </edge>
    <edge source="ESP" target="MYS">
      <data key="d0">251269000</data>
    </edge>
    <edge source="ESP" target="MUS">
      <data key="d0">53002658</data>
    </edge>
    <edge source="ESP" target="NAM">
      <data key="d0">12247201</data>
    </edge>
    <edge source="ESP" target="NZL">
      <data key="d0">98969111</data>
    </edge>
    <edge source="ESP" target="NIC">
      <data key="d0">36212939</data>
    </edge>
    <edge source="ESP" target="NOR">
      <data key="d0">714978027</data>
    </edge>
    <edge source="ESP" target="PAK">
      <data key="d0">119817784</data>
    </edge>
    <edge source="ESP" target="PAN">
      <data key="d0">215062469</data>
    </edge>
    <edge source="ESP" target="PRY">
      <data key="d0">35853433</data>
    </edge>
    <edge source="ESP" target="PHL">
      <data key="d0">174611847</data>
    </edge>
    <edge source="ESP" target="RUS">
      <data key="d0">2054864093</data>
    </edge>
    <edge source="ESP" target="SEN">
      <data key="d0">152772769</data>
    </edge>
    <edge source="ESP" target="SRB">
      <data key="d0">157915045</data>
    </edge>
    <edge source="ESP" target="IND">
      <data key="d0">1079119473</data>
    </edge>
    <edge source="ESP" target="SVK">
      <data key="d0">559901942</data>
    </edge>
    <edge source="ESP" target="SVN">
      <data key="d0">551826697</data>
    </edge>
    <edge source="ESP" target="SWE">
      <data key="d0">1683816046</data>
    </edge>
    <edge source="ESP" target="THA">
      <data key="d0">332940454</data>
    </edge>
    <edge source="ESP" target="TGO">
      <data key="d0">23153929</data>
    </edge>
    <edge source="ESP" target="TUR">
      <data key="d0">3832177512</data>
    </edge>
    <edge source="ESP" target="MKD">
      <data key="d0">40234383</data>
    </edge>
    <edge source="ESP" target="URY">
      <data key="d0">120651896</data>
    </edge>
    <edge source="ESP" target="BOL">
      <data key="d0">44294174</data>
    </edge>
    <edge source="ESP" target="HND">
      <data key="d0">52349275</data>
    </edge>
    <edge source="ESP" target="IDN">
      <data key="d0">268369122</data>
    </edge>
    <edge source="ESP" target="MRT">
      <data key="d0">72900072</data>
    </edge>
    <edge source="ESP" target="MOZ">
      <data key="d0">19131247</data>
    </edge>
    <edge source="ESP" target="NER">
      <data key="d0">6301833</data>
    </edge>
    <edge source="ESP" target="SAU">
      <data key="d0">1216463567</data>
    </edge>
    <edge source="ESP" target="EGY">
      <data key="d0">1154356649</data>
    </edge>
    <edge source="ESP" target="PSE">
      <data key="d0">1184757</data>
    </edge>
    <edge source="ESP" target="JAM">
      <data key="d0">26366696</data>
    </edge>
    <edge source="ESP" target="MDG">
      <data key="d0">17438681</data>
    </edge>
    <edge source="ESP" target="MDA">
      <data key="d0">24605148</data>
    </edge>
    <edge source="ESP" target="TUN">
      <data key="d0">920719198</data>
    </edge>
    <edge source="ESP" target="CAF">
      <data key="d0">2155494</data>
    </edge>
    <edge source="ESP" target="OMN">
      <data key="d0">79346227</data>
    </edge>
    <edge source="ESP" target="BFA">
      <data key="d0">29694581</data>
    </edge>
    <edge source="ESP" target="LKA">
      <data key="d0">15691237</data>
    </edge>
    <edge source="ESP" target="ETH">
      <data key="d0">41104892</data>
    </edge>
    <edge source="ESP" target="KGZ">
      <data key="d0">2639929</data>
    </edge>
    <edge source="ESP" target="TZA">
      <data key="d0">25006496</data>
    </edge>
    <edge source="ESP" target="BWA">
      <data key="d0">54248180</data>
    </edge>
    <edge source="ESP" target="KHM">
      <data key="d0">2298231</data>
    </edge>
    <edge source="ESP" target="BDI">
      <data key="d0">2206115</data>
    </edge>
    <edge source="ESP" target="UGA">
      <data key="d0">10465575</data>
    </edge>
    <edge source="ESP" target="MWI">
      <data key="d0">750319</data>
    </edge>
    <edge source="ESP" target="ZWE">
      <data key="d0">1160128</data>
    </edge>
    <edge source="TUN" target="DZA">
      <data key="d0">451209914</data>
    </edge>
    <edge source="TUN" target="BEL">
      <data key="d0">319545903</data>
    </edge>
    <edge source="TUN" target="FRA">
      <data key="d0">4280383740</data>
    </edge>
    <edge source="TUN" target="ETH">
      <data key="d0">67527511</data>
    </edge>
    <edge source="TUN" target="HKG">
      <data key="d0">8339802</data>
    </edge>
    <edge source="TUN" target="ITA">
      <data key="d0">3038346931</data>
    </edge>
    <edge source="TUN" target="JPN">
      <data key="d0">54453308</data>
    </edge>
    <edge source="TUN" target="KOR">
      <data key="d0">4342376</data>
    </edge>
    <edge source="TUN" target="VNM">
      <data key="d0">579576</data>
    </edge>
    <edge source="TUN" target="ESP">
      <data key="d0">486842756</data>
    </edge>
    <edge source="TUN" target="GBR">
      <data key="d0">686611371</data>
    </edge>
    <edge source="TUN" target="CIV">
      <data key="d0">27176373</data>
    </edge>
    <edge source="TUN" target="LBN">
      <data key="d0">12225294</data>
    </edge>
    <edge source="TUN" target="MAR">
      <data key="d0">209362600</data>
    </edge>
    <edge source="TUN" target="SAU">
      <data key="d0">26135280</data>
    </edge>
    <edge source="TUN" target="SEN">
      <data key="d0">44715012</data>
    </edge>
    <edge source="TUN" target="TUR">
      <data key="d0">170810538</data>
    </edge>
    <edge source="TUN" target="CMR">
      <data key="d0">14056521</data>
    </edge>
    <edge source="TUN" target="CAN">
      <data key="d0">47814688</data>
    </edge>
    <edge source="TUN" target="DEU">
      <data key="d0">1270056398</data>
    </edge>
    <edge source="TUN" target="GHA">
      <data key="d0">10787829</data>
    </edge>
    <edge source="TUN" target="GRC">
      <data key="d0">17918232</data>
    </edge>
    <edge source="TUN" target="JOR">
      <data key="d0">17323346</data>
    </edge>
    <edge source="TUN" target="NER">
      <data key="d0">14590450</data>
    </edge>
    <edge source="TUN" target="ROU">
      <data key="d0">66440274</data>
    </edge>
    <edge source="TUN" target="RUS">
      <data key="d0">11331786</data>
    </edge>
    <edge source="TUN" target="IND">
      <data key="d0">238290834</data>
    </edge>
    <edge source="TUN" target="SWE">
      <data key="d0">41795191</data>
    </edge>
    <edge source="TUN" target="CHE">
      <data key="d0">133317323</data>
    </edge>
    <edge source="TUN" target="UKR">
      <data key="d0">371294</data>
    </edge>
    <edge source="TUN" target="EGY">
      <data key="d0">81828225</data>
    </edge>
    <edge source="TUN" target="USA">
      <data key="d0">196815911</data>
    </edge>
    <edge source="TUN" target="BFA">
      <data key="d0">10233480</data>
    </edge>
    <edge source="TUN" target="CAF">
      <data key="d0">372533</data>
    </edge>
    <edge source="TUN" target="BEN">
      <data key="d0">5022619</data>
    </edge>
    <edge source="TUN" target="GMB">
      <data key="d0">2177084</data>
    </edge>
    <edge source="TUN" target="MYS">
      <data key="d0">7126514</data>
    </edge>
    <edge source="TUN" target="MRT">
      <data key="d0">17512550</data>
    </edge>
    <edge source="TUN" target="MUS">
      <data key="d0">461997</data>
    </edge>
    <edge source="TUN" target="NLD">
      <data key="d0">232620580</data>
    </edge>
    <edge source="TUN" target="NZL">
      <data key="d0">4550188</data>
    </edge>
    <edge source="TUN" target="PAN">
      <data key="d0">2264674</data>
    </edge>
    <edge source="TUN" target="TGO">
      <data key="d0">8602701</data>
    </edge>
    <edge source="TUN" target="ARE">
      <data key="d0">55003058</data>
    </edge>
    <edge source="TUN" target="AZE">
      <data key="d0">1136295</data>
    </edge>
    <edge source="TUN" target="AUS">
      <data key="d0">2698055</data>
    </edge>
    <edge source="TUN" target="AUT">
      <data key="d0">19387487</data>
    </edge>
    <edge source="TUN" target="BRA">
      <data key="d0">99614415</data>
    </edge>
    <edge source="TUN" target="CRI">
      <data key="d0">218603</data>
    </edge>
    <edge source="TUN" target="HRV">
      <data key="d0">2121439</data>
    </edge>
    <edge source="TUN" target="CZE">
      <data key="d0">2950393</data>
    </edge>
    <edge source="TUN" target="DNK">
      <data key="d0">7238020</data>
    </edge>
    <edge source="TUN" target="HUN">
      <data key="d0">4334135</data>
    </edge>
    <edge source="TUN" target="IDN">
      <data key="d0">6684234</data>
    </edge>
    <edge source="TUN" target="IRL">
      <data key="d0">14416690</data>
    </edge>
    <edge source="TUN" target="LVA">
      <data key="d0">16441</data>
    </edge>
    <edge source="TUN" target="MEX">
      <data key="d0">11220449</data>
    </edge>
    <edge source="TUN" target="OMN">
      <data key="d0">1010642</data>
    </edge>
    <edge source="TUN" target="NOR">
      <data key="d0">11783040</data>
    </edge>
    <edge source="TUN" target="PHL">
      <data key="d0">10947</data>
    </edge>
    <edge source="TUN" target="POL">
      <data key="d0">46495519</data>
    </edge>
    <edge source="TUN" target="PRT">
      <data key="d0">47316689</data>
    </edge>
    <edge source="TUN" target="SGP">
      <data key="d0">1596364</data>
    </edge>
    <edge source="TUN" target="ZAF">
      <data key="d0">2868098</data>
    </edge>
    <edge source="TUN" target="URY">
      <data key="d0">4582358</data>
    </edge>
    <edge source="TUN" target="EST">
      <data key="d0">5008153</data>
    </edge>
    <edge source="TUN" target="ARG">
      <data key="d0">5398988</data>
    </edge>
    <edge source="TUN" target="MDG">
      <data key="d0">1336097</data>
    </edge>
    <edge source="TUN" target="MOZ">
      <data key="d0">12807690</data>
    </edge>
    <edge source="TUN" target="CHN">
      <data key="d0">69598683</data>
    </edge>
    <edge source="TUN" target="BGR">
      <data key="d0">5392415</data>
    </edge>
    <edge source="TUN" target="FIN">
      <data key="d0">1384769</data>
    </edge>
    <edge source="TUN" target="PAK">
      <data key="d0">1741045</data>
    </edge>
    <edge source="TUN" target="UGA">
      <data key="d0">94104</data>
    </edge>
    <edge source="TUN" target="TZA">
      <data key="d0">172574</data>
    </edge>
    <edge source="TUN" target="SVN">
      <data key="d0">1278070</data>
    </edge>
    <edge source="TUN" target="SVK">
      <data key="d0">45117721</data>
    </edge>
    <edge source="TUN" target="ALB">
      <data key="d0">4027530</data>
    </edge>
    <edge source="TUN" target="THA">
      <data key="d0">99161</data>
    </edge>
    <edge source="TUN" target="COL">
      <data key="d0">497815</data>
    </edge>
    <edge source="TUN" target="GTM">
      <data key="d0">417970</data>
    </edge>
    <edge source="TUN" target="PER">
      <data key="d0">3317884</data>
    </edge>
    <edge source="TUN" target="CHL">
      <data key="d0">685765</data>
    </edge>
    <edge source="TUN" target="HND">
      <data key="d0">24338</data>
    </edge>
    <edge source="TUN" target="BDI">
      <data key="d0">191257</data>
    </edge>
    <edge source="TUN" target="KAZ">
      <data key="d0">12461</data>
    </edge>
    <edge source="TUN" target="LKA">
      <data key="d0">154819</data>
    </edge>
    <edge source="TUN" target="MWI">
      <data key="d0">39875</data>
    </edge>
    <edge source="TUN" target="LTU">
      <data key="d0">17633</data>
    </edge>
    <edge source="ROU" target="ALB">
      <data key="d0">42726378</data>
    </edge>
    <edge source="ROU" target="AUT">
      <data key="d0">926469101</data>
    </edge>
    <edge source="ROU" target="BEL">
      <data key="d0">700033784</data>
    </edge>
    <edge source="ROU" target="BGR">
      <data key="d0">1485478207</data>
    </edge>
    <edge source="ROU" target="HRV">
      <data key="d0">114799092</data>
    </edge>
    <edge source="ROU" target="FRA">
      <data key="d0">3258554037</data>
    </edge>
    <edge source="ROU" target="DEU">
      <data key="d0">7496363070</data>
    </edge>
    <edge source="ROU" target="GRC">
      <data key="d0">741174353</data>
    </edge>
    <edge source="ROU" target="HUN">
      <data key="d0">1702336286</data>
    </edge>
    <edge source="ROU" target="ITA">
      <data key="d0">5966669249</data>
    </edge>
    <edge source="ROU" target="JOR">
      <data key="d0">62964776</data>
    </edge>
    <edge source="ROU" target="LBN">
      <data key="d0">185006432</data>
    </edge>
    <edge source="ROU" target="MDA">
      <data key="d0">520420830</data>
    </edge>
    <edge source="ROU" target="NLD">
      <data key="d0">1297740940</data>
    </edge>
    <edge source="ROU" target="POL">
      <data key="d0">889832091</data>
    </edge>
    <edge source="ROU" target="PRT">
      <data key="d0">237506675</data>
    </edge>
    <edge source="ROU" target="SRB">
      <data key="d0">576905967</data>
    </edge>
    <edge source="ROU" target="SVK">
      <data key="d0">424993711</data>
    </edge>
    <edge source="ROU" target="SVN">
      <data key="d0">235411120</data>
    </edge>
    <edge source="ROU" target="ESP">
      <data key="d0">1204528991</data>
    </edge>
    <edge source="ROU" target="AZE">
      <data key="d0">19753495</data>
    </edge>
    <edge source="ROU" target="BRA">
      <data key="d0">59631776</data>
    </edge>
    <edge source="ROU" target="CHN">
      <data key="d0">296513627</data>
    </edge>
    <edge source="ROU" target="CZE">
      <data key="d0">655390477</data>
    </edge>
    <edge source="ROU" target="DNK">
      <data key="d0">101617747</data>
    </edge>
    <edge source="ROU" target="GEO">
      <data key="d0">174797222</data>
    </edge>
    <edge source="ROU" target="HKG">
      <data key="d0">82423252</data>
    </edge>
    <edge source="ROU" target="IRL">
      <data key="d0">102673870</data>
    </edge>
    <edge source="ROU" target="LTU">
      <data key="d0">38795683</data>
    </edge>
    <edge source="ROU" target="NAM">
      <data key="d0">29326</data>
    </edge>
    <edge source="ROU" target="PAN">
      <data key="d0">104042428</data>
    </edge>
    <edge source="ROU" target="RUS">
      <data key="d0">716266040</data>
    </edge>
    <edge source="ROU" target="VNM">
      <data key="d0">17090386</data>
    </edge>
    <edge source="ROU" target="SWE">
      <data key="d0">343055344</data>
    </edge>
    <edge source="ROU" target="MKD">
      <data key="d0">115697141</data>
    </edge>
    <edge source="ROU" target="GBR">
      <data key="d0">1325444029</data>
    </edge>
    <edge source="ROU" target="USA">
      <data key="d0">453844106</data>
    </edge>
    <edge source="ROU" target="TUR">
      <data key="d0">2000145416</data>
    </edge>
    <edge source="ROU" target="KOR">
      <data key="d0">198818400</data>
    </edge>
    <edge source="ROU" target="DZA">
      <data key="d0">185231292</data>
    </edge>
    <edge source="ROU" target="AUS">
      <data key="d0">20981547</data>
    </edge>
    <edge source="ROU" target="BLR">
      <data key="d0">22801304</data>
    </edge>
    <edge source="ROU" target="CMR">
      <data key="d0">2015456</data>
    </edge>
    <edge source="ROU" target="CAN">
      <data key="d0">30589670</data>
    </edge>
    <edge source="ROU" target="COL">
      <data key="d0">42446842</data>
    </edge>
    <edge source="ROU" target="BEN">
      <data key="d0">2244268</data>
    </edge>
    <edge source="ROU" target="ETH">
      <data key="d0">35069939</data>
    </edge>
    <edge source="ROU" target="EST">
      <data key="d0">25908450</data>
    </edge>
    <edge source="ROU" target="FIN">
      <data key="d0">77549289</data>
    </edge>
    <edge source="ROU" target="PSE">
      <data key="d0">281056</data>
    </edge>
    <edge source="ROU" target="GHA">
      <data key="d0">3633066</data>
    </edge>
    <edge source="ROU" target="ISR">
      <data key="d0">147184309</data>
    </edge>
    <edge source="ROU" target="JPN">
      <data key="d0">112126464</data>
    </edge>
    <edge source="ROU" target="KAZ">
      <data key="d0">72254790</data>
    </edge>
    <edge source="ROU" target="LVA">
      <data key="d0">29443421</data>
    </edge>
    <edge source="ROU" target="MAR">
      <data key="d0">142374474</data>
    </edge>
    <edge source="ROU" target="MOZ">
      <data key="d0">2731938</data>
    </edge>
    <edge source="ROU" target="NER">
      <data key="d0">2396292</data>
    </edge>
    <edge source="ROU" target="PAK">
      <data key="d0">59262479</data>
    </edge>
    <edge source="ROU" target="SAU">
      <data key="d0">175830621</data>
    </edge>
    <edge source="ROU" target="SEN">
      <data key="d0">4116793</data>
    </edge>
    <edge source="ROU" target="ZAF">
      <data key="d0">68115652</data>
    </edge>
    <edge source="ROU" target="CHE">
      <data key="d0">351111946</data>
    </edge>
    <edge source="ROU" target="THA">
      <data key="d0">12758438</data>
    </edge>
    <edge source="ROU" target="ARE">
      <data key="d0">241633079</data>
    </edge>
    <edge source="ROU" target="TUN">
      <data key="d0">98795204</data>
    </edge>
    <edge source="ROU" target="UKR">
      <data key="d0">487099097</data>
    </edge>
    <edge source="ROU" target="EGY">
      <data key="d0">259499180</data>
    </edge>
    <edge source="ROU" target="TZA">
      <data key="d0">7296711</data>
    </edge>
    <edge source="ROU" target="LKA">
      <data key="d0">4332478</data>
    </edge>
    <edge source="ROU" target="IND">
      <data key="d0">256858279</data>
    </edge>
    <edge source="ROU" target="ARM">
      <data key="d0">2175564</data>
    </edge>
    <edge source="ROU" target="NOR">
      <data key="d0">558433209</data>
    </edge>
    <edge source="ROU" target="IDN">
      <data key="d0">9944476</data>
    </edge>
    <edge source="ROU" target="MYS">
      <data key="d0">9337627</data>
    </edge>
    <edge source="ROU" target="MUS">
      <data key="d0">1052805</data>
    </edge>
    <edge source="ROU" target="PHL">
      <data key="d0">1598773</data>
    </edge>
    <edge source="ROU" target="SGP">
      <data key="d0">56153161</data>
    </edge>
    <edge source="ROU" target="OMN">
      <data key="d0">14449646</data>
    </edge>
    <edge source="ROU" target="KHM">
      <data key="d0">1268317</data>
    </edge>
    <edge source="ROU" target="TGO">
      <data key="d0">711044</data>
    </edge>
    <edge source="ROU" target="KGZ">
      <data key="d0">2401595</data>
    </edge>
    <edge source="ROU" target="MRT">
      <data key="d0">2451976</data>
    </edge>
    <edge source="ROU" target="ARG">
      <data key="d0">9527975</data>
    </edge>
    <edge source="ROU" target="CHL">
      <data key="d0">2697339</data>
    </edge>
    <edge source="ROU" target="CRI">
      <data key="d0">860324</data>
    </edge>
    <edge source="ROU" target="CIV">
      <data key="d0">5088510</data>
    </edge>
    <edge source="ROU" target="JAM">
      <data key="d0">71967</data>
    </edge>
    <edge source="ROU" target="MEX">
      <data key="d0">19189449</data>
    </edge>
    <edge source="ROU" target="PER">
      <data key="d0">251468</data>
    </edge>
    <edge source="ROU" target="ECU">
      <data key="d0">14616539</data>
    </edge>
    <edge source="ROU" target="GTM">
      <data key="d0">472231</data>
    </edge>
    <edge source="ROU" target="URY">
      <data key="d0">83048</data>
    </edge>
    <edge source="ROU" target="PRY">
      <data key="d0">166939</data>
    </edge>
    <edge source="ROU" target="UGA">
      <data key="d0">817597</data>
    </edge>
    <edge source="ROU" target="BDI">
      <data key="d0">61450</data>
    </edge>
    <edge source="ROU" target="MDG">
      <data key="d0">826409</data>
    </edge>
    <edge source="ROU" target="MWI">
      <data key="d0">36426</data>
    </edge>
    <edge source="ROU" target="NZL">
      <data key="d0">300428</data>
    </edge>
    <edge source="ROU" target="ZWE">
      <data key="d0">59140</data>
    </edge>
    <edge source="ROU" target="BFA">
      <data key="d0">457218</data>
    </edge>
    <edge source="ROU" target="BOL">
      <data key="d0">19781</data>
    </edge>
    <edge source="ROU" target="BWA">
      <data key="d0">103913</data>
    </edge>
    <edge source="ROU" target="GMB">
      <data key="d0">11920</data>
    </edge>
    <edge source="ROU" target="HND">
      <data key="d0">42580</data>
    </edge>
    <edge source="ROU" target="CAF">
      <data key="d0">18132</data>
    </edge>
    <edge source="SRB" target="ALB">
      <data key="d0">69808208</data>
    </edge>
    <edge source="SRB" target="FRA">
      <data key="d0">248983544</data>
    </edge>
    <edge source="SRB" target="DEU">
      <data key="d0">866247643</data>
    </edge>
    <edge source="SRB" target="GRC">
      <data key="d0">135458263</data>
    </edge>
    <edge source="SRB" target="HUN">
      <data key="d0">255462486</data>
    </edge>
    <edge source="SRB" target="JOR">
      <data key="d0">850570</data>
    </edge>
    <edge source="SRB" target="MKD">
      <data key="d0">428830418</data>
    </edge>
    <edge source="SRB" target="HRV">
      <data key="d0">278667334</data>
    </edge>
    <edge source="SRB" target="ITA">
      <data key="d0">820359631</data>
    </edge>
    <edge source="SRB" target="RUS">
      <data key="d0">349381285</data>
    </edge>
    <edge source="SRB" target="CHE">
      <data key="d0">81021079</data>
    </edge>
    <edge source="SRB" target="KAZ">
      <data key="d0">9780502</data>
    </edge>
    <edge source="SRB" target="ROU">
      <data key="d0">481942983</data>
    </edge>
    <edge source="SRB" target="UKR">
      <data key="d0">180320069</data>
    </edge>
    <edge source="SRB" target="USA">
      <data key="d0">55336320</data>
    </edge>
    <edge source="SRB" target="THA">
      <data key="d0">5050690</data>
    </edge>
    <edge source="SRB" target="DZA">
      <data key="d0">20810203</data>
    </edge>
    <edge source="SRB" target="AUS">
      <data key="d0">3514717</data>
    </edge>
    <edge source="SRB" target="AUT">
      <data key="d0">289348688</data>
    </edge>
    <edge source="SRB" target="BGR">
      <data key="d0">193891628</data>
    </edge>
    <edge source="SRB" target="BLR">
      <data key="d0">19801597</data>
    </edge>
    <edge source="SRB" target="CMR">
      <data key="d0">70172</data>
    </edge>
    <edge source="SRB" target="CAN">
      <data key="d0">5888183</data>
    </edge>
    <edge source="SRB" target="CZE">
      <data key="d0">96401317</data>
    </edge>
    <edge source="SRB" target="ETH">
      <data key="d0">3839401</data>
    </edge>
    <edge source="SRB" target="NLD">
      <data key="d0">158207820</data>
    </edge>
    <edge source="SRB" target="PAK">
      <data key="d0">4863593</data>
    </edge>
    <edge source="SRB" target="SVN">
      <data key="d0">343244304</data>
    </edge>
    <edge source="SRB" target="ESP">
      <data key="d0">58955838</data>
    </edge>
    <edge source="SRB" target="SWE">
      <data key="d0">33870649</data>
    </edge>
    <edge source="SRB" target="TUN">
      <data key="d0">3599941</data>
    </edge>
    <edge source="SRB" target="TUR">
      <data key="d0">45030602</data>
    </edge>
    <edge source="SRB" target="GBR">
      <data key="d0">107236442</data>
    </edge>
    <edge source="SRB" target="BEL">
      <data key="d0">108514435</data>
    </edge>
    <edge source="SRB" target="CHN">
      <data key="d0">8906421</data>
    </edge>
    <edge source="SRB" target="DNK">
      <data key="d0">13442506</data>
    </edge>
    <edge source="SRB" target="FIN">
      <data key="d0">8722221</data>
    </edge>
    <edge source="SRB" target="ISR">
      <data key="d0">8723036</data>
    </edge>
    <edge source="SRB" target="JPN">
      <data key="d0">981362</data>
    </edge>
    <edge source="SRB" target="LVA">
      <data key="d0">4618152</data>
    </edge>
    <edge source="SRB" target="LTU">
      <data key="d0">17355496</data>
    </edge>
    <edge source="SRB" target="MDA">
      <data key="d0">4409145</data>
    </edge>
    <edge source="SRB" target="NZL">
      <data key="d0">36927</data>
    </edge>
    <edge source="SRB" target="NOR">
      <data key="d0">7490972</data>
    </edge>
    <edge source="SRB" target="POL">
      <data key="d0">67073030</data>
    </edge>
    <edge source="SRB" target="PRT">
      <data key="d0">15503474</data>
    </edge>
    <edge source="SRB" target="SVK">
      <data key="d0">112366059</data>
    </edge>
    <edge source="SRB" target="EGY">
      <data key="d0">26190164</data>
    </edge>
    <edge source="SRB" target="GEO">
      <data key="d0">1240354</data>
    </edge>
    <edge source="SRB" target="AZE">
      <data key="d0">4172534</data>
    </edge>
    <edge source="SRB" target="ARM">
      <data key="d0">651214</data>
    </edge>
    <edge source="SRB" target="HKG">
      <data key="d0">2164657</data>
    </edge>
    <edge source="SRB" target="MEX">
      <data key="d0">1309904</data>
    </edge>
    <edge source="SRB" target="PHL">
      <data key="d0">467753</data>
    </edge>
    <edge source="SRB" target="IND">
      <data key="d0">4984240</data>
    </edge>
    <edge source="SRB" target="LBN">
      <data key="d0">3958048</data>
    </edge>
    <edge source="SRB" target="SAU">
      <data key="d0">3329089</data>
    </edge>
    <edge source="SRB" target="VNM">
      <data key="d0">3457710</data>
    </edge>
    <edge source="SRB" target="ZAF">
      <data key="d0">2072344</data>
    </edge>
    <edge source="SRB" target="ARE">
      <data key="d0">14559002</data>
    </edge>
    <edge source="SRB" target="BRA">
      <data key="d0">571056</data>
    </edge>
    <edge source="SRB" target="BWA">
      <data key="d0">8723157</data>
    </edge>
    <edge source="SRB" target="CHL">
      <data key="d0">1986584</data>
    </edge>
    <edge source="SRB" target="KOR">
      <data key="d0">711235</data>
    </edge>
    <edge source="SRB" target="SEN">
      <data key="d0">342125</data>
    </edge>
    <edge source="SRB" target="IRL">
      <data key="d0">6526507</data>
    </edge>
    <edge source="SRB" target="ARG">
      <data key="d0">93632</data>
    </edge>
    <edge source="SRB" target="EST">
      <data key="d0">1376998</data>
    </edge>
    <edge source="SRB" target="IDN">
      <data key="d0">1739269</data>
    </edge>
    <edge source="SRB" target="PSE">
      <data key="d0">23973</data>
    </edge>
    <edge source="SRB" target="MAR">
      <data key="d0">209974</data>
    </edge>
    <edge source="SRB" target="HND">
      <data key="d0">20306</data>
    </edge>
    <edge source="SRB" target="MOZ">
      <data key="d0">131101</data>
    </edge>
    <edge source="SRB" target="OMN">
      <data key="d0">250788</data>
    </edge>
    <edge source="SRB" target="PER">
      <data key="d0">326226</data>
    </edge>
    <edge source="SRB" target="SGP">
      <data key="d0">235094</data>
    </edge>
    <edge source="SRB" target="UGA">
      <data key="d0">1790405</data>
    </edge>
    <edge source="SRB" target="URY">
      <data key="d0">42253</data>
    </edge>
    <edge source="SRB" target="MUS">
      <data key="d0">57190</data>
    </edge>
    <edge source="SRB" target="PAN">
      <data key="d0">154978</data>
    </edge>
    <edge source="SRB" target="GHA">
      <data key="d0">447349</data>
    </edge>
    <edge source="SRB" target="KGZ">
      <data key="d0">72021</data>
    </edge>
    <edge source="SRB" target="ECU">
      <data key="d0">156059</data>
    </edge>
    <edge source="SRB" target="MYS">
      <data key="d0">97581</data>
    </edge>
    <edge source="SRB" target="ZWE">
      <data key="d0">37997</data>
    </edge>
    <edge source="SRB" target="CIV">
      <data key="d0">4401688</data>
    </edge>
    <edge source="SRB" target="NER">
      <data key="d0">115717</data>
    </edge>
    <edge source="SRB" target="TZA">
      <data key="d0">1001015</data>
    </edge>
    <edge source="SRB" target="KHM">
      <data key="d0">232685</data>
    </edge>
    <edge source="SRB" target="LKA">
      <data key="d0">112255</data>
    </edge>
    <edge source="SRB" target="CRI">
      <data key="d0">21299</data>
    </edge>
    <edge source="SRB" target="GTM">
      <data key="d0">249357</data>
    </edge>
    <edge source="SRB" target="NAM">
      <data key="d0">189747</data>
    </edge>
    <edge source="SRB" target="BFA">
      <data key="d0">20182</data>
    </edge>
    <edge source="MDG" target="CAN">
      <data key="d0">11680748</data>
    </edge>
    <edge source="MDG" target="DEU">
      <data key="d0">69627741</data>
    </edge>
    <edge source="MDG" target="JPN">
      <data key="d0">7377313</data>
    </edge>
    <edge source="MDG" target="NLD">
      <data key="d0">17229569</data>
    </edge>
    <edge source="MDG" target="THA">
      <data key="d0">1473819</data>
    </edge>
    <edge source="MDG" target="USA">
      <data key="d0">195885593</data>
    </edge>
    <edge source="MDG" target="FRA">
      <data key="d0">358744500</data>
    </edge>
    <edge source="MDG" target="MUS">
      <data key="d0">18173647</data>
    </edge>
    <edge source="MDG" target="BEL">
      <data key="d0">18159762</data>
    </edge>
    <edge source="MDG" target="DNK">
      <data key="d0">1994534</data>
    </edge>
    <edge source="MDG" target="HKG">
      <data key="d0">16054258</data>
    </edge>
    <edge source="MDG" target="ITA">
      <data key="d0">27636821</data>
    </edge>
    <edge source="MDG" target="MYS">
      <data key="d0">381152</data>
    </edge>
    <edge source="MDG" target="MAR">
      <data key="d0">2786151</data>
    </edge>
    <edge source="MDG" target="PRT">
      <data key="d0">1880462</data>
    </edge>
    <edge source="MDG" target="RUS">
      <data key="d0">727860</data>
    </edge>
    <edge source="MDG" target="SGP">
      <data key="d0">23972154</data>
    </edge>
    <edge source="MDG" target="ZAF">
      <data key="d0">15566062</data>
    </edge>
    <edge source="MDG" target="ESP">
      <data key="d0">23262048</data>
    </edge>
    <edge source="MDG" target="ARE">
      <data key="d0">12217209</data>
    </edge>
    <edge source="MDG" target="ZWE">
      <data key="d0">78821</data>
    </edge>
    <edge source="MDG" target="CHN">
      <data key="d0">52250739</data>
    </edge>
    <edge source="MDG" target="GRC">
      <data key="d0">970468</data>
    </edge>
    <edge source="MDG" target="JOR">
      <data key="d0">42669</data>
    </edge>
    <edge source="MDG" target="LBN">
      <data key="d0">136652</data>
    </edge>
    <edge source="MDG" target="SAU">
      <data key="d0">1029994</data>
    </edge>
    <edge source="MDG" target="IND">
      <data key="d0">20801762</data>
    </edge>
    <edge source="MDG" target="VNM">
      <data key="d0">5101319</data>
    </edge>
    <edge source="MDG" target="CHE">
      <data key="d0">6308213</data>
    </edge>
    <edge source="MDG" target="TUR">
      <data key="d0">905627</data>
    </edge>
    <edge source="MDG" target="EGY">
      <data key="d0">489815</data>
    </edge>
    <edge source="MDG" target="GBR">
      <data key="d0">35029941</data>
    </edge>
    <edge source="MDG" target="BGR">
      <data key="d0">15274032</data>
    </edge>
    <edge source="MDG" target="DZA">
      <data key="d0">4076130</data>
    </edge>
    <edge source="MDG" target="ARG">
      <data key="d0">676534</data>
    </edge>
    <edge source="MDG" target="AUS">
      <data key="d0">494193</data>
    </edge>
    <edge source="MDG" target="CIV">
      <data key="d0">122903</data>
    </edge>
    <edge source="MDG" target="NER">
      <data key="d0">293708</data>
    </edge>
    <edge source="MDG" target="PAK">
      <data key="d0">427051</data>
    </edge>
    <edge source="MDG" target="PER">
      <data key="d0">385835</data>
    </edge>
    <edge source="MDG" target="POL">
      <data key="d0">180019</data>
    </edge>
    <edge source="MDG" target="SEN">
      <data key="d0">213491</data>
    </edge>
    <edge source="MDG" target="PHL">
      <data key="d0">103836</data>
    </edge>
    <edge source="MDG" target="KOR">
      <data key="d0">157743</data>
    </edge>
    <edge source="MDG" target="MEX">
      <data key="d0">582923</data>
    </edge>
    <edge source="MDG" target="LKA">
      <data key="d0">161789</data>
    </edge>
    <edge source="MDG" target="IDN">
      <data key="d0">3415735</data>
    </edge>
    <edge source="MDG" target="BRA">
      <data key="d0">56137</data>
    </edge>
    <edge source="MDG" target="HRV">
      <data key="d0">68273</data>
    </edge>
    <edge source="MDG" target="ISR">
      <data key="d0">351180</data>
    </edge>
    <edge source="MDG" target="TUN">
      <data key="d0">181244</data>
    </edge>
    <edge source="MDG" target="CAF">
      <data key="d0">51526</data>
    </edge>
    <edge source="MDG" target="MOZ">
      <data key="d0">677810</data>
    </edge>
    <edge source="MDG" target="NOR">
      <data key="d0">128013</data>
    </edge>
    <edge source="MDG" target="PAN">
      <data key="d0">387216</data>
    </edge>
    <edge source="MDG" target="TZA">
      <data key="d0">88058</data>
    </edge>
    <edge source="MDG" target="ROU">
      <data key="d0">239946</data>
    </edge>
    <edge source="MDG" target="UGA">
      <data key="d0">695402</data>
    </edge>
    <edge source="MDG" target="UKR">
      <data key="d0">90109</data>
    </edge>
    <edge source="MDG" target="CHL">
      <data key="d0">387671</data>
    </edge>
    <edge source="MDG" target="CZE">
      <data key="d0">5680669</data>
    </edge>
    <edge source="MDG" target="KHM">
      <data key="d0">24085</data>
    </edge>
    <edge source="MDG" target="BEN">
      <data key="d0">875057</data>
    </edge>
    <edge source="MDG" target="FIN">
      <data key="d0">66715</data>
    </edge>
    <edge source="MDG" target="SWE">
      <data key="d0">195634</data>
    </edge>
    <edge source="MDG" target="AUT">
      <data key="d0">1631872</data>
    </edge>
    <edge source="MDG" target="CMR">
      <data key="d0">41053</data>
    </edge>
    <edge source="MDG" target="EST">
      <data key="d0">50344</data>
    </edge>
    <edge source="MDG" target="SVK">
      <data key="d0">261514</data>
    </edge>
    <edge source="MDG" target="SVN">
      <data key="d0">22898</data>
    </edge>
    <edge source="MDG" target="URY">
      <data key="d0">19843</data>
    </edge>
    <edge source="MDG" target="ETH">
      <data key="d0">12865</data>
    </edge>
    <edge source="MDG" target="MDA">
      <data key="d0">11756</data>
    </edge>
    <edge source="NER" target="BEN">
      <data key="d0">2444214</data>
    </edge>
    <edge source="NER" target="CIV">
      <data key="d0">11464163</data>
    </edge>
    <edge source="NER" target="SAU">
      <data key="d0">49850</data>
    </edge>
    <edge source="NER" target="TGO">
      <data key="d0">1055958</data>
    </edge>
    <edge source="NER" target="ITA">
      <data key="d0">895972</data>
    </edge>
    <edge source="NER" target="PAK">
      <data key="d0">23226</data>
    </edge>
    <edge source="NER" target="IND">
      <data key="d0">302345</data>
    </edge>
    <edge source="NER" target="CHE">
      <data key="d0">144674</data>
    </edge>
    <edge source="NER" target="THA">
      <data key="d0">3628445</data>
    </edge>
    <edge source="NER" target="TUN">
      <data key="d0">399217</data>
    </edge>
    <edge source="NER" target="DZA">
      <data key="d0">165171</data>
    </edge>
    <edge source="NER" target="CHN">
      <data key="d0">3036819</data>
    </edge>
    <edge source="NER" target="GHA">
      <data key="d0">24059901</data>
    </edge>
    <edge source="NER" target="JPN">
      <data key="d0">555634</data>
    </edge>
    <edge source="NER" target="BFA">
      <data key="d0">2972121</data>
    </edge>
    <edge source="NER" target="BRA">
      <data key="d0">3195874</data>
    </edge>
    <edge source="NER" target="DNK">
      <data key="d0">21661</data>
    </edge>
    <edge source="NER" target="TUR">
      <data key="d0">18704</data>
    </edge>
    <edge source="NER" target="FRA">
      <data key="d0">295645701</data>
    </edge>
    <edge source="NER" target="GRC">
      <data key="d0">961468</data>
    </edge>
    <edge source="NER" target="LBN">
      <data key="d0">121884</data>
    </edge>
    <edge source="NER" target="GBR">
      <data key="d0">369570</data>
    </edge>
    <edge source="NER" target="DEU">
      <data key="d0">3775778</data>
    </edge>
    <edge source="NER" target="VNM">
      <data key="d0">1408933</data>
    </edge>
    <edge source="NER" target="ARE">
      <data key="d0">367480</data>
    </edge>
    <edge source="NER" target="ESP">
      <data key="d0">13445407</data>
    </edge>
    <edge source="NER" target="BEL">
      <data key="d0">1235580</data>
    </edge>
    <edge source="NER" target="CAN">
      <data key="d0">473818</data>
    </edge>
    <edge source="NER" target="HND">
      <data key="d0">12786</data>
    </edge>
    <edge source="NER" target="NLD">
      <data key="d0">769789</data>
    </edge>
    <edge source="NER" target="POL">
      <data key="d0">23207</data>
    </edge>
    <edge source="NER" target="RUS">
      <data key="d0">69435</data>
    </edge>
    <edge source="NER" target="SGP">
      <data key="d0">256490</data>
    </edge>
    <edge source="NER" target="USA">
      <data key="d0">49192883</data>
    </edge>
    <edge source="NER" target="CMR">
      <data key="d0">3191106</data>
    </edge>
    <edge source="NER" target="EGY">
      <data key="d0">656178</data>
    </edge>
    <edge source="NER" target="MYS">
      <data key="d0">2278141</data>
    </edge>
    <edge source="NER" target="IDN">
      <data key="d0">183270</data>
    </edge>
    <edge source="NER" target="SWE">
      <data key="d0">24331</data>
    </edge>
    <edge source="NER" target="HUN">
      <data key="d0">19245</data>
    </edge>
    <edge source="NER" target="PRT">
      <data key="d0">20795</data>
    </edge>
    <edge source="NER" target="ZAF">
      <data key="d0">1539665</data>
    </edge>
    <edge source="NER" target="IRL">
      <data key="d0">13489</data>
    </edge>
    <edge source="NER" target="SEN">
      <data key="d0">47112</data>
    </edge>
    <edge source="SAU" target="JOR">
      <data key="d0">1204280182</data>
    </edge>
    <edge source="SAU" target="LBN">
      <data key="d0">291282116</data>
    </edge>
    <edge source="SAU" target="OMN">
      <data key="d0">549940590</data>
    </edge>
    <edge source="SAU" target="ARE">
      <data key="d0">4450768518</data>
    </edge>
    <edge source="SAU" target="EGY">
      <data key="d0">1234303034</data>
    </edge>
    <edge source="SAU" target="ALB">
      <data key="d0">348033</data>
    </edge>
    <edge source="SAU" target="DZA">
      <data key="d0">152803604</data>
    </edge>
    <edge source="SAU" target="AZE">
      <data key="d0">3021621</data>
    </edge>
    <edge source="SAU" target="BRA">
      <data key="d0">36145839</data>
    </edge>
    <edge source="SAU" target="CHN">
      <data key="d0">2341347022</data>
    </edge>
    <edge source="SAU" target="GMB">
      <data key="d0">795010</data>
    </edge>
    <edge source="SAU" target="HKG">
      <data key="d0">267589991</data>
    </edge>
    <edge source="SAU" target="ITA">
      <data key="d0">365012861</data>
    </edge>
    <edge source="SAU" target="MYS">
      <data key="d0">84566178</data>
    </edge>
    <edge source="SAU" target="MRT">
      <data key="d0">10781024</data>
    </edge>
    <edge source="SAU" target="MOZ">
      <data key="d0">6882788</data>
    </edge>
    <edge source="SAU" target="NER">
      <data key="d0">2562110</data>
    </edge>
    <edge source="SAU" target="PAK">
      <data key="d0">453069506</data>
    </edge>
    <edge source="SAU" target="SEN">
      <data key="d0">10953040</data>
    </edge>
    <edge source="SAU" target="IND">
      <data key="d0">1245808662</data>
    </edge>
    <edge source="SAU" target="SGP">
      <data key="d0">1169939043</data>
    </edge>
    <edge source="SAU" target="VNM">
      <data key="d0">249824034</data>
    </edge>
    <edge source="SAU" target="TZA">
      <data key="d0">63216413</data>
    </edge>
    <edge source="SAU" target="BEL">
      <data key="d0">552443225</data>
    </edge>
    <edge source="SAU" target="ETH">
      <data key="d0">17455530</data>
    </edge>
    <edge source="SAU" target="FRA">
      <data key="d0">282505275</data>
    </edge>
    <edge source="SAU" target="PSE">
      <data key="d0">9872139</data>
    </edge>
    <edge source="SAU" target="DEU">
      <data key="d0">219551023</data>
    </edge>
    <edge source="SAU" target="CIV">
      <data key="d0">11369083</data>
    </edge>
    <edge source="SAU" target="MUS">
      <data key="d0">1715629</data>
    </edge>
    <edge source="SAU" target="MAR">
      <data key="d0">308645367</data>
    </edge>
    <edge source="SAU" target="PHL">
      <data key="d0">71665750</data>
    </edge>
    <edge source="SAU" target="POL">
      <data key="d0">43964716</data>
    </edge>
    <edge source="SAU" target="ROU">
      <data key="d0">2742929</data>
    </edge>
    <edge source="SAU" target="ZAF">
      <data key="d0">205271530</data>
    </edge>
    <edge source="SAU" target="ESP">
      <data key="d0">180756930</data>
    </edge>
    <edge source="SAU" target="TUN">
      <data key="d0">101941964</data>
    </edge>
    <edge source="SAU" target="UGA">
      <data key="d0">8773635</data>
    </edge>
    <edge source="SAU" target="GBR">
      <data key="d0">298379852</data>
    </edge>
    <edge source="SAU" target="FIN">
      <data key="d0">1884179</data>
    </edge>
    <edge source="SAU" target="JPN">
      <data key="d0">309101675</data>
    </edge>
    <edge source="SAU" target="KOR">
      <data key="d0">396864959</data>
    </edge>
    <edge source="SAU" target="THA">
      <data key="d0">418155784</data>
    </edge>
    <edge source="SAU" target="USA">
      <data key="d0">668953777</data>
    </edge>
    <edge source="SAU" target="AUS">
      <data key="d0">225586798</data>
    </edge>
    <edge source="SAU" target="ARM">
      <data key="d0">410439</data>
    </edge>
    <edge source="SAU" target="CMR">
      <data key="d0">11395752</data>
    </edge>
    <edge source="SAU" target="CAN">
      <data key="d0">4005183</data>
    </edge>
    <edge source="SAU" target="BEN">
      <data key="d0">5978167</data>
    </edge>
    <edge source="SAU" target="MDG">
      <data key="d0">2678922</data>
    </edge>
    <edge source="SAU" target="MEX">
      <data key="d0">5836288</data>
    </edge>
    <edge source="SAU" target="NLD">
      <data key="d0">375632541</data>
    </edge>
    <edge source="SAU" target="SWE">
      <data key="d0">33300770</data>
    </edge>
    <edge source="SAU" target="BDI">
      <data key="d0">588590</data>
    </edge>
    <edge source="SAU" target="LKA">
      <data key="d0">45857963</data>
    </edge>
    <edge source="SAU" target="GEO">
      <data key="d0">150948</data>
    </edge>
    <edge source="SAU" target="IDN">
      <data key="d0">214507605</data>
    </edge>
    <edge source="SAU" target="NOR">
      <data key="d0">3661680</data>
    </edge>
    <edge source="SAU" target="RUS">
      <data key="d0">16595444</data>
    </edge>
    <edge source="SAU" target="TUR">
      <data key="d0">548646329</data>
    </edge>
    <edge source="SAU" target="HRV">
      <data key="d0">1022764</data>
    </edge>
    <edge source="SAU" target="DNK">
      <data key="d0">4024117</data>
    </edge>
    <edge source="SAU" target="HND">
      <data key="d0">276293</data>
    </edge>
    <edge source="SAU" target="NZL">
      <data key="d0">82309697</data>
    </edge>
    <edge source="SAU" target="GHA">
      <data key="d0">19470118</data>
    </edge>
    <edge source="SAU" target="NAM">
      <data key="d0">1530545</data>
    </edge>
    <edge source="SAU" target="IRL">
      <data key="d0">2078332</data>
    </edge>
    <edge source="SAU" target="COL">
      <data key="d0">6654765</data>
    </edge>
    <edge source="SAU" target="AUT">
      <data key="d0">10511933</data>
    </edge>
    <edge source="SAU" target="BGR">
      <data key="d0">562453</data>
    </edge>
    <edge source="SAU" target="GRC">
      <data key="d0">59436322</data>
    </edge>
    <edge source="SAU" target="CHE">
      <data key="d0">57966048</data>
    </edge>
    <edge source="SAU" target="MWI">
      <data key="d0">2448233</data>
    </edge>
    <edge source="SAU" target="ZWE">
      <data key="d0">67473</data>
    </edge>
    <edge source="SAU" target="TGO">
      <data key="d0">4523896</data>
    </edge>
    <edge source="SAU" target="KHM">
      <data key="d0">77074</data>
    </edge>
    <edge source="SAU" target="ECU">
      <data key="d0">1376931</data>
    </edge>
    <edge source="SAU" target="KAZ">
      <data key="d0">1067835</data>
    </edge>
    <edge source="SAU" target="SVK">
      <data key="d0">334432</data>
    </edge>
    <edge source="SAU" target="SVN">
      <data key="d0">65606</data>
    </edge>
    <edge source="SAU" target="UKR">
      <data key="d0">580589</data>
    </edge>
    <edge source="SAU" target="ARG">
      <data key="d0">1291323</data>
    </edge>
    <edge source="SAU" target="BWA">
      <data key="d0">46938</data>
    </edge>
    <edge source="SAU" target="CAF">
      <data key="d0">175750</data>
    </edge>
    <edge source="SAU" target="CHL">
      <data key="d0">5214630</data>
    </edge>
    <edge source="SAU" target="CRI">
      <data key="d0">2855472</data>
    </edge>
    <edge source="SAU" target="GTM">
      <data key="d0">5189294</data>
    </edge>
    <edge source="SAU" target="PRY">
      <data key="d0">139480</data>
    </edge>
    <edge source="SAU" target="PER">
      <data key="d0">5562129</data>
    </edge>
    <edge source="SAU" target="PRT">
      <data key="d0">11340012</data>
    </edge>
    <edge source="SAU" target="URY">
      <data key="d0">29603</data>
    </edge>
    <edge source="SAU" target="EST">
      <data key="d0">435508</data>
    </edge>
    <edge source="SAU" target="KGZ">
      <data key="d0">178417</data>
    </edge>
    <edge source="SAU" target="LVA">
      <data key="d0">29870</data>
    </edge>
    <edge source="SAU" target="LTU">
      <data key="d0">309362</data>
    </edge>
    <edge source="SAU" target="CZE">
      <data key="d0">241890</data>
    </edge>
    <edge source="SAU" target="HUN">
      <data key="d0">1544947</data>
    </edge>
    <edge source="SAU" target="BLR">
      <data key="d0">205353</data>
    </edge>
    <edge source="HRV" target="HUN">
      <data key="d0">185166136</data>
    </edge>
    <edge source="HRV" target="ITA">
      <data key="d0">1992382679</data>
    </edge>
    <edge source="HRV" target="ROU">
      <data key="d0">86580090</data>
    </edge>
    <edge source="HRV" target="SRB">
      <data key="d0">561752111</data>
    </edge>
    <edge source="HRV" target="SVN">
      <data key="d0">775897772</data>
    </edge>
    <edge source="HRV" target="MKD">
      <data key="d0">121520607</data>
    </edge>
    <edge source="HRV" target="AUS">
      <data key="d0">24990828</data>
    </edge>
    <edge source="HRV" target="AUT">
      <data key="d0">564917099</data>
    </edge>
    <edge source="HRV" target="BRA">
      <data key="d0">13373558</data>
    </edge>
    <edge source="HRV" target="CAN">
      <data key="d0">15316331</data>
    </edge>
    <edge source="HRV" target="CHN">
      <data key="d0">41061921</data>
    </edge>
    <edge source="HRV" target="DNK">
      <data key="d0">23695644</data>
    </edge>
    <edge source="HRV" target="FRA">
      <data key="d0">209672875</data>
    </edge>
    <edge source="HRV" target="DEU">
      <data key="d0">1146324946</data>
    </edge>
    <edge source="HRV" target="GRC">
      <data key="d0">54165608</data>
    </edge>
    <edge source="HRV" target="NLD">
      <data key="d0">139007176</data>
    </edge>
    <edge source="HRV" target="NZL">
      <data key="d0">386304</data>
    </edge>
    <edge source="HRV" target="SVK">
      <data key="d0">84332649</data>
    </edge>
    <edge source="HRV" target="VNM">
      <data key="d0">1340914</data>
    </edge>
    <edge source="HRV" target="ESP">
      <data key="d0">69521840</data>
    </edge>
    <edge source="HRV" target="SWE">
      <data key="d0">45477738</data>
    </edge>
    <edge source="HRV" target="CHE">
      <data key="d0">155394781</data>
    </edge>
    <edge source="HRV" target="GBR">
      <data key="d0">222945517</data>
    </edge>
    <edge source="HRV" target="USA">
      <data key="d0">236172357</data>
    </edge>
    <edge source="HRV" target="ALB">
      <data key="d0">36690689</data>
    </edge>
    <edge source="HRV" target="BGR">
      <data key="d0">42324069</data>
    </edge>
    <edge source="HRV" target="EST">
      <data key="d0">2682052</data>
    </edge>
    <edge source="HRV" target="JPN">
      <data key="d0">61786969</data>
    </edge>
    <edge source="HRV" target="MAR">
      <data key="d0">3576206</data>
    </edge>
    <edge source="HRV" target="POL">
      <data key="d0">113620733</data>
    </edge>
    <edge source="HRV" target="IND">
      <data key="d0">31822074</data>
    </edge>
    <edge source="HRV" target="TUN">
      <data key="d0">8802467</data>
    </edge>
    <edge source="HRV" target="TUR">
      <data key="d0">140524573</data>
    </edge>
    <edge source="HRV" target="DZA">
      <data key="d0">19771978</data>
    </edge>
    <edge source="HRV" target="AZE">
      <data key="d0">1042831</data>
    </edge>
    <edge source="HRV" target="CZE">
      <data key="d0">112336221</data>
    </edge>
    <edge source="HRV" target="HKG">
      <data key="d0">5093173</data>
    </edge>
    <edge source="HRV" target="ISR">
      <data key="d0">11394146</data>
    </edge>
    <edge source="HRV" target="JOR">
      <data key="d0">16802809</data>
    </edge>
    <edge source="HRV" target="PRT">
      <data key="d0">13485281</data>
    </edge>
    <edge source="HRV" target="RUS">
      <data key="d0">154028954</data>
    </edge>
    <edge source="HRV" target="SAU">
      <data key="d0">22933343</data>
    </edge>
    <edge source="HRV" target="ARE">
      <data key="d0">170346074</data>
    </edge>
    <edge source="HRV" target="UKR">
      <data key="d0">40132443</data>
    </edge>
    <edge source="HRV" target="EGY">
      <data key="d0">97308114</data>
    </edge>
    <edge source="HRV" target="BEL">
      <data key="d0">66360552</data>
    </edge>
    <edge source="HRV" target="FIN">
      <data key="d0">17410106</data>
    </edge>
    <edge source="HRV" target="MDA">
      <data key="d0">1775297</data>
    </edge>
    <edge source="HRV" target="OMN">
      <data key="d0">1476944</data>
    </edge>
    <edge source="HRV" target="NOR">
      <data key="d0">22399632</data>
    </edge>
    <edge source="HRV" target="CRI">
      <data key="d0">554573</data>
    </edge>
    <edge source="HRV" target="LTU">
      <data key="d0">10857940</data>
    </edge>
    <edge source="HRV" target="MEX">
      <data key="d0">2030680</data>
    </edge>
    <edge source="HRV" target="SGP">
      <data key="d0">46251625</data>
    </edge>
    <edge source="HRV" target="ZAF">
      <data key="d0">16180892</data>
    </edge>
    <edge source="HRV" target="ARM">
      <data key="d0">699021</data>
    </edge>
    <edge source="HRV" target="BLR">
      <data key="d0">23357048</data>
    </edge>
    <edge source="HRV" target="KAZ">
      <data key="d0">10410996</data>
    </edge>
    <edge source="HRV" target="KGZ">
      <data key="d0">658977</data>
    </edge>
    <edge source="HRV" target="LVA">
      <data key="d0">5443817</data>
    </edge>
    <edge source="HRV" target="PAN">
      <data key="d0">903960</data>
    </edge>
    <edge source="HRV" target="ARG">
      <data key="d0">317179</data>
    </edge>
    <edge source="HRV" target="CHL">
      <data key="d0">1375320</data>
    </edge>
    <edge source="HRV" target="GEO">
      <data key="d0">5731218</data>
    </edge>
    <edge source="HRV" target="IDN">
      <data key="d0">6228885</data>
    </edge>
    <edge source="HRV" target="LBN">
      <data key="d0">2403850</data>
    </edge>
    <edge source="HRV" target="MRT">
      <data key="d0">2415239</data>
    </edge>
    <edge source="HRV" target="JAM">
      <data key="d0">31925</data>
    </edge>
    <edge source="HRV" target="THA">
      <data key="d0">923918</data>
    </edge>
    <edge source="HRV" target="IRL">
      <data key="d0">18980092</data>
    </edge>
    <edge source="HRV" target="KOR">
      <data key="d0">3747727</data>
    </edge>
    <edge source="HRV" target="MYS">
      <data key="d0">939049</data>
    </edge>
    <edge source="HRV" target="PAK">
      <data key="d0">207764</data>
    </edge>
    <edge source="HRV" target="KHM">
      <data key="d0">20174</data>
    </edge>
    <edge source="HRV" target="SEN">
      <data key="d0">5359488</data>
    </edge>
    <edge source="HRV" target="COL">
      <data key="d0">1098987</data>
    </edge>
    <edge source="HRV" target="LKA">
      <data key="d0">3911285</data>
    </edge>
    <edge source="HRV" target="PHL">
      <data key="d0">11569821</data>
    </edge>
    <edge source="HRV" target="GHA">
      <data key="d0">2947385</data>
    </edge>
    <edge source="HRV" target="MDG">
      <data key="d0">925411</data>
    </edge>
    <edge source="HRV" target="PER">
      <data key="d0">228875</data>
    </edge>
    <edge source="HRV" target="CMR">
      <data key="d0">273727</data>
    </edge>
    <edge source="HRV" target="BFA">
      <data key="d0">12462</data>
    </edge>
    <edge source="HRV" target="ETH">
      <data key="d0">106425</data>
    </edge>
    <edge source="HRV" target="CIV">
      <data key="d0">2451156</data>
    </edge>
    <edge source="HRV" target="NIC">
      <data key="d0">974558</data>
    </edge>
    <edge source="HRV" target="MUS">
      <data key="d0">5601920</data>
    </edge>
    <edge source="HRV" target="UGA">
      <data key="d0">5255692</data>
    </edge>
    <edge source="HRV" target="URY">
      <data key="d0">32756</data>
    </edge>
    <edge source="HRV" target="NAM">
      <data key="d0">132684</data>
    </edge>
    <edge source="GRC" target="ALB">
      <data key="d0">715495879</data>
    </edge>
    <edge source="GRC" target="BEL">
      <data key="d0">309720289</data>
    </edge>
    <edge source="GRC" target="BGR">
      <data key="d0">1446662325</data>
    </edge>
    <edge source="GRC" target="FRA">
      <data key="d0">780386093</data>
    </edge>
    <edge source="GRC" target="HUN">
      <data key="d0">102986245</data>
    </edge>
    <edge source="GRC" target="ITA">
      <data key="d0">2423029649</data>
    </edge>
    <edge source="GRC" target="POL">
      <data key="d0">281883890</data>
    </edge>
    <edge source="GRC" target="ROU">
      <data key="d0">822945617</data>
    </edge>
    <edge source="GRC" target="SWE">
      <data key="d0">176953014</data>
    </edge>
    <edge source="GRC" target="MKD">
      <data key="d0">566678121</data>
    </edge>
    <edge source="GRC" target="ARG">
      <data key="d0">6773547</data>
    </edge>
    <edge source="GRC" target="AUS">
      <data key="d0">106375155</data>
    </edge>
    <edge source="GRC" target="AUT">
      <data key="d0">203677799</data>
    </edge>
    <edge source="GRC" target="CHL">
      <data key="d0">8556407</data>
    </edge>
    <edge source="GRC" target="CHN">
      <data key="d0">209031241</data>
    </edge>
    <edge source="GRC" target="CZE">
      <data key="d0">127843453</data>
    </edge>
    <edge source="GRC" target="DNK">
      <data key="d0">162447349</data>
    </edge>
    <edge source="GRC" target="FIN">
      <data key="d0">49909125</data>
    </edge>
    <edge source="GRC" target="DEU">
      <data key="d0">2386811342</data>
    </edge>
    <edge source="GRC" target="HKG">
      <data key="d0">50168162</data>
    </edge>
    <edge source="GRC" target="IRL">
      <data key="d0">64054958</data>
    </edge>
    <edge source="GRC" target="NLD">
      <data key="d0">574625149</data>
    </edge>
    <edge source="GRC" target="PRT">
      <data key="d0">147497745</data>
    </edge>
    <edge source="GRC" target="SRB">
      <data key="d0">338071287</data>
    </edge>
    <edge source="GRC" target="VNM">
      <data key="d0">6530788</data>
    </edge>
    <edge source="GRC" target="ESP">
      <data key="d0">519072377</data>
    </edge>
    <edge source="GRC" target="CHE">
      <data key="d0">389991199</data>
    </edge>
    <edge source="GRC" target="TUR">
      <data key="d0">1194437811</data>
    </edge>
    <edge source="GRC" target="GBR">
      <data key="d0">995735668</data>
    </edge>
    <edge source="GRC" target="URY">
      <data key="d0">4239836</data>
    </edge>
    <edge source="GRC" target="CAN">
      <data key="d0">100263615</data>
    </edge>
    <edge source="GRC" target="HRV">
      <data key="d0">76271430</data>
    </edge>
    <edge source="GRC" target="ETH">
      <data key="d0">4922906</data>
    </edge>
    <edge source="GRC" target="ISR">
      <data key="d0">212878605</data>
    </edge>
    <edge source="GRC" target="JPN">
      <data key="d0">51769612</data>
    </edge>
    <edge source="GRC" target="LBN">
      <data key="d0">93327401</data>
    </edge>
    <edge source="GRC" target="LTU">
      <data key="d0">19421312</data>
    </edge>
    <edge source="GRC" target="NOR">
      <data key="d0">50634223</data>
    </edge>
    <edge source="GRC" target="RUS">
      <data key="d0">329685387</data>
    </edge>
    <edge source="GRC" target="SAU">
      <data key="d0">76162820</data>
    </edge>
    <edge source="GRC" target="IND">
      <data key="d0">81112184</data>
    </edge>
    <edge source="GRC" target="SGP">
      <data key="d0">130062003</data>
    </edge>
    <edge source="GRC" target="SVK">
      <data key="d0">45247451</data>
    </edge>
    <edge source="GRC" target="SVN">
      <data key="d0">147102538</data>
    </edge>
    <edge source="GRC" target="ZAF">
      <data key="d0">55694978</data>
    </edge>
    <edge source="GRC" target="THA">
      <data key="d0">15314028</data>
    </edge>
    <edge source="GRC" target="ARE">
      <data key="d0">246917915</data>
    </edge>
    <edge source="GRC" target="UKR">
      <data key="d0">85147179</data>
    </edge>
    <edge source="GRC" target="EGY">
      <data key="d0">279250615</data>
    </edge>
    <edge source="GRC" target="USA">
      <data key="d0">1164452443</data>
    </edge>
    <edge source="GRC" target="GEO">
      <data key="d0">99204826</data>
    </edge>
    <edge source="GRC" target="JOR">
      <data key="d0">22384444</data>
    </edge>
    <edge source="GRC" target="LVA">
      <data key="d0">8608461</data>
    </edge>
    <edge source="GRC" target="DZA">
      <data key="d0">273969064</data>
    </edge>
    <edge source="GRC" target="BLR">
      <data key="d0">11955121</data>
    </edge>
    <edge source="GRC" target="CMR">
      <data key="d0">25992171</data>
    </edge>
    <edge source="GRC" target="CRI">
      <data key="d0">160121</data>
    </edge>
    <edge source="GRC" target="BEN">
      <data key="d0">1663568</data>
    </edge>
    <edge source="GRC" target="EST">
      <data key="d0">7064225</data>
    </edge>
    <edge source="GRC" target="KOR">
      <data key="d0">47988051</data>
    </edge>
    <edge source="GRC" target="MYS">
      <data key="d0">11539399</data>
    </edge>
    <edge source="GRC" target="MEX">
      <data key="d0">26166089</data>
    </edge>
    <edge source="GRC" target="MDA">
      <data key="d0">50471204</data>
    </edge>
    <edge source="GRC" target="MAR">
      <data key="d0">192095330</data>
    </edge>
    <edge source="GRC" target="OMN">
      <data key="d0">36887883</data>
    </edge>
    <edge source="GRC" target="PAN">
      <data key="d0">149361845</data>
    </edge>
    <edge source="GRC" target="ZWE">
      <data key="d0">171710</data>
    </edge>
    <edge source="GRC" target="TUN">
      <data key="d0">127539358</data>
    </edge>
    <edge source="GRC" target="AZE">
      <data key="d0">10764997</data>
    </edge>
    <edge source="GRC" target="ARM">
      <data key="d0">11135795</data>
    </edge>
    <edge source="GRC" target="BRA">
      <data key="d0">34299557</data>
    </edge>
    <edge source="GRC" target="IDN">
      <data key="d0">40083023</data>
    </edge>
    <edge source="GRC" target="JAM">
      <data key="d0">3967151</data>
    </edge>
    <edge source="GRC" target="KAZ">
      <data key="d0">15242018</data>
    </edge>
    <edge source="GRC" target="NZL">
      <data key="d0">8448999</data>
    </edge>
    <edge source="GRC" target="PAK">
      <data key="d0">47939407</data>
    </edge>
    <edge source="GRC" target="PHL">
      <data key="d0">5125842</data>
    </edge>
    <edge source="GRC" target="GHA">
      <data key="d0">1198611</data>
    </edge>
    <edge source="GRC" target="CIV">
      <data key="d0">1588391</data>
    </edge>
    <edge source="GRC" target="MRT">
      <data key="d0">6938437</data>
    </edge>
    <edge source="GRC" target="TZA">
      <data key="d0">9018705</data>
    </edge>
    <edge source="GRC" target="GTM">
      <data key="d0">776179</data>
    </edge>
    <edge source="GRC" target="NER">
      <data key="d0">23611605</data>
    </edge>
    <edge source="GRC" target="PRY">
      <data key="d0">2407260</data>
    </edge>
    <edge source="GRC" target="SEN">
      <data key="d0">971903</data>
    </edge>
    <edge source="GRC" target="BFA">
      <data key="d0">13179076</data>
    </edge>
    <edge source="GRC" target="COL">
      <data key="d0">1075667</data>
    </edge>
    <edge source="GRC" target="ECU">
      <data key="d0">624186</data>
    </edge>
    <edge source="GRC" target="NAM">
      <data key="d0">33627932</data>
    </edge>
    <edge source="GRC" target="BOL">
      <data key="d0">147170</data>
    </edge>
    <edge source="GRC" target="KHM">
      <data key="d0">3304359</data>
    </edge>
    <edge source="GRC" target="HND">
      <data key="d0">263930</data>
    </edge>
    <edge source="GRC" target="PER">
      <data key="d0">5625330</data>
    </edge>
    <edge source="GRC" target="TGO">
      <data key="d0">27287737</data>
    </edge>
    <edge source="GRC" target="MDG">
      <data key="d0">990444</data>
    </edge>
    <edge source="GRC" target="LKA">
      <data key="d0">695348</data>
    </edge>
    <edge source="GRC" target="PSE">
      <data key="d0">625414</data>
    </edge>
    <edge source="GRC" target="BDI">
      <data key="d0">518860</data>
    </edge>
    <edge source="GRC" target="MWI">
      <data key="d0">22095</data>
    </edge>
    <edge source="GRC" target="MUS">
      <data key="d0">378425</data>
    </edge>
    <edge source="GRC" target="UGA">
      <data key="d0">746625</data>
    </edge>
    <edge source="GRC" target="KGZ">
      <data key="d0">859688</data>
    </edge>
    <edge source="GRC" target="MOZ">
      <data key="d0">12748186</data>
    </edge>
    <edge source="GRC" target="BWA">
      <data key="d0">328921</data>
    </edge>
    <edge source="GRC" target="GMB">
      <data key="d0">139054</data>
    </edge>
    <edge source="GRC" target="SLV">
      <data key="d0">279866</data>
    </edge>
    <edge source="GRC" target="NIC">
      <data key="d0">259571</data>
    </edge>
    <edge source="MKD" target="ALB">
      <data key="d0">60216101</data>
    </edge>
    <edge source="MKD" target="HRV">
      <data key="d0">95963264</data>
    </edge>
    <edge source="MKD" target="FRA">
      <data key="d0">11813198</data>
    </edge>
    <edge source="MKD" target="SRB">
      <data key="d0">397150297</data>
    </edge>
    <edge source="MKD" target="TUR">
      <data key="d0">36183249</data>
    </edge>
    <edge source="MKD" target="GBR">
      <data key="d0">28131535</data>
    </edge>
    <edge source="MKD" target="AUS">
      <data key="d0">3823968</data>
    </edge>
    <edge source="MKD" target="GRC">
      <data key="d0">268636569</data>
    </edge>
    <edge source="MKD" target="ITA">
      <data key="d0">153478725</data>
    </edge>
    <edge source="MKD" target="AUT">
      <data key="d0">19054086</data>
    </edge>
    <edge source="MKD" target="BGR">
      <data key="d0">137170831</data>
    </edge>
    <edge source="MKD" target="CAN">
      <data key="d0">1340190</data>
    </edge>
    <edge source="MKD" target="USA">
      <data key="d0">9454666</data>
    </edge>
    <edge source="MKD" target="DZA">
      <data key="d0">564363</data>
    </edge>
    <edge source="MKD" target="AZE">
      <data key="d0">1841250</data>
    </edge>
    <edge source="MKD" target="CZE">
      <data key="d0">8345173</data>
    </edge>
    <edge source="MKD" target="DEU">
      <data key="d0">431641333</data>
    </edge>
    <edge source="MKD" target="GHA">
      <data key="d0">22615</data>
    </edge>
    <edge source="MKD" target="ISR">
      <data key="d0">1121708</data>
    </edge>
    <edge source="MKD" target="JOR">
      <data key="d0">78966</data>
    </edge>
    <edge source="MKD" target="NLD">
      <data key="d0">51869332</data>
    </edge>
    <edge source="MKD" target="PAK">
      <data key="d0">441307</data>
    </edge>
    <edge source="MKD" target="ROU">
      <data key="d0">18544783</data>
    </edge>
    <edge source="MKD" target="SVK">
      <data key="d0">10684300</data>
    </edge>
    <edge source="MKD" target="SVN">
      <data key="d0">32586150</data>
    </edge>
    <edge source="MKD" target="SWE">
      <data key="d0">8737233</data>
    </edge>
    <edge source="MKD" target="CHE">
      <data key="d0">17319795</data>
    </edge>
    <edge source="MKD" target="BEL">
      <data key="d0">19318220</data>
    </edge>
    <edge source="MKD" target="BLR">
      <data key="d0">678271</data>
    </edge>
    <edge source="MKD" target="DNK">
      <data key="d0">2216085</data>
    </edge>
    <edge source="MKD" target="EST">
      <data key="d0">40021</data>
    </edge>
    <edge source="MKD" target="HUN">
      <data key="d0">3773277</data>
    </edge>
    <edge source="MKD" target="IDN">
      <data key="d0">15470</data>
    </edge>
    <edge source="MKD" target="LVA">
      <data key="d0">604009</data>
    </edge>
    <edge source="MKD" target="LTU">
      <data key="d0">342519</data>
    </edge>
    <edge source="MKD" target="MDA">
      <data key="d0">86381</data>
    </edge>
    <edge source="MKD" target="NOR">
      <data key="d0">1747502</data>
    </edge>
    <edge source="MKD" target="POL">
      <data key="d0">8094547</data>
    </edge>
    <edge source="MKD" target="RUS">
      <data key="d0">14714216</data>
    </edge>
    <edge source="MKD" target="ESP">
      <data key="d0">3621454</data>
    </edge>
    <edge source="MKD" target="UKR">
      <data key="d0">9384605</data>
    </edge>
    <edge source="MKD" target="CHN">
      <data key="d0">3068158</data>
    </edge>
    <edge source="MKD" target="JPN">
      <data key="d0">315264</data>
    </edge>
    <edge source="MKD" target="EGY">
      <data key="d0">2445620</data>
    </edge>
    <edge source="MKD" target="MAR">
      <data key="d0">83278</data>
    </edge>
    <edge source="MKD" target="ARE">
      <data key="d0">300273</data>
    </edge>
    <edge source="MKD" target="IND">
      <data key="d0">296062</data>
    </edge>
    <edge source="MKD" target="ARM">
      <data key="d0">12383</data>
    </edge>
    <edge source="MKD" target="FIN">
      <data key="d0">228838</data>
    </edge>
    <edge source="MKD" target="UGA">
      <data key="d0">15125</data>
    </edge>
    <edge source="MKD" target="HKG">
      <data key="d0">397901</data>
    </edge>
    <edge source="MKD" target="VNM">
      <data key="d0">11547</data>
    </edge>
    <edge source="MKD" target="KAZ">
      <data key="d0">98101</data>
    </edge>
    <edge source="MKD" target="SAU">
      <data key="d0">63606</data>
    </edge>
    <edge source="MKD" target="SGP">
      <data key="d0">25610</data>
    </edge>
    <edge source="MKD" target="PRT">
      <data key="d0">1563053</data>
    </edge>
    <edge source="MKD" target="IRL">
      <data key="d0">531381</data>
    </edge>
    <edge source="MKD" target="LBN">
      <data key="d0">91398</data>
    </edge>
    <edge source="MKD" target="OMN">
      <data key="d0">16015</data>
    </edge>
    <edge source="MKD" target="BDI">
      <data key="d0">13071</data>
    </edge>
    <edge source="MKD" target="GEO">
      <data key="d0">20252</data>
    </edge>
    <edge source="MKD" target="KOR">
      <data key="d0">16644</data>
    </edge>
    <edge source="MKD" target="MYS">
      <data key="d0">86517</data>
    </edge>
    <edge source="MKD" target="MEX">
      <data key="d0">13497</data>
    </edge>
    <edge source="MKD" target="ZAF">
      <data key="d0">776609</data>
    </edge>
    <edge source="MKD" target="PAN">
      <data key="d0">111540</data>
    </edge>
    <edge source="JPN" target="BEL">
      <data key="d0">5140393662</data>
    </edge>
    <edge source="JPN" target="CHN">
      <data key="d0">103165499437</data>
    </edge>
    <edge source="JPN" target="FRA">
      <data key="d0">5690894955</data>
    </edge>
    <edge source="JPN" target="DEU">
      <data key="d0">15612028669</data>
    </edge>
    <edge source="JPN" target="HKG">
      <data key="d0">27968204687</data>
    </edge>
    <edge source="JPN" target="ITA">
      <data key="d0">4646077653</data>
    </edge>
    <edge source="JPN" target="KAZ">
      <data key="d0">140058573</data>
    </edge>
    <edge source="JPN" target="KOR">
      <data key="d0">45339413308</data>
    </edge>
    <edge source="JPN" target="NLD">
      <data key="d0">12991790924</data>
    </edge>
    <edge source="JPN" target="PHL">
      <data key="d0">7705337194</data>
    </edge>
    <edge source="JPN" target="IND">
      <data key="d0">6106207325</data>
    </edge>
    <edge source="JPN" target="SGP">
      <data key="d0">17820913126</data>
    </edge>
    <edge source="JPN" target="SWE">
      <data key="d0">1130193084</data>
    </edge>
    <edge source="JPN" target="THA">
      <data key="d0">21303229321</data>
    </edge>
    <edge source="JPN" target="GBR">
      <data key="d0">9371196983</data>
    </edge>
    <edge source="JPN" target="USA">
      <data key="d0">89915985811</data>
    </edge>
    <edge source="JPN" target="AUS">
      <data key="d0">11967577359</data>
    </edge>
    <edge source="JPN" target="BRA">
      <data key="d0">4133685101</data>
    </edge>
    <edge source="JPN" target="CAN">
      <data key="d0">7507724837</data>
    </edge>
    <edge source="JPN" target="CHL">
      <data key="d0">1324015974</data>
    </edge>
    <edge source="JPN" target="IDN">
      <data key="d0">9002245160</data>
    </edge>
    <edge source="JPN" target="JOR">
      <data key="d0">249418668</data>
    </edge>
    <edge source="JPN" target="LBN">
      <data key="d0">260235586</data>
    </edge>
    <edge source="JPN" target="MYS">
      <data key="d0">11591560379</data>
    </edge>
    <edge source="JPN" target="OMN">
      <data key="d0">2324142861</data>
    </edge>
    <edge source="JPN" target="NAM">
      <data key="d0">9029577</data>
    </edge>
    <edge source="JPN" target="PAN">
      <data key="d0">12799560451</data>
    </edge>
    <edge source="JPN" target="VNM">
      <data key="d0">6109549875</data>
    </edge>
    <edge source="JPN" target="ARE">
      <data key="d0">6325949863</data>
    </edge>
    <edge source="JPN" target="TUR">
      <data key="d0">1577749748</data>
    </edge>
    <edge source="JPN" target="NZL">
      <data key="d0">1393786863</data>
    </edge>
    <edge source="JPN" target="PRT">
      <data key="d0">393568626</data>
    </edge>
    <edge source="JPN" target="CHE">
      <data key="d0">1954295974</data>
    </edge>
    <edge source="JPN" target="DZA">
      <data key="d0">711319063</data>
    </edge>
    <edge source="JPN" target="LKA">
      <data key="d0">195581912</data>
    </edge>
    <edge source="JPN" target="COL">
      <data key="d0">770698761</data>
    </edge>
    <edge source="JPN" target="CZE">
      <data key="d0">1585300163</data>
    </edge>
    <edge source="JPN" target="DNK">
      <data key="d0">336834669</data>
    </edge>
    <edge source="JPN" target="ECU">
      <data key="d0">500024424</data>
    </edge>
    <edge source="JPN" target="FIN">
      <data key="d0">826572232</data>
    </edge>
    <edge source="JPN" target="GEO">
      <data key="d0">45500229</data>
    </edge>
    <edge source="JPN" target="PSE">
      <data key="d0">1412351</data>
    </edge>
    <edge source="JPN" target="GHA">
      <data key="d0">91600537</data>
    </edge>
    <edge source="JPN" target="GRC">
      <data key="d0">681243642</data>
    </edge>
    <edge source="JPN" target="CIV">
      <data key="d0">32972584</data>
    </edge>
    <edge source="JPN" target="MUS">
      <data key="d0">69787921</data>
    </edge>
    <edge source="JPN" target="MEX">
      <data key="d0">6671857301</data>
    </edge>
    <edge source="JPN" target="NOR">
      <data key="d0">1015517709</data>
    </edge>
    <edge source="JPN" target="PER">
      <data key="d0">565144259</data>
    </edge>
    <edge source="JPN" target="RUS">
      <data key="d0">3258010673</data>
    </edge>
    <edge source="JPN" target="SAU">
      <data key="d0">5345615560</data>
    </edge>
    <edge source="JPN" target="SEN">
      <data key="d0">32026421</data>
    </edge>
    <edge source="JPN" target="ZAF">
      <data key="d0">2569404499</data>
    </edge>
    <edge source="JPN" target="ESP">
      <data key="d0">2539987950</data>
    </edge>
    <edge source="JPN" target="UKR">
      <data key="d0">385889538</data>
    </edge>
    <edge source="JPN" target="EGY">
      <data key="d0">1348974679</data>
    </edge>
    <edge source="JPN" target="TZA">
      <data key="d0">245021776</data>
    </edge>
    <edge source="JPN" target="URY">
      <data key="d0">70018728</data>
    </edge>
    <edge source="JPN" target="ARG">
      <data key="d0">589524265</data>
    </edge>
    <edge source="JPN" target="EST">
      <data key="d0">44610294</data>
    </edge>
    <edge source="JPN" target="GMB">
      <data key="d0">2451952</data>
    </edge>
    <edge source="JPN" target="IRL">
      <data key="d0">658106171</data>
    </edge>
    <edge source="JPN" target="ISR">
      <data key="d0">1044100637</data>
    </edge>
    <edge source="JPN" target="NER">
      <data key="d0">21004307</data>
    </edge>
    <edge source="JPN" target="AUT">
      <data key="d0">755152954</data>
    </edge>
    <edge source="JPN" target="HRV">
      <data key="d0">48075486</data>
    </edge>
    <edge source="JPN" target="PAK">
      <data key="d0">1007976087</data>
    </edge>
    <edge source="JPN" target="POL">
      <data key="d0">1367478136</data>
    </edge>
    <edge source="JPN" target="TUN">
      <data key="d0">81993007</data>
    </edge>
    <edge source="JPN" target="LVA">
      <data key="d0">20735876</data>
    </edge>
    <edge source="JPN" target="ROU">
      <data key="d0">219884625</data>
    </edge>
    <edge source="JPN" target="KHM">
      <data key="d0">111357735</data>
    </edge>
    <edge source="JPN" target="HUN">
      <data key="d0">1661431932</data>
    </edge>
    <edge source="JPN" target="LTU">
      <data key="d0">25358381</data>
    </edge>
    <edge source="JPN" target="PRY">
      <data key="d0">50626490</data>
    </edge>
    <edge source="JPN" target="SRB">
      <data key="d0">10715730</data>
    </edge>
    <edge source="JPN" target="SVK">
      <data key="d0">343937755</data>
    </edge>
    <edge source="JPN" target="SVN">
      <data key="d0">85588738</data>
    </edge>
    <edge source="JPN" target="AZE">
      <data key="d0">50285706</data>
    </edge>
    <edge source="JPN" target="GTM">
      <data key="d0">159155684</data>
    </edge>
    <edge source="JPN" target="MAR">
      <data key="d0">258059377</data>
    </edge>
    <edge source="JPN" target="BGR">
      <data key="d0">74422608</data>
    </edge>
    <edge source="JPN" target="BLR">
      <data key="d0">18800215</data>
    </edge>
    <edge source="JPN" target="CMR">
      <data key="d0">24758297</data>
    </edge>
    <edge source="JPN" target="BEN">
      <data key="d0">22763486</data>
    </edge>
    <edge source="JPN" target="MWI">
      <data key="d0">14017353</data>
    </edge>
    <edge source="JPN" target="MOZ">
      <data key="d0">52896391</data>
    </edge>
    <edge source="JPN" target="ZWE">
      <data key="d0">13957547</data>
    </edge>
    <edge source="JPN" target="TGO">
      <data key="d0">17114456</data>
    </edge>
    <edge source="JPN" target="UGA">
      <data key="d0">124730152</data>
    </edge>
    <edge source="JPN" target="CRI">
      <data key="d0">449687709</data>
    </edge>
    <edge source="JPN" target="JAM">
      <data key="d0">83383020</data>
    </edge>
    <edge source="JPN" target="MRT">
      <data key="d0">17009121</data>
    </edge>
    <edge source="JPN" target="SLV">
      <data key="d0">61046332</data>
    </edge>
    <edge source="JPN" target="HND">
      <data key="d0">42077639</data>
    </edge>
    <edge source="JPN" target="MDG">
      <data key="d0">15155234</data>
    </edge>
    <edge source="JPN" target="NIC">
      <data key="d0">32775663</data>
    </edge>
    <edge source="JPN" target="MKD">
      <data key="d0">3477918</data>
    </edge>
    <edge source="JPN" target="ARM">
      <data key="d0">19215783</data>
    </edge>
    <edge source="JPN" target="BOL">
      <data key="d0">73533446</data>
    </edge>
    <edge source="JPN" target="BWA">
      <data key="d0">10028354</data>
    </edge>
    <edge source="JPN" target="BDI">
      <data key="d0">6097842</data>
    </edge>
    <edge source="JPN" target="CAF">
      <data key="d0">1743807</data>
    </edge>
    <edge source="JPN" target="MDA">
      <data key="d0">7281158</data>
    </edge>
    <edge source="JPN" target="BFA">
      <data key="d0">3975900</data>
    </edge>
    <edge source="JPN" target="ALB">
      <data key="d0">2684828</data>
    </edge>
    <edge source="JPN" target="ETH">
      <data key="d0">69782316</data>
    </edge>
    <edge source="JPN" target="KGZ">
      <data key="d0">19063633</data>
    </edge>
    <edge source="TUR" target="ALB">
      <data key="d0">273064624</data>
    </edge>
    <edge source="TUR" target="AZE">
      <data key="d0">1396720599</data>
    </edge>
    <edge source="TUR" target="BEL">
      <data key="d0">1748210267</data>
    </edge>
    <edge source="TUR" target="BGR">
      <data key="d0">1373945705</data>
    </edge>
    <edge source="TUR" target="FRA">
      <data key="d0">6200722809</data>
    </edge>
    <edge source="TUR" target="GEO">
      <data key="d0">681527718</data>
    </edge>
    <edge source="TUR" target="DEU">
      <data key="d0">9688866715</data>
    </edge>
    <edge source="TUR" target="ITA">
      <data key="d0">5810816874</data>
    </edge>
    <edge source="TUR" target="KOR">
      <data key="d0">224644047</data>
    </edge>
    <edge source="TUR" target="LBN">
      <data key="d0">686823174</data>
    </edge>
    <edge source="TUR" target="NLD">
      <data key="d0">2113586644</data>
    </edge>
    <edge source="TUR" target="CHE">
      <data key="d0">608533545</data>
    </edge>
    <edge source="TUR" target="EGY">
      <data key="d0">2543471253</data>
    </edge>
    <edge source="TUR" target="GBR">
      <data key="d0">5855674428</data>
    </edge>
    <edge source="TUR" target="CHN">
      <data key="d0">1384960582</data>
    </edge>
    <edge source="TUR" target="CZE">
      <data key="d0">488375280</data>
    </edge>
    <edge source="TUR" target="BEN">
      <data key="d0">28560569</data>
    </edge>
    <edge source="TUR" target="GHA">
      <data key="d0">72839474</data>
    </edge>
    <edge source="TUR" target="HKG">
      <data key="d0">226742266</data>
    </edge>
    <edge source="TUR" target="KAZ">
      <data key="d0">632017338</data>
    </edge>
    <edge source="TUR" target="KGZ">
      <data key="d0">137897140</data>
    </edge>
    <edge source="TUR" target="MYS">
      <data key="d0">98549068</data>
    </edge>
    <edge source="TUR" target="MAR">
      <data key="d0">592901211</data>
    </edge>
    <edge source="TUR" target="NAM">
      <data key="d0">1467098</data>
    </edge>
    <edge source="TUR" target="ROU">
      <data key="d0">2196261630</data>
    </edge>
    <edge source="TUR" target="SAU">
      <data key="d0">1709487401</data>
    </edge>
    <edge source="TUR" target="SRB">
      <data key="d0">582713565</data>
    </edge>
    <edge source="TUR" target="SGP">
      <data key="d0">346882337</data>
    </edge>
    <edge source="TUR" target="VNM">
      <data key="d0">188964781</data>
    </edge>
    <edge source="TUR" target="SWE">
      <data key="d0">738982460</data>
    </edge>
    <edge source="TUR" target="THA">
      <data key="d0">129908392</data>
    </edge>
    <edge source="TUR" target="TGO">
      <data key="d0">31248914</data>
    </edge>
    <edge source="TUR" target="ARE">
      <data key="d0">2244693710</data>
    </edge>
    <edge source="TUR" target="MKD">
      <data key="d0">283422779</data>
    </edge>
    <edge source="TUR" target="DZA">
      <data key="d0">1775957957</data>
    </edge>
    <edge source="TUR" target="PSE">
      <data key="d0">29496433</data>
    </edge>
    <edge source="TUR" target="ISR">
      <data key="d0">1506341709</data>
    </edge>
    <edge source="TUR" target="JPN">
      <data key="d0">226527323</data>
    </edge>
    <edge source="TUR" target="JOR">
      <data key="d0">452707112</data>
    </edge>
    <edge source="TUR" target="PAK">
      <data key="d0">157449490</data>
    </edge>
    <edge source="TUR" target="PHL">
      <data key="d0">81003611</data>
    </edge>
    <edge source="TUR" target="SVK">
      <data key="d0">214181533</data>
    </edge>
    <edge source="TUR" target="UKR">
      <data key="d0">1002504573</data>
    </edge>
    <edge source="TUR" target="USA">
      <data key="d0">3172070872</data>
    </edge>
    <edge source="TUR" target="AUS">
      <data key="d0">302091547</data>
    </edge>
    <edge source="TUR" target="AUT">
      <data key="d0">786754341</data>
    </edge>
    <edge source="TUR" target="CAN">
      <data key="d0">331584398</data>
    </edge>
    <edge source="TUR" target="HRV">
      <data key="d0">214620930</data>
    </edge>
    <edge source="TUR" target="DNK">
      <data key="d0">690266071</data>
    </edge>
    <edge source="TUR" target="GRC">
      <data key="d0">1624119699</data>
    </edge>
    <edge source="TUR" target="HUN">
      <data key="d0">445642981</data>
    </edge>
    <edge source="TUR" target="POL">
      <data key="d0">1314374019</data>
    </edge>
    <edge source="TUR" target="PRT">
      <data key="d0">406171311</data>
    </edge>
    <edge source="TUR" target="RUS">
      <data key="d0">3163145371</data>
    </edge>
    <edge source="TUR" target="SVN">
      <data key="d0">581604541</data>
    </edge>
    <edge source="TUR" target="ESP">
      <data key="d0">2781083342</data>
    </edge>
    <edge source="TUR" target="TUN">
      <data key="d0">641834725</data>
    </edge>
    <edge source="TUR" target="ARG">
      <data key="d0">71679504</data>
    </edge>
    <edge source="TUR" target="BOL">
      <data key="d0">3241421</data>
    </edge>
    <edge source="TUR" target="BRA">
      <data key="d0">385029592</data>
    </edge>
    <edge source="TUR" target="BDI">
      <data key="d0">2034543</data>
    </edge>
    <edge source="TUR" target="KHM">
      <data key="d0">4996651</data>
    </edge>
    <edge source="TUR" target="CMR">
      <data key="d0">50206999</data>
    </edge>
    <edge source="TUR" target="CAF">
      <data key="d0">577469</data>
    </edge>
    <edge source="TUR" target="LKA">
      <data key="d0">31170988</data>
    </edge>
    <edge source="TUR" target="CHL">
      <data key="d0">37336782</data>
    </edge>
    <edge source="TUR" target="COL">
      <data key="d0">33193748</data>
    </edge>
    <edge source="TUR" target="CRI">
      <data key="d0">7281343</data>
    </edge>
    <edge source="TUR" target="SLV">
      <data key="d0">5015422</data>
    </edge>
    <edge source="TUR" target="ETH">
      <data key="d0">229003720</data>
    </edge>
    <edge source="TUR" target="EST">
      <data key="d0">105966088</data>
    </edge>
    <edge source="TUR" target="GMB">
      <data key="d0">20702263</data>
    </edge>
    <edge source="TUR" target="GTM">
      <data key="d0">7302027</data>
    </edge>
    <edge source="TUR" target="HND">
      <data key="d0">5279303</data>
    </edge>
    <edge source="TUR" target="IDN">
      <data key="d0">245549945</data>
    </edge>
    <edge source="TUR" target="CIV">
      <data key="d0">58899842</data>
    </edge>
    <edge source="TUR" target="JAM">
      <data key="d0">16546961</data>
    </edge>
    <edge source="TUR" target="LVA">
      <data key="d0">59379216</data>
    </edge>
    <edge source="TUR" target="LTU">
      <data key="d0">151421552</data>
    </edge>
    <edge source="TUR" target="MDG">
      <data key="d0">19255627</data>
    </edge>
    <edge source="TUR" target="MWI">
      <data key="d0">2110393</data>
    </edge>
    <edge source="TUR" target="MRT">
      <data key="d0">22737166</data>
    </edge>
    <edge source="TUR" target="MUS">
      <data key="d0">18429917</data>
    </edge>
    <edge source="TUR" target="MEX">
      <data key="d0">93022866</data>
    </edge>
    <edge source="TUR" target="MDA">
      <data key="d0">117770765</data>
    </edge>
    <edge source="TUR" target="MOZ">
      <data key="d0">24466995</data>
    </edge>
    <edge source="TUR" target="OMN">
      <data key="d0">105515891</data>
    </edge>
    <edge source="TUR" target="NZL">
      <data key="d0">56064653</data>
    </edge>
    <edge source="TUR" target="NER">
      <data key="d0">10992446</data>
    </edge>
    <edge source="TUR" target="NOR">
      <data key="d0">388072997</data>
    </edge>
    <edge source="TUR" target="PAN">
      <data key="d0">87352302</data>
    </edge>
    <edge source="TUR" target="SEN">
      <data key="d0">94638192</data>
    </edge>
    <edge source="TUR" target="IND">
      <data key="d0">387094799</data>
    </edge>
    <edge source="TUR" target="ZAF">
      <data key="d0">261548707</data>
    </edge>
    <edge source="TUR" target="UGA">
      <data key="d0">10270366</data>
    </edge>
    <edge source="TUR" target="TZA">
      <data key="d0">54023249</data>
    </edge>
    <edge source="TUR" target="BFA">
      <data key="d0">5842817</data>
    </edge>
    <edge source="TUR" target="BLR">
      <data key="d0">118930110</data>
    </edge>
    <edge source="TUR" target="ECU">
      <data key="d0">12869497</data>
    </edge>
    <edge source="TUR" target="FIN">
      <data key="d0">186572592</data>
    </edge>
    <edge source="TUR" target="IRL">
      <data key="d0">294735329</data>
    </edge>
    <edge source="TUR" target="PER">
      <data key="d0">61691686</data>
    </edge>
    <edge source="TUR" target="URY">
      <data key="d0">10531877</data>
    </edge>
    <edge source="TUR" target="PRY">
      <data key="d0">7279029</data>
    </edge>
    <edge source="TUR" target="NIC">
      <data key="d0">2226013</data>
    </edge>
    <edge source="TUR" target="ZWE">
      <data key="d0">816496</data>
    </edge>
    <edge source="TUR" target="BWA">
      <data key="d0">135420</data>
    </edge>
    <edge source="CAN" target="DZA">
      <data key="d0">304938217</data>
    </edge>
    <edge source="CAN" target="ARG">
      <data key="d0">147491956</data>
    </edge>
    <edge source="CAN" target="AUT">
      <data key="d0">322873995</data>
    </edge>
    <edge source="CAN" target="BEL">
      <data key="d0">1629753218</data>
    </edge>
    <edge source="CAN" target="BRA">
      <data key="d0">1386859018</data>
    </edge>
    <edge source="CAN" target="CHL">
      <data key="d0">562353464</data>
    </edge>
    <edge source="CAN" target="CHN">
      <data key="d0">9765186574</data>
    </edge>
    <edge source="CAN" target="COL">
      <data key="d0">506166758</data>
    </edge>
    <edge source="CAN" target="CRI">
      <data key="d0">68146710</data>
    </edge>
    <edge source="CAN" target="HRV">
      <data key="d0">89145198</data>
    </edge>
    <edge source="CAN" target="CZE">
      <data key="d0">119540288</data>
    </edge>
    <edge source="CAN" target="EST">
      <data key="d0">23918512</data>
    </edge>
    <edge source="CAN" target="FRA">
      <data key="d0">2317695333</data>
    </edge>
    <edge source="CAN" target="DEU">
      <data key="d0">2957940856</data>
    </edge>
    <edge source="CAN" target="GHA">
      <data key="d0">134760022</data>
    </edge>
    <edge source="CAN" target="GTM">
      <data key="d0">96707527</data>
    </edge>
    <edge source="CAN" target="HND">
      <data key="d0">31438253</data>
    </edge>
    <edge source="CAN" target="HKG">
      <data key="d0">1274812677</data>
    </edge>
    <edge source="CAN" target="IRL">
      <data key="d0">469536226</data>
    </edge>
    <edge source="CAN" target="ISR">
      <data key="d0">299245578</data>
    </edge>
    <edge source="CAN" target="ITA">
      <data key="d0">1534721976</data>
    </edge>
    <edge source="CAN" target="JAM">
      <data key="d0">94518983</data>
    </edge>
    <edge source="CAN" target="JPN">
      <data key="d0">7244315746</data>
    </edge>
    <edge source="CAN" target="KAZ">
      <data key="d0">186512461</data>
    </edge>
    <edge source="CAN" target="KOR">
      <data key="d0">3074555684</data>
    </edge>
    <edge source="CAN" target="MYS">
      <data key="d0">691748289</data>
    </edge>
    <edge source="CAN" target="MEX">
      <data key="d0">4160923655</data>
    </edge>
    <edge source="CAN" target="MAR">
      <data key="d0">326867537</data>
    </edge>
    <edge source="CAN" target="NLD">
      <data key="d0">2389535418</data>
    </edge>
    <edge source="CAN" target="PAN">
      <data key="d0">73831088</data>
    </edge>
    <edge source="CAN" target="PER">
      <data key="d0">371529295</data>
    </edge>
    <edge source="CAN" target="PHL">
      <data key="d0">454038581</data>
    </edge>
    <edge source="CAN" target="POL">
      <data key="d0">202629444</data>
    </edge>
    <edge source="CAN" target="RUS">
      <data key="d0">781125446</data>
    </edge>
    <edge source="CAN" target="SRB">
      <data key="d0">16445901</data>
    </edge>
    <edge source="CAN" target="IND">
      <data key="d0">1800262093</data>
    </edge>
    <edge source="CAN" target="VNM">
      <data key="d0">192435297</data>
    </edge>
    <edge source="CAN" target="ZAF">
      <data key="d0">380570240</data>
    </edge>
    <edge source="CAN" target="ESP">
      <data key="d0">967568140</data>
    </edge>
    <edge source="CAN" target="CHE">
      <data key="d0">680573380</data>
    </edge>
    <edge source="CAN" target="ARE">
      <data key="d0">1036810143</data>
    </edge>
    <edge source="CAN" target="TUN">
      <data key="d0">97327538</data>
    </edge>
    <edge source="CAN" target="GBR">
      <data key="d0">5511808226</data>
    </edge>
    <edge source="CAN" target="USA">
      <data key="d0">222549803550</data>
    </edge>
    <edge source="CAN" target="URY">
      <data key="d0">23813125</data>
    </edge>
    <edge source="CAN" target="ALB">
      <data key="d0">18651823</data>
    </edge>
    <edge source="CAN" target="AZE">
      <data key="d0">27227217</data>
    </edge>
    <edge source="CAN" target="AUS">
      <data key="d0">1468437695</data>
    </edge>
    <edge source="CAN" target="ARM">
      <data key="d0">7681785</data>
    </edge>
    <edge source="CAN" target="KHM">
      <data key="d0">6039875</data>
    </edge>
    <edge source="CAN" target="LKA">
      <data key="d0">293291573</data>
    </edge>
    <edge source="CAN" target="BEN">
      <data key="d0">7878264</data>
    </edge>
    <edge source="CAN" target="ECU">
      <data key="d0">229384067</data>
    </edge>
    <edge source="CAN" target="SLV">
      <data key="d0">51164606</data>
    </edge>
    <edge source="CAN" target="FIN">
      <data key="d0">289613152</data>
    </edge>
    <edge source="CAN" target="GEO">
      <data key="d0">15300777</data>
    </edge>
    <edge source="CAN" target="GMB">
      <data key="d0">643037</data>
    </edge>
    <edge source="CAN" target="GRC">
      <data key="d0">93184217</data>
    </edge>
    <edge source="CAN" target="HUN">
      <data key="d0">239736179</data>
    </edge>
    <edge source="CAN" target="IDN">
      <data key="d0">849433777</data>
    </edge>
    <edge source="CAN" target="CIV">
      <data key="d0">21874693</data>
    </edge>
    <edge source="CAN" target="KGZ">
      <data key="d0">5677980</data>
    </edge>
    <edge source="CAN" target="LBN">
      <data key="d0">194377187</data>
    </edge>
    <edge source="CAN" target="LVA">
      <data key="d0">21624335</data>
    </edge>
    <edge source="CAN" target="LTU">
      <data key="d0">36370826</data>
    </edge>
    <edge source="CAN" target="MWI">
      <data key="d0">3735576</data>
    </edge>
    <edge source="CAN" target="MUS">
      <data key="d0">4694703</data>
    </edge>
    <edge source="CAN" target="MDA">
      <data key="d0">2329638</data>
    </edge>
    <edge source="CAN" target="NZL">
      <data key="d0">255554630</data>
    </edge>
    <edge source="CAN" target="PAK">
      <data key="d0">357223229</data>
    </edge>
    <edge source="CAN" target="ROU">
      <data key="d0">77512747</data>
    </edge>
    <edge source="CAN" target="SAU">
      <data key="d0">994894902</data>
    </edge>
    <edge source="CAN" target="SEN">
      <data key="d0">31212813</data>
    </edge>
    <edge source="CAN" target="SGP">
      <data key="d0">936137939</data>
    </edge>
    <edge source="CAN" target="SVK">
      <data key="d0">23094412</data>
    </edge>
    <edge source="CAN" target="THA">
      <data key="d0">486805933</data>
    </edge>
    <edge source="CAN" target="TGO">
      <data key="d0">17364050</data>
    </edge>
    <edge source="CAN" target="TUR">
      <data key="d0">775558846</data>
    </edge>
    <edge source="CAN" target="UKR">
      <data key="d0">94600028</data>
    </edge>
    <edge source="CAN" target="MKD">
      <data key="d0">13911123</data>
    </edge>
    <edge source="CAN" target="EGY">
      <data key="d0">555360390</data>
    </edge>
    <edge source="CAN" target="TZA">
      <data key="d0">31387253</data>
    </edge>
    <edge source="CAN" target="BOL">
      <data key="d0">10606710</data>
    </edge>
    <edge source="CAN" target="JOR">
      <data key="d0">57044469</data>
    </edge>
    <edge source="CAN" target="OMN">
      <data key="d0">137381636</data>
    </edge>
    <edge source="CAN" target="PRT">
      <data key="d0">169103505</data>
    </edge>
    <edge source="CAN" target="BGR">
      <data key="d0">61833955</data>
    </edge>
    <edge source="CAN" target="DNK">
      <data key="d0">533527693</data>
    </edge>
    <edge source="CAN" target="NOR">
      <data key="d0">1537580615</data>
    </edge>
    <edge source="CAN" target="SWE">
      <data key="d0">328141043</data>
    </edge>
    <edge source="CAN" target="CMR">
      <data key="d0">29567926</data>
    </edge>
    <edge source="CAN" target="NAM">
      <data key="d0">3117548</data>
    </edge>
    <edge source="CAN" target="NIC">
      <data key="d0">15443056</data>
    </edge>
    <edge source="CAN" target="BFA">
      <data key="d0">35804670</data>
    </edge>
    <edge source="CAN" target="BDI">
      <data key="d0">1033227</data>
    </edge>
    <edge source="CAN" target="CAF">
      <data key="d0">873517</data>
    </edge>
    <edge source="CAN" target="MDG">
      <data key="d0">61420573</data>
    </edge>
    <edge source="CAN" target="MRT">
      <data key="d0">2462832</data>
    </edge>
    <edge source="CAN" target="PRY">
      <data key="d0">6000426</data>
    </edge>
    <edge source="CAN" target="SVN">
      <data key="d0">48684649</data>
    </edge>
    <edge source="CAN" target="UGA">
      <data key="d0">8827970</data>
    </edge>
    <edge source="CAN" target="MOZ">
      <data key="d0">6724281</data>
    </edge>
    <edge source="CAN" target="BLR">
      <data key="d0">1226965</data>
    </edge>
    <edge source="CAN" target="NER">
      <data key="d0">4804945</data>
    </edge>
    <edge source="CAN" target="ETH">
      <data key="d0">10040261</data>
    </edge>
    <edge source="CAN" target="BWA">
      <data key="d0">3294160</data>
    </edge>
    <edge source="CAN" target="ZWE">
      <data key="d0">7376548</data>
    </edge>
    <edge source="BEN" target="NER">
      <data key="d0">8756747</data>
    </edge>
    <edge source="BEN" target="IND">
      <data key="d0">34973943</data>
    </edge>
    <edge source="BEN" target="TGO">
      <data key="d0">10393610</data>
    </edge>
    <edge source="BEN" target="BFA">
      <data key="d0">2587067</data>
    </edge>
    <edge source="BEN" target="FRA">
      <data key="d0">2435161</data>
    </edge>
    <edge source="BEN" target="GHA">
      <data key="d0">1372140</data>
    </edge>
    <edge source="BEN" target="BEL">
      <data key="d0">438744</data>
    </edge>
    <edge source="BEN" target="CHN">
      <data key="d0">78702934</data>
    </edge>
    <edge source="BEN" target="DNK">
      <data key="d0">3798698</data>
    </edge>
    <edge source="BEN" target="LBN">
      <data key="d0">144338</data>
    </edge>
    <edge source="BEN" target="NLD">
      <data key="d0">630038</data>
    </edge>
    <edge source="BEN" target="SGP">
      <data key="d0">702286</data>
    </edge>
    <edge source="BEN" target="VNM">
      <data key="d0">13305389</data>
    </edge>
    <edge source="BEN" target="ZAF">
      <data key="d0">2395668</data>
    </edge>
    <edge source="BEN" target="THA">
      <data key="d0">6389791</data>
    </edge>
    <edge source="BEN" target="USA">
      <data key="d0">195933</data>
    </edge>
    <edge source="BEN" target="PRT">
      <data key="d0">10663815</data>
    </edge>
    <edge source="BEN" target="MAR">
      <data key="d0">3363606</data>
    </edge>
    <edge source="BEN" target="CMR">
      <data key="d0">1892003</data>
    </edge>
    <edge source="BEN" target="DEU">
      <data key="d0">833367</data>
    </edge>
    <edge source="BEN" target="CIV">
      <data key="d0">10973443</data>
    </edge>
    <edge source="BEN" target="SAU">
      <data key="d0">136904</data>
    </edge>
    <edge source="BEN" target="SEN">
      <data key="d0">1651394</data>
    </edge>
    <edge source="BEN" target="ARE">
      <data key="d0">32665</data>
    </edge>
    <edge source="BEN" target="BDI">
      <data key="d0">29577</data>
    </edge>
    <edge source="BEN" target="COL">
      <data key="d0">403466</data>
    </edge>
    <edge source="BEN" target="ECU">
      <data key="d0">80653</data>
    </edge>
    <edge source="BEN" target="PER">
      <data key="d0">401145</data>
    </edge>
    <edge source="BEN" target="ITA">
      <data key="d0">411442</data>
    </edge>
    <edge source="BEN" target="PAK">
      <data key="d0">3525240</data>
    </edge>
    <edge source="BEN" target="ESP">
      <data key="d0">163193</data>
    </edge>
    <edge source="BEN" target="BGR">
      <data key="d0">417653</data>
    </edge>
    <edge source="BEN" target="IDN">
      <data key="d0">8684792</data>
    </edge>
    <edge source="BEN" target="MYS">
      <data key="d0">5187085</data>
    </edge>
    <edge source="BEN" target="MUS">
      <data key="d0">4138033</data>
    </edge>
    <edge source="BEN" target="CHE">
      <data key="d0">538098</data>
    </edge>
    <edge source="BEN" target="TUN">
      <data key="d0">517480</data>
    </edge>
    <edge source="BEN" target="TUR">
      <data key="d0">105316</data>
    </edge>
    <edge source="BEN" target="KOR">
      <data key="d0">115673</data>
    </edge>
    <edge source="BEN" target="GBR">
      <data key="d0">1226431</data>
    </edge>
    <edge source="BEN" target="DZA">
      <data key="d0">98124</data>
    </edge>
    <edge source="BEN" target="FIN">
      <data key="d0">271825</data>
    </edge>
    <edge source="BEN" target="GMB">
      <data key="d0">29980</data>
    </edge>
    <edge source="BEN" target="CRI">
      <data key="d0">15692</data>
    </edge>
    <edge source="CIV" target="LBN">
      <data key="d0">5529090</data>
    </edge>
    <edge source="CIV" target="ZAF">
      <data key="d0">26019759</data>
    </edge>
    <edge source="CIV" target="BEN">
      <data key="d0">96407557</data>
    </edge>
    <edge source="CIV" target="BFA">
      <data key="d0">381065283</data>
    </edge>
    <edge source="CIV" target="BEL">
      <data key="d0">238462688</data>
    </edge>
    <edge source="CIV" target="CMR">
      <data key="d0">110688560</data>
    </edge>
    <edge source="CIV" target="FRA">
      <data key="d0">1120376527</data>
    </edge>
    <edge source="CIV" target="DEU">
      <data key="d0">737929792</data>
    </edge>
    <edge source="CIV" target="GHA">
      <data key="d0">563217807</data>
    </edge>
    <edge source="CIV" target="ITA">
      <data key="d0">328098541</data>
    </edge>
    <edge source="CIV" target="MAR">
      <data key="d0">12929400</data>
    </edge>
    <edge source="CIV" target="PRT">
      <data key="d0">17445083</data>
    </edge>
    <edge source="CIV" target="ESP">
      <data key="d0">191031660</data>
    </edge>
    <edge source="CIV" target="TGO">
      <data key="d0">70283931</data>
    </edge>
    <edge source="CIV" target="USA">
      <data key="d0">800137216</data>
    </edge>
    <edge source="CIV" target="CAN">
      <data key="d0">144514603</data>
    </edge>
    <edge source="CIV" target="MRT">
      <data key="d0">9417462</data>
    </edge>
    <edge source="CIV" target="NER">
      <data key="d0">58662969</data>
    </edge>
    <edge source="CIV" target="SEN">
      <data key="d0">145640492</data>
    </edge>
    <edge source="CIV" target="DZA">
      <data key="d0">97326328</data>
    </edge>
    <edge source="CIV" target="LKA">
      <data key="d0">104836</data>
    </edge>
    <edge source="CIV" target="CHN">
      <data key="d0">54787224</data>
    </edge>
    <edge source="CIV" target="DNK">
      <data key="d0">536447</data>
    </edge>
    <edge source="CIV" target="IDN">
      <data key="d0">20507066</data>
    </edge>
    <edge source="CIV" target="ISR">
      <data key="d0">8086269</data>
    </edge>
    <edge source="CIV" target="JAM">
      <data key="d0">63052</data>
    </edge>
    <edge source="CIV" target="NLD">
      <data key="d0">1428121982</data>
    </edge>
    <edge source="CIV" target="PAN">
      <data key="d0">620346</data>
    </edge>
    <edge source="CIV" target="IND">
      <data key="d0">281365261</data>
    </edge>
    <edge source="CIV" target="SGP">
      <data key="d0">19915322</data>
    </edge>
    <edge source="CIV" target="VNM">
      <data key="d0">66027748</data>
    </edge>
    <edge source="CIV" target="SWE">
      <data key="d0">349141</data>
    </edge>
    <edge source="CIV" target="TUN">
      <data key="d0">18475526</data>
    </edge>
    <edge source="CIV" target="GBR">
      <data key="d0">259211128</data>
    </edge>
    <edge source="CIV" target="GMB">
      <data key="d0">35784583</data>
    </edge>
    <edge source="CIV" target="AUS">
      <data key="d0">14645119</data>
    </edge>
    <edge source="CIV" target="BRA">
      <data key="d0">77694387</data>
    </edge>
    <edge source="CIV" target="BGR">
      <data key="d0">2889755</data>
    </edge>
    <edge source="CIV" target="CAF">
      <data key="d0">1451761</data>
    </edge>
    <edge source="CIV" target="CZE">
      <data key="d0">12301388</data>
    </edge>
    <edge source="CIV" target="ECU">
      <data key="d0">1176125</data>
    </edge>
    <edge source="CIV" target="EST">
      <data key="d0">132012358</data>
    </edge>
    <edge source="CIV" target="GRC">
      <data key="d0">40063975</data>
    </edge>
    <edge source="CIV" target="HKG">
      <data key="d0">17273858</data>
    </edge>
    <edge source="CIV" target="JPN">
      <data key="d0">5668110</data>
    </edge>
    <edge source="CIV" target="LVA">
      <data key="d0">751732</data>
    </edge>
    <edge source="CIV" target="LTU">
      <data key="d0">1946401</data>
    </edge>
    <edge source="CIV" target="MYS">
      <data key="d0">133136527</data>
    </edge>
    <edge source="CIV" target="MUS">
      <data key="d0">1963151</data>
    </edge>
    <edge source="CIV" target="MEX">
      <data key="d0">34957762</data>
    </edge>
    <edge source="CIV" target="PHL">
      <data key="d0">398529</data>
    </edge>
    <edge source="CIV" target="POL">
      <data key="d0">97034685</data>
    </edge>
    <edge source="CIV" target="RUS">
      <data key="d0">1985819</data>
    </edge>
    <edge source="CIV" target="SAU">
      <data key="d0">1076305</data>
    </edge>
    <edge source="CIV" target="SRB">
      <data key="d0">88590</data>
    </edge>
    <edge source="CIV" target="SVN">
      <data key="d0">1684740</data>
    </edge>
    <edge source="CIV" target="CHE">
      <data key="d0">7551503</data>
    </edge>
    <edge source="CIV" target="TUR">
      <data key="d0">92225070</data>
    </edge>
    <edge source="CIV" target="UKR">
      <data key="d0">4259554</data>
    </edge>
    <edge source="CIV" target="EGY">
      <data key="d0">4990387</data>
    </edge>
    <edge source="CIV" target="TZA">
      <data key="d0">630751</data>
    </edge>
    <edge source="CIV" target="URY">
      <data key="d0">34817</data>
    </edge>
    <edge source="CIV" target="PAK">
      <data key="d0">306287</data>
    </edge>
    <edge source="CIV" target="BDI">
      <data key="d0">386859</data>
    </edge>
    <edge source="CIV" target="MOZ">
      <data key="d0">3466387</data>
    </edge>
    <edge source="CIV" target="PER">
      <data key="d0">213770</data>
    </edge>
    <edge source="CIV" target="ARG">
      <data key="d0">1205035</data>
    </edge>
    <edge source="CIV" target="FIN">
      <data key="d0">5404902</data>
    </edge>
    <edge source="CIV" target="IRL">
      <data key="d0">3801730</data>
    </edge>
    <edge source="CIV" target="ROU">
      <data key="d0">3307244</data>
    </edge>
    <edge source="CIV" target="ZWE">
      <data key="d0">84821</data>
    </edge>
    <edge source="CIV" target="ALB">
      <data key="d0">108296</data>
    </edge>
    <edge source="CIV" target="HRV">
      <data key="d0">17384</data>
    </edge>
    <edge source="CIV" target="JOR">
      <data key="d0">314448</data>
    </edge>
    <edge source="CIV" target="OMN">
      <data key="d0">112663</data>
    </edge>
    <edge source="CIV" target="NZL">
      <data key="d0">89921</data>
    </edge>
    <edge source="CIV" target="THA">
      <data key="d0">1674813</data>
    </edge>
    <edge source="CIV" target="ARE">
      <data key="d0">5318470</data>
    </edge>
    <edge source="CIV" target="KOR">
      <data key="d0">151388</data>
    </edge>
    <edge source="CIV" target="COL">
      <data key="d0">564938</data>
    </edge>
    <edge source="CIV" target="UGA">
      <data key="d0">2617835</data>
    </edge>
    <edge source="CIV" target="MDG">
      <data key="d0">214830</data>
    </edge>
    <edge source="CIV" target="ETH">
      <data key="d0">21083</data>
    </edge>
    <edge source="CIV" target="HUN">
      <data key="d0">28022</data>
    </edge>
    <edge source="CIV" target="NOR">
      <data key="d0">202651</data>
    </edge>
    <edge source="CIV" target="NAM">
      <data key="d0">30815</data>
    </edge>
    <edge source="CIV" target="KHM">
      <data key="d0">15609</data>
    </edge>
    <edge source="CIV" target="MWI">
      <data key="d0">32064</data>
    </edge>
    <edge source="CIV" target="AUT">
      <data key="d0">69353</data>
    </edge>
    <edge source="CIV" target="CRI">
      <data key="d0">12434</data>
    </edge>
    <edge source="MRT" target="CAN">
      <data key="d0">275670</data>
    </edge>
    <edge source="MRT" target="CHN">
      <data key="d0">746329</data>
    </edge>
    <edge source="MRT" target="BEN">
      <data key="d0">223940</data>
    </edge>
    <edge source="MRT" target="DNK">
      <data key="d0">1313802</data>
    </edge>
    <edge source="MRT" target="FRA">
      <data key="d0">2871421</data>
    </edge>
    <edge source="MRT" target="GHA">
      <data key="d0">879203</data>
    </edge>
    <edge source="MRT" target="GRC">
      <data key="d0">5824618</data>
    </edge>
    <edge source="MRT" target="HKG">
      <data key="d0">27985</data>
    </edge>
    <edge source="MRT" target="ITA">
      <data key="d0">24049053</data>
    </edge>
    <edge source="MRT" target="CIV">
      <data key="d0">697856</data>
    </edge>
    <edge source="MRT" target="JPN">
      <data key="d0">104599887</data>
    </edge>
    <edge source="MRT" target="KOR">
      <data key="d0">2541605</data>
    </edge>
    <edge source="MRT" target="LBN">
      <data key="d0">54221</data>
    </edge>
    <edge source="MRT" target="MAR">
      <data key="d0">230975</data>
    </edge>
    <edge source="MRT" target="PRT">
      <data key="d0">3618870</data>
    </edge>
    <edge source="MRT" target="RUS">
      <data key="d0">1397211</data>
    </edge>
    <edge source="MRT" target="IND">
      <data key="d0">2091319</data>
    </edge>
    <edge source="MRT" target="ESP">
      <data key="d0">86351217</data>
    </edge>
    <edge source="MRT" target="THA">
      <data key="d0">190106</data>
    </edge>
    <edge source="MRT" target="TUN">
      <data key="d0">109937</data>
    </edge>
    <edge source="MRT" target="TUR">
      <data key="d0">328842</data>
    </edge>
    <edge source="MRT" target="EGY">
      <data key="d0">180883</data>
    </edge>
    <edge source="MRT" target="TZA">
      <data key="d0">17830</data>
    </edge>
    <edge source="MRT" target="USA">
      <data key="d0">43072</data>
    </edge>
    <edge source="MRT" target="SEN">
      <data key="d0">616028</data>
    </edge>
    <edge source="MRT" target="ARE">
      <data key="d0">196854</data>
    </edge>
    <edge source="SEN" target="GHA">
      <data key="d0">11467768</data>
    </edge>
    <edge source="SEN" target="GRC">
      <data key="d0">25332756</data>
    </edge>
    <edge source="SEN" target="ESP">
      <data key="d0">44238864</data>
    </edge>
    <edge source="SEN" target="ARE">
      <data key="d0">3070902</data>
    </edge>
    <edge source="SEN" target="USA">
      <data key="d0">3901950</data>
    </edge>
    <edge source="SEN" target="BFA">
      <data key="d0">22975023</data>
    </edge>
    <edge source="SEN" target="DZA">
      <data key="d0">307943</data>
    </edge>
    <edge source="SEN" target="ITA">
      <data key="d0">51688560</data>
    </edge>
    <edge source="SEN" target="MRT">
      <data key="d0">71558844</data>
    </edge>
    <edge source="SEN" target="TGO">
      <data key="d0">19693955</data>
    </edge>
    <edge source="SEN" target="BRA">
      <data key="d0">1120343</data>
    </edge>
    <edge source="SEN" target="GMB">
      <data key="d0">78027855</data>
    </edge>
    <edge source="SEN" target="NER">
      <data key="d0">13421082</data>
    </edge>
    <edge source="SEN" target="ALB">
      <data key="d0">587778</data>
    </edge>
    <edge source="SEN" target="BEL">
      <data key="d0">11113346</data>
    </edge>
    <edge source="SEN" target="BGR">
      <data key="d0">38564</data>
    </edge>
    <edge source="SEN" target="CMR">
      <data key="d0">16915084</data>
    </edge>
    <edge source="SEN" target="CAN">
      <data key="d0">567294</data>
    </edge>
    <edge source="SEN" target="CHN">
      <data key="d0">23777239</data>
    </edge>
    <edge source="SEN" target="COL">
      <data key="d0">1334745</data>
    </edge>
    <edge source="SEN" target="CRI">
      <data key="d0">108634</data>
    </edge>
    <edge source="SEN" target="HRV">
      <data key="d0">18975</data>
    </edge>
    <edge source="SEN" target="BEN">
      <data key="d0">15312506</data>
    </edge>
    <edge source="SEN" target="DNK">
      <data key="d0">108326</data>
    </edge>
    <edge source="SEN" target="FIN">
      <data key="d0">340760</data>
    </edge>
    <edge source="SEN" target="FRA">
      <data key="d0">120752657</data>
    </edge>
    <edge source="SEN" target="GEO">
      <data key="d0">128600</data>
    </edge>
    <edge source="SEN" target="DEU">
      <data key="d0">5639032</data>
    </edge>
    <edge source="SEN" target="GTM">
      <data key="d0">17500</data>
    </edge>
    <edge source="SEN" target="HKG">
      <data key="d0">1141754</data>
    </edge>
    <edge source="SEN" target="ISR">
      <data key="d0">1032149</data>
    </edge>
    <edge source="SEN" target="CIV">
      <data key="d0">58950702</data>
    </edge>
    <edge source="SEN" target="JPN">
      <data key="d0">3149111</data>
    </edge>
    <edge source="SEN" target="JOR">
      <data key="d0">118894</data>
    </edge>
    <edge source="SEN" target="KOR">
      <data key="d0">1396305</data>
    </edge>
    <edge source="SEN" target="LBN">
      <data key="d0">18802685</data>
    </edge>
    <edge source="SEN" target="MEX">
      <data key="d0">589234</data>
    </edge>
    <edge source="SEN" target="MAR">
      <data key="d0">10255377</data>
    </edge>
    <edge source="SEN" target="NAM">
      <data key="d0">294941</data>
    </edge>
    <edge source="SEN" target="NLD">
      <data key="d0">28924358</data>
    </edge>
    <edge source="SEN" target="PER">
      <data key="d0">52799</data>
    </edge>
    <edge source="SEN" target="PRT">
      <data key="d0">12468260</data>
    </edge>
    <edge source="SEN" target="RUS">
      <data key="d0">256597</data>
    </edge>
    <edge source="SEN" target="SAU">
      <data key="d0">654208</data>
    </edge>
    <edge source="SEN" target="VNM">
      <data key="d0">865151</data>
    </edge>
    <edge source="SEN" target="ZAF">
      <data key="d0">1689871</data>
    </edge>
    <edge source="SEN" target="SWE">
      <data key="d0">115299</data>
    </edge>
    <edge source="SEN" target="CHE">
      <data key="d0">5588346</data>
    </edge>
    <edge source="SEN" target="THA">
      <data key="d0">1172638</data>
    </edge>
    <edge source="SEN" target="TUN">
      <data key="d0">1066573</data>
    </edge>
    <edge source="SEN" target="TUR">
      <data key="d0">530318</data>
    </edge>
    <edge source="SEN" target="UGA">
      <data key="d0">92614</data>
    </edge>
    <edge source="SEN" target="UKR">
      <data key="d0">93869</data>
    </edge>
    <edge source="SEN" target="EGY">
      <data key="d0">1045316</data>
    </edge>
    <edge source="SEN" target="GBR">
      <data key="d0">79657724</data>
    </edge>
    <edge source="SEN" target="URY">
      <data key="d0">116102</data>
    </edge>
    <edge source="SEN" target="IND">
      <data key="d0">155190442</data>
    </edge>
    <edge source="SEN" target="MDG">
      <data key="d0">124694</data>
    </edge>
    <edge source="SEN" target="PAK">
      <data key="d0">962012</data>
    </edge>
    <edge source="SEN" target="CAF">
      <data key="d0">700853</data>
    </edge>
    <edge source="SEN" target="IDN">
      <data key="d0">68518</data>
    </edge>
    <edge source="SEN" target="MYS">
      <data key="d0">233604</data>
    </edge>
    <edge source="SEN" target="SGP">
      <data key="d0">759983</data>
    </edge>
    <edge source="SEN" target="MOZ">
      <data key="d0">400707</data>
    </edge>
    <edge source="SEN" target="TZA">
      <data key="d0">513462</data>
    </edge>
    <edge source="SEN" target="AUT">
      <data key="d0">56073</data>
    </edge>
    <edge source="SEN" target="BDI">
      <data key="d0">380316</data>
    </edge>
    <edge source="SEN" target="ARG">
      <data key="d0">35404</data>
    </edge>
    <edge source="SEN" target="AUS">
      <data key="d0">40130</data>
    </edge>
    <edge source="SEN" target="BWA">
      <data key="d0">16880</data>
    </edge>
    <edge source="SEN" target="CHL">
      <data key="d0">143513</data>
    </edge>
    <edge source="SEN" target="CZE">
      <data key="d0">14985</data>
    </edge>
    <edge source="SEN" target="ETH">
      <data key="d0">52388</data>
    </edge>
    <edge source="SEN" target="HUN">
      <data key="d0">36503</data>
    </edge>
    <edge source="SEN" target="IRL">
      <data key="d0">19969</data>
    </edge>
    <edge source="SEN" target="SRB">
      <data key="d0">16760</data>
    </edge>
    <edge source="SEN" target="POL">
      <data key="d0">11830</data>
    </edge>
    <edge source="USA" target="AZE">
      <data key="d0">215353118</data>
    </edge>
    <edge source="USA" target="ARG">
      <data key="d0">5116052441</data>
    </edge>
    <edge source="USA" target="AUS">
      <data key="d0">16267794925</data>
    </edge>
    <edge source="USA" target="AUT">
      <data key="d0">2171347004</data>
    </edge>
    <edge source="USA" target="BEL">
      <data key="d0">20526128508</data>
    </edge>
    <edge source="USA" target="BOL">
      <data key="d0">395541371</data>
    </edge>
    <edge source="USA" target="BRA">
      <data key="d0">21014716265</data>
    </edge>
    <edge source="USA" target="CAN">
      <data key="d0">191837251083</data>
    </edge>
    <edge source="USA" target="LKA">
      <data key="d0">173287255</data>
    </edge>
    <edge source="USA" target="CHL">
      <data key="d0">7817838726</data>
    </edge>
    <edge source="USA" target="CHN">
      <data key="d0">63653146055</data>
    </edge>
    <edge source="USA" target="COL">
      <data key="d0">8971222736</data>
    </edge>
    <edge source="USA" target="CRI">
      <data key="d0">4496290271</data>
    </edge>
    <edge source="USA" target="HRV">
      <data key="d0">189964494</data>
    </edge>
    <edge source="USA" target="CZE">
      <data key="d0">814357947</data>
    </edge>
    <edge source="USA" target="DNK">
      <data key="d0">1803167613</data>
    </edge>
    <edge source="USA" target="ECU">
      <data key="d0">3761683537</data>
    </edge>
    <edge source="USA" target="SLV">
      <data key="d0">1790302909</data>
    </edge>
    <edge source="USA" target="FIN">
      <data key="d0">1495866088</data>
    </edge>
    <edge source="USA" target="FRA">
      <data key="d0">17526294175</data>
    </edge>
    <edge source="USA" target="GEO">
      <data key="d0">297828903</data>
    </edge>
    <edge source="USA" target="DEU">
      <data key="d0">36587322539</data>
    </edge>
    <edge source="USA" target="GHA">
      <data key="d0">611055389</data>
    </edge>
    <edge source="USA" target="GRC">
      <data key="d0">2263327377</data>
    </edge>
    <edge source="USA" target="GTM">
      <data key="d0">3435285105</data>
    </edge>
    <edge source="USA" target="HND">
      <data key="d0">3107374509</data>
    </edge>
    <edge source="USA" target="HKG">
      <data key="d0">18532750196</data>
    </edge>
    <edge source="USA" target="HUN">
      <data key="d0">1125140948</data>
    </edge>
    <edge source="USA" target="IDN">
      <data key="d0">4156590754</data>
    </edge>
    <edge source="USA" target="IRL">
      <data key="d0">5440360471</data>
    </edge>
    <edge source="USA" target="ISR">
      <data key="d0">8822279422</data>
    </edge>
    <edge source="USA" target="ITA">
      <data key="d0">10941961932</data>
    </edge>
    <edge source="USA" target="CIV">
      <data key="d0">188590437</data>
    </edge>
    <edge source="USA" target="JAM">
      <data key="d0">1246793612</data>
    </edge>
    <edge source="USA" target="JPN">
      <data key="d0">45692898691</data>
    </edge>
    <edge source="USA" target="KAZ">
      <data key="d0">577781562</data>
    </edge>
    <edge source="USA" target="JOR">
      <data key="d0">1073315168</data>
    </edge>
    <edge source="USA" target="KOR">
      <data key="d0">26702760283</data>
    </edge>
    <edge source="USA" target="LBN">
      <data key="d0">1379434634</data>
    </edge>
    <edge source="USA" target="LVA">
      <data key="d0">283958386</data>
    </edge>
    <edge source="USA" target="MYS">
      <data key="d0">9602047633</data>
    </edge>
    <edge source="USA" target="MEX">
      <data key="d0">123541342729</data>
    </edge>
    <edge source="USA" target="MAR">
      <data key="d0">1243798736</data>
    </edge>
    <edge source="USA" target="OMN">
      <data key="d0">793695024</data>
    </edge>
    <edge source="USA" target="NLD">
      <data key="d0">30030903562</data>
    </edge>
    <edge source="USA" target="NZL">
      <data key="d0">1748963901</data>
    </edge>
    <edge source="USA" target="NIC">
      <data key="d0">587349523</data>
    </edge>
    <edge source="USA" target="NER">
      <data key="d0">55933906</data>
    </edge>
    <edge source="USA" target="NOR">
      <data key="d0">2105753479</data>
    </edge>
    <edge source="USA" target="PAK">
      <data key="d0">1525099288</data>
    </edge>
    <edge source="USA" target="PAN">
      <data key="d0">3942315291</data>
    </edge>
    <edge source="USA" target="PER">
      <data key="d0">4716512139</data>
    </edge>
    <edge source="USA" target="PHL">
      <data key="d0">5399368823</data>
    </edge>
    <edge source="USA" target="POL">
      <data key="d0">1914710925</data>
    </edge>
    <edge source="USA" target="PRT">
      <data key="d0">899707982</data>
    </edge>
    <edge source="USA" target="ROU">
      <data key="d0">545840255</data>
    </edge>
    <edge source="USA" target="RUS">
      <data key="d0">4911730809</data>
    </edge>
    <edge source="USA" target="SAU">
      <data key="d0">10075812337</data>
    </edge>
    <edge source="USA" target="SEN">
      <data key="d0">165718890</data>
    </edge>
    <edge source="USA" target="IND">
      <data key="d0">13342653997</data>
    </edge>
    <edge source="USA" target="SGP">
      <data key="d0">18729269076</data>
    </edge>
    <edge source="USA" target="SVK">
      <data key="d0">178602807</data>
    </edge>
    <edge source="USA" target="VNM">
      <data key="d0">2964214116</data>
    </edge>
    <edge source="USA" target="ZAF">
      <data key="d0">3917907003</data>
    </edge>
    <edge source="USA" target="ESP">
      <data key="d0">8044214702</data>
    </edge>
    <edge source="USA" target="SWE">
      <data key="d0">4072115133</data>
    </edge>
    <edge source="USA" target="CHE">
      <data key="d0">13193307651</data>
    </edge>
    <edge source="USA" target="THA">
      <data key="d0">6567446535</data>
    </edge>
    <edge source="USA" target="ARE">
      <data key="d0">8758833448</data>
    </edge>
    <edge source="USA" target="TUN">
      <data key="d0">483996624</data>
    </edge>
    <edge source="USA" target="TUR">
      <data key="d0">6111163486</data>
    </edge>
    <edge source="USA" target="UKR">
      <data key="d0">708892352</data>
    </edge>
    <edge source="USA" target="EGY">
      <data key="d0">4660855765</data>
    </edge>
    <edge source="USA" target="GBR">
      <data key="d0">31632982891</data>
    </edge>
    <edge source="USA" target="URY">
      <data key="d0">700069959</data>
    </edge>
    <edge source="USA" target="ALB">
      <data key="d0">45836581</data>
    </edge>
    <edge source="USA" target="ARM">
      <data key="d0">49583401</data>
    </edge>
    <edge source="USA" target="BGR">
      <data key="d0">210643759</data>
    </edge>
    <edge source="USA" target="BDI">
      <data key="d0">7717257</data>
    </edge>
    <edge source="USA" target="KHM">
      <data key="d0">121412897</data>
    </edge>
    <edge source="USA" target="BEN">
      <data key="d0">393439779</data>
    </edge>
    <edge source="USA" target="GMB">
      <data key="d0">29412637</data>
    </edge>
    <edge source="USA" target="KGZ">
      <data key="d0">38031303</data>
    </edge>
    <edge source="USA" target="LTU">
      <data key="d0">397944927</data>
    </edge>
    <edge source="USA" target="MDG">
      <data key="d0">97537270</data>
    </edge>
    <edge source="USA" target="MUS">
      <data key="d0">50090529</data>
    </edge>
    <edge source="USA" target="MDA">
      <data key="d0">21556707</data>
    </edge>
    <edge source="USA" target="MOZ">
      <data key="d0">180713160</data>
    </edge>
    <edge source="USA" target="NAM">
      <data key="d0">172429520</data>
    </edge>
    <edge source="USA" target="PRY">
      <data key="d0">1287782943</data>
    </edge>
    <edge source="USA" target="SRB">
      <data key="d0">86008898</data>
    </edge>
    <edge source="USA" target="SVN">
      <data key="d0">215380036</data>
    </edge>
    <edge source="USA" target="ZWE">
      <data key="d0">62396551</data>
    </edge>
    <edge source="USA" target="TGO">
      <data key="d0">123624653</data>
    </edge>
    <edge source="USA" target="UGA">
      <data key="d0">64996766</data>
    </edge>
    <edge source="USA" target="MKD">
      <data key="d0">24485261</data>
    </edge>
    <edge source="USA" target="BFA">
      <data key="d0">22007250</data>
    </edge>
    <edge source="USA" target="DZA">
      <data key="d0">1058914048</data>
    </edge>
    <edge source="USA" target="CMR">
      <data key="d0">148563614</data>
    </edge>
    <edge source="USA" target="EST">
      <data key="d0">166408823</data>
    </edge>
    <edge source="USA" target="MWI">
      <data key="d0">32120418</data>
    </edge>
    <edge source="USA" target="TZA">
      <data key="d0">145561090</data>
    </edge>
    <edge source="USA" target="CAF">
      <data key="d0">28072605</data>
    </edge>
    <edge source="USA" target="BLR">
      <data key="d0">93728987</data>
    </edge>
    <edge source="USA" target="ETH">
      <data key="d0">170373878</data>
    </edge>
    <edge source="USA" target="MRT">
      <data key="d0">55309866</data>
    </edge>
    <edge source="USA" target="BWA">
      <data key="d0">58347721</data>
    </edge>
    <edge source="USA" target="PSE">
      <data key="d0">536442</data>
    </edge>
    <edge source="AUS" target="ARG">
      <data key="d0">79526101</data>
    </edge>
    <edge source="AUS" target="CAN">
      <data key="d0">788910921</data>
    </edge>
    <edge source="AUS" target="CHN">
      <data key="d0">30748183258</data>
    </edge>
    <edge source="AUS" target="DNK">
      <data key="d0">129872123</data>
    </edge>
    <edge source="AUS" target="HKG">
      <data key="d0">2125189099</data>
    </edge>
    <edge source="AUS" target="IDN">
      <data key="d0">2549933714</data>
    </edge>
    <edge source="AUS" target="ISR">
      <data key="d0">154239427</data>
    </edge>
    <edge source="AUS" target="JPN">
      <data key="d0">24604554177</data>
    </edge>
    <edge source="AUS" target="JOR">
      <data key="d0">119287592</data>
    </edge>
    <edge source="AUS" target="KOR">
      <data key="d0">10993035705</data>
    </edge>
    <edge source="AUS" target="LBN">
      <data key="d0">23987439</data>
    </edge>
    <edge source="AUS" target="MYS">
      <data key="d0">2109274350</data>
    </edge>
    <edge source="AUS" target="OMN">
      <data key="d0">151857440</data>
    </edge>
    <edge source="AUS" target="NLD">
      <data key="d0">1349537696</data>
    </edge>
    <edge source="AUS" target="NZL">
      <data key="d0">5673961188</data>
    </edge>
    <edge source="AUS" target="PAK">
      <data key="d0">404905761</data>
    </edge>
    <edge source="AUS" target="PHL">
      <data key="d0">856912990</data>
    </edge>
    <edge source="AUS" target="RUS">
      <data key="d0">192012373</data>
    </edge>
    <edge source="AUS" target="SAU">
      <data key="d0">1222222559</data>
    </edge>
    <edge source="AUS" target="IND">
      <data key="d0">5763327216</data>
    </edge>
    <edge source="AUS" target="SGP">
      <data key="d0">3301566842</data>
    </edge>
    <edge source="AUS" target="VNM">
      <data key="d0">990993563</data>
    </edge>
    <edge source="AUS" target="SVN">
      <data key="d0">17695372</data>
    </edge>
    <edge source="AUS" target="ZAF">
      <data key="d0">783081076</data>
    </edge>
    <edge source="AUS" target="THA">
      <data key="d0">2323197765</data>
    </edge>
    <edge source="AUS" target="TGO">
      <data key="d0">1987941</data>
    </edge>
    <edge source="AUS" target="ARE">
      <data key="d0">1018563014</data>
    </edge>
    <edge source="AUS" target="TUR">
      <data key="d0">226922441</data>
    </edge>
    <edge source="AUS" target="GBR">
      <data key="d0">2238781961</data>
    </edge>
    <edge source="AUS" target="USA">
      <data key="d0">5393586933</data>
    </edge>
    <edge source="AUS" target="URY">
      <data key="d0">5576959</data>
    </edge>
    <edge source="AUS" target="ALB">
      <data key="d0">1016806</data>
    </edge>
    <edge source="AUS" target="DZA">
      <data key="d0">17154777</data>
    </edge>
    <edge source="AUS" target="AUT">
      <data key="d0">30601628</data>
    </edge>
    <edge source="AUS" target="ARM">
      <data key="d0">965552</data>
    </edge>
    <edge source="AUS" target="BEL">
      <data key="d0">527526554</data>
    </edge>
    <edge source="AUS" target="BRA">
      <data key="d0">678122967</data>
    </edge>
    <edge source="AUS" target="BGR">
      <data key="d0">8201654</data>
    </edge>
    <edge source="AUS" target="KHM">
      <data key="d0">31175106</data>
    </edge>
    <edge source="AUS" target="LKA">
      <data key="d0">131969890</data>
    </edge>
    <edge source="AUS" target="CHL">
      <data key="d0">167842076</data>
    </edge>
    <edge source="AUS" target="HRV">
      <data key="d0">11517195</data>
    </edge>
    <edge source="AUS" target="CZE">
      <data key="d0">41130895</data>
    </edge>
    <edge source="AUS" target="BEN">
      <data key="d0">510017</data>
    </edge>
    <edge source="AUS" target="SLV">
      <data key="d0">8543628</data>
    </edge>
    <edge source="AUS" target="FRA">
      <data key="d0">798013381</data>
    </edge>
    <edge source="AUS" target="GMB">
      <data key="d0">73237</data>
    </edge>
    <edge source="AUS" target="DEU">
      <data key="d0">1003403087</data>
    </edge>
    <edge source="AUS" target="GHA">
      <data key="d0">48322120</data>
    </edge>
    <edge source="AUS" target="GTM">
      <data key="d0">14637186</data>
    </edge>
    <edge source="AUS" target="IRL">
      <data key="d0">87993508</data>
    </edge>
    <edge source="AUS" target="ITA">
      <data key="d0">637101705</data>
    </edge>
    <edge source="AUS" target="CIV">
      <data key="d0">9416591</data>
    </edge>
    <edge source="AUS" target="JAM">
      <data key="d0">15243225</data>
    </edge>
    <edge source="AUS" target="MRT">
      <data key="d0">9931084</data>
    </edge>
    <edge source="AUS" target="MUS">
      <data key="d0">74041833</data>
    </edge>
    <edge source="AUS" target="MEX">
      <data key="d0">599631820</data>
    </edge>
    <edge source="AUS" target="MAR">
      <data key="d0">29072722</data>
    </edge>
    <edge source="AUS" target="NAM">
      <data key="d0">3274276</data>
    </edge>
    <edge source="AUS" target="NOR">
      <data key="d0">47571500</data>
    </edge>
    <edge source="AUS" target="POL">
      <data key="d0">17800105</data>
    </edge>
    <edge source="AUS" target="PRT">
      <data key="d0">12853616</data>
    </edge>
    <edge source="AUS" target="ROU">
      <data key="d0">18156967</data>
    </edge>
    <edge source="AUS" target="SEN">
      <data key="d0">12050489</data>
    </edge>
    <edge source="AUS" target="SRB">
      <data key="d0">2534362</data>
    </edge>
    <edge source="AUS" target="ESP">
      <data key="d0">221005280</data>
    </edge>
    <edge source="AUS" target="CHE">
      <data key="d0">208995314</data>
    </edge>
    <edge source="AUS" target="TUN">
      <data key="d0">8056340</data>
    </edge>
    <edge source="AUS" target="UKR">
      <data key="d0">52695505</data>
    </edge>
    <edge source="AUS" target="EGY">
      <data key="d0">302268440</data>
    </edge>
    <edge source="AUS" target="TZA">
      <data key="d0">53697395</data>
    </edge>
    <edge source="AUS" target="AZE">
      <data key="d0">8208112</data>
    </edge>
    <edge source="AUS" target="CMR">
      <data key="d0">1811900</data>
    </edge>
    <edge source="AUS" target="CRI">
      <data key="d0">47064780</data>
    </edge>
    <edge source="AUS" target="FIN">
      <data key="d0">198148234</data>
    </edge>
    <edge source="AUS" target="GEO">
      <data key="d0">9637748</data>
    </edge>
    <edge source="AUS" target="GRC">
      <data key="d0">27606948</data>
    </edge>
    <edge source="AUS" target="HND">
      <data key="d0">1383712</data>
    </edge>
    <edge source="AUS" target="MDG">
      <data key="d0">18207812</data>
    </edge>
    <edge source="AUS" target="MOZ">
      <data key="d0">13840430</data>
    </edge>
    <edge source="AUS" target="PAN">
      <data key="d0">10270908</data>
    </edge>
    <edge source="AUS" target="PER">
      <data key="d0">42211695</data>
    </edge>
    <edge source="AUS" target="ETH">
      <data key="d0">4054779</data>
    </edge>
    <edge source="AUS" target="MWI">
      <data key="d0">3529802</data>
    </edge>
    <edge source="AUS" target="SWE">
      <data key="d0">272858205</data>
    </edge>
    <edge source="AUS" target="UGA">
      <data key="d0">2171310</data>
    </edge>
    <edge source="AUS" target="HUN">
      <data key="d0">8226537</data>
    </edge>
    <edge source="AUS" target="MKD">
      <data key="d0">930826</data>
    </edge>
    <edge source="AUS" target="COL">
      <data key="d0">44120772</data>
    </edge>
    <edge source="AUS" target="BLR">
      <data key="d0">1540539</data>
    </edge>
    <edge source="AUS" target="EST">
      <data key="d0">3271851</data>
    </edge>
    <edge source="AUS" target="KAZ">
      <data key="d0">7786847</data>
    </edge>
    <edge source="AUS" target="LVA">
      <data key="d0">4756671</data>
    </edge>
    <edge source="AUS" target="LTU">
      <data key="d0">3179982</data>
    </edge>
    <edge source="AUS" target="SVK">
      <data key="d0">2737601</data>
    </edge>
    <edge source="AUS" target="NER">
      <data key="d0">141300</data>
    </edge>
    <edge source="AUS" target="PRY">
      <data key="d0">1066966</data>
    </edge>
    <edge source="AUS" target="CAF">
      <data key="d0">175563</data>
    </edge>
    <edge source="AUS" target="ECU">
      <data key="d0">3848488</data>
    </edge>
    <edge source="AUS" target="ZWE">
      <data key="d0">1852292</data>
    </edge>
    <edge source="AUS" target="MDA">
      <data key="d0">77712</data>
    </edge>
    <edge source="AUS" target="BFA">
      <data key="d0">5842319</data>
    </edge>
    <edge source="AUS" target="BOL">
      <data key="d0">653702</data>
    </edge>
    <edge source="AUS" target="NIC">
      <data key="d0">92230</data>
    </edge>
    <edge source="AUS" target="BWA">
      <data key="d0">2273643</data>
    </edge>
    <edge source="AUS" target="KGZ">
      <data key="d0">303375</data>
    </edge>
    <edge source="BGR" target="ALB">
      <data key="d0">89924177</data>
    </edge>
    <edge source="BGR" target="HRV">
      <data key="d0">98069316</data>
    </edge>
    <edge source="BGR" target="FRA">
      <data key="d0">720286479</data>
    </edge>
    <edge source="BGR" target="GEO">
      <data key="d0">135436853</data>
    </edge>
    <edge source="BGR" target="DEU">
      <data key="d0">1821736382</data>
    </edge>
    <edge source="BGR" target="GRC">
      <data key="d0">1532768653</data>
    </edge>
    <edge source="BGR" target="ITA">
      <data key="d0">1511459717</data>
    </edge>
    <edge source="BGR" target="ROU">
      <data key="d0">1384139199</data>
    </edge>
    <edge source="BGR" target="SRB">
      <data key="d0">597572574</data>
    </edge>
    <edge source="BGR" target="TUR">
      <data key="d0">1196915921</data>
    </edge>
    <edge source="BGR" target="MKD">
      <data key="d0">338924868</data>
    </edge>
    <edge source="BGR" target="AUS">
      <data key="d0">23789024</data>
    </edge>
    <edge source="BGR" target="AUT">
      <data key="d0">316378126</data>
    </edge>
    <edge source="BGR" target="BEL">
      <data key="d0">925323446</data>
    </edge>
    <edge source="BGR" target="CZE">
      <data key="d0">126598307</data>
    </edge>
    <edge source="BGR" target="DNK">
      <data key="d0">48124111</data>
    </edge>
    <edge source="BGR" target="HKG">
      <data key="d0">26256343</data>
    </edge>
    <edge source="BGR" target="HUN">
      <data key="d0">182396176</data>
    </edge>
    <edge source="BGR" target="ISR">
      <data key="d0">54756808</data>
    </edge>
    <edge source="BGR" target="KAZ">
      <data key="d0">24661332</data>
    </edge>
    <edge source="BGR" target="NLD">
      <data key="d0">255306634</data>
    </edge>
    <edge source="BGR" target="NOR">
      <data key="d0">31714316</data>
    </edge>
    <edge source="BGR" target="PAN">
      <data key="d0">6263735</data>
    </edge>
    <edge source="BGR" target="POL">
      <data key="d0">254766921</data>
    </edge>
    <edge source="BGR" target="RUS">
      <data key="d0">418106175</data>
    </edge>
    <edge source="BGR" target="SVK">
      <data key="d0">131898090</data>
    </edge>
    <edge source="BGR" target="VNM">
      <data key="d0">14655244</data>
    </edge>
    <edge source="BGR" target="ESP">
      <data key="d0">522027664</data>
    </edge>
    <edge source="BGR" target="SWE">
      <data key="d0">88123618</data>
    </edge>
    <edge source="BGR" target="CHE">
      <data key="d0">118121349</data>
    </edge>
    <edge source="BGR" target="UKR">
      <data key="d0">134690389</data>
    </edge>
    <edge source="BGR" target="GBR">
      <data key="d0">307278301</data>
    </edge>
    <edge source="BGR" target="AZE">
      <data key="d0">22445183</data>
    </edge>
    <edge source="BGR" target="ARM">
      <data key="d0">19503324</data>
    </edge>
    <edge source="BGR" target="BLR">
      <data key="d0">26086942</data>
    </edge>
    <edge source="BGR" target="CAN">
      <data key="d0">44533891</data>
    </edge>
    <edge source="BGR" target="JOR">
      <data key="d0">6421218</data>
    </edge>
    <edge source="BGR" target="LBN">
      <data key="d0">45797653</data>
    </edge>
    <edge source="BGR" target="LVA">
      <data key="d0">17231898</data>
    </edge>
    <edge source="BGR" target="MDA">
      <data key="d0">51643753</data>
    </edge>
    <edge source="BGR" target="NZL">
      <data key="d0">1885684</data>
    </edge>
    <edge source="BGR" target="PRT">
      <data key="d0">58308845</data>
    </edge>
    <edge source="BGR" target="SVN">
      <data key="d0">69376361</data>
    </edge>
    <edge source="BGR" target="ARE">
      <data key="d0">62606723</data>
    </edge>
    <edge source="BGR" target="EGY">
      <data key="d0">146437313</data>
    </edge>
    <edge source="BGR" target="USA">
      <data key="d0">261069227</data>
    </edge>
    <edge source="BGR" target="CHL">
      <data key="d0">3586083</data>
    </edge>
    <edge source="BGR" target="JPN">
      <data key="d0">20206799</data>
    </edge>
    <edge source="BGR" target="KOR">
      <data key="d0">30598132</data>
    </edge>
    <edge source="BGR" target="LTU">
      <data key="d0">26456484</data>
    </edge>
    <edge source="BGR" target="DZA">
      <data key="d0">43001540</data>
    </edge>
    <edge source="BGR" target="EST">
      <data key="d0">6379306</data>
    </edge>
    <edge source="BGR" target="GMB">
      <data key="d0">37033</data>
    </edge>
    <edge source="BGR" target="IDN">
      <data key="d0">22804414</data>
    </edge>
    <edge source="BGR" target="MYS">
      <data key="d0">12144102</data>
    </edge>
    <edge source="BGR" target="MRT">
      <data key="d0">6563252</data>
    </edge>
    <edge source="BGR" target="PAK">
      <data key="d0">37175092</data>
    </edge>
    <edge source="BGR" target="SAU">
      <data key="d0">26912064</data>
    </edge>
    <edge source="BGR" target="CHN">
      <data key="d0">160386602</data>
    </edge>
    <edge source="BGR" target="BEN">
      <data key="d0">3613338</data>
    </edge>
    <edge source="BGR" target="GHA">
      <data key="d0">21592527</data>
    </edge>
    <edge source="BGR" target="MUS">
      <data key="d0">241857</data>
    </edge>
    <edge source="BGR" target="MAR">
      <data key="d0">12411529</data>
    </edge>
    <edge source="BGR" target="PHL">
      <data key="d0">10062984</data>
    </edge>
    <edge source="BGR" target="ZAF">
      <data key="d0">8982846</data>
    </edge>
    <edge source="BGR" target="THA">
      <data key="d0">13901503</data>
    </edge>
    <edge source="BGR" target="FIN">
      <data key="d0">25839114</data>
    </edge>
    <edge source="BGR" target="TUN">
      <data key="d0">78917142</data>
    </edge>
    <edge source="BGR" target="BRA">
      <data key="d0">42574476</data>
    </edge>
    <edge source="BGR" target="LKA">
      <data key="d0">8374558</data>
    </edge>
    <edge source="BGR" target="MEX">
      <data key="d0">13968622</data>
    </edge>
    <edge source="BGR" target="IND">
      <data key="d0">26114369</data>
    </edge>
    <edge source="BGR" target="SGP">
      <data key="d0">306112479</data>
    </edge>
    <edge source="BGR" target="COL">
      <data key="d0">1683489</data>
    </edge>
    <edge source="BGR" target="ECU">
      <data key="d0">270499</data>
    </edge>
    <edge source="BGR" target="GTM">
      <data key="d0">419134</data>
    </edge>
    <edge source="BGR" target="PER">
      <data key="d0">1022415</data>
    </edge>
    <edge source="BGR" target="KGZ">
      <data key="d0">2128513</data>
    </edge>
    <edge source="BGR" target="MDG">
      <data key="d0">363839</data>
    </edge>
    <edge source="BGR" target="OMN">
      <data key="d0">499997</data>
    </edge>
    <edge source="BGR" target="CMR">
      <data key="d0">322738</data>
    </edge>
    <edge source="BGR" target="IRL">
      <data key="d0">10194419</data>
    </edge>
    <edge source="BGR" target="NER">
      <data key="d0">112195</data>
    </edge>
    <edge source="BGR" target="TGO">
      <data key="d0">1310945</data>
    </edge>
    <edge source="BGR" target="ARG">
      <data key="d0">4476446</data>
    </edge>
    <edge source="BGR" target="CRI">
      <data key="d0">753851</data>
    </edge>
    <edge source="BGR" target="URY">
      <data key="d0">118244</data>
    </edge>
    <edge source="BGR" target="CIV">
      <data key="d0">219847</data>
    </edge>
    <edge source="BGR" target="MWI">
      <data key="d0">366834</data>
    </edge>
    <edge source="BGR" target="MOZ">
      <data key="d0">305508</data>
    </edge>
    <edge source="BGR" target="SEN">
      <data key="d0">204522</data>
    </edge>
    <edge source="BGR" target="TZA">
      <data key="d0">19211707</data>
    </edge>
    <edge source="BGR" target="NAM">
      <data key="d0">96802220</data>
    </edge>
    <edge source="BGR" target="KHM">
      <data key="d0">3294611</data>
    </edge>
    <edge source="BGR" target="JAM">
      <data key="d0">138847</data>
    </edge>
    <edge source="BGR" target="BDI">
      <data key="d0">149054</data>
    </edge>
    <edge source="BGR" target="SLV">
      <data key="d0">84982</data>
    </edge>
    <edge source="BGR" target="ETH">
      <data key="d0">1278008</data>
    </edge>
    <edge source="BGR" target="ZWE">
      <data key="d0">204879</data>
    </edge>
    <edge source="BGR" target="UGA">
      <data key="d0">828803</data>
    </edge>
    <edge source="BGR" target="BFA">
      <data key="d0">50223</data>
    </edge>
    <edge source="BGR" target="HND">
      <data key="d0">323478</data>
    </edge>
    <edge source="BGR" target="PSE">
      <data key="d0">34437</data>
    </edge>
    <edge source="BGR" target="PRY">
      <data key="d0">90979</data>
    </edge>
    <edge source="BGR" target="BOL">
      <data key="d0">31689</data>
    </edge>
    <edge source="DNK" target="AUT">
      <data key="d0">591833710</data>
    </edge>
    <edge source="DNK" target="BEL">
      <data key="d0">1286454715</data>
    </edge>
    <edge source="DNK" target="BRA">
      <data key="d0">289859828</data>
    </edge>
    <edge source="DNK" target="BGR">
      <data key="d0">255325780</data>
    </edge>
    <edge source="DNK" target="BLR">
      <data key="d0">47463470</data>
    </edge>
    <edge source="DNK" target="CHN">
      <data key="d0">1898155893</data>
    </edge>
    <edge source="DNK" target="CZE">
      <data key="d0">516281607</data>
    </edge>
    <edge source="DNK" target="EST">
      <data key="d0">223934312</data>
    </edge>
    <edge source="DNK" target="FIN">
      <data key="d0">1954362640</data>
    </edge>
    <edge source="DNK" target="FRA">
      <data key="d0">3381503736</data>
    </edge>
    <edge source="DNK" target="DEU">
      <data key="d0">13714434019</data>
    </edge>
    <edge source="DNK" target="GRC">
      <data key="d0">603975495</data>
    </edge>
    <edge source="DNK" target="HUN">
      <data key="d0">467194344</data>
    </edge>
    <edge source="DNK" target="IRL">
      <data key="d0">1054432689</data>
    </edge>
    <edge source="DNK" target="ITA">
      <data key="d0">2363695093</data>
    </edge>
    <edge source="DNK" target="JPN">
      <data key="d0">1382075350</data>
    </edge>
    <edge source="DNK" target="KOR">
      <data key="d0">499043248</data>
    </edge>
    <edge source="DNK" target="LVA">
      <data key="d0">193723246</data>
    </edge>
    <edge source="DNK" target="LTU">
      <data key="d0">293268364</data>
    </edge>
    <edge source="DNK" target="MDA">
      <data key="d0">9459904</data>
    </edge>
    <edge source="DNK" target="NLD">
      <data key="d0">3654348166</data>
    </edge>
    <edge source="DNK" target="NOR">
      <data key="d0">5573901560</data>
    </edge>
    <edge source="DNK" target="PHL">
      <data key="d0">72942816</data>
    </edge>
    <edge source="DNK" target="POL">
      <data key="d0">2010324869</data>
    </edge>
    <edge source="DNK" target="ROU">
      <data key="d0">294664057</data>
    </edge>
    <edge source="DNK" target="RUS">
      <data key="d0">1285420022</data>
    </edge>
    <edge source="DNK" target="SRB">
      <data key="d0">45173015</data>
    </edge>
    <edge source="DNK" target="IND">
      <data key="d0">276834569</data>
    </edge>
    <edge source="DNK" target="SGP">
      <data key="d0">927518832</data>
    </edge>
    <edge source="DNK" target="SVK">
      <data key="d0">235218319</data>
    </edge>
    <edge source="DNK" target="VNM">
      <data key="d0">90769400</data>
    </edge>
    <edge source="DNK" target="SVN">
      <data key="d0">74826646</data>
    </edge>
    <edge source="DNK" target="ESP">
      <data key="d0">2141223139</data>
    </edge>
    <edge source="DNK" target="SWE">
      <data key="d0">11156980903</data>
    </edge>
    <edge source="DNK" target="CHE">
      <data key="d0">805227082</data>
    </edge>
    <edge source="DNK" target="ARE">
      <data key="d0">261909005</data>
    </edge>
    <edge source="DNK" target="TUR">
      <data key="d0">477844001</data>
    </edge>
    <edge source="DNK" target="UKR">
      <data key="d0">188485930</data>
    </edge>
    <edge source="DNK" target="MKD">
      <data key="d0">10449516</data>
    </edge>
    <edge source="DNK" target="EGY">
      <data key="d0">195444608</data>
    </edge>
    <edge source="DNK" target="GBR">
      <data key="d0">7488256054</data>
    </edge>
    <edge source="DNK" target="USA">
      <data key="d0">4997483060</data>
    </edge>
    <edge source="DNK" target="DZA">
      <data key="d0">91031656</data>
    </edge>
    <edge source="DNK" target="AZE">
      <data key="d0">9685951</data>
    </edge>
    <edge source="DNK" target="ARG">
      <data key="d0">108879662</data>
    </edge>
    <edge source="DNK" target="AUS">
      <data key="d0">806815774</data>
    </edge>
    <edge source="DNK" target="CAN">
      <data key="d0">800399808</data>
    </edge>
    <edge source="DNK" target="CHL">
      <data key="d0">113832434</data>
    </edge>
    <edge source="DNK" target="HRV">
      <data key="d0">106765542</data>
    </edge>
    <edge source="DNK" target="ETH">
      <data key="d0">13425764</data>
    </edge>
    <edge source="DNK" target="GEO">
      <data key="d0">14313794</data>
    </edge>
    <edge source="DNK" target="GMB">
      <data key="d0">4126507</data>
    </edge>
    <edge source="DNK" target="GHA">
      <data key="d0">16783741</data>
    </edge>
    <edge source="DNK" target="HKG">
      <data key="d0">881809095</data>
    </edge>
    <edge source="DNK" target="IDN">
      <data key="d0">70179709</data>
    </edge>
    <edge source="DNK" target="CIV">
      <data key="d0">7972900</data>
    </edge>
    <edge source="DNK" target="JOR">
      <data key="d0">35230953</data>
    </edge>
    <edge source="DNK" target="LBN">
      <data key="d0">87738713</data>
    </edge>
    <edge source="DNK" target="MYS">
      <data key="d0">116246361</data>
    </edge>
    <edge source="DNK" target="MRT">
      <data key="d0">1143437</data>
    </edge>
    <edge source="DNK" target="MUS">
      <data key="d0">5542780</data>
    </edge>
    <edge source="DNK" target="MEX">
      <data key="d0">197315109</data>
    </edge>
    <edge source="DNK" target="MAR">
      <data key="d0">42927533</data>
    </edge>
    <edge source="DNK" target="OMN">
      <data key="d0">88606358</data>
    </edge>
    <edge source="DNK" target="NZL">
      <data key="d0">150698139</data>
    </edge>
    <edge source="DNK" target="PAK">
      <data key="d0">43803325</data>
    </edge>
    <edge source="DNK" target="PAN">
      <data key="d0">236948781</data>
    </edge>
    <edge source="DNK" target="PER">
      <data key="d0">35272968</data>
    </edge>
    <edge source="DNK" target="PRT">
      <data key="d0">344065414</data>
    </edge>
    <edge source="DNK" target="SAU">
      <data key="d0">265857795</data>
    </edge>
    <edge source="DNK" target="ZAF">
      <data key="d0">187410180</data>
    </edge>
    <edge source="DNK" target="THA">
      <data key="d0">180754223</data>
    </edge>
    <edge source="DNK" target="TGO">
      <data key="d0">2756549</data>
    </edge>
    <edge source="DNK" target="UGA">
      <data key="d0">7889513</data>
    </edge>
    <edge source="DNK" target="URY">
      <data key="d0">26428606</data>
    </edge>
    <edge source="DNK" target="ALB">
      <data key="d0">3666086</data>
    </edge>
    <edge source="DNK" target="ARM">
      <data key="d0">4619848</data>
    </edge>
    <edge source="DNK" target="KHM">
      <data key="d0">2450924</data>
    </edge>
    <edge source="DNK" target="COL">
      <data key="d0">36319764</data>
    </edge>
    <edge source="DNK" target="CRI">
      <data key="d0">10559534</data>
    </edge>
    <edge source="DNK" target="ECU">
      <data key="d0">13571537</data>
    </edge>
    <edge source="DNK" target="SLV">
      <data key="d0">6195123</data>
    </edge>
    <edge source="DNK" target="PSE">
      <data key="d0">1379070</data>
    </edge>
    <edge source="DNK" target="GTM">
      <data key="d0">5804308</data>
    </edge>
    <edge source="DNK" target="HND">
      <data key="d0">7429502</data>
    </edge>
    <edge source="DNK" target="ISR">
      <data key="d0">157527375</data>
    </edge>
    <edge source="DNK" target="JAM">
      <data key="d0">2025170</data>
    </edge>
    <edge source="DNK" target="KAZ">
      <data key="d0">41492883</data>
    </edge>
    <edge source="DNK" target="NAM">
      <data key="d0">5284565</data>
    </edge>
    <edge source="DNK" target="NIC">
      <data key="d0">2875865</data>
    </edge>
    <edge source="DNK" target="SEN">
      <data key="d0">6526893</data>
    </edge>
    <edge source="DNK" target="KGZ">
      <data key="d0">510481</data>
    </edge>
    <edge source="DNK" target="TUN">
      <data key="d0">16175725</data>
    </edge>
    <edge source="DNK" target="TZA">
      <data key="d0">10114516</data>
    </edge>
    <edge source="DNK" target="CMR">
      <data key="d0">3481202</data>
    </edge>
    <edge source="DNK" target="LKA">
      <data key="d0">13282945</data>
    </edge>
    <edge source="DNK" target="BEN">
      <data key="d0">2034427</data>
    </edge>
    <edge source="DNK" target="MWI">
      <data key="d0">3744025</data>
    </edge>
    <edge source="DNK" target="NER">
      <data key="d0">1173023</data>
    </edge>
    <edge source="DNK" target="PRY">
      <data key="d0">1656749</data>
    </edge>
    <edge source="DNK" target="MDG">
      <data key="d0">4991034</data>
    </edge>
    <edge source="DNK" target="BOL">
      <data key="d0">9918387</data>
    </edge>
    <edge source="DNK" target="BFA">
      <data key="d0">1676648</data>
    </edge>
    <edge source="DNK" target="BWA">
      <data key="d0">1544478</data>
    </edge>
    <edge source="DNK" target="BDI">
      <data key="d0">1210334</data>
    </edge>
    <edge source="DNK" target="MOZ">
      <data key="d0">1878287</data>
    </edge>
    <edge source="DNK" target="ZWE">
      <data key="d0">1790890</data>
    </edge>
    <edge source="DNK" target="CAF">
      <data key="d0">700982</data>
    </edge>
    <edge source="DEU" target="ALB">
      <data key="d0">256367000</data>
    </edge>
    <edge source="DEU" target="DZA">
      <data key="d0">1959739000</data>
    </edge>
    <edge source="DEU" target="AZE">
      <data key="d0">580876000</data>
    </edge>
    <edge source="DEU" target="ARG">
      <data key="d0">1687845000</data>
    </edge>
    <edge source="DEU" target="AUS">
      <data key="d0">8398175000</data>
    </edge>
    <edge source="DEU" target="AUT">
      <data key="d0">56844701000</data>
    </edge>
    <edge source="DEU" target="ARM">
      <data key="d0">184714000</data>
    </edge>
    <edge source="DEU" target="BEL">
      <data key="d0">54083729000</data>
    </edge>
    <edge source="DEU" target="BRA">
      <data key="d0">9770217000</data>
    </edge>
    <edge source="DEU" target="BGR">
      <data key="d0">2293860000</data>
    </edge>
    <edge source="DEU" target="BLR">
      <data key="d0">2166497000</data>
    </edge>
    <edge source="DEU" target="CMR">
      <data key="d0">118019000</data>
    </edge>
    <edge source="DEU" target="CAN">
      <data key="d0">7100447000</data>
    </edge>
    <edge source="DEU" target="CHL">
      <data key="d0">1509796000</data>
    </edge>
    <edge source="DEU" target="CHN">
      <data key="d0">48759515000</data>
    </edge>
    <edge source="DEU" target="HRV">
      <data key="d0">3054575000</data>
    </edge>
    <edge source="DEU" target="CZE">
      <data key="d0">28113730000</data>
    </edge>
    <edge source="DEU" target="DNK">
      <data key="d0">16486952000</data>
    </edge>
    <edge source="DEU" target="EST">
      <data key="d0">1191237000</data>
    </edge>
    <edge source="DEU" target="FIN">
      <data key="d0">8845001000</data>
    </edge>
    <edge source="DEU" target="FRA">
      <data key="d0">105405840000</data>
    </edge>
    <edge source="DEU" target="GHA">
      <data key="d0">276346000</data>
    </edge>
    <edge source="DEU" target="GRC">
      <data key="d0">8416614000</data>
    </edge>
    <edge source="DEU" target="GTM">
      <data key="d0">183582000</data>
    </edge>
    <edge source="DEU" target="HKG">
      <data key="d0">5327117000</data>
    </edge>
    <edge source="DEU" target="HUN">
      <data key="d0">14833284000</data>
    </edge>
    <edge source="DEU" target="IDN">
      <data key="d0">1988438000</data>
    </edge>
    <edge source="DEU" target="IRL">
      <data key="d0">4714731000</data>
    </edge>
    <edge source="DEU" target="ISR">
      <data key="d0">3204189000</data>
    </edge>
    <edge source="DEU" target="ITA">
      <data key="d0">65533573000</data>
    </edge>
    <edge source="DEU" target="CIV">
      <data key="d0">128615000</data>
    </edge>
    <edge source="DEU" target="JPN">
      <data key="d0">14611036000</data>
    </edge>
    <edge source="DEU" target="KAZ">
      <data key="d0">1832887000</data>
    </edge>
    <edge source="DEU" target="JOR">
      <data key="d0">911255000</data>
    </edge>
    <edge source="DEU" target="KOR">
      <data key="d0">10509218000</data>
    </edge>
    <edge source="DEU" target="LBN">
      <data key="d0">805150000</data>
    </edge>
    <edge source="DEU" target="LVA">
      <data key="d0">1002661000</data>
    </edge>
    <edge source="DEU" target="LTU">
      <data key="d0">1702930000</data>
    </edge>
    <edge source="DEU" target="MYS">
      <data key="d0">4442123000</data>
    </edge>
    <edge source="DEU" target="MEX">
      <data key="d0">6762988000</data>
    </edge>
    <edge source="DEU" target="MDA">
      <data key="d0">290907000</data>
    </edge>
    <edge source="DEU" target="MAR">
      <data key="d0">1727868000</data>
    </edge>
    <edge source="DEU" target="OMN">
      <data key="d0">589508000</data>
    </edge>
    <edge source="DEU" target="NLD">
      <data key="d0">66473420000</data>
    </edge>
    <edge source="DEU" target="NZL">
      <data key="d0">819615000</data>
    </edge>
    <edge source="DEU" target="NOR">
      <data key="d0">8350059000</data>
    </edge>
    <edge source="DEU" target="PAK">
      <data key="d0">860460000</data>
    </edge>
    <edge source="DEU" target="POL">
      <data key="d0">39286354000</data>
    </edge>
    <edge source="DEU" target="PRT">
      <data key="d0">7936445000</data>
    </edge>
    <edge source="DEU" target="ROU">
      <data key="d0">8043068000</data>
    </edge>
    <edge source="DEU" target="RUS">
      <data key="d0">27139948000</data>
    </edge>
    <edge source="DEU" target="SAU">
      <data key="d0">6481694000</data>
    </edge>
    <edge source="DEU" target="SEN">
      <data key="d0">98987000</data>
    </edge>
    <edge source="DEU" target="SRB">
      <data key="d0">1838288000</data>
    </edge>
    <edge source="DEU" target="IND">
      <data key="d0">10449690000</data>
    </edge>
    <edge source="DEU" target="SGP">
      <data key="d0">6483174000</data>
    </edge>
    <edge source="DEU" target="SVK">
      <data key="d0">8480929000</data>
    </edge>
    <edge source="DEU" target="SVN">
      <data key="d0">3844457000</data>
    </edge>
    <edge source="DEU" target="ZAF">
      <data key="d0">7671067000</data>
    </edge>
    <edge source="DEU" target="ESP">
      <data key="d0">40517443000</data>
    </edge>
    <edge source="DEU" target="SWE">
      <data key="d0">20384349000</data>
    </edge>
    <edge source="DEU" target="CHE">
      <data key="d0">46107410000</data>
    </edge>
    <edge source="DEU" target="THA">
      <data key="d0">2813888000</data>
    </edge>
    <edge source="DEU" target="ARE">
      <data key="d0">8003668000</data>
    </edge>
    <edge source="DEU" target="TUN">
      <data key="d0">1535789000</data>
    </edge>
    <edge source="DEU" target="TUR">
      <data key="d0">15028377000</data>
    </edge>
    <edge source="DEU" target="UGA">
      <data key="d0">83691000</data>
    </edge>
    <edge source="DEU" target="UKR">
      <data key="d0">4633158000</data>
    </edge>
    <edge source="DEU" target="EGY">
      <data key="d0">3500019000</data>
    </edge>
    <edge source="DEU" target="GBR">
      <data key="d0">69207492000</data>
    </edge>
    <edge source="DEU" target="USA">
      <data key="d0">72960603000</data>
    </edge>
    <edge source="DEU" target="BDI">
      <data key="d0">13749000</data>
    </edge>
    <edge source="DEU" target="LKA">
      <data key="d0">189595000</data>
    </edge>
    <edge source="DEU" target="BEN">
      <data key="d0">92266000</data>
    </edge>
    <edge source="DEU" target="ECU">
      <data key="d0">334191000</data>
    </edge>
    <edge source="DEU" target="GEO">
      <data key="d0">243283000</data>
    </edge>
    <edge source="DEU" target="GMB">
      <data key="d0">15199000</data>
    </edge>
    <edge source="DEU" target="HND">
      <data key="d0">73735000</data>
    </edge>
    <edge source="DEU" target="KGZ">
      <data key="d0">59765000</data>
    </edge>
    <edge source="DEU" target="MRT">
      <data key="d0">70782000</data>
    </edge>
    <edge source="DEU" target="MUS">
      <data key="d0">98002000</data>
    </edge>
    <edge source="DEU" target="PRY">
      <data key="d0">103250000</data>
    </edge>
    <edge source="DEU" target="PHL">
      <data key="d0">1046128000</data>
    </edge>
    <edge source="DEU" target="VNM">
      <data key="d0">1505585000</data>
    </edge>
    <edge source="DEU" target="TGO">
      <data key="d0">54409000</data>
    </edge>
    <edge source="DEU" target="MKD">
      <data key="d0">554052000</data>
    </edge>
    <edge source="DEU" target="BOL">
      <data key="d0">75814000</data>
    </edge>
    <edge source="DEU" target="KHM">
      <data key="d0">20134000</data>
    </edge>
    <edge source="DEU" target="COL">
      <data key="d0">1191310000</data>
    </edge>
    <edge source="DEU" target="ETH">
      <data key="d0">162452000</data>
    </edge>
    <edge source="DEU" target="MDG">
      <data key="d0">87847000</data>
    </edge>
    <edge source="DEU" target="MOZ">
      <data key="d0">127280000</data>
    </edge>
    <edge source="DEU" target="NAM">
      <data key="d0">86208000</data>
    </edge>
    <edge source="DEU" target="NER">
      <data key="d0">29744000</data>
    </edge>
    <edge source="DEU" target="PER">
      <data key="d0">539163000</data>
    </edge>
    <edge source="DEU" target="URY">
      <data key="d0">187004000</data>
    </edge>
    <edge source="DEU" target="CRI">
      <data key="d0">193588000</data>
    </edge>
    <edge source="DEU" target="BWA">
      <data key="d0">41101000</data>
    </edge>
    <edge source="DEU" target="PSE">
      <data key="d0">38837000</data>
    </edge>
    <edge source="DEU" target="JAM">
      <data key="d0">27093000</data>
    </edge>
    <edge source="DEU" target="NIC">
      <data key="d0">24709000</data>
    </edge>
    <edge source="DEU" target="PAN">
      <data key="d0">329988000</data>
    </edge>
    <edge source="DEU" target="TZA">
      <data key="d0">187003000</data>
    </edge>
    <edge source="DEU" target="SLV">
      <data key="d0">134893000</data>
    </edge>
    <edge source="DEU" target="ZWE">
      <data key="d0">22633000</data>
    </edge>
    <edge source="DEU" target="MWI">
      <data key="d0">16793000</data>
    </edge>
    <edge source="DEU" target="BFA">
      <data key="d0">28312000</data>
    </edge>
    <edge source="DEU" target="CAF">
      <data key="d0">3793000</data>
    </edge>
    <edge source="HUN" target="ALB">
      <data key="d0">71817000</data>
    </edge>
    <edge source="HUN" target="AZE">
      <data key="d0">85554000</data>
    </edge>
    <edge source="HUN" target="AUT">
      <data key="d0">3500451000</data>
    </edge>
    <edge source="HUN" target="ARM">
      <data key="d0">12594000</data>
    </edge>
    <edge source="HUN" target="BEL">
      <data key="d0">1354758000</data>
    </edge>
    <edge source="HUN" target="BGR">
      <data key="d0">683940000</data>
    </edge>
    <edge source="HUN" target="BLR">
      <data key="d0">160203000</data>
    </edge>
    <edge source="HUN" target="CAN">
      <data key="d0">214196000</data>
    </edge>
    <edge source="HUN" target="CHN">
      <data key="d0">1203484000</data>
    </edge>
    <edge source="HUN" target="HRV">
      <data key="d0">1194725000</data>
    </edge>
    <edge source="HUN" target="CZE">
      <data key="d0">2475103000</data>
    </edge>
    <edge source="HUN" target="EST">
      <data key="d0">68013000</data>
    </edge>
    <edge source="HUN" target="FIN">
      <data key="d0">277312000</data>
    </edge>
    <edge source="HUN" target="FRA">
      <data key="d0">4165787000</data>
    </edge>
    <edge source="HUN" target="DEU">
      <data key="d0">19599910000</data>
    </edge>
    <edge source="HUN" target="GRC">
      <data key="d0">424193000</data>
    </edge>
    <edge source="HUN" target="ISR">
      <data key="d0">315837000</data>
    </edge>
    <edge source="HUN" target="ITA">
      <data key="d0">4406956000</data>
    </edge>
    <edge source="HUN" target="KAZ">
      <data key="d0">117797000</data>
    </edge>
    <edge source="HUN" target="KOR">
      <data key="d0">177661000</data>
    </edge>
    <edge source="HUN" target="LBN">
      <data key="d0">25460000</data>
    </edge>
    <edge source="HUN" target="MEX">
      <data key="d0">225306000</data>
    </edge>
    <edge source="HUN" target="MDA">
      <data key="d0">64256000</data>
    </edge>
    <edge source="HUN" target="NLD">
      <data key="d0">2779901000</data>
    </edge>
    <edge source="HUN" target="POL">
      <data key="d0">2878122000</data>
    </edge>
    <edge source="HUN" target="ROU">
      <data key="d0">4067979000</data>
    </edge>
    <edge source="HUN" target="RUS">
      <data key="d0">2914331000</data>
    </edge>
    <edge source="HUN" target="SAU">
      <data key="d0">175322000</data>
    </edge>
    <edge source="HUN" target="SRB">
      <data key="d0">956066000</data>
    </edge>
    <edge source="HUN" target="IND">
      <data key="d0">184899000</data>
    </edge>
    <edge source="HUN" target="SVK">
      <data key="d0">3812282000</data>
    </edge>
    <edge source="HUN" target="SVN">
      <data key="d0">848968000</data>
    </edge>
    <edge source="HUN" target="ZAF">
      <data key="d0">198549000</data>
    </edge>
    <edge source="HUN" target="ESP">
      <data key="d0">2657586000</data>
    </edge>
    <edge source="HUN" target="CHE">
      <data key="d0">920109000</data>
    </edge>
    <edge source="HUN" target="ARE">
      <data key="d0">701092000</data>
    </edge>
    <edge source="HUN" target="TUR">
      <data key="d0">1065722000</data>
    </edge>
    <edge source="HUN" target="UKR">
      <data key="d0">1249296000</data>
    </edge>
    <edge source="HUN" target="MKD">
      <data key="d0">143570000</data>
    </edge>
    <edge source="HUN" target="EGY">
      <data key="d0">131688000</data>
    </edge>
    <edge source="HUN" target="GBR">
      <data key="d0">4119061000</data>
    </edge>
    <edge source="HUN" target="USA">
      <data key="d0">1756099000</data>
    </edge>
    <edge source="HUN" target="DNK">
      <data key="d0">605569000</data>
    </edge>
    <edge source="HUN" target="GEO">
      <data key="d0">26091000</data>
    </edge>
    <edge source="HUN" target="HKG">
      <data key="d0">176392000</data>
    </edge>
    <edge source="HUN" target="IRL">
      <data key="d0">318156000</data>
    </edge>
    <edge source="HUN" target="JPN">
      <data key="d0">459284000</data>
    </edge>
    <edge source="HUN" target="LVA">
      <data key="d0">123185000</data>
    </edge>
    <edge source="HUN" target="LTU">
      <data key="d0">179245000</data>
    </edge>
    <edge source="HUN" target="NOR">
      <data key="d0">223958000</data>
    </edge>
    <edge source="HUN" target="PRT">
      <data key="d0">382216000</data>
    </edge>
    <edge source="HUN" target="SGP">
      <data key="d0">196542000</data>
    </edge>
    <edge source="HUN" target="VNM">
      <data key="d0">40265000</data>
    </edge>
    <edge source="HUN" target="SWE">
      <data key="d0">818753000</data>
    </edge>
    <edge source="HUN" target="THA">
      <data key="d0">42513000</data>
    </edge>
    <edge source="HUN" target="DZA">
      <data key="d0">39290000</data>
    </edge>
    <edge source="HUN" target="JOR">
      <data key="d0">26533000</data>
    </edge>
    <edge source="HUN" target="AUS">
      <data key="d0">250385000</data>
    </edge>
    <edge source="HUN" target="BRA">
      <data key="d0">104438000</data>
    </edge>
    <edge source="HUN" target="PHL">
      <data key="d0">12441000</data>
    </edge>
    <edge source="HUN" target="TUN">
      <data key="d0">48241000</data>
    </edge>
    <edge source="HUN" target="URY">
      <data key="d0">1759000</data>
    </edge>
    <edge source="HUN" target="ARG">
      <data key="d0">19094000</data>
    </edge>
    <edge source="HUN" target="CHL">
      <data key="d0">15128000</data>
    </edge>
    <edge source="HUN" target="PSE">
      <data key="d0">35000</data>
    </edge>
    <edge source="HUN" target="KGZ">
      <data key="d0">9188000</data>
    </edge>
    <edge source="HUN" target="MYS">
      <data key="d0">45350000</data>
    </edge>
    <edge source="HUN" target="MAR">
      <data key="d0">63198000</data>
    </edge>
    <edge source="HUN" target="OMN">
      <data key="d0">13116000</data>
    </edge>
    <edge source="HUN" target="NZL">
      <data key="d0">17252000</data>
    </edge>
    <edge source="HUN" target="PAK">
      <data key="d0">24096000</data>
    </edge>
    <edge source="HUN" target="MDG">
      <data key="d0">3064000</data>
    </edge>
    <edge source="HUN" target="MUS">
      <data key="d0">2339000</data>
    </edge>
    <edge source="HUN" target="IDN">
      <data key="d0">54527000</data>
    </edge>
    <edge source="HUN" target="SEN">
      <data key="d0">2399000</data>
    </edge>
    <edge source="HUN" target="COL">
      <data key="d0">7184000</data>
    </edge>
    <edge source="HUN" target="CMR">
      <data key="d0">1611000</data>
    </edge>
    <edge source="HUN" target="CAF">
      <data key="d0">121000</data>
    </edge>
    <edge source="HUN" target="BEN">
      <data key="d0">3644000</data>
    </edge>
    <edge source="HUN" target="GHA">
      <data key="d0">22994000</data>
    </edge>
    <edge source="HUN" target="CIV">
      <data key="d0">3000000</data>
    </edge>
    <edge source="HUN" target="MRT">
      <data key="d0">921000</data>
    </edge>
    <edge source="HUN" target="MOZ">
      <data key="d0">597000</data>
    </edge>
    <edge source="HUN" target="NER">
      <data key="d0">573000</data>
    </edge>
    <edge source="HUN" target="TGO">
      <data key="d0">1127000</data>
    </edge>
    <edge source="HUN" target="UGA">
      <data key="d0">8091000</data>
    </edge>
    <edge source="HUN" target="TZA">
      <data key="d0">7021000</data>
    </edge>
    <edge source="HUN" target="CRI">
      <data key="d0">2339000</data>
    </edge>
    <edge source="HUN" target="ETH">
      <data key="d0">1515000</data>
    </edge>
    <edge source="HUN" target="GTM">
      <data key="d0">546000</data>
    </edge>
    <edge source="HUN" target="NIC">
      <data key="d0">183000</data>
    </edge>
    <edge source="HUN" target="PAN">
      <data key="d0">989000</data>
    </edge>
    <edge source="HUN" target="PRY">
      <data key="d0">252000</data>
    </edge>
    <edge source="HUN" target="PER">
      <data key="d0">4810000</data>
    </edge>
    <edge source="HUN" target="GMB">
      <data key="d0">567000</data>
    </edge>
    <edge source="HUN" target="MWI">
      <data key="d0">393000</data>
    </edge>
    <edge source="HUN" target="BFA">
      <data key="d0">545000</data>
    </edge>
    <edge source="HUN" target="LKA">
      <data key="d0">1106000</data>
    </edge>
    <edge source="HUN" target="ECU">
      <data key="d0">2330000</data>
    </edge>
    <edge source="HUN" target="JAM">
      <data key="d0">4566000</data>
    </edge>
    <edge source="HUN" target="ZWE">
      <data key="d0">912000</data>
    </edge>
    <edge source="HUN" target="NAM">
      <data key="d0">324000</data>
    </edge>
    <edge source="HUN" target="BOL">
      <data key="d0">811000</data>
    </edge>
    <edge source="HUN" target="BWA">
      <data key="d0">1035000</data>
    </edge>
    <edge source="HUN" target="SLV">
      <data key="d0">178000</data>
    </edge>
    <edge source="HUN" target="BDI">
      <data key="d0">34000</data>
    </edge>
    <edge source="HUN" target="KHM">
      <data key="d0">302000</data>
    </edge>
    <edge source="HUN" target="HND">
      <data key="d0">199000</data>
    </edge>
    <edge source="POL" target="ALB">
      <data key="d0">26323672</data>
    </edge>
    <edge source="POL" target="BEL">
      <data key="d0">3232286574</data>
    </edge>
    <edge source="POL" target="BGR">
      <data key="d0">465358825</data>
    </edge>
    <edge source="POL" target="BLR">
      <data key="d0">1209154795</data>
    </edge>
    <edge source="POL" target="CAN">
      <data key="d0">631698218</data>
    </edge>
    <edge source="POL" target="HRV">
      <data key="d0">394255273</data>
    </edge>
    <edge source="POL" target="CZE">
      <data key="d0">7806996814</data>
    </edge>
    <edge source="POL" target="DNK">
      <data key="d0">2453791636</data>
    </edge>
    <edge source="POL" target="EST">
      <data key="d0">564679102</data>
    </edge>
    <edge source="POL" target="FRA">
      <data key="d0">9381076924</data>
    </edge>
    <edge source="POL" target="DEU">
      <data key="d0">34975005073</data>
    </edge>
    <edge source="POL" target="GRC">
      <data key="d0">814782589</data>
    </edge>
    <edge source="POL" target="HUN">
      <data key="d0">3634220736</data>
    </edge>
    <edge source="POL" target="ITA">
      <data key="d0">9212069800</data>
    </edge>
    <edge source="POL" target="KAZ">
      <data key="d0">446456956</data>
    </edge>
    <edge source="POL" target="LBN">
      <data key="d0">42821062</data>
    </edge>
    <edge source="POL" target="LVA">
      <data key="d0">733796229</data>
    </edge>
    <edge source="POL" target="LTU">
      <data key="d0">1555439207</data>
    </edge>
    <edge source="POL" target="MDA">
      <data key="d0">121960825</data>
    </edge>
    <edge source="POL" target="NLD">
      <data key="d0">5623738388</data>
    </edge>
    <edge source="POL" target="NOR">
      <data key="d0">2556765370</data>
    </edge>
    <edge source="POL" target="ROU">
      <data key="d0">1786953809</data>
    </edge>
    <edge source="POL" target="RUS">
      <data key="d0">5011842727</data>
    </edge>
    <edge source="POL" target="SRB">
      <data key="d0">231583639</data>
    </edge>
    <edge source="POL" target="IND">
      <data key="d0">337356334</data>
    </edge>
    <edge source="POL" target="SVK">
      <data key="d0">2998277642</data>
    </edge>
    <edge source="POL" target="SVN">
      <data key="d0">507140926</data>
    </edge>
    <edge source="POL" target="ESP">
      <data key="d0">3554821261</data>
    </edge>
    <edge source="POL" target="CHE">
      <data key="d0">1135279031</data>
    </edge>
    <edge source="POL" target="THA">
      <data key="d0">93766943</data>
    </edge>
    <edge source="POL" target="UKR">
      <data key="d0">3429610275</data>
    </edge>
    <edge source="POL" target="GBR">
      <data key="d0">8636798170</data>
    </edge>
    <edge source="POL" target="USA">
      <data key="d0">2481994321</data>
    </edge>
    <edge source="POL" target="AZE">
      <data key="d0">82880095</data>
    </edge>
    <edge source="POL" target="AUS">
      <data key="d0">238127666</data>
    </edge>
    <edge source="POL" target="AUT">
      <data key="d0">2538557510</data>
    </edge>
    <edge source="POL" target="CMR">
      <data key="d0">6825576</data>
    </edge>
    <edge source="POL" target="CHN">
      <data key="d0">1469547264</data>
    </edge>
    <edge source="POL" target="BEN">
      <data key="d0">18678134</data>
    </edge>
    <edge source="POL" target="FIN">
      <data key="d0">1088941392</data>
    </edge>
    <edge source="POL" target="GEO">
      <data key="d0">46026844</data>
    </edge>
    <edge source="POL" target="GHA">
      <data key="d0">24624100</data>
    </edge>
    <edge source="POL" target="HKG">
      <data key="d0">168537060</data>
    </edge>
    <edge source="POL" target="IRL">
      <data key="d0">502599801</data>
    </edge>
    <edge source="POL" target="ISR">
      <data key="d0">375752567</data>
    </edge>
    <edge source="POL" target="CIV">
      <data key="d0">8279126</data>
    </edge>
    <edge source="POL" target="JPN">
      <data key="d0">302887307</data>
    </edge>
    <edge source="POL" target="KOR">
      <data key="d0">246214782</data>
    </edge>
    <edge source="POL" target="PRT">
      <data key="d0">526600948</data>
    </edge>
    <edge source="POL" target="VNM">
      <data key="d0">108167456</data>
    </edge>
    <edge source="POL" target="SWE">
      <data key="d0">3579939955</data>
    </edge>
    <edge source="POL" target="TGO">
      <data key="d0">2507750</data>
    </edge>
    <edge source="POL" target="ARE">
      <data key="d0">476122548</data>
    </edge>
    <edge source="POL" target="TUN">
      <data key="d0">89155306</data>
    </edge>
    <edge source="POL" target="TUR">
      <data key="d0">1754597174</data>
    </edge>
    <edge source="POL" target="MKD">
      <data key="d0">48658807</data>
    </edge>
    <edge source="POL" target="DZA">
      <data key="d0">216192004</data>
    </edge>
    <edge source="POL" target="ARG">
      <data key="d0">47327071</data>
    </edge>
    <edge source="POL" target="ARM">
      <data key="d0">19503187</data>
    </edge>
    <edge source="POL" target="BRA">
      <data key="d0">200300104</data>
    </edge>
    <edge source="POL" target="CHL">
      <data key="d0">24026499</data>
    </edge>
    <edge source="POL" target="COL">
      <data key="d0">20477924</data>
    </edge>
    <edge source="POL" target="ETH">
      <data key="d0">5333064</data>
    </edge>
    <edge source="POL" target="GMB">
      <data key="d0">797403</data>
    </edge>
    <edge source="POL" target="IDN">
      <data key="d0">84658767</data>
    </edge>
    <edge source="POL" target="JOR">
      <data key="d0">26491713</data>
    </edge>
    <edge source="POL" target="KGZ">
      <data key="d0">27198690</data>
    </edge>
    <edge source="POL" target="MYS">
      <data key="d0">184304034</data>
    </edge>
    <edge source="POL" target="MEX">
      <data key="d0">155860261</data>
    </edge>
    <edge source="POL" target="MAR">
      <data key="d0">141222449</data>
    </edge>
    <edge source="POL" target="OMN">
      <data key="d0">17073941</data>
    </edge>
    <edge source="POL" target="NER">
      <data key="d0">1415633</data>
    </edge>
    <edge source="POL" target="PAK">
      <data key="d0">64054934</data>
    </edge>
    <edge source="POL" target="PER">
      <data key="d0">12166005</data>
    </edge>
    <edge source="POL" target="PHL">
      <data key="d0">19115581</data>
    </edge>
    <edge source="POL" target="SAU">
      <data key="d0">161336315</data>
    </edge>
    <edge source="POL" target="SEN">
      <data key="d0">7819334</data>
    </edge>
    <edge source="POL" target="SGP">
      <data key="d0">154622950</data>
    </edge>
    <edge source="POL" target="ZAF">
      <data key="d0">343366398</data>
    </edge>
    <edge source="POL" target="EGY">
      <data key="d0">275544809</data>
    </edge>
    <edge source="POL" target="TZA">
      <data key="d0">30339165</data>
    </edge>
    <edge source="POL" target="BFA">
      <data key="d0">2005063</data>
    </edge>
    <edge source="POL" target="JAM">
      <data key="d0">827418</data>
    </edge>
    <edge source="POL" target="NZL">
      <data key="d0">20927102</data>
    </edge>
    <edge source="POL" target="BWA">
      <data key="d0">1226964</data>
    </edge>
    <edge source="POL" target="KHM">
      <data key="d0">6865509</data>
    </edge>
    <edge source="POL" target="LKA">
      <data key="d0">11297377</data>
    </edge>
    <edge source="POL" target="PSE">
      <data key="d0">323721</data>
    </edge>
    <edge source="POL" target="MWI">
      <data key="d0">1133086</data>
    </edge>
    <edge source="POL" target="MRT">
      <data key="d0">7064852</data>
    </edge>
    <edge source="POL" target="MOZ">
      <data key="d0">9422290</data>
    </edge>
    <edge source="POL" target="UGA">
      <data key="d0">6649600</data>
    </edge>
    <edge source="POL" target="BDI">
      <data key="d0">1208194</data>
    </edge>
    <edge source="POL" target="CRI">
      <data key="d0">4745086</data>
    </edge>
    <edge source="POL" target="URY">
      <data key="d0">6402899</data>
    </edge>
    <edge source="POL" target="ECU">
      <data key="d0">7934960</data>
    </edge>
    <edge source="POL" target="GTM">
      <data key="d0">2449600</data>
    </edge>
    <edge source="POL" target="MDG">
      <data key="d0">6578507</data>
    </edge>
    <edge source="POL" target="MUS">
      <data key="d0">1826827</data>
    </edge>
    <edge source="POL" target="PAN">
      <data key="d0">37792758</data>
    </edge>
    <edge source="POL" target="NIC">
      <data key="d0">252090</data>
    </edge>
    <edge source="POL" target="PRY">
      <data key="d0">878963</data>
    </edge>
    <edge source="POL" target="HND">
      <data key="d0">2568557</data>
    </edge>
    <edge source="POL" target="BOL">
      <data key="d0">647366</data>
    </edge>
    <edge source="POL" target="SLV">
      <data key="d0">680594</data>
    </edge>
    <edge source="POL" target="ZWE">
      <data key="d0">341510</data>
    </edge>
    <edge source="POL" target="NAM">
      <data key="d0">238456</data>
    </edge>
    <edge source="RUS" target="AZE">
      <data key="d0">1388331932</data>
    </edge>
    <edge source="RUS" target="ARM">
      <data key="d0">376964191</data>
    </edge>
    <edge source="RUS" target="BGR">
      <data key="d0">1967015077</data>
    </edge>
    <edge source="RUS" target="CHN">
      <data key="d0">16016599339</data>
    </edge>
    <edge source="RUS" target="EST">
      <data key="d0">890047168</data>
    </edge>
    <edge source="RUS" target="FRA">
      <data key="d0">5022693548</data>
    </edge>
    <edge source="RUS" target="KAZ">
      <data key="d0">8762562998</data>
    </edge>
    <edge source="RUS" target="JOR">
      <data key="d0">229028092</data>
    </edge>
    <edge source="RUS" target="LBN">
      <data key="d0">132375455</data>
    </edge>
    <edge source="RUS" target="MDA">
      <data key="d0">278820470</data>
    </edge>
    <edge source="RUS" target="SVK">
      <data key="d0">1566368349</data>
    </edge>
    <edge source="RUS" target="ARE">
      <data key="d0">282914938</data>
    </edge>
    <edge source="RUS" target="UKR">
      <data key="d0">9725495068</data>
    </edge>
    <edge source="RUS" target="AUS">
      <data key="d0">54487313</data>
    </edge>
    <edge source="RUS" target="AUT">
      <data key="d0">167071342</data>
    </edge>
    <edge source="RUS" target="BEL">
      <data key="d0">3930713244</data>
    </edge>
    <edge source="RUS" target="DNK">
      <data key="d0">1793537920</data>
    </edge>
    <edge source="RUS" target="GEO">
      <data key="d0">337052987</data>
    </edge>
    <edge source="RUS" target="DEU">
      <data key="d0">11689522341</data>
    </edge>
    <edge source="RUS" target="HKG">
      <data key="d0">343360334</data>
    </edge>
    <edge source="RUS" target="ITA">
      <data key="d0">20304108443</data>
    </edge>
    <edge source="RUS" target="KGZ">
      <data key="d0">908593282</data>
    </edge>
    <edge source="RUS" target="LTU">
      <data key="d0">2609563492</data>
    </edge>
    <edge source="RUS" target="NLD">
      <data key="d0">35143842019</data>
    </edge>
    <edge source="RUS" target="POL">
      <data key="d0">10802051494</data>
    </edge>
    <edge source="RUS" target="VNM">
      <data key="d0">841927845</data>
    </edge>
    <edge source="RUS" target="ESP">
      <data key="d0">2891601467</data>
    </edge>
    <edge source="RUS" target="SWE">
      <data key="d0">2944386223</data>
    </edge>
    <edge source="RUS" target="USA">
      <data key="d0">7516000206</data>
    </edge>
    <edge source="RUS" target="CAN">
      <data key="d0">487423153</data>
    </edge>
    <edge source="RUS" target="GRC">
      <data key="d0">1761662454</data>
    </edge>
    <edge source="RUS" target="ISR">
      <data key="d0">824123818</data>
    </edge>
    <edge source="RUS" target="LVA">
      <data key="d0">3636885500</data>
    </edge>
    <edge source="RUS" target="CZE">
      <data key="d0">2618004221</data>
    </edge>
    <edge source="RUS" target="FIN">
      <data key="d0">8045691122</data>
    </edge>
    <edge source="RUS" target="HUN">
      <data key="d0">3502708241</data>
    </edge>
    <edge source="RUS" target="JPN">
      <data key="d0">6987702191</data>
    </edge>
    <edge source="RUS" target="KOR">
      <data key="d0">5466674263</data>
    </edge>
    <edge source="RUS" target="NAM">
      <data key="d0">1937299</data>
    </edge>
    <edge source="RUS" target="NZL">
      <data key="d0">108651919</data>
    </edge>
    <edge source="RUS" target="NOR">
      <data key="d0">756349214</data>
    </edge>
    <edge source="RUS" target="PRT">
      <data key="d0">132953117</data>
    </edge>
    <edge source="RUS" target="ROU">
      <data key="d0">982168440</data>
    </edge>
    <edge source="RUS" target="SRB">
      <data key="d0">272035941</data>
    </edge>
    <edge source="RUS" target="CHE">
      <data key="d0">5338591503</data>
    </edge>
    <edge source="RUS" target="GBR">
      <data key="d0">6030141204</data>
    </edge>
    <edge source="RUS" target="ALB">
      <data key="d0">53964452</data>
    </edge>
    <edge source="RUS" target="DZA">
      <data key="d0">225549531</data>
    </edge>
    <edge source="RUS" target="HRV">
      <data key="d0">676243144</data>
    </edge>
    <edge source="RUS" target="ETH">
      <data key="d0">120720467</data>
    </edge>
    <edge source="RUS" target="IDN">
      <data key="d0">279129377</data>
    </edge>
    <edge source="RUS" target="MYS">
      <data key="d0">216574680</data>
    </edge>
    <edge source="RUS" target="MAR">
      <data key="d0">396150485</data>
    </edge>
    <edge source="RUS" target="MOZ">
      <data key="d0">9590796</data>
    </edge>
    <edge source="RUS" target="OMN">
      <data key="d0">20359151</data>
    </edge>
    <edge source="RUS" target="PAK">
      <data key="d0">234376597</data>
    </edge>
    <edge source="RUS" target="PER">
      <data key="d0">145991965</data>
    </edge>
    <edge source="RUS" target="PHL">
      <data key="d0">406852877</data>
    </edge>
    <edge source="RUS" target="SAU">
      <data key="d0">333457197</data>
    </edge>
    <edge source="RUS" target="IND">
      <data key="d0">4117014304</data>
    </edge>
    <edge source="RUS" target="ZWE">
      <data key="d0">1957948</data>
    </edge>
    <edge source="RUS" target="THA">
      <data key="d0">438388241</data>
    </edge>
    <edge source="RUS" target="TUN">
      <data key="d0">433632094</data>
    </edge>
    <edge source="RUS" target="TUR">
      <data key="d0">10244019544</data>
    </edge>
    <edge source="RUS" target="UGA">
      <data key="d0">17642598</data>
    </edge>
    <edge source="RUS" target="EGY">
      <data key="d0">1699128737</data>
    </edge>
    <edge source="RUS" target="TZA">
      <data key="d0">43719240</data>
    </edge>
    <edge source="RUS" target="SVN">
      <data key="d0">44749811</data>
    </edge>
    <edge source="RUS" target="LKA">
      <data key="d0">26554963</data>
    </edge>
    <edge source="RUS" target="ZAF">
      <data key="d0">195279850</data>
    </edge>
    <edge source="RUS" target="IRL">
      <data key="d0">94372875</data>
    </edge>
    <edge source="RUS" target="BRA">
      <data key="d0">986895447</data>
    </edge>
    <edge source="RUS" target="MKD">
      <data key="d0">2025671</data>
    </edge>
    <edge source="RUS" target="CHL">
      <data key="d0">12193331</data>
    </edge>
    <edge source="RUS" target="GTM">
      <data key="d0">27340921</data>
    </edge>
    <edge source="RUS" target="CIV">
      <data key="d0">28173698</data>
    </edge>
    <edge source="RUS" target="MEX">
      <data key="d0">347455377</data>
    </edge>
    <edge source="RUS" target="SGP">
      <data key="d0">1326021274</data>
    </edge>
    <edge source="RUS" target="URY">
      <data key="d0">172681673</data>
    </edge>
    <edge source="RUS" target="ARG">
      <data key="d0">203135876</data>
    </edge>
    <edge source="RUS" target="COL">
      <data key="d0">56237921</data>
    </edge>
    <edge source="RUS" target="PAN">
      <data key="d0">38401600</data>
    </edge>
    <edge source="RUS" target="MRT">
      <data key="d0">33514197</data>
    </edge>
    <edge source="RUS" target="MUS">
      <data key="d0">165252</data>
    </edge>
    <edge source="RUS" target="SEN">
      <data key="d0">17167513</data>
    </edge>
    <edge source="RUS" target="ECU">
      <data key="d0">22908965</data>
    </edge>
    <edge source="RUS" target="PSE">
      <data key="d0">101080</data>
    </edge>
    <edge source="RUS" target="BOL">
      <data key="d0">249111</data>
    </edge>
    <edge source="RUS" target="CMR">
      <data key="d0">3074336</data>
    </edge>
    <edge source="RUS" target="SLV">
      <data key="d0">1437853</data>
    </edge>
    <edge source="RUS" target="GHA">
      <data key="d0">31739563</data>
    </edge>
    <edge source="RUS" target="PRY">
      <data key="d0">1950233</data>
    </edge>
    <edge source="RUS" target="KHM">
      <data key="d0">9261630</data>
    </edge>
    <edge source="RUS" target="NIC">
      <data key="d0">12067318</data>
    </edge>
    <edge source="RUS" target="CRI">
      <data key="d0">8248143</data>
    </edge>
    <edge source="RUS" target="HND">
      <data key="d0">2040401</data>
    </edge>
    <edge source="RUS" target="TGO">
      <data key="d0">5859404</data>
    </edge>
    <edge source="RUS" target="JAM">
      <data key="d0">53870</data>
    </edge>
    <edge source="RUS" target="BFA">
      <data key="d0">722010</data>
    </edge>
    <edge source="RUS" target="BEN">
      <data key="d0">253940</data>
    </edge>
    <edge source="RUS" target="MDG">
      <data key="d0">38923</data>
    </edge>
    <edge source="RUS" target="BWA">
      <data key="d0">96099</data>
    </edge>
    <edge source="RUS" target="NER">
      <data key="d0">111842</data>
    </edge>
    <edge source="CHE" target="AUT">
      <data key="d0">4977299849</data>
    </edge>
    <edge source="CHE" target="ARM">
      <data key="d0">36406328</data>
    </edge>
    <edge source="CHE" target="BEL">
      <data key="d0">3520112195</data>
    </edge>
    <edge source="CHE" target="BGR">
      <data key="d0">245064230</data>
    </edge>
    <edge source="CHE" target="CAN">
      <data key="d0">2304431133</data>
    </edge>
    <edge source="CHE" target="HRV">
      <data key="d0">229410840</data>
    </edge>
    <edge source="CHE" target="CZE">
      <data key="d0">1346466907</data>
    </edge>
    <edge source="CHE" target="DNK">
      <data key="d0">1070243893</data>
    </edge>
    <edge source="CHE" target="EST">
      <data key="d0">49495425</data>
    </edge>
    <edge source="CHE" target="FRA">
      <data key="d0">14185869308</data>
    </edge>
    <edge source="CHE" target="GEO">
      <data key="d0">22346529</data>
    </edge>
    <edge source="CHE" target="DEU">
      <data key="d0">32473963664</data>
    </edge>
    <edge source="CHE" target="GRC">
      <data key="d0">1320364372</data>
    </edge>
    <edge source="CHE" target="HUN">
      <data key="d0">901162097</data>
    </edge>
    <edge source="CHE" target="IRL">
      <data key="d0">570849199</data>
    </edge>
    <edge source="CHE" target="ITA">
      <data key="d0">14309343853</data>
    </edge>
    <edge source="CHE" target="JPN">
      <data key="d0">6466736854</data>
    </edge>
    <edge source="CHE" target="LBN">
      <data key="d0">354795977</data>
    </edge>
    <edge source="CHE" target="LTU">
      <data key="d0">80811025</data>
    </edge>
    <edge source="CHE" target="NLD">
      <data key="d0">4856253151</data>
    </edge>
    <edge source="CHE" target="POL">
      <data key="d0">1615856576</data>
    </edge>
    <edge source="CHE" target="PRT">
      <data key="d0">925491974</data>
    </edge>
    <edge source="CHE" target="ROU">
      <data key="d0">676833270</data>
    </edge>
    <edge source="CHE" target="SAU">
      <data key="d0">1497084819</data>
    </edge>
    <edge source="CHE" target="SRB">
      <data key="d0">223644963</data>
    </edge>
    <edge source="CHE" target="ESP">
      <data key="d0">5955981971</data>
    </edge>
    <edge source="CHE" target="SWE">
      <data key="d0">1351943095</data>
    </edge>
    <edge source="CHE" target="ARE">
      <data key="d0">2042079980</data>
    </edge>
    <edge source="CHE" target="GBR">
      <data key="d0">8490579629</data>
    </edge>
    <edge source="CHE" target="USA">
      <data key="d0">16984795810</data>
    </edge>
    <edge source="CHE" target="AUS">
      <data key="d0">1803509791</data>
    </edge>
    <edge source="CHE" target="BRA">
      <data key="d0">1774663532</data>
    </edge>
    <edge source="CHE" target="CHN">
      <data key="d0">4875526042</data>
    </edge>
    <edge source="CHE" target="HKG">
      <data key="d0">4980618875</data>
    </edge>
    <edge source="CHE" target="IDN">
      <data key="d0">317291517</data>
    </edge>
    <edge source="CHE" target="CIV">
      <data key="d0">23962865</data>
    </edge>
    <edge source="CHE" target="NOR">
      <data key="d0">694098004</data>
    </edge>
    <edge source="CHE" target="PHL">
      <data key="d0">219691542</data>
    </edge>
    <edge source="CHE" target="SGP">
      <data key="d0">1820925493</data>
    </edge>
    <edge source="CHE" target="TUR">
      <data key="d0">1578626751</data>
    </edge>
    <edge source="CHE" target="ALB">
      <data key="d0">36438682</data>
    </edge>
    <edge source="CHE" target="DZA">
      <data key="d0">567144722</data>
    </edge>
    <edge source="CHE" target="BDI">
      <data key="d0">295625</data>
    </edge>
    <edge source="CHE" target="CMR">
      <data key="d0">11709636</data>
    </edge>
    <edge source="CHE" target="LKA">
      <data key="d0">62839081</data>
    </edge>
    <edge source="CHE" target="CHL">
      <data key="d0">194580268</data>
    </edge>
    <edge source="CHE" target="COL">
      <data key="d0">258231285</data>
    </edge>
    <edge source="CHE" target="CRI">
      <data key="d0">49341588</data>
    </edge>
    <edge source="CHE" target="BEN">
      <data key="d0">24847301</data>
    </edge>
    <edge source="CHE" target="FIN">
      <data key="d0">826479538</data>
    </edge>
    <edge source="CHE" target="GHA">
      <data key="d0">26590675</data>
    </edge>
    <edge source="CHE" target="GTM">
      <data key="d0">16111068</data>
    </edge>
    <edge source="CHE" target="ISR">
      <data key="d0">844937899</data>
    </edge>
    <edge source="CHE" target="KAZ">
      <data key="d0">147861333</data>
    </edge>
    <edge source="CHE" target="JOR">
      <data key="d0">183479742</data>
    </edge>
    <edge source="CHE" target="KOR">
      <data key="d0">1712305502</data>
    </edge>
    <edge source="CHE" target="MDG">
      <data key="d0">2622445</data>
    </edge>
    <edge source="CHE" target="MWI">
      <data key="d0">11179735</data>
    </edge>
    <edge source="CHE" target="MYS">
      <data key="d0">501714988</data>
    </edge>
    <edge source="CHE" target="MRT">
      <data key="d0">1258497</data>
    </edge>
    <edge source="CHE" target="MEX">
      <data key="d0">1046097918</data>
    </edge>
    <edge source="CHE" target="MAR">
      <data key="d0">271965833</data>
    </edge>
    <edge source="CHE" target="OMN">
      <data key="d0">139370652</data>
    </edge>
    <edge source="CHE" target="NZL">
      <data key="d0">170173755</data>
    </edge>
    <edge source="CHE" target="NIC">
      <data key="d0">2567495</data>
    </edge>
    <edge source="CHE" target="NER">
      <data key="d0">17991301</data>
    </edge>
    <edge source="CHE" target="PAK">
      <data key="d0">291260814</data>
    </edge>
    <edge source="CHE" target="PAN">
      <data key="d0">268708029</data>
    </edge>
    <edge source="CHE" target="PER">
      <data key="d0">81500017</data>
    </edge>
    <edge source="CHE" target="RUS">
      <data key="d0">1889482726</data>
    </edge>
    <edge source="CHE" target="SEN">
      <data key="d0">15537293</data>
    </edge>
    <edge source="CHE" target="IND">
      <data key="d0">1893531619</data>
    </edge>
    <edge source="CHE" target="SVN">
      <data key="d0">294631962</data>
    </edge>
    <edge source="CHE" target="ZAF">
      <data key="d0">587725882</data>
    </edge>
    <edge source="CHE" target="THA">
      <data key="d0">821373857</data>
    </edge>
    <edge source="CHE" target="TGO">
      <data key="d0">14600137</data>
    </edge>
    <edge source="CHE" target="TUN">
      <data key="d0">192164943</data>
    </edge>
    <edge source="CHE" target="UKR">
      <data key="d0">324755731</data>
    </edge>
    <edge source="CHE" target="EGY">
      <data key="d0">593473617</data>
    </edge>
    <edge source="CHE" target="TZA">
      <data key="d0">30061929</data>
    </edge>
    <edge source="CHE" target="BFA">
      <data key="d0">3598515</data>
    </edge>
    <edge source="CHE" target="VNM">
      <data key="d0">492910888</data>
    </edge>
    <edge source="CHE" target="BLR">
      <data key="d0">95073823</data>
    </edge>
    <edge source="CHE" target="SVK">
      <data key="d0">429864114</data>
    </edge>
    <edge source="CHE" target="ARG">
      <data key="d0">315952366</data>
    </edge>
    <edge source="CHE" target="KHM">
      <data key="d0">4243465</data>
    </edge>
    <edge source="CHE" target="SLV">
      <data key="d0">7162379</data>
    </edge>
    <edge source="CHE" target="LVA">
      <data key="d0">176298643</data>
    </edge>
    <edge source="CHE" target="AZE">
      <data key="d0">94781332</data>
    </edge>
    <edge source="CHE" target="JAM">
      <data key="d0">7825532</data>
    </edge>
    <edge source="CHE" target="MUS">
      <data key="d0">27253532</data>
    </edge>
    <edge source="CHE" target="PRY">
      <data key="d0">10139203</data>
    </edge>
    <edge source="CHE" target="MKD">
      <data key="d0">49001822</data>
    </edge>
    <edge source="CHE" target="URY">
      <data key="d0">103313560</data>
    </edge>
    <edge source="CHE" target="BOL">
      <data key="d0">10736019</data>
    </edge>
    <edge source="CHE" target="ECU">
      <data key="d0">73825625</data>
    </edge>
    <edge source="CHE" target="ETH">
      <data key="d0">27114387</data>
    </edge>
    <edge source="CHE" target="MDA">
      <data key="d0">17426886</data>
    </edge>
    <edge source="CHE" target="UGA">
      <data key="d0">12120338</data>
    </edge>
    <edge source="CHE" target="HND">
      <data key="d0">9777589</data>
    </edge>
    <edge source="CHE" target="KGZ">
      <data key="d0">9098437</data>
    </edge>
    <edge source="CHE" target="GMB">
      <data key="d0">8108424</data>
    </edge>
    <edge source="CHE" target="PSE">
      <data key="d0">25682722</data>
    </edge>
    <edge source="CHE" target="NAM">
      <data key="d0">1803426</data>
    </edge>
    <edge source="CHE" target="ZWE">
      <data key="d0">4266704</data>
    </edge>
    <edge source="CHE" target="BWA">
      <data key="d0">3064159</data>
    </edge>
    <edge source="CHE" target="CAF">
      <data key="d0">267603</data>
    </edge>
    <edge source="CHE" target="MOZ">
      <data key="d0">7606151</data>
    </edge>
    <edge source="GBR" target="DZA">
      <data key="d0">430992617</data>
    </edge>
    <edge source="GBR" target="AZE">
      <data key="d0">410244050</data>
    </edge>
    <edge source="GBR" target="ARG">
      <data key="d0">353033776</data>
    </edge>
    <edge source="GBR" target="AUS">
      <data key="d0">4084980543</data>
    </edge>
    <edge source="GBR" target="AUT">
      <data key="d0">1745470399</data>
    </edge>
    <edge source="GBR" target="BEL">
      <data key="d0">15395314176</data>
    </edge>
    <edge source="GBR" target="BRA">
      <data key="d0">2261682231</data>
    </edge>
    <edge source="GBR" target="BGR">
      <data key="d0">269719340</data>
    </edge>
    <edge source="GBR" target="BLR">
      <data key="d0">78548014</data>
    </edge>
    <edge source="GBR" target="KHM">
      <data key="d0">6142716</data>
    </edge>
    <edge source="GBR" target="CMR">
      <data key="d0">42024118</data>
    </edge>
    <edge source="GBR" target="CAN">
      <data key="d0">4676679855</data>
    </edge>
    <edge source="GBR" target="LKA">
      <data key="d0">173722451</data>
    </edge>
    <edge source="GBR" target="CHN">
      <data key="d0">7365131743</data>
    </edge>
    <edge source="GBR" target="HRV">
      <data key="d0">305910220</data>
    </edge>
    <edge source="GBR" target="CZE">
      <data key="d0">1927421797</data>
    </edge>
    <edge source="GBR" target="DNK">
      <data key="d0">3280795398</data>
    </edge>
    <edge source="GBR" target="EST">
      <data key="d0">202597310</data>
    </edge>
    <edge source="GBR" target="FIN">
      <data key="d0">1802984754</data>
    </edge>
    <edge source="GBR" target="FRA">
      <data key="d0">24386675930</data>
    </edge>
    <edge source="GBR" target="DEU">
      <data key="d0">34108363920</data>
    </edge>
    <edge source="GBR" target="GRC">
      <data key="d0">2347771510</data>
    </edge>
    <edge source="GBR" target="HKG">
      <data key="d0">4597457759</data>
    </edge>
    <edge source="GBR" target="HUN">
      <data key="d0">1096791714</data>
    </edge>
    <edge source="GBR" target="IDN">
      <data key="d0">505389512</data>
    </edge>
    <edge source="GBR" target="IRL">
      <data key="d0">22486668785</data>
    </edge>
    <edge source="GBR" target="ISR">
      <data key="d0">1536750396</data>
    </edge>
    <edge source="GBR" target="ITA">
      <data key="d0">11408257914</data>
    </edge>
    <edge source="GBR" target="CIV">
      <data key="d0">79655777</data>
    </edge>
    <edge source="GBR" target="JPN">
      <data key="d0">4837273349</data>
    </edge>
    <edge source="GBR" target="KAZ">
      <data key="d0">352874055</data>
    </edge>
    <edge source="GBR" target="JOR">
      <data key="d0">330768463</data>
    </edge>
    <edge source="GBR" target="KOR">
      <data key="d0">2782832304</data>
    </edge>
    <edge source="GBR" target="LBN">
      <data key="d0">508060349</data>
    </edge>
    <edge source="GBR" target="MYS">
      <data key="d0">1402410235</data>
    </edge>
    <edge source="GBR" target="MUS">
      <data key="d0">73236964</data>
    </edge>
    <edge source="GBR" target="MAR">
      <data key="d0">428685103</data>
    </edge>
    <edge source="GBR" target="OMN">
      <data key="d0">473157766</data>
    </edge>
    <edge source="GBR" target="NLD">
      <data key="d0">24878535752</data>
    </edge>
    <edge source="GBR" target="NZL">
      <data key="d0">454601882</data>
    </edge>
    <edge source="GBR" target="NOR">
      <data key="d0">3824197371</data>
    </edge>
    <edge source="GBR" target="PAK">
      <data key="d0">661034698</data>
    </edge>
    <edge source="GBR" target="PHL">
      <data key="d0">358644299</data>
    </edge>
    <edge source="GBR" target="POL">
      <data key="d0">3958492410</data>
    </edge>
    <edge source="GBR" target="PRT">
      <data key="d0">2147028909</data>
    </edge>
    <edge source="GBR" target="RUS">
      <data key="d0">3361788447</data>
    </edge>
    <edge source="GBR" target="SAU">
      <data key="d0">3307973200</data>
    </edge>
    <edge source="GBR" target="SRB">
      <data key="d0">126615051</data>
    </edge>
    <edge source="GBR" target="IND">
      <data key="d0">4048792213</data>
    </edge>
    <edge source="GBR" target="SGP">
      <data key="d0">4019225425</data>
    </edge>
    <edge source="GBR" target="SVK">
      <data key="d0">471919184</data>
    </edge>
    <edge source="GBR" target="SVN">
      <data key="d0">234623781</data>
    </edge>
    <edge source="GBR" target="ZAF">
      <data key="d0">3055246633</data>
    </edge>
    <edge source="GBR" target="ZWE">
      <data key="d0">28596480</data>
    </edge>
    <edge source="GBR" target="ESP">
      <data key="d0">12409152791</data>
    </edge>
    <edge source="GBR" target="SWE">
      <data key="d0">5810574565</data>
    </edge>
    <edge source="GBR" target="CHE">
      <data key="d0">5516443846</data>
    </edge>
    <edge source="GBR" target="THA">
      <data key="d0">1264150868</data>
    </edge>
    <edge source="GBR" target="ARE">
      <data key="d0">4745427906</data>
    </edge>
    <edge source="GBR" target="TUR">
      <data key="d0">3271292220</data>
    </edge>
    <edge source="GBR" target="UGA">
      <data key="d0">66345395</data>
    </edge>
    <edge source="GBR" target="UKR">
      <data key="d0">802508626</data>
    </edge>
    <edge source="GBR" target="EGY">
      <data key="d0">1340929954</data>
    </edge>
    <edge source="GBR" target="USA">
      <data key="d0">46589727191</data>
    </edge>
    <edge source="GBR" target="BEN">
      <data key="d0">118665976</data>
    </edge>
    <edge source="GBR" target="ETH">
      <data key="d0">78694714</data>
    </edge>
    <edge source="GBR" target="GMB">
      <data key="d0">22178823</data>
    </edge>
    <edge source="GBR" target="GHA">
      <data key="d0">364752362</data>
    </edge>
    <edge source="GBR" target="LVA">
      <data key="d0">155384250</data>
    </edge>
    <edge source="GBR" target="LTU">
      <data key="d0">236689245</data>
    </edge>
    <edge source="GBR" target="MDA">
      <data key="d0">38757727</data>
    </edge>
    <edge source="GBR" target="NAM">
      <data key="d0">29317960</data>
    </edge>
    <edge source="GBR" target="ROU">
      <data key="d0">913334693</data>
    </edge>
    <edge source="GBR" target="VNM">
      <data key="d0">301317514</data>
    </edge>
    <edge source="GBR" target="SLV">
      <data key="d0">12000769</data>
    </edge>
    <edge source="GBR" target="GEO">
      <data key="d0">36352513</data>
    </edge>
    <edge source="GBR" target="GTM">
      <data key="d0">35976559</data>
    </edge>
    <edge source="GBR" target="JAM">
      <data key="d0">58698637</data>
    </edge>
    <edge source="GBR" target="MDG">
      <data key="d0">19804016</data>
    </edge>
    <edge source="GBR" target="MEX">
      <data key="d0">1049712514</data>
    </edge>
    <edge source="GBR" target="NER">
      <data key="d0">5729228</data>
    </edge>
    <edge source="GBR" target="SEN">
      <data key="d0">422671721</data>
    </edge>
    <edge source="GBR" target="TGO">
      <data key="d0">28886067</data>
    </edge>
    <edge source="GBR" target="TZA">
      <data key="d0">138301507</data>
    </edge>
    <edge source="GBR" target="BFA">
      <data key="d0">8713279</data>
    </edge>
    <edge source="GBR" target="CHL">
      <data key="d0">778394730</data>
    </edge>
    <edge source="GBR" target="COL">
      <data key="d0">246758428</data>
    </edge>
    <edge source="GBR" target="ECU">
      <data key="d0">82066044</data>
    </edge>
    <edge source="GBR" target="MKD">
      <data key="d0">41612605</data>
    </edge>
    <edge source="GBR" target="URY">
      <data key="d0">82044655</data>
    </edge>
    <edge source="GBR" target="ALB">
      <data key="d0">20755967</data>
    </edge>
    <edge source="GBR" target="BOL">
      <data key="d0">21296339</data>
    </edge>
    <edge source="GBR" target="BWA">
      <data key="d0">14410911</data>
    </edge>
    <edge source="GBR" target="CRI">
      <data key="d0">35544382</data>
    </edge>
    <edge source="GBR" target="PSE">
      <data key="d0">2592575</data>
    </edge>
    <edge source="GBR" target="PAN">
      <data key="d0">177402858</data>
    </edge>
    <edge source="GBR" target="PER">
      <data key="d0">114344913</data>
    </edge>
    <edge source="GBR" target="TUN">
      <data key="d0">214438697</data>
    </edge>
    <edge source="GBR" target="MOZ">
      <data key="d0">17615514</data>
    </edge>
    <edge source="GBR" target="ARM">
      <data key="d0">11211211</data>
    </edge>
    <edge source="GBR" target="HND">
      <data key="d0">9920391</data>
    </edge>
    <edge source="GBR" target="MWI">
      <data key="d0">35194451</data>
    </edge>
    <edge source="GBR" target="NIC">
      <data key="d0">3572500</data>
    </edge>
    <edge source="GBR" target="CAF">
      <data key="d0">335703</data>
    </edge>
    <edge source="GBR" target="KGZ">
      <data key="d0">6453600</data>
    </edge>
    <edge source="GBR" target="PRY">
      <data key="d0">27550264</data>
    </edge>
    <edge source="GBR" target="BDI">
      <data key="d0">3108362</data>
    </edge>
    <edge source="GBR" target="MRT">
      <data key="d0">14907517</data>
    </edge>
    <edge source="BEL" target="ARG">
      <data key="d0">288110104</data>
    </edge>
    <edge source="BEL" target="AUT">
      <data key="d0">3663719185</data>
    </edge>
    <edge source="BEL" target="BRA">
      <data key="d0">2014765572</data>
    </edge>
    <edge source="BEL" target="BGR">
      <data key="d0">434862651</data>
    </edge>
    <edge source="BEL" target="BDI">
      <data key="d0">36000659</data>
    </edge>
    <edge source="BEL" target="CMR">
      <data key="d0">235317244</data>
    </edge>
    <edge source="BEL" target="CAN">
      <data key="d0">2742500131</data>
    </edge>
    <edge source="BEL" target="CHL">
      <data key="d0">277766392</data>
    </edge>
    <edge source="BEL" target="CHN">
      <data key="d0">5818839689</data>
    </edge>
    <edge source="BEL" target="COL">
      <data key="d0">210103419</data>
    </edge>
    <edge source="BEL" target="HRV">
      <data key="d0">242081764</data>
    </edge>
    <edge source="BEL" target="CZE">
      <data key="d0">3182065471</data>
    </edge>
    <edge source="BEL" target="DNK">
      <data key="d0">2897491773</data>
    </edge>
    <edge source="BEL" target="EST">
      <data key="d0">261404548</data>
    </edge>
    <edge source="BEL" target="FIN">
      <data key="d0">2226258127</data>
    </edge>
    <edge source="BEL" target="FRA">
      <data key="d0">65243176044</data>
    </edge>
    <edge source="BEL" target="GMB">
      <data key="d0">18903085</data>
    </edge>
    <edge source="BEL" target="DEU">
      <data key="d0">70237017619</data>
    </edge>
    <edge source="BEL" target="GHA">
      <data key="d0">250482671</data>
    </edge>
    <edge source="BEL" target="GRC">
      <data key="d0">2666114597</data>
    </edge>
    <edge source="BEL" target="HKG">
      <data key="d0">2490548285</data>
    </edge>
    <edge source="BEL" target="HUN">
      <data key="d0">1805920499</data>
    </edge>
    <edge source="BEL" target="IRL">
      <data key="d0">1816719088</data>
    </edge>
    <edge source="BEL" target="ISR">
      <data key="d0">1926871249</data>
    </edge>
    <edge source="BEL" target="ITA">
      <data key="d0">16930618273</data>
    </edge>
    <edge source="BEL" target="CIV">
      <data key="d0">181256482</data>
    </edge>
    <edge source="BEL" target="JPN">
      <data key="d0">3054012063</data>
    </edge>
    <edge source="BEL" target="JOR">
      <data key="d0">215470494</data>
    </edge>
    <edge source="BEL" target="KOR">
      <data key="d0">1255754072</data>
    </edge>
    <edge source="BEL" target="LBN">
      <data key="d0">303592887</data>
    </edge>
    <edge source="BEL" target="LVA">
      <data key="d0">171827234</data>
    </edge>
    <edge source="BEL" target="MYS">
      <data key="d0">459016851</data>
    </edge>
    <edge source="BEL" target="MEX">
      <data key="d0">960806746</data>
    </edge>
    <edge source="BEL" target="MAR">
      <data key="d0">684449205</data>
    </edge>
    <edge source="BEL" target="NLD">
      <data key="d0">42678500214</data>
    </edge>
    <edge source="BEL" target="NOR">
      <data key="d0">1773407919</data>
    </edge>
    <edge source="BEL" target="PAK">
      <data key="d0">313873726</data>
    </edge>
    <edge source="BEL" target="PHL">
      <data key="d0">231484347</data>
    </edge>
    <edge source="BEL" target="POL">
      <data key="d0">5576913723</data>
    </edge>
    <edge source="BEL" target="PRT">
      <data key="d0">2323164771</data>
    </edge>
    <edge source="BEL" target="ROU">
      <data key="d0">1022556382</data>
    </edge>
    <edge source="BEL" target="RUS">
      <data key="d0">3092826010</data>
    </edge>
    <edge source="BEL" target="SAU">
      <data key="d0">1261931723</data>
    </edge>
    <edge source="BEL" target="SRB">
      <data key="d0">185411664</data>
    </edge>
    <edge source="BEL" target="SGP">
      <data key="d0">910287259</data>
    </edge>
    <edge source="BEL" target="SVK">
      <data key="d0">774632600</data>
    </edge>
    <edge source="BEL" target="ZAF">
      <data key="d0">1240020834</data>
    </edge>
    <edge source="BEL" target="ESP">
      <data key="d0">11785621889</data>
    </edge>
    <edge source="BEL" target="SWE">
      <data key="d0">4882268244</data>
    </edge>
    <edge source="BEL" target="CHE">
      <data key="d0">4313522073</data>
    </edge>
    <edge source="BEL" target="THA">
      <data key="d0">673359150</data>
    </edge>
    <edge source="BEL" target="ARE">
      <data key="d0">1961117554</data>
    </edge>
    <edge source="BEL" target="TUN">
      <data key="d0">479083877</data>
    </edge>
    <edge source="BEL" target="TUR">
      <data key="d0">3974190197</data>
    </edge>
    <edge source="BEL" target="UGA">
      <data key="d0">55510911</data>
    </edge>
    <edge source="BEL" target="UKR">
      <data key="d0">531947151</data>
    </edge>
    <edge source="BEL" target="MKD">
      <data key="d0">32694991</data>
    </edge>
    <edge source="BEL" target="EGY">
      <data key="d0">988939926</data>
    </edge>
    <edge source="BEL" target="GBR">
      <data key="d0">25967272040</data>
    </edge>
    <edge source="BEL" target="USA">
      <data key="d0">19708714008</data>
    </edge>
    <edge source="BEL" target="BFA">
      <data key="d0">50014521</data>
    </edge>
    <edge source="BEL" target="ALB">
      <data key="d0">18667448</data>
    </edge>
    <edge source="BEL" target="AZE">
      <data key="d0">47825239</data>
    </edge>
    <edge source="BEL" target="AUS">
      <data key="d0">1709575656</data>
    </edge>
    <edge source="BEL" target="BLR">
      <data key="d0">184191320</data>
    </edge>
    <edge source="BEL" target="LKA">
      <data key="d0">317046309</data>
    </edge>
    <edge source="BEL" target="BEN">
      <data key="d0">210130099</data>
    </edge>
    <edge source="BEL" target="GEO">
      <data key="d0">32803065</data>
    </edge>
    <edge source="BEL" target="IDN">
      <data key="d0">401463207</data>
    </edge>
    <edge source="BEL" target="KAZ">
      <data key="d0">139346849</data>
    </edge>
    <edge source="BEL" target="LTU">
      <data key="d0">396472468</data>
    </edge>
    <edge source="BEL" target="MUS">
      <data key="d0">55172903</data>
    </edge>
    <edge source="BEL" target="MDA">
      <data key="d0">30964332</data>
    </edge>
    <edge source="BEL" target="OMN">
      <data key="d0">129072232</data>
    </edge>
    <edge source="BEL" target="NAM">
      <data key="d0">19641937</data>
    </edge>
    <edge source="BEL" target="PAN">
      <data key="d0">132837279</data>
    </edge>
    <edge source="BEL" target="PER">
      <data key="d0">122968742</data>
    </edge>
    <edge source="BEL" target="IND">
      <data key="d0">6222737682</data>
    </edge>
    <edge source="BEL" target="VNM">
      <data key="d0">253636657</data>
    </edge>
    <edge source="BEL" target="SVN">
      <data key="d0">538115842</data>
    </edge>
    <edge source="BEL" target="TGO">
      <data key="d0">52668401</data>
    </edge>
    <edge source="BEL" target="DZA">
      <data key="d0">1328209016</data>
    </edge>
    <edge source="BEL" target="CAF">
      <data key="d0">12014060</data>
    </edge>
    <edge source="BEL" target="SLV">
      <data key="d0">28940459</data>
    </edge>
    <edge source="BEL" target="ETH">
      <data key="d0">67213423</data>
    </edge>
    <edge source="BEL" target="GTM">
      <data key="d0">21916903</data>
    </edge>
    <edge source="BEL" target="JAM">
      <data key="d0">40318486</data>
    </edge>
    <edge source="BEL" target="MDG">
      <data key="d0">82965892</data>
    </edge>
    <edge source="BEL" target="MWI">
      <data key="d0">19862544</data>
    </edge>
    <edge source="BEL" target="MRT">
      <data key="d0">88345386</data>
    </edge>
    <edge source="BEL" target="MOZ">
      <data key="d0">18306651</data>
    </edge>
    <edge source="BEL" target="NZL">
      <data key="d0">169857856</data>
    </edge>
    <edge source="BEL" target="NER">
      <data key="d0">45784687</data>
    </edge>
    <edge source="BEL" target="SEN">
      <data key="d0">146575569</data>
    </edge>
    <edge source="BEL" target="ZWE">
      <data key="d0">10862530</data>
    </edge>
    <edge source="BEL" target="ARM">
      <data key="d0">65764844</data>
    </edge>
    <edge source="BEL" target="BWA">
      <data key="d0">46070113</data>
    </edge>
    <edge source="BEL" target="KHM">
      <data key="d0">25000579</data>
    </edge>
    <edge source="BEL" target="CRI">
      <data key="d0">56263415</data>
    </edge>
    <edge source="BEL" target="KGZ">
      <data key="d0">17448024</data>
    </edge>
    <edge source="BEL" target="NIC">
      <data key="d0">15577251</data>
    </edge>
    <edge source="BEL" target="TZA">
      <data key="d0">52858538</data>
    </edge>
    <edge source="BEL" target="URY">
      <data key="d0">48866109</data>
    </edge>
    <edge source="BEL" target="BOL">
      <data key="d0">16188420</data>
    </edge>
    <edge source="BEL" target="ECU">
      <data key="d0">57963517</data>
    </edge>
    <edge source="BEL" target="HND">
      <data key="d0">12698287</data>
    </edge>
    <edge source="BEL" target="PRY">
      <data key="d0">12176802</data>
    </edge>
    <edge source="BEL" target="PSE">
      <data key="d0">1252165</data>
    </edge>
    <edge source="IDN" target="BEL">
      <data key="d0">1048303836</data>
    </edge>
    <edge source="IDN" target="CAN">
      <data key="d0">512489396</data>
    </edge>
    <edge source="IDN" target="CHN">
      <data key="d0">11499327261</data>
    </edge>
    <edge source="IDN" target="CZE">
      <data key="d0">171339132</data>
    </edge>
    <edge source="IDN" target="FRA">
      <data key="d0">893307553</data>
    </edge>
    <edge source="IDN" target="DEU">
      <data key="d0">2326625359</data>
    </edge>
    <edge source="IDN" target="HKG">
      <data key="d0">1864778087</data>
    </edge>
    <edge source="IDN" target="ITA">
      <data key="d0">1645174262</data>
    </edge>
    <edge source="IDN" target="JPN">
      <data key="d0">18569969650</data>
    </edge>
    <edge source="IDN" target="KOR">
      <data key="d0">8145186248</data>
    </edge>
    <edge source="IDN" target="MYS">
      <data key="d0">6787991834</data>
    </edge>
    <edge source="IDN" target="PAK">
      <data key="d0">665269041</data>
    </edge>
    <edge source="IDN" target="RUS">
      <data key="d0">316105726</data>
    </edge>
    <edge source="IDN" target="SAU">
      <data key="d0">956230790</data>
    </edge>
    <edge source="IDN" target="SGP">
      <data key="d0">9903784540</data>
    </edge>
    <edge source="IDN" target="VNM">
      <data key="d0">1454233868</data>
    </edge>
    <edge source="IDN" target="GBR">
      <data key="d0">1459320377</data>
    </edge>
    <edge source="IDN" target="USA">
      <data key="d0">10873663356</data>
    </edge>
    <edge source="IDN" target="AUS">
      <data key="d0">3058227636</data>
    </edge>
    <edge source="IDN" target="HRV">
      <data key="d0">31490469</data>
    </edge>
    <edge source="IDN" target="NLD">
      <data key="d0">2909070534</data>
    </edge>
    <edge source="IDN" target="ZAF">
      <data key="d0">484561787</data>
    </edge>
    <edge source="IDN" target="CHE">
      <data key="d0">134699137</data>
    </edge>
    <edge source="IDN" target="THA">
      <data key="d0">3233799223</data>
    </edge>
    <edge source="IDN" target="DZA">
      <data key="d0">163278465</data>
    </edge>
    <edge source="IDN" target="KHM">
      <data key="d0">201189721</data>
    </edge>
    <edge source="IDN" target="CMR">
      <data key="d0">28030024</data>
    </edge>
    <edge source="IDN" target="LKA">
      <data key="d0">246251602</data>
    </edge>
    <edge source="IDN" target="BEN">
      <data key="d0">68691241</data>
    </edge>
    <edge source="IDN" target="EST">
      <data key="d0">19250363</data>
    </edge>
    <edge source="IDN" target="GHA">
      <data key="d0">96306798</data>
    </edge>
    <edge source="IDN" target="LBN">
      <data key="d0">67167770</data>
    </edge>
    <edge source="IDN" target="MDG">
      <data key="d0">26496753</data>
    </edge>
    <edge source="IDN" target="NZL">
      <data key="d0">349443159</data>
    </edge>
    <edge source="IDN" target="PHL">
      <data key="d0">2405862319</data>
    </edge>
    <edge source="IDN" target="PRT">
      <data key="d0">102260457</data>
    </edge>
    <edge source="IDN" target="TGO">
      <data key="d0">56033267</data>
    </edge>
    <edge source="IDN" target="ARE">
      <data key="d0">1246577268</data>
    </edge>
    <edge source="IDN" target="EGY">
      <data key="d0">708797639</data>
    </edge>
    <edge source="IDN" target="ALB">
      <data key="d0">3185632</data>
    </edge>
    <edge source="IDN" target="ARG">
      <data key="d0">159079767</data>
    </edge>
    <edge source="IDN" target="AUT">
      <data key="d0">41128374</data>
    </edge>
    <edge source="IDN" target="BWA">
      <data key="d0">274149</data>
    </edge>
    <edge source="IDN" target="BGR">
      <data key="d0">28722844</data>
    </edge>
    <edge source="IDN" target="CHL">
      <data key="d0">166692400</data>
    </edge>
    <edge source="IDN" target="COL">
      <data key="d0">84558786</data>
    </edge>
    <edge source="IDN" target="DNK">
      <data key="d0">168720247</data>
    </edge>
    <edge source="IDN" target="FIN">
      <data key="d0">61158083</data>
    </edge>
    <edge source="IDN" target="GMB">
      <data key="d0">18273270</data>
    </edge>
    <edge source="IDN" target="GRC">
      <data key="d0">165623743</data>
    </edge>
    <edge source="IDN" target="GTM">
      <data key="d0">16143331</data>
    </edge>
    <edge source="IDN" target="HND">
      <data key="d0">6035018</data>
    </edge>
    <edge source="IDN" target="HUN">
      <data key="d0">50471242</data>
    </edge>
    <edge source="IDN" target="IRL">
      <data key="d0">41182051</data>
    </edge>
    <edge source="IDN" target="ISR">
      <data key="d0">78001921</data>
    </edge>
    <edge source="IDN" target="CIV">
      <data key="d0">46125208</data>
    </edge>
    <edge source="IDN" target="JAM">
      <data key="d0">8396302</data>
    </edge>
    <edge source="IDN" target="JOR">
      <data key="d0">131772263</data>
    </edge>
    <edge source="IDN" target="LTU">
      <data key="d0">32791658</data>
    </edge>
    <edge source="IDN" target="MWI">
      <data key="d0">9801355</data>
    </edge>
    <edge source="IDN" target="MRT">
      <data key="d0">16373327</data>
    </edge>
    <edge source="IDN" target="MUS">
      <data key="d0">73360336</data>
    </edge>
    <edge source="IDN" target="MEX">
      <data key="d0">384022828</data>
    </edge>
    <edge source="IDN" target="MAR">
      <data key="d0">55064709</data>
    </edge>
    <edge source="IDN" target="MOZ">
      <data key="d0">27349347</data>
    </edge>
    <edge source="IDN" target="OMN">
      <data key="d0">92842783</data>
    </edge>
    <edge source="IDN" target="NAM">
      <data key="d0">7093428</data>
    </edge>
    <edge source="IDN" target="NOR">
      <data key="d0">41254583</data>
    </edge>
    <edge source="IDN" target="PAN">
      <data key="d0">70797266</data>
    </edge>
    <edge source="IDN" target="PER">
      <data key="d0">51151673</data>
    </edge>
    <edge source="IDN" target="POL">
      <data key="d0">259723596</data>
    </edge>
    <edge source="IDN" target="IND">
      <data key="d0">7429912467</data>
    </edge>
    <edge source="IDN" target="SVK">
      <data key="d0">64290267</data>
    </edge>
    <edge source="IDN" target="SVN">
      <data key="d0">84762283</data>
    </edge>
    <edge source="IDN" target="ZWE">
      <data key="d0">2819003</data>
    </edge>
    <edge source="IDN" target="ESP">
      <data key="d0">1830448288</data>
    </edge>
    <edge source="IDN" target="SWE">
      <data key="d0">144283946</data>
    </edge>
    <edge source="IDN" target="TUN">
      <data key="d0">42526238</data>
    </edge>
    <edge source="IDN" target="TUR">
      <data key="d0">678431525</data>
    </edge>
    <edge source="IDN" target="UKR">
      <data key="d0">354683894</data>
    </edge>
    <edge source="IDN" target="TZA">
      <data key="d0">107803792</data>
    </edge>
    <edge source="IDN" target="URY">
      <data key="d0">12440956</data>
    </edge>
    <edge source="IDN" target="ARM">
      <data key="d0">496990</data>
    </edge>
    <edge source="IDN" target="BRA">
      <data key="d0">888379691</data>
    </edge>
    <edge source="IDN" target="SEN">
      <data key="d0">16466819</data>
    </edge>
    <edge source="IDN" target="UGA">
      <data key="d0">6531268</data>
    </edge>
    <edge source="IDN" target="AZE">
      <data key="d0">1086381</data>
    </edge>
    <edge source="IDN" target="BOL">
      <data key="d0">3557123</data>
    </edge>
    <edge source="IDN" target="CRI">
      <data key="d0">16322142</data>
    </edge>
    <edge source="IDN" target="LVA">
      <data key="d0">8535137</data>
    </edge>
    <edge source="IDN" target="PRY">
      <data key="d0">13770886</data>
    </edge>
    <edge source="IDN" target="ROU">
      <data key="d0">49831441</data>
    </edge>
    <edge source="IDN" target="BLR">
      <data key="d0">1189388</data>
    </edge>
    <edge source="IDN" target="KAZ">
      <data key="d0">15160694</data>
    </edge>
    <edge source="IDN" target="NER">
      <data key="d0">3683713</data>
    </edge>
    <edge source="IDN" target="ECU">
      <data key="d0">37611820</data>
    </edge>
    <edge source="IDN" target="ETH">
      <data key="d0">20136378</data>
    </edge>
    <edge source="IDN" target="GEO">
      <data key="d0">22755008</data>
    </edge>
    <edge source="IDN" target="KGZ">
      <data key="d0">1398763</data>
    </edge>
    <edge source="IDN" target="NIC">
      <data key="d0">7264592</data>
    </edge>
    <edge source="IDN" target="BFA">
      <data key="d0">2699672</data>
    </edge>
    <edge source="IDN" target="SLV">
      <data key="d0">7777424</data>
    </edge>
    <edge source="IDN" target="SRB">
      <data key="d0">2337972</data>
    </edge>
    <edge source="IDN" target="MKD">
      <data key="d0">4423577</data>
    </edge>
    <edge source="IDN" target="BDI">
      <data key="d0">2009288</data>
    </edge>
    <edge source="IDN" target="CAF">
      <data key="d0">306333</data>
    </edge>
    <edge source="IDN" target="MDA">
      <data key="d0">65172</data>
    </edge>
    <edge source="JOR" target="LBN">
      <data key="d0">135057624</data>
    </edge>
    <edge source="JOR" target="SAU">
      <data key="d0">579441673</data>
    </edge>
    <edge source="JOR" target="ARE">
      <data key="d0">229255374</data>
    </edge>
    <edge source="JOR" target="EGY">
      <data key="d0">115011667</data>
    </edge>
    <edge source="JOR" target="DZA">
      <data key="d0">100089517</data>
    </edge>
    <edge source="JOR" target="AUS">
      <data key="d0">3356838</data>
    </edge>
    <edge source="JOR" target="BRA">
      <data key="d0">6747565</data>
    </edge>
    <edge source="JOR" target="CHN">
      <data key="d0">52634985</data>
    </edge>
    <edge source="JOR" target="PSE">
      <data key="d0">49851447</data>
    </edge>
    <edge source="JOR" target="GHA">
      <data key="d0">438108</data>
    </edge>
    <edge source="JOR" target="HKG">
      <data key="d0">2262281</data>
    </edge>
    <edge source="JOR" target="OMN">
      <data key="d0">39174211</data>
    </edge>
    <edge source="JOR" target="NZL">
      <data key="d0">336616</data>
    </edge>
    <edge source="JOR" target="IND">
      <data key="d0">685055880</data>
    </edge>
    <edge source="JOR" target="VNM">
      <data key="d0">2431771</data>
    </edge>
    <edge source="JOR" target="TUR">
      <data key="d0">39222198</data>
    </edge>
    <edge source="JOR" target="USA">
      <data key="d0">871835318</data>
    </edge>
    <edge source="JOR" target="CAN">
      <data key="d0">10407738</data>
    </edge>
    <edge source="JOR" target="ETH">
      <data key="d0">29932470</data>
    </edge>
    <edge source="JOR" target="FRA">
      <data key="d0">4424020</data>
    </edge>
    <edge source="JOR" target="HUN">
      <data key="d0">7762273</data>
    </edge>
    <edge source="JOR" target="PAK">
      <data key="d0">6728967</data>
    </edge>
    <edge source="JOR" target="TUN">
      <data key="d0">35398281</data>
    </edge>
    <edge source="JOR" target="ARG">
      <data key="d0">147870</data>
    </edge>
    <edge source="JOR" target="CHL">
      <data key="d0">181750</data>
    </edge>
    <edge source="JOR" target="THA">
      <data key="d0">3399664</data>
    </edge>
    <edge source="JOR" target="ISR">
      <data key="d0">116116686</data>
    </edge>
    <edge source="JOR" target="MYS">
      <data key="d0">27666660</data>
    </edge>
    <edge source="JOR" target="MRT">
      <data key="d0">109068</data>
    </edge>
    <edge source="JOR" target="MAR">
      <data key="d0">10584848</data>
    </edge>
    <edge source="JOR" target="ZAF">
      <data key="d0">10962931</data>
    </edge>
    <edge source="JOR" target="ALB">
      <data key="d0">283725</data>
    </edge>
    <edge source="JOR" target="AUT">
      <data key="d0">9430225</data>
    </edge>
    <edge source="JOR" target="BGR">
      <data key="d0">6240368</data>
    </edge>
    <edge source="JOR" target="CZE">
      <data key="d0">984105</data>
    </edge>
    <edge source="JOR" target="DNK">
      <data key="d0">773294</data>
    </edge>
    <edge source="JOR" target="ECU">
      <data key="d0">704102</data>
    </edge>
    <edge source="JOR" target="GEO">
      <data key="d0">767084</data>
    </edge>
    <edge source="JOR" target="DEU">
      <data key="d0">7057304</data>
    </edge>
    <edge source="JOR" target="GRC">
      <data key="d0">2623841</data>
    </edge>
    <edge source="JOR" target="ITA">
      <data key="d0">29549764</data>
    </edge>
    <edge source="JOR" target="LVA">
      <data key="d0">265836</data>
    </edge>
    <edge source="JOR" target="MDA">
      <data key="d0">410462</data>
    </edge>
    <edge source="JOR" target="NLD">
      <data key="d0">15320546</data>
    </edge>
    <edge source="JOR" target="POL">
      <data key="d0">727792</data>
    </edge>
    <edge source="JOR" target="ROU">
      <data key="d0">12235795</data>
    </edge>
    <edge source="JOR" target="RUS">
      <data key="d0">15840303</data>
    </edge>
    <edge source="JOR" target="SVK">
      <data key="d0">1353415</data>
    </edge>
    <edge source="JOR" target="ESP">
      <data key="d0">10657399</data>
    </edge>
    <edge source="JOR" target="SWE">
      <data key="d0">676492</data>
    </edge>
    <edge source="JOR" target="CHE">
      <data key="d0">484678</data>
    </edge>
    <edge source="JOR" target="UKR">
      <data key="d0">9380538</data>
    </edge>
    <edge source="JOR" target="GBR">
      <data key="d0">20659995</data>
    </edge>
    <edge source="JOR" target="LKA">
      <data key="d0">1655887</data>
    </edge>
    <edge source="JOR" target="AZE">
      <data key="d0">2371134</data>
    </edge>
    <edge source="JOR" target="MUS">
      <data key="d0">4223900</data>
    </edge>
    <edge source="JOR" target="BEL">
      <data key="d0">6283867</data>
    </edge>
    <edge source="JOR" target="LTU">
      <data key="d0">15092</data>
    </edge>
    <edge source="JOR" target="NER">
      <data key="d0">113897</data>
    </edge>
    <edge source="JOR" target="IDN">
      <data key="d0">139588629</data>
    </edge>
    <edge source="JOR" target="JPN">
      <data key="d0">126906741</data>
    </edge>
    <edge source="JOR" target="KOR">
      <data key="d0">15829436</data>
    </edge>
    <edge source="JOR" target="SGP">
      <data key="d0">4749169</data>
    </edge>
    <edge source="JOR" target="PHL">
      <data key="d0">3755404</data>
    </edge>
    <edge source="JOR" target="PRT">
      <data key="d0">1964447</data>
    </edge>
    <edge source="JOR" target="CMR">
      <data key="d0">202667</data>
    </edge>
    <edge source="JOR" target="COL">
      <data key="d0">686395</data>
    </edge>
    <edge source="JOR" target="CRI">
      <data key="d0">392452</data>
    </edge>
    <edge source="JOR" target="FIN">
      <data key="d0">299257</data>
    </edge>
    <edge source="JOR" target="GTM">
      <data key="d0">488363</data>
    </edge>
    <edge source="JOR" target="HND">
      <data key="d0">66507</data>
    </edge>
    <edge source="JOR" target="CIV">
      <data key="d0">167523</data>
    </edge>
    <edge source="JOR" target="JAM">
      <data key="d0">300182</data>
    </edge>
    <edge source="JOR" target="NIC">
      <data key="d0">23607</data>
    </edge>
    <edge source="JOR" target="SRB">
      <data key="d0">43425</data>
    </edge>
    <edge source="JOR" target="UGA">
      <data key="d0">655817</data>
    </edge>
    <edge source="JOR" target="TZA">
      <data key="d0">1669016</data>
    </edge>
    <edge source="JOR" target="URY">
      <data key="d0">53206</data>
    </edge>
    <edge source="JOR" target="ARM">
      <data key="d0">87800</data>
    </edge>
    <edge source="JOR" target="IRL">
      <data key="d0">1093499</data>
    </edge>
    <edge source="JOR" target="KAZ">
      <data key="d0">415913</data>
    </edge>
    <edge source="JOR" target="KGZ">
      <data key="d0">45551</data>
    </edge>
    <edge source="JOR" target="SEN">
      <data key="d0">25337</data>
    </edge>
    <edge source="JOR" target="BOL">
      <data key="d0">156639</data>
    </edge>
    <edge source="JOR" target="PAN">
      <data key="d0">2525129</data>
    </edge>
    <edge source="JOR" target="HRV">
      <data key="d0">73680</data>
    </edge>
    <edge source="JOR" target="MOZ">
      <data key="d0">1114137</data>
    </edge>
    <edge source="JOR" target="SVN">
      <data key="d0">122366</data>
    </edge>
    <edge source="JOR" target="SLV">
      <data key="d0">81419</data>
    </edge>
    <edge source="JOR" target="MEX">
      <data key="d0">1656197</data>
    </edge>
    <edge source="JOR" target="BEN">
      <data key="d0">166488</data>
    </edge>
    <edge source="JOR" target="PER">
      <data key="d0">184820</data>
    </edge>
    <edge source="JOR" target="MDG">
      <data key="d0">548834</data>
    </edge>
    <edge source="JOR" target="KHM">
      <data key="d0">1474453</data>
    </edge>
    <edge source="JOR" target="ZWE">
      <data key="d0">51571</data>
    </edge>
    <edge source="JOR" target="NOR">
      <data key="d0">50535</data>
    </edge>
    <edge source="LBN" target="SAU">
      <data key="d0">240216518</data>
    </edge>
    <edge source="LBN" target="SRB">
      <data key="d0">228858</data>
    </edge>
    <edge source="LBN" target="DZA">
      <data key="d0">28383203</data>
    </edge>
    <edge source="LBN" target="AUS">
      <data key="d0">11976727</data>
    </edge>
    <edge source="LBN" target="BEL">
      <data key="d0">113697450</data>
    </edge>
    <edge source="LBN" target="CAF">
      <data key="d0">5065272</data>
    </edge>
    <edge source="LBN" target="DNK">
      <data key="d0">3838707</data>
    </edge>
    <edge source="LBN" target="FRA">
      <data key="d0">107417113</data>
    </edge>
    <edge source="LBN" target="GMB">
      <data key="d0">2338284</data>
    </edge>
    <edge source="LBN" target="DEU">
      <data key="d0">30235028</data>
    </edge>
    <edge source="LBN" target="GHA">
      <data key="d0">22993582</data>
    </edge>
    <edge source="LBN" target="HKG">
      <data key="d0">3740254</data>
    </edge>
    <edge source="LBN" target="CIV">
      <data key="d0">18370128</data>
    </edge>
    <edge source="LBN" target="JOR">
      <data key="d0">105332945</data>
    </edge>
    <edge source="LBN" target="MDG">
      <data key="d0">644297</data>
    </edge>
    <edge source="LBN" target="MAR">
      <data key="d0">16306837</data>
    </edge>
    <edge source="LBN" target="NER">
      <data key="d0">3182726</data>
    </edge>
    <edge source="LBN" target="PRY">
      <data key="d0">454682</data>
    </edge>
    <edge source="LBN" target="SEN">
      <data key="d0">6756283</data>
    </edge>
    <edge source="LBN" target="ZAF">
      <data key="d0">4205726</data>
    </edge>
    <edge source="LBN" target="ZWE">
      <data key="d0">807439</data>
    </edge>
    <edge source="LBN" target="SWE">
      <data key="d0">10474885</data>
    </edge>
    <edge source="LBN" target="TGO">
      <data key="d0">3828234</data>
    </edge>
    <edge source="LBN" target="ARE">
      <data key="d0">328592323</data>
    </edge>
    <edge source="LBN" target="EGY">
      <data key="d0">74609526</data>
    </edge>
    <edge source="LBN" target="USA">
      <data key="d0">49373483</data>
    </edge>
    <edge source="LBN" target="BFA">
      <data key="d0">3201742</data>
    </edge>
    <edge source="LBN" target="CMR">
      <data key="d0">3774919</data>
    </edge>
    <edge source="LBN" target="CAN">
      <data key="d0">11614170</data>
    </edge>
    <edge source="LBN" target="COL">
      <data key="d0">725949</data>
    </edge>
    <edge source="LBN" target="BEN">
      <data key="d0">4396833</data>
    </edge>
    <edge source="LBN" target="MOZ">
      <data key="d0">1141350</data>
    </edge>
    <edge source="LBN" target="OMN">
      <data key="d0">12635500</data>
    </edge>
    <edge source="LBN" target="GBR">
      <data key="d0">39244716</data>
    </edge>
    <edge source="LBN" target="NLD">
      <data key="d0">28192042</data>
    </edge>
    <edge source="LBN" target="THA">
      <data key="d0">1852221</data>
    </edge>
    <edge source="LBN" target="AUT">
      <data key="d0">708291</data>
    </edge>
    <edge source="LBN" target="BRA">
      <data key="d0">1327392</data>
    </edge>
    <edge source="LBN" target="BGR">
      <data key="d0">8423812</data>
    </edge>
    <edge source="LBN" target="GRC">
      <data key="d0">16399565</data>
    </edge>
    <edge source="LBN" target="ITA">
      <data key="d0">23184970</data>
    </edge>
    <edge source="LBN" target="NOR">
      <data key="d0">526707</data>
    </edge>
    <edge source="LBN" target="PAN">
      <data key="d0">1050674</data>
    </edge>
    <edge source="LBN" target="PHL">
      <data key="d0">137079</data>
    </edge>
    <edge source="LBN" target="ROU">
      <data key="d0">1908833</data>
    </edge>
    <edge source="LBN" target="IND">
      <data key="d0">11089447</data>
    </edge>
    <edge source="LBN" target="ESP">
      <data key="d0">29295962</data>
    </edge>
    <edge source="LBN" target="CHE">
      <data key="d0">9773944</data>
    </edge>
    <edge source="LBN" target="TUN">
      <data key="d0">6641199</data>
    </edge>
    <edge source="LBN" target="AZE">
      <data key="d0">1807761</data>
    </edge>
    <edge source="LBN" target="ARG">
      <data key="d0">395376</data>
    </edge>
    <edge source="LBN" target="BOL">
      <data key="d0">64266</data>
    </edge>
    <edge source="LBN" target="CZE">
      <data key="d0">206481</data>
    </edge>
    <edge source="LBN" target="ETH">
      <data key="d0">6280324</data>
    </edge>
    <edge source="LBN" target="HUN">
      <data key="d0">273084</data>
    </edge>
    <edge source="LBN" target="MYS">
      <data key="d0">1042501</data>
    </edge>
    <edge source="LBN" target="MRT">
      <data key="d0">1474630</data>
    </edge>
    <edge source="LBN" target="MEX">
      <data key="d0">341292</data>
    </edge>
    <edge source="LBN" target="NZL">
      <data key="d0">710769</data>
    </edge>
    <edge source="LBN" target="POL">
      <data key="d0">1332605</data>
    </edge>
    <edge source="LBN" target="RUS">
      <data key="d0">1990643</data>
    </edge>
    <edge source="LBN" target="VNM">
      <data key="d0">431996</data>
    </edge>
    <edge source="LBN" target="SVN">
      <data key="d0">3028850</data>
    </edge>
    <edge source="LBN" target="TUR">
      <data key="d0">104819638</data>
    </edge>
    <edge source="LBN" target="UKR">
      <data key="d0">203416</data>
    </edge>
    <edge source="LBN" target="SGP">
      <data key="d0">1372759</data>
    </edge>
    <edge source="LBN" target="ARM">
      <data key="d0">2549777</data>
    </edge>
    <edge source="LBN" target="IDN">
      <data key="d0">1280607</data>
    </edge>
    <edge source="LBN" target="JPN">
      <data key="d0">2121814</data>
    </edge>
    <edge source="LBN" target="KAZ">
      <data key="d0">194608</data>
    </edge>
    <edge source="LBN" target="MWI">
      <data key="d0">250679</data>
    </edge>
    <edge source="LBN" target="CHL">
      <data key="d0">33434</data>
    </edge>
    <edge source="LBN" target="UGA">
      <data key="d0">782394</data>
    </edge>
    <edge source="LBN" target="FIN">
      <data key="d0">430833</data>
    </edge>
    <edge source="LBN" target="IRL">
      <data key="d0">620266</data>
    </edge>
    <edge source="LBN" target="NAM">
      <data key="d0">310875</data>
    </edge>
    <edge source="LBN" target="PAK">
      <data key="d0">3563119</data>
    </edge>
    <edge source="LBN" target="URY">
      <data key="d0">67165</data>
    </edge>
    <edge source="LBN" target="TZA">
      <data key="d0">1854649</data>
    </edge>
    <edge source="LBN" target="CHN">
      <data key="d0">32263060</data>
    </edge>
    <edge source="LBN" target="ALB">
      <data key="d0">929863</data>
    </edge>
    <edge source="LBN" target="KOR">
      <data key="d0">15457202</data>
    </edge>
    <edge source="LBN" target="GEO">
      <data key="d0">84651</data>
    </edge>
    <edge source="LBN" target="EST">
      <data key="d0">396894</data>
    </edge>
    <edge source="LBN" target="PER">
      <data key="d0">43932</data>
    </edge>
    <edge source="LBN" target="MUS">
      <data key="d0">27586</data>
    </edge>
    <edge source="LBN" target="LTU">
      <data key="d0">234519</data>
    </edge>
    <edge source="LBN" target="PRT">
      <data key="d0">444901</data>
    </edge>
    <edge source="LBN" target="BWA">
      <data key="d0">65650</data>
    </edge>
    <edge source="LBN" target="MDA">
      <data key="d0">583034</data>
    </edge>
    <edge source="LBN" target="BLR">
      <data key="d0">62383</data>
    </edge>
    <edge source="LBN" target="NIC">
      <data key="d0">62925</data>
    </edge>
    <edge source="LBN" target="JAM">
      <data key="d0">14058</data>
    </edge>
    <edge source="LBN" target="KGZ">
      <data key="d0">54688</data>
    </edge>
    <edge source="LBN" target="SVK">
      <data key="d0">42651</data>
    </edge>
    <edge source="LBN" target="BDI">
      <data key="d0">644828</data>
    </edge>
    <edge source="LBN" target="LVA">
      <data key="d0">144786</data>
    </edge>
    <edge source="LBN" target="ECU">
      <data key="d0">16114</data>
    </edge>
    <edge source="MYS" target="BEL">
      <data key="d0">455187679</data>
    </edge>
    <edge source="MYS" target="CHN">
      <data key="d0">19051089179</data>
    </edge>
    <edge source="MYS" target="DEU">
      <data key="d0">4201820526</data>
    </edge>
    <edge source="MYS" target="HKG">
      <data key="d0">8140456399</data>
    </edge>
    <edge source="MYS" target="IDN">
      <data key="d0">4868161450</data>
    </edge>
    <edge source="MYS" target="JPN">
      <data key="d0">15373483358</data>
    </edge>
    <edge source="MYS" target="NLD">
      <data key="d0">5203602128</data>
    </edge>
    <edge source="MYS" target="SGP">
      <data key="d0">21793062631</data>
    </edge>
    <edge source="MYS" target="THA">
      <data key="d0">8417902136</data>
    </edge>
    <edge source="MYS" target="USA">
      <data key="d0">17203401901</data>
    </edge>
    <edge source="MYS" target="ALB">
      <data key="d0">3006592</data>
    </edge>
    <edge source="MYS" target="AUS">
      <data key="d0">5588547859</data>
    </edge>
    <edge source="MYS" target="KHM">
      <data key="d0">151636129</data>
    </edge>
    <edge source="MYS" target="CAN">
      <data key="d0">778752669</data>
    </edge>
    <edge source="MYS" target="LKA">
      <data key="d0">328912310</data>
    </edge>
    <edge source="MYS" target="GHA">
      <data key="d0">108262457</data>
    </edge>
    <edge source="MYS" target="JOR">
      <data key="d0">149566844</data>
    </edge>
    <edge source="MYS" target="NZL">
      <data key="d0">537288154</data>
    </edge>
    <edge source="MYS" target="PAK">
      <data key="d0">1629302127</data>
    </edge>
    <edge source="MYS" target="PAN">
      <data key="d0">68765337</data>
    </edge>
    <edge source="MYS" target="PHL">
      <data key="d0">1961673099</data>
    </edge>
    <edge source="MYS" target="SAU">
      <data key="d0">801293043</data>
    </edge>
    <edge source="MYS" target="VNM">
      <data key="d0">2308890280</data>
    </edge>
    <edge source="MYS" target="CHE">
      <data key="d0">220485172</data>
    </edge>
    <edge source="MYS" target="TGO">
      <data key="d0">107162179</data>
    </edge>
    <edge source="MYS" target="ARE">
      <data key="d0">2810319384</data>
    </edge>
    <edge source="MYS" target="DZA">
      <data key="d0">129592358</data>
    </edge>
    <edge source="MYS" target="CMR">
      <data key="d0">25207610</data>
    </edge>
    <edge source="MYS" target="BEN">
      <data key="d0">298529606</data>
    </edge>
    <edge source="MYS" target="FRA">
      <data key="d0">1565525429</data>
    </edge>
    <edge source="MYS" target="GEO">
      <data key="d0">5939062</data>
    </edge>
    <edge source="MYS" target="GMB">
      <data key="d0">20770389</data>
    </edge>
    <edge source="MYS" target="CIV">
      <data key="d0">27461060</data>
    </edge>
    <edge source="MYS" target="KOR">
      <data key="d0">5959357612</data>
    </edge>
    <edge source="MYS" target="LBN">
      <data key="d0">93862072</data>
    </edge>
    <edge source="MYS" target="MDG">
      <data key="d0">67627411</data>
    </edge>
    <edge source="MYS" target="MWI">
      <data key="d0">4055480</data>
    </edge>
    <edge source="MYS" target="MRT">
      <data key="d0">70497467</data>
    </edge>
    <edge source="MYS" target="MUS">
      <data key="d0">131343839</data>
    </edge>
    <edge source="MYS" target="MOZ">
      <data key="d0">41845549</data>
    </edge>
    <edge source="MYS" target="OMN">
      <data key="d0">172376420</data>
    </edge>
    <edge source="MYS" target="RUS">
      <data key="d0">528681915</data>
    </edge>
    <edge source="MYS" target="SEN">
      <data key="d0">14122315</data>
    </edge>
    <edge source="MYS" target="IND">
      <data key="d0">4813934506</data>
    </edge>
    <edge source="MYS" target="ZAF">
      <data key="d0">560771863</data>
    </edge>
    <edge source="MYS" target="UGA">
      <data key="d0">10848224</data>
    </edge>
    <edge source="MYS" target="EGY">
      <data key="d0">804406157</data>
    </edge>
    <edge source="MYS" target="GBR">
      <data key="d0">1992839381</data>
    </edge>
    <edge source="MYS" target="TZA">
      <data key="d0">66854282</data>
    </edge>
    <edge source="MYS" target="BRA">
      <data key="d0">635137628</data>
    </edge>
    <edge source="MYS" target="CZE">
      <data key="d0">176349340</data>
    </edge>
    <edge source="MYS" target="DNK">
      <data key="d0">160078250</data>
    </edge>
    <edge source="MYS" target="GRC">
      <data key="d0">126068529</data>
    </edge>
    <edge source="MYS" target="HUN">
      <data key="d0">179975555</data>
    </edge>
    <edge source="MYS" target="ITA">
      <data key="d0">799503927</data>
    </edge>
    <edge source="MYS" target="KAZ">
      <data key="d0">25890769</data>
    </edge>
    <edge source="MYS" target="MEX">
      <data key="d0">1220949447</data>
    </edge>
    <edge source="MYS" target="MAR">
      <data key="d0">42791369</data>
    </edge>
    <edge source="MYS" target="NOR">
      <data key="d0">89010881</data>
    </edge>
    <edge source="MYS" target="PER">
      <data key="d0">57274217</data>
    </edge>
    <edge source="MYS" target="POL">
      <data key="d0">228855666</data>
    </edge>
    <edge source="MYS" target="PRT">
      <data key="d0">116924531</data>
    </edge>
    <edge source="MYS" target="ROU">
      <data key="d0">49737946</data>
    </edge>
    <edge source="MYS" target="ESP">
      <data key="d0">445421072</data>
    </edge>
    <edge source="MYS" target="SWE">
      <data key="d0">231851138</data>
    </edge>
    <edge source="MYS" target="TUN">
      <data key="d0">48112535</data>
    </edge>
    <edge source="MYS" target="TUR">
      <data key="d0">474982062</data>
    </edge>
    <edge source="MYS" target="CHL">
      <data key="d0">64373850</data>
    </edge>
    <edge source="MYS" target="COL">
      <data key="d0">68265591</data>
    </edge>
    <edge source="MYS" target="ETH">
      <data key="d0">19309269</data>
    </edge>
    <edge source="MYS" target="FIN">
      <data key="d0">445724057</data>
    </edge>
    <edge source="MYS" target="PSE">
      <data key="d0">124668</data>
    </edge>
    <edge source="MYS" target="IRL">
      <data key="d0">258868194</data>
    </edge>
    <edge source="MYS" target="LVA">
      <data key="d0">25724180</data>
    </edge>
    <edge source="MYS" target="NAM">
      <data key="d0">9816587</data>
    </edge>
    <edge source="MYS" target="NER">
      <data key="d0">10409187</data>
    </edge>
    <edge source="MYS" target="AZE">
      <data key="d0">1600954</data>
    </edge>
    <edge source="MYS" target="ARG">
      <data key="d0">129568244</data>
    </edge>
    <edge source="MYS" target="AUT">
      <data key="d0">68372843</data>
    </edge>
    <edge source="MYS" target="BGR">
      <data key="d0">27761716</data>
    </edge>
    <edge source="MYS" target="HRV">
      <data key="d0">21916611</data>
    </edge>
    <edge source="MYS" target="EST">
      <data key="d0">15897247</data>
    </edge>
    <edge source="MYS" target="HND">
      <data key="d0">12640833</data>
    </edge>
    <edge source="MYS" target="JAM">
      <data key="d0">11164823</data>
    </edge>
    <edge source="MYS" target="LTU">
      <data key="d0">11949434</data>
    </edge>
    <edge source="MYS" target="PRY">
      <data key="d0">3217529</data>
    </edge>
    <edge source="MYS" target="ZWE">
      <data key="d0">3886391</data>
    </edge>
    <edge source="MYS" target="URY">
      <data key="d0">16882278</data>
    </edge>
    <edge source="MYS" target="ARM">
      <data key="d0">1008181</data>
    </edge>
    <edge source="MYS" target="BLR">
      <data key="d0">6123400</data>
    </edge>
    <edge source="MYS" target="ECU">
      <data key="d0">11953640</data>
    </edge>
    <edge source="MYS" target="SLV">
      <data key="d0">12797089</data>
    </edge>
    <edge source="MYS" target="GTM">
      <data key="d0">18527189</data>
    </edge>
    <edge source="MYS" target="KGZ">
      <data key="d0">1736885</data>
    </edge>
    <edge source="MYS" target="MDA">
      <data key="d0">211600</data>
    </edge>
    <edge source="MYS" target="SVN">
      <data key="d0">15446342</data>
    </edge>
    <edge source="MYS" target="UKR">
      <data key="d0">470323475</data>
    </edge>
    <edge source="MYS" target="CRI">
      <data key="d0">35206874</data>
    </edge>
    <edge source="MYS" target="SRB">
      <data key="d0">8944369</data>
    </edge>
    <edge source="MYS" target="SVK">
      <data key="d0">113977704</data>
    </edge>
    <edge source="MYS" target="BWA">
      <data key="d0">7122876</data>
    </edge>
    <edge source="MYS" target="CAF">
      <data key="d0">675427</data>
    </edge>
    <edge source="MYS" target="NIC">
      <data key="d0">5739409</data>
    </edge>
    <edge source="MYS" target="BOL">
      <data key="d0">1497089</data>
    </edge>
    <edge source="MYS" target="BDI">
      <data key="d0">58631</data>
    </edge>
    <edge source="MYS" target="BFA">
      <data key="d0">391597</data>
    </edge>
    <edge source="MAR" target="BEL">
      <data key="d0">252950319</data>
    </edge>
    <edge source="MAR" target="FRA">
      <data key="d0">3508681948</data>
    </edge>
    <edge source="MAR" target="MRT">
      <data key="d0">46048347</data>
    </edge>
    <edge source="MAR" target="ESP">
      <data key="d0">2934466705</data>
    </edge>
    <edge source="MAR" target="AUT">
      <data key="d0">69370513</data>
    </edge>
    <edge source="MAR" target="CAN">
      <data key="d0">51668004</data>
    </edge>
    <edge source="MAR" target="HKG">
      <data key="d0">8566233</data>
    </edge>
    <edge source="MAR" target="NLD">
      <data key="d0">364102914</data>
    </edge>
    <edge source="MAR" target="PRT">
      <data key="d0">172810821</data>
    </edge>
    <edge source="MAR" target="SAU">
      <data key="d0">29480874</data>
    </edge>
    <edge source="MAR" target="SEN">
      <data key="d0">86153247</data>
    </edge>
    <edge source="MAR" target="VNM">
      <data key="d0">2438646</data>
    </edge>
    <edge source="MAR" target="ARE">
      <data key="d0">34022070</data>
    </edge>
    <edge source="MAR" target="TUN">
      <data key="d0">90886075</data>
    </edge>
    <edge source="MAR" target="USA">
      <data key="d0">443301569</data>
    </edge>
    <edge source="MAR" target="AUS">
      <data key="d0">24358560</data>
    </edge>
    <edge source="MAR" target="CMR">
      <data key="d0">19196463</data>
    </edge>
    <edge source="MAR" target="CAF">
      <data key="d0">826927</data>
    </edge>
    <edge source="MAR" target="BEN">
      <data key="d0">17232959</data>
    </edge>
    <edge source="MAR" target="ECU">
      <data key="d0">114104</data>
    </edge>
    <edge source="MAR" target="GMB">
      <data key="d0">16483353</data>
    </edge>
    <edge source="MAR" target="GHA">
      <data key="d0">36903931</data>
    </edge>
    <edge source="MAR" target="CIV">
      <data key="d0">37312035</data>
    </edge>
    <edge source="MAR" target="JOR">
      <data key="d0">39365722</data>
    </edge>
    <edge source="MAR" target="LBN">
      <data key="d0">35188430</data>
    </edge>
    <edge source="MAR" target="MUS">
      <data key="d0">5752390</data>
    </edge>
    <edge source="MAR" target="OMN">
      <data key="d0">1511063</data>
    </edge>
    <edge source="MAR" target="NER">
      <data key="d0">8004421</data>
    </edge>
    <edge source="MAR" target="PAK">
      <data key="d0">186848421</data>
    </edge>
    <edge source="MAR" target="ZAF">
      <data key="d0">9633685</data>
    </edge>
    <edge source="MAR" target="TGO">
      <data key="d0">22087607</data>
    </edge>
    <edge source="MAR" target="EGY">
      <data key="d0">106460024</data>
    </edge>
    <edge source="MAR" target="BFA">
      <data key="d0">19219927</data>
    </edge>
    <edge source="MAR" target="ALB">
      <data key="d0">688592</data>
    </edge>
    <edge source="MAR" target="DZA">
      <data key="d0">132041481</data>
    </edge>
    <edge source="MAR" target="BOL">
      <data key="d0">62736</data>
    </edge>
    <edge source="MAR" target="BRA">
      <data key="d0">291141564</data>
    </edge>
    <edge source="MAR" target="BGR">
      <data key="d0">17756331</data>
    </edge>
    <edge source="MAR" target="CHL">
      <data key="d0">1474295</data>
    </edge>
    <edge source="MAR" target="CHN">
      <data key="d0">150214314</data>
    </edge>
    <edge source="MAR" target="COL">
      <data key="d0">12354768</data>
    </edge>
    <edge source="MAR" target="CRI">
      <data key="d0">248405</data>
    </edge>
    <edge source="MAR" target="HRV">
      <data key="d0">16015126</data>
    </edge>
    <edge source="MAR" target="CZE">
      <data key="d0">8032085</data>
    </edge>
    <edge source="MAR" target="DNK">
      <data key="d0">11829035</data>
    </edge>
    <edge source="MAR" target="SLV">
      <data key="d0">746690</data>
    </edge>
    <edge source="MAR" target="EST">
      <data key="d0">897206</data>
    </edge>
    <edge source="MAR" target="FIN">
      <data key="d0">9190791</data>
    </edge>
    <edge source="MAR" target="GEO">
      <data key="d0">122748</data>
    </edge>
    <edge source="MAR" target="PSE">
      <data key="d0">229877</data>
    </edge>
    <edge source="MAR" target="DEU">
      <data key="d0">476393186</data>
    </edge>
    <edge source="MAR" target="GRC">
      <data key="d0">103431401</data>
    </edge>
    <edge source="MAR" target="HND">
      <data key="d0">299328</data>
    </edge>
    <edge source="MAR" target="HUN">
      <data key="d0">4130253</data>
    </edge>
    <edge source="MAR" target="IRL">
      <data key="d0">22066806</data>
    </edge>
    <edge source="MAR" target="ITA">
      <data key="d0">657859166</data>
    </edge>
    <edge source="MAR" target="JPN">
      <data key="d0">165040021</data>
    </edge>
    <edge source="MAR" target="KAZ">
      <data key="d0">296478</data>
    </edge>
    <edge source="MAR" target="LVA">
      <data key="d0">20416111</data>
    </edge>
    <edge source="MAR" target="LTU">
      <data key="d0">15754948</data>
    </edge>
    <edge source="MAR" target="MYS">
      <data key="d0">2031802</data>
    </edge>
    <edge source="MAR" target="MEX">
      <data key="d0">19053948</data>
    </edge>
    <edge source="MAR" target="MOZ">
      <data key="d0">295089</data>
    </edge>
    <edge source="MAR" target="NAM">
      <data key="d0">10107456</data>
    </edge>
    <edge source="MAR" target="PAN">
      <data key="d0">4591861</data>
    </edge>
    <edge source="MAR" target="PHL">
      <data key="d0">1375916</data>
    </edge>
    <edge source="MAR" target="POL">
      <data key="d0">46655576</data>
    </edge>
    <edge source="MAR" target="ROU">
      <data key="d0">11852964</data>
    </edge>
    <edge source="MAR" target="RUS">
      <data key="d0">189504453</data>
    </edge>
    <edge source="MAR" target="SRB">
      <data key="d0">1240709</data>
    </edge>
    <edge source="MAR" target="SGP">
      <data key="d0">214265325</data>
    </edge>
    <edge source="MAR" target="SVK">
      <data key="d0">32169650</data>
    </edge>
    <edge source="MAR" target="SVN">
      <data key="d0">13031218</data>
    </edge>
    <edge source="MAR" target="SWE">
      <data key="d0">20147788</data>
    </edge>
    <edge source="MAR" target="CHE">
      <data key="d0">191190868</data>
    </edge>
    <edge source="MAR" target="THA">
      <data key="d0">27727112</data>
    </edge>
    <edge source="MAR" target="TUR">
      <data key="d0">177584458</data>
    </edge>
    <edge source="MAR" target="UKR">
      <data key="d0">261620</data>
    </edge>
    <edge source="MAR" target="MKD">
      <data key="d0">513622</data>
    </edge>
    <edge source="MAR" target="GBR">
      <data key="d0">468567135</data>
    </edge>
    <edge source="MAR" target="TZA">
      <data key="d0">264528</data>
    </edge>
    <edge source="MAR" target="AZE">
      <data key="d0">5122971</data>
    </edge>
    <edge source="MAR" target="ARG">
      <data key="d0">50546954</data>
    </edge>
    <edge source="MAR" target="GTM">
      <data key="d0">37134</data>
    </edge>
    <edge source="MAR" target="KOR">
      <data key="d0">49814020</data>
    </edge>
    <edge source="MAR" target="NOR">
      <data key="d0">42916545</data>
    </edge>
    <edge source="MAR" target="PER">
      <data key="d0">15134208</data>
    </edge>
    <edge source="MAR" target="BWA">
      <data key="d0">46737</data>
    </edge>
    <edge source="MAR" target="LKA">
      <data key="d0">1871482</data>
    </edge>
    <edge source="MAR" target="IND">
      <data key="d0">728435772</data>
    </edge>
    <edge source="MAR" target="BLR">
      <data key="d0">742615</data>
    </edge>
    <edge source="MAR" target="IDN">
      <data key="d0">7400743</data>
    </edge>
    <edge source="MAR" target="MDG">
      <data key="d0">1465341</data>
    </edge>
    <edge source="MAR" target="UGA">
      <data key="d0">66322</data>
    </edge>
    <edge source="MAR" target="NZL">
      <data key="d0">38577406</data>
    </edge>
    <edge source="MAR" target="URY">
      <data key="d0">14384133</data>
    </edge>
    <edge source="MAR" target="PRY">
      <data key="d0">3538674</data>
    </edge>
    <edge source="MAR" target="ETH">
      <data key="d0">20294014</data>
    </edge>
    <edge source="MAR" target="BDI">
      <data key="d0">25212</data>
    </edge>
    <edge source="NOR" target="AUT">
      <data key="d0">604929881</data>
    </edge>
    <edge source="NOR" target="DNK">
      <data key="d0">4494009819</data>
    </edge>
    <edge source="NOR" target="EST">
      <data key="d0">156857321</data>
    </edge>
    <edge source="NOR" target="FIN">
      <data key="d0">1338399860</data>
    </edge>
    <edge source="NOR" target="DEU">
      <data key="d0">13604402685</data>
    </edge>
    <edge source="NOR" target="IRL">
      <data key="d0">1147029204</data>
    </edge>
    <edge source="NOR" target="NLD">
      <data key="d0">12940991887</data>
    </edge>
    <edge source="NOR" target="POL">
      <data key="d0">1310354532</data>
    </edge>
    <edge source="NOR" target="SRB">
      <data key="d0">7560932</data>
    </edge>
    <edge source="NOR" target="SWE">
      <data key="d0">6429528800</data>
    </edge>
    <edge source="NOR" target="GBR">
      <data key="d0">25778599922</data>
    </edge>
    <edge source="NOR" target="ARG">
      <data key="d0">11640749</data>
    </edge>
    <edge source="NOR" target="AUS">
      <data key="d0">195269318</data>
    </edge>
    <edge source="NOR" target="BEL">
      <data key="d0">2739115920</data>
    </edge>
    <edge source="NOR" target="BRA">
      <data key="d0">439804307</data>
    </edge>
    <edge source="NOR" target="CHN">
      <data key="d0">2318715510</data>
    </edge>
    <edge source="NOR" target="CZE">
      <data key="d0">918618249</data>
    </edge>
    <edge source="NOR" target="FRA">
      <data key="d0">9042895647</data>
    </edge>
    <edge source="NOR" target="GEO">
      <data key="d0">2455018</data>
    </edge>
    <edge source="NOR" target="GHA">
      <data key="d0">9578595</data>
    </edge>
    <edge source="NOR" target="GRC">
      <data key="d0">221986706</data>
    </edge>
    <edge source="NOR" target="HKG">
      <data key="d0">186560047</data>
    </edge>
    <edge source="NOR" target="HUN">
      <data key="d0">75912342</data>
    </edge>
    <edge source="NOR" target="IDN">
      <data key="d0">48961749</data>
    </edge>
    <edge source="NOR" target="ITA">
      <data key="d0">3358998459</data>
    </edge>
    <edge source="NOR" target="CIV">
      <data key="d0">11884632</data>
    </edge>
    <edge source="NOR" target="JPN">
      <data key="d0">1250668095</data>
    </edge>
    <edge source="NOR" target="KOR">
      <data key="d0">2295861649</data>
    </edge>
    <edge source="NOR" target="LVA">
      <data key="d0">155598024</data>
    </edge>
    <edge source="NOR" target="MYS">
      <data key="d0">129418721</data>
    </edge>
    <edge source="NOR" target="MEX">
      <data key="d0">77496555</data>
    </edge>
    <edge source="NOR" target="PRT">
      <data key="d0">884380804</data>
    </edge>
    <edge source="NOR" target="ROU">
      <data key="d0">168578224</data>
    </edge>
    <edge source="NOR" target="RUS">
      <data key="d0">891600525</data>
    </edge>
    <edge source="NOR" target="SGP">
      <data key="d0">1106575961</data>
    </edge>
    <edge source="NOR" target="VNM">
      <data key="d0">93045336</data>
    </edge>
    <edge source="NOR" target="ZAF">
      <data key="d0">104868704</data>
    </edge>
    <edge source="NOR" target="ESP">
      <data key="d0">2567689540</data>
    </edge>
    <edge source="NOR" target="CHE">
      <data key="d0">609618720</data>
    </edge>
    <edge source="NOR" target="THA">
      <data key="d0">85971888</data>
    </edge>
    <edge source="NOR" target="UKR">
      <data key="d0">220286644</data>
    </edge>
    <edge source="NOR" target="USA">
      <data key="d0">5637753831</data>
    </edge>
    <edge source="NOR" target="CAN">
      <data key="d0">2567149093</data>
    </edge>
    <edge source="NOR" target="KAZ">
      <data key="d0">378301807</data>
    </edge>
    <edge source="NOR" target="KGZ">
      <data key="d0">1976668</data>
    </edge>
    <edge source="NOR" target="MAR">
      <data key="d0">41793691</data>
    </edge>
    <edge source="NOR" target="SAU">
      <data key="d0">105226690</data>
    </edge>
    <edge source="NOR" target="TUR">
      <data key="d0">651691619</data>
    </edge>
    <edge source="NOR" target="EGY">
      <data key="d0">101626645</data>
    </edge>
    <edge source="NOR" target="AZE">
      <data key="d0">11548591</data>
    </edge>
    <edge source="NOR" target="ARM">
      <data key="d0">71894</data>
    </edge>
    <edge source="NOR" target="BGR">
      <data key="d0">20273062</data>
    </edge>
    <edge source="NOR" target="BLR">
      <data key="d0">54499627</data>
    </edge>
    <edge source="NOR" target="CMR">
      <data key="d0">8011262</data>
    </edge>
    <edge source="NOR" target="CHL">
      <data key="d0">47209131</data>
    </edge>
    <edge source="NOR" target="COL">
      <data key="d0">15396471</data>
    </edge>
    <edge source="NOR" target="CRI">
      <data key="d0">427625</data>
    </edge>
    <edge source="NOR" target="HRV">
      <data key="d0">48481051</data>
    </edge>
    <edge source="NOR" target="BEN">
      <data key="d0">475837</data>
    </edge>
    <edge source="NOR" target="SLV">
      <data key="d0">350810</data>
    </edge>
    <edge source="NOR" target="ETH">
      <data key="d0">1757912</data>
    </edge>
    <edge source="NOR" target="ISR">
      <data key="d0">81349786</data>
    </edge>
    <edge source="NOR" target="JAM">
      <data key="d0">20608189</data>
    </edge>
    <edge source="NOR" target="JOR">
      <data key="d0">5235351</data>
    </edge>
    <edge source="NOR" target="LBN">
      <data key="d0">6763163</data>
    </edge>
    <edge source="NOR" target="LTU">
      <data key="d0">186667149</data>
    </edge>
    <edge source="NOR" target="MUS">
      <data key="d0">1651135</data>
    </edge>
    <edge source="NOR" target="MDA">
      <data key="d0">4658241</data>
    </edge>
    <edge source="NOR" target="OMN">
      <data key="d0">11982285</data>
    </edge>
    <edge source="NOR" target="NZL">
      <data key="d0">13208743</data>
    </edge>
    <edge source="NOR" target="NER">
      <data key="d0">1206952</data>
    </edge>
    <edge source="NOR" target="PAK">
      <data key="d0">10241184</data>
    </edge>
    <edge source="NOR" target="PAN">
      <data key="d0">5185812</data>
    </edge>
    <edge source="NOR" target="PHL">
      <data key="d0">26727144</data>
    </edge>
    <edge source="NOR" target="IND">
      <data key="d0">512058950</data>
    </edge>
    <edge source="NOR" target="SVK">
      <data key="d0">37704363</data>
    </edge>
    <edge source="NOR" target="SVN">
      <data key="d0">19463481</data>
    </edge>
    <edge source="NOR" target="TGO">
      <data key="d0">3793135</data>
    </edge>
    <edge source="NOR" target="ARE">
      <data key="d0">351660319</data>
    </edge>
    <edge source="NOR" target="TUN">
      <data key="d0">10423634</data>
    </edge>
    <edge source="NOR" target="UGA">
      <data key="d0">2926304</data>
    </edge>
    <edge source="NOR" target="URY">
      <data key="d0">4367446</data>
    </edge>
    <edge source="NOR" target="ZWE">
      <data key="d0">275467</data>
    </edge>
    <edge source="NOR" target="LKA">
      <data key="d0">4267772</data>
    </edge>
    <edge source="NOR" target="BDI">
      <data key="d0">118059</data>
    </edge>
    <edge source="NOR" target="GMB">
      <data key="d0">1200554</data>
    </edge>
    <edge source="NOR" target="DZA">
      <data key="d0">19991977</data>
    </edge>
    <edge source="NOR" target="MDG">
      <data key="d0">189848</data>
    </edge>
    <edge source="NOR" target="MKD">
      <data key="d0">1246417</data>
    </edge>
    <edge source="NOR" target="ECU">
      <data key="d0">11421198</data>
    </edge>
    <edge source="NOR" target="GTM">
      <data key="d0">19587959</data>
    </edge>
    <edge source="NOR" target="HND">
      <data key="d0">17404702</data>
    </edge>
    <edge source="NOR" target="PER">
      <data key="d0">11895595</data>
    </edge>
    <edge source="NOR" target="TZA">
      <data key="d0">43506255</data>
    </edge>
    <edge source="NOR" target="PRY">
      <data key="d0">206990</data>
    </edge>
    <edge source="NOR" target="ALB">
      <data key="d0">1188826</data>
    </edge>
    <edge source="NOR" target="BOL">
      <data key="d0">3620613</data>
    </edge>
    <edge source="NOR" target="NAM">
      <data key="d0">7662973</data>
    </edge>
    <edge source="NOR" target="NIC">
      <data key="d0">762875</data>
    </edge>
    <edge source="NOR" target="BFA">
      <data key="d0">263567</data>
    </edge>
    <edge source="NOR" target="SEN">
      <data key="d0">1123280</data>
    </edge>
    <edge source="NOR" target="MRT">
      <data key="d0">898662</data>
    </edge>
    <edge source="NOR" target="MOZ">
      <data key="d0">824139</data>
    </edge>
    <edge source="NOR" target="BWA">
      <data key="d0">833210</data>
    </edge>
    <edge source="NOR" target="KHM">
      <data key="d0">316000</data>
    </edge>
    <edge source="NOR" target="MWI">
      <data key="d0">342613</data>
    </edge>
    <edge source="NOR" target="PSE">
      <data key="d0">19493</data>
    </edge>
    <edge source="ARE" target="AUS">
      <data key="d0">136544769</data>
    </edge>
    <edge source="ARE" target="FRA">
      <data key="d0">244053401</data>
    </edge>
    <edge source="ARE" target="DEU">
      <data key="d0">265656887</data>
    </edge>
    <edge source="ARE" target="GRC">
      <data key="d0">26481493</data>
    </edge>
    <edge source="ARE" target="HKG">
      <data key="d0">1107445156</data>
    </edge>
    <edge source="ARE" target="JOR">
      <data key="d0">225734585</data>
    </edge>
    <edge source="ARE" target="MYS">
      <data key="d0">100546865</data>
    </edge>
    <edge source="ARE" target="MAR">
      <data key="d0">170162019</data>
    </edge>
    <edge source="ARE" target="OMN">
      <data key="d0">1393401650</data>
    </edge>
    <edge source="ARE" target="NLD">
      <data key="d0">205816487</data>
    </edge>
    <edge source="ARE" target="PAK">
      <data key="d0">1050676875</data>
    </edge>
    <edge source="ARE" target="PHL">
      <data key="d0">45098913</data>
    </edge>
    <edge source="ARE" target="RUS">
      <data key="d0">247471113</data>
    </edge>
    <edge source="ARE" target="SAU">
      <data key="d0">2186226769</data>
    </edge>
    <edge source="ARE" target="SGP">
      <data key="d0">543537295</data>
    </edge>
    <edge source="ARE" target="ZAF">
      <data key="d0">159222709</data>
    </edge>
    <edge source="ARE" target="TUR">
      <data key="d0">151800961</data>
    </edge>
    <edge source="ARE" target="GBR">
      <data key="d0">409760765</data>
    </edge>
    <edge source="ARE" target="USA">
      <data key="d0">892690558</data>
    </edge>
    <edge source="ARE" target="ALB">
      <data key="d0">3514049</data>
    </edge>
    <edge source="ARE" target="AZE">
      <data key="d0">156442020</data>
    </edge>
    <edge source="ARE" target="ARG">
      <data key="d0">4193461</data>
    </edge>
    <edge source="ARE" target="BRA">
      <data key="d0">69461521</data>
    </edge>
    <edge source="ARE" target="ETH">
      <data key="d0">184180507</data>
    </edge>
    <edge source="ARE" target="GEO">
      <data key="d0">33088538</data>
    </edge>
    <edge source="ARE" target="CIV">
      <data key="d0">34348265</data>
    </edge>
    <edge source="ARE" target="KAZ">
      <data key="d0">168547825</data>
    </edge>
    <edge source="ARE" target="KGZ">
      <data key="d0">17999295</data>
    </edge>
    <edge source="ARE" target="LBN">
      <data key="d0">515906796</data>
    </edge>
    <edge source="ARE" target="NZL">
      <data key="d0">45875360</data>
    </edge>
    <edge source="ARE" target="IND">
      <data key="d0">7085840193</data>
    </edge>
    <edge source="ARE" target="VNM">
      <data key="d0">110506612</data>
    </edge>
    <edge source="ARE" target="TUN">
      <data key="d0">67353804</data>
    </edge>
    <edge source="ARE" target="EGY">
      <data key="d0">469957936</data>
    </edge>
    <edge source="ARE" target="TZA">
      <data key="d0">429725440</data>
    </edge>
    <edge source="ARE" target="DZA">
      <data key="d0">295030696</data>
    </edge>
    <edge source="ARE" target="AUT">
      <data key="d0">19031437</data>
    </edge>
    <edge source="ARE" target="ARM">
      <data key="d0">67446643</data>
    </edge>
    <edge source="ARE" target="BDI">
      <data key="d0">8599783</data>
    </edge>
    <edge source="ARE" target="CMR">
      <data key="d0">98889771</data>
    </edge>
    <edge source="ARE" target="CAN">
      <data key="d0">40388176</data>
    </edge>
    <edge source="ARE" target="LKA">
      <data key="d0">105029769</data>
    </edge>
    <edge source="ARE" target="CHN">
      <data key="d0">411226061</data>
    </edge>
    <edge source="ARE" target="BEN">
      <data key="d0">57924071</data>
    </edge>
    <edge source="ARE" target="DNK">
      <data key="d0">19178774</data>
    </edge>
    <edge source="ARE" target="GMB">
      <data key="d0">18530208</data>
    </edge>
    <edge source="ARE" target="GHA">
      <data key="d0">103402149</data>
    </edge>
    <edge source="ARE" target="JPN">
      <data key="d0">82003448</data>
    </edge>
    <edge source="ARE" target="KOR">
      <data key="d0">73221835</data>
    </edge>
    <edge source="ARE" target="MDG">
      <data key="d0">25064228</data>
    </edge>
    <edge source="ARE" target="MUS">
      <data key="d0">20080537</data>
    </edge>
    <edge source="ARE" target="MOZ">
      <data key="d0">68828361</data>
    </edge>
    <edge source="ARE" target="SEN">
      <data key="d0">109708660</data>
    </edge>
    <edge source="ARE" target="THA">
      <data key="d0">260797564</data>
    </edge>
    <edge source="ARE" target="UGA">
      <data key="d0">43269836</data>
    </edge>
    <edge source="ARE" target="BEL">
      <data key="d0">937342314</data>
    </edge>
    <edge source="ARE" target="ITA">
      <data key="d0">394668687</data>
    </edge>
    <edge source="ARE" target="MEX">
      <data key="d0">8570520</data>
    </edge>
    <edge source="ARE" target="POL">
      <data key="d0">11018142</data>
    </edge>
    <edge source="ARE" target="PRT">
      <data key="d0">6572445</data>
    </edge>
    <edge source="ARE" target="ROU">
      <data key="d0">45892888</data>
    </edge>
    <edge source="ARE" target="ESP">
      <data key="d0">58092843</data>
    </edge>
    <edge source="ARE" target="CHE">
      <data key="d0">395294035</data>
    </edge>
    <edge source="ARE" target="UKR">
      <data key="d0">60194198</data>
    </edge>
    <edge source="ARE" target="BWA">
      <data key="d0">4283515</data>
    </edge>
    <edge source="ARE" target="KHM">
      <data key="d0">3300971</data>
    </edge>
    <edge source="ARE" target="PSE">
      <data key="d0">680392</data>
    </edge>
    <edge source="ARE" target="GTM">
      <data key="d0">583978</data>
    </edge>
    <edge source="ARE" target="IDN">
      <data key="d0">45544791</data>
    </edge>
    <edge source="ARE" target="IRL">
      <data key="d0">9119426</data>
    </edge>
    <edge source="ARE" target="MRT">
      <data key="d0">77796943</data>
    </edge>
    <edge source="ARE" target="NAM">
      <data key="d0">59990666</data>
    </edge>
    <edge source="ARE" target="NOR">
      <data key="d0">10417872</data>
    </edge>
    <edge source="ARE" target="ZWE">
      <data key="d0">16596775</data>
    </edge>
    <edge source="ARE" target="SWE">
      <data key="d0">14681445</data>
    </edge>
    <edge source="ARE" target="TGO">
      <data key="d0">19623045</data>
    </edge>
    <edge source="ARE" target="BGR">
      <data key="d0">13378555</data>
    </edge>
    <edge source="ARE" target="COL">
      <data key="d0">3566469</data>
    </edge>
    <edge source="ARE" target="CZE">
      <data key="d0">13937444</data>
    </edge>
    <edge source="ARE" target="HUN">
      <data key="d0">9939185</data>
    </edge>
    <edge source="ARE" target="MDA">
      <data key="d0">713220</data>
    </edge>
    <edge source="ARE" target="NER">
      <data key="d0">15213224</data>
    </edge>
    <edge source="ARE" target="PAN">
      <data key="d0">2436890</data>
    </edge>
    <edge source="ARE" target="LTU">
      <data key="d0">12291731</data>
    </edge>
    <edge source="ARE" target="ECU">
      <data key="d0">5536352</data>
    </edge>
    <edge source="ARE" target="HND">
      <data key="d0">943223</data>
    </edge>
    <edge source="ARE" target="CHL">
      <data key="d0">4057700</data>
    </edge>
    <edge source="ARE" target="FIN">
      <data key="d0">76232409</data>
    </edge>
    <edge source="ARE" target="SVK">
      <data key="d0">1892511</data>
    </edge>
    <edge source="ARE" target="CRI">
      <data key="d0">2581564</data>
    </edge>
    <edge source="ARE" target="EST">
      <data key="d0">3502352</data>
    </edge>
    <edge source="ARE" target="LVA">
      <data key="d0">4967954</data>
    </edge>
    <edge source="ARE" target="MWI">
      <data key="d0">12415627</data>
    </edge>
    <edge source="ARE" target="PER">
      <data key="d0">1610786</data>
    </edge>
    <edge source="ARE" target="HRV">
      <data key="d0">3482360</data>
    </edge>
    <edge source="ARE" target="JAM">
      <data key="d0">1092385</data>
    </edge>
    <edge source="ARE" target="BFA">
      <data key="d0">3450856</data>
    </edge>
    <edge source="ARE" target="NIC">
      <data key="d0">575768</data>
    </edge>
    <edge source="ARE" target="SVN">
      <data key="d0">4768359</data>
    </edge>
    <edge source="ARE" target="URY">
      <data key="d0">2674766</data>
    </edge>
    <edge source="ARE" target="BLR">
      <data key="d0">1582715</data>
    </edge>
    <edge source="ARE" target="CAF">
      <data key="d0">2464986</data>
    </edge>
    <edge source="ARE" target="SRB">
      <data key="d0">1970256</data>
    </edge>
    <edge source="ARE" target="MKD">
      <data key="d0">1332990</data>
    </edge>
    <edge source="ARE" target="SLV">
      <data key="d0">250990</data>
    </edge>
    <edge source="ARE" target="PRY">
      <data key="d0">681327</data>
    </edge>
    <edge source="ARE" target="BOL">
      <data key="d0">525841</data>
    </edge>
    <edge source="URY" target="ARG">
      <data key="d0">346637922</data>
    </edge>
    <edge source="URY" target="BRA">
      <data key="d0">1098134114</data>
    </edge>
    <edge source="URY" target="CHL">
      <data key="d0">81007271</data>
    </edge>
    <edge source="URY" target="CHN">
      <data key="d0">235069984</data>
    </edge>
    <edge source="URY" target="ECU">
      <data key="d0">12204826</data>
    </edge>
    <edge source="URY" target="DEU">
      <data key="d0">158316083</data>
    </edge>
    <edge source="URY" target="IRL">
      <data key="d0">10254964</data>
    </edge>
    <edge source="URY" target="ITA">
      <data key="d0">115070769</data>
    </edge>
    <edge source="URY" target="JPN">
      <data key="d0">5078569</data>
    </edge>
    <edge source="URY" target="JOR">
      <data key="d0">22708442</data>
    </edge>
    <edge source="URY" target="LBN">
      <data key="d0">17264504</data>
    </edge>
    <edge source="URY" target="MYS">
      <data key="d0">12078445</data>
    </edge>
    <edge source="URY" target="MEX">
      <data key="d0">134746088</data>
    </edge>
    <edge source="URY" target="PRY">
      <data key="d0">85331029</data>
    </edge>
    <edge source="URY" target="ESP">
      <data key="d0">150875179</data>
    </edge>
    <edge source="URY" target="ARE">
      <data key="d0">7709612</data>
    </edge>
    <edge source="URY" target="TUN">
      <data key="d0">3903828</data>
    </edge>
    <edge source="URY" target="UKR">
      <data key="d0">1690331</data>
    </edge>
    <edge source="URY" target="EGY">
      <data key="d0">51009336</data>
    </edge>
    <edge source="URY" target="GBR">
      <data key="d0">141614538</data>
    </edge>
    <edge source="URY" target="USA">
      <data key="d0">187511722</data>
    </edge>
    <edge source="URY" target="ALB">
      <data key="d0">506018</data>
    </edge>
    <edge source="URY" target="DZA">
      <data key="d0">26804036</data>
    </edge>
    <edge source="URY" target="BEL">
      <data key="d0">19827652</data>
    </edge>
    <edge source="URY" target="CAN">
      <data key="d0">36697379</data>
    </edge>
    <edge source="URY" target="COL">
      <data key="d0">12622514</data>
    </edge>
    <edge source="URY" target="CRI">
      <data key="d0">2333723</data>
    </edge>
    <edge source="URY" target="HRV">
      <data key="d0">4416350</data>
    </edge>
    <edge source="URY" target="CZE">
      <data key="d0">1628889</data>
    </edge>
    <edge source="URY" target="DNK">
      <data key="d0">4304222</data>
    </edge>
    <edge source="URY" target="EST">
      <data key="d0">508020</data>
    </edge>
    <edge source="URY" target="FIN">
      <data key="d0">5260609</data>
    </edge>
    <edge source="URY" target="FRA">
      <data key="d0">28278914</data>
    </edge>
    <edge source="URY" target="GMB">
      <data key="d0">2156904</data>
    </edge>
    <edge source="URY" target="GHA">
      <data key="d0">2066858</data>
    </edge>
    <edge source="URY" target="GRC">
      <data key="d0">868661</data>
    </edge>
    <edge source="URY" target="HND">
      <data key="d0">1082037</data>
    </edge>
    <edge source="URY" target="HKG">
      <data key="d0">77606144</data>
    </edge>
    <edge source="URY" target="ISR">
      <data key="d0">60215065</data>
    </edge>
    <edge source="URY" target="CIV">
      <data key="d0">14793712</data>
    </edge>
    <edge source="URY" target="KAZ">
      <data key="d0">65888</data>
    </edge>
    <edge source="URY" target="MRT">
      <data key="d0">520111</data>
    </edge>
    <edge source="URY" target="OMN">
      <data key="d0">2494818</data>
    </edge>
    <edge source="URY" target="NAM">
      <data key="d0">615637</data>
    </edge>
    <edge source="URY" target="NLD">
      <data key="d0">121180340</data>
    </edge>
    <edge source="URY" target="NOR">
      <data key="d0">33703174</data>
    </edge>
    <edge source="URY" target="PAN">
      <data key="d0">5899378</data>
    </edge>
    <edge source="URY" target="PER">
      <data key="d0">55056029</data>
    </edge>
    <edge source="URY" target="PRT">
      <data key="d0">21966904</data>
    </edge>
    <edge source="URY" target="RUS">
      <data key="d0">217618484</data>
    </edge>
    <edge source="URY" target="SAU">
      <data key="d0">11607546</data>
    </edge>
    <edge source="URY" target="SEN">
      <data key="d0">22054834</data>
    </edge>
    <edge source="URY" target="SRB">
      <data key="d0">402282</data>
    </edge>
    <edge source="URY" target="SGP">
      <data key="d0">13950819</data>
    </edge>
    <edge source="URY" target="VNM">
      <data key="d0">23292532</data>
    </edge>
    <edge source="URY" target="ZAF">
      <data key="d0">28792109</data>
    </edge>
    <edge source="URY" target="SWE">
      <data key="d0">32323761</data>
    </edge>
    <edge source="URY" target="CHE">
      <data key="d0">11015495</data>
    </edge>
    <edge source="URY" target="TUR">
      <data key="d0">40183724</data>
    </edge>
    <edge source="URY" target="MKD">
      <data key="d0">228645</data>
    </edge>
    <edge source="URY" target="BOL">
      <data key="d0">13173835</data>
    </edge>
    <edge source="URY" target="CMR">
      <data key="d0">7057765</data>
    </edge>
    <edge source="URY" target="GEO">
      <data key="d0">1339000</data>
    </edge>
    <edge source="URY" target="KOR">
      <data key="d0">26254411</data>
    </edge>
    <edge source="URY" target="MDG">
      <data key="d0">84058</data>
    </edge>
    <edge source="URY" target="MUS">
      <data key="d0">57500</data>
    </edge>
    <edge source="URY" target="MAR">
      <data key="d0">13791666</data>
    </edge>
    <edge source="URY" target="MOZ">
      <data key="d0">98060</data>
    </edge>
    <edge source="URY" target="NER">
      <data key="d0">2826561</data>
    </edge>
    <edge source="URY" target="PAK">
      <data key="d0">5212061</data>
    </edge>
    <edge source="URY" target="PHL">
      <data key="d0">8895004</data>
    </edge>
    <edge source="URY" target="IND">
      <data key="d0">10421635</data>
    </edge>
    <edge source="URY" target="THA">
      <data key="d0">32286586</data>
    </edge>
    <edge source="URY" target="TGO">
      <data key="d0">1199305</data>
    </edge>
    <edge source="URY" target="AUS">
      <data key="d0">807919</data>
    </edge>
    <edge source="URY" target="LKA">
      <data key="d0">16543</data>
    </edge>
    <edge source="URY" target="BEN">
      <data key="d0">1955233</data>
    </edge>
    <edge source="URY" target="HUN">
      <data key="d0">213424</data>
    </edge>
    <edge source="URY" target="LTU">
      <data key="d0">724417</data>
    </edge>
    <edge source="URY" target="MDA">
      <data key="d0">65000</data>
    </edge>
    <edge source="URY" target="SVN">
      <data key="d0">99122</data>
    </edge>
    <edge source="URY" target="SLV">
      <data key="d0">685819</data>
    </edge>
    <edge source="URY" target="GTM">
      <data key="d0">4266424</data>
    </edge>
    <edge source="URY" target="JAM">
      <data key="d0">539522</data>
    </edge>
    <edge source="URY" target="LVA">
      <data key="d0">60078</data>
    </edge>
    <edge source="URY" target="NIC">
      <data key="d0">963801</data>
    </edge>
    <edge source="URY" target="POL">
      <data key="d0">5549609</data>
    </edge>
    <edge source="URY" target="IDN">
      <data key="d0">3162613</data>
    </edge>
    <edge source="URY" target="BFA">
      <data key="d0">81880</data>
    </edge>
    <edge source="URY" target="BLR">
      <data key="d0">51600</data>
    </edge>
    <edge source="URY" target="BGR">
      <data key="d0">3221116</data>
    </edge>
    <edge source="URY" target="ROU">
      <data key="d0">1857660</data>
    </edge>
    <edge source="URY" target="UGA">
      <data key="d0">178696</data>
    </edge>
    <edge source="URY" target="AUT">
      <data key="d0">141521</data>
    </edge>
    <edge source="URY" target="NZL">
      <data key="d0">87332</data>
    </edge>
    <edge source="URY" target="AZE">
      <data key="d0">121615</data>
    </edge>
    <edge source="URY" target="BWA">
      <data key="d0">110710</data>
    </edge>
    <edge source="URY" target="ETH">
      <data key="d0">128380</data>
    </edge>
    <edge source="URY" target="ZWE">
      <data key="d0">71974</data>
    </edge>
    <edge source="URY" target="ARM">
      <data key="d0">10268</data>
    </edge>
    <edge source="NLD" target="ALB">
      <data key="d0">59739016</data>
    </edge>
    <edge source="NLD" target="DZA">
      <data key="d0">461312470</data>
    </edge>
    <edge source="NLD" target="AZE">
      <data key="d0">110040347</data>
    </edge>
    <edge source="NLD" target="ARG">
      <data key="d0">350079154</data>
    </edge>
    <edge source="NLD" target="AUS">
      <data key="d0">1403116958</data>
    </edge>
    <edge source="NLD" target="AUT">
      <data key="d0">5008659365</data>
    </edge>
    <edge source="NLD" target="ARM">
      <data key="d0">51679869</data>
    </edge>
    <edge source="NLD" target="BEL">
      <data key="d0">38750809731</data>
    </edge>
    <edge source="NLD" target="BRA">
      <data key="d0">1325202990</data>
    </edge>
    <edge source="NLD" target="BGR">
      <data key="d0">489788791</data>
    </edge>
    <edge source="NLD" target="BLR">
      <data key="d0">273785112</data>
    </edge>
    <edge source="NLD" target="CMR">
      <data key="d0">100530102</data>
    </edge>
    <edge source="NLD" target="CAN">
      <data key="d0">1421478876</data>
    </edge>
    <edge source="NLD" target="LKA">
      <data key="d0">51671493</data>
    </edge>
    <edge source="NLD" target="CHL">
      <data key="d0">307284447</data>
    </edge>
    <edge source="NLD" target="CHN">
      <data key="d0">6111568747</data>
    </edge>
    <edge source="NLD" target="COL">
      <data key="d0">239743011</data>
    </edge>
    <edge source="NLD" target="CRI">
      <data key="d0">122056519</data>
    </edge>
    <edge source="NLD" target="HRV">
      <data key="d0">597762720</data>
    </edge>
    <edge source="NLD" target="CZE">
      <data key="d0">4808574465</data>
    </edge>
    <edge source="NLD" target="DNK">
      <data key="d0">4876198225</data>
    </edge>
    <edge source="NLD" target="ECU">
      <data key="d0">142060680</data>
    </edge>
    <edge source="NLD" target="ETH">
      <data key="d0">73989038</data>
    </edge>
    <edge source="NLD" target="EST">
      <data key="d0">308262542</data>
    </edge>
    <edge source="NLD" target="FIN">
      <data key="d0">3471808771</data>
    </edge>
    <edge source="NLD" target="FRA">
      <data key="d0">32355028923</data>
    </edge>
    <edge source="NLD" target="GEO">
      <data key="d0">58953472</data>
    </edge>
    <edge source="NLD" target="DEU">
      <data key="d0">80333939590</data>
    </edge>
    <edge source="NLD" target="GHA">
      <data key="d0">278640698</data>
    </edge>
    <edge source="NLD" target="GRC">
      <data key="d0">3198666875</data>
    </edge>
    <edge source="NLD" target="GTM">
      <data key="d0">65585252</data>
    </edge>
    <edge source="NLD" target="HND">
      <data key="d0">39718109</data>
    </edge>
    <edge source="NLD" target="HKG">
      <data key="d0">1535346482</data>
    </edge>
    <edge source="NLD" target="HUN">
      <data key="d0">2621631075</data>
    </edge>
    <edge source="NLD" target="IDN">
      <data key="d0">723008852</data>
    </edge>
    <edge source="NLD" target="IRL">
      <data key="d0">3143004878</data>
    </edge>
    <edge source="NLD" target="ISR">
      <data key="d0">1317448015</data>
    </edge>
    <edge source="NLD" target="ITA">
      <data key="d0">18195745880</data>
    </edge>
    <edge source="NLD" target="CIV">
      <data key="d0">256752898</data>
    </edge>
    <edge source="NLD" target="JPN">
      <data key="d0">3199657529</data>
    </edge>
    <edge source="NLD" target="KAZ">
      <data key="d0">440965070</data>
    </edge>
    <edge source="NLD" target="JOR">
      <data key="d0">255537609</data>
    </edge>
    <edge source="NLD" target="KOR">
      <data key="d0">2317262773</data>
    </edge>
    <edge source="NLD" target="LBN">
      <data key="d0">339721975</data>
    </edge>
    <edge source="NLD" target="LVA">
      <data key="d0">279173695</data>
    </edge>
    <edge source="NLD" target="LTU">
      <data key="d0">521108693</data>
    </edge>
    <edge source="NLD" target="MYS">
      <data key="d0">842302713</data>
    </edge>
    <edge source="NLD" target="MUS">
      <data key="d0">36521515</data>
    </edge>
    <edge source="NLD" target="MEX">
      <data key="d0">1913671739</data>
    </edge>
    <edge source="NLD" target="MDA">
      <data key="d0">59559025</data>
    </edge>
    <edge source="NLD" target="MAR">
      <data key="d0">926150818</data>
    </edge>
    <edge source="NLD" target="OMN">
      <data key="d0">283822773</data>
    </edge>
    <edge source="NLD" target="NIC">
      <data key="d0">9426529</data>
    </edge>
    <edge source="NLD" target="NER">
      <data key="d0">110989138</data>
    </edge>
    <edge source="NLD" target="NOR">
      <data key="d0">4064704742</data>
    </edge>
    <edge source="NLD" target="PAK">
      <data key="d0">405826275</data>
    </edge>
    <edge source="NLD" target="PAN">
      <data key="d0">77207953</data>
    </edge>
    <edge source="NLD" target="PER">
      <data key="d0">127361383</data>
    </edge>
    <edge source="NLD" target="PHL">
      <data key="d0">338669932</data>
    </edge>
    <edge source="NLD" target="POL">
      <data key="d0">7322495317</data>
    </edge>
    <edge source="NLD" target="PRT">
      <data key="d0">2994990521</data>
    </edge>
    <edge source="NLD" target="ROU">
      <data key="d0">1539270017</data>
    </edge>
    <edge source="NLD" target="RUS">
      <data key="d0">5620418165</data>
    </edge>
    <edge source="NLD" target="SAU">
      <data key="d0">1954955354</data>
    </edge>
    <edge source="NLD" target="SEN">
      <data key="d0">243651198</data>
    </edge>
    <edge source="NLD" target="SRB">
      <data key="d0">378262461</data>
    </edge>
    <edge source="NLD" target="IND">
      <data key="d0">2142664095</data>
    </edge>
    <edge source="NLD" target="SGP">
      <data key="d0">2657859585</data>
    </edge>
    <edge source="NLD" target="SVK">
      <data key="d0">1119965316</data>
    </edge>
    <edge source="NLD" target="SVN">
      <data key="d0">651119718</data>
    </edge>
    <edge source="NLD" target="ZAF">
      <data key="d0">1862205349</data>
    </edge>
    <edge source="NLD" target="ZWE">
      <data key="d0">21960352</data>
    </edge>
    <edge source="NLD" target="ESP">
      <data key="d0">13217267878</data>
    </edge>
    <edge source="NLD" target="SWE">
      <data key="d0">6218155771</data>
    </edge>
    <edge source="NLD" target="CHE">
      <data key="d0">6062634798</data>
    </edge>
    <edge source="NLD" target="THA">
      <data key="d0">879341885</data>
    </edge>
    <edge source="NLD" target="ARE">
      <data key="d0">2654395104</data>
    </edge>
    <edge source="NLD" target="TUN">
      <data key="d0">312956270</data>
    </edge>
    <edge source="NLD" target="TUR">
      <data key="d0">4373384470</data>
    </edge>
    <edge source="NLD" target="UGA">
      <data key="d0">35585282</data>
    </edge>
    <edge source="NLD" target="UKR">
      <data key="d0">918402816</data>
    </edge>
    <edge source="NLD" target="MKD">
      <data key="d0">103627628</data>
    </edge>
    <edge source="NLD" target="EGY">
      <data key="d0">1098338438</data>
    </edge>
    <edge source="NLD" target="GBR">
      <data key="d0">30289007688</data>
    </edge>
    <edge source="NLD" target="TZA">
      <data key="d0">84203902</data>
    </edge>
    <edge source="NLD" target="USA">
      <data key="d0">15809035719</data>
    </edge>
    <edge source="NLD" target="CAF">
      <data key="d0">25913185</data>
    </edge>
    <edge source="NLD" target="BEN">
      <data key="d0">234350247</data>
    </edge>
    <edge source="NLD" target="GMB">
      <data key="d0">34675561</data>
    </edge>
    <edge source="NLD" target="MRT">
      <data key="d0">184968408</data>
    </edge>
    <edge source="NLD" target="MOZ">
      <data key="d0">22657993</data>
    </edge>
    <edge source="NLD" target="NAM">
      <data key="d0">75168053</data>
    </edge>
    <edge source="NLD" target="NZL">
      <data key="d0">197954304</data>
    </edge>
    <edge source="NLD" target="VNM">
      <data key="d0">566159575</data>
    </edge>
    <edge source="NLD" target="TGO">
      <data key="d0">193557767</data>
    </edge>
    <edge source="NLD" target="BFA">
      <data key="d0">29425114</data>
    </edge>
    <edge source="NLD" target="BOL">
      <data key="d0">20605529</data>
    </edge>
    <edge source="NLD" target="BDI">
      <data key="d0">4982552</data>
    </edge>
    <edge source="NLD" target="SLV">
      <data key="d0">21077134</data>
    </edge>
    <edge source="NLD" target="PSE">
      <data key="d0">10506477</data>
    </edge>
    <edge source="NLD" target="JAM">
      <data key="d0">22173828</data>
    </edge>
    <edge source="NLD" target="MDG">
      <data key="d0">22884026</data>
    </edge>
    <edge source="NLD" target="MWI">
      <data key="d0">7983805</data>
    </edge>
    <edge source="NLD" target="URY">
      <data key="d0">58629766</data>
    </edge>
    <edge source="NLD" target="PRY">
      <data key="d0">18234948</data>
    </edge>
    <edge source="NLD" target="KHM">
      <data key="d0">4896046</data>
    </edge>
    <edge source="NLD" target="KGZ">
      <data key="d0">25362052</data>
    </edge>
    <edge source="NLD" target="BWA">
      <data key="d0">12258953</data>
    </edge>
    <edge source="UKR" target="FRA">
      <data key="d0">444064085</data>
    </edge>
    <edge source="UKR" target="DEU">
      <data key="d0">1244106886</data>
    </edge>
    <edge source="UKR" target="HKG">
      <data key="d0">84678040</data>
    </edge>
    <edge source="UKR" target="ITA">
      <data key="d0">1226558291</data>
    </edge>
    <edge source="UKR" target="JPN">
      <data key="d0">111107334</data>
    </edge>
    <edge source="UKR" target="KAZ">
      <data key="d0">1409702228</data>
    </edge>
    <edge source="UKR" target="MDA">
      <data key="d0">692636819</data>
    </edge>
    <edge source="UKR" target="POL">
      <data key="d0">1207225935</data>
    </edge>
    <edge source="UKR" target="RUS">
      <data key="d0">8394975353</data>
    </edge>
    <edge source="UKR" target="GBR">
      <data key="d0">343091563</data>
    </edge>
    <edge source="UKR" target="USA">
      <data key="d0">234611987</data>
    </edge>
    <edge source="UKR" target="AZE">
      <data key="d0">532562517</data>
    </edge>
    <edge source="UKR" target="ARM">
      <data key="d0">164188937</data>
    </edge>
    <edge source="UKR" target="BLR">
      <data key="d0">1245531035</data>
    </edge>
    <edge source="UKR" target="CHN">
      <data key="d0">1401525341</data>
    </edge>
    <edge source="UKR" target="GEO">
      <data key="d0">391632033</data>
    </edge>
    <edge source="UKR" target="JOR">
      <data key="d0">474307483</data>
    </edge>
    <edge source="UKR" target="KGZ">
      <data key="d0">82955602</data>
    </edge>
    <edge source="UKR" target="LTU">
      <data key="d0">193206209</data>
    </edge>
    <edge source="UKR" target="NZL">
      <data key="d0">3844301</data>
    </edge>
    <edge source="UKR" target="PAN">
      <data key="d0">34825197</data>
    </edge>
    <edge source="UKR" target="ROU">
      <data key="d0">319277619</data>
    </edge>
    <edge source="UKR" target="SRB">
      <data key="d0">133137358</data>
    </edge>
    <edge source="UKR" target="SGP">
      <data key="d0">129218614</data>
    </edge>
    <edge source="UKR" target="VNM">
      <data key="d0">243249145</data>
    </edge>
    <edge source="UKR" target="ALB">
      <data key="d0">76338848</data>
    </edge>
    <edge source="UKR" target="DZA">
      <data key="d0">245960770</data>
    </edge>
    <edge source="UKR" target="BRA">
      <data key="d0">115183109</data>
    </edge>
    <edge source="UKR" target="GMB">
      <data key="d0">1130833</data>
    </edge>
    <edge source="UKR" target="IDN">
      <data key="d0">303962593</data>
    </edge>
    <edge source="UKR" target="ISR">
      <data key="d0">393185235</data>
    </edge>
    <edge source="UKR" target="KOR">
      <data key="d0">562634663</data>
    </edge>
    <edge source="UKR" target="MRT">
      <data key="d0">13687740</data>
    </edge>
    <edge source="UKR" target="MEX">
      <data key="d0">141771866</data>
    </edge>
    <edge source="UKR" target="MAR">
      <data key="d0">126148981</data>
    </edge>
    <edge source="UKR" target="OMN">
      <data key="d0">14948280</data>
    </edge>
    <edge source="UKR" target="NER">
      <data key="d0">1024067</data>
    </edge>
    <edge source="UKR" target="PAK">
      <data key="d0">241964666</data>
    </edge>
    <edge source="UKR" target="PHL">
      <data key="d0">194308125</data>
    </edge>
    <edge source="UKR" target="SAU">
      <data key="d0">498158552</data>
    </edge>
    <edge source="UKR" target="SEN">
      <data key="d0">49131420</data>
    </edge>
    <edge source="UKR" target="IND">
      <data key="d0">1148299888</data>
    </edge>
    <edge source="UKR" target="ZAF">
      <data key="d0">30114650</data>
    </edge>
    <edge source="UKR" target="THA">
      <data key="d0">269119276</data>
    </edge>
    <edge source="UKR" target="ARE">
      <data key="d0">318035242</data>
    </edge>
    <edge source="UKR" target="TUR">
      <data key="d0">2125100289</data>
    </edge>
    <edge source="UKR" target="EGY">
      <data key="d0">1003894022</data>
    </edge>
    <edge source="UKR" target="TZA">
      <data key="d0">7555436</data>
    </edge>
    <edge source="UKR" target="ARG">
      <data key="d0">13716581</data>
    </edge>
    <edge source="UKR" target="CAN">
      <data key="d0">60783993</data>
    </edge>
    <edge source="UKR" target="EST">
      <data key="d0">77510194</data>
    </edge>
    <edge source="UKR" target="AUS">
      <data key="d0">17419897</data>
    </edge>
    <edge source="UKR" target="AUT">
      <data key="d0">325728169</data>
    </edge>
    <edge source="UKR" target="BEL">
      <data key="d0">278977918</data>
    </edge>
    <edge source="UKR" target="BGR">
      <data key="d0">394831413</data>
    </edge>
    <edge source="UKR" target="CAF">
      <data key="d0">458520</data>
    </edge>
    <edge source="UKR" target="LKA">
      <data key="d0">24257839</data>
    </edge>
    <edge source="UKR" target="HRV">
      <data key="d0">14915834</data>
    </edge>
    <edge source="UKR" target="CZE">
      <data key="d0">340333497</data>
    </edge>
    <edge source="UKR" target="BEN">
      <data key="d0">14075928</data>
    </edge>
    <edge source="UKR" target="DNK">
      <data key="d0">122311084</data>
    </edge>
    <edge source="UKR" target="ECU">
      <data key="d0">19202299</data>
    </edge>
    <edge source="UKR" target="ETH">
      <data key="d0">43381428</data>
    </edge>
    <edge source="UKR" target="PSE">
      <data key="d0">620284</data>
    </edge>
    <edge source="UKR" target="GHA">
      <data key="d0">36716875</data>
    </edge>
    <edge source="UKR" target="GRC">
      <data key="d0">100309331</data>
    </edge>
    <edge source="UKR" target="HUN">
      <data key="d0">729965983</data>
    </edge>
    <edge source="UKR" target="LBN">
      <data key="d0">693701263</data>
    </edge>
    <edge source="UKR" target="LVA">
      <data key="d0">177846095</data>
    </edge>
    <edge source="UKR" target="MDG">
      <data key="d0">509098</data>
    </edge>
    <edge source="UKR" target="MYS">
      <data key="d0">47128153</data>
    </edge>
    <edge source="UKR" target="MOZ">
      <data key="d0">1400168</data>
    </edge>
    <edge source="UKR" target="NLD">
      <data key="d0">594159844</data>
    </edge>
    <edge source="UKR" target="PRT">
      <data key="d0">63198939</data>
    </edge>
    <edge source="UKR" target="SVK">
      <data key="d0">432738055</data>
    </edge>
    <edge source="UKR" target="SVN">
      <data key="d0">10997024</data>
    </edge>
    <edge source="UKR" target="ESP">
      <data key="d0">569642169</data>
    </edge>
    <edge source="UKR" target="CHE">
      <data key="d0">438482048</data>
    </edge>
    <edge source="UKR" target="TUN">
      <data key="d0">188829698</data>
    </edge>
    <edge source="UKR" target="UGA">
      <data key="d0">11290281</data>
    </edge>
    <edge source="UKR" target="MKD">
      <data key="d0">42259797</data>
    </edge>
    <edge source="UKR" target="CMR">
      <data key="d0">17638991</data>
    </edge>
    <edge source="UKR" target="CHL">
      <data key="d0">10321861</data>
    </edge>
    <edge source="UKR" target="FIN">
      <data key="d0">37180775</data>
    </edge>
    <edge source="UKR" target="MUS">
      <data key="d0">28296</data>
    </edge>
    <edge source="UKR" target="NOR">
      <data key="d0">153779980</data>
    </edge>
    <edge source="UKR" target="SWE">
      <data key="d0">81060205</data>
    </edge>
    <edge source="UKR" target="IRL">
      <data key="d0">3439225</data>
    </edge>
    <edge source="UKR" target="PER">
      <data key="d0">9134782</data>
    </edge>
    <edge source="UKR" target="COL">
      <data key="d0">34383176</data>
    </edge>
    <edge source="UKR" target="CIV">
      <data key="d0">28223504</data>
    </edge>
    <edge source="UKR" target="BFA">
      <data key="d0">5276062</data>
    </edge>
    <edge source="UKR" target="CRI">
      <data key="d0">184098</data>
    </edge>
    <edge source="UKR" target="SLV">
      <data key="d0">2340000</data>
    </edge>
    <edge source="UKR" target="GTM">
      <data key="d0">3081424</data>
    </edge>
    <edge source="UKR" target="HND">
      <data key="d0">3666713</data>
    </edge>
    <edge source="UKR" target="NIC">
      <data key="d0">2832039</data>
    </edge>
    <edge source="UKR" target="TGO">
      <data key="d0">5749225</data>
    </edge>
    <edge source="UKR" target="URY">
      <data key="d0">5057248</data>
    </edge>
    <edge source="UKR" target="NAM">
      <data key="d0">10356192</data>
    </edge>
    <edge source="UKR" target="BWA">
      <data key="d0">25752</data>
    </edge>
    <edge source="EGY" target="BEL">
      <data key="d0">388780456</data>
    </edge>
    <edge source="EGY" target="FRA">
      <data key="d0">663949983</data>
    </edge>
    <edge source="EGY" target="DEU">
      <data key="d0">460373413</data>
    </edge>
    <edge source="EGY" target="GHA">
      <data key="d0">60319773</data>
    </edge>
    <edge source="EGY" target="ITA">
      <data key="d0">1577656853</data>
    </edge>
    <edge source="EGY" target="JOR">
      <data key="d0">842040731</data>
    </edge>
    <edge source="EGY" target="LBN">
      <data key="d0">415853738</data>
    </edge>
    <edge source="EGY" target="RUS">
      <data key="d0">170041516</data>
    </edge>
    <edge source="EGY" target="SAU">
      <data key="d0">1367471519</data>
    </edge>
    <edge source="EGY" target="VNM">
      <data key="d0">26262284</data>
    </edge>
    <edge source="EGY" target="ARE">
      <data key="d0">508475095</data>
    </edge>
    <edge source="EGY" target="TUR">
      <data key="d0">703377561</data>
    </edge>
    <edge source="EGY" target="GBR">
      <data key="d0">867553959</data>
    </edge>
    <edge source="EGY" target="USA">
      <data key="d0">1633649549</data>
    </edge>
    <edge source="EGY" target="CHN">
      <data key="d0">974193745</data>
    </edge>
    <edge source="EGY" target="HKG">
      <data key="d0">16485993</data>
    </edge>
    <edge source="EGY" target="JPN">
      <data key="d0">104453940</data>
    </edge>
    <edge source="EGY" target="OMN">
      <data key="d0">124456938</data>
    </edge>
    <edge source="EGY" target="TUN">
      <data key="d0">254146091</data>
    </edge>
    <edge source="EGY" target="ALB">
      <data key="d0">14322774</data>
    </edge>
    <edge source="EGY" target="DZA">
      <data key="d0">380389835</data>
    </edge>
    <edge source="EGY" target="AZE">
      <data key="d0">2166524</data>
    </edge>
    <edge source="EGY" target="AUS">
      <data key="d0">18900764</data>
    </edge>
    <edge source="EGY" target="CMR">
      <data key="d0">19975455</data>
    </edge>
    <edge source="EGY" target="CAN">
      <data key="d0">62359828</data>
    </edge>
    <edge source="EGY" target="LKA">
      <data key="d0">15737052</data>
    </edge>
    <edge source="EGY" target="BEN">
      <data key="d0">7995451</data>
    </edge>
    <edge source="EGY" target="ETH">
      <data key="d0">41691877</data>
    </edge>
    <edge source="EGY" target="GMB">
      <data key="d0">6132530</data>
    </edge>
    <edge source="EGY" target="PSE">
      <data key="d0">87637104</data>
    </edge>
    <edge source="EGY" target="ISR">
      <data key="d0">61866856</data>
    </edge>
    <edge source="EGY" target="CIV">
      <data key="d0">21768638</data>
    </edge>
    <edge source="EGY" target="MYS">
      <data key="d0">26401429</data>
    </edge>
    <edge source="EGY" target="MRT">
      <data key="d0">5262564</data>
    </edge>
    <edge source="EGY" target="MUS">
      <data key="d0">22089993</data>
    </edge>
    <edge source="EGY" target="MAR">
      <data key="d0">353254052</data>
    </edge>
    <edge source="EGY" target="MOZ">
      <data key="d0">20182041</data>
    </edge>
    <edge source="EGY" target="PAK">
      <data key="d0">126683546</data>
    </edge>
    <edge source="EGY" target="SEN">
      <data key="d0">22466733</data>
    </edge>
    <edge source="EGY" target="IND">
      <data key="d0">1452958532</data>
    </edge>
    <edge source="EGY" target="SGP">
      <data key="d0">65663205</data>
    </edge>
    <edge source="EGY" target="ZAF">
      <data key="d0">29003746</data>
    </edge>
    <edge source="EGY" target="ZWE">
      <data key="d0">3007101</data>
    </edge>
    <edge source="EGY" target="ESP">
      <data key="d0">1585441411</data>
    </edge>
    <edge source="EGY" target="CHE">
      <data key="d0">28163569</data>
    </edge>
    <edge source="EGY" target="UGA">
      <data key="d0">18357495</data>
    </edge>
    <edge source="EGY" target="UKR">
      <data key="d0">77881201</data>
    </edge>
    <edge source="EGY" target="TZA">
      <data key="d0">17349400</data>
    </edge>
    <edge source="EGY" target="GRC">
      <data key="d0">249832068</data>
    </edge>
    <edge source="EGY" target="NLD">
      <data key="d0">498840649</data>
    </edge>
    <edge source="EGY" target="POL">
      <data key="d0">26408303</data>
    </edge>
    <edge source="EGY" target="ARM">
      <data key="d0">2285696</data>
    </edge>
    <edge source="EGY" target="BGR">
      <data key="d0">40412019</data>
    </edge>
    <edge source="EGY" target="BDI">
      <data key="d0">12885206</data>
    </edge>
    <edge source="EGY" target="HRV">
      <data key="d0">14318225</data>
    </edge>
    <edge source="EGY" target="EST">
      <data key="d0">3360903</data>
    </edge>
    <edge source="EGY" target="GEO">
      <data key="d0">9910550</data>
    </edge>
    <edge source="EGY" target="KOR">
      <data key="d0">127437282</data>
    </edge>
    <edge source="EGY" target="MWI">
      <data key="d0">1119587</data>
    </edge>
    <edge source="EGY" target="MDA">
      <data key="d0">317063</data>
    </edge>
    <edge source="EGY" target="NAM">
      <data key="d0">258390</data>
    </edge>
    <edge source="EGY" target="NZL">
      <data key="d0">1249972</data>
    </edge>
    <edge source="EGY" target="NER">
      <data key="d0">490966</data>
    </edge>
    <edge source="EGY" target="PHL">
      <data key="d0">12687080</data>
    </edge>
    <edge source="EGY" target="PRT">
      <data key="d0">63555472</data>
    </edge>
    <edge source="EGY" target="ROU">
      <data key="d0">57589917</data>
    </edge>
    <edge source="EGY" target="SRB">
      <data key="d0">2590862</data>
    </edge>
    <edge source="EGY" target="SVN">
      <data key="d0">23409341</data>
    </edge>
    <edge source="EGY" target="SWE">
      <data key="d0">37302939</data>
    </edge>
    <edge source="EGY" target="THA">
      <data key="d0">65646077</data>
    </edge>
    <edge source="EGY" target="TGO">
      <data key="d0">2992951</data>
    </edge>
    <edge source="EGY" target="BFA">
      <data key="d0">4232252</data>
    </edge>
    <edge source="EGY" target="ARG">
      <data key="d0">22421450</data>
    </edge>
    <edge source="EGY" target="AUT">
      <data key="d0">9089272</data>
    </edge>
    <edge source="EGY" target="BRA">
      <data key="d0">44891226</data>
    </edge>
    <edge source="EGY" target="BLR">
      <data key="d0">1515662</data>
    </edge>
    <edge source="EGY" target="CAF">
      <data key="d0">340910</data>
    </edge>
    <edge source="EGY" target="CHL">
      <data key="d0">2951167</data>
    </edge>
    <edge source="EGY" target="CZE">
      <data key="d0">33828539</data>
    </edge>
    <edge source="EGY" target="DNK">
      <data key="d0">13001651</data>
    </edge>
    <edge source="EGY" target="FIN">
      <data key="d0">14223251</data>
    </edge>
    <edge source="EGY" target="GTM">
      <data key="d0">2156300</data>
    </edge>
    <edge source="EGY" target="HUN">
      <data key="d0">9652260</data>
    </edge>
    <edge source="EGY" target="IDN">
      <data key="d0">95264540</data>
    </edge>
    <edge source="EGY" target="IRL">
      <data key="d0">29216616</data>
    </edge>
    <edge source="EGY" target="JAM">
      <data key="d0">72927</data>
    </edge>
    <edge source="EGY" target="KAZ">
      <data key="d0">6061135</data>
    </edge>
    <edge source="EGY" target="LVA">
      <data key="d0">6363438</data>
    </edge>
    <edge source="EGY" target="LTU">
      <data key="d0">11379339</data>
    </edge>
    <edge source="EGY" target="MDG">
      <data key="d0">897273</data>
    </edge>
    <edge source="EGY" target="MEX">
      <data key="d0">65107425</data>
    </edge>
    <edge source="EGY" target="NOR">
      <data key="d0">16655294</data>
    </edge>
    <edge source="EGY" target="MKD">
      <data key="d0">867240</data>
    </edge>
    <edge source="EGY" target="URY">
      <data key="d0">3122713</data>
    </edge>
    <edge source="EGY" target="COL">
      <data key="d0">4917178</data>
    </edge>
    <edge source="EGY" target="ECU">
      <data key="d0">1252626</data>
    </edge>
    <edge source="EGY" target="PRY">
      <data key="d0">633242</data>
    </edge>
    <edge source="EGY" target="PAN">
      <data key="d0">5409336</data>
    </edge>
    <edge source="EGY" target="PER">
      <data key="d0">1838136</data>
    </edge>
    <edge source="EGY" target="CRI">
      <data key="d0">255269</data>
    </edge>
    <edge source="EGY" target="SLV">
      <data key="d0">112444</data>
    </edge>
    <edge source="EGY" target="HND">
      <data key="d0">93646</data>
    </edge>
    <edge source="EGY" target="BWA">
      <data key="d0">134945</data>
    </edge>
    <edge source="EGY" target="KGZ">
      <data key="d0">84393</data>
    </edge>
    <edge source="SVN" target="ALB">
      <data key="d0">55766463</data>
    </edge>
    <edge source="SVN" target="AUT">
      <data key="d0">1745020453</data>
    </edge>
    <edge source="SVN" target="HRV">
      <data key="d0">1728519621</data>
    </edge>
    <edge source="SVN" target="CZE">
      <data key="d0">538433826</data>
    </edge>
    <edge source="SVN" target="HUN">
      <data key="d0">639527574</data>
    </edge>
    <edge source="SVN" target="ITA">
      <data key="d0">2593149243</data>
    </edge>
    <edge source="SVN" target="JPN">
      <data key="d0">23086169</data>
    </edge>
    <edge source="SVN" target="LBN">
      <data key="d0">3294529</data>
    </edge>
    <edge source="SVN" target="SRB">
      <data key="d0">893069981</data>
    </edge>
    <edge source="SVN" target="MKD">
      <data key="d0">224122865</data>
    </edge>
    <edge source="SVN" target="GBR">
      <data key="d0">528875594</data>
    </edge>
    <edge source="SVN" target="AUS">
      <data key="d0">29399938</data>
    </edge>
    <edge source="SVN" target="BEL">
      <data key="d0">248398521</data>
    </edge>
    <edge source="SVN" target="BGR">
      <data key="d0">172022736</data>
    </edge>
    <edge source="SVN" target="DNK">
      <data key="d0">184280179</data>
    </edge>
    <edge source="SVN" target="FRA">
      <data key="d0">1899625203</data>
    </edge>
    <edge source="SVN" target="DEU">
      <data key="d0">4409679445</data>
    </edge>
    <edge source="SVN" target="GRC">
      <data key="d0">103791832</data>
    </edge>
    <edge source="SVN" target="LTU">
      <data key="d0">83030786</data>
    </edge>
    <edge source="SVN" target="NLD">
      <data key="d0">354916474</data>
    </edge>
    <edge source="SVN" target="POL">
      <data key="d0">652972656</data>
    </edge>
    <edge source="SVN" target="ROU">
      <data key="d0">335456838</data>
    </edge>
    <edge source="SVN" target="RUS">
      <data key="d0">732687069</data>
    </edge>
    <edge source="SVN" target="SVK">
      <data key="d0">382675016</data>
    </edge>
    <edge source="SVN" target="VNM">
      <data key="d0">7013648</data>
    </edge>
    <edge source="SVN" target="SWE">
      <data key="d0">200623259</data>
    </edge>
    <edge source="SVN" target="CHE">
      <data key="d0">225363468</data>
    </edge>
    <edge source="SVN" target="UKR">
      <data key="d0">229062906</data>
    </edge>
    <edge source="SVN" target="EST">
      <data key="d0">29400780</data>
    </edge>
    <edge source="SVN" target="ISR">
      <data key="d0">23562274</data>
    </edge>
    <edge source="SVN" target="KAZ">
      <data key="d0">63885579</data>
    </edge>
    <edge source="SVN" target="KOR">
      <data key="d0">24339442</data>
    </edge>
    <edge source="SVN" target="MRT">
      <data key="d0">1313638</data>
    </edge>
    <edge source="SVN" target="PRT">
      <data key="d0">63748766</data>
    </edge>
    <edge source="SVN" target="SEN">
      <data key="d0">448421</data>
    </edge>
    <edge source="SVN" target="SGP">
      <data key="d0">18802645</data>
    </edge>
    <edge source="SVN" target="ZAF">
      <data key="d0">23666099</data>
    </edge>
    <edge source="SVN" target="ESP">
      <data key="d0">264616875</data>
    </edge>
    <edge source="SVN" target="ARG">
      <data key="d0">4456371</data>
    </edge>
    <edge source="SVN" target="CAN">
      <data key="d0">56686051</data>
    </edge>
    <edge source="SVN" target="NOR">
      <data key="d0">52015581</data>
    </edge>
    <edge source="SVN" target="USA">
      <data key="d0">292557255</data>
    </edge>
    <edge source="SVN" target="HKG">
      <data key="d0">20259619</data>
    </edge>
    <edge source="SVN" target="JOR">
      <data key="d0">7280623</data>
    </edge>
    <edge source="SVN" target="THA">
      <data key="d0">17361382</data>
    </edge>
    <edge source="SVN" target="TUR">
      <data key="d0">208289614</data>
    </edge>
    <edge source="SVN" target="BRA">
      <data key="d0">34076468</data>
    </edge>
    <edge source="SVN" target="CHL">
      <data key="d0">5115311</data>
    </edge>
    <edge source="SVN" target="CHN">
      <data key="d0">90430505</data>
    </edge>
    <edge source="SVN" target="ECU">
      <data key="d0">1346754</data>
    </edge>
    <edge source="SVN" target="ARE">
      <data key="d0">32281622</data>
    </edge>
    <edge source="SVN" target="IRL">
      <data key="d0">22008620</data>
    </edge>
    <edge source="SVN" target="AZE">
      <data key="d0">8815893</data>
    </edge>
    <edge source="SVN" target="BLR">
      <data key="d0">43828390</data>
    </edge>
    <edge source="SVN" target="COL">
      <data key="d0">6577444</data>
    </edge>
    <edge source="SVN" target="HND">
      <data key="d0">136018</data>
    </edge>
    <edge source="SVN" target="MYS">
      <data key="d0">15510461</data>
    </edge>
    <edge source="SVN" target="MAR">
      <data key="d0">8606933</data>
    </edge>
    <edge source="SVN" target="NZL">
      <data key="d0">2255824</data>
    </edge>
    <edge source="SVN" target="NIC">
      <data key="d0">60476</data>
    </edge>
    <edge source="SVN" target="PAK">
      <data key="d0">24221511</data>
    </edge>
    <edge source="SVN" target="ARM">
      <data key="d0">11488956</data>
    </edge>
    <edge source="SVN" target="GEO">
      <data key="d0">8400473</data>
    </edge>
    <edge source="SVN" target="KGZ">
      <data key="d0">4228343</data>
    </edge>
    <edge source="SVN" target="LVA">
      <data key="d0">29165330</data>
    </edge>
    <edge source="SVN" target="MDA">
      <data key="d0">15474571</data>
    </edge>
    <edge source="SVN" target="FIN">
      <data key="d0">65887309</data>
    </edge>
    <edge source="SVN" target="MEX">
      <data key="d0">41965151</data>
    </edge>
    <edge source="SVN" target="IND">
      <data key="d0">106289320</data>
    </edge>
    <edge source="SVN" target="DZA">
      <data key="d0">122621811</data>
    </edge>
    <edge source="SVN" target="MDG">
      <data key="d0">156388</data>
    </edge>
    <edge source="SVN" target="SAU">
      <data key="d0">42319530</data>
    </edge>
    <edge source="SVN" target="TUN">
      <data key="d0">25019733</data>
    </edge>
    <edge source="SVN" target="EGY">
      <data key="d0">56576373</data>
    </edge>
    <edge source="SVN" target="IDN">
      <data key="d0">16272134</data>
    </edge>
    <edge source="SVN" target="OMN">
      <data key="d0">2371878</data>
    </edge>
    <edge source="SVN" target="PER">
      <data key="d0">1247420</data>
    </edge>
    <edge source="SVN" target="PHL">
      <data key="d0">2009640</data>
    </edge>
    <edge source="SVN" target="TZA">
      <data key="d0">76892</data>
    </edge>
    <edge source="SVN" target="URY">
      <data key="d0">696935</data>
    </edge>
    <edge source="SVN" target="GHA">
      <data key="d0">5299523</data>
    </edge>
    <edge source="SVN" target="PAN">
      <data key="d0">2060307</data>
    </edge>
    <edge source="SVN" target="LKA">
      <data key="d0">3780459</data>
    </edge>
    <edge source="SVN" target="ETH">
      <data key="d0">277355</data>
    </edge>
    <edge source="SVN" target="GTM">
      <data key="d0">108885</data>
    </edge>
    <edge source="SVN" target="BOL">
      <data key="d0">352331</data>
    </edge>
    <edge source="SVN" target="CMR">
      <data key="d0">278528</data>
    </edge>
    <edge source="SVN" target="CIV">
      <data key="d0">288304</data>
    </edge>
    <edge source="SVN" target="PRY">
      <data key="d0">241069</data>
    </edge>
    <edge source="SVN" target="MUS">
      <data key="d0">14810591</data>
    </edge>
    <edge source="SVN" target="UGA">
      <data key="d0">3959104</data>
    </edge>
    <edge source="SVN" target="PSE">
      <data key="d0">22781</data>
    </edge>
    <edge source="SVN" target="CRI">
      <data key="d0">1040181</data>
    </edge>
    <edge source="SVN" target="NAM">
      <data key="d0">10584</data>
    </edge>
    <edge source="SVN" target="NER">
      <data key="d0">49700</data>
    </edge>
    <edge source="SVN" target="BFA">
      <data key="d0">13207</data>
    </edge>
    <edge source="SVN" target="BDI">
      <data key="d0">86547</data>
    </edge>
    <edge source="SVN" target="KHM">
      <data key="d0">267032</data>
    </edge>
    <edge source="SVN" target="JAM">
      <data key="d0">312600</data>
    </edge>
    <edge source="CAF" target="CMR">
      <data key="d0">1095427</data>
    </edge>
    <edge source="CAF" target="FRA">
      <data key="d0">7373602</data>
    </edge>
    <edge source="CAF" target="CHE">
      <data key="d0">821728</data>
    </edge>
    <edge source="CAF" target="BEL">
      <data key="d0">46895069</data>
    </edge>
    <edge source="CAF" target="CHN">
      <data key="d0">7538523</data>
    </edge>
    <edge source="CAF" target="DNK">
      <data key="d0">198688</data>
    </edge>
    <edge source="CAF" target="DEU">
      <data key="d0">6814978</data>
    </edge>
    <edge source="CAF" target="GHA">
      <data key="d0">14741</data>
    </edge>
    <edge source="CAF" target="HKG">
      <data key="d0">27387</data>
    </edge>
    <edge source="CAF" target="ITA">
      <data key="d0">1276224</data>
    </edge>
    <edge source="CAF" target="JPN">
      <data key="d0">86414</data>
    </edge>
    <edge source="CAF" target="LBN">
      <data key="d0">97949</data>
    </edge>
    <edge source="CAF" target="MYS">
      <data key="d0">65407</data>
    </edge>
    <edge source="CAF" target="MAR">
      <data key="d0">131615</data>
    </edge>
    <edge source="CAF" target="NLD">
      <data key="d0">28383</data>
    </edge>
    <edge source="CAF" target="PRT">
      <data key="d0">171918</data>
    </edge>
    <edge source="CAF" target="RUS">
      <data key="d0">10658</data>
    </edge>
    <edge source="CAF" target="IND">
      <data key="d0">278681</data>
    </edge>
    <edge source="CAF" target="VNM">
      <data key="d0">39863</data>
    </edge>
    <edge source="CAF" target="ESP">
      <data key="d0">886745</data>
    </edge>
    <edge source="CAF" target="TUN">
      <data key="d0">34134</data>
    </edge>
    <edge source="CAF" target="GBR">
      <data key="d0">292312</data>
    </edge>
    <edge source="CAF" target="USA">
      <data key="d0">807120</data>
    </edge>
    <edge source="CAF" target="SAU">
      <data key="d0">2304979</data>
    </edge>
    <edge source="CAF" target="ZAF">
      <data key="d0">209264</data>
    </edge>
    <edge source="CAF" target="ISR">
      <data key="d0">117658</data>
    </edge>
    <edge source="CAF" target="BEN">
      <data key="d0">15375</data>
    </edge>
    <edge source="GMB" target="SEN">
      <data key="d0">18520453</data>
    </edge>
    <edge source="GMB" target="CHN">
      <data key="d0">1265282</data>
    </edge>
    <edge source="GMB" target="DNK">
      <data key="d0">461634</data>
    </edge>
    <edge source="GMB" target="FRA">
      <data key="d0">6330540</data>
    </edge>
    <edge source="GMB" target="DEU">
      <data key="d0">32230</data>
    </edge>
    <edge source="GMB" target="GHA">
      <data key="d0">92519</data>
    </edge>
    <edge source="GMB" target="HKG">
      <data key="d0">1342347</data>
    </edge>
    <edge source="GMB" target="ITA">
      <data key="d0">16818</data>
    </edge>
    <edge source="GMB" target="JPN">
      <data key="d0">55795</data>
    </edge>
    <edge source="GMB" target="KOR">
      <data key="d0">114920</data>
    </edge>
    <edge source="GMB" target="NLD">
      <data key="d0">706027</data>
    </edge>
    <edge source="GMB" target="NOR">
      <data key="d0">13295</data>
    </edge>
    <edge source="GMB" target="SGP">
      <data key="d0">1312167</data>
    </edge>
    <edge source="GMB" target="ZAF">
      <data key="d0">216551</data>
    </edge>
    <edge source="GMB" target="ESP">
      <data key="d0">198543</data>
    </edge>
    <edge source="GMB" target="THA">
      <data key="d0">498082</data>
    </edge>
    <edge source="GMB" target="GBR">
      <data key="d0">4893755</data>
    </edge>
    <edge source="GMB" target="USA">
      <data key="d0">524409</data>
    </edge>
    <edge source="GMB" target="URY">
      <data key="d0">117763</data>
    </edge>
    <edge source="GMB" target="SAU">
      <data key="d0">10620</data>
    </edge>
    <edge source="GMB" target="IND">
      <data key="d0">2907285</data>
    </edge>
    <edge source="GMB" target="ARE">
      <data key="d0">254089</data>
    </edge>
    <edge source="GMB" target="MRT">
      <data key="d0">612960</data>
    </edge>
    <edge source="GMB" target="BEL">
      <data key="d0">12386</data>
    </edge>
    <edge source="GMB" target="PAK">
      <data key="d0">112698</data>
    </edge>
    <edge source="GMB" target="CHE">
      <data key="d0">44430</data>
    </edge>
    <edge source="GHA" target="CIV">
      <data key="d0">62653016</data>
    </edge>
    <edge source="GHA" target="CAN">
      <data key="d0">19918994</data>
    </edge>
    <edge source="GHA" target="BEN">
      <data key="d0">125360734</data>
    </edge>
    <edge source="GHA" target="NLD">
      <data key="d0">438942857</data>
    </edge>
    <edge source="GHA" target="NER">
      <data key="d0">2304690</data>
    </edge>
    <edge source="GHA" target="SEN">
      <data key="d0">13143462</data>
    </edge>
    <edge source="GHA" target="TGO">
      <data key="d0">50109136</data>
    </edge>
    <edge source="GHA" target="USA">
      <data key="d0">95603085</data>
    </edge>
    <edge source="GHA" target="BFA">
      <data key="d0">207545376</data>
    </edge>
    <edge source="GHA" target="CHN">
      <data key="d0">45802170</data>
    </edge>
    <edge source="GHA" target="DEU">
      <data key="d0">57309775</data>
    </edge>
    <edge source="GHA" target="GRC">
      <data key="d0">5570528</data>
    </edge>
    <edge source="GHA" target="PRT">
      <data key="d0">550304</data>
    </edge>
    <edge source="GHA" target="ZAF">
      <data key="d0">5911900</data>
    </edge>
    <edge source="GHA" target="ESP">
      <data key="d0">50038930</data>
    </edge>
    <edge source="GHA" target="BEL">
      <data key="d0">48240749</data>
    </edge>
    <edge source="GHA" target="CMR">
      <data key="d0">2307951</data>
    </edge>
    <edge source="GHA" target="MAR">
      <data key="d0">964201</data>
    </edge>
    <edge source="GHA" target="TUR">
      <data key="d0">40344551</data>
    </edge>
    <edge source="GHA" target="GBR">
      <data key="d0">162120395</data>
    </edge>
    <edge source="GHA" target="AUS">
      <data key="d0">1752362</data>
    </edge>
    <edge source="GHA" target="FRA">
      <data key="d0">68588049</data>
    </edge>
    <edge source="GHA" target="GMB">
      <data key="d0">2222297</data>
    </edge>
    <edge source="GHA" target="HKG">
      <data key="d0">837722</data>
    </edge>
    <edge source="GHA" target="IDN">
      <data key="d0">19617384</data>
    </edge>
    <edge source="GHA" target="IRL">
      <data key="d0">16704855</data>
    </edge>
    <edge source="GHA" target="ITA">
      <data key="d0">42719908</data>
    </edge>
    <edge source="GHA" target="JPN">
      <data key="d0">97144314</data>
    </edge>
    <edge source="GHA" target="LBN">
      <data key="d0">3348552</data>
    </edge>
    <edge source="GHA" target="IND">
      <data key="d0">59081273</data>
    </edge>
    <edge source="GHA" target="SGP">
      <data key="d0">9482538</data>
    </edge>
    <edge source="GHA" target="VNM">
      <data key="d0">4587523</data>
    </edge>
    <edge source="GHA" target="CHE">
      <data key="d0">11593975</data>
    </edge>
    <edge source="GHA" target="ARE">
      <data key="d0">7696263</data>
    </edge>
    <edge source="GHA" target="BRA">
      <data key="d0">6005529</data>
    </edge>
    <edge source="GHA" target="BGR">
      <data key="d0">978962</data>
    </edge>
    <edge source="GHA" target="HRV">
      <data key="d0">935116</data>
    </edge>
    <edge source="GHA" target="EST">
      <data key="d0">35328556</data>
    </edge>
    <edge source="GHA" target="ISR">
      <data key="d0">1939885</data>
    </edge>
    <edge source="GHA" target="KOR">
      <data key="d0">2611721</data>
    </edge>
    <edge source="GHA" target="MYS">
      <data key="d0">71673120</data>
    </edge>
    <edge source="GHA" target="NZL">
      <data key="d0">504061</data>
    </edge>
    <edge source="GHA" target="THA">
      <data key="d0">9211492</data>
    </edge>
    <edge source="GHA" target="URY">
      <data key="d0">203306</data>
    </edge>
    <edge source="GHA" target="SWE">
      <data key="d0">6057167</data>
    </edge>
    <edge source="GHA" target="CAF">
      <data key="d0">67848</data>
    </edge>
    <edge source="GHA" target="MRT">
      <data key="d0">56303</data>
    </edge>
    <edge source="GHA" target="EGY">
      <data key="d0">7394394</data>
    </edge>
    <edge source="GHA" target="DNK">
      <data key="d0">10612271</data>
    </edge>
    <edge source="GHA" target="PAK">
      <data key="d0">27533</data>
    </edge>
    <edge source="GHA" target="BLR">
      <data key="d0">4647784</data>
    </edge>
    <edge source="GHA" target="POL">
      <data key="d0">1819160</data>
    </edge>
    <edge source="GHA" target="ROU">
      <data key="d0">377316</data>
    </edge>
    <edge source="GHA" target="DZA">
      <data key="d0">153120</data>
    </edge>
    <edge source="GHA" target="AUT">
      <data key="d0">30817</data>
    </edge>
    <edge source="GHA" target="ETH">
      <data key="d0">265296</data>
    </edge>
    <edge source="GHA" target="FIN">
      <data key="d0">550011</data>
    </edge>
    <edge source="GHA" target="GEO">
      <data key="d0">211067</data>
    </edge>
    <edge source="GHA" target="JOR">
      <data key="d0">188019</data>
    </edge>
    <edge source="GHA" target="LTU">
      <data key="d0">21272</data>
    </edge>
    <edge source="GHA" target="MUS">
      <data key="d0">23241</data>
    </edge>
    <edge source="GHA" target="PHL">
      <data key="d0">35279</data>
    </edge>
    <edge source="GHA" target="RUS">
      <data key="d0">1273524</data>
    </edge>
    <edge source="GHA" target="SAU">
      <data key="d0">3528441</data>
    </edge>
    <edge source="GHA" target="BDI">
      <data key="d0">50714</data>
    </edge>
    <edge source="GHA" target="NOR">
      <data key="d0">2088053</data>
    </edge>
    <edge source="GHA" target="UKR">
      <data key="d0">25287566</data>
    </edge>
    <edge source="GHA" target="PER">
      <data key="d0">76999</data>
    </edge>
    <edge source="GHA" target="MEX">
      <data key="d0">236593</data>
    </edge>
    <edge source="GHA" target="LVA">
      <data key="d0">487056</data>
    </edge>
    <edge source="GHA" target="MOZ">
      <data key="d0">72064</data>
    </edge>
    <edge source="GHA" target="TUN">
      <data key="d0">16909</data>
    </edge>
    <edge source="GHA" target="ECU">
      <data key="d0">18796</data>
    </edge>
    <edge source="GHA" target="SVK">
      <data key="d0">49919</data>
    </edge>
    <edge source="GHA" target="TZA">
      <data key="d0">31767</data>
    </edge>
    <edge source="GHA" target="ARG">
      <data key="d0">17071</data>
    </edge>
    <edge source="GHA" target="HUN">
      <data key="d0">18115</data>
    </edge>
    <edge source="GHA" target="PRY">
      <data key="d0">36819</data>
    </edge>
    <edge source="ZAF" target="ARG">
      <data key="d0">80412392</data>
    </edge>
    <edge source="ZAF" target="BEL">
      <data key="d0">1282178806</data>
    </edge>
    <edge source="ZAF" target="BDI">
      <data key="d0">9082453</data>
    </edge>
    <edge source="ZAF" target="CHN">
      <data key="d0">5670085559</data>
    </edge>
    <edge source="ZAF" target="DNK">
      <data key="d0">120266105</data>
    </edge>
    <edge source="ZAF" target="FRA">
      <data key="d0">841312129</data>
    </edge>
    <edge source="ZAF" target="DEU">
      <data key="d0">3506646165</data>
    </edge>
    <edge source="ZAF" target="HKG">
      <data key="d0">793533992</data>
    </edge>
    <edge source="ZAF" target="IDN">
      <data key="d0">381926176</data>
    </edge>
    <edge source="ZAF" target="ISR">
      <data key="d0">575405653</data>
    </edge>
    <edge source="ZAF" target="JPN">
      <data key="d0">4096130855</data>
    </edge>
    <edge source="ZAF" target="LBN">
      <data key="d0">28302861</data>
    </edge>
    <edge source="ZAF" target="MWI">
      <data key="d0">429245873</data>
    </edge>
    <edge source="ZAF" target="MYS">
      <data key="d0">534990957</data>
    </edge>
    <edge source="ZAF" target="MUS">
      <data key="d0">299771033</data>
    </edge>
    <edge source="ZAF" target="MEX">
      <data key="d0">161550485</data>
    </edge>
    <edge source="ZAF" target="MOZ">
      <data key="d0">1606576834</data>
    </edge>
    <edge source="ZAF" target="NLD">
      <data key="d0">2036439876</data>
    </edge>
    <edge source="ZAF" target="PAK">
      <data key="d0">178052522</data>
    </edge>
    <edge source="ZAF" target="RUS">
      <data key="d0">178391364</data>
    </edge>
    <edge source="ZAF" target="SAU">
      <data key="d0">297124466</data>
    </edge>
    <edge source="ZAF" target="SGP">
      <data key="d0">306784831</data>
    </edge>
    <edge source="ZAF" target="VNM">
      <data key="d0">80657274</data>
    </edge>
    <edge source="ZAF" target="ZWE">
      <data key="d0">1607889894</data>
    </edge>
    <edge source="ZAF" target="ESP">
      <data key="d0">1088455386</data>
    </edge>
    <edge source="ZAF" target="CHE">
      <data key="d0">2273224604</data>
    </edge>
    <edge source="ZAF" target="THA">
      <data key="d0">272417239</data>
    </edge>
    <edge source="ZAF" target="ARE">
      <data key="d0">610374861</data>
    </edge>
    <edge source="ZAF" target="TUN">
      <data key="d0">12440536</data>
    </edge>
    <edge source="ZAF" target="UGA">
      <data key="d0">147467275</data>
    </edge>
    <edge source="ZAF" target="UKR">
      <data key="d0">35894770</data>
    </edge>
    <edge source="ZAF" target="GBR">
      <data key="d0">2975021069</data>
    </edge>
    <edge source="ZAF" target="TZA">
      <data key="d0">442978358</data>
    </edge>
    <edge source="ZAF" target="USA">
      <data key="d0">4859579382</data>
    </edge>
    <edge source="ZAF" target="AUS">
      <data key="d0">725402486</data>
    </edge>
    <edge source="ZAF" target="GHA">
      <data key="d0">340913145</data>
    </edge>
    <edge source="ZAF" target="ITA">
      <data key="d0">1079505117</data>
    </edge>
    <edge source="ZAF" target="MDG">
      <data key="d0">122344710</data>
    </edge>
    <edge source="ZAF" target="NOR">
      <data key="d0">202756659</data>
    </edge>
    <edge source="ZAF" target="EGY">
      <data key="d0">143622873</data>
    </edge>
    <edge source="ZAF" target="CMR">
      <data key="d0">59350218</data>
    </edge>
    <edge source="ZAF" target="CAN">
      <data key="d0">353984821</data>
    </edge>
    <edge source="ZAF" target="ETH">
      <data key="d0">37135327</data>
    </edge>
    <edge source="ZAF" target="GRC">
      <data key="d0">44350993</data>
    </edge>
    <edge source="ZAF" target="KOR">
      <data key="d0">900812630</data>
    </edge>
    <edge source="ZAF" target="NZL">
      <data key="d0">67291487</data>
    </edge>
    <edge source="ZAF" target="AUT">
      <data key="d0">77550034</data>
    </edge>
    <edge source="ZAF" target="CHL">
      <data key="d0">53074329</data>
    </edge>
    <edge source="ZAF" target="HRV">
      <data key="d0">10292494</data>
    </edge>
    <edge source="ZAF" target="GMB">
      <data key="d0">7425562</data>
    </edge>
    <edge source="ZAF" target="IRL">
      <data key="d0">126775666</data>
    </edge>
    <edge source="ZAF" target="JOR">
      <data key="d0">21590779</data>
    </edge>
    <edge source="ZAF" target="PAN">
      <data key="d0">5141554</data>
    </edge>
    <edge source="ZAF" target="PHL">
      <data key="d0">61060256</data>
    </edge>
    <edge source="ZAF" target="POL">
      <data key="d0">344888530</data>
    </edge>
    <edge source="ZAF" target="PRT">
      <data key="d0">179994092</data>
    </edge>
    <edge source="ZAF" target="IND">
      <data key="d0">2067662435</data>
    </edge>
    <edge source="ZAF" target="SWE">
      <data key="d0">250833699</data>
    </edge>
    <edge source="ZAF" target="URY">
      <data key="d0">7454246</data>
    </edge>
    <edge source="ZAF" target="LKA">
      <data key="d0">24367576</data>
    </edge>
    <edge source="ZAF" target="BEN">
      <data key="d0">29324300</data>
    </edge>
    <edge source="ZAF" target="CIV">
      <data key="d0">84638340</data>
    </edge>
    <edge source="ZAF" target="MRT">
      <data key="d0">36775060</data>
    </edge>
    <edge source="ZAF" target="SEN">
      <data key="d0">55312805</data>
    </edge>
    <edge source="ZAF" target="TGO">
      <data key="d0">27724914</data>
    </edge>
    <edge source="ZAF" target="BFA">
      <data key="d0">52312646</data>
    </edge>
    <edge source="ZAF" target="DZA">
      <data key="d0">201351252</data>
    </edge>
    <edge source="ZAF" target="AZE">
      <data key="d0">13582101</data>
    </edge>
    <edge source="ZAF" target="BRA">
      <data key="d0">355406290</data>
    </edge>
    <edge source="ZAF" target="BGR">
      <data key="d0">5165923</data>
    </edge>
    <edge source="ZAF" target="BLR">
      <data key="d0">480556</data>
    </edge>
    <edge source="ZAF" target="KHM">
      <data key="d0">1435814</data>
    </edge>
    <edge source="ZAF" target="CZE">
      <data key="d0">71885432</data>
    </edge>
    <edge source="ZAF" target="EST">
      <data key="d0">5643994</data>
    </edge>
    <edge source="ZAF" target="FIN">
      <data key="d0">79834789</data>
    </edge>
    <edge source="ZAF" target="GEO">
      <data key="d0">6162420</data>
    </edge>
    <edge source="ZAF" target="GTM">
      <data key="d0">1496796</data>
    </edge>
    <edge source="ZAF" target="HND">
      <data key="d0">800108</data>
    </edge>
    <edge source="ZAF" target="HUN">
      <data key="d0">19307911</data>
    </edge>
    <edge source="ZAF" target="JAM">
      <data key="d0">981475</data>
    </edge>
    <edge source="ZAF" target="KAZ">
      <data key="d0">5417367</data>
    </edge>
    <edge source="ZAF" target="KGZ">
      <data key="d0">551054</data>
    </edge>
    <edge source="ZAF" target="LVA">
      <data key="d0">10205970</data>
    </edge>
    <edge source="ZAF" target="LTU">
      <data key="d0">6758450</data>
    </edge>
    <edge source="ZAF" target="MAR">
      <data key="d0">64521153</data>
    </edge>
    <edge source="ZAF" target="OMN">
      <data key="d0">26221702</data>
    </edge>
    <edge source="ZAF" target="NER">
      <data key="d0">3936945</data>
    </edge>
    <edge source="ZAF" target="ROU">
      <data key="d0">26995524</data>
    </edge>
    <edge source="ZAF" target="SVK">
      <data key="d0">2492621</data>
    </edge>
    <edge source="ZAF" target="SVN">
      <data key="d0">26647010</data>
    </edge>
    <edge source="ZAF" target="TUR">
      <data key="d0">258687433</data>
    </edge>
    <edge source="ZAF" target="SRB">
      <data key="d0">6035943</data>
    </edge>
    <edge source="ZAF" target="BOL">
      <data key="d0">1187968</data>
    </edge>
    <edge source="ZAF" target="COL">
      <data key="d0">21236019</data>
[truncated: 419,240 more chars]
