# Supplementary material for: Core-periphery structure in sectoral international trade networks: A new approach to an old theory
Source: PLoS One. 2020 Apr 2;15(4):e0229547. doi: 10.1371/journal.pone.0229547 (PMC7117750; doi:10.1371/journal.pone.0229547)
Supplement: S8 File — (ZIP) [file pone.0229547.s008.zip › S8_File/Networks 2009/11-BEVERAGES.graphml]

<?xml version='1.0' encoding='utf-8'?>
<graphml xmlns="http://graphml.graphdrawing.org/xmlns" xmlns:xsi="http://www.w3.org/2001/XMLSchema-instance" xsi:schemaLocation="http://graphml.graphdrawing.org/xmlns http://graphml.graphdrawing.org/xmlns/1.0/graphml.xsd">
  <key attr.name="weight" attr.type="long" for="edge" id="d0" />
  <graph edgedefault="directed">
    <node id="ALB" />
    <node id="HRV" />
    <node id="FRA" />
    <node id="GRC" />
    <node id="ITA" />
    <node id="SRB" />
    <node id="SVK" />
    <node id="SVN" />
    <node id="MKD" />
    <node id="GBR" />
    <node id="DZA" />
    <node id="BEL" />
    <node id="CAN" />
    <node id="CAF" />
    <node id="GMB" />
    <node id="DEU" />
    <node id="GHA" />
    <node id="LBN" />
    <node id="NER" />
    <node id="SEN" />
    <node id="ZAF" />
    <node id="ESP" />
    <node id="CHE" />
    <node id="ARE" />
    <node id="USA" />
    <node id="ARG" />
    <node id="AUS" />
    <node id="AUT" />
    <node id="BOL" />
    <node id="BRA" />
    <node id="BGR" />
    <node id="BLR" />
    <node id="KHM" />
    <node id="CMR" />
    <node id="LKA" />
    <node id="CHL" />
    <node id="CHN" />
    <node id="COL" />
    <node id="CRI" />
    <node id="CZE" />
    <node id="BEN" />
    <node id="DNK" />
    <node id="ECU" />
    <node id="SLV" />
    <node id="EST" />
    <node id="FIN" />
    <node id="GTM" />
    <node id="HND" />
    <node id="HKG" />
    <node id="HUN" />
    <node id="IDN" />
    <node id="IRL" />
    <node id="ISR" />
    <node id="CIV" />
    <node id="JAM" />
    <node id="JPN" />
    <node id="KAZ" />
    <node id="JOR" />
    <node id="KOR" />
    <node id="LVA" />
    <node id="LTU" />
    <node id="MDG" />
    <node id="MYS" />
    <node id="MRT" />
    <node id="MUS" />
    <node id="MEX" />
    <node id="MOZ" />
    <node id="NLD" />
    <node id="NZL" />
    <node id="NIC" />
    <node id="NOR" />
    <node id="PAN" />
    <node id="PRY" />
    <node id="PER" />
    <node id="PHL" />
    <node id="POL" />
    <node id="PRT" />
    <node id="ROU" />
    <node id="RUS" />
    <node id="SAU" />
    <node id="IND" />
    <node id="SGP" />
    <node id="VNM" />
    <node id="SWE" />
    <node id="THA" />
    <node id="TGO" />
    <node id="TUR" />
    <node id="UKR" />
    <node id="TZA" />
    <node id="BFA" />
    <node id="URY" />
    <node id="ARM" />
    <node id="GEO" />
    <node id="KGZ" />
    <node id="MDA" />
    <node id="MAR" />
    <node id="OMN" />
    <node id="PAK" />
    <node id="UGA" />
    <node id="AZE" />
    <node id="ETH" />
    <node id="NAM" />
    <node id="TUN" />
    <node id="EGY" />
    <node id="BDI" />
    <node id="BWA" />
    <node id="ZWE" />
    <node id="MWI" />
    <node id="PSE" />
    <edge source="ALB" target="HRV">
      <data key="d0">13298</data>
    </edge>
    <edge source="ALB" target="FRA">
      <data key="d0">208046</data>
    </edge>
    <edge source="ALB" target="GRC">
      <data key="d0">91492</data>
    </edge>
    <edge source="ALB" target="ITA">
      <data key="d0">1208575</data>
    </edge>
    <edge source="ALB" target="SRB">
      <data key="d0">195373</data>
    </edge>
    <edge source="ALB" target="SVK">
      <data key="d0">288401</data>
    </edge>
    <edge source="ALB" target="SVN">
      <data key="d0">63035</data>
    </edge>
    <edge source="ALB" target="MKD">
      <data key="d0">168436</data>
    </edge>
    <edge source="ALB" target="GBR">
      <data key="d0">13199</data>
    </edge>
    <edge source="HRV" target="ALB">
      <data key="d0">42006</data>
    </edge>
    <edge source="HRV" target="ARG">
      <data key="d0">14878</data>
    </edge>
    <edge source="HRV" target="AUS">
      <data key="d0">492641</data>
    </edge>
    <edge source="HRV" target="AUT">
      <data key="d0">6393114</data>
    </edge>
    <edge source="HRV" target="BEL">
      <data key="d0">241948</data>
    </edge>
    <edge source="HRV" target="BGR">
      <data key="d0">70997</data>
    </edge>
    <edge source="HRV" target="CAN">
      <data key="d0">463907</data>
    </edge>
    <edge source="HRV" target="CHL">
      <data key="d0">46644</data>
    </edge>
    <edge source="HRV" target="CHN">
      <data key="d0">64279</data>
    </edge>
    <edge source="HRV" target="CZE">
      <data key="d0">127067</data>
    </edge>
    <edge source="HRV" target="FRA">
      <data key="d0">56071</data>
    </edge>
    <edge source="HRV" target="DEU">
      <data key="d0">5906324</data>
    </edge>
    <edge source="HRV" target="HKG">
      <data key="d0">51281</data>
    </edge>
    <edge source="HRV" target="HUN">
      <data key="d0">4931468</data>
    </edge>
    <edge source="HRV" target="ITA">
      <data key="d0">294153</data>
    </edge>
    <edge source="HRV" target="JPN">
      <data key="d0">116326</data>
    </edge>
    <edge source="HRV" target="LTU">
      <data key="d0">137962</data>
    </edge>
    <edge source="HRV" target="NLD">
      <data key="d0">104916</data>
    </edge>
    <edge source="HRV" target="POL">
      <data key="d0">242827</data>
    </edge>
    <edge source="HRV" target="PRT">
      <data key="d0">86561</data>
    </edge>
    <edge source="HRV" target="ROU">
      <data key="d0">171852</data>
    </edge>
    <edge source="HRV" target="RUS">
      <data key="d0">120517</data>
    </edge>
    <edge source="HRV" target="SAU">
      <data key="d0">42824</data>
    </edge>
    <edge source="HRV" target="SRB">
      <data key="d0">5070657</data>
    </edge>
    <edge source="HRV" target="SGP">
      <data key="d0">14322</data>
    </edge>
    <edge source="HRV" target="SVK">
      <data key="d0">1176125</data>
    </edge>
    <edge source="HRV" target="SVN">
      <data key="d0">8288968</data>
    </edge>
    <edge source="HRV" target="ESP">
      <data key="d0">110020</data>
    </edge>
    <edge source="HRV" target="SWE">
      <data key="d0">676430</data>
    </edge>
    <edge source="HRV" target="CHE">
      <data key="d0">635253</data>
    </edge>
    <edge source="HRV" target="MKD">
      <data key="d0">3081669</data>
    </edge>
    <edge source="HRV" target="GBR">
      <data key="d0">685633</data>
    </edge>
    <edge source="HRV" target="USA">
      <data key="d0">1754391</data>
    </edge>
    <edge source="FRA" target="ALB">
      <data key="d0">323713</data>
    </edge>
    <edge source="FRA" target="DZA">
      <data key="d0">8442928</data>
    </edge>
    <edge source="FRA" target="AZE">
      <data key="d0">1485188</data>
    </edge>
    <edge source="FRA" target="ARG">
      <data key="d0">1733878</data>
    </edge>
    <edge source="FRA" target="AUS">
      <data key="d0">87533034</data>
    </edge>
    <edge source="FRA" target="AUT">
      <data key="d0">58065450</data>
    </edge>
    <edge source="FRA" target="ARM">
      <data key="d0">518218</data>
    </edge>
    <edge source="FRA" target="BEL">
      <data key="d0">1321291173</data>
    </edge>
    <edge source="FRA" target="BOL">
      <data key="d0">580738</data>
    </edge>
    <edge source="FRA" target="BRA">
      <data key="d0">35041556</data>
    </edge>
    <edge source="FRA" target="BGR">
      <data key="d0">2875903</data>
    </edge>
    <edge source="FRA" target="BDI">
      <data key="d0">131986</data>
    </edge>
    <edge source="FRA" target="BLR">
      <data key="d0">3170440</data>
    </edge>
    <edge source="FRA" target="KHM">
      <data key="d0">5397528</data>
    </edge>
    <edge source="FRA" target="CMR">
      <data key="d0">11514726</data>
    </edge>
    <edge source="FRA" target="CAN">
      <data key="d0">437504009</data>
    </edge>
    <edge source="FRA" target="CAF">
      <data key="d0">658540</data>
    </edge>
    <edge source="FRA" target="LKA">
      <data key="d0">1243446</data>
    </edge>
    <edge source="FRA" target="CHL">
      <data key="d0">2442433</data>
    </edge>
    <edge source="FRA" target="CHN">
      <data key="d0">446684669</data>
    </edge>
    <edge source="FRA" target="COL">
      <data key="d0">3813697</data>
    </edge>
    <edge source="FRA" target="CRI">
      <data key="d0">746068</data>
    </edge>
    <edge source="FRA" target="HRV">
      <data key="d0">2111774</data>
    </edge>
    <edge source="FRA" target="CZE">
      <data key="d0">41092066</data>
    </edge>
    <edge source="FRA" target="BEN">
      <data key="d0">10483847</data>
    </edge>
    <edge source="FRA" target="DNK">
      <data key="d0">163730565</data>
    </edge>
    <edge source="FRA" target="ECU">
      <data key="d0">472371</data>
    </edge>
    <edge source="FRA" target="SLV">
      <data key="d0">254246</data>
    </edge>
    <edge source="FRA" target="ETH">
      <data key="d0">3255189</data>
    </edge>
    <edge source="FRA" target="EST">
      <data key="d0">19868737</data>
    </edge>
    <edge source="FRA" target="FIN">
      <data key="d0">83920789</data>
    </edge>
    <edge source="FRA" target="GEO">
      <data key="d0">6347826</data>
    </edge>
    <edge source="FRA" target="GMB">
      <data key="d0">15283</data>
    </edge>
    <edge source="FRA" target="DEU">
      <data key="d0">1315447672</data>
    </edge>
    <edge source="FRA" target="GHA">
      <data key="d0">6090801</data>
    </edge>
    <edge source="FRA" target="GRC">
      <data key="d0">37546509</data>
    </edge>
    <edge source="FRA" target="GTM">
      <data key="d0">864160</data>
    </edge>
    <edge source="FRA" target="HND">
      <data key="d0">272308</data>
    </edge>
    <edge source="FRA" target="HKG">
      <data key="d0">282490069</data>
    </edge>
    <edge source="FRA" target="HUN">
      <data key="d0">6046343</data>
    </edge>
    <edge source="FRA" target="IDN">
      <data key="d0">4044325</data>
    </edge>
    <edge source="FRA" target="IRL">
      <data key="d0">106651536</data>
    </edge>
    <edge source="FRA" target="ISR">
      <data key="d0">20545339</data>
    </edge>
    <edge source="FRA" target="ITA">
      <data key="d0">304098241</data>
    </edge>
    <edge source="FRA" target="CIV">
      <data key="d0">13466728</data>
    </edge>
    <edge source="FRA" target="JAM">
      <data key="d0">1635236</data>
    </edge>
    <edge source="FRA" target="JPN">
      <data key="d0">707691605</data>
    </edge>
    <edge source="FRA" target="KAZ">
      <data key="d0">7507912</data>
    </edge>
    <edge source="FRA" target="JOR">
      <data key="d0">4645903</data>
    </edge>
    <edge source="FRA" target="KOR">
      <data key="d0">56560811</data>
    </edge>
    <edge source="FRA" target="KGZ">
      <data key="d0">193116</data>
    </edge>
    <edge source="FRA" target="LBN">
      <data key="d0">24549373</data>
    </edge>
    <edge source="FRA" target="LVA">
      <data key="d0">38434288</data>
    </edge>
    <edge source="FRA" target="LTU">
      <data key="d0">27994899</data>
    </edge>
    <edge source="FRA" target="MDG">
      <data key="d0">1578273</data>
    </edge>
    <edge source="FRA" target="MWI">
      <data key="d0">19451</data>
    </edge>
    <edge source="FRA" target="MYS">
      <data key="d0">51499500</data>
    </edge>
    <edge source="FRA" target="MRT">
      <data key="d0">671044</data>
    </edge>
    <edge source="FRA" target="MUS">
      <data key="d0">6715997</data>
    </edge>
    <edge source="FRA" target="MEX">
      <data key="d0">43513660</data>
    </edge>
    <edge source="FRA" target="MDA">
      <data key="d0">1714427</data>
    </edge>
    <edge source="FRA" target="MAR">
      <data key="d0">22443157</data>
    </edge>
    <edge source="FRA" target="MOZ">
      <data key="d0">298705</data>
    </edge>
    <edge source="FRA" target="OMN">
      <data key="d0">2732802</data>
    </edge>
    <edge source="FRA" target="NLD">
      <data key="d0">620643445</data>
    </edge>
    <edge source="FRA" target="NZL">
      <data key="d0">11702285</data>
    </edge>
    <edge source="FRA" target="NIC">
      <data key="d0">20840</data>
    </edge>
    <edge source="FRA" target="NER">
      <data key="d0">1014207</data>
    </edge>
    <edge source="FRA" target="NOR">
      <data key="d0">60710725</data>
    </edge>
    <edge source="FRA" target="PAK">
      <data key="d0">50016</data>
    </edge>
    <edge source="FRA" target="PAN">
      <data key="d0">14868556</data>
    </edge>
    <edge source="FRA" target="PRY">
      <data key="d0">2299333</data>
    </edge>
    <edge source="FRA" target="PER">
      <data key="d0">897504</data>
    </edge>
    <edge source="FRA" target="PHL">
      <data key="d0">3495542</data>
    </edge>
    <edge source="FRA" target="POL">
      <data key="d0">34192678</data>
    </edge>
    <edge source="FRA" target="PRT">
      <data key="d0">38192545</data>
    </edge>
    <edge source="FRA" target="ROU">
      <data key="d0">8488776</data>
    </edge>
    <edge source="FRA" target="RUS">
      <data key="d0">150297182</data>
    </edge>
    <edge source="FRA" target="SAU">
      <data key="d0">5990770</data>
    </edge>
    <edge source="FRA" target="SEN">
      <data key="d0">6741005</data>
    </edge>
    <edge source="FRA" target="SRB">
      <data key="d0">3860934</data>
    </edge>
    <edge source="FRA" target="IND">
      <data key="d0">7848297</data>
    </edge>
    <edge source="FRA" target="SGP">
      <data key="d0">555939800</data>
    </edge>
    <edge source="FRA" target="SVK">
      <data key="d0">6242237</data>
    </edge>
    <edge source="FRA" target="VNM">
      <data key="d0">19007356</data>
    </edge>
    <edge source="FRA" target="SVN">
      <data key="d0">4723705</data>
    </edge>
    <edge source="FRA" target="ZAF">
      <data key="d0">40876721</data>
    </edge>
    <edge source="FRA" target="ESP">
      <data key="d0">285579928</data>
    </edge>
    <edge source="FRA" target="SWE">
      <data key="d0">141690313</data>
    </edge>
    <edge source="FRA" target="CHE">
      <data key="d0">501963133</data>
    </edge>
    <edge source="FRA" target="THA">
      <data key="d0">19638109</data>
    </edge>
    <edge source="FRA" target="TGO">
      <data key="d0">9436296</data>
    </edge>
    <edge source="FRA" target="ARE">
      <data key="d0">76913034</data>
    </edge>
    <edge source="FRA" target="TUN">
      <data key="d0">3453862</data>
    </edge>
    <edge source="FRA" target="TUR">
      <data key="d0">10735315</data>
    </edge>
    <edge source="FRA" target="UGA">
      <data key="d0">84749</data>
    </edge>
    <edge source="FRA" target="UKR">
      <data key="d0">11571688</data>
    </edge>
    <edge source="FRA" target="MKD">
      <data key="d0">75024</data>
    </edge>
    <edge source="FRA" target="EGY">
      <data key="d0">7559317</data>
    </edge>
    <edge source="FRA" target="GBR">
      <data key="d0">1903204404</data>
    </edge>
    <edge source="FRA" target="TZA">
      <data key="d0">987810</data>
    </edge>
    <edge source="FRA" target="USA">
      <data key="d0">1890264231</data>
    </edge>
    <edge source="FRA" target="BFA">
      <data key="d0">5276656</data>
    </edge>
    <edge source="FRA" target="URY">
      <data key="d0">3574733</data>
    </edge>
    <edge source="GRC" target="ALB">
      <data key="d0">17936364</data>
    </edge>
    <edge source="GRC" target="AUS">
      <data key="d0">1638504</data>
    </edge>
    <edge source="GRC" target="AUT">
      <data key="d0">3330013</data>
    </edge>
    <edge source="GRC" target="BEL">
      <data key="d0">4427912</data>
    </edge>
    <edge source="GRC" target="BRA">
      <data key="d0">127114</data>
    </edge>
    <edge source="GRC" target="BGR">
      <data key="d0">7965036</data>
    </edge>
    <edge source="GRC" target="BLR">
      <data key="d0">110613</data>
    </edge>
    <edge source="GRC" target="CAN">
      <data key="d0">4400130</data>
    </edge>
    <edge source="GRC" target="CHN">
      <data key="d0">235585</data>
    </edge>
    <edge source="GRC" target="HRV">
      <data key="d0">211976</data>
    </edge>
    <edge source="GRC" target="CZE">
      <data key="d0">3544262</data>
    </edge>
    <edge source="GRC" target="DNK">
      <data key="d0">685486</data>
    </edge>
    <edge source="GRC" target="EST">
      <data key="d0">229986</data>
    </edge>
    <edge source="GRC" target="FIN">
      <data key="d0">394905</data>
    </edge>
    <edge source="GRC" target="FRA">
      <data key="d0">10721926</data>
    </edge>
    <edge source="GRC" target="DEU">
      <data key="d0">72199390</data>
    </edge>
    <edge source="GRC" target="HKG">
      <data key="d0">133666</data>
    </edge>
    <edge source="GRC" target="HUN">
      <data key="d0">1606940</data>
    </edge>
    <edge source="GRC" target="IRL">
      <data key="d0">14081</data>
    </edge>
    <edge source="GRC" target="ISR">
      <data key="d0">2003693</data>
    </edge>
    <edge source="GRC" target="ITA">
      <data key="d0">10055708</data>
    </edge>
    <edge source="GRC" target="CIV">
      <data key="d0">27410</data>
    </edge>
    <edge source="GRC" target="JPN">
      <data key="d0">123963</data>
    </edge>
    <edge source="GRC" target="KAZ">
      <data key="d0">29767</data>
    </edge>
    <edge source="GRC" target="LVA">
      <data key="d0">942080</data>
    </edge>
    <edge source="GRC" target="LTU">
      <data key="d0">149982</data>
    </edge>
    <edge source="GRC" target="MEX">
      <data key="d0">141976</data>
    </edge>
    <edge source="GRC" target="NLD">
      <data key="d0">4194602</data>
    </edge>
    <edge source="GRC" target="NZL">
      <data key="d0">21732</data>
    </edge>
    <edge source="GRC" target="NOR">
      <data key="d0">157711</data>
    </edge>
    <edge source="GRC" target="PAN">
      <data key="d0">40036</data>
    </edge>
    <edge source="GRC" target="POL">
      <data key="d0">2717789</data>
    </edge>
    <edge source="GRC" target="PRT">
      <data key="d0">47255</data>
    </edge>
    <edge source="GRC" target="ROU">
      <data key="d0">7534065</data>
    </edge>
    <edge source="GRC" target="RUS">
      <data key="d0">556291</data>
    </edge>
    <edge source="GRC" target="SAU">
      <data key="d0">43830</data>
    </edge>
    <edge source="GRC" target="SRB">
      <data key="d0">3243853</data>
    </edge>
    <edge source="GRC" target="SGP">
      <data key="d0">12144</data>
    </edge>
    <edge source="GRC" target="SVK">
      <data key="d0">53679</data>
    </edge>
    <edge source="GRC" target="SVN">
      <data key="d0">37252</data>
    </edge>
    <edge source="GRC" target="ZAF">
      <data key="d0">21907</data>
    </edge>
    <edge source="GRC" target="ESP">
      <data key="d0">15599737</data>
    </edge>
    <edge source="GRC" target="SWE">
      <data key="d0">1120796</data>
    </edge>
    <edge source="GRC" target="CHE">
      <data key="d0">1492249</data>
    </edge>
    <edge source="GRC" target="ARE">
      <data key="d0">21016</data>
    </edge>
    <edge source="GRC" target="TUR">
      <data key="d0">3841351</data>
    </edge>
    <edge source="GRC" target="MKD">
      <data key="d0">6841842</data>
    </edge>
    <edge source="GRC" target="EGY">
      <data key="d0">82360</data>
    </edge>
    <edge source="GRC" target="GBR">
      <data key="d0">2605604</data>
    </edge>
    <edge source="GRC" target="USA">
      <data key="d0">10681439</data>
    </edge>
    <edge source="ITA" target="ALB">
      <data key="d0">29385066</data>
    </edge>
    <edge source="ITA" target="DZA">
      <data key="d0">149626</data>
    </edge>
    <edge source="ITA" target="AZE">
      <data key="d0">444358</data>
    </edge>
    <edge source="ITA" target="ARG">
      <data key="d0">925462</data>
    </edge>
    <edge source="ITA" target="AUS">
      <data key="d0">62265871</data>
    </edge>
    <edge source="ITA" target="AUT">
      <data key="d0">146759575</data>
    </edge>
    <edge source="ITA" target="ARM">
      <data key="d0">653881</data>
    </edge>
    <edge source="ITA" target="BEL">
      <data key="d0">125158581</data>
    </edge>
    <edge source="ITA" target="BOL">
      <data key="d0">137541</data>
    </edge>
    <edge source="ITA" target="BRA">
      <data key="d0">29194215</data>
    </edge>
    <edge source="ITA" target="BGR">
      <data key="d0">8829241</data>
    </edge>
    <edge source="ITA" target="BLR">
      <data key="d0">1694065</data>
    </edge>
    <edge source="ITA" target="KHM">
      <data key="d0">84521</data>
    </edge>
    <edge source="ITA" target="CMR">
      <data key="d0">229830</data>
    </edge>
    <edge source="ITA" target="CAN">
      <data key="d0">316400940</data>
    </edge>
    <edge source="ITA" target="LKA">
      <data key="d0">230801</data>
    </edge>
    <edge source="ITA" target="CHL">
      <data key="d0">4871377</data>
    </edge>
    <edge source="ITA" target="CHN">
      <data key="d0">30047679</data>
    </edge>
    <edge source="ITA" target="COL">
      <data key="d0">1271063</data>
    </edge>
    <edge source="ITA" target="CRI">
      <data key="d0">1688590</data>
    </edge>
    <edge source="ITA" target="HRV">
      <data key="d0">5962223</data>
    </edge>
    <edge source="ITA" target="CZE">
      <data key="d0">51852895</data>
    </edge>
    <edge source="ITA" target="BEN">
      <data key="d0">675684</data>
    </edge>
    <edge source="ITA" target="DNK">
      <data key="d0">163115575</data>
    </edge>
    <edge source="ITA" target="ECU">
      <data key="d0">140376</data>
    </edge>
    <edge source="ITA" target="SLV">
      <data key="d0">319116</data>
    </edge>
    <edge source="ITA" target="ETH">
      <data key="d0">412283</data>
    </edge>
    <edge source="ITA" target="EST">
      <data key="d0">5991754</data>
    </edge>
    <edge source="ITA" target="FIN">
      <data key="d0">27931204</data>
    </edge>
    <edge source="ITA" target="FRA">
      <data key="d0">348099720</data>
    </edge>
    <edge source="ITA" target="GEO">
      <data key="d0">1574609</data>
    </edge>
    <edge source="ITA" target="GMB">
      <data key="d0">12725</data>
    </edge>
    <edge source="ITA" target="DEU">
      <data key="d0">1394051736</data>
    </edge>
    <edge source="ITA" target="GHA">
      <data key="d0">601150</data>
    </edge>
    <edge source="ITA" target="GRC">
      <data key="d0">42993618</data>
    </edge>
    <edge source="ITA" target="GTM">
      <data key="d0">580076</data>
    </edge>
    <edge source="ITA" target="HND">
      <data key="d0">177921</data>
    </edge>
    <edge source="ITA" target="HKG">
      <data key="d0">17215688</data>
    </edge>
    <edge source="ITA" target="HUN">
      <data key="d0">18578971</data>
    </edge>
    <edge source="ITA" target="IDN">
      <data key="d0">548332</data>
    </edge>
    <edge source="ITA" target="IRL">
      <data key="d0">30651599</data>
    </edge>
    <edge source="ITA" target="ISR">
      <data key="d0">13532819</data>
    </edge>
    <edge source="ITA" target="CIV">
      <data key="d0">642923</data>
    </edge>
    <edge source="ITA" target="JAM">
      <data key="d0">495730</data>
    </edge>
    <edge source="ITA" target="JPN">
      <data key="d0">153956427</data>
    </edge>
    <edge source="ITA" target="KAZ">
      <data key="d0">2966327</data>
    </edge>
    <edge source="ITA" target="JOR">
      <data key="d0">660486</data>
    </edge>
    <edge source="ITA" target="KOR">
      <data key="d0">18752046</data>
    </edge>
    <edge source="ITA" target="LBN">
      <data key="d0">3844665</data>
    </edge>
    <edge source="ITA" target="LVA">
      <data key="d0">9528459</data>
    </edge>
    <edge source="ITA" target="LTU">
      <data key="d0">12189552</data>
    </edge>
    <edge source="ITA" target="MYS">
      <data key="d0">2078814</data>
    </edge>
    <edge source="ITA" target="MUS">
      <data key="d0">682371</data>
    </edge>
    <edge source="ITA" target="MEX">
      <data key="d0">15360747</data>
    </edge>
    <edge source="ITA" target="MDA">
      <data key="d0">749485</data>
    </edge>
    <edge source="ITA" target="MAR">
      <data key="d0">1001346</data>
    </edge>
    <edge source="ITA" target="MOZ">
      <data key="d0">89929</data>
    </edge>
    <edge source="ITA" target="OMN">
      <data key="d0">257670</data>
    </edge>
    <edge source="ITA" target="NLD">
      <data key="d0">155133157</data>
    </edge>
    <edge source="ITA" target="NZL">
      <data key="d0">6059407</data>
    </edge>
    <edge source="ITA" target="NIC">
      <data key="d0">76037</data>
    </edge>
    <edge source="ITA" target="NER">
      <data key="d0">40699</data>
    </edge>
    <edge source="ITA" target="NOR">
      <data key="d0">84105448</data>
    </edge>
    <edge source="ITA" target="PAN">
      <data key="d0">1841453</data>
    </edge>
    <edge source="ITA" target="PRY">
      <data key="d0">866329</data>
    </edge>
    <edge source="ITA" target="PER">
      <data key="d0">1371814</data>
    </edge>
    <edge source="ITA" target="PHL">
      <data key="d0">1674042</data>
    </edge>
    <edge source="ITA" target="POL">
      <data key="d0">42244089</data>
    </edge>
    <edge source="ITA" target="PRT">
      <data key="d0">19036778</data>
    </edge>
    <edge source="ITA" target="ROU">
      <data key="d0">25568800</data>
    </edge>
    <edge source="ITA" target="RUS">
      <data key="d0">130936429</data>
    </edge>
    <edge source="ITA" target="SAU">
      <data key="d0">1212335</data>
    </edge>
    <edge source="ITA" target="SEN">
      <data key="d0">197354</data>
    </edge>
    <edge source="ITA" target="SRB">
      <data key="d0">10651406</data>
    </edge>
    <edge source="ITA" target="IND">
      <data key="d0">2630649</data>
    </edge>
    <edge source="ITA" target="SGP">
      <data key="d0">11301048</data>
    </edge>
    <edge source="ITA" target="SVK">
      <data key="d0">10159367</data>
    </edge>
    <edge source="ITA" target="VNM">
      <data key="d0">1861996</data>
    </edge>
    <edge source="ITA" target="SVN">
      <data key="d0">13244621</data>
    </edge>
    <edge source="ITA" target="ZAF">
      <data key="d0">12984833</data>
    </edge>
    <edge source="ITA" target="ESP">
      <data key="d0">123897402</data>
    </edge>
    <edge source="ITA" target="SWE">
      <data key="d0">124528997</data>
    </edge>
    <edge source="ITA" target="CHE">
      <data key="d0">414978947</data>
    </edge>
    <edge source="ITA" target="THA">
      <data key="d0">7133798</data>
    </edge>
    <edge source="ITA" target="TGO">
      <data key="d0">439012</data>
    </edge>
    <edge source="ITA" target="ARE">
      <data key="d0">12432934</data>
    </edge>
    <edge source="ITA" target="TUN">
      <data key="d0">80992</data>
    </edge>
    <edge source="ITA" target="TUR">
      <data key="d0">4999404</data>
    </edge>
    <edge source="ITA" target="UGA">
      <data key="d0">314517</data>
    </edge>
    <edge source="ITA" target="UKR">
      <data key="d0">6792365</data>
    </edge>
    <edge source="ITA" target="MKD">
      <data key="d0">828475</data>
    </edge>
    <edge source="ITA" target="EGY">
      <data key="d0">1874936</data>
    </edge>
    <edge source="ITA" target="GBR">
      <data key="d0">754768527</data>
    </edge>
    <edge source="ITA" target="TZA">
      <data key="d0">706137</data>
    </edge>
    <edge source="ITA" target="USA">
      <data key="d0">1287242306</data>
    </edge>
    <edge source="ITA" target="BFA">
      <data key="d0">94734</data>
    </edge>
    <edge source="ITA" target="URY">
      <data key="d0">748174</data>
    </edge>
    <edge source="SRB" target="ALB">
      <data key="d0">1973763</data>
    </edge>
    <edge source="SRB" target="AUS">
      <data key="d0">386869</data>
    </edge>
    <edge source="SRB" target="AUT">
      <data key="d0">406124</data>
    </edge>
    <edge source="SRB" target="BEL">
      <data key="d0">125363</data>
    </edge>
    <edge source="SRB" target="BGR">
      <data key="d0">2843796</data>
    </edge>
    <edge source="SRB" target="CAN">
      <data key="d0">381468</data>
    </edge>
    <edge source="SRB" target="CHN">
      <data key="d0">17358</data>
    </edge>
    <edge source="SRB" target="HRV">
      <data key="d0">4764142</data>
    </edge>
    <edge source="SRB" target="CZE">
      <data key="d0">286713</data>
    </edge>
    <edge source="SRB" target="FRA">
      <data key="d0">447489</data>
    </edge>
    <edge source="SRB" target="GEO">
      <data key="d0">30461</data>
    </edge>
    <edge source="SRB" target="DEU">
      <data key="d0">1263602</data>
    </edge>
    <edge source="SRB" target="GRC">
      <data key="d0">1751348</data>
    </edge>
    <edge source="SRB" target="HKG">
      <data key="d0">42938</data>
    </edge>
    <edge source="SRB" target="HUN">
      <data key="d0">3682091</data>
    </edge>
    <edge source="SRB" target="ISR">
      <data key="d0">141727</data>
    </edge>
    <edge source="SRB" target="ITA">
      <data key="d0">18921</data>
    </edge>
    <edge source="SRB" target="JPN">
      <data key="d0">18196</data>
    </edge>
    <edge source="SRB" target="LTU">
      <data key="d0">18339</data>
    </edge>
    <edge source="SRB" target="MEX">
      <data key="d0">10347</data>
    </edge>
    <edge source="SRB" target="NLD">
      <data key="d0">331271</data>
    </edge>
    <edge source="SRB" target="POL">
      <data key="d0">4296936</data>
    </edge>
    <edge source="SRB" target="ROU">
      <data key="d0">52902</data>
    </edge>
    <edge source="SRB" target="RUS">
      <data key="d0">2911613</data>
    </edge>
    <edge source="SRB" target="SVK">
      <data key="d0">208171</data>
    </edge>
    <edge source="SRB" target="SVN">
      <data key="d0">916790</data>
    </edge>
    <edge source="SRB" target="ESP">
      <data key="d0">15337</data>
    </edge>
    <edge source="SRB" target="SWE">
      <data key="d0">69818</data>
    </edge>
    <edge source="SRB" target="CHE">
      <data key="d0">1018929</data>
    </edge>
    <edge source="SRB" target="TUR">
      <data key="d0">167317</data>
    </edge>
    <edge source="SRB" target="UKR">
      <data key="d0">440221</data>
    </edge>
    <edge source="SRB" target="MKD">
      <data key="d0">12809018</data>
    </edge>
    <edge source="SRB" target="GBR">
      <data key="d0">151083</data>
    </edge>
    <edge source="SRB" target="USA">
      <data key="d0">755416</data>
    </edge>
    <edge source="SVK" target="AZE">
      <data key="d0">92617</data>
    </edge>
    <edge source="SVK" target="AUS">
      <data key="d0">76802</data>
    </edge>
    <edge source="SVK" target="AUT">
      <data key="d0">8085258</data>
    </edge>
    <edge source="SVK" target="BGR">
      <data key="d0">321436</data>
    </edge>
    <edge source="SVK" target="CAN">
      <data key="d0">539090</data>
    </edge>
    <edge source="SVK" target="HRV">
      <data key="d0">51018</data>
    </edge>
    <edge source="SVK" target="CZE">
      <data key="d0">75864180</data>
    </edge>
    <edge source="SVK" target="DNK">
      <data key="d0">36193</data>
    </edge>
    <edge source="SVK" target="EST">
      <data key="d0">486099</data>
    </edge>
    <edge source="SVK" target="FIN">
      <data key="d0">18717</data>
    </edge>
    <edge source="SVK" target="FRA">
      <data key="d0">1386607</data>
    </edge>
    <edge source="SVK" target="DEU">
      <data key="d0">2025253</data>
    </edge>
    <edge source="SVK" target="HUN">
      <data key="d0">10008764</data>
    </edge>
    <edge source="SVK" target="IRL">
      <data key="d0">161989</data>
    </edge>
    <edge source="SVK" target="ITA">
      <data key="d0">244690</data>
    </edge>
    <edge source="SVK" target="LBN">
      <data key="d0">59693</data>
    </edge>
    <edge source="SVK" target="LVA">
      <data key="d0">50823</data>
    </edge>
    <edge source="SVK" target="LTU">
      <data key="d0">189590</data>
    </edge>
    <edge source="SVK" target="MDA">
      <data key="d0">41914</data>
    </edge>
    <edge source="SVK" target="POL">
      <data key="d0">8041375</data>
    </edge>
    <edge source="SVK" target="ROU">
      <data key="d0">3012250</data>
    </edge>
    <edge source="SVK" target="RUS">
      <data key="d0">562786</data>
    </edge>
    <edge source="SVK" target="SRB">
      <data key="d0">37683</data>
    </edge>
    <edge source="SVK" target="ESP">
      <data key="d0">2027916</data>
    </edge>
    <edge source="SVK" target="SWE">
      <data key="d0">7685947</data>
    </edge>
    <edge source="SVK" target="UKR">
      <data key="d0">872822</data>
    </edge>
    <edge source="SVK" target="GBR">
      <data key="d0">243307</data>
    </edge>
    <edge source="SVK" target="USA">
      <data key="d0">1064236</data>
    </edge>
    <edge source="SVN" target="ALB">
      <data key="d0">2353757</data>
    </edge>
    <edge source="SVN" target="AZE">
      <data key="d0">21591</data>
    </edge>
    <edge source="SVN" target="AUS">
      <data key="d0">258191</data>
    </edge>
    <edge source="SVN" target="AUT">
      <data key="d0">4623966</data>
    </edge>
    <edge source="SVN" target="BEL">
      <data key="d0">99378</data>
    </edge>
    <edge source="SVN" target="BGR">
      <data key="d0">84269</data>
    </edge>
    <edge source="SVN" target="CAN">
      <data key="d0">599657</data>
    </edge>
    <edge source="SVN" target="CHN">
      <data key="d0">178081</data>
    </edge>
    <edge source="SVN" target="HRV">
      <data key="d0">17073825</data>
    </edge>
    <edge source="SVN" target="CZE">
      <data key="d0">674053</data>
    </edge>
    <edge source="SVN" target="DNK">
      <data key="d0">216087</data>
    </edge>
    <edge source="SVN" target="FIN">
      <data key="d0">160939</data>
    </edge>
    <edge source="SVN" target="FRA">
      <data key="d0">318635</data>
    </edge>
    <edge source="SVN" target="DEU">
      <data key="d0">942046</data>
    </edge>
    <edge source="SVN" target="GRC">
      <data key="d0">44521</data>
    </edge>
    <edge source="SVN" target="HKG">
      <data key="d0">56465</data>
    </edge>
    <edge source="SVN" target="HUN">
      <data key="d0">1252176</data>
    </edge>
    <edge source="SVN" target="ISR">
      <data key="d0">34824</data>
    </edge>
    <edge source="SVN" target="ITA">
      <data key="d0">19014718</data>
    </edge>
    <edge source="SVN" target="JPN">
      <data key="d0">84522</data>
    </edge>
    <edge source="SVN" target="KAZ">
      <data key="d0">25672</data>
    </edge>
    <edge source="SVN" target="LVA">
      <data key="d0">52205</data>
    </edge>
    <edge source="SVN" target="LTU">
      <data key="d0">117203</data>
    </edge>
    <edge source="SVN" target="MEX">
      <data key="d0">36522</data>
    </edge>
    <edge source="SVN" target="NLD">
      <data key="d0">187430</data>
    </edge>
    <edge source="SVN" target="NOR">
      <data key="d0">29806</data>
    </edge>
    <edge source="SVN" target="POL">
      <data key="d0">80511</data>
    </edge>
    <edge source="SVN" target="ROU">
      <data key="d0">726949</data>
    </edge>
    <edge source="SVN" target="RUS">
      <data key="d0">1860442</data>
    </edge>
    <edge source="SVN" target="SRB">
      <data key="d0">19159296</data>
    </edge>
    <edge source="SVN" target="SVK">
      <data key="d0">255942</data>
    </edge>
    <edge source="SVN" target="SWE">
      <data key="d0">307818</data>
    </edge>
    <edge source="SVN" target="CHE">
      <data key="d0">292447</data>
    </edge>
    <edge source="SVN" target="THA">
      <data key="d0">23359</data>
    </edge>
    <edge source="SVN" target="UKR">
      <data key="d0">518488</data>
    </edge>
    <edge source="SVN" target="MKD">
      <data key="d0">2167588</data>
    </edge>
    <edge source="SVN" target="GBR">
      <data key="d0">91572</data>
    </edge>
    <edge source="SVN" target="USA">
      <data key="d0">2517511</data>
    </edge>
    <edge source="MKD" target="ALB">
      <data key="d0">2162031</data>
    </edge>
    <edge source="MKD" target="AUS">
      <data key="d0">351929</data>
    </edge>
    <edge source="MKD" target="AUT">
      <data key="d0">61387</data>
    </edge>
    <edge source="MKD" target="BEL">
      <data key="d0">42330</data>
    </edge>
    <edge source="MKD" target="BGR">
      <data key="d0">230716</data>
    </edge>
    <edge source="MKD" target="CAN">
      <data key="d0">190485</data>
    </edge>
    <edge source="MKD" target="CHN">
      <data key="d0">29819</data>
    </edge>
    <edge source="MKD" target="HRV">
      <data key="d0">10674106</data>
    </edge>
    <edge source="MKD" target="CZE">
      <data key="d0">694120</data>
    </edge>
    <edge source="MKD" target="EST">
      <data key="d0">12446</data>
    </edge>
    <edge source="MKD" target="FRA">
      <data key="d0">88578</data>
    </edge>
    <edge source="MKD" target="DEU">
      <data key="d0">20152945</data>
    </edge>
    <edge source="MKD" target="JPN">
      <data key="d0">162799</data>
    </edge>
    <edge source="MKD" target="NLD">
      <data key="d0">93569</data>
    </edge>
    <edge source="MKD" target="NOR">
      <data key="d0">37500</data>
    </edge>
    <edge source="MKD" target="POL">
      <data key="d0">126817</data>
    </edge>
    <edge source="MKD" target="ROU">
      <data key="d0">31949</data>
    </edge>
    <edge source="MKD" target="RUS">
      <data key="d0">299476</data>
    </edge>
    <edge source="MKD" target="SRB">
      <data key="d0">43680066</data>
    </edge>
    <edge source="MKD" target="SVN">
      <data key="d0">482222</data>
    </edge>
    <edge source="MKD" target="SWE">
      <data key="d0">42292</data>
    </edge>
    <edge source="MKD" target="CHE">
      <data key="d0">459487</data>
    </edge>
    <edge source="MKD" target="TUR">
      <data key="d0">34583</data>
    </edge>
    <edge source="MKD" target="USA">
      <data key="d0">1323212</data>
    </edge>
    <edge source="GBR" target="ALB">
      <data key="d0">2470691</data>
    </edge>
    <edge source="GBR" target="DZA">
      <data key="d0">3051111</data>
    </edge>
    <edge source="GBR" target="AZE">
      <data key="d0">240207</data>
    </edge>
    <edge source="GBR" target="ARG">
      <data key="d0">15807592</data>
    </edge>
    <edge source="GBR" target="AUS">
      <data key="d0">132328812</data>
    </edge>
    <edge source="GBR" target="AUT">
      <data key="d0">10113831</data>
    </edge>
    <edge source="GBR" target="ARM">
      <data key="d0">1116021</data>
    </edge>
    <edge source="GBR" target="BEL">
      <data key="d0">50752808</data>
    </edge>
    <edge source="GBR" target="BOL">
      <data key="d0">6406509</data>
    </edge>
    <edge source="GBR" target="BWA">
      <data key="d0">106678</data>
    </edge>
    <edge source="GBR" target="BRA">
      <data key="d0">97806496</data>
    </edge>
    <edge source="GBR" target="BGR">
      <data key="d0">30157349</data>
    </edge>
    <edge source="GBR" target="BLR">
      <data key="d0">617559</data>
    </edge>
    <edge source="GBR" target="KHM">
      <data key="d0">179749</data>
    </edge>
    <edge source="GBR" target="CMR">
      <data key="d0">606701</data>
    </edge>
    <edge source="GBR" target="CAN">
      <data key="d0">172419079</data>
    </edge>
    <edge source="GBR" target="CAF">
      <data key="d0">49440</data>
    </edge>
    <edge source="GBR" target="LKA">
      <data key="d0">12122033</data>
    </edge>
    <edge source="GBR" target="CHL">
      <data key="d0">21107183</data>
    </edge>
    <edge source="GBR" target="CHN">
      <data key="d0">80241909</data>
    </edge>
    <edge source="GBR" target="COL">
      <data key="d0">27901536</data>
    </edge>
    <edge source="GBR" target="CRI">
      <data key="d0">7292477</data>
    </edge>
    <edge source="GBR" target="HRV">
      <data key="d0">4211603</data>
    </edge>
    <edge source="GBR" target="CZE">
      <data key="d0">17151660</data>
    </edge>
    <edge source="GBR" target="BEN">
      <data key="d0">956459</data>
    </edge>
    <edge source="GBR" target="DNK">
      <data key="d0">56363107</data>
    </edge>
    <edge source="GBR" target="ECU">
      <data key="d0">8495604</data>
    </edge>
    <edge source="GBR" target="SLV">
      <data key="d0">1496452</data>
    </edge>
    <edge source="GBR" target="ETH">
      <data key="d0">4015801</data>
    </edge>
    <edge source="GBR" target="EST">
      <data key="d0">46588985</data>
    </edge>
    <edge source="GBR" target="FIN">
      <data key="d0">25263842</data>
    </edge>
    <edge source="GBR" target="FRA">
      <data key="d0">1082006819</data>
    </edge>
    <edge source="GBR" target="GEO">
      <data key="d0">3175243</data>
    </edge>
    <edge source="GBR" target="GMB">
      <data key="d0">153643</data>
    </edge>
    <edge source="GBR" target="DEU">
      <data key="d0">264022179</data>
    </edge>
    <edge source="GBR" target="GHA">
      <data key="d0">6737973</data>
    </edge>
    <edge source="GBR" target="GRC">
      <data key="d0">277124115</data>
    </edge>
    <edge source="GBR" target="GTM">
      <data key="d0">6384235</data>
    </edge>
    <edge source="GBR" target="HND">
      <data key="d0">931134</data>
    </edge>
    <edge source="GBR" target="HKG">
      <data key="d0">208654295</data>
    </edge>
    <edge source="GBR" target="HUN">
      <data key="d0">12314429</data>
    </edge>
    <edge source="GBR" target="IDN">
      <data key="d0">64522</data>
    </edge>
    <edge source="GBR" target="IRL">
      <data key="d0">545838255</data>
    </edge>
    <edge source="GBR" target="ISR">
      <data key="d0">17325325</data>
    </edge>
    <edge source="GBR" target="ITA">
      <data key="d0">142115134</data>
    </edge>
    <edge source="GBR" target="CIV">
      <data key="d0">1592715</data>
    </edge>
    <edge source="GBR" target="JAM">
      <data key="d0">951636</data>
    </edge>
    <edge source="GBR" target="JPN">
      <data key="d0">103518769</data>
    </edge>
    <edge source="GBR" target="KAZ">
      <data key="d0">3287350</data>
    </edge>
    <edge source="GBR" target="JOR">
      <data key="d0">4052876</data>
    </edge>
    <edge source="GBR" target="KOR">
      <data key="d0">179283845</data>
    </edge>
    <edge source="GBR" target="KGZ">
      <data key="d0">53070</data>
    </edge>
    <edge source="GBR" target="LBN">
      <data key="d0">38381595</data>
    </edge>
    <edge source="GBR" target="LVA">
      <data key="d0">23566527</data>
    </edge>
    <edge source="GBR" target="LTU">
      <data key="d0">2264602</data>
    </edge>
    <edge source="GBR" target="MDG">
      <data key="d0">269882</data>
    </edge>
    <edge source="GBR" target="MWI">
      <data key="d0">22771</data>
    </edge>
    <edge source="GBR" target="MYS">
      <data key="d0">20617224</data>
    </edge>
    <edge source="GBR" target="MUS">
      <data key="d0">2664097</data>
    </edge>
    <edge source="GBR" target="MEX">
      <data key="d0">70783237</data>
    </edge>
    <edge source="GBR" target="MDA">
      <data key="d0">165789</data>
    </edge>
    <edge source="GBR" target="MAR">
      <data key="d0">19053063</data>
    </edge>
    <edge source="GBR" target="MOZ">
      <data key="d0">335616</data>
    </edge>
    <edge source="GBR" target="OMN">
      <data key="d0">5471408</data>
    </edge>
    <edge source="GBR" target="NAM">
      <data key="d0">769996</data>
    </edge>
    <edge source="GBR" target="NLD">
      <data key="d0">134990182</data>
    </edge>
    <edge source="GBR" target="NZL">
      <data key="d0">14841178</data>
    </edge>
    <edge source="GBR" target="NIC">
      <data key="d0">157321</data>
    </edge>
    <edge source="GBR" target="NOR">
      <data key="d0">35009251</data>
    </edge>
    <edge source="GBR" target="PAK">
      <data key="d0">482446</data>
    </edge>
    <edge source="GBR" target="PAN">
      <data key="d0">66467162</data>
    </edge>
    <edge source="GBR" target="PRY">
      <data key="d0">14791102</data>
    </edge>
    <edge source="GBR" target="PER">
      <data key="d0">10822851</data>
    </edge>
    <edge source="GBR" target="PHL">
      <data key="d0">8385305</data>
    </edge>
    <edge source="GBR" target="POL">
      <data key="d0">45740151</data>
    </edge>
    <edge source="GBR" target="PRT">
      <data key="d0">95957274</data>
    </edge>
    <edge source="GBR" target="ROU">
      <data key="d0">24751671</data>
    </edge>
    <edge source="GBR" target="RUS">
      <data key="d0">37715333</data>
    </edge>
    <edge source="GBR" target="SAU">
      <data key="d0">527326</data>
    </edge>
    <edge source="GBR" target="SEN">
      <data key="d0">1049350</data>
    </edge>
    <edge source="GBR" target="SRB">
      <data key="d0">4382793</data>
    </edge>
    <edge source="GBR" target="IND">
      <data key="d0">45630920</data>
    </edge>
    <edge source="GBR" target="SGP">
      <data key="d0">283061600</data>
    </edge>
    <edge source="GBR" target="SVK">
      <data key="d0">2163331</data>
    </edge>
    <edge source="GBR" target="VNM">
      <data key="d0">1657561</data>
    </edge>
    <edge source="GBR" target="SVN">
      <data key="d0">5459676</data>
    </edge>
    <edge source="GBR" target="ZAF">
      <data key="d0">231348979</data>
    </edge>
    <edge source="GBR" target="ZWE">
      <data key="d0">392884</data>
    </edge>
    <edge source="GBR" target="ESP">
      <data key="d0">730445385</data>
    </edge>
    <edge source="GBR" target="SWE">
      <data key="d0">107907091</data>
    </edge>
    <edge source="GBR" target="CHE">
      <data key="d0">51885076</data>
    </edge>
    <edge source="GBR" target="THA">
      <data key="d0">48357645</data>
    </edge>
    <edge source="GBR" target="TGO">
      <data key="d0">1282150</data>
    </edge>
    <edge source="GBR" target="ARE">
      <data key="d0">112018137</data>
    </edge>
    <edge source="GBR" target="TUN">
      <data key="d0">1515849</data>
    </edge>
    <edge source="GBR" target="TUR">
      <data key="d0">59784726</data>
    </edge>
    <edge source="GBR" target="UGA">
      <data key="d0">535661</data>
    </edge>
    <edge source="GBR" target="UKR">
      <data key="d0">5378902</data>
    </edge>
    <edge source="GBR" target="MKD">
      <data key="d0">1624409</data>
    </edge>
    <edge source="GBR" target="EGY">
      <data key="d0">6466713</data>
    </edge>
    <edge source="GBR" target="TZA">
      <data key="d0">1453925</data>
    </edge>
    <edge source="GBR" target="USA">
      <data key="d0">1137459889</data>
    </edge>
    <edge source="GBR" target="BFA">
      <data key="d0">156327</data>
    </edge>
    <edge source="GBR" target="URY">
      <data key="d0">24158334</data>
    </edge>
    <edge source="DZA" target="BEL">
      <data key="d0">151180</data>
    </edge>
    <edge source="DZA" target="CAN">
      <data key="d0">145349</data>
    </edge>
    <edge source="DZA" target="CAF">
      <data key="d0">13945</data>
    </edge>
    <edge source="DZA" target="FRA">
      <data key="d0">3161180</data>
    </edge>
    <edge source="DZA" target="GMB">
      <data key="d0">1201989</data>
    </edge>
    <edge source="DZA" target="DEU">
      <data key="d0">29178</data>
    </edge>
    <edge source="DZA" target="GHA">
      <data key="d0">2598610</data>
    </edge>
    <edge source="DZA" target="ITA">
      <data key="d0">60495</data>
    </edge>
    <edge source="DZA" target="LBN">
      <data key="d0">13419</data>
    </edge>
    <edge source="DZA" target="NER">
      <data key="d0">145953</data>
    </edge>
    <edge source="DZA" target="SEN">
      <data key="d0">11980</data>
    </edge>
    <edge source="DZA" target="ZAF">
      <data key="d0">26077</data>
    </edge>
    <edge source="DZA" target="ESP">
      <data key="d0">1891527</data>
    </edge>
    <edge source="DZA" target="CHE">
      <data key="d0">62102</data>
    </edge>
    <edge source="DZA" target="ARE">
      <data key="d0">126195</data>
    </edge>
    <edge source="DZA" target="GBR">
      <data key="d0">117453</data>
    </edge>
    <edge source="DZA" target="USA">
      <data key="d0">14717</data>
    </edge>
    <edge source="BEL" target="ALB">
      <data key="d0">30836</data>
    </edge>
    <edge source="BEL" target="DZA">
      <data key="d0">446186</data>
    </edge>
    <edge source="BEL" target="AZE">
      <data key="d0">105323</data>
    </edge>
    <edge source="BEL" target="ARG">
      <data key="d0">229474</data>
    </edge>
    <edge source="BEL" target="AUS">
      <data key="d0">7325456</data>
    </edge>
    <edge source="BEL" target="AUT">
      <data key="d0">8186415</data>
    </edge>
    <edge source="BEL" target="ARM">
      <data key="d0">77821</data>
    </edge>
    <edge source="BEL" target="BRA">
      <data key="d0">471507</data>
    </edge>
    <edge source="BEL" target="BGR">
      <data key="d0">414268</data>
    </edge>
    <edge source="BEL" target="BDI">
      <data key="d0">159680</data>
    </edge>
    <edge source="BEL" target="KHM">
      <data key="d0">235813</data>
    </edge>
    <edge source="BEL" target="CMR">
      <data key="d0">115099</data>
    </edge>
    <edge source="BEL" target="CAN">
      <data key="d0">32637025</data>
    </edge>
    <edge source="BEL" target="CAF">
      <data key="d0">49698</data>
    </edge>
    <edge source="BEL" target="CHL">
      <data key="d0">291237</data>
    </edge>
    <edge source="BEL" target="CHN">
      <data key="d0">3290748</data>
    </edge>
    <edge source="BEL" target="COL">
      <data key="d0">114819</data>
    </edge>
    <edge source="BEL" target="CRI">
      <data key="d0">207610</data>
    </edge>
    <edge source="BEL" target="HRV">
      <data key="d0">1462083</data>
    </edge>
    <edge source="BEL" target="CZE">
      <data key="d0">3433707</data>
    </edge>
    <edge source="BEL" target="BEN">
      <data key="d0">1927360</data>
    </edge>
    <edge source="BEL" target="DNK">
      <data key="d0">11256626</data>
    </edge>
    <edge source="BEL" target="ECU">
      <data key="d0">28289</data>
    </edge>
    <edge source="BEL" target="SLV">
      <data key="d0">41009</data>
    </edge>
    <edge source="BEL" target="ETH">
      <data key="d0">37574</data>
    </edge>
    <edge source="BEL" target="EST">
      <data key="d0">762386</data>
    </edge>
    <edge source="BEL" target="FIN">
      <data key="d0">8926160</data>
    </edge>
    <edge source="BEL" target="FRA">
      <data key="d0">613002091</data>
    </edge>
    <edge source="BEL" target="GMB">
      <data key="d0">218050</data>
    </edge>
    <edge source="BEL" target="DEU">
      <data key="d0">113485530</data>
    </edge>
    <edge source="BEL" target="GHA">
      <data key="d0">1833126</data>
    </edge>
    <edge source="BEL" target="GRC">
      <data key="d0">4990632</data>
    </edge>
    <edge source="BEL" target="GTM">
      <data key="d0">31642</data>
    </edge>
    <edge source="BEL" target="HND">
      <data key="d0">109745</data>
    </edge>
    <edge source="BEL" target="HKG">
      <data key="d0">5286736</data>
    </edge>
    <edge source="BEL" target="HUN">
      <data key="d0">2361382</data>
    </edge>
    <edge source="BEL" target="IDN">
      <data key="d0">163245</data>
    </edge>
    <edge source="BEL" target="IRL">
      <data key="d0">10677521</data>
    </edge>
    <edge source="BEL" target="ISR">
      <data key="d0">8114466</data>
    </edge>
    <edge source="BEL" target="ITA">
      <data key="d0">45982426</data>
    </edge>
    <edge source="BEL" target="CIV">
      <data key="d0">715882</data>
    </edge>
    <edge source="BEL" target="JAM">
      <data key="d0">60140</data>
    </edge>
    <edge source="BEL" target="JPN">
      <data key="d0">62339077</data>
    </edge>
    <edge source="BEL" target="KAZ">
      <data key="d0">1199675</data>
    </edge>
    <edge source="BEL" target="JOR">
      <data key="d0">120796</data>
    </edge>
    <edge source="BEL" target="KOR">
      <data key="d0">1309294</data>
    </edge>
    <edge source="BEL" target="KGZ">
      <data key="d0">44799</data>
    </edge>
    <edge source="BEL" target="LBN">
      <data key="d0">286551</data>
    </edge>
    <edge source="BEL" target="LVA">
      <data key="d0">623716</data>
    </edge>
    <edge source="BEL" target="LTU">
      <data key="d0">816322</data>
    </edge>
    <edge source="BEL" target="MYS">
      <data key="d0">2381080</data>
    </edge>
    <edge source="BEL" target="MRT">
      <data key="d0">24478</data>
    </edge>
    <edge source="BEL" target="MUS">
      <data key="d0">371906</data>
    </edge>
    <edge source="BEL" target="MEX">
      <data key="d0">1882362</data>
    </edge>
    <edge source="BEL" target="MAR">
      <data key="d0">172439</data>
    </edge>
    <edge source="BEL" target="OMN">
      <data key="d0">13960</data>
    </edge>
    <edge source="BEL" target="NLD">
      <data key="d0">542847028</data>
    </edge>
    <edge source="BEL" target="NZL">
      <data key="d0">1004038</data>
    </edge>
    <edge source="BEL" target="NER">
      <data key="d0">478627</data>
    </edge>
    <edge source="BEL" target="NOR">
      <data key="d0">3620013</data>
    </edge>
    <edge source="BEL" target="PAK">
      <data key="d0">136964</data>
    </edge>
    <edge source="BEL" target="PAN">
      <data key="d0">59699</data>
    </edge>
    <edge source="BEL" target="PER">
      <data key="d0">15754</data>
    </edge>
    <edge source="BEL" target="PHL">
      <data key="d0">520418</data>
    </edge>
    <edge source="BEL" target="POL">
      <data key="d0">7224183</data>
    </edge>
    <edge source="BEL" target="PRT">
      <data key="d0">7854356</data>
    </edge>
    <edge source="BEL" target="ROU">
      <data key="d0">1974507</data>
    </edge>
    <edge source="BEL" target="RUS">
      <data key="d0">8675474</data>
    </edge>
    <edge source="BEL" target="SAU">
      <data key="d0">396121</data>
    </edge>
    <edge source="BEL" target="SEN">
      <data key="d0">486436</data>
    </edge>
    <edge source="BEL" target="SRB">
      <data key="d0">240251</data>
    </edge>
    <edge source="BEL" target="IND">
      <data key="d0">593941</data>
    </edge>
    <edge source="BEL" target="SGP">
      <data key="d0">6985719</data>
    </edge>
    <edge source="BEL" target="SVK">
      <data key="d0">1192439</data>
    </edge>
    <edge source="BEL" target="VNM">
      <data key="d0">581668</data>
    </edge>
    <edge source="BEL" target="SVN">
      <data key="d0">454980</data>
    </edge>
    <edge source="BEL" target="ZAF">
      <data key="d0">1825243</data>
    </edge>
    <edge source="BEL" target="ESP">
      <data key="d0">64545933</data>
    </edge>
    <edge source="BEL" target="SWE">
      <data key="d0">14617461</data>
    </edge>
    <edge source="BEL" target="CHE">
      <data key="d0">10184809</data>
    </edge>
    <edge source="BEL" target="THA">
      <data key="d0">1005684</data>
    </edge>
    <edge source="BEL" target="TGO">
      <data key="d0">1513961</data>
    </edge>
    <edge source="BEL" target="ARE">
      <data key="d0">3513242</data>
    </edge>
    <edge source="BEL" target="TUN">
      <data key="d0">14265</data>
    </edge>
    <edge source="BEL" target="TUR">
      <data key="d0">1784975</data>
    </edge>
    <edge source="BEL" target="UGA">
      <data key="d0">54321</data>
    </edge>
    <edge source="BEL" target="UKR">
      <data key="d0">2217319</data>
    </edge>
    <edge source="BEL" target="MKD">
      <data key="d0">10831</data>
    </edge>
    <edge source="BEL" target="EGY">
      <data key="d0">138416</data>
    </edge>
    <edge source="BEL" target="GBR">
      <data key="d0">171361025</data>
    </edge>
    <edge source="BEL" target="TZA">
      <data key="d0">127667</data>
    </edge>
    <edge source="BEL" target="USA">
      <data key="d0">238927928</data>
    </edge>
    <edge source="BEL" target="BFA">
      <data key="d0">498088</data>
    </edge>
    <edge source="BEL" target="URY">
      <data key="d0">138919</data>
    </edge>
    <edge source="CAN" target="ARG">
      <data key="d0">30920</data>
    </edge>
    <edge source="CAN" target="AUS">
      <data key="d0">3158130</data>
    </edge>
    <edge source="CAN" target="AUT">
      <data key="d0">13996</data>
    </edge>
    <edge source="CAN" target="BEL">
      <data key="d0">942449</data>
    </edge>
    <edge source="CAN" target="BRA">
      <data key="d0">86761</data>
    </edge>
    <edge source="CAN" target="BGR">
      <data key="d0">61878</data>
    </edge>
    <edge source="CAN" target="KHM">
      <data key="d0">83791</data>
    </edge>
    <edge source="CAN" target="CHL">
      <data key="d0">118452</data>
    </edge>
    <edge source="CAN" target="CHN">
      <data key="d0">5077310</data>
    </edge>
    <edge source="CAN" target="COL">
      <data key="d0">1364834</data>
    </edge>
    <edge source="CAN" target="HRV">
      <data key="d0">131926</data>
    </edge>
    <edge source="CAN" target="CZE">
      <data key="d0">1409245</data>
    </edge>
    <edge source="CAN" target="DNK">
      <data key="d0">285827</data>
    </edge>
    <edge source="CAN" target="ECU">
      <data key="d0">325265</data>
    </edge>
    <edge source="CAN" target="EST">
      <data key="d0">36601</data>
    </edge>
    <edge source="CAN" target="FIN">
      <data key="d0">594796</data>
    </edge>
    <edge source="CAN" target="FRA">
      <data key="d0">1319840</data>
    </edge>
    <edge source="CAN" target="DEU">
      <data key="d0">2159918</data>
    </edge>
    <edge source="CAN" target="GHA">
      <data key="d0">11945</data>
    </edge>
    <edge source="CAN" target="GRC">
      <data key="d0">17783</data>
    </edge>
    <edge source="CAN" target="GTM">
      <data key="d0">188982</data>
    </edge>
    <edge source="CAN" target="HKG">
      <data key="d0">1384856</data>
    </edge>
    <edge source="CAN" target="HUN">
      <data key="d0">363276</data>
    </edge>
    <edge source="CAN" target="IDN">
      <data key="d0">288773</data>
    </edge>
    <edge source="CAN" target="IRL">
      <data key="d0">1236840</data>
    </edge>
    <edge source="CAN" target="ISR">
      <data key="d0">174874</data>
    </edge>
    <edge source="CAN" target="ITA">
      <data key="d0">156344</data>
    </edge>
    <edge source="CAN" target="JAM">
      <data key="d0">32058</data>
    </edge>
    <edge source="CAN" target="JPN">
      <data key="d0">9625349</data>
    </edge>
    <edge source="CAN" target="KOR">
      <data key="d0">2980534</data>
    </edge>
    <edge source="CAN" target="LBN">
      <data key="d0">101758</data>
    </edge>
    <edge source="CAN" target="LVA">
      <data key="d0">294092</data>
    </edge>
    <edge source="CAN" target="LTU">
      <data key="d0">77201</data>
    </edge>
    <edge source="CAN" target="MYS">
      <data key="d0">1562804</data>
    </edge>
    <edge source="CAN" target="MEX">
      <data key="d0">247942</data>
    </edge>
    <edge source="CAN" target="NLD">
      <data key="d0">727063</data>
    </edge>
    <edge source="CAN" target="NZL">
      <data key="d0">56669</data>
    </edge>
    <edge source="CAN" target="NOR">
      <data key="d0">50044</data>
    </edge>
    <edge source="CAN" target="PAN">
      <data key="d0">35111</data>
    </edge>
    <edge source="CAN" target="PER">
      <data key="d0">46608</data>
    </edge>
    <edge source="CAN" target="PHL">
      <data key="d0">981405</data>
    </edge>
    <edge source="CAN" target="POL">
      <data key="d0">3690263</data>
    </edge>
    <edge source="CAN" target="ROU">
      <data key="d0">572455</data>
    </edge>
    <edge source="CAN" target="RUS">
      <data key="d0">24633</data>
    </edge>
    <edge source="CAN" target="SRB">
      <data key="d0">160214</data>
    </edge>
    <edge source="CAN" target="IND">
      <data key="d0">60439</data>
    </edge>
    <edge source="CAN" target="SGP">
      <data key="d0">1373521</data>
    </edge>
    <edge source="CAN" target="VNM">
      <data key="d0">1661654</data>
    </edge>
    <edge source="CAN" target="SVN">
      <data key="d0">567004</data>
    </edge>
    <edge source="CAN" target="ESP">
      <data key="d0">378729</data>
    </edge>
    <edge source="CAN" target="SWE">
      <data key="d0">2276879</data>
    </edge>
    <edge source="CAN" target="CHE">
      <data key="d0">1186732</data>
    </edge>
    <edge source="CAN" target="THA">
      <data key="d0">7898674</data>
    </edge>
    <edge source="CAN" target="TGO">
      <data key="d0">24615</data>
    </edge>
    <edge source="CAN" target="ARE">
      <data key="d0">273165</data>
    </edge>
    <edge source="CAN" target="TUR">
      <data key="d0">102473</data>
    </edge>
    <edge source="CAN" target="GBR">
      <data key="d0">5512764</data>
    </edge>
    <edge source="CAN" target="USA">
      <data key="d0">629785698</data>
    </edge>
    <edge source="CAF" target="FRA">
      <data key="d0">116286</data>
    </edge>
    <edge source="DEU" target="ALB">
      <data key="d0">1418000</data>
    </edge>
    <edge source="DEU" target="DZA">
      <data key="d0">486000</data>
    </edge>
    <edge source="DEU" target="AZE">
      <data key="d0">3246000</data>
    </edge>
    <edge source="DEU" target="ARG">
      <data key="d0">1885000</data>
    </edge>
    <edge source="DEU" target="AUS">
      <data key="d0">24314000</data>
    </edge>
    <edge source="DEU" target="AUT">
      <data key="d0">238584000</data>
    </edge>
    <edge source="DEU" target="ARM">
      <data key="d0">459000</data>
    </edge>
    <edge source="DEU" target="BEL">
      <data key="d0">276238000</data>
    </edge>
    <edge source="DEU" target="BOL">
      <data key="d0">208000</data>
    </edge>
    <edge source="DEU" target="BRA">
      <data key="d0">5948000</data>
    </edge>
    <edge source="DEU" target="BGR">
      <data key="d0">7175000</data>
    </edge>
    <edge source="DEU" target="BDI">
      <data key="d0">11000</data>
    </edge>
    <edge source="DEU" target="BLR">
      <data key="d0">5179000</data>
    </edge>
    <edge source="DEU" target="KHM">
      <data key="d0">16000</data>
    </edge>
    <edge source="DEU" target="CMR">
      <data key="d0">211000</data>
    </edge>
    <edge source="DEU" target="CAN">
      <data key="d0">66244000</data>
    </edge>
    <edge source="DEU" target="CAF">
      <data key="d0">28000</data>
    </edge>
    <edge source="DEU" target="LKA">
      <data key="d0">246000</data>
    </edge>
    <edge source="DEU" target="CHL">
      <data key="d0">1479000</data>
    </edge>
    <edge source="DEU" target="CHN">
      <data key="d0">32236000</data>
    </edge>
    <edge source="DEU" target="COL">
      <data key="d0">1012000</data>
    </edge>
    <edge source="DEU" target="CRI">
      <data key="d0">683000</data>
    </edge>
    <edge source="DEU" target="HRV">
      <data key="d0">17695000</data>
    </edge>
    <edge source="DEU" target="CZE">
      <data key="d0">71915000</data>
    </edge>
    <edge source="DEU" target="BEN">
      <data key="d0">903000</data>
    </edge>
    <edge source="DEU" target="DNK">
      <data key="d0">123218000</data>
    </edge>
    <edge source="DEU" target="ECU">
      <data key="d0">496000</data>
    </edge>
    <edge source="DEU" target="SLV">
      <data key="d0">119000</data>
    </edge>
    <edge source="DEU" target="ETH">
      <data key="d0">60000</data>
    </edge>
    <edge source="DEU" target="EST">
      <data key="d0">10527000</data>
    </edge>
    <edge source="DEU" target="FIN">
      <data key="d0">75597000</data>
    </edge>
    <edge source="DEU" target="FRA">
      <data key="d0">386398000</data>
    </edge>
    <edge source="DEU" target="GEO">
      <data key="d0">1280000</data>
    </edge>
    <edge source="DEU" target="GMB">
      <data key="d0">212000</data>
    </edge>
    <edge source="DEU" target="GHA">
      <data key="d0">2116000</data>
    </edge>
    <edge source="DEU" target="GRC">
      <data key="d0">57910000</data>
    </edge>
    <edge source="DEU" target="GTM">
      <data key="d0">410000</data>
    </edge>
    <edge source="DEU" target="HND">
      <data key="d0">108000</data>
    </edge>
    <edge source="DEU" target="HKG">
      <data key="d0">7720000</data>
    </edge>
    <edge source="DEU" target="HUN">
      <data key="d0">68567000</data>
    </edge>
    <edge source="DEU" target="IDN">
      <data key="d0">192000</data>
    </edge>
    <edge source="DEU" target="IRL">
      <data key="d0">82675000</data>
    </edge>
    <edge source="DEU" target="ISR">
      <data key="d0">6535000</data>
    </edge>
    <edge source="DEU" target="ITA">
      <data key="d0">431157000</data>
    </edge>
    <edge source="DEU" target="CIV">
      <data key="d0">2665000</data>
    </edge>
    <edge source="DEU" target="JAM">
      <data key="d0">51000</data>
    </edge>
    <edge source="DEU" target="JPN">
      <data key="d0">38827000</data>
    </edge>
    <edge source="DEU" target="KAZ">
      <data key="d0">5303000</data>
    </edge>
    <edge source="DEU" target="JOR">
      <data key="d0">483000</data>
    </edge>
    <edge source="DEU" target="KOR">
      <data key="d0">10185000</data>
    </edge>
    <edge source="DEU" target="KGZ">
      <data key="d0">496000</data>
    </edge>
    <edge source="DEU" target="LBN">
      <data key="d0">6050000</data>
    </edge>
    <edge source="DEU" target="LVA">
      <data key="d0">12053000</data>
    </edge>
    <edge source="DEU" target="LTU">
      <data key="d0">21182000</data>
    </edge>
    <edge source="DEU" target="MWI">
      <data key="d0">18000</data>
    </edge>
    <edge source="DEU" target="MYS">
      <data key="d0">3253000</data>
    </edge>
    <edge source="DEU" target="MRT">
      <data key="d0">59000</data>
    </edge>
    <edge source="DEU" target="MUS">
      <data key="d0">6166000</data>
    </edge>
    <edge source="DEU" target="MEX">
      <data key="d0">5792000</data>
    </edge>
    <edge source="DEU" target="MDA">
      <data key="d0">1642000</data>
    </edge>
    <edge source="DEU" target="MAR">
      <data key="d0">501000</data>
    </edge>
    <edge source="DEU" target="OMN">
      <data key="d0">1754000</data>
    </edge>
    <edge source="DEU" target="NAM">
      <data key="d0">909000</data>
    </edge>
    <edge source="DEU" target="NLD">
      <data key="d0">742918000</data>
    </edge>
    <edge source="DEU" target="NZL">
      <data key="d0">5216000</data>
    </edge>
    <edge source="DEU" target="NOR">
      <data key="d0">112628000</data>
    </edge>
    <edge source="DEU" target="PAK">
      <data key="d0">152000</data>
    </edge>
    <edge source="DEU" target="PAN">
      <data key="d0">301000</data>
    </edge>
    <edge source="DEU" target="PRY">
      <data key="d0">223000</data>
    </edge>
    <edge source="DEU" target="PER">
      <data key="d0">367000</data>
    </edge>
    <edge source="DEU" target="PHL">
      <data key="d0">1404000</data>
    </edge>
    <edge source="DEU" target="POL">
      <data key="d0">72232000</data>
    </edge>
    <edge source="DEU" target="PRT">
      <data key="d0">39527000</data>
    </edge>
    <edge source="DEU" target="ROU">
      <data key="d0">21287000</data>
    </edge>
    <edge source="DEU" target="RUS">
      <data key="d0">124510000</data>
    </edge>
    <edge source="DEU" target="SAU">
      <data key="d0">19458000</data>
    </edge>
    <edge source="DEU" target="SEN">
      <data key="d0">148000</data>
    </edge>
    <edge source="DEU" target="SRB">
      <data key="d0">3243000</data>
    </edge>
    <edge source="DEU" target="IND">
      <data key="d0">1735000</data>
    </edge>
    <edge source="DEU" target="SGP">
      <data key="d0">17546000</data>
    </edge>
    <edge source="DEU" target="SVK">
      <data key="d0">15791000</data>
    </edge>
    <edge source="DEU" target="VNM">
      <data key="d0">2606000</data>
    </edge>
    <edge source="DEU" target="SVN">
      <data key="d0">24350000</data>
    </edge>
    <edge source="DEU" target="ZAF">
      <data key="d0">19011000</data>
    </edge>
    <edge source="DEU" target="ZWE">
      <data key="d0">12000</data>
    </edge>
    <edge source="DEU" target="ESP">
      <data key="d0">194498000</data>
    </edge>
    <edge source="DEU" target="SWE">
      <data key="d0">162847000</data>
    </edge>
    <edge source="DEU" target="CHE">
      <data key="d0">162305000</data>
    </edge>
    <edge source="DEU" target="THA">
      <data key="d0">4224000</data>
    </edge>
    <edge source="DEU" target="TGO">
      <data key="d0">849000</data>
    </edge>
    <edge source="DEU" target="ARE">
      <data key="d0">9554000</data>
    </edge>
    <edge source="DEU" target="TUN">
      <data key="d0">596000</data>
    </edge>
    <edge source="DEU" target="TUR">
      <data key="d0">41699000</data>
    </edge>
    <edge source="DEU" target="UGA">
      <data key="d0">2014000</data>
    </edge>
    <edge source="DEU" target="UKR">
      <data key="d0">26959000</data>
    </edge>
    <edge source="DEU" target="MKD">
      <data key="d0">675000</data>
    </edge>
    <edge source="DEU" target="EGY">
      <data key="d0">1008000</data>
    </edge>
    <edge source="DEU" target="GBR">
      <data key="d0">524258000</data>
    </edge>
    <edge source="DEU" target="TZA">
      <data key="d0">20000</data>
    </edge>
    <edge source="DEU" target="USA">
      <data key="d0">485907000</data>
    </edge>
    <edge source="DEU" target="BFA">
      <data key="d0">307000</data>
    </edge>
    <edge source="DEU" target="URY">
      <data key="d0">402000</data>
    </edge>
    <edge source="GHA" target="DEU">
      <data key="d0">67486</data>
    </edge>
    <edge source="GHA" target="ITA">
      <data key="d0">20129</data>
    </edge>
    <edge source="GHA" target="CIV">
      <data key="d0">202962</data>
    </edge>
    <edge source="GHA" target="JPN">
      <data key="d0">10508</data>
    </edge>
    <edge source="GHA" target="NLD">
      <data key="d0">883042</data>
    </edge>
    <edge source="GHA" target="ZAF">
      <data key="d0">357329</data>
    </edge>
    <edge source="GHA" target="CHE">
      <data key="d0">512615</data>
    </edge>
    <edge source="GHA" target="TGO">
      <data key="d0">129876</data>
    </edge>
    <edge source="GHA" target="EGY">
      <data key="d0">102141</data>
    </edge>
    <edge source="GHA" target="GBR">
      <data key="d0">158916</data>
    </edge>
    <edge source="GHA" target="USA">
      <data key="d0">176498</data>
    </edge>
    <edge source="GHA" target="BFA">
      <data key="d0">108430</data>
    </edge>
    <edge source="LBN" target="DZA">
      <data key="d0">55040</data>
    </edge>
    <edge source="LBN" target="AUS">
      <data key="d0">472922</data>
    </edge>
    <edge source="LBN" target="AUT">
      <data key="d0">83411</data>
    </edge>
    <edge source="LBN" target="BEL">
      <data key="d0">284251</data>
    </edge>
    <edge source="LBN" target="BRA">
      <data key="d0">57427</data>
    </edge>
    <edge source="LBN" target="CMR">
      <data key="d0">84538</data>
    </edge>
    <edge source="LBN" target="CAN">
      <data key="d0">1462269</data>
    </edge>
    <edge source="LBN" target="CAF">
      <data key="d0">55719</data>
    </edge>
    <edge source="LBN" target="BEN">
      <data key="d0">203992</data>
    </edge>
    <edge source="LBN" target="DNK">
      <data key="d0">100145</data>
    </edge>
    <edge source="LBN" target="ETH">
      <data key="d0">34701</data>
    </edge>
    <edge source="LBN" target="FIN">
      <data key="d0">74633</data>
    </edge>
    <edge source="LBN" target="FRA">
      <data key="d0">2897817</data>
    </edge>
    <edge source="LBN" target="GMB">
      <data key="d0">35193</data>
    </edge>
    <edge source="LBN" target="DEU">
      <data key="d0">702954</data>
    </edge>
    <edge source="LBN" target="GHA">
      <data key="d0">249575</data>
    </edge>
    <edge source="LBN" target="GRC">
      <data key="d0">30559</data>
    </edge>
    <edge source="LBN" target="HKG">
      <data key="d0">97787</data>
    </edge>
    <edge source="LBN" target="IRL">
      <data key="d0">33601</data>
    </edge>
    <edge source="LBN" target="ITA">
      <data key="d0">46997</data>
    </edge>
    <edge source="LBN" target="CIV">
      <data key="d0">527862</data>
    </edge>
    <edge source="LBN" target="JPN">
      <data key="d0">24942</data>
    </edge>
    <edge source="LBN" target="JOR">
      <data key="d0">1340309</data>
    </edge>
    <edge source="LBN" target="MYS">
      <data key="d0">13325</data>
    </edge>
    <edge source="LBN" target="MRT">
      <data key="d0">38898</data>
    </edge>
    <edge source="LBN" target="MEX">
      <data key="d0">98598</data>
    </edge>
    <edge source="LBN" target="MAR">
      <data key="d0">48149</data>
    </edge>
    <edge source="LBN" target="MOZ">
      <data key="d0">42046</data>
    </edge>
    <edge source="LBN" target="OMN">
      <data key="d0">536114</data>
    </edge>
    <edge source="LBN" target="NAM">
      <data key="d0">21286</data>
    </edge>
    <edge source="LBN" target="NLD">
      <data key="d0">158253</data>
    </edge>
    <edge source="LBN" target="NER">
      <data key="d0">303921</data>
    </edge>
    <edge source="LBN" target="PAK">
      <data key="d0">28316</data>
    </edge>
    <edge source="LBN" target="PRY">
      <data key="d0">17102</data>
    </edge>
    <edge source="LBN" target="SAU">
      <data key="d0">1881061</data>
    </edge>
    <edge source="LBN" target="SEN">
      <data key="d0">171581</data>
    </edge>
    <edge source="LBN" target="SGP">
      <data key="d0">13701</data>
    </edge>
    <edge source="LBN" target="ZAF">
      <data key="d0">34495</data>
    </edge>
    <edge source="LBN" target="ESP">
      <data key="d0">43028</data>
    </edge>
    <edge source="LBN" target="SWE">
      <data key="d0">1057661</data>
    </edge>
    <edge source="LBN" target="CHE">
      <data key="d0">443239</data>
    </edge>
    <edge source="LBN" target="TGO">
      <data key="d0">74882</data>
    </edge>
    <edge source="LBN" target="ARE">
      <data key="d0">3488698</data>
    </edge>
    <edge source="LBN" target="TUR">
      <data key="d0">233012</data>
    </edge>
    <edge source="LBN" target="EGY">
      <data key="d0">626215</data>
    </edge>
    <edge source="LBN" target="GBR">
      <data key="d0">3278541</data>
    </edge>
    <edge source="LBN" target="USA">
      <data key="d0">2071902</data>
    </edge>
    <edge source="LBN" target="BFA">
      <data key="d0">97702</data>
    </edge>
    <edge source="NER" target="FRA">
      <data key="d0">45829</data>
    </edge>
    <edge source="NER" target="GRC">
      <data key="d0">10429</data>
    </edge>
    <edge source="NER" target="LBN">
      <data key="d0">88452</data>
    </edge>
    <edge source="NER" target="GBR">
      <data key="d0">86379</data>
    </edge>
    <edge source="SEN" target="BEL">
      <data key="d0">13365</data>
    </edge>
    <edge source="SEN" target="FRA">
      <data key="d0">33598</data>
    </edge>
    <edge source="SEN" target="GMB">
      <data key="d0">208172</data>
    </edge>
    <edge source="SEN" target="GHA">
      <data key="d0">40668</data>
    </edge>
    <edge source="SEN" target="MRT">
      <data key="d0">17735</data>
    </edge>
    <edge source="SEN" target="BFA">
      <data key="d0">216535</data>
    </edge>
    <edge source="ZAF" target="ARG">
      <data key="d0">704276</data>
    </edge>
    <edge source="ZAF" target="AUS">
      <data key="d0">6668498</data>
    </edge>
    <edge source="ZAF" target="AUT">
      <data key="d0">2082764</data>
    </edge>
    <edge source="ZAF" target="BEL">
      <data key="d0">21684189</data>
    </edge>
    <edge source="ZAF" target="BOL">
      <data key="d0">175254</data>
    </edge>
    <edge source="ZAF" target="BRA">
      <data key="d0">4805616</data>
    </edge>
    <edge source="ZAF" target="BGR">
      <data key="d0">179116</data>
    </edge>
    <edge source="ZAF" target="BDI">
      <data key="d0">203882</data>
    </edge>
    <edge source="ZAF" target="BLR">
      <data key="d0">46119</data>
    </edge>
    <edge source="ZAF" target="KHM">
      <data key="d0">34408</data>
    </edge>
    <edge source="ZAF" target="CMR">
      <data key="d0">368531</data>
    </edge>
    <edge source="ZAF" target="CAN">
      <data key="d0">40601837</data>
    </edge>
    <edge source="ZAF" target="LKA">
      <data key="d0">159889</data>
    </edge>
    <edge source="ZAF" target="CHL">
      <data key="d0">543521</data>
    </edge>
    <edge source="ZAF" target="CHN">
      <data key="d0">6761651</data>
    </edge>
    <edge source="ZAF" target="COL">
      <data key="d0">136996</data>
    </edge>
    <edge source="ZAF" target="CRI">
      <data key="d0">262420</data>
    </edge>
    <edge source="ZAF" target="HRV">
      <data key="d0">89914</data>
    </edge>
    <edge source="ZAF" target="CZE">
      <data key="d0">1023273</data>
    </edge>
    <edge source="ZAF" target="BEN">
      <data key="d0">592279</data>
    </edge>
    <edge source="ZAF" target="DNK">
      <data key="d0">38081195</data>
    </edge>
    <edge source="ZAF" target="ECU">
      <data key="d0">50821</data>
    </edge>
    <edge source="ZAF" target="ETH">
      <data key="d0">603014</data>
    </edge>
    <edge source="ZAF" target="EST">
      <data key="d0">1730306</data>
    </edge>
    <edge source="ZAF" target="FIN">
      <data key="d0">14168517</data>
    </edge>
    <edge source="ZAF" target="FRA">
      <data key="d0">12184257</data>
    </edge>
    <edge source="ZAF" target="GMB">
      <data key="d0">124751</data>
    </edge>
    <edge source="ZAF" target="DEU">
      <data key="d0">88393330</data>
    </edge>
    <edge source="ZAF" target="GHA">
      <data key="d0">4228638</data>
    </edge>
    <edge source="ZAF" target="GRC">
      <data key="d0">439856</data>
    </edge>
    <edge source="ZAF" target="GTM">
      <data key="d0">36191</data>
    </edge>
    <edge source="ZAF" target="HKG">
      <data key="d0">2584965</data>
    </edge>
    <edge source="ZAF" target="HUN">
      <data key="d0">57396</data>
    </edge>
    <edge source="ZAF" target="IRL">
      <data key="d0">7639829</data>
    </edge>
    <edge source="ZAF" target="ISR">
      <data key="d0">464379</data>
    </edge>
    <edge source="ZAF" target="ITA">
      <data key="d0">1539250</data>
    </edge>
    <edge source="ZAF" target="CIV">
      <data key="d0">287595</data>
    </edge>
    <edge source="ZAF" target="JAM">
      <data key="d0">52130</data>
    </edge>
    <edge source="ZAF" target="JPN">
      <data key="d0">9949570</data>
    </edge>
    <edge source="ZAF" target="JOR">
      <data key="d0">63406</data>
    </edge>
    <edge source="ZAF" target="KOR">
      <data key="d0">1119815</data>
    </edge>
    <edge source="ZAF" target="LVA">
      <data key="d0">698613</data>
    </edge>
    <edge source="ZAF" target="LTU">
      <data key="d0">185195</data>
    </edge>
    <edge source="ZAF" target="MDG">
      <data key="d0">600358</data>
    </edge>
    <edge source="ZAF" target="MWI">
      <data key="d0">3707414</data>
    </edge>
    <edge source="ZAF" target="MYS">
      <data key="d0">651646</data>
    </edge>
    <edge source="ZAF" target="MUS">
      <data key="d0">3418391</data>
    </edge>
    <edge source="ZAF" target="MEX">
      <data key="d0">390546</data>
    </edge>
    <edge source="ZAF" target="MOZ">
      <data key="d0">13085288</data>
    </edge>
    <edge source="ZAF" target="OMN">
      <data key="d0">405957</data>
    </edge>
    <edge source="ZAF" target="NLD">
      <data key="d0">67096287</data>
    </edge>
    <edge source="ZAF" target="NZL">
      <data key="d0">4381097</data>
    </edge>
    <edge source="ZAF" target="NOR">
      <data key="d0">4929936</data>
    </edge>
    <edge source="ZAF" target="PAN">
      <data key="d0">278325</data>
    </edge>
    <edge source="ZAF" target="PRY">
      <data key="d0">1214999</data>
    </edge>
    <edge source="ZAF" target="PER">
      <data key="d0">134609</data>
    </edge>
    <edge source="ZAF" target="PHL">
      <data key="d0">413980</data>
    </edge>
    <edge source="ZAF" target="POL">
      <data key="d0">1831688</data>
    </edge>
    <edge source="ZAF" target="PRT">
      <data key="d0">204885</data>
    </edge>
    <edge source="ZAF" target="ROU">
      <data key="d0">69142</data>
    </edge>
    <edge source="ZAF" target="RUS">
      <data key="d0">6572363</data>
    </edge>
    <edge source="ZAF" target="SEN">
      <data key="d0">124833</data>
    </edge>
    <edge source="ZAF" target="SRB">
      <data key="d0">27697</data>
    </edge>
    <edge source="ZAF" target="IND">
      <data key="d0">242909</data>
    </edge>
    <edge source="ZAF" target="SGP">
      <data key="d0">2780445</data>
    </edge>
    <edge source="ZAF" target="SVK">
      <data key="d0">312670</data>
    </edge>
    <edge source="ZAF" target="VNM">
      <data key="d0">554884</data>
    </edge>
    <edge source="ZAF" target="ZWE">
      <data key="d0">28747352</data>
    </edge>
    <edge source="ZAF" target="ESP">
      <data key="d0">2234536</data>
    </edge>
    <edge source="ZAF" target="SWE">
      <data key="d0">86389937</data>
    </edge>
    <edge source="ZAF" target="CHE">
      <data key="d0">7827428</data>
    </edge>
    <edge source="ZAF" target="THA">
      <data key="d0">1642051</data>
    </edge>
    <edge source="ZAF" target="TGO">
      <data key="d0">38573</data>
    </edge>
    <edge source="ZAF" target="ARE">
      <data key="d0">6207228</data>
    </edge>
    <edge source="ZAF" target="TUR">
      <data key="d0">114133</data>
    </edge>
    <edge source="ZAF" target="UGA">
      <data key="d0">1288698</data>
    </edge>
    <edge source="ZAF" target="UKR">
      <data key="d0">414687</data>
    </edge>
    <edge source="ZAF" target="GBR">
      <data key="d0">196750262</data>
    </edge>
    <edge source="ZAF" target="TZA">
      <data key="d0">6125164</data>
    </edge>
    <edge source="ZAF" target="USA">
      <data key="d0">37233169</data>
    </edge>
    <edge source="ZAF" target="URY">
      <data key="d0">825594</data>
    </edge>
    <edge source="ESP" target="ALB">
      <data key="d0">292549</data>
    </edge>
    <edge source="ESP" target="DZA">
      <data key="d0">1842367</data>
    </edge>
    <edge source="ESP" target="AZE">
      <data key="d0">83934</data>
    </edge>
    <edge source="ESP" target="ARG">
      <data key="d0">771264</data>
    </edge>
    <edge source="ESP" target="AUS">
      <data key="d0">7714371</data>
    </edge>
    <edge source="ESP" target="AUT">
      <data key="d0">15939858</data>
    </edge>
    <edge source="ESP" target="ARM">
      <data key="d0">2490199</data>
    </edge>
    <edge source="ESP" target="BEL">
      <data key="d0">118267276</data>
    </edge>
    <edge source="ESP" target="BOL">
      <data key="d0">528756</data>
    </edge>
    <edge source="ESP" target="BRA">
      <data key="d0">8576444</data>
    </edge>
    <edge source="ESP" target="BGR">
      <data key="d0">1389094</data>
    </edge>
    <edge source="ESP" target="BDI">
      <data key="d0">110648</data>
    </edge>
    <edge source="ESP" target="BLR">
      <data key="d0">1215190</data>
    </edge>
    <edge source="ESP" target="KHM">
      <data key="d0">301468</data>
    </edge>
    <edge source="ESP" target="CMR">
      <data key="d0">4313588</data>
    </edge>
    <edge source="ESP" target="CAN">
      <data key="d0">63925377</data>
    </edge>
    <edge source="ESP" target="CAF">
      <data key="d0">129004</data>
    </edge>
    <edge source="ESP" target="LKA">
      <data key="d0">28706</data>
    </edge>
    <edge source="ESP" target="CHL">
      <data key="d0">1978539</data>
    </edge>
    <edge source="ESP" target="CHN">
      <data key="d0">25513074</data>
    </edge>
    <edge source="ESP" target="COL">
      <data key="d0">4182107</data>
    </edge>
    <edge source="ESP" target="CRI">
      <data key="d0">1444122</data>
    </edge>
    <edge source="ESP" target="HRV">
      <data key="d0">916399</data>
    </edge>
    <edge source="ESP" target="CZE">
      <data key="d0">18835208</data>
    </edge>
    <edge source="ESP" target="BEN">
      <data key="d0">6886087</data>
    </edge>
    <edge source="ESP" target="DNK">
      <data key="d0">56237942</data>
    </edge>
    <edge source="ESP" target="ECU">
      <data key="d0">285655</data>
    </edge>
    <edge source="ESP" target="SLV">
      <data key="d0">441777</data>
    </edge>
    <edge source="ESP" target="ETH">
      <data key="d0">69625</data>
    </edge>
    <edge source="ESP" target="EST">
      <data key="d0">7552533</data>
    </edge>
    <edge source="ESP" target="FIN">
      <data key="d0">29083624</data>
    </edge>
    <edge source="ESP" target="FRA">
      <data key="d0">556201352</data>
    </edge>
    <edge source="ESP" target="GEO">
      <data key="d0">38684</data>
    </edge>
    <edge source="ESP" target="GMB">
      <data key="d0">427553</data>
    </edge>
    <edge source="ESP" target="DEU">
      <data key="d0">475394339</data>
    </edge>
    <edge source="ESP" target="GHA">
      <data key="d0">12353235</data>
    </edge>
    <edge source="ESP" target="GRC">
      <data key="d0">11743138</data>
    </edge>
    <edge source="ESP" target="GTM">
      <data key="d0">2899111</data>
    </edge>
    <edge source="ESP" target="HND">
      <data key="d0">224762</data>
    </edge>
    <edge source="ESP" target="HKG">
      <data key="d0">5566589</data>
    </edge>
    <edge source="ESP" target="HUN">
      <data key="d0">2144535</data>
    </edge>
    <edge source="ESP" target="IDN">
      <data key="d0">302330</data>
    </edge>
    <edge source="ESP" target="IRL">
      <data key="d0">20789496</data>
    </edge>
    <edge source="ESP" target="ISR">
      <data key="d0">7198474</data>
    </edge>
    <edge source="ESP" target="ITA">
      <data key="d0">61545699</data>
    </edge>
    <edge source="ESP" target="CIV">
      <data key="d0">12990187</data>
    </edge>
    <edge source="ESP" target="JAM">
      <data key="d0">330615</data>
    </edge>
    <edge source="ESP" target="JPN">
      <data key="d0">74056155</data>
    </edge>
    <edge source="ESP" target="KAZ">
      <data key="d0">381559</data>
    </edge>
    <edge source="ESP" target="JOR">
      <data key="d0">2224119</data>
    </edge>
    <edge source="ESP" target="KOR">
      <data key="d0">7178180</data>
    </edge>
    <edge source="ESP" target="KGZ">
      <data key="d0">18689</data>
    </edge>
    <edge source="ESP" target="LBN">
      <data key="d0">644483</data>
    </edge>
    <edge source="ESP" target="LVA">
      <data key="d0">7940642</data>
    </edge>
    <edge source="ESP" target="LTU">
      <data key="d0">11767625</data>
    </edge>
    <edge source="ESP" target="MDG">
      <data key="d0">51327</data>
    </edge>
    <edge source="ESP" target="MYS">
      <data key="d0">1355673</data>
    </edge>
    <edge source="ESP" target="MRT">
      <data key="d0">76203</data>
    </edge>
    <edge source="ESP" target="MUS">
      <data key="d0">19717</data>
    </edge>
    <edge source="ESP" target="MEX">
      <data key="d0">100109441</data>
    </edge>
    <edge source="ESP" target="MAR">
      <data key="d0">12987159</data>
    </edge>
    <edge source="ESP" target="MOZ">
      <data key="d0">627277</data>
    </edge>
    <edge source="ESP" target="NLD">
      <data key="d0">127153263</data>
    </edge>
    <edge source="ESP" target="NZL">
      <data key="d0">1467560</data>
    </edge>
    <edge source="ESP" target="NIC">
      <data key="d0">144692</data>
    </edge>
    <edge source="ESP" target="NER">
      <data key="d0">390682</data>
    </edge>
    <edge source="ESP" target="NOR">
      <data key="d0">34416824</data>
    </edge>
    <edge source="ESP" target="PAN">
      <data key="d0">6711661</data>
    </edge>
    <edge source="ESP" target="PRY">
      <data key="d0">720266</data>
    </edge>
    <edge source="ESP" target="PER">
      <data key="d0">3567758</data>
    </edge>
    <edge source="ESP" target="PHL">
      <data key="d0">22842330</data>
    </edge>
    <edge source="ESP" target="POL">
      <data key="d0">17904250</data>
    </edge>
    <edge source="ESP" target="PRT">
      <data key="d0">259110412</data>
    </edge>
    <edge source="ESP" target="ROU">
      <data key="d0">11830742</data>
    </edge>
    <edge source="ESP" target="RUS">
      <data key="d0">46329544</data>
    </edge>
    <edge source="ESP" target="SAU">
      <data key="d0">10620</data>
    </edge>
    <edge source="ESP" target="SEN">
      <data key="d0">3762066</data>
    </edge>
    <edge source="ESP" target="SRB">
      <data key="d0">561288</data>
    </edge>
    <edge source="ESP" target="IND">
      <data key="d0">374194</data>
    </edge>
    <edge source="ESP" target="SGP">
      <data key="d0">2715417</data>
    </edge>
    <edge source="ESP" target="SVK">
      <data key="d0">2944986</data>
    </edge>
    <edge source="ESP" target="VNM">
      <data key="d0">420487</data>
    </edge>
    <edge source="ESP" target="SVN">
      <data key="d0">1127532</data>
    </edge>
    <edge source="ESP" target="ZAF">
      <data key="d0">136596</data>
    </edge>
    <edge source="ESP" target="SWE">
      <data key="d0">77135957</data>
    </edge>
    <edge source="ESP" target="CHE">
      <data key="d0">146232415</data>
    </edge>
    <edge source="ESP" target="THA">
      <data key="d0">514122</data>
    </edge>
    <edge source="ESP" target="TGO">
      <data key="d0">5279074</data>
    </edge>
    <edge source="ESP" target="ARE">
      <data key="d0">4683404</data>
    </edge>
    <edge source="ESP" target="TUN">
      <data key="d0">150826</data>
    </edge>
    <edge source="ESP" target="TUR">
      <data key="d0">1098476</data>
    </edge>
    <edge source="ESP" target="UGA">
      <data key="d0">210419</data>
    </edge>
    <edge source="ESP" target="UKR">
      <data key="d0">1778516</data>
    </edge>
    <edge source="ESP" target="MKD">
      <data key="d0">19346</data>
    </edge>
    <edge source="ESP" target="EGY">
      <data key="d0">198935</data>
    </edge>
    <edge source="ESP" target="GBR">
      <data key="d0">424922091</data>
    </edge>
    <edge source="ESP" target="TZA">
      <data key="d0">549316</data>
    </edge>
    <edge source="ESP" target="USA">
      <data key="d0">261378472</data>
    </edge>
    <edge source="ESP" target="BFA">
      <data key="d0">4119343</data>
    </edge>
    <edge source="ESP" target="URY">
      <data key="d0">3114037</data>
    </edge>
    <edge source="CHE" target="AZE">
      <data key="d0">30488</data>
    </edge>
    <edge source="CHE" target="ARG">
      <data key="d0">24972</data>
    </edge>
    <edge source="CHE" target="AUS">
      <data key="d0">18609504</data>
    </edge>
    <edge source="CHE" target="AUT">
      <data key="d0">57586708</data>
    </edge>
    <edge source="CHE" target="BEL">
      <data key="d0">51876700</data>
    </edge>
    <edge source="CHE" target="BRA">
      <data key="d0">450898</data>
    </edge>
    <edge source="CHE" target="BGR">
      <data key="d0">6424368</data>
    </edge>
    <edge source="CHE" target="CMR">
      <data key="d0">10360</data>
    </edge>
    <edge source="CHE" target="CAN">
      <data key="d0">32786242</data>
    </edge>
    <edge source="CHE" target="LKA">
      <data key="d0">30096</data>
    </edge>
    <edge source="CHE" target="CHL">
      <data key="d0">11544</data>
    </edge>
    <edge source="CHE" target="CHN">
      <data key="d0">1886087</data>
    </edge>
    <edge source="CHE" target="COL">
      <data key="d0">33370</data>
    </edge>
    <edge source="CHE" target="HRV">
      <data key="d0">420380</data>
    </edge>
    <edge source="CHE" target="CZE">
      <data key="d0">11082423</data>
    </edge>
    <edge source="CHE" target="DNK">
      <data key="d0">4401023</data>
    </edge>
    <edge source="CHE" target="ECU">
      <data key="d0">209938</data>
    </edge>
    <edge source="CHE" target="EST">
      <data key="d0">2707743</data>
    </edge>
    <edge source="CHE" target="FIN">
      <data key="d0">8338811</data>
    </edge>
    <edge source="CHE" target="FRA">
      <data key="d0">67344718</data>
    </edge>
    <edge source="CHE" target="DEU">
      <data key="d0">37645712</data>
    </edge>
    <edge source="CHE" target="GHA">
      <data key="d0">28116</data>
    </edge>
    <edge source="CHE" target="GRC">
      <data key="d0">5067497</data>
    </edge>
    <edge source="CHE" target="HKG">
      <data key="d0">18396681</data>
    </edge>
    <edge source="CHE" target="HUN">
      <data key="d0">3742303</data>
    </edge>
    <edge source="CHE" target="IDN">
      <data key="d0">11061</data>
    </edge>
    <edge source="CHE" target="IRL">
      <data key="d0">14141112</data>
    </edge>
    <edge source="CHE" target="ISR">
      <data key="d0">579782</data>
    </edge>
    <edge source="CHE" target="ITA">
      <data key="d0">33118436</data>
    </edge>
    <edge source="CHE" target="JAM">
      <data key="d0">109749</data>
    </edge>
    <edge source="CHE" target="JPN">
      <data key="d0">5907600</data>
    </edge>
    <edge source="CHE" target="KAZ">
      <data key="d0">39356</data>
    </edge>
    <edge source="CHE" target="JOR">
      <data key="d0">1926614</data>
    </edge>
    <edge source="CHE" target="KOR">
      <data key="d0">132720</data>
    </edge>
    <edge source="CHE" target="KGZ">
      <data key="d0">85047</data>
    </edge>
    <edge source="CHE" target="LBN">
      <data key="d0">238359</data>
    </edge>
    <edge source="CHE" target="LVA">
      <data key="d0">1998161</data>
    </edge>
    <edge source="CHE" target="LTU">
      <data key="d0">3841601</data>
    </edge>
    <edge source="CHE" target="MYS">
      <data key="d0">288259</data>
    </edge>
    <edge source="CHE" target="MEX">
      <data key="d0">14392914</data>
    </edge>
    <edge source="CHE" target="MDA">
      <data key="d0">498534</data>
    </edge>
    <edge source="CHE" target="MAR">
      <data key="d0">14903</data>
    </edge>
    <edge source="CHE" target="OMN">
      <data key="d0">303864</data>
    </edge>
    <edge source="CHE" target="NLD">
      <data key="d0">50445301</data>
    </edge>
    <edge source="CHE" target="NZL">
      <data key="d0">2654700</data>
    </edge>
    <edge source="CHE" target="NOR">
      <data key="d0">11518845</data>
    </edge>
    <edge source="CHE" target="PAK">
      <data key="d0">32388</data>
    </edge>
    <edge source="CHE" target="PER">
      <data key="d0">103816</data>
    </edge>
    <edge source="CHE" target="PHL">
      <data key="d0">475941</data>
    </edge>
    <edge source="CHE" target="POL">
      <data key="d0">17824771</data>
    </edge>
    <edge source="CHE" target="PRT">
      <data key="d0">7830206</data>
    </edge>
    <edge source="CHE" target="ROU">
      <data key="d0">8176648</data>
    </edge>
    <edge source="CHE" target="RUS">
      <data key="d0">22126646</data>
    </edge>
    <edge source="CHE" target="SAU">
      <data key="d0">58500897</data>
    </edge>
    <edge source="CHE" target="SRB">
      <data key="d0">184762</data>
    </edge>
    <edge source="CHE" target="IND">
      <data key="d0">37614</data>
    </edge>
    <edge source="CHE" target="SGP">
      <data key="d0">2241829</data>
    </edge>
    <edge source="CHE" target="SVK">
      <data key="d0">4750641</data>
    </edge>
    <edge source="CHE" target="VNM">
      <data key="d0">490330</data>
    </edge>
    <edge source="CHE" target="SVN">
      <data key="d0">329366</data>
    </edge>
    <edge source="CHE" target="ZAF">
      <data key="d0">609824</data>
    </edge>
    <edge source="CHE" target="ESP">
      <data key="d0">67277708</data>
    </edge>
    <edge source="CHE" target="SWE">
      <data key="d0">15978348</data>
    </edge>
    <edge source="CHE" target="THA">
      <data key="d0">225790</data>
    </edge>
    <edge source="CHE" target="ARE">
      <data key="d0">2056813</data>
    </edge>
    <edge source="CHE" target="TUR">
      <data key="d0">1530932</data>
    </edge>
    <edge source="CHE" target="UGA">
      <data key="d0">10767</data>
    </edge>
    <edge source="CHE" target="UKR">
      <data key="d0">4138648</data>
    </edge>
    <edge source="CHE" target="EGY">
      <data key="d0">519536</data>
    </edge>
    <edge source="CHE" target="GBR">
      <data key="d0">256038943</data>
    </edge>
    <edge source="CHE" target="USA">
      <data key="d0">410067135</data>
    </edge>
    <edge source="ARE" target="ALB">
      <data key="d0">25808</data>
    </edge>
    <edge source="ARE" target="DZA">
      <data key="d0">516155</data>
    </edge>
    <edge source="ARE" target="AZE">
      <data key="d0">29796</data>
    </edge>
    <edge source="ARE" target="AUS">
      <data key="d0">792176</data>
    </edge>
    <edge source="ARE" target="AUT">
      <data key="d0">61414</data>
    </edge>
    <edge source="ARE" target="BEL">
      <data key="d0">35588</data>
    </edge>
    <edge source="ARE" target="CMR">
      <data key="d0">834393</data>
    </edge>
    <edge source="ARE" target="CAN">
      <data key="d0">423958</data>
    </edge>
    <edge source="ARE" target="LKA">
      <data key="d0">644867</data>
    </edge>
    <edge source="ARE" target="CHL">
      <data key="d0">141731</data>
    </edge>
    <edge source="ARE" target="CHN">
      <data key="d0">145873</data>
    </edge>
    <edge source="ARE" target="CZE">
      <data key="d0">13727</data>
    </edge>
    <edge source="ARE" target="BEN">
      <data key="d0">84603</data>
    </edge>
    <edge source="ARE" target="DNK">
      <data key="d0">43776</data>
    </edge>
    <edge source="ARE" target="ETH">
      <data key="d0">362029</data>
    </edge>
    <edge source="ARE" target="FRA">
      <data key="d0">336293</data>
    </edge>
    <edge source="ARE" target="GMB">
      <data key="d0">104005</data>
    </edge>
    <edge source="ARE" target="DEU">
      <data key="d0">515433</data>
    </edge>
    <edge source="ARE" target="GHA">
      <data key="d0">153973</data>
    </edge>
    <edge source="ARE" target="GRC">
      <data key="d0">15162</data>
    </edge>
    <edge source="ARE" target="HKG">
      <data key="d0">293388</data>
    </edge>
    <edge source="ARE" target="HUN">
      <data key="d0">19840</data>
    </edge>
    <edge source="ARE" target="IDN">
      <data key="d0">40220</data>
    </edge>
    <edge source="ARE" target="IRL">
      <data key="d0">25901</data>
    </edge>
    <edge source="ARE" target="ITA">
      <data key="d0">336238</data>
    </edge>
    <edge source="ARE" target="JPN">
      <data key="d0">1749194</data>
    </edge>
    <edge source="ARE" target="KAZ">
      <data key="d0">475295</data>
    </edge>
    <edge source="ARE" target="JOR">
      <data key="d0">37400</data>
    </edge>
    <edge source="ARE" target="KOR">
      <data key="d0">137938</data>
    </edge>
    <edge source="ARE" target="LBN">
      <data key="d0">40137</data>
    </edge>
    <edge source="ARE" target="MYS">
      <data key="d0">374503</data>
    </edge>
    <edge source="ARE" target="MRT">
      <data key="d0">185970</data>
    </edge>
    <edge source="ARE" target="MUS">
      <data key="d0">98337</data>
    </edge>
    <edge source="ARE" target="MAR">
      <data key="d0">223767</data>
    </edge>
    <edge source="ARE" target="MOZ">
      <data key="d0">83350</data>
    </edge>
    <edge source="ARE" target="OMN">
      <data key="d0">18532066</data>
    </edge>
    <edge source="ARE" target="NZL">
      <data key="d0">31062</data>
    </edge>
    <edge source="ARE" target="PAK">
      <data key="d0">18869270</data>
    </edge>
    <edge source="ARE" target="PHL">
      <data key="d0">52333</data>
    </edge>
    <edge source="ARE" target="RUS">
      <data key="d0">29203</data>
    </edge>
    <edge source="ARE" target="SAU">
      <data key="d0">436229</data>
    </edge>
    <edge source="ARE" target="SEN">
      <data key="d0">398857</data>
    </edge>
    <edge source="ARE" target="IND">
      <data key="d0">1451105</data>
    </edge>
    <edge source="ARE" target="SGP">
      <data key="d0">306237</data>
    </edge>
    <edge source="ARE" target="ZAF">
      <data key="d0">612736</data>
    </edge>
    <edge source="ARE" target="ZWE">
      <data key="d0">15140</data>
    </edge>
    <edge source="ARE" target="ESP">
      <data key="d0">292401</data>
    </edge>
    <edge source="ARE" target="SWE">
      <data key="d0">27824</data>
    </edge>
    <edge source="ARE" target="CHE">
      <data key="d0">120306</data>
    </edge>
    <edge source="ARE" target="THA">
      <data key="d0">257036</data>
    </edge>
    <edge source="ARE" target="TGO">
      <data key="d0">44577</data>
    </edge>
    <edge source="ARE" target="TUN">
      <data key="d0">30209</data>
    </edge>
    <edge source="ARE" target="UGA">
      <data key="d0">170556</data>
    </edge>
    <edge source="ARE" target="EGY">
      <data key="d0">4613598</data>
    </edge>
    <edge source="ARE" target="GBR">
      <data key="d0">1035781</data>
    </edge>
    <edge source="ARE" target="TZA">
      <data key="d0">737552</data>
    </edge>
    <edge source="ARE" target="USA">
      <data key="d0">2258727</data>
    </edge>
    <edge source="USA" target="ALB">
      <data key="d0">209764</data>
    </edge>
    <edge source="USA" target="ARG">
      <data key="d0">2888214</data>
    </edge>
    <edge source="USA" target="AUS">
      <data key="d0">128206214</data>
    </edge>
    <edge source="USA" target="AUT">
      <data key="d0">11715713</data>
    </edge>
    <edge source="USA" target="ARM">
      <data key="d0">22400</data>
    </edge>
    <edge source="USA" target="BEL">
      <data key="d0">26177080</data>
    </edge>
    <edge source="USA" target="BOL">
      <data key="d0">958123</data>
    </edge>
    <edge source="USA" target="BRA">
      <data key="d0">5033870</data>
    </edge>
    <edge source="USA" target="BGR">
      <data key="d0">4416971</data>
    </edge>
    <edge source="USA" target="KHM">
      <data key="d0">263140</data>
    </edge>
    <edge source="USA" target="CMR">
      <data key="d0">136880</data>
    </edge>
    <edge source="USA" target="CAN">
      <data key="d0">1111978450</data>
    </edge>
    <edge source="USA" target="LKA">
      <data key="d0">747078</data>
    </edge>
    <edge source="USA" target="CHL">
      <data key="d0">11178619</data>
    </edge>
    <edge source="USA" target="CHN">
      <data key="d0">46388386</data>
    </edge>
    <edge source="USA" target="COL">
      <data key="d0">3880200</data>
    </edge>
    <edge source="USA" target="CRI">
      <data key="d0">2493061</data>
    </edge>
    <edge source="USA" target="HRV">
      <data key="d0">864979</data>
    </edge>
    <edge source="USA" target="CZE">
      <data key="d0">3417608</data>
    </edge>
    <edge source="USA" target="BEN">
      <data key="d0">43495</data>
    </edge>
    <edge source="USA" target="DNK">
      <data key="d0">21917322</data>
    </edge>
    <edge source="USA" target="ECU">
      <data key="d0">1980026</data>
    </edge>
    <edge source="USA" target="SLV">
      <data key="d0">541901</data>
    </edge>
    <edge source="USA" target="EST">
      <data key="d0">2180081</data>
    </edge>
    <edge source="USA" target="FIN">
      <data key="d0">5105396</data>
    </edge>
    <edge source="USA" target="FRA">
      <data key="d0">90287420</data>
    </edge>
    <edge source="USA" target="GEO">
      <data key="d0">1892344</data>
    </edge>
    <edge source="USA" target="DEU">
      <data key="d0">138504737</data>
    </edge>
    <edge source="USA" target="GHA">
      <data key="d0">620613</data>
    </edge>
    <edge source="USA" target="GRC">
      <data key="d0">11447356</data>
    </edge>
    <edge source="USA" target="GTM">
      <data key="d0">1992249</data>
    </edge>
    <edge source="USA" target="HND">
      <data key="d0">5939913</data>
    </edge>
    <edge source="USA" target="HKG">
      <data key="d0">70246588</data>
    </edge>
    <edge source="USA" target="HUN">
      <data key="d0">1039305</data>
    </edge>
    <edge source="USA" target="IDN">
      <data key="d0">101042</data>
    </edge>
    <edge source="USA" target="IRL">
      <data key="d0">9079959</data>
    </edge>
    <edge source="USA" target="ISR">
      <data key="d0">4342422</data>
    </edge>
    <edge source="USA" target="ITA">
      <data key="d0">95513018</data>
    </edge>
    <edge source="USA" target="CIV">
      <data key="d0">458788</data>
    </edge>
    <edge source="USA" target="JAM">
      <data key="d0">14550694</data>
    </edge>
    <edge source="USA" target="JPN">
      <data key="d0">263197588</data>
    </edge>
    <edge source="USA" target="KAZ">
      <data key="d0">534590</data>
    </edge>
    <edge source="USA" target="JOR">
      <data key="d0">485211</data>
    </edge>
    <edge source="USA" target="KOR">
      <data key="d0">35477256</data>
    </edge>
    <edge source="USA" target="LBN">
      <data key="d0">1112426</data>
    </edge>
    <edge source="USA" target="LVA">
      <data key="d0">13874875</data>
    </edge>
    <edge source="USA" target="LTU">
      <data key="d0">873963</data>
    </edge>
    <edge source="USA" target="MYS">
      <data key="d0">5392228</data>
    </edge>
    <edge source="USA" target="MUS">
      <data key="d0">87590</data>
    </edge>
    <edge source="USA" target="MEX">
      <data key="d0">234145115</data>
    </edge>
    <edge source="USA" target="MAR">
      <data key="d0">542148</data>
    </edge>
    <edge source="USA" target="OMN">
      <data key="d0">656453</data>
    </edge>
    <edge source="USA" target="NAM">
      <data key="d0">253960</data>
    </edge>
    <edge source="USA" target="NLD">
      <data key="d0">80615399</data>
    </edge>
    <edge source="USA" target="NZL">
      <data key="d0">27098666</data>
    </edge>
    <edge source="USA" target="NIC">
      <data key="d0">1009661</data>
    </edge>
    <edge source="USA" target="NOR">
      <data key="d0">4935600</data>
    </edge>
    <edge source="USA" target="PAK">
      <data key="d0">242435</data>
    </edge>
    <edge source="USA" target="PAN">
      <data key="d0">33526940</data>
    </edge>
    <edge source="USA" target="PRY">
      <data key="d0">7033058</data>
    </edge>
    <edge source="USA" target="PER">
      <data key="d0">1778838</data>
    </edge>
    <edge source="USA" target="PHL">
      <data key="d0">9108172</data>
    </edge>
    <edge source="USA" target="POL">
      <data key="d0">17727237</data>
    </edge>
    <edge source="USA" target="PRT">
      <data key="d0">2032939</data>
    </edge>
    <edge source="USA" target="ROU">
      <data key="d0">9916298</data>
    </edge>
    <edge source="USA" target="RUS">
      <data key="d0">7885423</data>
    </edge>
    <edge source="USA" target="SAU">
      <data key="d0">844037</data>
    </edge>
    <edge source="USA" target="SRB">
      <data key="d0">386136</data>
    </edge>
    <edge source="USA" target="IND">
      <data key="d0">1971669</data>
    </edge>
    <edge source="USA" target="SGP">
      <data key="d0">27249040</data>
    </edge>
    <edge source="USA" target="SVK">
      <data key="d0">667006</data>
    </edge>
    <edge source="USA" target="VNM">
      <data key="d0">14474925</data>
    </edge>
    <edge source="USA" target="SVN">
      <data key="d0">4209967</data>
    </edge>
    <edge source="USA" target="ZAF">
      <data key="d0">22083603</data>
    </edge>
    <edge source="USA" target="ESP">
      <data key="d0">41848493</data>
    </edge>
    <edge source="USA" target="SWE">
      <data key="d0">20302161</data>
    </edge>
    <edge source="USA" target="CHE">
      <data key="d0">27209062</data>
    </edge>
    <edge source="USA" target="THA">
      <data key="d0">6758896</data>
    </edge>
    <edge source="USA" target="ARE">
      <data key="d0">12937176</data>
    </edge>
    <edge source="USA" target="TUR">
      <data key="d0">1572972</data>
    </edge>
    <edge source="USA" target="UKR">
      <data key="d0">603549</data>
    </edge>
    <edge source="USA" target="EGY">
      <data key="d0">1204541</data>
    </edge>
    <edge source="USA" target="GBR">
      <data key="d0">332646901</data>
    </edge>
    <edge source="USA" target="URY">
      <data key="d0">1939700</data>
    </edge>
    <edge source="ARG" target="AUS">
      <data key="d0">792677</data>
    </edge>
    <edge source="ARG" target="AUT">
      <data key="d0">660307</data>
    </edge>
    <edge source="ARG" target="BEL">
      <data key="d0">9329547</data>
    </edge>
    <edge source="ARG" target="BOL">
      <data key="d0">3939234</data>
    </edge>
    <edge source="ARG" target="BRA">
      <data key="d0">44473205</data>
    </edge>
    <edge source="ARG" target="BGR">
      <data key="d0">302546</data>
    </edge>
    <edge source="ARG" target="BLR">
      <data key="d0">176268</data>
    </edge>
    <edge source="ARG" target="KHM">
      <data key="d0">32881</data>
    </edge>
    <edge source="ARG" target="CMR">
      <data key="d0">212183</data>
    </edge>
    <edge source="ARG" target="CAN">
      <data key="d0">74325750</data>
    </edge>
    <edge source="ARG" target="LKA">
      <data key="d0">38497</data>
    </edge>
    <edge source="ARG" target="CHL">
      <data key="d0">16321227</data>
    </edge>
    <edge source="ARG" target="CHN">
      <data key="d0">6188882</data>
    </edge>
    <edge source="ARG" target="COL">
      <data key="d0">7293519</data>
    </edge>
    <edge source="ARG" target="CRI">
      <data key="d0">1678844</data>
    </edge>
    <edge source="ARG" target="HRV">
      <data key="d0">64034</data>
    </edge>
    <edge source="ARG" target="CZE">
      <data key="d0">1568837</data>
    </edge>
    <edge source="ARG" target="BEN">
      <data key="d0">56924</data>
    </edge>
    <edge source="ARG" target="DNK">
      <data key="d0">16807595</data>
    </edge>
    <edge source="ARG" target="ECU">
      <data key="d0">2026513</data>
    </edge>
    <edge source="ARG" target="SLV">
      <data key="d0">392656</data>
    </edge>
    <edge source="ARG" target="EST">
      <data key="d0">1114861</data>
    </edge>
    <edge source="ARG" target="FIN">
      <data key="d0">10502321</data>
    </edge>
    <edge source="ARG" target="FRA">
      <data key="d0">6199386</data>
    </edge>
    <edge source="ARG" target="DEU">
      <data key="d0">14421256</data>
    </edge>
    <edge source="ARG" target="GHA">
      <data key="d0">1270528</data>
    </edge>
    <edge source="ARG" target="GRC">
      <data key="d0">336284</data>
    </edge>
    <edge source="ARG" target="GTM">
      <data key="d0">655774</data>
    </edge>
    <edge source="ARG" target="HND">
      <data key="d0">526959</data>
    </edge>
    <edge source="ARG" target="HKG">
      <data key="d0">2403536</data>
    </edge>
    <edge source="ARG" target="HUN">
      <data key="d0">163608</data>
    </edge>
    <edge source="ARG" target="IDN">
      <data key="d0">86059</data>
    </edge>
    <edge source="ARG" target="IRL">
      <data key="d0">3100032</data>
    </edge>
    <edge source="ARG" target="ISR">
      <data key="d0">1582741</data>
    </edge>
    <edge source="ARG" target="ITA">
      <data key="d0">1040097</data>
    </edge>
    <edge source="ARG" target="CIV">
      <data key="d0">1026715</data>
    </edge>
    <edge source="ARG" target="JAM">
      <data key="d0">736848</data>
    </edge>
    <edge source="ARG" target="JPN">
      <data key="d0">20963723</data>
    </edge>
    <edge source="ARG" target="KAZ">
      <data key="d0">210524</data>
    </edge>
    <edge source="ARG" target="JOR">
      <data key="d0">46346</data>
    </edge>
    <edge source="ARG" target="KOR">
      <data key="d0">1797581</data>
    </edge>
    <edge source="ARG" target="LBN">
      <data key="d0">15874</data>
    </edge>
    <edge source="ARG" target="LVA">
      <data key="d0">537431</data>
    </edge>
    <edge source="ARG" target="LTU">
      <data key="d0">606600</data>
    </edge>
    <edge source="ARG" target="MDG">
      <data key="d0">75853</data>
    </edge>
    <edge source="ARG" target="MYS">
      <data key="d0">425165</data>
    </edge>
    <edge source="ARG" target="MRT">
      <data key="d0">10032</data>
    </edge>
    <edge source="ARG" target="MUS">
      <data key="d0">70428</data>
    </edge>
    <edge source="ARG" target="MEX">
      <data key="d0">16205082</data>
    </edge>
    <edge source="ARG" target="MOZ">
      <data key="d0">29583</data>
    </edge>
    <edge source="ARG" target="NLD">
      <data key="d0">34509808</data>
    </edge>
    <edge source="ARG" target="NZL">
      <data key="d0">242382</data>
    </edge>
    <edge source="ARG" target="NIC">
      <data key="d0">109910</data>
    </edge>
    <edge source="ARG" target="NOR">
      <data key="d0">5160360</data>
    </edge>
    <edge source="ARG" target="PAN">
      <data key="d0">2495966</data>
    </edge>
    <edge source="ARG" target="PRY">
      <data key="d0">42232754</data>
    </edge>
    <edge source="ARG" target="PER">
      <data key="d0">8984489</data>
    </edge>
    <edge source="ARG" target="PHL">
      <data key="d0">411639</data>
    </edge>
    <edge source="ARG" target="POL">
      <data key="d0">3511120</data>
    </edge>
    <edge source="ARG" target="PRT">
      <data key="d0">204932</data>
    </edge>
    <edge source="ARG" target="ROU">
      <data key="d0">157194</data>
    </edge>
    <edge source="ARG" target="RUS">
      <data key="d0">13677647</data>
    </edge>
    <edge source="ARG" target="SAU">
      <data key="d0">24390</data>
    </edge>
    <edge source="ARG" target="SRB">
      <data key="d0">122926</data>
    </edge>
    <edge source="ARG" target="IND">
      <data key="d0">118428</data>
    </edge>
    <edge source="ARG" target="SGP">
      <data key="d0">2103880</data>
    </edge>
    <edge source="ARG" target="SVK">
      <data key="d0">199377</data>
    </edge>
    <edge source="ARG" target="VNM">
      <data key="d0">272550</data>
    </edge>
    <edge source="ARG" target="SVN">
      <data key="d0">90333</data>
    </edge>
    <edge source="ARG" target="ZAF">
      <data key="d0">24637</data>
    </edge>
    <edge source="ARG" target="ESP">
      <data key="d0">2172229</data>
    </edge>
    <edge source="ARG" target="SWE">
      <data key="d0">15531822</data>
    </edge>
    <edge source="ARG" target="CHE">
      <data key="d0">10946551</data>
    </edge>
    <edge source="ARG" target="THA">
      <data key="d0">356909</data>
    </edge>
    <edge source="ARG" target="TGO">
      <data key="d0">16262</data>
    </edge>
    <edge source="ARG" target="ARE">
      <data key="d0">620109</data>
    </edge>
    <edge source="ARG" target="TUR">
      <data key="d0">370376</data>
    </edge>
    <edge source="ARG" target="UKR">
      <data key="d0">441477</data>
    </edge>
    <edge source="ARG" target="GBR">
      <data key="d0">43167326</data>
    </edge>
    <edge source="ARG" target="TZA">
      <data key="d0">22323</data>
    </edge>
    <edge source="ARG" target="USA">
      <data key="d0">204164298</data>
    </edge>
    <edge source="ARG" target="BFA">
      <data key="d0">92098</data>
    </edge>
    <edge source="ARG" target="URY">
      <data key="d0">16730006</data>
    </edge>
    <edge source="AUS" target="ARG">
      <data key="d0">81990</data>
    </edge>
    <edge source="AUS" target="AUT">
      <data key="d0">1008710</data>
    </edge>
    <edge source="AUS" target="BEL">
      <data key="d0">26388766</data>
    </edge>
    <edge source="AUS" target="BRA">
      <data key="d0">1361746</data>
    </edge>
    <edge source="AUS" target="BLR">
      <data key="d0">120596</data>
    </edge>
    <edge source="AUS" target="KHM">
      <data key="d0">525432</data>
    </edge>
    <edge source="AUS" target="CAN">
      <data key="d0">158054853</data>
    </edge>
    <edge source="AUS" target="LKA">
      <data key="d0">600696</data>
    </edge>
    <edge source="AUS" target="CHL">
      <data key="d0">47400</data>
    </edge>
    <edge source="AUS" target="CHN">
      <data key="d0">105714079</data>
    </edge>
    <edge source="AUS" target="COL">
      <data key="d0">284900</data>
    </edge>
    <edge source="AUS" target="CRI">
      <data key="d0">136036</data>
    </edge>
    <edge source="AUS" target="HRV">
      <data key="d0">78191</data>
    </edge>
    <edge source="AUS" target="CZE">
      <data key="d0">1307309</data>
    </edge>
    <edge source="AUS" target="DNK">
      <data key="d0">30324993</data>
    </edge>
    <edge source="AUS" target="EST">
      <data key="d0">221187</data>
    </edge>
    <edge source="AUS" target="FIN">
      <data key="d0">13757702</data>
    </edge>
    <edge source="AUS" target="FRA">
      <data key="d0">8205476</data>
    </edge>
    <edge source="AUS" target="DEU">
      <data key="d0">26482111</data>
    </edge>
    <edge source="AUS" target="GHA">
      <data key="d0">75231</data>
    </edge>
    <edge source="AUS" target="GRC">
      <data key="d0">101391</data>
    </edge>
    <edge source="AUS" target="GTM">
      <data key="d0">24775</data>
    </edge>
    <edge source="AUS" target="HKG">
      <data key="d0">42154031</data>
    </edge>
    <edge source="AUS" target="HUN">
      <data key="d0">15933</data>
    </edge>
    <edge source="AUS" target="IDN">
      <data key="d0">3447967</data>
    </edge>
    <edge source="AUS" target="IRL">
      <data key="d0">29737278</data>
    </edge>
    <edge source="AUS" target="ISR">
      <data key="d0">804433</data>
    </edge>
    <edge source="AUS" target="ITA">
      <data key="d0">971658</data>
    </edge>
    <edge source="AUS" target="CIV">
      <data key="d0">17487</data>
    </edge>
    <edge source="AUS" target="JAM">
      <data key="d0">183789</data>
    </edge>
    <edge source="AUS" target="JPN">
      <data key="d0">39436741</data>
    </edge>
    <edge source="AUS" target="KAZ">
      <data key="d0">13771</data>
    </edge>
    <edge source="AUS" target="KOR">
      <data key="d0">11414990</data>
    </edge>
    <edge source="AUS" target="LBN">
      <data key="d0">49790</data>
    </edge>
    <edge source="AUS" target="LVA">
      <data key="d0">2456457</data>
    </edge>
    <edge source="AUS" target="LTU">
      <data key="d0">173814</data>
    </edge>
    <edge source="AUS" target="MYS">
      <data key="d0">18089529</data>
    </edge>
    <edge source="AUS" target="MUS">
      <data key="d0">150964</data>
    </edge>
    <edge source="AUS" target="MEX">
      <data key="d0">3199793</data>
    </edge>
    <edge source="AUS" target="MAR">
      <data key="d0">88032</data>
    </edge>
    <edge source="AUS" target="OMN">
      <data key="d0">148721</data>
    </edge>
    <edge source="AUS" target="NLD">
      <data key="d0">76598046</data>
    </edge>
    <edge source="AUS" target="NZL">
      <data key="d0">104346239</data>
    </edge>
    <edge source="AUS" target="NOR">
      <data key="d0">9617688</data>
    </edge>
    <edge source="AUS" target="PAK">
      <data key="d0">62724</data>
    </edge>
    <edge source="AUS" target="PAN">
      <data key="d0">146595</data>
    </edge>
    <edge source="AUS" target="PER">
      <data key="d0">20927</data>
    </edge>
    <edge source="AUS" target="PHL">
      <data key="d0">3953360</data>
    </edge>
    <edge source="AUS" target="POL">
      <data key="d0">2147078</data>
    </edge>
    <edge source="AUS" target="ROU">
      <data key="d0">159392</data>
    </edge>
    <edge source="AUS" target="RUS">
      <data key="d0">686844</data>
    </edge>
    <edge source="AUS" target="SAU">
      <data key="d0">61283</data>
    </edge>
    <edge source="AUS" target="SEN">
      <data key="d0">16960</data>
    </edge>
    <edge source="AUS" target="SRB">
      <data key="d0">12528</data>
    </edge>
    <edge source="AUS" target="IND">
      <data key="d0">2124768</data>
    </edge>
    <edge source="AUS" target="SGP">
      <data key="d0">41641909</data>
    </edge>
    <edge source="AUS" target="SVK">
      <data key="d0">42096</data>
    </edge>
    <edge source="AUS" target="VNM">
      <data key="d0">4029137</data>
    </edge>
    <edge source="AUS" target="SVN">
      <data key="d0">189575</data>
    </edge>
    <edge source="AUS" target="ZAF">
      <data key="d0">2190710</data>
    </edge>
    <edge source="AUS" target="ESP">
      <data key="d0">846441</data>
    </edge>
    <edge source="AUS" target="SWE">
      <data key="d0">31078639</data>
    </edge>
    <edge source="AUS" target="CHE">
      <data key="d0">5973997</data>
    </edge>
    <edge source="AUS" target="THA">
      <data key="d0">9186198</data>
    </edge>
    <edge source="AUS" target="ARE">
      <data key="d0">8878545</data>
    </edge>
    <edge source="AUS" target="TUR">
      <data key="d0">200528</data>
    </edge>
    <edge source="AUS" target="UGA">
      <data key="d0">101052</data>
    </edge>
    <edge source="AUS" target="UKR">
      <data key="d0">64374</data>
    </edge>
    <edge source="AUS" target="GBR">
      <data key="d0">501486667</data>
    </edge>
    <edge source="AUS" target="TZA">
      <data key="d0">47992</data>
    </edge>
    <edge source="AUS" target="USA">
      <data key="d0">545091045</data>
    </edge>
    <edge source="AUS" target="URY">
      <data key="d0">19337</data>
    </edge>
    <edge source="AUT" target="ALB">
      <data key="d0">16755757</data>
    </edge>
    <edge source="AUT" target="DZA">
      <data key="d0">3127644</data>
    </edge>
    <edge source="AUT" target="AZE">
      <data key="d0">4063793</data>
    </edge>
    <edge source="AUT" target="ARG">
      <data key="d0">2422879</data>
    </edge>
    <edge source="AUT" target="AUS">
      <data key="d0">40613097</data>
    </edge>
    <edge source="AUT" target="ARM">
      <data key="d0">1032430</data>
    </edge>
    <edge source="AUT" target="BEL">
      <data key="d0">20373561</data>
    </edge>
    <edge source="AUT" target="BOL">
      <data key="d0">980125</data>
    </edge>
    <edge source="AUT" target="BRA">
      <data key="d0">38382228</data>
    </edge>
    <edge source="AUT" target="BGR">
      <data key="d0">6023175</data>
    </edge>
    <edge source="AUT" target="BLR">
      <data key="d0">791707</data>
    </edge>
    <edge source="AUT" target="CMR">
      <data key="d0">184197</data>
    </edge>
    <edge source="AUT" target="CAN">
      <data key="d0">11643485</data>
    </edge>
    <edge source="AUT" target="LKA">
      <data key="d0">2340319</data>
    </edge>
    <edge source="AUT" target="CHL">
      <data key="d0">3936751</data>
    </edge>
    <edge source="AUT" target="CHN">
      <data key="d0">1430707</data>
    </edge>
    <edge source="AUT" target="COL">
      <data key="d0">3916064</data>
    </edge>
    <edge source="AUT" target="CRI">
      <data key="d0">467746</data>
    </edge>
    <edge source="AUT" target="HRV">
      <data key="d0">11195675</data>
    </edge>
    <edge source="AUT" target="CZE">
      <data key="d0">21565883</data>
    </edge>
    <edge source="AUT" target="BEN">
      <data key="d0">330701</data>
    </edge>
    <edge source="AUT" target="DNK">
      <data key="d0">1357718</data>
    </edge>
    <edge source="AUT" target="ECU">
      <data key="d0">926604</data>
    </edge>
    <edge source="AUT" target="SLV">
      <data key="d0">393756</data>
    </edge>
    <edge source="AUT" target="ETH">
      <data key="d0">206708</data>
    </edge>
    <edge source="AUT" target="EST">
      <data key="d0">649539</data>
    </edge>
    <edge source="AUT" target="FIN">
      <data key="d0">3534512</data>
    </edge>
    <edge source="AUT" target="FRA">
      <data key="d0">17577447</data>
    </edge>
    <edge source="AUT" target="GEO">
      <data key="d0">1339595</data>
    </edge>
    <edge source="AUT" target="GMB">
      <data key="d0">20648</data>
    </edge>
    <edge source="AUT" target="DEU">
      <data key="d0">548468245</data>
    </edge>
    <edge source="AUT" target="GHA">
      <data key="d0">1576447</data>
    </edge>
    <edge source="AUT" target="GRC">
      <data key="d0">31536933</data>
    </edge>
    <edge source="AUT" target="GTM">
      <data key="d0">858663</data>
    </edge>
    <edge source="AUT" target="HND">
      <data key="d0">440198</data>
    </edge>
    <edge source="AUT" target="HKG">
      <data key="d0">4287012</data>
    </edge>
    <edge source="AUT" target="HUN">
      <data key="d0">32260499</data>
    </edge>
    <edge source="AUT" target="IDN">
      <data key="d0">537035</data>
    </edge>
    <edge source="AUT" target="IRL">
      <data key="d0">2759631</data>
    </edge>
    <edge source="AUT" target="ISR">
      <data key="d0">3433534</data>
    </edge>
    <edge source="AUT" target="ITA">
      <data key="d0">133307160</data>
    </edge>
    <edge source="AUT" target="CIV">
      <data key="d0">989542</data>
    </edge>
    <edge source="AUT" target="JAM">
      <data key="d0">3405508</data>
    </edge>
    <edge source="AUT" target="JPN">
      <data key="d0">15182734</data>
    </edge>
    <edge source="AUT" target="KAZ">
      <data key="d0">4697379</data>
    </edge>
    <edge source="AUT" target="JOR">
      <data key="d0">4562625</data>
    </edge>
    <edge source="AUT" target="KOR">
      <data key="d0">250997</data>
    </edge>
    <edge source="AUT" target="KGZ">
      <data key="d0">190593</data>
    </edge>
    <edge source="AUT" target="LBN">
      <data key="d0">5539562</data>
    </edge>
    <edge source="AUT" target="LVA">
      <data key="d0">1547966</data>
    </edge>
    <edge source="AUT" target="LTU">
      <data key="d0">1280942</data>
    </edge>
    <edge source="AUT" target="MYS">
      <data key="d0">22009</data>
    </edge>
    <edge source="AUT" target="MRT">
      <data key="d0">73956</data>
    </edge>
    <edge source="AUT" target="MUS">
      <data key="d0">1866446</data>
    </edge>
    <edge source="AUT" target="MEX">
      <data key="d0">10590165</data>
    </edge>
    <edge source="AUT" target="MDA">
      <data key="d0">409320</data>
    </edge>
    <edge source="AUT" target="MAR">
      <data key="d0">2019062</data>
    </edge>
    <edge source="AUT" target="MOZ">
      <data key="d0">1196008</data>
    </edge>
    <edge source="AUT" target="OMN">
      <data key="d0">4114830</data>
    </edge>
    <edge source="AUT" target="NAM">
      <data key="d0">108011</data>
    </edge>
    <edge source="AUT" target="NLD">
      <data key="d0">26184124</data>
    </edge>
    <edge source="AUT" target="NZL">
      <data key="d0">6468103</data>
    </edge>
    <edge source="AUT" target="NIC">
      <data key="d0">140213</data>
    </edge>
    <edge source="AUT" target="NER">
      <data key="d0">54857</data>
    </edge>
    <edge source="AUT" target="NOR">
      <data key="d0">2458904</data>
    </edge>
    <edge source="AUT" target="PAK">
      <data key="d0">3246348</data>
    </edge>
    <edge source="AUT" target="PAN">
      <data key="d0">3361016</data>
    </edge>
    <edge source="AUT" target="PRY">
      <data key="d0">1049526</data>
    </edge>
    <edge source="AUT" target="PER">
      <data key="d0">2430394</data>
    </edge>
    <edge source="AUT" target="PHL">
      <data key="d0">190682</data>
    </edge>
    <edge source="AUT" target="POL">
      <data key="d0">10382877</data>
    </edge>
    <edge source="AUT" target="PRT">
      <data key="d0">7440566</data>
    </edge>
    <edge source="AUT" target="ROU">
      <data key="d0">13576572</data>
    </edge>
    <edge source="AUT" target="RUS">
      <data key="d0">25595853</data>
    </edge>
    <edge source="AUT" target="SAU">
      <data key="d0">9405763</data>
    </edge>
    <edge source="AUT" target="SEN">
      <data key="d0">773781</data>
    </edge>
    <edge source="AUT" target="SRB">
      <data key="d0">10427150</data>
    </edge>
    <edge source="AUT" target="IND">
      <data key="d0">4306942</data>
    </edge>
    <edge source="AUT" target="SGP">
      <data key="d0">5073979</data>
    </edge>
    <edge source="AUT" target="SVK">
      <data key="d0">10938575</data>
    </edge>
    <edge source="AUT" target="VNM">
      <data key="d0">213035</data>
    </edge>
    <edge source="AUT" target="SVN">
      <data key="d0">35345503</data>
    </edge>
    <edge source="AUT" target="ZAF">
      <data key="d0">31135238</data>
    </edge>
    <edge source="AUT" target="ESP">
      <data key="d0">14325100</data>
    </edge>
    <edge source="AUT" target="SWE">
      <data key="d0">10697842</data>
    </edge>
    <edge source="AUT" target="CHE">
      <data key="d0">68359366</data>
    </edge>
    <edge source="AUT" target="THA">
      <data key="d0">44151</data>
    </edge>
    <edge source="AUT" target="TGO">
      <data key="d0">487052</data>
    </edge>
    <edge source="AUT" target="ARE">
      <data key="d0">25012324</data>
    </edge>
    <edge source="AUT" target="TUN">
      <data key="d0">2696141</data>
    </edge>
    <edge source="AUT" target="TUR">
      <data key="d0">19435206</data>
    </edge>
    <edge source="AUT" target="UGA">
      <data key="d0">2438804</data>
    </edge>
    <edge source="AUT" target="UKR">
      <data key="d0">6826014</data>
    </edge>
    <edge source="AUT" target="MKD">
      <data key="d0">2298619</data>
    </edge>
    <edge source="AUT" target="EGY">
      <data key="d0">2467012</data>
    </edge>
    <edge source="AUT" target="GBR">
      <data key="d0">26518235</data>
    </edge>
    <edge source="AUT" target="TZA">
      <data key="d0">4944124</data>
    </edge>
    <edge source="AUT" target="USA">
      <data key="d0">344193503</data>
    </edge>
    <edge source="AUT" target="BFA">
      <data key="d0">168584</data>
    </edge>
    <edge source="AUT" target="URY">
      <data key="d0">359700</data>
    </edge>
    <edge source="BOL" target="BGR">
      <data key="d0">41600</data>
    </edge>
    <edge source="BOL" target="CHL">
      <data key="d0">1122364</data>
    </edge>
    <edge source="BOL" target="CHN">
      <data key="d0">15884</data>
    </edge>
    <edge source="BOL" target="CZE">
      <data key="d0">14956</data>
    </edge>
    <edge source="BOL" target="ESP">
      <data key="d0">358713</data>
    </edge>
    <edge source="BOL" target="CHE">
      <data key="d0">22582</data>
    </edge>
    <edge source="BOL" target="USA">
      <data key="d0">50016</data>
    </edge>
    <edge source="BRA" target="ARG">
      <data key="d0">3971953</data>
    </edge>
    <edge source="BRA" target="AUS">
      <data key="d0">186507</data>
    </edge>
    <edge source="BRA" target="AUT">
      <data key="d0">149290</data>
    </edge>
    <edge source="BRA" target="BEL">
      <data key="d0">356936</data>
    </edge>
    <edge source="BRA" target="BOL">
      <data key="d0">12816527</data>
    </edge>
    <edge source="BRA" target="CAN">
      <data key="d0">2269917</data>
    </edge>
    <edge source="BRA" target="CHL">
      <data key="d0">1432635</data>
    </edge>
    <edge source="BRA" target="CHN">
      <data key="d0">579666</data>
    </edge>
    <edge source="BRA" target="COL">
      <data key="d0">430254</data>
    </edge>
    <edge source="BRA" target="CRI">
      <data key="d0">20197</data>
    </edge>
    <edge source="BRA" target="CZE">
      <data key="d0">68772</data>
    </edge>
    <edge source="BRA" target="BEN">
      <data key="d0">24779</data>
    </edge>
    <edge source="BRA" target="DNK">
      <data key="d0">47978</data>
    </edge>
    <edge source="BRA" target="ECU">
      <data key="d0">529089</data>
    </edge>
    <edge source="BRA" target="EST">
      <data key="d0">24651</data>
    </edge>
    <edge source="BRA" target="FRA">
      <data key="d0">2569505</data>
    </edge>
    <edge source="BRA" target="DEU">
      <data key="d0">3451089</data>
    </edge>
    <edge source="BRA" target="GHA">
      <data key="d0">112531</data>
    </edge>
    <edge source="BRA" target="GRC">
      <data key="d0">160154</data>
    </edge>
    <edge source="BRA" target="GTM">
      <data key="d0">24153</data>
    </edge>
    <edge source="BRA" target="HKG">
      <data key="d0">76983</data>
    </edge>
    <edge source="BRA" target="ISR">
      <data key="d0">94425</data>
    </edge>
    <edge source="BRA" target="ITA">
      <data key="d0">735365</data>
    </edge>
    <edge source="BRA" target="JPN">
      <data key="d0">2402691</data>
    </edge>
    <edge source="BRA" target="LBN">
      <data key="d0">46010</data>
    </edge>
    <edge source="BRA" target="MEX">
      <data key="d0">49310</data>
    </edge>
    <edge source="BRA" target="MOZ">
      <data key="d0">50391</data>
    </edge>
    <edge source="BRA" target="NLD">
      <data key="d0">998401</data>
    </edge>
    <edge source="BRA" target="NZL">
      <data key="d0">40924</data>
    </edge>
    <edge source="BRA" target="NER">
      <data key="d0">26000</data>
    </edge>
    <edge source="BRA" target="NOR">
      <data key="d0">45347</data>
    </edge>
    <edge source="BRA" target="PAN">
      <data key="d0">787296</data>
    </edge>
    <edge source="BRA" target="PRY">
      <data key="d0">21629978</data>
    </edge>
    <edge source="BRA" target="PER">
      <data key="d0">1177661</data>
    </edge>
    <edge source="BRA" target="POL">
      <data key="d0">48663</data>
    </edge>
    <edge source="BRA" target="PRT">
      <data key="d0">1853534</data>
    </edge>
    <edge source="BRA" target="ROU">
      <data key="d0">12700</data>
    </edge>
    <edge source="BRA" target="RUS">
      <data key="d0">6504972</data>
    </edge>
    <edge source="BRA" target="SGP">
      <data key="d0">40230</data>
    </edge>
    <edge source="BRA" target="VNM">
      <data key="d0">22462</data>
    </edge>
    <edge source="BRA" target="ZAF">
      <data key="d0">283508</data>
    </edge>
    <edge source="BRA" target="ESP">
      <data key="d0">975051</data>
    </edge>
    <edge source="BRA" target="SWE">
      <data key="d0">114016</data>
    </edge>
    <edge source="BRA" target="CHE">
      <data key="d0">471025</data>
    </edge>
    <edge source="BRA" target="TGO">
      <data key="d0">129054</data>
    </edge>
    <edge source="BRA" target="ARE">
      <data key="d0">129200</data>
    </edge>
    <edge source="BRA" target="TUR">
      <data key="d0">25261</data>
    </edge>
    <edge source="BRA" target="GBR">
      <data key="d0">737519</data>
    </edge>
    <edge source="BRA" target="USA">
      <data key="d0">10276128</data>
    </edge>
    <edge source="BRA" target="URY">
      <data key="d0">4613415</data>
    </edge>
    <edge source="BGR" target="ALB">
      <data key="d0">313270</data>
    </edge>
    <edge source="BGR" target="DZA">
      <data key="d0">43314</data>
    </edge>
    <edge source="BGR" target="AUT">
      <data key="d0">277277</data>
    </edge>
    <edge source="BGR" target="ARM">
      <data key="d0">24710</data>
    </edge>
    <edge source="BGR" target="BEL">
      <data key="d0">1665055</data>
    </edge>
    <edge source="BGR" target="BLR">
      <data key="d0">908439</data>
    </edge>
    <edge source="BGR" target="CMR">
      <data key="d0">13502</data>
    </edge>
    <edge source="BGR" target="CAN">
      <data key="d0">605334</data>
    </edge>
    <edge source="BGR" target="CHN">
      <data key="d0">478062</data>
    </edge>
    <edge source="BGR" target="HRV">
      <data key="d0">89407</data>
    </edge>
    <edge source="BGR" target="CZE">
      <data key="d0">3856208</data>
    </edge>
    <edge source="BGR" target="DNK">
      <data key="d0">156645</data>
    </edge>
    <edge source="BGR" target="EST">
      <data key="d0">212551</data>
    </edge>
    <edge source="BGR" target="FIN">
      <data key="d0">245384</data>
    </edge>
    <edge source="BGR" target="FRA">
      <data key="d0">856597</data>
    </edge>
    <edge source="BGR" target="GEO">
      <data key="d0">42416</data>
    </edge>
    <edge source="BGR" target="DEU">
      <data key="d0">2380240</data>
    </edge>
    <edge source="BGR" target="GHA">
      <data key="d0">29249</data>
    </edge>
    <edge source="BGR" target="GRC">
      <data key="d0">2586178</data>
    </edge>
    <edge source="BGR" target="HKG">
      <data key="d0">191146</data>
    </edge>
    <edge source="BGR" target="HUN">
      <data key="d0">34852</data>
    </edge>
    <edge source="BGR" target="IRL">
      <data key="d0">10380</data>
    </edge>
    <edge source="BGR" target="ISR">
      <data key="d0">871304</data>
    </edge>
    <edge source="BGR" target="ITA">
      <data key="d0">777734</data>
    </edge>
    <edge source="BGR" target="JPN">
      <data key="d0">338306</data>
    </edge>
    <edge source="BGR" target="KAZ">
      <data key="d0">334271</data>
    </edge>
    <edge source="BGR" target="KGZ">
      <data key="d0">26317</data>
    </edge>
    <edge source="BGR" target="LBN">
      <data key="d0">96089</data>
    </edge>
    <edge source="BGR" target="LVA">
      <data key="d0">1586216</data>
    </edge>
    <edge source="BGR" target="LTU">
      <data key="d0">1349929</data>
    </edge>
    <edge source="BGR" target="MYS">
      <data key="d0">22176</data>
    </edge>
    <edge source="BGR" target="MDA">
      <data key="d0">480521</data>
    </edge>
    <edge source="BGR" target="MAR">
      <data key="d0">14536</data>
    </edge>
    <edge source="BGR" target="NLD">
      <data key="d0">122118</data>
    </edge>
    <edge source="BGR" target="NER">
      <data key="d0">19787</data>
    </edge>
    <edge source="BGR" target="NOR">
      <data key="d0">98835</data>
    </edge>
    <edge source="BGR" target="POL">
      <data key="d0">22547618</data>
    </edge>
    <edge source="BGR" target="ROU">
      <data key="d0">7073086</data>
    </edge>
    <edge source="BGR" target="RUS">
      <data key="d0">36242654</data>
    </edge>
    <edge source="BGR" target="SRB">
      <data key="d0">230774</data>
    </edge>
    <edge source="BGR" target="SVK">
      <data key="d0">987237</data>
    </edge>
    <edge source="BGR" target="VNM">
      <data key="d0">327736</data>
    </edge>
    <edge source="BGR" target="SVN">
      <data key="d0">30157</data>
    </edge>
    <edge source="BGR" target="ESP">
      <data key="d0">300115</data>
    </edge>
    <edge source="BGR" target="SWE">
      <data key="d0">4161125</data>
    </edge>
    <edge source="BGR" target="CHE">
      <data key="d0">235527</data>
    </edge>
    <edge source="BGR" target="THA">
      <data key="d0">37278</data>
    </edge>
    <edge source="BGR" target="TGO">
      <data key="d0">12482</data>
    </edge>
    <edge source="BGR" target="ARE">
      <data key="d0">45696</data>
    </edge>
    <edge source="BGR" target="TUR">
      <data key="d0">401792</data>
    </edge>
    <edge source="BGR" target="UKR">
      <data key="d0">261505</data>
    </edge>
    <edge source="BGR" target="MKD">
      <data key="d0">938258</data>
    </edge>
    <edge source="BGR" target="GBR">
      <data key="d0">2955328</data>
    </edge>
    <edge source="BGR" target="USA">
      <data key="d0">1179048</data>
    </edge>
    <edge source="BLR" target="AZE">
      <data key="d0">140200</data>
    </edge>
    <edge source="BLR" target="ARM">
      <data key="d0">92000</data>
    </edge>
    <edge source="BLR" target="BGR">
      <data key="d0">29500</data>
    </edge>
    <edge source="BLR" target="CAN">
      <data key="d0">19500</data>
    </edge>
    <edge source="BLR" target="CHN">
      <data key="d0">97200</data>
    </edge>
    <edge source="BLR" target="EST">
      <data key="d0">957000</data>
    </edge>
    <edge source="BLR" target="GEO">
      <data key="d0">247600</data>
    </edge>
    <edge source="BLR" target="DEU">
      <data key="d0">428200</data>
    </edge>
    <edge source="BLR" target="GRC">
      <data key="d0">17700</data>
    </edge>
    <edge source="BLR" target="ISR">
      <data key="d0">96300</data>
    </edge>
    <edge source="BLR" target="KAZ">
      <data key="d0">144400</data>
    </edge>
    <edge source="BLR" target="KGZ">
      <data key="d0">103000</data>
    </edge>
    <edge source="BLR" target="LVA">
      <data key="d0">3903400</data>
    </edge>
    <edge source="BLR" target="LTU">
      <data key="d0">3942500</data>
    </edge>
    <edge source="BLR" target="MDA">
      <data key="d0">276000</data>
    </edge>
    <edge source="BLR" target="PER">
      <data key="d0">12500</data>
    </edge>
    <edge source="BLR" target="POL">
      <data key="d0">137000</data>
    </edge>
    <edge source="BLR" target="RUS">
      <data key="d0">14533000</data>
    </edge>
    <edge source="BLR" target="VNM">
      <data key="d0">199700</data>
    </edge>
    <edge source="BLR" target="TUR">
      <data key="d0">264200</data>
    </edge>
    <edge source="BLR" target="UKR">
      <data key="d0">31600</data>
    </edge>
    <edge source="BLR" target="USA">
      <data key="d0">119900</data>
    </edge>
    <edge source="KHM" target="LKA">
      <data key="d0">96239</data>
    </edge>
    <edge source="KHM" target="CHN">
      <data key="d0">39676</data>
    </edge>
    <edge source="KHM" target="CHE">
      <data key="d0">11065</data>
    </edge>
    <edge source="CMR" target="BEL">
      <data key="d0">319561</data>
    </edge>
    <edge source="CMR" target="CAF">
      <data key="d0">702683</data>
    </edge>
    <edge source="CMR" target="BEN">
      <data key="d0">28339</data>
    </edge>
    <edge source="CMR" target="FRA">
      <data key="d0">688195</data>
    </edge>
    <edge source="CMR" target="GHA">
      <data key="d0">153157</data>
    </edge>
    <edge source="CMR" target="CIV">
      <data key="d0">51164</data>
    </edge>
    <edge source="CMR" target="CHE">
      <data key="d0">10926</data>
    </edge>
    <edge source="CMR" target="TGO">
      <data key="d0">2052720</data>
    </edge>
    <edge source="CMR" target="USA">
      <data key="d0">56200</data>
    </edge>
    <edge source="CMR" target="BFA">
      <data key="d0">198167</data>
    </edge>
    <edge source="LKA" target="AUS">
      <data key="d0">98569</data>
    </edge>
    <edge source="LKA" target="AUT">
      <data key="d0">14844</data>
    </edge>
    <edge source="LKA" target="CAN">
      <data key="d0">111416</data>
    </edge>
    <edge source="LKA" target="FRA">
      <data key="d0">152743</data>
    </edge>
    <edge source="LKA" target="DEU">
      <data key="d0">22273</data>
    </edge>
    <edge source="LKA" target="GHA">
      <data key="d0">30945</data>
    </edge>
    <edge source="LKA" target="ITA">
      <data key="d0">208167</data>
    </edge>
    <edge source="LKA" target="JPN">
      <data key="d0">76742</data>
    </edge>
    <edge source="LKA" target="MYS">
      <data key="d0">15692</data>
    </edge>
    <edge source="LKA" target="NLD">
      <data key="d0">24881</data>
    </edge>
    <edge source="LKA" target="NZL">
      <data key="d0">25850</data>
    </edge>
    <edge source="LKA" target="SGP">
      <data key="d0">45596</data>
    </edge>
    <edge source="LKA" target="CHE">
      <data key="d0">47524</data>
    </edge>
    <edge source="LKA" target="GBR">
      <data key="d0">345866</data>
    </edge>
    <edge source="LKA" target="USA">
      <data key="d0">430342</data>
    </edge>
    <edge source="CHL" target="ARG">
      <data key="d0">8383165</data>
    </edge>
    <edge source="CHL" target="AUS">
      <data key="d0">2730114</data>
    </edge>
    <edge source="CHL" target="AUT">
      <data key="d0">905261</data>
    </edge>
    <edge source="CHL" target="ARM">
      <data key="d0">29949</data>
    </edge>
    <edge source="CHL" target="BEL">
      <data key="d0">31657802</data>
    </edge>
    <edge source="CHL" target="BOL">
      <data key="d0">6190796</data>
    </edge>
    <edge source="CHL" target="BRA">
      <data key="d0">63129211</data>
    </edge>
    <edge source="CHL" target="BGR">
      <data key="d0">931390</data>
    </edge>
    <edge source="CHL" target="BLR">
      <data key="d0">1039913</data>
    </edge>
    <edge source="CHL" target="KHM">
      <data key="d0">152016</data>
    </edge>
    <edge source="CHL" target="CMR">
      <data key="d0">193719</data>
    </edge>
    <edge source="CHL" target="CAN">
      <data key="d0">77546499</data>
    </edge>
    <edge source="CHL" target="LKA">
      <data key="d0">350539</data>
    </edge>
    <edge source="CHL" target="CHN">
      <data key="d0">54077168</data>
    </edge>
    <edge source="CHL" target="COL">
      <data key="d0">15520727</data>
    </edge>
    <edge source="CHL" target="CRI">
      <data key="d0">6497732</data>
    </edge>
    <edge source="CHL" target="HRV">
      <data key="d0">349433</data>
    </edge>
    <edge source="CHL" target="CZE">
      <data key="d0">6288895</data>
    </edge>
    <edge source="CHL" target="DNK">
      <data key="d0">62018684</data>
    </edge>
    <edge source="CHL" target="ECU">
      <data key="d0">6651988</data>
    </edge>
    <edge source="CHL" target="SLV">
      <data key="d0">1310965</data>
    </edge>
    <edge source="CHL" target="ETH">
      <data key="d0">15438</data>
    </edge>
    <edge source="CHL" target="EST">
      <data key="d0">3668056</data>
    </edge>
    <edge source="CHL" target="FIN">
      <data key="d0">38387641</data>
    </edge>
    <edge source="CHL" target="FRA">
      <data key="d0">25679924</data>
    </edge>
    <edge source="CHL" target="DEU">
      <data key="d0">66230271</data>
    </edge>
    <edge source="CHL" target="GHA">
      <data key="d0">348629</data>
    </edge>
    <edge source="CHL" target="GRC">
      <data key="d0">761303</data>
    </edge>
    <edge source="CHL" target="GTM">
      <data key="d0">2218781</data>
    </edge>
    <edge source="CHL" target="HND">
      <data key="d0">859210</data>
    </edge>
    <edge source="CHL" target="HKG">
      <data key="d0">10966555</data>
    </edge>
    <edge source="CHL" target="HUN">
      <data key="d0">133127</data>
    </edge>
    <edge source="CHL" target="IDN">
      <data key="d0">705114</data>
    </edge>
    <edge source="CHL" target="IRL">
      <data key="d0">40664444</data>
    </edge>
    <edge source="CHL" target="ISR">
      <data key="d0">1231693</data>
    </edge>
    <edge source="CHL" target="ITA">
      <data key="d0">2754186</data>
    </edge>
    <edge source="CHL" target="CIV">
      <data key="d0">242616</data>
    </edge>
    <edge source="CHL" target="JAM">
      <data key="d0">1007506</data>
    </edge>
    <edge source="CHL" target="JPN">
      <data key="d0">65320336</data>
    </edge>
    <edge source="CHL" target="KAZ">
      <data key="d0">261152</data>
    </edge>
    <edge source="CHL" target="JOR">
      <data key="d0">260764</data>
    </edge>
    <edge source="CHL" target="KOR">
      <data key="d0">22505360</data>
    </edge>
    <edge source="CHL" target="KGZ">
      <data key="d0">24400</data>
    </edge>
    <edge source="CHL" target="LBN">
      <data key="d0">13120</data>
    </edge>
    <edge source="CHL" target="LVA">
      <data key="d0">3080576</data>
    </edge>
    <edge source="CHL" target="LTU">
      <data key="d0">2859871</data>
    </edge>
    <edge source="CHL" target="MYS">
      <data key="d0">2446567</data>
    </edge>
    <edge source="CHL" target="MUS">
      <data key="d0">311420</data>
    </edge>
    <edge source="CHL" target="MEX">
      <data key="d0">26584137</data>
    </edge>
    <edge source="CHL" target="MAR">
      <data key="d0">86075</data>
    </edge>
    <edge source="CHL" target="MOZ">
      <data key="d0">713047</data>
    </edge>
    <edge source="CHL" target="OMN">
      <data key="d0">20240</data>
    </edge>
    <edge source="CHL" target="NLD">
      <data key="d0">73098508</data>
    </edge>
    <edge source="CHL" target="NZL">
      <data key="d0">457252</data>
    </edge>
    <edge source="CHL" target="NIC">
      <data key="d0">732538</data>
    </edge>
    <edge source="CHL" target="NOR">
      <data key="d0">11990756</data>
    </edge>
    <edge source="CHL" target="PAN">
      <data key="d0">6615834</data>
    </edge>
    <edge source="CHL" target="PRY">
      <data key="d0">6430774</data>
    </edge>
    <edge source="CHL" target="PER">
      <data key="d0">8011906</data>
    </edge>
    <edge source="CHL" target="PHL">
      <data key="d0">1997472</data>
    </edge>
    <edge source="CHL" target="POL">
      <data key="d0">9539349</data>
    </edge>
    <edge source="CHL" target="PRT">
      <data key="d0">331767</data>
    </edge>
    <edge source="CHL" target="ROU">
      <data key="d0">384589</data>
    </edge>
    <edge source="CHL" target="RUS">
      <data key="d0">27706312</data>
    </edge>
    <edge source="CHL" target="SEN">
      <data key="d0">40560</data>
    </edge>
    <edge source="CHL" target="SRB">
      <data key="d0">89408</data>
    </edge>
    <edge source="CHL" target="IND">
      <data key="d0">438815</data>
    </edge>
    <edge source="CHL" target="SGP">
      <data key="d0">3973315</data>
    </edge>
    <edge source="CHL" target="SVK">
      <data key="d0">342811</data>
    </edge>
    <edge source="CHL" target="VNM">
      <data key="d0">5257689</data>
    </edge>
    <edge source="CHL" target="SVN">
      <data key="d0">690045</data>
    </edge>
    <edge source="CHL" target="ZAF">
      <data key="d0">156393</data>
    </edge>
    <edge source="CHL" target="ESP">
      <data key="d0">2835044</data>
    </edge>
    <edge source="CHL" target="SWE">
      <data key="d0">36014794</data>
    </edge>
    <edge source="CHL" target="CHE">
      <data key="d0">13107033</data>
    </edge>
    <edge source="CHL" target="THA">
      <data key="d0">2738064</data>
    </edge>
    <edge source="CHL" target="TGO">
      <data key="d0">30677</data>
    </edge>
    <edge source="CHL" target="ARE">
      <data key="d0">2358777</data>
    </edge>
    <edge source="CHL" target="TUR">
      <data key="d0">866165</data>
    </edge>
    <edge source="CHL" target="UKR">
      <data key="d0">2754263</data>
    </edge>
    <edge source="CHL" target="GBR">
      <data key="d0">218371672</data>
    </edge>
    <edge source="CHL" target="TZA">
      <data key="d0">59216</data>
    </edge>
    <edge source="CHL" target="USA">
      <data key="d0">245751213</data>
    </edge>
    <edge source="CHL" target="URY">
      <data key="d0">6379037</data>
    </edge>
    <edge source="CHN" target="AUS">
      <data key="d0">9177906</data>
    </edge>
    <edge source="CHN" target="AUT">
      <data key="d0">401890</data>
    </edge>
    <edge source="CHN" target="BEL">
      <data key="d0">1895359</data>
    </edge>
    <edge source="CHN" target="BRA">
      <data key="d0">962668</data>
    </edge>
    <edge source="CHN" target="KHM">
      <data key="d0">2634173</data>
    </edge>
    <edge source="CHN" target="CMR">
      <data key="d0">47878</data>
    </edge>
    <edge source="CHN" target="CAN">
      <data key="d0">4802294</data>
    </edge>
    <edge source="CHN" target="CHL">
      <data key="d0">1431051</data>
    </edge>
    <edge source="CHN" target="COL">
      <data key="d0">71777</data>
    </edge>
    <edge source="CHN" target="CRI">
      <data key="d0">123136</data>
    </edge>
    <edge source="CHN" target="HRV">
      <data key="d0">21288</data>
    </edge>
    <edge source="CHN" target="CZE">
      <data key="d0">324971</data>
    </edge>
    <edge source="CHN" target="BEN">
      <data key="d0">199013</data>
    </edge>
    <edge source="CHN" target="DNK">
      <data key="d0">36993</data>
    </edge>
    <edge source="CHN" target="ETH">
      <data key="d0">16478</data>
    </edge>
    <edge source="CHN" target="EST">
      <data key="d0">16450</data>
    </edge>
    <edge source="CHN" target="FIN">
      <data key="d0">80492</data>
    </edge>
    <edge source="CHN" target="FRA">
      <data key="d0">9766919</data>
    </edge>
    <edge source="CHN" target="GMB">
      <data key="d0">20274</data>
    </edge>
    <edge source="CHN" target="DEU">
      <data key="d0">3217491</data>
    </edge>
    <edge source="CHN" target="GHA">
      <data key="d0">494483</data>
    </edge>
    <edge source="CHN" target="GRC">
      <data key="d0">29559</data>
    </edge>
    <edge source="CHN" target="GTM">
      <data key="d0">36137</data>
    </edge>
    <edge source="CHN" target="HKG">
      <data key="d0">500010377</data>
    </edge>
    <edge source="CHN" target="IDN">
      <data key="d0">7193239</data>
    </edge>
    <edge source="CHN" target="IRL">
      <data key="d0">356758</data>
    </edge>
    <edge source="CHN" target="ISR">
      <data key="d0">320441</data>
    </edge>
    <edge source="CHN" target="ITA">
      <data key="d0">3391148</data>
    </edge>
    <edge source="CHN" target="CIV">
      <data key="d0">148873</data>
    </edge>
    <edge source="CHN" target="JAM">
      <data key="d0">1833374</data>
    </edge>
    <edge source="CHN" target="JPN">
      <data key="d0">36791364</data>
    </edge>
    <edge source="CHN" target="KAZ">
      <data key="d0">54180</data>
    </edge>
    <edge source="CHN" target="KOR">
      <data key="d0">8052481</data>
    </edge>
    <edge source="CHN" target="KGZ">
      <data key="d0">52332</data>
    </edge>
    <edge source="CHN" target="LBN">
      <data key="d0">38182</data>
    </edge>
    <edge source="CHN" target="LVA">
      <data key="d0">429962</data>
    </edge>
    <edge source="CHN" target="LTU">
      <data key="d0">20493</data>
    </edge>
    <edge source="CHN" target="MDG">
      <data key="d0">19906</data>
    </edge>
    <edge source="CHN" target="MWI">
      <data key="d0">43499</data>
    </edge>
    <edge source="CHN" target="MYS">
      <data key="d0">8750957</data>
    </edge>
    <edge source="CHN" target="MUS">
      <data key="d0">25377</data>
    </edge>
    <edge source="CHN" target="MEX">
      <data key="d0">130419</data>
    </edge>
    <edge source="CHN" target="MOZ">
      <data key="d0">100436</data>
    </edge>
    <edge source="CHN" target="OMN">
      <data key="d0">1135145</data>
    </edge>
    <edge source="CHN" target="NAM">
      <data key="d0">36285</data>
    </edge>
    <edge source="CHN" target="NLD">
      <data key="d0">2413894</data>
    </edge>
    <edge source="CHN" target="NZL">
      <data key="d0">3834378</data>
    </edge>
    <edge source="CHN" target="NER">
      <data key="d0">10396</data>
    </edge>
    <edge source="CHN" target="NOR">
      <data key="d0">20968</data>
    </edge>
    <edge source="CHN" target="PAK">
      <data key="d0">168651</data>
    </edge>
    <edge source="CHN" target="PAN">
      <data key="d0">1577529</data>
    </edge>
    <edge source="CHN" target="PER">
      <data key="d0">49436</data>
    </edge>
    <edge source="CHN" target="PHL">
      <data key="d0">5433912</data>
    </edge>
    <edge source="CHN" target="POL">
      <data key="d0">34380</data>
    </edge>
    <edge source="CHN" target="PRT">
      <data key="d0">436554</data>
    </edge>
    <edge source="CHN" target="ROU">
      <data key="d0">35557</data>
    </edge>
    <edge source="CHN" target="RUS">
      <data key="d0">5130669</data>
    </edge>
    <edge source="CHN" target="SAU">
      <data key="d0">72177</data>
    </edge>
    <edge source="CHN" target="SEN">
      <data key="d0">36779</data>
    </edge>
    <edge source="CHN" target="IND">
      <data key="d0">775158</data>
    </edge>
    <edge source="CHN" target="SGP">
      <data key="d0">16330990</data>
    </edge>
    <edge source="CHN" target="SVK">
      <data key="d0">338998</data>
    </edge>
    <edge source="CHN" target="VNM">
      <data key="d0">1150571</data>
    </edge>
    <edge source="CHN" target="SVN">
      <data key="d0">35151</data>
    </edge>
    <edge source="CHN" target="ZAF">
      <data key="d0">2609133</data>
    </edge>
    <edge source="CHN" target="ESP">
      <data key="d0">1488476</data>
    </edge>
    <edge source="CHN" target="SWE">
      <data key="d0">210727</data>
    </edge>
    <edge source="CHN" target="THA">
      <data key="d0">2336809</data>
    </edge>
    <edge source="CHN" target="TGO">
      <data key="d0">158883</data>
    </edge>
    <edge source="CHN" target="ARE">
      <data key="d0">2225106</data>
    </edge>
    <edge source="CHN" target="TUR">
      <data key="d0">14082</data>
    </edge>
    <edge source="CHN" target="UGA">
      <data key="d0">40123</data>
    </edge>
    <edge source="CHN" target="UKR">
      <data key="d0">13878</data>
    </edge>
    <edge source="CHN" target="EGY">
      <data key="d0">17589</data>
    </edge>
    <edge source="CHN" target="GBR">
      <data key="d0">6578029</data>
    </edge>
    <edge source="CHN" target="TZA">
      <data key="d0">36251</data>
    </edge>
    <edge source="CHN" target="USA">
      <data key="d0">22648684</data>
    </edge>
    <edge source="CHN" target="BFA">
      <data key="d0">15595</data>
    </edge>
    <edge source="CHN" target="URY">
      <data key="d0">23729</data>
    </edge>
    <edge source="COL" target="ARG">
      <data key="d0">14920</data>
    </edge>
    <edge source="COL" target="AUS">
      <data key="d0">50671</data>
    </edge>
    <edge source="COL" target="BEL">
      <data key="d0">28276</data>
    </edge>
    <edge source="COL" target="BOL">
      <data key="d0">280939</data>
    </edge>
    <edge source="COL" target="CAN">
      <data key="d0">91102</data>
    </edge>
    <edge source="COL" target="CHL">
      <data key="d0">145516</data>
    </edge>
    <edge source="COL" target="CRI">
      <data key="d0">32851</data>
    </edge>
    <edge source="COL" target="ECU">
      <data key="d0">13263020</data>
    </edge>
    <edge source="COL" target="EST">
      <data key="d0">26014</data>
    </edge>
    <edge source="COL" target="FRA">
      <data key="d0">17335</data>
    </edge>
    <edge source="COL" target="HND">
      <data key="d0">196302</data>
    </edge>
    <edge source="COL" target="ITA">
      <data key="d0">234203</data>
    </edge>
    <edge source="COL" target="NLD">
      <data key="d0">10147</data>
    </edge>
    <edge source="COL" target="PAN">
      <data key="d0">1345231</data>
    </edge>
    <edge source="COL" target="PER">
      <data key="d0">3991468</data>
    </edge>
    <edge source="COL" target="PRT">
      <data key="d0">106556</data>
    </edge>
    <edge source="COL" target="ESP">
      <data key="d0">5336349</data>
    </edge>
    <edge source="COL" target="CHE">
      <data key="d0">23892</data>
    </edge>
    <edge source="COL" target="GBR">
      <data key="d0">332165</data>
    </edge>
    <edge source="COL" target="USA">
      <data key="d0">5459701</data>
    </edge>
    <edge source="CRI" target="ARG">
      <data key="d0">38223</data>
    </edge>
    <edge source="CRI" target="AUS">
      <data key="d0">18934</data>
    </edge>
    <edge source="CRI" target="CHN">
      <data key="d0">467914</data>
    </edge>
    <edge source="CRI" target="COL">
      <data key="d0">1679693</data>
    </edge>
    <edge source="CRI" target="CZE">
      <data key="d0">15098</data>
    </edge>
    <edge source="CRI" target="ECU">
      <data key="d0">37454</data>
    </edge>
    <edge source="CRI" target="SLV">
      <data key="d0">1622177</data>
    </edge>
    <edge source="CRI" target="DEU">
      <data key="d0">65742</data>
    </edge>
    <edge source="CRI" target="GTM">
      <data key="d0">2098043</data>
    </edge>
    <edge source="CRI" target="HND">
      <data key="d0">580187</data>
    </edge>
    <edge source="CRI" target="JAM">
      <data key="d0">102440</data>
    </edge>
    <edge source="CRI" target="NIC">
      <data key="d0">10388185</data>
    </edge>
    <edge source="CRI" target="PAN">
      <data key="d0">8347022</data>
    </edge>
    <edge source="CRI" target="USA">
      <data key="d0">1264269</data>
    </edge>
    <edge source="CZE" target="ALB">
      <data key="d0">177285</data>
    </edge>
    <edge source="CZE" target="AZE">
      <data key="d0">116984</data>
    </edge>
    <edge source="CZE" target="ARG">
      <data key="d0">11348</data>
    </edge>
    <edge source="CZE" target="AUS">
      <data key="d0">1520157</data>
    </edge>
    <edge source="CZE" target="AUT">
      <data key="d0">19995318</data>
    </edge>
    <edge source="CZE" target="ARM">
      <data key="d0">168073</data>
    </edge>
    <edge source="CZE" target="BEL">
      <data key="d0">993640</data>
    </edge>
    <edge source="CZE" target="BRA">
      <data key="d0">120561</data>
    </edge>
    <edge source="CZE" target="BGR">
      <data key="d0">1063594</data>
    </edge>
    <edge source="CZE" target="BLR">
      <data key="d0">645274</data>
    </edge>
    <edge source="CZE" target="CAN">
      <data key="d0">3683407</data>
    </edge>
    <edge source="CZE" target="CHL">
      <data key="d0">23285</data>
    </edge>
    <edge source="CZE" target="CHN">
      <data key="d0">1455251</data>
    </edge>
    <edge source="CZE" target="COL">
      <data key="d0">19909</data>
    </edge>
    <edge source="CZE" target="HRV">
      <data key="d0">1402881</data>
    </edge>
    <edge source="CZE" target="DNK">
      <data key="d0">3973111</data>
    </edge>
    <edge source="CZE" target="SLV">
      <data key="d0">27399</data>
    </edge>
    <edge source="CZE" target="EST">
      <data key="d0">1618749</data>
    </edge>
    <edge source="CZE" target="FIN">
      <data key="d0">5211820</data>
    </edge>
    <edge source="CZE" target="FRA">
      <data key="d0">2170930</data>
    </edge>
    <edge source="CZE" target="GEO">
      <data key="d0">370472</data>
    </edge>
    <edge source="CZE" target="DEU">
      <data key="d0">84294835</data>
    </edge>
    <edge source="CZE" target="GRC">
      <data key="d0">4739550</data>
    </edge>
    <edge source="CZE" target="HKG">
      <data key="d0">62453</data>
    </edge>
    <edge source="CZE" target="HUN">
      <data key="d0">19928671</data>
    </edge>
    <edge source="CZE" target="IRL">
      <data key="d0">1730230</data>
    </edge>
    <edge source="CZE" target="ISR">
      <data key="d0">1236078</data>
    </edge>
    <edge source="CZE" target="ITA">
      <data key="d0">10285118</data>
    </edge>
    <edge source="CZE" target="JPN">
      <data key="d0">213881</data>
    </edge>
    <edge source="CZE" target="KAZ">
      <data key="d0">176012</data>
    </edge>
    <edge source="CZE" target="KOR">
      <data key="d0">172024</data>
    </edge>
    <edge source="CZE" target="KGZ">
      <data key="d0">37609</data>
    </edge>
    <edge source="CZE" target="LVA">
      <data key="d0">2238398</data>
    </edge>
    <edge source="CZE" target="LTU">
      <data key="d0">2481304</data>
    </edge>
    <edge source="CZE" target="MYS">
      <data key="d0">43946</data>
    </edge>
    <edge source="CZE" target="MEX">
      <data key="d0">17054</data>
    </edge>
    <edge source="CZE" target="MDA">
      <data key="d0">218148</data>
    </edge>
    <edge source="CZE" target="NLD">
      <data key="d0">2101694</data>
    </edge>
    <edge source="CZE" target="NZL">
      <data key="d0">135983</data>
    </edge>
    <edge source="CZE" target="NOR">
      <data key="d0">4361893</data>
    </edge>
    <edge source="CZE" target="PAN">
      <data key="d0">27673</data>
    </edge>
    <edge source="CZE" target="POL">
      <data key="d0">30254621</data>
    </edge>
    <edge source="CZE" target="PRT">
      <data key="d0">22194</data>
    </edge>
    <edge source="CZE" target="ROU">
      <data key="d0">6335447</data>
    </edge>
    <edge source="CZE" target="RUS">
      <data key="d0">19909592</data>
    </edge>
    <edge source="CZE" target="SRB">
      <data key="d0">232008</data>
    </edge>
    <edge source="CZE" target="SGP">
      <data key="d0">13873</data>
    </edge>
    <edge source="CZE" target="SVK">
      <data key="d0">164079889</data>
    </edge>
    <edge source="CZE" target="VNM">
      <data key="d0">314901</data>
    </edge>
    <edge source="CZE" target="SVN">
      <data key="d0">2164427</data>
    </edge>
    <edge source="CZE" target="ZAF">
      <data key="d0">414372</data>
    </edge>
    <edge source="CZE" target="ESP">
      <data key="d0">4205856</data>
    </edge>
    <edge source="CZE" target="SWE">
      <data key="d0">22033965</data>
    </edge>
    <edge source="CZE" target="CHE">
      <data key="d0">1803434</data>
    </edge>
    <edge source="CZE" target="TGO">
      <data key="d0">29538</data>
    </edge>
    <edge source="CZE" target="ARE">
      <data key="d0">73015</data>
    </edge>
    <edge source="CZE" target="TUR">
      <data key="d0">2121668</data>
    </edge>
    <edge source="CZE" target="UKR">
      <data key="d0">2467346</data>
    </edge>
    <edge source="CZE" target="MKD">
      <data key="d0">12835</data>
    </edge>
    <edge source="CZE" target="EGY">
      <data key="d0">11217</data>
    </edge>
    <edge source="CZE" target="GBR">
      <data key="d0">19025546</data>
    </edge>
    <edge source="CZE" target="USA">
      <data key="d0">12546210</data>
    </edge>
    <edge source="CZE" target="URY">
      <data key="d0">494555</data>
    </edge>
    <edge source="BEN" target="GHA">
      <data key="d0">57477</data>
    </edge>
    <edge source="BEN" target="TGO">
      <data key="d0">398546</data>
    </edge>
    <edge source="DNK" target="AZE">
      <data key="d0">21068</data>
    </edge>
    <edge source="DNK" target="AUS">
      <data key="d0">16493</data>
    </edge>
    <edge source="DNK" target="AUT">
      <data key="d0">1849441</data>
    </edge>
    <edge source="DNK" target="BEL">
      <data key="d0">2902661</data>
    </edge>
    <edge source="DNK" target="BRA">
      <data key="d0">82847</data>
    </edge>
    <edge source="DNK" target="BGR">
      <data key="d0">151741</data>
    </edge>
    <edge source="DNK" target="CAN">
      <data key="d0">370117</data>
    </edge>
    <edge source="DNK" target="CHN">
      <data key="d0">15963</data>
    </edge>
    <edge source="DNK" target="HRV">
      <data key="d0">80236</data>
    </edge>
    <edge source="DNK" target="CZE">
      <data key="d0">135651</data>
    </edge>
    <edge source="DNK" target="ECU">
      <data key="d0">51660</data>
    </edge>
    <edge source="DNK" target="EST">
      <data key="d0">3844451</data>
    </edge>
    <edge source="DNK" target="FIN">
      <data key="d0">35590262</data>
    </edge>
    <edge source="DNK" target="FRA">
      <data key="d0">4446950</data>
    </edge>
    <edge source="DNK" target="GEO">
      <data key="d0">47636</data>
    </edge>
    <edge source="DNK" target="GMB">
      <data key="d0">13499</data>
    </edge>
    <edge source="DNK" target="DEU">
      <data key="d0">141569876</data>
    </edge>
    <edge source="DNK" target="GRC">
      <data key="d0">64004</data>
    </edge>
    <edge source="DNK" target="HKG">
      <data key="d0">2607368</data>
    </edge>
    <edge source="DNK" target="IRL">
      <data key="d0">665953</data>
    </edge>
    <edge source="DNK" target="ISR">
      <data key="d0">46332</data>
    </edge>
    <edge source="DNK" target="ITA">
      <data key="d0">4156636</data>
    </edge>
    <edge source="DNK" target="JPN">
      <data key="d0">183605</data>
    </edge>
    <edge source="DNK" target="KOR">
      <data key="d0">101946</data>
    </edge>
    <edge source="DNK" target="LVA">
      <data key="d0">1598428</data>
    </edge>
    <edge source="DNK" target="LTU">
      <data key="d0">5282975</data>
    </edge>
    <edge source="DNK" target="MYS">
      <data key="d0">67580</data>
    </edge>
    <edge source="DNK" target="MUS">
      <data key="d0">54858</data>
    </edge>
    <edge source="DNK" target="MEX">
      <data key="d0">193981</data>
    </edge>
    <edge source="DNK" target="NAM">
      <data key="d0">110082</data>
    </edge>
    <edge source="DNK" target="NLD">
      <data key="d0">5487385</data>
    </edge>
    <edge source="DNK" target="NOR">
      <data key="d0">17563486</data>
    </edge>
    <edge source="DNK" target="PAN">
      <data key="d0">39185</data>
    </edge>
    <edge source="DNK" target="PRY">
      <data key="d0">82023</data>
    </edge>
    <edge source="DNK" target="PER">
      <data key="d0">138799</data>
    </edge>
    <edge source="DNK" target="POL">
      <data key="d0">3246848</data>
    </edge>
    <edge source="DNK" target="PRT">
      <data key="d0">582645</data>
    </edge>
    <edge source="DNK" target="ROU">
      <data key="d0">96072</data>
    </edge>
    <edge source="DNK" target="RUS">
      <data key="d0">72192</data>
    </edge>
    <edge source="DNK" target="SRB">
      <data key="d0">25383</data>
    </edge>
    <edge source="DNK" target="IND">
      <data key="d0">37421</data>
    </edge>
    <edge source="DNK" target="SGP">
      <data key="d0">595256</data>
    </edge>
    <edge source="DNK" target="SVK">
      <data key="d0">16400</data>
    </edge>
    <edge source="DNK" target="VNM">
      <data key="d0">409271</data>
    </edge>
    <edge source="DNK" target="SVN">
      <data key="d0">71751</data>
    </edge>
    <edge source="DNK" target="ZAF">
      <data key="d0">52629</data>
    </edge>
    <edge source="DNK" target="ESP">
      <data key="d0">1756943</data>
    </edge>
    <edge source="DNK" target="SWE">
      <data key="d0">100739396</data>
    </edge>
    <edge source="DNK" target="CHE">
      <data key="d0">1527572</data>
    </edge>
    <edge source="DNK" target="THA">
      <data key="d0">38628</data>
    </edge>
    <edge source="DNK" target="ARE">
      <data key="d0">136823</data>
    </edge>
    <edge source="DNK" target="TUN">
      <data key="d0">37991</data>
    </edge>
    <edge source="DNK" target="TUR">
      <data key="d0">92462</data>
    </edge>
    <edge source="DNK" target="UKR">
      <data key="d0">168558</data>
    </edge>
    <edge source="DNK" target="EGY">
      <data key="d0">147527</data>
    </edge>
    <edge source="DNK" target="GBR">
      <data key="d0">9833592</data>
    </edge>
    <edge source="DNK" target="USA">
      <data key="d0">5515314</data>
    </edge>
    <edge source="DNK" target="URY">
      <data key="d0">38368</data>
    </edge>
    <edge source="ECU" target="CHL">
      <data key="d0">255097</data>
    </edge>
    <edge source="ECU" target="COL">
      <data key="d0">80564</data>
    </edge>
    <edge source="ECU" target="CRI">
      <data key="d0">16425</data>
    </edge>
    <edge source="ECU" target="ITA">
      <data key="d0">59490</data>
    </edge>
    <edge source="ECU" target="NLD">
      <data key="d0">45861</data>
    </edge>
    <edge source="ECU" target="PAN">
      <data key="d0">13000</data>
    </edge>
    <edge source="ECU" target="PER">
      <data key="d0">398726</data>
    </edge>
    <edge source="ECU" target="ESP">
      <data key="d0">27610</data>
    </edge>
    <edge source="ECU" target="USA">
      <data key="d0">1000055</data>
    </edge>
    <edge source="ECU" target="URY">
      <data key="d0">19980</data>
    </edge>
    <edge source="SLV" target="AUS">
      <data key="d0">1783756</data>
    </edge>
    <edge source="SLV" target="CAN">
      <data key="d0">26647</data>
    </edge>
    <edge source="SLV" target="CRI">
      <data key="d0">4104892</data>
    </edge>
    <edge source="SLV" target="GTM">
      <data key="d0">28270358</data>
    </edge>
    <edge source="SLV" target="HND">
      <data key="d0">12691831</data>
    </edge>
    <edge source="SLV" target="JAM">
      <data key="d0">71203</data>
    </edge>
    <edge source="SLV" target="MEX">
      <data key="d0">1725785</data>
    </edge>
    <edge source="SLV" target="NZL">
      <data key="d0">198542</data>
    </edge>
    <edge source="SLV" target="NIC">
      <data key="d0">8643392</data>
    </edge>
    <edge source="SLV" target="PAN">
      <data key="d0">11105568</data>
    </edge>
    <edge source="SLV" target="USA">
      <data key="d0">6518330</data>
    </edge>
    <edge source="EST" target="ARM">
      <data key="d0">402937</data>
    </edge>
    <edge source="EST" target="BGR">
      <data key="d0">38734</data>
    </edge>
    <edge source="EST" target="BLR">
      <data key="d0">59892</data>
    </edge>
    <edge source="EST" target="CAN">
      <data key="d0">36931</data>
    </edge>
    <edge source="EST" target="CZE">
      <data key="d0">66902</data>
    </edge>
    <edge source="EST" target="DNK">
      <data key="d0">476890</data>
    </edge>
    <edge source="EST" target="FIN">
      <data key="d0">34527835</data>
    </edge>
    <edge source="EST" target="GEO">
      <data key="d0">17561</data>
    </edge>
    <edge source="EST" target="DEU">
      <data key="d0">137823</data>
    </edge>
    <edge source="EST" target="HUN">
      <data key="d0">121828</data>
    </edge>
    <edge source="EST" target="IRL">
      <data key="d0">65207</data>
    </edge>
    <edge source="EST" target="ISR">
      <data key="d0">91795</data>
    </edge>
    <edge source="EST" target="ITA">
      <data key="d0">46897</data>
    </edge>
    <edge source="EST" target="JPN">
      <data key="d0">62123</data>
    </edge>
    <edge source="EST" target="KAZ">
      <data key="d0">177059</data>
    </edge>
    <edge source="EST" target="LVA">
      <data key="d0">21614500</data>
    </edge>
    <edge source="EST" target="LTU">
      <data key="d0">15106918</data>
    </edge>
    <edge source="EST" target="NLD">
      <data key="d0">155541</data>
    </edge>
    <edge source="EST" target="NIC">
      <data key="d0">28934</data>
    </edge>
    <edge source="EST" target="NOR">
      <data key="d0">49592</data>
    </edge>
    <edge source="EST" target="POL">
      <data key="d0">310914</data>
    </edge>
    <edge source="EST" target="ROU">
      <data key="d0">88044</data>
    </edge>
    <edge source="EST" target="RUS">
      <data key="d0">69315070</data>
    </edge>
    <edge source="EST" target="SWE">
      <data key="d0">2791973</data>
    </edge>
    <edge source="EST" target="CHE">
      <data key="d0">22529</data>
    </edge>
    <edge source="EST" target="UKR">
      <data key="d0">2323300</data>
    </edge>
    <edge source="EST" target="GBR">
      <data key="d0">970115</data>
    </edge>
    <edge source="EST" target="USA">
      <data key="d0">643460</data>
    </edge>
    <edge source="FIN" target="ARG">
      <data key="d0">17979</data>
    </edge>
    <edge source="FIN" target="AUS">
      <data key="d0">1070764</data>
    </edge>
    <edge source="FIN" target="AUT">
      <data key="d0">53582</data>
    </edge>
    <edge source="FIN" target="BEL">
      <data key="d0">51786</data>
    </edge>
    <edge source="FIN" target="BRA">
      <data key="d0">125940</data>
    </edge>
    <edge source="FIN" target="BGR">
      <data key="d0">966286</data>
    </edge>
    <edge source="FIN" target="KHM">
      <data key="d0">20765</data>
    </edge>
    <edge source="FIN" target="CAN">
      <data key="d0">2815904</data>
    </edge>
    <edge source="FIN" target="CHL">
      <data key="d0">472764</data>
    </edge>
    <edge source="FIN" target="CHN">
      <data key="d0">158006</data>
    </edge>
    <edge source="FIN" target="COL">
      <data key="d0">33407</data>
    </edge>
    <edge source="FIN" target="CRI">
      <data key="d0">470453</data>
    </edge>
    <edge source="FIN" target="CZE">
      <data key="d0">5894759</data>
    </edge>
    <edge source="FIN" target="DNK">
      <data key="d0">4014024</data>
    </edge>
    <edge source="FIN" target="SLV">
      <data key="d0">1146281</data>
    </edge>
    <edge source="FIN" target="EST">
      <data key="d0">37993899</data>
    </edge>
    <edge source="FIN" target="FRA">
      <data key="d0">131772</data>
    </edge>
    <edge source="FIN" target="GEO">
      <data key="d0">919474</data>
    </edge>
    <edge source="FIN" target="DEU">
      <data key="d0">4049146</data>
    </edge>
    <edge source="FIN" target="GRC">
      <data key="d0">253102</data>
    </edge>
    <edge source="FIN" target="GTM">
      <data key="d0">167241</data>
    </edge>
    <edge source="FIN" target="HND">
      <data key="d0">57396</data>
    </edge>
    <edge source="FIN" target="HKG">
      <data key="d0">393270</data>
    </edge>
    <edge source="FIN" target="HUN">
      <data key="d0">1268914</data>
    </edge>
    <edge source="FIN" target="IRL">
      <data key="d0">592790</data>
    </edge>
    <edge source="FIN" target="ISR">
      <data key="d0">8062731</data>
    </edge>
    <edge source="FIN" target="ITA">
      <data key="d0">900705</data>
    </edge>
    <edge source="FIN" target="JPN">
      <data key="d0">100181</data>
    </edge>
    <edge source="FIN" target="KAZ">
      <data key="d0">235124</data>
    </edge>
    <edge source="FIN" target="JOR">
      <data key="d0">30235</data>
    </edge>
    <edge source="FIN" target="KOR">
      <data key="d0">42223</data>
    </edge>
    <edge source="FIN" target="LVA">
      <data key="d0">2304700</data>
    </edge>
    <edge source="FIN" target="LTU">
      <data key="d0">2174770</data>
    </edge>
    <edge source="FIN" target="MEX">
      <data key="d0">172510</data>
    </edge>
    <edge source="FIN" target="MDA">
      <data key="d0">236927</data>
    </edge>
    <edge source="FIN" target="NLD">
      <data key="d0">1437683</data>
    </edge>
    <edge source="FIN" target="NZL">
      <data key="d0">107689</data>
    </edge>
    <edge source="FIN" target="NIC">
      <data key="d0">152819</data>
    </edge>
    <edge source="FIN" target="NOR">
      <data key="d0">4053730</data>
    </edge>
    <edge source="FIN" target="PAN">
      <data key="d0">337900</data>
    </edge>
    <edge source="FIN" target="PER">
      <data key="d0">25140</data>
    </edge>
    <edge source="FIN" target="POL">
      <data key="d0">36602051</data>
    </edge>
    <edge source="FIN" target="ROU">
      <data key="d0">1318759</data>
    </edge>
    <edge source="FIN" target="RUS">
      <data key="d0">24319237</data>
    </edge>
    <edge source="FIN" target="SAU">
      <data key="d0">73523</data>
    </edge>
    <edge source="FIN" target="IND">
      <data key="d0">197520</data>
    </edge>
    <edge source="FIN" target="SGP">
      <data key="d0">189859</data>
    </edge>
    <edge source="FIN" target="SVK">
      <data key="d0">1205594</data>
    </edge>
    <edge source="FIN" target="SVN">
      <data key="d0">184733</data>
    </edge>
    <edge source="FIN" target="ESP">
      <data key="d0">1001383</data>
    </edge>
    <edge source="FIN" target="SWE">
      <data key="d0">20682294</data>
    </edge>
    <edge source="FIN" target="CHE">
      <data key="d0">426861</data>
    </edge>
    <edge source="FIN" target="THA">
      <data key="d0">294832</data>
    </edge>
    <edge source="FIN" target="ARE">
      <data key="d0">361348</data>
    </edge>
    <edge source="FIN" target="TUR">
      <data key="d0">80213</data>
    </edge>
    <edge source="FIN" target="UKR">
      <data key="d0">579726</data>
    </edge>
    <edge source="FIN" target="EGY">
      <data key="d0">163511</data>
    </edge>
    <edge source="FIN" target="GBR">
      <data key="d0">2559085</data>
    </edge>
    <edge source="FIN" target="USA">
      <data key="d0">12469210</data>
    </edge>
    <edge source="GTM" target="AUS">
      <data key="d0">110830</data>
    </edge>
    <edge source="GTM" target="CAN">
      <data key="d0">592819</data>
    </edge>
    <edge source="GTM" target="CHL">
      <data key="d0">124727</data>
    </edge>
    <edge source="GTM" target="COL">
      <data key="d0">176434</data>
    </edge>
    <edge source="GTM" target="CRI">
      <data key="d0">2179701</data>
    </edge>
    <edge source="GTM" target="SLV">
      <data key="d0">38784595</data>
    </edge>
    <edge source="GTM" target="DEU">
      <data key="d0">472260</data>
    </edge>
    <edge source="GTM" target="HND">
      <data key="d0">25888838</data>
    </edge>
    <edge source="GTM" target="ITA">
      <data key="d0">2174651</data>
    </edge>
    <edge source="GTM" target="JAM">
      <data key="d0">73500</data>
    </edge>
    <edge source="GTM" target="JPN">
      <data key="d0">217060</data>
    </edge>
    <edge source="GTM" target="MEX">
      <data key="d0">6004280</data>
    </edge>
    <edge source="GTM" target="NLD">
      <data key="d0">276394</data>
    </edge>
    <edge source="GTM" target="NIC">
      <data key="d0">7130415</data>
    </edge>
    <edge source="GTM" target="PAN">
      <data key="d0">2523284</data>
    </edge>
    <edge source="GTM" target="PER">
      <data key="d0">59664</data>
    </edge>
    <edge source="GTM" target="SGP">
      <data key="d0">118860</data>
    </edge>
    <edge source="GTM" target="ZAF">
      <data key="d0">17766</data>
    </edge>
    <edge source="GTM" target="ESP">
      <data key="d0">646055</data>
    </edge>
    <edge source="GTM" target="GBR">
      <data key="d0">432191</data>
    </edge>
    <edge source="GTM" target="USA">
      <data key="d0">7128262</data>
    </edge>
    <edge source="HND" target="SLV">
      <data key="d0">107335</data>
    </edge>
    <edge source="HND" target="MEX">
      <data key="d0">20193</data>
    </edge>
    <edge source="HND" target="NIC">
      <data key="d0">43774</data>
    </edge>
    <edge source="HND" target="PAN">
      <data key="d0">100982</data>
    </edge>
    <edge source="HND" target="GBR">
      <data key="d0">16909</data>
    </edge>
    <edge source="HND" target="USA">
      <data key="d0">1582645</data>
    </edge>
    <edge source="HKG" target="AUS">
      <data key="d0">3092167</data>
    </edge>
    <edge source="HKG" target="AUT">
      <data key="d0">22834</data>
    </edge>
    <edge source="HKG" target="BEL">
      <data key="d0">165973</data>
    </edge>
    <edge source="HKG" target="BRA">
      <data key="d0">32007</data>
    </edge>
    <edge source="HKG" target="KHM">
      <data key="d0">14152</data>
    </edge>
    <edge source="HKG" target="CAN">
      <data key="d0">4362876</data>
    </edge>
    <edge source="HKG" target="CHN">
      <data key="d0">181795651</data>
    </edge>
    <edge source="HKG" target="BEN">
      <data key="d0">51704</data>
    </edge>
    <edge source="HKG" target="ETH">
      <data key="d0">10604</data>
    </edge>
    <edge source="HKG" target="FRA">
      <data key="d0">1054294</data>
    </edge>
    <edge source="HKG" target="DEU">
      <data key="d0">317400</data>
    </edge>
    <edge source="HKG" target="GHA">
      <data key="d0">52638</data>
    </edge>
    <edge source="HKG" target="GTM">
      <data key="d0">85326</data>
    </edge>
    <edge source="HKG" target="IDN">
      <data key="d0">358957</data>
    </edge>
    <edge source="HKG" target="IRL">
      <data key="d0">25362</data>
    </edge>
    <edge source="HKG" target="ISR">
      <data key="d0">14105</data>
    </edge>
    <edge source="HKG" target="ITA">
      <data key="d0">137762</data>
    </edge>
    <edge source="HKG" target="JAM">
      <data key="d0">10061</data>
    </edge>
    <edge source="HKG" target="JPN">
      <data key="d0">2355824</data>
    </edge>
    <edge source="HKG" target="JOR">
      <data key="d0">15093</data>
    </edge>
    <edge source="HKG" target="KOR">
      <data key="d0">4378823</data>
    </edge>
    <edge source="HKG" target="KGZ">
      <data key="d0">12229</data>
    </edge>
    <edge source="HKG" target="LBN">
      <data key="d0">37773</data>
    </edge>
    <edge source="HKG" target="MWI">
      <data key="d0">37633</data>
    </edge>
    <edge source="HKG" target="MYS">
      <data key="d0">1496730</data>
    </edge>
    <edge source="HKG" target="MUS">
      <data key="d0">63634</data>
    </edge>
    <edge source="HKG" target="NLD">
      <data key="d0">3127752</data>
    </edge>
    <edge source="HKG" target="NZL">
      <data key="d0">223273</data>
    </edge>
    <edge source="HKG" target="PAK">
      <data key="d0">14190</data>
    </edge>
    <edge source="HKG" target="PAN">
      <data key="d0">108417</data>
    </edge>
    <edge source="HKG" target="PHL">
      <data key="d0">739991</data>
    </edge>
    <edge source="HKG" target="IND">
      <data key="d0">54443</data>
    </edge>
    <edge source="HKG" target="SGP">
      <data key="d0">18558497</data>
    </edge>
    <edge source="HKG" target="VNM">
      <data key="d0">162074028</data>
    </edge>
    <edge source="HKG" target="ZAF">
      <data key="d0">215562</data>
    </edge>
    <edge source="HKG" target="ZWE">
      <data key="d0">22060</data>
    </edge>
    <edge source="HKG" target="CHE">
      <data key="d0">311220</data>
    </edge>
    <edge source="HKG" target="THA">
      <data key="d0">794682</data>
    </edge>
    <edge source="HKG" target="TGO">
      <data key="d0">45246</data>
    </edge>
    <edge source="HKG" target="ARE">
      <data key="d0">3694054</data>
    </edge>
    <edge source="HKG" target="TUR">
      <data key="d0">111807</data>
    </edge>
    <edge source="HKG" target="EGY">
      <data key="d0">15635</data>
    </edge>
    <edge source="HKG" target="GBR">
      <data key="d0">3613421</data>
    </edge>
    <edge source="HKG" target="USA">
      <data key="d0">8721088</data>
    </edge>
    <edge source="HUN" target="ALB">
      <data key="d0">582000</data>
    </edge>
    <edge source="HUN" target="AZE">
      <data key="d0">89000</data>
    </edge>
    <edge source="HUN" target="AUS">
      <data key="d0">159000</data>
    </edge>
    <edge source="HUN" target="AUT">
      <data key="d0">13803000</data>
    </edge>
    <edge source="HUN" target="ARM">
      <data key="d0">79000</data>
    </edge>
    <edge source="HUN" target="BEL">
      <data key="d0">460000</data>
    </edge>
    <edge source="HUN" target="BRA">
      <data key="d0">192000</data>
    </edge>
    <edge source="HUN" target="BGR">
      <data key="d0">2456000</data>
    </edge>
    <edge source="HUN" target="BLR">
      <data key="d0">401000</data>
    </edge>
    <edge source="HUN" target="CAN">
      <data key="d0">2990000</data>
    </edge>
    <edge source="HUN" target="CHN">
      <data key="d0">769000</data>
    </edge>
    <edge source="HUN" target="HRV">
      <data key="d0">10602000</data>
    </edge>
    <edge source="HUN" target="CZE">
      <data key="d0">30189000</data>
    </edge>
    <edge source="HUN" target="DNK">
      <data key="d0">96000</data>
    </edge>
    <edge source="HUN" target="EST">
      <data key="d0">4374000</data>
    </edge>
    <edge source="HUN" target="FIN">
      <data key="d0">1922000</data>
    </edge>
    <edge source="HUN" target="FRA">
      <data key="d0">2515000</data>
    </edge>
    <edge source="HUN" target="GEO">
      <data key="d0">57000</data>
    </edge>
    <edge source="HUN" target="DEU">
      <data key="d0">18781000</data>
    </edge>
    <edge source="HUN" target="GRC">
      <data key="d0">696000</data>
    </edge>
    <edge source="HUN" target="HKG">
      <data key="d0">237000</data>
    </edge>
    <edge source="HUN" target="IRL">
      <data key="d0">234000</data>
    </edge>
    <edge source="HUN" target="ISR">
      <data key="d0">45000</data>
    </edge>
    <edge source="HUN" target="ITA">
      <data key="d0">3669000</data>
    </edge>
    <edge source="HUN" target="JPN">
      <data key="d0">542000</data>
    </edge>
    <edge source="HUN" target="KAZ">
      <data key="d0">486000</data>
    </edge>
    <edge source="HUN" target="KOR">
      <data key="d0">140000</data>
    </edge>
    <edge source="HUN" target="LBN">
      <data key="d0">11000</data>
    </edge>
    <edge source="HUN" target="LVA">
      <data key="d0">3130000</data>
    </edge>
    <edge source="HUN" target="LTU">
      <data key="d0">3858000</data>
    </edge>
    <edge source="HUN" target="MYS">
      <data key="d0">28000</data>
    </edge>
    <edge source="HUN" target="MDA">
      <data key="d0">109000</data>
    </edge>
    <edge source="HUN" target="NLD">
      <data key="d0">592000</data>
    </edge>
    <edge source="HUN" target="NOR">
      <data key="d0">614000</data>
    </edge>
    <edge source="HUN" target="POL">
      <data key="d0">6741000</data>
    </edge>
    <edge source="HUN" target="ROU">
      <data key="d0">12021000</data>
    </edge>
    <edge source="HUN" target="RUS">
      <data key="d0">3589000</data>
    </edge>
    <edge source="HUN" target="SEN">
      <data key="d0">55000</data>
    </edge>
    <edge source="HUN" target="SRB">
      <data key="d0">3385000</data>
    </edge>
    <edge source="HUN" target="SVK">
      <data key="d0">37180000</data>
    </edge>
    <edge source="HUN" target="VNM">
      <data key="d0">438000</data>
    </edge>
    <edge source="HUN" target="SVN">
      <data key="d0">6905000</data>
    </edge>
    <edge source="HUN" target="ESP">
      <data key="d0">756000</data>
    </edge>
    <edge source="HUN" target="SWE">
      <data key="d0">5195000</data>
    </edge>
    <edge source="HUN" target="CHE">
      <data key="d0">2038000</data>
    </edge>
    <edge source="HUN" target="ARE">
      <data key="d0">10000</data>
    </edge>
    <edge source="HUN" target="TUR">
      <data key="d0">223000</data>
    </edge>
    <edge source="HUN" target="UKR">
      <data key="d0">1674000</data>
    </edge>
    <edge source="HUN" target="MKD">
      <data key="d0">818000</data>
    </edge>
    <edge source="HUN" target="GBR">
      <data key="d0">14334000</data>
    </edge>
    <edge source="HUN" target="USA">
      <data key="d0">3579000</data>
    </edge>
    <edge source="IDN" target="DZA">
      <data key="d0">37800</data>
    </edge>
    <edge source="IDN" target="AUS">
      <data key="d0">2356049</data>
    </edge>
    <edge source="IDN" target="CHN">
      <data key="d0">72599</data>
    </edge>
    <edge source="IDN" target="BEN">
      <data key="d0">39388</data>
    </edge>
    <edge source="IDN" target="HKG">
      <data key="d0">2376216</data>
    </edge>
    <edge source="IDN" target="JPN">
      <data key="d0">460222</data>
    </edge>
    <edge source="IDN" target="JOR">
      <data key="d0">10637</data>
    </edge>
    <edge source="IDN" target="KOR">
      <data key="d0">133505</data>
    </edge>
    <edge source="IDN" target="MYS">
      <data key="d0">4523899</data>
    </edge>
    <edge source="IDN" target="MUS">
      <data key="d0">31895</data>
    </edge>
    <edge source="IDN" target="NLD">
      <data key="d0">725135</data>
    </edge>
    <edge source="IDN" target="NZL">
      <data key="d0">14106</data>
    </edge>
    <edge source="IDN" target="PAK">
      <data key="d0">23138</data>
    </edge>
    <edge source="IDN" target="PHL">
      <data key="d0">593137</data>
    </edge>
    <edge source="IDN" target="PRT">
      <data key="d0">148759</data>
    </edge>
    <edge source="IDN" target="SAU">
      <data key="d0">146801</data>
    </edge>
    <edge source="IDN" target="IND">
      <data key="d0">156428</data>
    </edge>
    <edge source="IDN" target="SGP">
      <data key="d0">2958207</data>
    </edge>
    <edge source="IDN" target="VNM">
      <data key="d0">2514152</data>
    </edge>
    <edge source="IDN" target="THA">
      <data key="d0">563754</data>
    </edge>
    <edge source="IDN" target="ARE">
      <data key="d0">6562480</data>
    </edge>
    <edge source="IDN" target="EGY">
      <data key="d0">17745</data>
    </edge>
    <edge source="IDN" target="USA">
      <data key="d0">291442</data>
    </edge>
    <edge source="IRL" target="ARG">
      <data key="d0">1481723</data>
    </edge>
    <edge source="IRL" target="AUS">
      <data key="d0">11032796</data>
    </edge>
    <edge source="IRL" target="AUT">
      <data key="d0">3470336</data>
    </edge>
    <edge source="IRL" target="ARM">
      <data key="d0">89126</data>
    </edge>
    <edge source="IRL" target="BEL">
      <data key="d0">5744384</data>
    </edge>
    <edge source="IRL" target="BOL">
      <data key="d0">221124</data>
    </edge>
    <edge source="IRL" target="BWA">
      <data key="d0">65941</data>
    </edge>
    <edge source="IRL" target="BRA">
      <data key="d0">751380</data>
    </edge>
    <edge source="IRL" target="BGR">
      <data key="d0">2487943</data>
    </edge>
    <edge source="IRL" target="BLR">
      <data key="d0">169184</data>
    </edge>
    <edge source="IRL" target="CMR">
      <data key="d0">136113</data>
    </edge>
    <edge source="IRL" target="CAN">
      <data key="d0">65277220</data>
    </edge>
    <edge source="IRL" target="CHL">
      <data key="d0">697675</data>
    </edge>
    <edge source="IRL" target="CHN">
      <data key="d0">1721820</data>
    </edge>
    <edge source="IRL" target="COL">
      <data key="d0">1067466</data>
    </edge>
    <edge source="IRL" target="CRI">
      <data key="d0">983057</data>
    </edge>
    <edge source="IRL" target="HRV">
      <data key="d0">880406</data>
    </edge>
    <edge source="IRL" target="CZE">
      <data key="d0">4887320</data>
    </edge>
    <edge source="IRL" target="BEN">
      <data key="d0">245012</data>
    </edge>
    <edge source="IRL" target="DNK">
      <data key="d0">11408087</data>
    </edge>
    <edge source="IRL" target="ECU">
      <data key="d0">227649</data>
    </edge>
    <edge source="IRL" target="EST">
      <data key="d0">5852649</data>
    </edge>
    <edge source="IRL" target="FIN">
      <data key="d0">5153672</data>
    </edge>
    <edge source="IRL" target="FRA">
      <data key="d0">39684053</data>
    </edge>
    <edge source="IRL" target="GEO">
      <data key="d0">1072547</data>
    </edge>
    <edge source="IRL" target="DEU">
      <data key="d0">51521187</data>
    </edge>
    <edge source="IRL" target="GHA">
      <data key="d0">366811</data>
    </edge>
    <edge source="IRL" target="GRC">
      <data key="d0">11413150</data>
    </edge>
    <edge source="IRL" target="HKG">
      <data key="d0">1094775</data>
    </edge>
    <edge source="IRL" target="HUN">
      <data key="d0">2698057</data>
    </edge>
    <edge source="IRL" target="ISR">
      <data key="d0">3360943</data>
    </edge>
    <edge source="IRL" target="ITA">
      <data key="d0">27252650</data>
    </edge>
    <edge source="IRL" target="JAM">
      <data key="d0">247368</data>
    </edge>
    <edge source="IRL" target="JPN">
      <data key="d0">883656</data>
    </edge>
    <edge source="IRL" target="KAZ">
      <data key="d0">1157075</data>
    </edge>
    <edge source="IRL" target="JOR">
      <data key="d0">122059</data>
    </edge>
    <edge source="IRL" target="KOR">
      <data key="d0">51506</data>
    </edge>
    <edge source="IRL" target="LBN">
      <data key="d0">238994</data>
    </edge>
    <edge source="IRL" target="LVA">
      <data key="d0">10692659</data>
    </edge>
    <edge source="IRL" target="LTU">
      <data key="d0">769847</data>
    </edge>
    <edge source="IRL" target="MYS">
      <data key="d0">101022</data>
    </edge>
    <edge source="IRL" target="MUS">
      <data key="d0">11112</data>
    </edge>
    <edge source="IRL" target="MEX">
      <data key="d0">4667654</data>
    </edge>
    <edge source="IRL" target="MAR">
      <data key="d0">313860</data>
    </edge>
    <edge source="IRL" target="OMN">
      <data key="d0">97270</data>
    </edge>
    <edge source="IRL" target="NLD">
      <data key="d0">14402320</data>
    </edge>
    <edge source="IRL" target="NZL">
      <data key="d0">2594688</data>
    </edge>
    <edge source="IRL" target="NOR">
      <data key="d0">12735948</data>
    </edge>
    <edge source="IRL" target="PAK">
      <data key="d0">291623</data>
    </edge>
    <edge source="IRL" target="PAN">
      <data key="d0">1798477</data>
    </edge>
    <edge source="IRL" target="PRY">
      <data key="d0">54187</data>
    </edge>
    <edge source="IRL" target="PER">
      <data key="d0">362219</data>
    </edge>
    <edge source="IRL" target="PHL">
      <data key="d0">65160</data>
    </edge>
    <edge source="IRL" target="POL">
      <data key="d0">6560166</data>
    </edge>
    <edge source="IRL" target="PRT">
      <data key="d0">7256646</data>
    </edge>
    <edge source="IRL" target="ROU">
      <data key="d0">1979935</data>
    </edge>
    <edge source="IRL" target="RUS">
      <data key="d0">10288944</data>
    </edge>
    <edge source="IRL" target="SAU">
      <data key="d0">2463000</data>
    </edge>
    <edge source="IRL" target="SRB">
      <data key="d0">113158</data>
    </edge>
    <edge source="IRL" target="SGP">
      <data key="d0">17467120</data>
    </edge>
    <edge source="IRL" target="SVK">
      <data key="d0">433090</data>
    </edge>
    <edge source="IRL" target="VNM">
      <data key="d0">74930</data>
    </edge>
    <edge source="IRL" target="SVN">
      <data key="d0">1045992</data>
    </edge>
    <edge source="IRL" target="ZAF">
      <data key="d0">5510456</data>
    </edge>
    <edge source="IRL" target="ESP">
      <data key="d0">26649665</data>
    </edge>
    <edge source="IRL" target="SWE">
      <data key="d0">12463132</data>
    </edge>
    <edge source="IRL" target="CHE">
      <data key="d0">9896926</data>
    </edge>
    <edge source="IRL" target="THA">
      <data key="d0">427776</data>
    </edge>
    <edge source="IRL" target="ARE">
      <data key="d0">2192582</data>
    </edge>
    <edge source="IRL" target="TUR">
      <data key="d0">911179</data>
    </edge>
    <edge source="IRL" target="UKR">
      <data key="d0">1901966</data>
    </edge>
    <edge source="IRL" target="EGY">
      <data key="d0">917110</data>
    </edge>
    <edge source="IRL" target="GBR">
      <data key="d0">631375390</data>
    </edge>
    <edge source="IRL" target="USA">
      <data key="d0">333353995</data>
    </edge>
    <edge source="IRL" target="URY">
      <data key="d0">653847</data>
    </edge>
    <edge source="ISR" target="AUS">
      <data key="d0">377000</data>
    </edge>
    <edge source="ISR" target="AUT">
      <data key="d0">50000</data>
    </edge>
    <edge source="ISR" target="BEL">
      <data key="d0">902000</data>
    </edge>
    <edge source="ISR" target="BRA">
      <data key="d0">61000</data>
    </edge>
    <edge source="ISR" target="BGR">
      <data key="d0">11000</data>
    </edge>
    <edge source="ISR" target="CAN">
      <data key="d0">853000</data>
    </edge>
    <edge source="ISR" target="CHN">
      <data key="d0">46000</data>
    </edge>
    <edge source="ISR" target="DNK">
      <data key="d0">185000</data>
    </edge>
    <edge source="ISR" target="ECU">
      <data key="d0">23000</data>
    </edge>
    <edge source="ISR" target="EST">
      <data key="d0">13000</data>
    </edge>
    <edge source="ISR" target="FIN">
      <data key="d0">72000</data>
    </edge>
    <edge source="ISR" target="FRA">
      <data key="d0">3071000</data>
    </edge>
    <edge source="ISR" target="DEU">
      <data key="d0">704000</data>
    </edge>
    <edge source="ISR" target="GHA">
      <data key="d0">29000</data>
    </edge>
    <edge source="ISR" target="GRC">
      <data key="d0">21000</data>
    </edge>
    <edge source="ISR" target="HKG">
      <data key="d0">62000</data>
    </edge>
    <edge source="ISR" target="ITA">
      <data key="d0">442000</data>
    </edge>
    <edge source="ISR" target="JPN">
      <data key="d0">523000</data>
    </edge>
    <edge source="ISR" target="KAZ">
      <data key="d0">18000</data>
    </edge>
    <edge source="ISR" target="KOR">
      <data key="d0">14000</data>
    </edge>
    <edge source="ISR" target="LVA">
      <data key="d0">557000</data>
    </edge>
    <edge source="ISR" target="LTU">
      <data key="d0">30000</data>
    </edge>
    <edge source="ISR" target="MEX">
      <data key="d0">88000</data>
    </edge>
    <edge source="ISR" target="NLD">
      <data key="d0">1045000</data>
    </edge>
    <edge source="ISR" target="PAN">
      <data key="d0">47000</data>
    </edge>
    <edge source="ISR" target="PER">
      <data key="d0">11000</data>
    </edge>
    <edge source="ISR" target="PHL">
      <data key="d0">11000</data>
    </edge>
    <edge source="ISR" target="POL">
      <data key="d0">287000</data>
    </edge>
    <edge source="ISR" target="ROU">
      <data key="d0">80000</data>
    </edge>
    <edge source="ISR" target="RUS">
      <data key="d0">152000</data>
    </edge>
    <edge source="ISR" target="SGP">
      <data key="d0">18000</data>
    </edge>
    <edge source="ISR" target="SVK">
      <data key="d0">308000</data>
    </edge>
    <edge source="ISR" target="ZAF">
      <data key="d0">65000</data>
    </edge>
    <edge source="ISR" target="ESP">
      <data key="d0">53000</data>
    </edge>
    <edge source="ISR" target="CHE">
      <data key="d0">87000</data>
    </edge>
    <edge source="ISR" target="THA">
      <data key="d0">23000</data>
    </edge>
    <edge source="ISR" target="TGO">
      <data key="d0">13000</data>
    </edge>
    <edge source="ISR" target="UKR">
      <data key="d0">33000</data>
    </edge>
    <edge source="ISR" target="GBR">
      <data key="d0">2090000</data>
    </edge>
    <edge source="ISR" target="USA">
      <data key="d0">10918000</data>
    </edge>
    <edge source="CIV" target="FRA">
      <data key="d0">39257</data>
    </edge>
    <edge source="CIV" target="CHE">
      <data key="d0">13154</data>
    </edge>
    <edge source="CIV" target="TGO">
      <data key="d0">31221</data>
    </edge>
    <edge source="CIV" target="BFA">
      <data key="d0">3302106</data>
    </edge>
    <edge source="JAM" target="AUS">
      <data key="d0">343629</data>
    </edge>
    <edge source="JAM" target="AUT">
      <data key="d0">73936</data>
    </edge>
    <edge source="JAM" target="BRA">
      <data key="d0">1143789</data>
    </edge>
    <edge source="JAM" target="CAN">
      <data key="d0">13678955</data>
    </edge>
    <edge source="JAM" target="CHL">
      <data key="d0">163288</data>
    </edge>
    <edge source="JAM" target="COL">
      <data key="d0">48137</data>
    </edge>
    <edge source="JAM" target="CRI">
      <data key="d0">64386</data>
    </edge>
    <edge source="JAM" target="SLV">
      <data key="d0">76883</data>
    </edge>
    <edge source="JAM" target="FRA">
      <data key="d0">642605</data>
    </edge>
    <edge source="JAM" target="DEU">
      <data key="d0">1819960</data>
    </edge>
    <edge source="JAM" target="GTM">
      <data key="d0">16429</data>
    </edge>
    <edge source="JAM" target="IRL">
      <data key="d0">1346518</data>
    </edge>
    <edge source="JAM" target="ITA">
      <data key="d0">158302</data>
    </edge>
    <edge source="JAM" target="JPN">
      <data key="d0">907935</data>
    </edge>
    <edge source="JAM" target="MEX">
      <data key="d0">3993198</data>
    </edge>
    <edge source="JAM" target="NLD">
      <data key="d0">1022006</data>
    </edge>
    <edge source="JAM" target="NZL">
      <data key="d0">3195574</data>
    </edge>
    <edge source="JAM" target="PAN">
      <data key="d0">315336</data>
    </edge>
    <edge source="JAM" target="PER">
      <data key="d0">1025211</data>
    </edge>
    <edge source="JAM" target="ESP">
      <data key="d0">72201</data>
    </edge>
    <edge source="JAM" target="SWE">
      <data key="d0">245666</data>
    </edge>
    <edge source="JAM" target="CHE">
      <data key="d0">124099</data>
    </edge>
    <edge source="JAM" target="ARE">
      <data key="d0">56211</data>
    </edge>
    <edge source="JAM" target="GBR">
      <data key="d0">14654136</data>
    </edge>
    <edge source="JAM" target="USA">
      <data key="d0">46158421</data>
    </edge>
    <edge source="JPN" target="AZE">
      <data key="d0">21483</data>
    </edge>
    <edge source="JPN" target="ARG">
      <data key="d0">128556</data>
    </edge>
    <edge source="JPN" target="AUS">
      <data key="d0">9938572</data>
    </edge>
    <edge source="JPN" target="AUT">
      <data key="d0">112723</data>
    </edge>
    <edge source="JPN" target="BEL">
      <data key="d0">568427</data>
    </edge>
    <edge source="JPN" target="BRA">
      <data key="d0">860605</data>
    </edge>
    <edge source="JPN" target="CAN">
      <data key="d0">3604393</data>
    </edge>
    <edge source="JPN" target="CHL">
      <data key="d0">268090</data>
    </edge>
    <edge source="JPN" target="CHN">
      <data key="d0">24216994</data>
    </edge>
    <edge source="JPN" target="HRV">
      <data key="d0">51607</data>
    </edge>
    <edge source="JPN" target="CZE">
      <data key="d0">10495</data>
    </edge>
    <edge source="JPN" target="DNK">
      <data key="d0">60473</data>
    </edge>
    <edge source="JPN" target="FIN">
      <data key="d0">37488</data>
    </edge>
    <edge source="JPN" target="FRA">
      <data key="d0">3362792</data>
    </edge>
    <edge source="JPN" target="DEU">
      <data key="d0">2314433</data>
    </edge>
    <edge source="JPN" target="GRC">
      <data key="d0">24045</data>
    </edge>
    <edge source="JPN" target="HKG">
      <data key="d0">36568903</data>
    </edge>
    <edge source="JPN" target="IDN">
      <data key="d0">617021</data>
    </edge>
    <edge source="JPN" target="IRL">
      <data key="d0">90993</data>
    </edge>
    <edge source="JPN" target="ISR">
      <data key="d0">216966</data>
    </edge>
    <edge source="JPN" target="ITA">
      <data key="d0">1616314</data>
    </edge>
    <edge source="JPN" target="KAZ">
      <data key="d0">40790</data>
    </edge>
    <edge source="JPN" target="KOR">
      <data key="d0">24545846</data>
    </edge>
    <edge source="JPN" target="LBN">
      <data key="d0">41262</data>
    </edge>
    <edge source="JPN" target="LVA">
      <data key="d0">937169</data>
    </edge>
    <edge source="JPN" target="MYS">
      <data key="d0">3788115</data>
    </edge>
    <edge source="JPN" target="MEX">
      <data key="d0">71343</data>
    </edge>
    <edge source="JPN" target="OMN">
      <data key="d0">1654488</data>
    </edge>
    <edge source="JPN" target="NLD">
      <data key="d0">1684526</data>
    </edge>
    <edge source="JPN" target="NZL">
      <data key="d0">903711</data>
    </edge>
    <edge source="JPN" target="NOR">
      <data key="d0">63088</data>
    </edge>
    <edge source="JPN" target="PAN">
      <data key="d0">10860</data>
    </edge>
    <edge source="JPN" target="PER">
      <data key="d0">22502</data>
    </edge>
    <edge source="JPN" target="PHL">
      <data key="d0">849628</data>
    </edge>
    <edge source="JPN" target="POL">
      <data key="d0">79501</data>
    </edge>
    <edge source="JPN" target="PRT">
      <data key="d0">134431</data>
    </edge>
    <edge source="JPN" target="RUS">
      <data key="d0">4944940</data>
    </edge>
    <edge source="JPN" target="IND">
      <data key="d0">65490</data>
    </edge>
    <edge source="JPN" target="SGP">
      <data key="d0">13428130</data>
    </edge>
    <edge source="JPN" target="VNM">
      <data key="d0">2581762</data>
    </edge>
    <edge source="JPN" target="SVN">
      <data key="d0">12725</data>
    </edge>
    <edge source="JPN" target="ZAF">
      <data key="d0">63045</data>
    </edge>
    <edge source="JPN" target="ESP">
      <data key="d0">288073</data>
    </edge>
    <edge source="JPN" target="SWE">
      <data key="d0">212517</data>
    </edge>
    <edge source="JPN" target="CHE">
      <data key="d0">539493</data>
    </edge>
    <edge source="JPN" target="THA">
      <data key="d0">2450440</data>
    </edge>
    <edge source="JPN" target="ARE">
      <data key="d0">25237523</data>
    </edge>
    <edge source="JPN" target="GBR">
      <data key="d0">5381134</data>
    </edge>
    <edge source="JPN" target="USA">
      <data key="d0">65562745</data>
    </edge>
    <edge source="KAZ" target="CHN">
      <data key="d0">14129</data>
    </edge>
    <edge source="KAZ" target="GEO">
      <data key="d0">87386</data>
    </edge>
    <edge source="KAZ" target="DEU">
      <data key="d0">45612</data>
    </edge>
    <edge source="KAZ" target="IRL">
      <data key="d0">154606</data>
    </edge>
    <edge source="KAZ" target="KGZ">
      <data key="d0">11883418</data>
    </edge>
    <edge source="KAZ" target="RUS">
      <data key="d0">965022</data>
    </edge>
    <edge source="KAZ" target="UKR">
      <data key="d0">15835</data>
    </edge>
    <edge source="KAZ" target="GBR">
      <data key="d0">47898</data>
    </edge>
    <edge source="JOR" target="DZA">
      <data key="d0">21245</data>
    </edge>
    <edge source="JOR" target="PSE">
      <data key="d0">2686369</data>
    </edge>
    <edge source="JOR" target="ISR">
      <data key="d0">123870</data>
    </edge>
    <edge source="JOR" target="LBN">
      <data key="d0">147170</data>
    </edge>
    <edge source="JOR" target="OMN">
      <data key="d0">127587</data>
    </edge>
    <edge source="JOR" target="SAU">
      <data key="d0">1017981</data>
    </edge>
    <edge source="JOR" target="ARE">
      <data key="d0">362472</data>
    </edge>
    <edge source="JOR" target="TUR">
      <data key="d0">7546350</data>
    </edge>
    <edge source="JOR" target="EGY">
      <data key="d0">245965</data>
    </edge>
    <edge source="KOR" target="DZA">
      <data key="d0">315218</data>
    </edge>
    <edge source="KOR" target="AZE">
      <data key="d0">165701</data>
    </edge>
    <edge source="KOR" target="ARG">
      <data key="d0">224558</data>
    </edge>
    <edge source="KOR" target="AUS">
      <data key="d0">4743073</data>
    </edge>
    <edge source="KOR" target="AUT">
      <data key="d0">86585</data>
    </edge>
    <edge source="KOR" target="ARM">
      <data key="d0">11901</data>
    </edge>
    <edge source="KOR" target="BOL">
      <data key="d0">13561</data>
    </edge>
    <edge source="KOR" target="BRA">
      <data key="d0">606146</data>
    </edge>
    <edge source="KOR" target="BGR">
      <data key="d0">54628</data>
    </edge>
    <edge source="KOR" target="KHM">
      <data key="d0">327955</data>
    </edge>
    <edge source="KOR" target="CMR">
      <data key="d0">35871</data>
    </edge>
    <edge source="KOR" target="CAN">
      <data key="d0">2889356</data>
    </edge>
    <edge source="KOR" target="LKA">
      <data key="d0">10998</data>
    </edge>
    <edge source="KOR" target="CHL">
      <data key="d0">10267</data>
    </edge>
    <edge source="KOR" target="CHN">
      <data key="d0">37705500</data>
    </edge>
    <edge source="KOR" target="COL">
      <data key="d0">10085</data>
    </edge>
    <edge source="KOR" target="CZE">
      <data key="d0">193211</data>
    </edge>
    <edge source="KOR" target="BEN">
      <data key="d0">87065</data>
    </edge>
    <edge source="KOR" target="FRA">
      <data key="d0">696945</data>
    </edge>
    <edge source="KOR" target="GEO">
      <data key="d0">220821</data>
    </edge>
    <edge source="KOR" target="PSE">
      <data key="d0">57090</data>
    </edge>
    <edge source="KOR" target="DEU">
      <data key="d0">680356</data>
    </edge>
    <edge source="KOR" target="GHA">
      <data key="d0">208782</data>
    </edge>
    <edge source="KOR" target="GTM">
      <data key="d0">140032</data>
    </edge>
    <edge source="KOR" target="HKG">
      <data key="d0">28748685</data>
    </edge>
    <edge source="KOR" target="HUN">
      <data key="d0">139969</data>
    </edge>
    <edge source="KOR" target="IDN">
      <data key="d0">868907</data>
    </edge>
    <edge source="KOR" target="IRL">
      <data key="d0">40706</data>
    </edge>
    <edge source="KOR" target="ISR">
      <data key="d0">11616</data>
    </edge>
    <edge source="KOR" target="ITA">
      <data key="d0">48317</data>
    </edge>
    <edge source="KOR" target="CIV">
      <data key="d0">64395</data>
    </edge>
    <edge source="KOR" target="JPN">
      <data key="d0">179252844</data>
    </edge>
    <edge source="KOR" target="KAZ">
      <data key="d0">597700</data>
    </edge>
    <edge source="KOR" target="KGZ">
      <data key="d0">71938</data>
    </edge>
    <edge source="KOR" target="LBN">
      <data key="d0">14100</data>
    </edge>
    <edge source="KOR" target="LVA">
      <data key="d0">181596</data>
    </edge>
    <edge source="KOR" target="LTU">
      <data key="d0">36200</data>
    </edge>
    <edge source="KOR" target="MDG">
      <data key="d0">152048</data>
    </edge>
    <edge source="KOR" target="MYS">
      <data key="d0">1396188</data>
    </edge>
    <edge source="KOR" target="MRT">
      <data key="d0">139067</data>
    </edge>
    <edge source="KOR" target="MUS">
      <data key="d0">20649</data>
    </edge>
    <edge source="KOR" target="MEX">
      <data key="d0">154223</data>
    </edge>
    <edge source="KOR" target="OMN">
      <data key="d0">63605</data>
    </edge>
    <edge source="KOR" target="NLD">
      <data key="d0">794516</data>
    </edge>
    <edge source="KOR" target="NZL">
      <data key="d0">1405879</data>
    </edge>
    <edge source="KOR" target="PAK">
      <data key="d0">526419</data>
    </edge>
    <edge source="KOR" target="PAN">
      <data key="d0">12200</data>
    </edge>
    <edge source="KOR" target="PRY">
      <data key="d0">37258</data>
    </edge>
    <edge source="KOR" target="PER">
      <data key="d0">69098</data>
    </edge>
    <edge source="KOR" target="PHL">
      <data key="d0">2050798</data>
    </edge>
    <edge source="KOR" target="POL">
      <data key="d0">171792</data>
    </edge>
    <edge source="KOR" target="PRT">
      <data key="d0">18235</data>
    </edge>
    <edge source="KOR" target="ROU">
      <data key="d0">153541</data>
    </edge>
    <edge source="KOR" target="RUS">
      <data key="d0">13433476</data>
    </edge>
    <edge source="KOR" target="SAU">
      <data key="d0">1329957</data>
    </edge>
    <edge source="KOR" target="SEN">
      <data key="d0">201227</data>
    </edge>
    <edge source="KOR" target="IND">
      <data key="d0">241695</data>
    </edge>
    <edge source="KOR" target="SGP">
      <data key="d0">3244949</data>
    </edge>
    <edge source="KOR" target="SVK">
      <data key="d0">19890</data>
    </edge>
    <edge source="KOR" target="VNM">
      <data key="d0">1880261</data>
    </edge>
    <edge source="KOR" target="ZAF">
      <data key="d0">84054</data>
    </edge>
    <edge source="KOR" target="ZWE">
      <data key="d0">17535</data>
    </edge>
    <edge source="KOR" target="ESP">
      <data key="d0">151362</data>
    </edge>
    <edge source="KOR" target="CHE">
      <data key="d0">46733</data>
    </edge>
    <edge source="KOR" target="THA">
      <data key="d0">482184</data>
    </edge>
    <edge source="KOR" target="TGO">
      <data key="d0">18920</data>
    </edge>
    <edge source="KOR" target="ARE">
      <data key="d0">4597017</data>
    </edge>
    <edge source="KOR" target="TUR">
      <data key="d0">94306</data>
    </edge>
    <edge source="KOR" target="UKR">
      <data key="d0">42871</data>
    </edge>
    <edge source="KOR" target="EGY">
      <data key="d0">17157</data>
    </edge>
    <edge source="KOR" target="GBR">
      <data key="d0">560825</data>
    </edge>
    <edge source="KOR" target="USA">
      <data key="d0">38845923</data>
    </edge>
    <edge source="KOR" target="URY">
      <data key="d0">28878</data>
    </edge>
    <edge source="LVA" target="AZE">
      <data key="d0">17559</data>
    </edge>
    <edge source="LVA" target="AUS">
      <data key="d0">109483</data>
    </edge>
    <edge source="LVA" target="AUT">
      <data key="d0">1368600</data>
    </edge>
    <edge source="LVA" target="BEL">
      <data key="d0">321090</data>
    </edge>
    <edge source="LVA" target="BOL">
      <data key="d0">58812</data>
    </edge>
    <edge source="LVA" target="BGR">
      <data key="d0">201621</data>
    </edge>
    <edge source="LVA" target="BLR">
      <data key="d0">1561027</data>
    </edge>
    <edge source="LVA" target="CAN">
      <data key="d0">3350214</data>
    </edge>
    <edge source="LVA" target="CHL">
      <data key="d0">799065</data>
    </edge>
    <edge source="LVA" target="CZE">
      <data key="d0">204938</data>
    </edge>
    <edge source="LVA" target="DNK">
      <data key="d0">178219</data>
    </edge>
    <edge source="LVA" target="SLV">
      <data key="d0">18768</data>
    </edge>
    <edge source="LVA" target="ETH">
      <data key="d0">219778</data>
    </edge>
    <edge source="LVA" target="EST">
      <data key="d0">16312261</data>
    </edge>
    <edge source="LVA" target="FIN">
      <data key="d0">139865</data>
    </edge>
    <edge source="LVA" target="FRA">
      <data key="d0">32246</data>
    </edge>
    <edge source="LVA" target="DEU">
      <data key="d0">6855559</data>
    </edge>
    <edge source="LVA" target="GRC">
      <data key="d0">2681523</data>
    </edge>
    <edge source="LVA" target="GTM">
      <data key="d0">106262</data>
    </edge>
    <edge source="LVA" target="HND">
      <data key="d0">60826</data>
    </edge>
    <edge source="LVA" target="HKG">
      <data key="d0">55278</data>
    </edge>
    <edge source="LVA" target="HUN">
      <data key="d0">93942</data>
    </edge>
    <edge source="LVA" target="IRL">
      <data key="d0">170739</data>
    </edge>
    <edge source="LVA" target="ISR">
      <data key="d0">840802</data>
    </edge>
    <edge source="LVA" target="ITA">
      <data key="d0">1529261</data>
    </edge>
    <edge source="LVA" target="JPN">
      <data key="d0">363436</data>
    </edge>
    <edge source="LVA" target="KAZ">
      <data key="d0">269629</data>
    </edge>
    <edge source="LVA" target="JOR">
      <data key="d0">236286</data>
    </edge>
    <edge source="LVA" target="KOR">
      <data key="d0">14503</data>
    </edge>
    <edge source="LVA" target="LBN">
      <data key="d0">1180747</data>
    </edge>
    <edge source="LVA" target="LTU">
      <data key="d0">24677052</data>
    </edge>
    <edge source="LVA" target="MEX">
      <data key="d0">612529</data>
    </edge>
    <edge source="LVA" target="MDA">
      <data key="d0">99765</data>
    </edge>
    <edge source="LVA" target="MAR">
      <data key="d0">130876</data>
    </edge>
    <edge source="LVA" target="NLD">
      <data key="d0">1221637</data>
    </edge>
    <edge source="LVA" target="NOR">
      <data key="d0">646055</data>
    </edge>
    <edge source="LVA" target="PAN">
      <data key="d0">1801757</data>
    </edge>
    <edge source="LVA" target="PER">
      <data key="d0">80420</data>
    </edge>
    <edge source="LVA" target="POL">
      <data key="d0">1226819</data>
    </edge>
    <edge source="LVA" target="PRT">
      <data key="d0">231691</data>
    </edge>
    <edge source="LVA" target="RUS">
      <data key="d0">75095093</data>
    </edge>
    <edge source="LVA" target="IND">
      <data key="d0">13930</data>
    </edge>
    <edge source="LVA" target="SGP">
      <data key="d0">3447117</data>
    </edge>
    <edge source="LVA" target="SVK">
      <data key="d0">316145</data>
    </edge>
    <edge source="LVA" target="VNM">
      <data key="d0">40488</data>
    </edge>
    <edge source="LVA" target="ZAF">
      <data key="d0">20118</data>
    </edge>
    <edge source="LVA" target="ESP">
      <data key="d0">1870636</data>
    </edge>
    <edge source="LVA" target="SWE">
      <data key="d0">355480</data>
    </edge>
    <edge source="LVA" target="CHE">
      <data key="d0">3474580</data>
    </edge>
    <edge source="LVA" target="ARE">
      <data key="d0">150498</data>
    </edge>
    <edge source="LVA" target="TUR">
      <data key="d0">31254</data>
    </edge>
    <edge source="LVA" target="UKR">
      <data key="d0">367961</data>
    </edge>
    <edge source="LVA" target="EGY">
      <data key="d0">35989</data>
    </edge>
    <edge source="LVA" target="GBR">
      <data key="d0">1265358</data>
    </edge>
    <edge source="LVA" target="USA">
      <data key="d0">34650117</data>
    </edge>
    <edge source="LVA" target="URY">
      <data key="d0">21465</data>
    </edge>
    <edge source="LTU" target="AZE">
      <data key="d0">10113</data>
    </edge>
    <edge source="LTU" target="BEL">
      <data key="d0">328165</data>
    </edge>
    <edge source="LTU" target="BGR">
      <data key="d0">282728</data>
    </edge>
    <edge source="LTU" target="BLR">
      <data key="d0">1051367</data>
    </edge>
    <edge source="LTU" target="CAN">
      <data key="d0">86810</data>
    </edge>
    <edge source="LTU" target="CZE">
      <data key="d0">428375</data>
    </edge>
    <edge source="LTU" target="DNK">
      <data key="d0">195727</data>
    </edge>
    <edge source="LTU" target="EST">
      <data key="d0">9879295</data>
    </edge>
    <edge source="LTU" target="FIN">
      <data key="d0">986680</data>
    </edge>
    <edge source="LTU" target="FRA">
      <data key="d0">697387</data>
    </edge>
    <edge source="LTU" target="DEU">
      <data key="d0">1284362</data>
    </edge>
    <edge source="LTU" target="GRC">
      <data key="d0">183931</data>
    </edge>
    <edge source="LTU" target="HUN">
      <data key="d0">379367</data>
    </edge>
    <edge source="LTU" target="IRL">
      <data key="d0">1012182</data>
    </edge>
    <edge source="LTU" target="ISR">
      <data key="d0">240103</data>
    </edge>
    <edge source="LTU" target="ITA">
      <data key="d0">92036</data>
    </edge>
    <edge source="LTU" target="KAZ">
      <data key="d0">35513</data>
    </edge>
    <edge source="LTU" target="LVA">
      <data key="d0">19007632</data>
    </edge>
    <edge source="LTU" target="MEX">
      <data key="d0">58311</data>
    </edge>
    <edge source="LTU" target="NLD">
      <data key="d0">99875</data>
    </edge>
    <edge source="LTU" target="NOR">
      <data key="d0">37301</data>
    </edge>
    <edge source="LTU" target="PER">
      <data key="d0">103822</data>
    </edge>
    <edge source="LTU" target="POL">
      <data key="d0">6200148</data>
    </edge>
    <edge source="LTU" target="PRT">
      <data key="d0">154784</data>
    </edge>
    <edge source="LTU" target="ROU">
      <data key="d0">450542</data>
    </edge>
    <edge source="LTU" target="RUS">
      <data key="d0">71246349</data>
    </edge>
    <edge source="LTU" target="SGP">
      <data key="d0">35547</data>
    </edge>
    <edge source="LTU" target="SVK">
      <data key="d0">174671</data>
    </edge>
    <edge source="LTU" target="ESP">
      <data key="d0">878306</data>
    </edge>
    <edge source="LTU" target="SWE">
      <data key="d0">3995211</data>
    </edge>
    <edge source="LTU" target="CHE">
      <data key="d0">36961</data>
    </edge>
    <edge source="LTU" target="UGA">
      <data key="d0">30787</data>
    </edge>
    <edge source="LTU" target="UKR">
      <data key="d0">351334</data>
    </edge>
    <edge source="LTU" target="GBR">
      <data key="d0">2238923</data>
    </edge>
    <edge source="LTU" target="USA">
      <data key="d0">868903</data>
    </edge>
    <edge source="MDG" target="BEL">
      <data key="d0">10612</data>
    </edge>
    <edge source="MDG" target="FRA">
      <data key="d0">1164698</data>
    </edge>
    <edge source="MDG" target="ITA">
      <data key="d0">84617</data>
    </edge>
    <edge source="MDG" target="MUS">
      <data key="d0">45779</data>
    </edge>
    <edge source="MDG" target="GBR">
      <data key="d0">80632</data>
    </edge>
    <edge source="MYS" target="ALB">
      <data key="d0">88840</data>
    </edge>
    <edge source="MYS" target="AZE">
      <data key="d0">61736</data>
    </edge>
    <edge source="MYS" target="ARG">
      <data key="d0">17010</data>
    </edge>
    <edge source="MYS" target="AUS">
      <data key="d0">6908025</data>
    </edge>
    <edge source="MYS" target="BRA">
      <data key="d0">21821</data>
    </edge>
    <edge source="MYS" target="BGR">
      <data key="d0">27908</data>
    </edge>
    <edge source="MYS" target="KHM">
      <data key="d0">4185569</data>
    </edge>
    <edge source="MYS" target="CAN">
      <data key="d0">61613</data>
    </edge>
    <edge source="MYS" target="LKA">
      <data key="d0">398449</data>
    </edge>
    <edge source="MYS" target="CHL">
      <data key="d0">17784</data>
    </edge>
    <edge source="MYS" target="CHN">
      <data key="d0">3734166</data>
    </edge>
    <edge source="MYS" target="COL">
      <data key="d0">16626</data>
    </edge>
    <edge source="MYS" target="HRV">
      <data key="d0">40989</data>
    </edge>
    <edge source="MYS" target="BEN">
      <data key="d0">18719</data>
    </edge>
    <edge source="MYS" target="DNK">
      <data key="d0">141258</data>
    </edge>
    <edge source="MYS" target="ETH">
      <data key="d0">29053</data>
    </edge>
    <edge source="MYS" target="FRA">
      <data key="d0">461175</data>
    </edge>
    <edge source="MYS" target="GMB">
      <data key="d0">35543</data>
    </edge>
    <edge source="MYS" target="DEU">
      <data key="d0">226888</data>
    </edge>
    <edge source="MYS" target="GHA">
      <data key="d0">1271514</data>
    </edge>
    <edge source="MYS" target="GRC">
      <data key="d0">29099</data>
    </edge>
    <edge source="MYS" target="HKG">
      <data key="d0">10672024</data>
    </edge>
    <edge source="MYS" target="HUN">
      <data key="d0">60183</data>
    </edge>
    <edge source="MYS" target="IDN">
      <data key="d0">63233668</data>
    </edge>
    <edge source="MYS" target="IRL">
      <data key="d0">31817</data>
    </edge>
    <edge source="MYS" target="ITA">
      <data key="d0">43771</data>
    </edge>
    <edge source="MYS" target="CIV">
      <data key="d0">120352</data>
    </edge>
    <edge source="MYS" target="JAM">
      <data key="d0">754788</data>
    </edge>
    <edge source="MYS" target="JPN">
      <data key="d0">9258938</data>
    </edge>
    <edge source="MYS" target="JOR">
      <data key="d0">122882</data>
    </edge>
    <edge source="MYS" target="KOR">
      <data key="d0">123396</data>
    </edge>
    <edge source="MYS" target="LBN">
      <data key="d0">54267</data>
    </edge>
    <edge source="MYS" target="LVA">
      <data key="d0">54270</data>
    </edge>
    <edge source="MYS" target="MUS">
      <data key="d0">240771</data>
    </edge>
    <edge source="MYS" target="MEX">
      <data key="d0">155237</data>
    </edge>
    <edge source="MYS" target="MAR">
      <data key="d0">10050</data>
    </edge>
    <edge source="MYS" target="OMN">
      <data key="d0">82541</data>
    </edge>
    <edge source="MYS" target="NLD">
      <data key="d0">479047</data>
    </edge>
    <edge source="MYS" target="NZL">
      <data key="d0">669534</data>
    </edge>
    <edge source="MYS" target="NOR">
      <data key="d0">22154</data>
    </edge>
    <edge source="MYS" target="PAK">
      <data key="d0">226476</data>
    </edge>
    <edge source="MYS" target="PAN">
      <data key="d0">443884</data>
    </edge>
    <edge source="MYS" target="PHL">
      <data key="d0">8039991</data>
    </edge>
    <edge source="MYS" target="POL">
      <data key="d0">52171</data>
    </edge>
    <edge source="MYS" target="ROU">
      <data key="d0">172751</data>
    </edge>
    <edge source="MYS" target="RUS">
      <data key="d0">93662</data>
    </edge>
    <edge source="MYS" target="SEN">
      <data key="d0">118040</data>
    </edge>
    <edge source="MYS" target="IND">
      <data key="d0">967108</data>
    </edge>
    <edge source="MYS" target="SGP">
      <data key="d0">128915455</data>
    </edge>
    <edge source="MYS" target="VNM">
      <data key="d0">57684214</data>
    </edge>
    <edge source="MYS" target="SVN">
      <data key="d0">13260</data>
    </edge>
    <edge source="MYS" target="ZAF">
      <data key="d0">106997</data>
    </edge>
    <edge source="MYS" target="SWE">
      <data key="d0">27991</data>
    </edge>
    <edge source="MYS" target="THA">
      <data key="d0">78209194</data>
    </edge>
    <edge source="MYS" target="TGO">
      <data key="d0">22072</data>
    </edge>
    <edge source="MYS" target="ARE">
      <data key="d0">1630380</data>
    </edge>
    <edge source="MYS" target="TUN">
      <data key="d0">55007</data>
    </edge>
    <edge source="MYS" target="UGA">
      <data key="d0">267926</data>
    </edge>
    <edge source="MYS" target="UKR">
      <data key="d0">184539</data>
    </edge>
    <edge source="MYS" target="GBR">
      <data key="d0">619561</data>
    </edge>
    <edge source="MYS" target="TZA">
      <data key="d0">12696</data>
    </edge>
    <edge source="MYS" target="USA">
      <data key="d0">2640972</data>
    </edge>
    <edge source="MUS" target="AUS">
      <data key="d0">172085</data>
    </edge>
    <edge source="MUS" target="BDI">
      <data key="d0">48940</data>
    </edge>
    <edge source="MUS" target="BEN">
      <data key="d0">16936</data>
    </edge>
    <edge source="MUS" target="FRA">
      <data key="d0">4061368</data>
    </edge>
    <edge source="MUS" target="DEU">
      <data key="d0">15348</data>
    </edge>
    <edge source="MUS" target="ITA">
      <data key="d0">87412</data>
    </edge>
    <edge source="MUS" target="MDG">
      <data key="d0">881965</data>
    </edge>
    <edge source="MUS" target="MOZ">
      <data key="d0">294244</data>
    </edge>
    <edge source="MUS" target="NAM">
      <data key="d0">27826</data>
    </edge>
    <edge source="MUS" target="NLD">
      <data key="d0">66881</data>
    </edge>
    <edge source="MUS" target="ZAF">
      <data key="d0">238739</data>
    </edge>
    <edge source="MUS" target="ZWE">
      <data key="d0">655997</data>
    </edge>
    <edge source="MUS" target="ARE">
      <data key="d0">29610</data>
    </edge>
    <edge source="MUS" target="UGA">
      <data key="d0">81020</data>
    </edge>
    <edge source="MUS" target="GBR">
      <data key="d0">154684</data>
    </edge>
    <edge source="MUS" target="TZA">
      <data key="d0">13951</data>
    </edge>
    <edge source="MEX" target="ALB">
      <data key="d0">513904</data>
    </edge>
    <edge source="MEX" target="DZA">
      <data key="d0">57876</data>
    </edge>
    <edge source="MEX" target="AZE">
      <data key="d0">28698</data>
    </edge>
    <edge source="MEX" target="ARG">
      <data key="d0">6774867</data>
    </edge>
    <edge source="MEX" target="AUS">
      <data key="d0">83821739</data>
    </edge>
    <edge source="MEX" target="AUT">
      <data key="d0">2867502</data>
    </edge>
    <edge source="MEX" target="BEL">
      <data key="d0">2495952</data>
    </edge>
    <edge source="MEX" target="BOL">
      <data key="d0">2470226</data>
    </edge>
    <edge source="MEX" target="BRA">
      <data key="d0">4986380</data>
    </edge>
    <edge source="MEX" target="BGR">
      <data key="d0">231917</data>
    </edge>
    <edge source="MEX" target="BLR">
      <data key="d0">220238</data>
    </edge>
    <edge source="MEX" target="CAN">
      <data key="d0">75461516</data>
    </edge>
    <edge source="MEX" target="LKA">
      <data key="d0">84339</data>
    </edge>
    <edge source="MEX" target="CHL">
      <data key="d0">14716796</data>
    </edge>
    <edge source="MEX" target="CHN">
      <data key="d0">10348873</data>
    </edge>
    <edge source="MEX" target="COL">
      <data key="d0">3643886</data>
    </edge>
    <edge source="MEX" target="CRI">
      <data key="d0">4682518</data>
    </edge>
    <edge source="MEX" target="HRV">
      <data key="d0">77490</data>
    </edge>
    <edge source="MEX" target="CZE">
      <data key="d0">168723</data>
    </edge>
    <edge source="MEX" target="DNK">
      <data key="d0">1064503</data>
    </edge>
    <edge source="MEX" target="ECU">
      <data key="d0">2740345</data>
    </edge>
    <edge source="MEX" target="SLV">
      <data key="d0">3220301</data>
    </edge>
    <edge source="MEX" target="EST">
      <data key="d0">1459881</data>
    </edge>
    <edge source="MEX" target="FIN">
      <data key="d0">1204296</data>
    </edge>
    <edge source="MEX" target="FRA">
      <data key="d0">8229484</data>
    </edge>
    <edge source="MEX" target="DEU">
      <data key="d0">16519432</data>
    </edge>
    <edge source="MEX" target="GHA">
      <data key="d0">13776</data>
    </edge>
    <edge source="MEX" target="GRC">
      <data key="d0">6158588</data>
    </edge>
    <edge source="MEX" target="GTM">
      <data key="d0">9632800</data>
    </edge>
    <edge source="MEX" target="HND">
      <data key="d0">5234869</data>
    </edge>
    <edge source="MEX" target="HKG">
      <data key="d0">2250301</data>
    </edge>
    <edge source="MEX" target="HUN">
      <data key="d0">628397</data>
    </edge>
    <edge source="MEX" target="IDN">
      <data key="d0">168503</data>
    </edge>
    <edge source="MEX" target="IRL">
      <data key="d0">3777134</data>
    </edge>
    <edge source="MEX" target="ISR">
      <data key="d0">1141351</data>
    </edge>
    <edge source="MEX" target="ITA">
      <data key="d0">16581231</data>
    </edge>
    <edge source="MEX" target="JAM">
      <data key="d0">101529</data>
    </edge>
    <edge source="MEX" target="JPN">
      <data key="d0">17784608</data>
    </edge>
    <edge source="MEX" target="KAZ">
      <data key="d0">399683</data>
    </edge>
    <edge source="MEX" target="KOR">
      <data key="d0">4876790</data>
    </edge>
    <edge source="MEX" target="LBN">
      <data key="d0">421122</data>
    </edge>
    <edge source="MEX" target="LVA">
      <data key="d0">1281852</data>
    </edge>
    <edge source="MEX" target="LTU">
      <data key="d0">233955</data>
    </edge>
    <edge source="MEX" target="MYS">
      <data key="d0">1832182</data>
    </edge>
    <edge source="MEX" target="MUS">
      <data key="d0">28000</data>
    </edge>
    <edge source="MEX" target="NLD">
      <data key="d0">5042711</data>
    </edge>
    <edge source="MEX" target="NZL">
      <data key="d0">12889397</data>
    </edge>
    <edge source="MEX" target="NIC">
      <data key="d0">805085</data>
    </edge>
    <edge source="MEX" target="NOR">
      <data key="d0">2907163</data>
    </edge>
    <edge source="MEX" target="PAN">
      <data key="d0">14689080</data>
    </edge>
    <edge source="MEX" target="PRY">
      <data key="d0">1726296</data>
    </edge>
    <edge source="MEX" target="PER">
      <data key="d0">4280737</data>
    </edge>
    <edge source="MEX" target="PHL">
      <data key="d0">2624319</data>
    </edge>
    <edge source="MEX" target="POL">
      <data key="d0">741179</data>
    </edge>
    <edge source="MEX" target="PRT">
      <data key="d0">742869</data>
    </edge>
    <edge source="MEX" target="ROU">
      <data key="d0">85098</data>
    </edge>
    <edge source="MEX" target="RUS">
      <data key="d0">10143965</data>
    </edge>
    <edge source="MEX" target="SRB">
      <data key="d0">15217</data>
    </edge>
    <edge source="MEX" target="IND">
      <data key="d0">782862</data>
    </edge>
    <edge source="MEX" target="SGP">
      <data key="d0">3256024</data>
    </edge>
    <edge source="MEX" target="VNM">
      <data key="d0">130900</data>
    </edge>
    <edge source="MEX" target="SVN">
      <data key="d0">39117</data>
    </edge>
    <edge source="MEX" target="ZAF">
      <data key="d0">5284829</data>
    </edge>
    <edge source="MEX" target="ESP">
      <data key="d0">33418222</data>
    </edge>
    <edge source="MEX" target="SWE">
      <data key="d0">3414232</data>
    </edge>
    <edge source="MEX" target="CHE">
      <data key="d0">1999354</data>
    </edge>
    <edge source="MEX" target="THA">
      <data key="d0">429638</data>
    </edge>
    <edge source="MEX" target="ARE">
      <data key="d0">4011222</data>
    </edge>
    <edge source="MEX" target="TUR">
      <data key="d0">1435025</data>
    </edge>
    <edge source="MEX" target="UKR">
      <data key="d0">1042220</data>
    </edge>
    <edge source="MEX" target="EGY">
      <data key="d0">105104</data>
    </edge>
    <edge source="MEX" target="GBR">
      <data key="d0">71705472</data>
    </edge>
    <edge source="MEX" target="USA">
      <data key="d0">2220073247</data>
    </edge>
    <edge source="MEX" target="URY">
      <data key="d0">1665928</data>
    </edge>
    <edge source="MOZ" target="PRT">
      <data key="d0">88875</data>
    </edge>
    <edge source="MOZ" target="ZAF">
      <data key="d0">1572525</data>
    </edge>
    <edge source="MOZ" target="ZWE">
      <data key="d0">245300</data>
    </edge>
    <edge source="MOZ" target="ARE">
      <data key="d0">154370</data>
    </edge>
    <edge source="NLD" target="ALB">
      <data key="d0">1280869</data>
    </edge>
    <edge source="NLD" target="DZA">
      <data key="d0">2916140</data>
    </edge>
    <edge source="NLD" target="AZE">
      <data key="d0">239989</data>
    </edge>
    <edge source="NLD" target="ARG">
      <data key="d0">2091528</data>
    </edge>
    <edge source="NLD" target="AUS">
      <data key="d0">32447293</data>
    </edge>
    <edge source="NLD" target="AUT">
      <data key="d0">33055637</data>
    </edge>
    <edge source="NLD" target="ARM">
      <data key="d0">1035300</data>
    </edge>
    <edge source="NLD" target="BEL">
      <data key="d0">282507023</data>
    </edge>
    <edge source="NLD" target="BOL">
      <data key="d0">47440</data>
    </edge>
    <edge source="NLD" target="BWA">
      <data key="d0">37673</data>
    </edge>
    <edge source="NLD" target="BRA">
      <data key="d0">13375178</data>
    </edge>
    <edge source="NLD" target="BGR">
      <data key="d0">5881116</data>
    </edge>
    <edge source="NLD" target="BDI">
      <data key="d0">44649</data>
    </edge>
    <edge source="NLD" target="CMR">
      <data key="d0">941816</data>
    </edge>
    <edge source="NLD" target="CAN">
      <data key="d0">84880613</data>
    </edge>
    <edge source="NLD" target="LKA">
      <data key="d0">210688</data>
    </edge>
    <edge source="NLD" target="CHL">
      <data key="d0">1735731</data>
    </edge>
    <edge source="NLD" target="CHN">
      <data key="d0">3542622</data>
    </edge>
    <edge source="NLD" target="COL">
      <data key="d0">1760846</data>
    </edge>
    <edge source="NLD" target="CRI">
      <data key="d0">586019</data>
    </edge>
    <edge source="NLD" target="HRV">
      <data key="d0">10069753</data>
    </edge>
    <edge source="NLD" target="CZE">
      <data key="d0">17297317</data>
    </edge>
    <edge source="NLD" target="BEN">
      <data key="d0">2270125</data>
    </edge>
    <edge source="NLD" target="DNK">
      <data key="d0">25715056</data>
    </edge>
    <edge source="NLD" target="ECU">
      <data key="d0">184177</data>
    </edge>
    <edge source="NLD" target="SLV">
      <data key="d0">1135760</data>
    </edge>
    <edge source="NLD" target="ETH">
      <data key="d0">369750</data>
    </edge>
    <edge source="NLD" target="EST">
      <data key="d0">6575966</data>
    </edge>
    <edge source="NLD" target="FIN">
      <data key="d0">17018260</data>
    </edge>
    <edge source="NLD" target="FRA">
      <data key="d0">264216266</data>
    </edge>
    <edge source="NLD" target="GEO">
      <data key="d0">1834796</data>
    </edge>
    <edge source="NLD" target="GMB">
      <data key="d0">728337</data>
    </edge>
    <edge source="NLD" target="DEU">
      <data key="d0">330246613</data>
    </edge>
    <edge source="NLD" target="GHA">
      <data key="d0">3797959</data>
    </edge>
    <edge source="NLD" target="GRC">
      <data key="d0">25593666</data>
    </edge>
    <edge source="NLD" target="GTM">
      <data key="d0">1924094</data>
    </edge>
    <edge source="NLD" target="HND">
      <data key="d0">1082739</data>
    </edge>
    <edge source="NLD" target="HKG">
      <data key="d0">16662463</data>
    </edge>
    <edge source="NLD" target="HUN">
      <data key="d0">13008218</data>
    </edge>
    <edge source="NLD" target="IDN">
      <data key="d0">244174</data>
    </edge>
    <edge source="NLD" target="IRL">
      <data key="d0">83331849</data>
    </edge>
    <edge source="NLD" target="ISR">
      <data key="d0">25694126</data>
    </edge>
    <edge source="NLD" target="ITA">
      <data key="d0">121639329</data>
    </edge>
    <edge source="NLD" target="CIV">
      <data key="d0">3546808</data>
    </edge>
    <edge source="NLD" target="JAM">
      <data key="d0">1338076</data>
    </edge>
    <edge source="NLD" target="JPN">
      <data key="d0">33230047</data>
    </edge>
    <edge source="NLD" target="KAZ">
      <data key="d0">157667</data>
    </edge>
    <edge source="NLD" target="JOR">
      <data key="d0">1324123</data>
    </edge>
    <edge source="NLD" target="KOR">
      <data key="d0">10524616</data>
    </edge>
    <edge source="NLD" target="KGZ">
      <data key="d0">1527834</data>
    </edge>
    <edge source="NLD" target="LBN">
      <data key="d0">4003065</data>
    </edge>
    <edge source="NLD" target="LVA">
      <data key="d0">3394722</data>
    </edge>
    <edge source="NLD" target="LTU">
      <data key="d0">2045484</data>
    </edge>
    <edge source="NLD" target="MYS">
      <data key="d0">4551411</data>
    </edge>
    <edge source="NLD" target="MRT">
      <data key="d0">128366</data>
    </edge>
    <edge source="NLD" target="MUS">
      <data key="d0">509278</data>
    </edge>
    <edge source="NLD" target="MEX">
      <data key="d0">6409928</data>
    </edge>
    <edge source="NLD" target="MDA">
      <data key="d0">1091111</data>
    </edge>
    <edge source="NLD" target="MAR">
      <data key="d0">782753</data>
    </edge>
    <edge source="NLD" target="MOZ">
      <data key="d0">170224</data>
    </edge>
    <edge source="NLD" target="OMN">
      <data key="d0">682293</data>
    </edge>
    <edge source="NLD" target="NAM">
      <data key="d0">33487</data>
    </edge>
    <edge source="NLD" target="NZL">
      <data key="d0">9506059</data>
    </edge>
    <edge source="NLD" target="NIC">
      <data key="d0">219059</data>
    </edge>
    <edge source="NLD" target="NER">
      <data key="d0">433933</data>
    </edge>
    <edge source="NLD" target="NOR">
      <data key="d0">43040278</data>
    </edge>
    <edge source="NLD" target="PAK">
      <data key="d0">639039</data>
    </edge>
    <edge source="NLD" target="PAN">
      <data key="d0">3305424</data>
    </edge>
    <edge source="NLD" target="PRY">
      <data key="d0">113018</data>
    </edge>
    <edge source="NLD" target="PER">
      <data key="d0">386493</data>
    </edge>
    <edge source="NLD" target="PHL">
      <data key="d0">916701</data>
    </edge>
    <edge source="NLD" target="POL">
      <data key="d0">12162677</data>
    </edge>
    <edge source="NLD" target="PRT">
      <data key="d0">9797673</data>
    </edge>
    <edge source="NLD" target="ROU">
      <data key="d0">3521693</data>
    </edge>
    <edge source="NLD" target="RUS">
      <data key="d0">19017700</data>
    </edge>
    <edge source="NLD" target="SAU">
      <data key="d0">13182629</data>
    </edge>
    <edge source="NLD" target="SEN">
      <data key="d0">2023160</data>
    </edge>
    <edge source="NLD" target="SRB">
      <data key="d0">1374353</data>
    </edge>
    <edge source="NLD" target="IND">
      <data key="d0">1744103</data>
    </edge>
    <edge source="NLD" target="SGP">
      <data key="d0">13880270</data>
    </edge>
    <edge source="NLD" target="SVK">
      <data key="d0">5436020</data>
    </edge>
    <edge source="NLD" target="VNM">
      <data key="d0">29775327</data>
    </edge>
    <edge source="NLD" target="SVN">
      <data key="d0">5049527</data>
    </edge>
    <edge source="NLD" target="ZAF">
      <data key="d0">116847929</data>
    </edge>
    <edge source="NLD" target="ESP">
      <data key="d0">128667366</data>
    </edge>
    <edge source="NLD" target="SWE">
      <data key="d0">33545381</data>
    </edge>
    <edge source="NLD" target="CHE">
      <data key="d0">26100154</data>
    </edge>
    <edge source="NLD" target="THA">
      <data key="d0">2524066</data>
    </edge>
    <edge source="NLD" target="TGO">
      <data key="d0">946002</data>
    </edge>
    <edge source="NLD" target="ARE">
      <data key="d0">32186376</data>
    </edge>
    <edge source="NLD" target="TUN">
      <data key="d0">276266</data>
    </edge>
    <edge source="NLD" target="TUR">
      <data key="d0">44054648</data>
    </edge>
    <edge source="NLD" target="UGA">
      <data key="d0">415794</data>
    </edge>
    <edge source="NLD" target="UKR">
      <data key="d0">8371695</data>
    </edge>
    <edge source="NLD" target="MKD">
      <data key="d0">76741</data>
    </edge>
    <edge source="NLD" target="EGY">
      <data key="d0">1742708</data>
    </edge>
    <edge source="NLD" target="GBR">
      <data key="d0">378371300</data>
    </edge>
    <edge source="NLD" target="TZA">
      <data key="d0">3096132</data>
    </edge>
    <edge source="NLD" target="USA">
      <data key="d0">1079451896</data>
    </edge>
    <edge source="NLD" target="BFA">
      <data key="d0">298590</data>
    </edge>
    <edge source="NLD" target="URY">
      <data key="d0">1040881</data>
    </edge>
    <edge source="NZL" target="AUS">
      <data key="d0">280783442</data>
    </edge>
    <edge source="NZL" target="BEL">
      <data key="d0">2485165</data>
    </edge>
    <edge source="NZL" target="BRA">
      <data key="d0">346102</data>
    </edge>
    <edge source="NZL" target="BGR">
      <data key="d0">160676</data>
    </edge>
    <edge source="NZL" target="KHM">
      <data key="d0">40448</data>
    </edge>
    <edge source="NZL" target="CAN">
      <data key="d0">40382649</data>
    </edge>
    <edge source="NZL" target="CHL">
      <data key="d0">26625</data>
    </edge>
    <edge source="NZL" target="CHN">
      <data key="d0">9263442</data>
    </edge>
    <edge source="NZL" target="COL">
      <data key="d0">47234</data>
    </edge>
    <edge source="NZL" target="CZE">
      <data key="d0">39068</data>
    </edge>
    <edge source="NZL" target="DNK">
      <data key="d0">3639977</data>
    </edge>
    <edge source="NZL" target="ETH">
      <data key="d0">58420</data>
    </edge>
    <edge source="NZL" target="EST">
      <data key="d0">70130</data>
    </edge>
    <edge source="NZL" target="FIN">
      <data key="d0">782597</data>
    </edge>
    <edge source="NZL" target="FRA">
      <data key="d0">1560717</data>
    </edge>
    <edge source="NZL" target="GEO">
      <data key="d0">36398</data>
    </edge>
    <edge source="NZL" target="DEU">
      <data key="d0">3166422</data>
    </edge>
    <edge source="NZL" target="GRC">
      <data key="d0">140956</data>
    </edge>
    <edge source="NZL" target="HKG">
      <data key="d0">6855853</data>
    </edge>
    <edge source="NZL" target="HUN">
      <data key="d0">17930</data>
    </edge>
    <edge source="NZL" target="IDN">
      <data key="d0">11375</data>
    </edge>
    <edge source="NZL" target="IRL">
      <data key="d0">9469032</data>
    </edge>
    <edge source="NZL" target="ISR">
      <data key="d0">18304</data>
    </edge>
    <edge source="NZL" target="ITA">
      <data key="d0">309347</data>
    </edge>
    <edge source="NZL" target="JAM">
      <data key="d0">13939</data>
    </edge>
    <edge source="NZL" target="JPN">
      <data key="d0">5586579</data>
    </edge>
    <edge source="NZL" target="KOR">
      <data key="d0">4254246</data>
    </edge>
    <edge source="NZL" target="LVA">
      <data key="d0">633466</data>
    </edge>
    <edge source="NZL" target="LTU">
      <data key="d0">22203</data>
    </edge>
    <edge source="NZL" target="MYS">
      <data key="d0">734571</data>
    </edge>
    <edge source="NZL" target="MUS">
      <data key="d0">23793</data>
    </edge>
    <edge source="NZL" target="MEX">
      <data key="d0">364911</data>
    </edge>
    <edge source="NZL" target="NLD">
      <data key="d0">13285029</data>
    </edge>
    <edge source="NZL" target="NOR">
      <data key="d0">403278</data>
    </edge>
    <edge source="NZL" target="PAN">
      <data key="d0">15968</data>
    </edge>
    <edge source="NZL" target="PHL">
      <data key="d0">1397111</data>
    </edge>
    <edge source="NZL" target="POL">
      <data key="d0">114122</data>
    </edge>
    <edge source="NZL" target="PRT">
      <data key="d0">192619</data>
    </edge>
    <edge source="NZL" target="IND">
      <data key="d0">323312</data>
    </edge>
    <edge source="NZL" target="SGP">
      <data key="d0">9455331</data>
    </edge>
    <edge source="NZL" target="SVK">
      <data key="d0">10602</data>
    </edge>
    <edge source="NZL" target="VNM">
      <data key="d0">2525989</data>
    </edge>
    <edge source="NZL" target="SVN">
      <data key="d0">67813</data>
    </edge>
    <edge source="NZL" target="ZAF">
      <data key="d0">455433</data>
    </edge>
    <edge source="NZL" target="ESP">
      <data key="d0">49189</data>
    </edge>
    <edge source="NZL" target="SWE">
      <data key="d0">4942617</data>
    </edge>
    <edge source="NZL" target="CHE">
      <data key="d0">38868</data>
    </edge>
    <edge source="NZL" target="THA">
      <data key="d0">843826</data>
    </edge>
    <edge source="NZL" target="ARE">
      <data key="d0">2379141</data>
    </edge>
    <edge source="NZL" target="TUR">
      <data key="d0">51149</data>
    </edge>
    <edge source="NZL" target="UKR">
      <data key="d0">276896</data>
    </edge>
    <edge source="NZL" target="EGY">
      <data key="d0">16517</data>
    </edge>
    <edge source="NZL" target="GBR">
      <data key="d0">180093122</data>
    </edge>
    <edge source="NZL" target="USA">
      <data key="d0">144237403</data>
    </edge>
    <edge source="NIC" target="AUS">
      <data key="d0">17470</data>
    </edge>
    <edge source="NIC" target="BOL">
      <data key="d0">265308</data>
    </edge>
    <edge source="NIC" target="CAN">
      <data key="d0">610619</data>
    </edge>
    <edge source="NIC" target="CHL">
      <data key="d0">5897531</data>
    </edge>
    <edge source="NIC" target="COL">
      <data key="d0">50280</data>
    </edge>
    <edge source="NIC" target="CRI">
      <data key="d0">4875254</data>
    </edge>
    <edge source="NIC" target="CZE">
      <data key="d0">75586</data>
    </edge>
    <edge source="NIC" target="DNK">
      <data key="d0">42448</data>
    </edge>
    <edge source="NIC" target="ECU">
      <data key="d0">55660</data>
    </edge>
    <edge source="NIC" target="SLV">
      <data key="d0">1486404</data>
    </edge>
    <edge source="NIC" target="FRA">
      <data key="d0">47021</data>
    </edge>
    <edge source="NIC" target="DEU">
      <data key="d0">81294</data>
    </edge>
    <edge source="NIC" target="GTM">
      <data key="d0">3103576</data>
    </edge>
    <edge source="NIC" target="HND">
      <data key="d0">12189611</data>
    </edge>
    <edge source="NIC" target="ITA">
      <data key="d0">298639</data>
    </edge>
    <edge source="NIC" target="MEX">
      <data key="d0">1515944</data>
    </edge>
    <edge source="NIC" target="PAN">
      <data key="d0">692884</data>
    </edge>
    <edge source="NIC" target="PER">
      <data key="d0">596204</data>
    </edge>
    <edge source="NIC" target="ESP">
      <data key="d0">1833142</data>
    </edge>
    <edge source="NIC" target="GBR">
      <data key="d0">28830</data>
    </edge>
    <edge source="NIC" target="USA">
      <data key="d0">4010995</data>
    </edge>
    <edge source="NOR" target="AUS">
      <data key="d0">477442</data>
    </edge>
    <edge source="NOR" target="AUT">
      <data key="d0">12052</data>
    </edge>
    <edge source="NOR" target="BEL">
      <data key="d0">49843</data>
    </edge>
    <edge source="NOR" target="CAN">
      <data key="d0">771440</data>
    </edge>
    <edge source="NOR" target="CHN">
      <data key="d0">627740</data>
    </edge>
    <edge source="NOR" target="CRI">
      <data key="d0">50745</data>
    </edge>
    <edge source="NOR" target="CZE">
      <data key="d0">53300</data>
    </edge>
    <edge source="NOR" target="DNK">
      <data key="d0">6873113</data>
    </edge>
    <edge source="NOR" target="FIN">
      <data key="d0">2148862</data>
    </edge>
    <edge source="NOR" target="FRA">
      <data key="d0">1017619</data>
    </edge>
    <edge source="NOR" target="DEU">
      <data key="d0">14822445</data>
    </edge>
    <edge source="NOR" target="GRC">
      <data key="d0">515242</data>
    </edge>
    <edge source="NOR" target="HKG">
      <data key="d0">248474</data>
    </edge>
    <edge source="NOR" target="ITA">
      <data key="d0">460843</data>
    </edge>
    <edge source="NOR" target="JPN">
      <data key="d0">211486</data>
    </edge>
    <edge source="NOR" target="KAZ">
      <data key="d0">93639</data>
    </edge>
    <edge source="NOR" target="KOR">
      <data key="d0">187041</data>
    </edge>
    <edge source="NOR" target="NLD">
      <data key="d0">411719</data>
    </edge>
    <edge source="NOR" target="PAN">
      <data key="d0">25525</data>
    </edge>
    <edge source="NOR" target="PRT">
      <data key="d0">124024</data>
    </edge>
    <edge source="NOR" target="RUS">
      <data key="d0">741932</data>
    </edge>
    <edge source="NOR" target="SAU">
      <data key="d0">114288</data>
    </edge>
    <edge source="NOR" target="SGP">
      <data key="d0">216317</data>
    </edge>
    <edge source="NOR" target="ZAF">
      <data key="d0">25851</data>
    </edge>
    <edge source="NOR" target="ESP">
      <data key="d0">558651</data>
    </edge>
    <edge source="NOR" target="SWE">
      <data key="d0">11060407</data>
    </edge>
    <edge source="NOR" target="CHE">
      <data key="d0">344806</data>
    </edge>
    <edge source="NOR" target="THA">
      <data key="d0">315302</data>
    </edge>
    <edge source="NOR" target="ARE">
      <data key="d0">1622925</data>
    </edge>
    <edge source="NOR" target="TUR">
      <data key="d0">55184</data>
    </edge>
    <edge source="NOR" target="GBR">
      <data key="d0">2557620</data>
    </edge>
    <edge source="NOR" target="USA">
      <data key="d0">19206165</data>
    </edge>
    <edge source="NOR" target="URY">
      <data key="d0">58298</data>
    </edge>
    <edge source="PAN" target="AUS">
      <data key="d0">175155</data>
    </edge>
    <edge source="PAN" target="BEL">
      <data key="d0">169645</data>
    </edge>
    <edge source="PAN" target="BOL">
      <data key="d0">1094721</data>
    </edge>
    <edge source="PAN" target="BRA">
      <data key="d0">66694</data>
    </edge>
    <edge source="PAN" target="CHL">
      <data key="d0">6876936</data>
    </edge>
    <edge source="PAN" target="COL">
      <data key="d0">77894680</data>
    </edge>
    <edge source="PAN" target="CRI">
      <data key="d0">3923445</data>
    </edge>
    <edge source="PAN" target="ECU">
      <data key="d0">2843640</data>
    </edge>
    <edge source="PAN" target="SLV">
      <data key="d0">2897096</data>
    </edge>
    <edge source="PAN" target="FRA">
      <data key="d0">583171</data>
    </edge>
    <edge source="PAN" target="DEU">
      <data key="d0">57528</data>
    </edge>
    <edge source="PAN" target="GTM">
      <data key="d0">2527254</data>
    </edge>
    <edge source="PAN" target="HND">
      <data key="d0">7601082</data>
    </edge>
    <edge source="PAN" target="HKG">
      <data key="d0">53463</data>
    </edge>
    <edge source="PAN" target="ITA">
      <data key="d0">414213</data>
    </edge>
    <edge source="PAN" target="JAM">
      <data key="d0">665357</data>
    </edge>
    <edge source="PAN" target="KOR">
      <data key="d0">4357795</data>
    </edge>
    <edge source="PAN" target="MEX">
      <data key="d0">736860</data>
    </edge>
    <edge source="PAN" target="NLD">
      <data key="d0">4625963</data>
    </edge>
    <edge source="PAN" target="NIC">
      <data key="d0">4335673</data>
    </edge>
    <edge source="PAN" target="PRY">
      <data key="d0">260297</data>
    </edge>
    <edge source="PAN" target="PER">
      <data key="d0">1638957</data>
    </edge>
    <edge source="PAN" target="PRT">
      <data key="d0">170684</data>
    </edge>
    <edge source="PAN" target="SAU">
      <data key="d0">257337</data>
    </edge>
    <edge source="PAN" target="SGP">
      <data key="d0">49500</data>
    </edge>
    <edge source="PAN" target="VNM">
      <data key="d0">379352</data>
    </edge>
    <edge source="PAN" target="ZAF">
      <data key="d0">19100</data>
    </edge>
    <edge source="PAN" target="ESP">
      <data key="d0">1532856</data>
    </edge>
    <edge source="PAN" target="ARE">
      <data key="d0">125386</data>
    </edge>
    <edge source="PAN" target="GBR">
      <data key="d0">572884</data>
    </edge>
    <edge source="PAN" target="USA">
      <data key="d0">8098151</data>
    </edge>
    <edge source="PAN" target="URY">
      <data key="d0">495732</data>
    </edge>
    <edge source="PRY" target="ARG">
      <data key="d0">1100233</data>
    </edge>
    <edge source="PRY" target="BOL">
      <data key="d0">363727</data>
    </edge>
    <edge source="PRY" target="CHL">
      <data key="d0">441450</data>
    </edge>
    <edge source="PRY" target="MAR">
      <data key="d0">22896</data>
    </edge>
    <edge source="PRY" target="GBR">
      <data key="d0">17680</data>
    </edge>
    <edge source="PER" target="ARG">
      <data key="d0">52643</data>
    </edge>
    <edge source="PER" target="BEL">
      <data key="d0">58904</data>
    </edge>
    <edge source="PER" target="BOL">
      <data key="d0">587690</data>
    </edge>
    <edge source="PER" target="BRA">
      <data key="d0">19559</data>
    </edge>
    <edge source="PER" target="CAN">
      <data key="d0">126818</data>
    </edge>
    <edge source="PER" target="CHL">
      <data key="d0">4390525</data>
    </edge>
    <edge source="PER" target="COL">
      <data key="d0">128373</data>
    </edge>
    <edge source="PER" target="CRI">
      <data key="d0">33128</data>
    </edge>
    <edge source="PER" target="ECU">
      <data key="d0">2281137</data>
    </edge>
    <edge source="PER" target="SLV">
      <data key="d0">28445</data>
    </edge>
    <edge source="PER" target="FRA">
      <data key="d0">17112</data>
    </edge>
    <edge source="PER" target="DEU">
      <data key="d0">109080</data>
    </edge>
    <edge source="PER" target="ITA">
      <data key="d0">317029</data>
    </edge>
    <edge source="PER" target="JPN">
      <data key="d0">537888</data>
    </edge>
    <edge source="PER" target="KOR">
      <data key="d0">19501</data>
    </edge>
    <edge source="PER" target="LVA">
      <data key="d0">18981</data>
    </edge>
    <edge source="PER" target="MEX">
      <data key="d0">34485</data>
    </edge>
    <edge source="PER" target="NLD">
      <data key="d0">145169</data>
    </edge>
    <edge source="PER" target="PAN">
      <data key="d0">49373</data>
    </edge>
    <edge source="PER" target="PHL">
      <data key="d0">11277</data>
    </edge>
    <edge source="PER" target="ESP">
      <data key="d0">327523</data>
    </edge>
    <edge source="PER" target="SWE">
      <data key="d0">27213</data>
    </edge>
    <edge source="PER" target="CHE">
      <data key="d0">10210</data>
    </edge>
    <edge source="PER" target="GBR">
      <data key="d0">1470434</data>
    </edge>
    <edge source="PER" target="USA">
      <data key="d0">2536620</data>
    </edge>
    <edge source="PHL" target="AUS">
      <data key="d0">1018072</data>
    </edge>
    <edge source="PHL" target="CAN">
      <data key="d0">269870</data>
    </edge>
    <edge source="PHL" target="CHN">
      <data key="d0">975086</data>
    </edge>
    <edge source="PHL" target="DNK">
      <data key="d0">15217</data>
    </edge>
    <edge source="PHL" target="FRA">
      <data key="d0">13965</data>
    </edge>
    <edge source="PHL" target="DEU">
      <data key="d0">24720</data>
    </edge>
    <edge source="PHL" target="GRC">
      <data key="d0">13052</data>
    </edge>
    <edge source="PHL" target="HKG">
      <data key="d0">2291347</data>
    </edge>
    <edge source="PHL" target="IDN">
      <data key="d0">11639</data>
    </edge>
    <edge source="PHL" target="IRL">
      <data key="d0">38086</data>
    </edge>
    <edge source="PHL" target="ISR">
      <data key="d0">74957</data>
    </edge>
    <edge source="PHL" target="ITA">
      <data key="d0">30662</data>
    </edge>
    <edge source="PHL" target="JPN">
      <data key="d0">2746809</data>
    </edge>
    <edge source="PHL" target="KOR">
      <data key="d0">2023382</data>
    </edge>
    <edge source="PHL" target="LBN">
      <data key="d0">38749</data>
    </edge>
    <edge source="PHL" target="MYS">
      <data key="d0">3739793</data>
    </edge>
    <edge source="PHL" target="NLD">
      <data key="d0">64787</data>
    </edge>
    <edge source="PHL" target="NZL">
      <data key="d0">159445</data>
    </edge>
    <edge source="PHL" target="NOR">
      <data key="d0">37441</data>
    </edge>
    <edge source="PHL" target="PAN">
      <data key="d0">45321</data>
    </edge>
    <edge source="PHL" target="SAU">
      <data key="d0">436706</data>
    </edge>
    <edge source="PHL" target="SGP">
      <data key="d0">10625996</data>
    </edge>
    <edge source="PHL" target="VNM">
      <data key="d0">1213368</data>
    </edge>
    <edge source="PHL" target="ZAF">
      <data key="d0">13910</data>
    </edge>
    <edge source="PHL" target="ESP">
      <data key="d0">24298</data>
    </edge>
    <edge source="PHL" target="THA">
      <data key="d0">13607062</data>
    </edge>
    <edge source="PHL" target="ARE">
      <data key="d0">852603</data>
    </edge>
    <edge source="PHL" target="TUR">
      <data key="d0">174391</data>
    </edge>
    <edge source="PHL" target="GBR">
      <data key="d0">509768</data>
    </edge>
    <edge source="PHL" target="USA">
      <data key="d0">2233173</data>
    </edge>
    <edge source="POL" target="ALB">
      <data key="d0">83689</data>
    </edge>
    <edge source="POL" target="AZE">
      <data key="d0">141513</data>
    </edge>
    <edge source="POL" target="AUS">
      <data key="d0">1655497</data>
    </edge>
    <edge source="POL" target="AUT">
      <data key="d0">2770152</data>
    </edge>
    <edge source="POL" target="ARM">
      <data key="d0">113410</data>
    </edge>
    <edge source="POL" target="BEL">
      <data key="d0">3051252</data>
    </edge>
    <edge source="POL" target="BRA">
      <data key="d0">492905</data>
    </edge>
    <edge source="POL" target="BGR">
      <data key="d0">4985061</data>
    </edge>
    <edge source="POL" target="BLR">
      <data key="d0">211885</data>
    </edge>
    <edge source="POL" target="CAN">
      <data key="d0">11031944</data>
    </edge>
    <edge source="POL" target="CHL">
      <data key="d0">357345</data>
    </edge>
    <edge source="POL" target="CHN">
      <data key="d0">625343</data>
    </edge>
    <edge source="POL" target="COL">
      <data key="d0">45460</data>
    </edge>
    <edge source="POL" target="HRV">
      <data key="d0">189381</data>
    </edge>
    <edge source="POL" target="CZE">
      <data key="d0">42709056</data>
    </edge>
    <edge source="POL" target="BEN">
      <data key="d0">200968</data>
    </edge>
    <edge source="POL" target="DNK">
      <data key="d0">3282942</data>
    </edge>
    <edge source="POL" target="EST">
      <data key="d0">6148120</data>
    </edge>
    <edge source="POL" target="FIN">
      <data key="d0">659463</data>
    </edge>
    <edge source="POL" target="FRA">
      <data key="d0">30182016</data>
    </edge>
    <edge source="POL" target="GEO">
      <data key="d0">143286</data>
    </edge>
    <edge source="POL" target="DEU">
      <data key="d0">31199853</data>
    </edge>
    <edge source="POL" target="GHA">
      <data key="d0">217242</data>
    </edge>
    <edge source="POL" target="GRC">
      <data key="d0">3597499</data>
    </edge>
    <edge source="POL" target="HKG">
      <data key="d0">34626</data>
    </edge>
    <edge source="POL" target="HUN">
      <data key="d0">36753917</data>
    </edge>
    <edge source="POL" target="IRL">
      <data key="d0">10045166</data>
    </edge>
    <edge source="POL" target="ISR">
      <data key="d0">27335991</data>
    </edge>
    <edge source="POL" target="ITA">
      <data key="d0">14254248</data>
    </edge>
    <edge source="POL" target="JPN">
      <data key="d0">610884</data>
    </edge>
    <edge source="POL" target="KAZ">
      <data key="d0">576287</data>
    </edge>
    <edge source="POL" target="JOR">
      <data key="d0">19013</data>
    </edge>
    <edge source="POL" target="KOR">
      <data key="d0">30103</data>
    </edge>
    <edge source="POL" target="LBN">
      <data key="d0">344767</data>
    </edge>
    <edge source="POL" target="LVA">
      <data key="d0">7408755</data>
    </edge>
    <edge source="POL" target="LTU">
      <data key="d0">22580656</data>
    </edge>
    <edge source="POL" target="MDG">
      <data key="d0">24727</data>
    </edge>
    <edge source="POL" target="MYS">
      <data key="d0">65514</data>
    </edge>
    <edge source="POL" target="MEX">
      <data key="d0">3100478</data>
    </edge>
    <edge source="POL" target="MDA">
      <data key="d0">185155</data>
    </edge>
    <edge source="POL" target="MAR">
      <data key="d0">74775</data>
    </edge>
    <edge source="POL" target="NLD">
      <data key="d0">5950039</data>
    </edge>
    <edge source="POL" target="NZL">
      <data key="d0">11968</data>
    </edge>
    <edge source="POL" target="NIC">
      <data key="d0">36036</data>
    </edge>
    <edge source="POL" target="NOR">
      <data key="d0">255804</data>
    </edge>
    <edge source="POL" target="PAK">
      <data key="d0">10956</data>
    </edge>
    <edge source="POL" target="PRY">
      <data key="d0">56912</data>
    </edge>
    <edge source="POL" target="PRT">
      <data key="d0">745121</data>
    </edge>
    <edge source="POL" target="ROU">
      <data key="d0">11655383</data>
    </edge>
    <edge source="POL" target="RUS">
      <data key="d0">6847727</data>
    </edge>
    <edge source="POL" target="SRB">
      <data key="d0">586587</data>
    </edge>
    <edge source="POL" target="IND">
      <data key="d0">59657</data>
    </edge>
    <edge source="POL" target="SGP">
      <data key="d0">3201675</data>
    </edge>
    <edge source="POL" target="SVK">
      <data key="d0">26000710</data>
    </edge>
    <edge source="POL" target="SVN">
      <data key="d0">2414286</data>
    </edge>
    <edge source="POL" target="ZAF">
      <data key="d0">468264</data>
    </edge>
    <edge source="POL" target="ESP">
      <data key="d0">13383302</data>
    </edge>
    <edge source="POL" target="SWE">
      <data key="d0">2408954</data>
    </edge>
    <edge source="POL" target="CHE">
      <data key="d0">972129</data>
    </edge>
    <edge source="POL" target="THA">
      <data key="d0">21278</data>
    </edge>
    <edge source="POL" target="ARE">
      <data key="d0">284875</data>
    </edge>
    <edge source="POL" target="TUR">
      <data key="d0">185035</data>
    </edge>
    <edge source="POL" target="UGA">
      <data key="d0">63879</data>
    </edge>
    <edge source="POL" target="UKR">
      <data key="d0">1447466</data>
    </edge>
    <edge source="POL" target="MKD">
      <data key="d0">60281</data>
    </edge>
    <edge source="POL" target="EGY">
      <data key="d0">19390</data>
    </edge>
    <edge source="POL" target="GBR">
      <data key="d0">36462966</data>
    </edge>
    <edge source="POL" target="USA">
      <data key="d0">80757445</data>
    </edge>
    <edge source="POL" target="URY">
      <data key="d0">150235</data>
    </edge>
    <edge source="PRT" target="DZA">
      <data key="d0">96157</data>
    </edge>
    <edge source="PRT" target="ARG">
      <data key="d0">10902</data>
    </edge>
    <edge source="PRT" target="AUS">
      <data key="d0">3173745</data>
    </edge>
    <edge source="PRT" target="AUT">
      <data key="d0">2934886</data>
    </edge>
    <edge source="PRT" target="BEL">
      <data key="d0">72739613</data>
    </edge>
    <edge source="PRT" target="BOL">
      <data key="d0">84524</data>
    </edge>
    <edge source="PRT" target="BRA">
      <data key="d0">24878998</data>
    </edge>
    <edge source="PRT" target="BGR">
      <data key="d0">154321</data>
    </edge>
    <edge source="PRT" target="BLR">
      <data key="d0">44656</data>
    </edge>
    <edge source="PRT" target="CMR">
      <data key="d0">11290</data>
    </edge>
    <edge source="PRT" target="CAN">
      <data key="d0">44301459</data>
    </edge>
    <edge source="PRT" target="CHL">
      <data key="d0">29773</data>
    </edge>
    <edge source="PRT" target="CHN">
      <data key="d0">3855268</data>
    </edge>
    <edge source="PRT" target="COL">
      <data key="d0">28905</data>
    </edge>
    <edge source="PRT" target="CRI">
      <data key="d0">17883</data>
    </edge>
    <edge source="PRT" target="HRV">
      <data key="d0">10549</data>
    </edge>
    <edge source="PRT" target="CZE">
      <data key="d0">3105859</data>
    </edge>
    <edge source="PRT" target="BEN">
      <data key="d0">44159</data>
    </edge>
    <edge source="PRT" target="DNK">
      <data key="d0">17765894</data>
    </edge>
    <edge source="PRT" target="EST">
      <data key="d0">318947</data>
    </edge>
    <edge source="PRT" target="FIN">
      <data key="d0">3890221</data>
    </edge>
    <edge source="PRT" target="FRA">
      <data key="d0">177874608</data>
    </edge>
    <edge source="PRT" target="GMB">
      <data key="d0">157073</data>
    </edge>
    <edge source="PRT" target="DEU">
      <data key="d0">55166215</data>
    </edge>
    <edge source="PRT" target="GHA">
      <data key="d0">62579</data>
    </edge>
    <edge source="PRT" target="GRC">
      <data key="d0">2137919</data>
    </edge>
    <edge source="PRT" target="HKG">
      <data key="d0">1312105</data>
    </edge>
    <edge source="PRT" target="HUN">
      <data key="d0">230098</data>
    </edge>
    <edge source="PRT" target="IRL">
      <data key="d0">4487535</data>
    </edge>
    <edge source="PRT" target="ISR">
      <data key="d0">244102</data>
    </edge>
    <edge source="PRT" target="ITA">
      <data key="d0">14494121</data>
    </edge>
    <edge source="PRT" target="CIV">
      <data key="d0">102138</data>
    </edge>
    <edge source="PRT" target="JPN">
      <data key="d0">5996346</data>
    </edge>
    <edge source="PRT" target="KAZ">
      <data key="d0">18003</data>
    </edge>
    <edge source="PRT" target="JOR">
      <data key="d0">38214</data>
    </edge>
    <edge source="PRT" target="KOR">
      <data key="d0">141132</data>
    </edge>
    <edge source="PRT" target="LBN">
      <data key="d0">39053</data>
    </edge>
    <edge source="PRT" target="LVA">
      <data key="d0">513609</data>
    </edge>
    <edge source="PRT" target="LTU">
      <data key="d0">82599</data>
    </edge>
    <edge source="PRT" target="MDG">
      <data key="d0">31767</data>
    </edge>
    <edge source="PRT" target="MYS">
      <data key="d0">107097</data>
    </edge>
    <edge source="PRT" target="MRT">
      <data key="d0">22441</data>
    </edge>
    <edge source="PRT" target="MUS">
      <data key="d0">40296</data>
    </edge>
    <edge source="PRT" target="MEX">
      <data key="d0">1389917</data>
    </edge>
    <edge source="PRT" target="MAR">
      <data key="d0">330071</data>
    </edge>
    <edge source="PRT" target="MOZ">
      <data key="d0">6711109</data>
    </edge>
    <edge source="PRT" target="NAM">
      <data key="d0">1586674</data>
    </edge>
    <edge source="PRT" target="NLD">
      <data key="d0">67151173</data>
    </edge>
    <edge source="PRT" target="NZL">
      <data key="d0">780549</data>
    </edge>
    <edge source="PRT" target="NOR">
      <data key="d0">9288844</data>
    </edge>
    <edge source="PRT" target="PAN">
      <data key="d0">73484</data>
    </edge>
    <edge source="PRT" target="PRY">
      <data key="d0">88950</data>
    </edge>
    <edge source="PRT" target="PER">
      <data key="d0">23167</data>
    </edge>
    <edge source="PRT" target="PHL">
      <data key="d0">126516</data>
    </edge>
    <edge source="PRT" target="POL">
      <data key="d0">9521971</data>
    </edge>
    <edge source="PRT" target="ROU">
      <data key="d0">334177</data>
    </edge>
    <edge source="PRT" target="RUS">
      <data key="d0">813569</data>
    </edge>
    <edge source="PRT" target="SEN">
      <data key="d0">82330</data>
    </edge>
    <edge source="PRT" target="SRB">
      <data key="d0">261886</data>
    </edge>
    <edge source="PRT" target="IND">
      <data key="d0">47824</data>
    </edge>
    <edge source="PRT" target="SGP">
      <data key="d0">877277</data>
    </edge>
    <edge source="PRT" target="SVK">
      <data key="d0">147016</data>
    </edge>
    <edge source="PRT" target="VNM">
      <data key="d0">12959</data>
    </edge>
    <edge source="PRT" target="SVN">
      <data key="d0">364860</data>
    </edge>
    <edge source="PRT" target="ZAF">
      <data key="d0">1073922</data>
    </edge>
    <edge source="PRT" target="ESP">
      <data key="d0">99430218</data>
    </edge>
    <edge source="PRT" target="SWE">
      <data key="d0">19730427</data>
    </edge>
    <edge source="PRT" target="CHE">
      <data key="d0">41600593</data>
    </edge>
    <edge source="PRT" target="THA">
      <data key="d0">73935</data>
    </edge>
    <edge source="PRT" target="ARE">
      <data key="d0">411039</data>
    </edge>
    <edge source="PRT" target="TUR">
      <data key="d0">313798</data>
    </edge>
    <edge source="PRT" target="UKR">
      <data key="d0">167101</data>
    </edge>
    <edge source="PRT" target="GBR">
      <data key="d0">99514492</data>
    </edge>
    <edge source="PRT" target="TZA">
      <data key="d0">17086</data>
    </edge>
    <edge source="PRT" target="USA">
      <data key="d0">59905337</data>
    </edge>
    <edge source="PRT" target="URY">
      <data key="d0">281980</data>
    </edge>
    <edge source="ROU" target="ALB">
      <data key="d0">926330</data>
    </edge>
    <edge source="ROU" target="AUS">
      <data key="d0">16708</data>
    </edge>
    <edge source="ROU" target="ARM">
      <data key="d0">13346</data>
    </edge>
    <edge source="ROU" target="BEL">
      <data key="d0">165347</data>
    </edge>
    <edge source="ROU" target="BGR">
      <data key="d0">18869222</data>
    </edge>
    <edge source="ROU" target="BLR">
      <data key="d0">63199</data>
    </edge>
    <edge source="ROU" target="CAN">
      <data key="d0">977680</data>
    </edge>
    <edge source="ROU" target="CHN">
      <data key="d0">1150219</data>
    </edge>
    <edge source="ROU" target="COL">
      <data key="d0">39943</data>
    </edge>
    <edge source="ROU" target="HRV">
      <data key="d0">181091</data>
    </edge>
    <edge source="ROU" target="CZE">
      <data key="d0">1879791</data>
    </edge>
    <edge source="ROU" target="DNK">
      <data key="d0">668996</data>
    </edge>
    <edge source="ROU" target="EST">
      <data key="d0">1178035</data>
    </edge>
    <edge source="ROU" target="FIN">
      <data key="d0">44596</data>
    </edge>
    <edge source="ROU" target="FRA">
      <data key="d0">385235</data>
    </edge>
    <edge source="ROU" target="DEU">
      <data key="d0">5001277</data>
    </edge>
    <edge source="ROU" target="GRC">
      <data key="d0">2212159</data>
    </edge>
    <edge source="ROU" target="HKG">
      <data key="d0">2018025</data>
    </edge>
    <edge source="ROU" target="HUN">
      <data key="d0">7622346</data>
    </edge>
    <edge source="ROU" target="IRL">
      <data key="d0">56438</data>
    </edge>
    <edge source="ROU" target="ISR">
      <data key="d0">683282</data>
    </edge>
    <edge source="ROU" target="ITA">
      <data key="d0">4247782</data>
    </edge>
    <edge source="ROU" target="JPN">
      <data key="d0">83359</data>
    </edge>
    <edge source="ROU" target="KOR">
      <data key="d0">29887</data>
    </edge>
    <edge source="ROU" target="LVA">
      <data key="d0">146127</data>
    </edge>
    <edge source="ROU" target="MDA">
      <data key="d0">8831523</data>
    </edge>
    <edge source="ROU" target="NLD">
      <data key="d0">547206</data>
    </edge>
    <edge source="ROU" target="POL">
      <data key="d0">2463289</data>
    </edge>
    <edge source="ROU" target="RUS">
      <data key="d0">744769</data>
    </edge>
    <edge source="ROU" target="SRB">
      <data key="d0">305937</data>
    </edge>
    <edge source="ROU" target="SVK">
      <data key="d0">495792</data>
    </edge>
    <edge source="ROU" target="ESP">
      <data key="d0">1320104</data>
    </edge>
    <edge source="ROU" target="SWE">
      <data key="d0">53679</data>
    </edge>
    <edge source="ROU" target="CHE">
      <data key="d0">18495</data>
    </edge>
    <edge source="ROU" target="THA">
      <data key="d0">51966</data>
    </edge>
    <edge source="ROU" target="TUR">
      <data key="d0">50958</data>
    </edge>
    <edge source="ROU" target="MKD">
      <data key="d0">821798</data>
    </edge>
    <edge source="ROU" target="EGY">
      <data key="d0">38986</data>
    </edge>
    <edge source="ROU" target="GBR">
      <data key="d0">1748937</data>
    </edge>
    <edge source="ROU" target="USA">
      <data key="d0">1481634</data>
    </edge>
    <edge source="RUS" target="ALB">
      <data key="d0">26173</data>
    </edge>
    <edge source="RUS" target="AZE">
      <data key="d0">18749015</data>
    </edge>
    <edge source="RUS" target="AUS">
      <data key="d0">2966609</data>
    </edge>
    <edge source="RUS" target="AUT">
      <data key="d0">464455</data>
    </edge>
    <edge source="RUS" target="ARM">
      <data key="d0">13542423</data>
    </edge>
    <edge source="RUS" target="BEL">
      <data key="d0">572196</data>
    </edge>
    <edge source="RUS" target="BRA">
      <data key="d0">368162</data>
    </edge>
    <edge source="RUS" target="BGR">
      <data key="d0">1279403</data>
    </edge>
    <edge source="RUS" target="CAN">
      <data key="d0">319042</data>
    </edge>
    <edge source="RUS" target="CHL">
      <data key="d0">659265</data>
    </edge>
    <edge source="RUS" target="CHN">
      <data key="d0">1439918</data>
    </edge>
    <edge source="RUS" target="CZE">
      <data key="d0">560250</data>
    </edge>
    <edge source="RUS" target="DNK">
      <data key="d0">479327</data>
    </edge>
    <edge source="RUS" target="EST">
      <data key="d0">3843777</data>
    </edge>
    <edge source="RUS" target="FIN">
      <data key="d0">252540</data>
    </edge>
    <edge source="RUS" target="FRA">
      <data key="d0">1556512</data>
    </edge>
    <edge source="RUS" target="GEO">
      <data key="d0">20193838</data>
    </edge>
    <edge source="RUS" target="DEU">
      <data key="d0">17498117</data>
    </edge>
    <edge source="RUS" target="GRC">
      <data key="d0">1688490</data>
    </edge>
    <edge source="RUS" target="GTM">
      <data key="d0">99688</data>
    </edge>
    <edge source="RUS" target="HKG">
      <data key="d0">184932</data>
    </edge>
    <edge source="RUS" target="HUN">
      <data key="d0">44907</data>
    </edge>
    <edge source="RUS" target="IRL">
      <data key="d0">161502</data>
    </edge>
    <edge source="RUS" target="ISR">
      <data key="d0">1959462</data>
    </edge>
    <edge source="RUS" target="ITA">
      <data key="d0">1047467</data>
    </edge>
    <edge source="RUS" target="CIV">
      <data key="d0">110148</data>
    </edge>
    <edge source="RUS" target="JPN">
      <data key="d0">78976</data>
    </edge>
    <edge source="RUS" target="KAZ">
      <data key="d0">92130676</data>
    </edge>
    <edge source="RUS" target="JOR">
      <data key="d0">147915</data>
    </edge>
    <edge source="RUS" target="KOR">
      <data key="d0">141764</data>
    </edge>
    <edge source="RUS" target="KGZ">
      <data key="d0">22386253</data>
    </edge>
    <edge source="RUS" target="LBN">
      <data key="d0">665257</data>
    </edge>
    <edge source="RUS" target="LVA">
      <data key="d0">31343089</data>
    </edge>
    <edge source="RUS" target="LTU">
      <data key="d0">4833386</data>
    </edge>
    <edge source="RUS" target="MYS">
      <data key="d0">11962</data>
    </edge>
    <edge source="RUS" target="MEX">
      <data key="d0">160857</data>
    </edge>
    <edge source="RUS" target="MDA">
      <data key="d0">15428839</data>
    </edge>
    <edge source="RUS" target="MAR">
      <data key="d0">32543</data>
    </edge>
    <edge source="RUS" target="NLD">
      <data key="d0">1002136</data>
    </edge>
    <edge source="RUS" target="NZL">
      <data key="d0">753642</data>
    </edge>
    <edge source="RUS" target="NOR">
      <data key="d0">51290</data>
    </edge>
    <edge source="RUS" target="POL">
      <data key="d0">479476</data>
    </edge>
    <edge source="RUS" target="PRT">
      <data key="d0">99394</data>
    </edge>
    <edge source="RUS" target="ROU">
      <data key="d0">27074</data>
    </edge>
    <edge source="RUS" target="SRB">
      <data key="d0">32320</data>
    </edge>
    <edge source="RUS" target="IND">
      <data key="d0">16164</data>
    </edge>
    <edge source="RUS" target="SGP">
      <data key="d0">1033265</data>
    </edge>
    <edge source="RUS" target="VNM">
      <data key="d0">942061</data>
    </edge>
    <edge source="RUS" target="ESP">
      <data key="d0">274450</data>
    </edge>
    <edge source="RUS" target="CHE">
      <data key="d0">1519256</data>
    </edge>
    <edge source="RUS" target="ARE">
      <data key="d0">907435</data>
    </edge>
    <edge source="RUS" target="TUR">
      <data key="d0">193060</data>
    </edge>
    <edge source="RUS" target="UKR">
      <data key="d0">19884155</data>
    </edge>
    <edge source="RUS" target="GBR">
      <data key="d0">10318942</data>
    </edge>
    <edge source="RUS" target="TZA">
      <data key="d0">101457</data>
    </edge>
    <edge source="RUS" target="USA">
      <data key="d0">15025675</data>
    </edge>
    <edge source="RUS" target="URY">
      <data key="d0">15226</data>
    </edge>
    <edge source="SAU" target="ALB">
      <data key="d0">36003</data>
    </edge>
    <edge source="SAU" target="CMR">
      <data key="d0">525650</data>
    </edge>
    <edge source="SAU" target="PSE">
      <data key="d0">394171</data>
    </edge>
    <edge source="SAU" target="DEU">
      <data key="d0">64806</data>
    </edge>
    <edge source="SAU" target="JOR">
      <data key="d0">15820972</data>
    </edge>
    <edge source="SAU" target="LBN">
      <data key="d0">2388227</data>
    </edge>
    <edge source="SAU" target="MRT">
      <data key="d0">61072</data>
    </edge>
    <edge source="SAU" target="MAR">
      <data key="d0">344033</data>
    </edge>
    <edge source="SAU" target="OMN">
      <data key="d0">434175</data>
    </edge>
    <edge source="SAU" target="SEN">
      <data key="d0">204819</data>
    </edge>
    <edge source="SAU" target="ESP">
      <data key="d0">107477</data>
    </edge>
    <edge source="SAU" target="ARE">
      <data key="d0">5066082</data>
    </edge>
    <edge source="SAU" target="EGY">
      <data key="d0">263758</data>
    </edge>
    <edge source="SAU" target="GBR">
      <data key="d0">1883646</data>
    </edge>
    <edge source="SAU" target="USA">
      <data key="d0">335232</data>
    </edge>
    <edge source="IND" target="DZA">
      <data key="d0">52257</data>
    </edge>
    <edge source="IND" target="ARG">
      <data key="d0">13933</data>
    </edge>
    <edge source="IND" target="AUS">
      <data key="d0">914985</data>
    </edge>
    <edge source="IND" target="BEL">
      <data key="d0">165801</data>
    </edge>
    <edge source="IND" target="BWA">
      <data key="d0">66099</data>
    </edge>
    <edge source="IND" target="BRA">
      <data key="d0">137372</data>
    </edge>
    <edge source="IND" target="BGR">
      <data key="d0">10555</data>
    </edge>
    <edge source="IND" target="KHM">
      <data key="d0">15770</data>
    </edge>
    <edge source="IND" target="CMR">
      <data key="d0">109386</data>
    </edge>
    <edge source="IND" target="CAN">
      <data key="d0">983433</data>
    </edge>
    <edge source="IND" target="LKA">
      <data key="d0">2326302</data>
    </edge>
    <edge source="IND" target="CHN">
      <data key="d0">2968381</data>
    </edge>
    <edge source="IND" target="BEN">
      <data key="d0">166840</data>
    </edge>
    <edge source="IND" target="ECU">
      <data key="d0">16949</data>
    </edge>
    <edge source="IND" target="EST">
      <data key="d0">41128</data>
    </edge>
    <edge source="IND" target="FRA">
      <data key="d0">3450106</data>
    </edge>
    <edge source="IND" target="DEU">
      <data key="d0">134674</data>
    </edge>
    <edge source="IND" target="GHA">
      <data key="d0">1278813</data>
    </edge>
    <edge source="IND" target="GRC">
      <data key="d0">16958</data>
    </edge>
    <edge source="IND" target="HKG">
      <data key="d0">393759</data>
    </edge>
    <edge source="IND" target="ITA">
      <data key="d0">349140</data>
    </edge>
    <edge source="IND" target="CIV">
      <data key="d0">240661</data>
    </edge>
    <edge source="IND" target="JPN">
      <data key="d0">313010</data>
    </edge>
    <edge source="IND" target="JOR">
      <data key="d0">60471</data>
    </edge>
    <edge source="IND" target="KOR">
      <data key="d0">21246</data>
    </edge>
    <edge source="IND" target="LBN">
      <data key="d0">48907</data>
    </edge>
    <edge source="IND" target="MYS">
      <data key="d0">716211</data>
    </edge>
    <edge source="IND" target="MUS">
      <data key="d0">259247</data>
    </edge>
    <edge source="IND" target="MAR">
      <data key="d0">75641</data>
    </edge>
    <edge source="IND" target="OMN">
      <data key="d0">2273725</data>
    </edge>
    <edge source="IND" target="NAM">
      <data key="d0">27248</data>
    </edge>
    <edge source="IND" target="NLD">
      <data key="d0">6066088</data>
    </edge>
    <edge source="IND" target="NZL">
      <data key="d0">124446</data>
    </edge>
    <edge source="IND" target="NER">
      <data key="d0">10747</data>
    </edge>
    <edge source="IND" target="NOR">
      <data key="d0">21473</data>
    </edge>
    <edge source="IND" target="PAK">
      <data key="d0">96400</data>
    </edge>
    <edge source="IND" target="POL">
      <data key="d0">525620</data>
    </edge>
    <edge source="IND" target="PRT">
      <data key="d0">17792</data>
    </edge>
    <edge source="IND" target="ROU">
      <data key="d0">13808</data>
    </edge>
    <edge source="IND" target="SAU">
      <data key="d0">36370</data>
    </edge>
    <edge source="IND" target="SEN">
      <data key="d0">13009</data>
    </edge>
    <edge source="IND" target="SGP">
      <data key="d0">7638405</data>
    </edge>
    <edge source="IND" target="VNM">
      <data key="d0">508893</data>
    </edge>
    <edge source="IND" target="ZAF">
      <data key="d0">472907</data>
    </edge>
    <edge source="IND" target="ZWE">
      <data key="d0">31170</data>
    </edge>
    <edge source="IND" target="ESP">
      <data key="d0">280854</data>
    </edge>
    <edge source="IND" target="SWE">
      <data key="d0">50983</data>
    </edge>
    <edge source="IND" target="THA">
      <data key="d0">1115472</data>
    </edge>
    <edge source="IND" target="TGO">
      <data key="d0">538077</data>
    </edge>
    <edge source="IND" target="ARE">
      <data key="d0">42979738</data>
    </edge>
    <edge source="IND" target="TUN">
      <data key="d0">62933</data>
    </edge>
    <edge source="IND" target="TUR">
      <data key="d0">113820</data>
    </edge>
    <edge source="IND" target="UGA">
      <data key="d0">48974</data>
    </edge>
    <edge source="IND" target="GBR">
      <data key="d0">1086012</data>
    </edge>
    <edge source="IND" target="TZA">
      <data key="d0">303372</data>
    </edge>
    <edge source="IND" target="USA">
      <data key="d0">2716802</data>
    </edge>
    <edge source="IND" target="BFA">
      <data key="d0">47589</data>
    </edge>
    <edge source="SGP" target="AUS">
      <data key="d0">84166952</data>
    </edge>
    <edge source="SGP" target="BEL">
      <data key="d0">387234</data>
    </edge>
    <edge source="SGP" target="BGR">
      <data key="d0">21111</data>
    </edge>
    <edge source="SGP" target="KHM">
      <data key="d0">22997472</data>
    </edge>
    <edge source="SGP" target="CAN">
      <data key="d0">589464</data>
    </edge>
    <edge source="SGP" target="LKA">
      <data key="d0">1451350</data>
    </edge>
    <edge source="SGP" target="CHL">
      <data key="d0">131891</data>
    </edge>
    <edge source="SGP" target="CHN">
      <data key="d0">203098422</data>
    </edge>
    <edge source="SGP" target="DNK">
      <data key="d0">299223</data>
    </edge>
    <edge source="SGP" target="FIN">
      <data key="d0">165535</data>
    </edge>
    <edge source="SGP" target="FRA">
      <data key="d0">3951942</data>
    </edge>
    <edge source="SGP" target="DEU">
      <data key="d0">465199</data>
    </edge>
    <edge source="SGP" target="GHA">
      <data key="d0">39586</data>
    </edge>
    <edge source="SGP" target="GRC">
      <data key="d0">172750</data>
    </edge>
    <edge source="SGP" target="HKG">
      <data key="d0">79602964</data>
    </edge>
    <edge source="SGP" target="HUN">
      <data key="d0">217243</data>
    </edge>
    <edge source="SGP" target="IDN">
      <data key="d0">89884118</data>
    </edge>
    <edge source="SGP" target="IRL">
      <data key="d0">1275146</data>
    </edge>
    <edge source="SGP" target="ISR">
      <data key="d0">12774</data>
    </edge>
    <edge source="SGP" target="ITA">
      <data key="d0">158312</data>
    </edge>
    <edge source="SGP" target="JPN">
      <data key="d0">116082407</data>
    </edge>
    <edge source="SGP" target="JOR">
      <data key="d0">51922</data>
    </edge>
    <edge source="SGP" target="KOR">
      <data key="d0">34415540</data>
    </edge>
    <edge source="SGP" target="LBN">
      <data key="d0">92338</data>
    </edge>
    <edge source="SGP" target="MDG">
      <data key="d0">24814</data>
    </edge>
    <edge source="SGP" target="MYS">
      <data key="d0">215866878</data>
    </edge>
    <edge source="SGP" target="MUS">
      <data key="d0">193767</data>
    </edge>
    <edge source="SGP" target="OMN">
      <data key="d0">231635</data>
    </edge>
    <edge source="SGP" target="NLD">
      <data key="d0">535672</data>
    </edge>
    <edge source="SGP" target="NZL">
      <data key="d0">4601305</data>
    </edge>
    <edge source="SGP" target="NOR">
      <data key="d0">89161</data>
    </edge>
    <edge source="SGP" target="PAK">
      <data key="d0">201658</data>
    </edge>
    <edge source="SGP" target="PAN">
      <data key="d0">24006</data>
    </edge>
    <edge source="SGP" target="PHL">
      <data key="d0">46969788</data>
    </edge>
    <edge source="SGP" target="RUS">
      <data key="d0">311769</data>
    </edge>
    <edge source="SGP" target="IND">
      <data key="d0">16960112</data>
    </edge>
    <edge source="SGP" target="VNM">
      <data key="d0">186935744</data>
    </edge>
    <edge source="SGP" target="ZAF">
      <data key="d0">71898</data>
    </edge>
    <edge source="SGP" target="ESP">
      <data key="d0">58484</data>
    </edge>
    <edge source="SGP" target="SWE">
      <data key="d0">123452</data>
    </edge>
    <edge source="SGP" target="CHE">
      <data key="d0">305802</data>
    </edge>
    <edge source="SGP" target="THA">
      <data key="d0">108912077</data>
    </edge>
    <edge source="SGP" target="ARE">
      <data key="d0">7135710</data>
    </edge>
    <edge source="SGP" target="TUR">
      <data key="d0">87041</data>
    </edge>
    <edge source="SGP" target="EGY">
      <data key="d0">76894</data>
    </edge>
    <edge source="SGP" target="GBR">
      <data key="d0">6933856</data>
    </edge>
    <edge source="SGP" target="USA">
      <data key="d0">4599732</data>
    </edge>
    <edge source="SGP" target="URY">
      <data key="d0">32230</data>
    </edge>
    <edge source="VNM" target="ALB">
      <data key="d0">47617</data>
    </edge>
    <edge source="VNM" target="AUS">
      <data key="d0">1131826</data>
    </edge>
    <edge source="VNM" target="BEL">
      <data key="d0">241561</data>
    </edge>
    <edge source="VNM" target="BGR">
      <data key="d0">17133</data>
    </edge>
    <edge source="VNM" target="KHM">
      <data key="d0">13862357</data>
    </edge>
    <edge source="VNM" target="CAN">
      <data key="d0">94038</data>
    </edge>
    <edge source="VNM" target="CHN">
      <data key="d0">13365611</data>
    </edge>
    <edge source="VNM" target="CZE">
      <data key="d0">59005</data>
    </edge>
    <edge source="VNM" target="BEN">
      <data key="d0">89458</data>
    </edge>
    <edge source="VNM" target="FRA">
      <data key="d0">300240</data>
    </edge>
    <edge source="VNM" target="GMB">
      <data key="d0">44922</data>
    </edge>
    <edge source="VNM" target="DEU">
      <data key="d0">295520</data>
    </edge>
    <edge source="VNM" target="GHA">
      <data key="d0">361507</data>
    </edge>
    <edge source="VNM" target="HKG">
      <data key="d0">214836</data>
    </edge>
    <edge source="VNM" target="IDN">
      <data key="d0">905753</data>
    </edge>
    <edge source="VNM" target="JPN">
      <data key="d0">7505945</data>
    </edge>
    <edge source="VNM" target="KOR">
      <data key="d0">599232</data>
    </edge>
    <edge source="VNM" target="MYS">
      <data key="d0">1419759</data>
    </edge>
    <edge source="VNM" target="MOZ">
      <data key="d0">16293</data>
    </edge>
    <edge source="VNM" target="NLD">
      <data key="d0">158553</data>
    </edge>
    <edge source="VNM" target="PAK">
      <data key="d0">594045</data>
    </edge>
    <edge source="VNM" target="PAN">
      <data key="d0">139412</data>
    </edge>
    <edge source="VNM" target="PRY">
      <data key="d0">31605</data>
    </edge>
    <edge source="VNM" target="PHL">
      <data key="d0">118801</data>
    </edge>
    <edge source="VNM" target="PRT">
      <data key="d0">236720</data>
    </edge>
    <edge source="VNM" target="RUS">
      <data key="d0">118141</data>
    </edge>
    <edge source="VNM" target="SEN">
      <data key="d0">50400</data>
    </edge>
    <edge source="VNM" target="SGP">
      <data key="d0">7135784</data>
    </edge>
    <edge source="VNM" target="SVK">
      <data key="d0">518729</data>
    </edge>
    <edge source="VNM" target="SVN">
      <data key="d0">91323</data>
    </edge>
    <edge source="VNM" target="ZAF">
      <data key="d0">125433</data>
    </edge>
    <edge source="VNM" target="CHE">
      <data key="d0">19869</data>
    </edge>
    <edge source="VNM" target="THA">
      <data key="d0">1793174</data>
    </edge>
    <edge source="VNM" target="TGO">
      <data key="d0">21513</data>
    </edge>
    <edge source="VNM" target="ARE">
      <data key="d0">2892167</data>
    </edge>
    <edge source="VNM" target="GBR">
      <data key="d0">3046344</data>
    </edge>
    <edge source="VNM" target="USA">
      <data key="d0">887578</data>
    </edge>
    <edge source="SWE" target="ARG">
      <data key="d0">1104911</data>
    </edge>
    <edge source="SWE" target="AUS">
      <data key="d0">7659189</data>
    </edge>
    <edge source="SWE" target="AUT">
      <data key="d0">3409765</data>
    </edge>
    <edge source="SWE" target="BEL">
      <data key="d0">2944720</data>
    </edge>
    <edge source="SWE" target="BOL">
      <data key="d0">395512</data>
    </edge>
    <edge source="SWE" target="BRA">
      <data key="d0">8780925</data>
    </edge>
    <edge source="SWE" target="BGR">
      <data key="d0">1052333</data>
    </edge>
    <edge source="SWE" target="CAN">
      <data key="d0">22080469</data>
    </edge>
    <edge source="SWE" target="CHL">
      <data key="d0">3612056</data>
    </edge>
    <edge source="SWE" target="CHN">
      <data key="d0">991081</data>
    </edge>
    <edge source="SWE" target="COL">
      <data key="d0">946390</data>
    </edge>
    <edge source="SWE" target="CRI">
      <data key="d0">235283</data>
    </edge>
    <edge source="SWE" target="HRV">
      <data key="d0">113830</data>
    </edge>
    <edge source="SWE" target="CZE">
      <data key="d0">2816563</data>
    </edge>
    <edge source="SWE" target="DNK">
      <data key="d0">71559201</data>
    </edge>
    <edge source="SWE" target="ECU">
      <data key="d0">61515</data>
    </edge>
    <edge source="SWE" target="SLV">
      <data key="d0">358577</data>
    </edge>
    <edge source="SWE" target="ETH">
      <data key="d0">138015</data>
    </edge>
    <edge source="SWE" target="EST">
      <data key="d0">6296650</data>
    </edge>
    <edge source="SWE" target="FIN">
      <data key="d0">27695587</data>
    </edge>
    <edge source="SWE" target="FRA">
      <data key="d0">22459025</data>
    </edge>
    <edge source="SWE" target="DEU">
      <data key="d0">75181641</data>
    </edge>
    <edge source="SWE" target="GHA">
      <data key="d0">47582</data>
    </edge>
    <edge source="SWE" target="GRC">
      <data key="d0">13331091</data>
    </edge>
    <edge source="SWE" target="GTM">
      <data key="d0">299296</data>
    </edge>
    <edge source="SWE" target="HND">
      <data key="d0">611210</data>
    </edge>
    <edge source="SWE" target="HKG">
      <data key="d0">1078228</data>
    </edge>
    <edge source="SWE" target="HUN">
      <data key="d0">406685</data>
    </edge>
    <edge source="SWE" target="IRL">
      <data key="d0">24921217</data>
    </edge>
    <edge source="SWE" target="ISR">
      <data key="d0">7273141</data>
    </edge>
    <edge source="SWE" target="ITA">
      <data key="d0">8046552</data>
    </edge>
    <edge source="SWE" target="JAM">
      <data key="d0">294958</data>
    </edge>
    <edge source="SWE" target="JPN">
      <data key="d0">1099259</data>
    </edge>
    <edge source="SWE" target="KAZ">
      <data key="d0">93456</data>
    </edge>
    <edge source="SWE" target="JOR">
      <data key="d0">369618</data>
    </edge>
    <edge source="SWE" target="KOR">
      <data key="d0">1351892</data>
    </edge>
    <edge source="SWE" target="LBN">
      <data key="d0">1553526</data>
    </edge>
    <edge source="SWE" target="LVA">
      <data key="d0">2160267</data>
    </edge>
    <edge source="SWE" target="LTU">
      <data key="d0">3568417</data>
    </edge>
    <edge source="SWE" target="MYS">
      <data key="d0">249479</data>
    </edge>
    <edge source="SWE" target="MEX">
      <data key="d0">17879153</data>
    </edge>
    <edge source="SWE" target="MAR">
      <data key="d0">2128590</data>
    </edge>
    <edge source="SWE" target="NLD">
      <data key="d0">2623999</data>
    </edge>
    <edge source="SWE" target="NZL">
      <data key="d0">1972698</data>
    </edge>
    <edge source="SWE" target="NOR">
      <data key="d0">33858034</data>
    </edge>
    <edge source="SWE" target="PAN">
      <data key="d0">2049724</data>
    </edge>
    <edge source="SWE" target="PRY">
      <data key="d0">1027754</data>
    </edge>
    <edge source="SWE" target="PER">
      <data key="d0">691128</data>
    </edge>
    <edge source="SWE" target="POL">
      <data key="d0">9297102</data>
    </edge>
    <edge source="SWE" target="PRT">
      <data key="d0">2174595</data>
    </edge>
    <edge source="SWE" target="ROU">
      <data key="d0">1675242</data>
    </edge>
    <edge source="SWE" target="RUS">
      <data key="d0">502770</data>
    </edge>
    <edge source="SWE" target="IND">
      <data key="d0">536288</data>
    </edge>
    <edge source="SWE" target="SGP">
      <data key="d0">5956870</data>
    </edge>
    <edge source="SWE" target="SVK">
      <data key="d0">163910</data>
    </edge>
    <edge source="SWE" target="SVN">
      <data key="d0">587025</data>
    </edge>
    <edge source="SWE" target="ZAF">
      <data key="d0">1835997</data>
    </edge>
    <edge source="SWE" target="ESP">
      <data key="d0">22806167</data>
    </edge>
    <edge source="SWE" target="CHE">
      <data key="d0">4469197</data>
    </edge>
    <edge source="SWE" target="THA">
      <data key="d0">666022</data>
    </edge>
    <edge source="SWE" target="ARE">
      <data key="d0">3485082</data>
    </edge>
    <edge source="SWE" target="TUR">
      <data key="d0">2064708</data>
    </edge>
    <edge source="SWE" target="UKR">
      <data key="d0">135124</data>
    </edge>
    <edge source="SWE" target="GBR">
      <data key="d0">27027725</data>
    </edge>
    <edge source="SWE" target="USA">
      <data key="d0">342992489</data>
    </edge>
    <edge source="SWE" target="URY">
      <data key="d0">834269</data>
    </edge>
    <edge source="THA" target="ALB">
      <data key="d0">176408</data>
    </edge>
    <edge source="THA" target="AZE">
      <data key="d0">90588</data>
    </edge>
    <edge source="THA" target="AUS">
      <data key="d0">3727824</data>
    </edge>
    <edge source="THA" target="AUT">
      <data key="d0">44492</data>
    </edge>
    <edge source="THA" target="BEL">
      <data key="d0">415417</data>
    </edge>
    <edge source="THA" target="BRA">
      <data key="d0">18414</data>
    </edge>
    <edge source="THA" target="KHM">
      <data key="d0">78949533</data>
    </edge>
    <edge source="THA" target="CMR">
      <data key="d0">69007</data>
    </edge>
    <edge source="THA" target="CAN">
      <data key="d0">843732</data>
    </edge>
    <edge source="THA" target="LKA">
      <data key="d0">24908</data>
    </edge>
    <edge source="THA" target="CHL">
      <data key="d0">83443</data>
    </edge>
    <edge source="THA" target="CHN">
      <data key="d0">2678263</data>
    </edge>
    <edge source="THA" target="COL">
      <data key="d0">58603</data>
    </edge>
    <edge source="THA" target="CZE">
      <data key="d0">22620</data>
    </edge>
    <edge source="THA" target="BEN">
      <data key="d0">58231</data>
    </edge>
    <edge source="THA" target="DNK">
      <data key="d0">156518</data>
    </edge>
    <edge source="THA" target="FIN">
      <data key="d0">97968</data>
    </edge>
    <edge source="THA" target="FRA">
      <data key="d0">799371</data>
    </edge>
    <edge source="THA" target="GEO">
      <data key="d0">31324</data>
    </edge>
    <edge source="THA" target="DEU">
      <data key="d0">377194</data>
    </edge>
    <edge source="THA" target="GHA">
      <data key="d0">3893894</data>
    </edge>
    <edge source="THA" target="GRC">
      <data key="d0">282565</data>
    </edge>
    <edge source="THA" target="HKG">
      <data key="d0">3403523</data>
    </edge>
    <edge source="THA" target="HUN">
      <data key="d0">122933</data>
    </edge>
    <edge source="THA" target="IDN">
      <data key="d0">12345210</data>
    </edge>
    <edge source="THA" target="IRL">
      <data key="d0">43186</data>
    </edge>
    <edge source="THA" target="ISR">
      <data key="d0">381200</data>
    </edge>
    <edge source="THA" target="ITA">
      <data key="d0">108414</data>
    </edge>
    <edge source="THA" target="CIV">
      <data key="d0">40715</data>
    </edge>
    <edge source="THA" target="JAM">
      <data key="d0">50604</data>
    </edge>
    <edge source="THA" target="JPN">
      <data key="d0">8481373</data>
    </edge>
    <edge source="THA" target="JOR">
      <data key="d0">362489</data>
    </edge>
    <edge source="THA" target="KOR">
      <data key="d0">418303</data>
    </edge>
    <edge source="THA" target="LTU">
      <data key="d0">47089</data>
    </edge>
    <edge source="THA" target="MDG">
      <data key="d0">50241</data>
    </edge>
    <edge source="THA" target="MYS">
      <data key="d0">22752671</data>
    </edge>
    <edge source="THA" target="MRT">
      <data key="d0">10211</data>
    </edge>
    <edge source="THA" target="MUS">
      <data key="d0">93872</data>
    </edge>
    <edge source="THA" target="MOZ">
      <data key="d0">22994</data>
    </edge>
    <edge source="THA" target="OMN">
      <data key="d0">98948</data>
    </edge>
    <edge source="THA" target="NLD">
      <data key="d0">1161455</data>
    </edge>
    <edge source="THA" target="NZL">
      <data key="d0">418778</data>
    </edge>
    <edge source="THA" target="NER">
      <data key="d0">34338</data>
    </edge>
    <edge source="THA" target="NOR">
      <data key="d0">72211</data>
    </edge>
    <edge source="THA" target="PAK">
      <data key="d0">6097524</data>
    </edge>
    <edge source="THA" target="PRY">
      <data key="d0">19412</data>
    </edge>
    <edge source="THA" target="PHL">
      <data key="d0">2762383</data>
    </edge>
    <edge source="THA" target="ROU">
      <data key="d0">17062</data>
    </edge>
    <edge source="THA" target="RUS">
      <data key="d0">79610</data>
    </edge>
    <edge source="THA" target="SAU">
      <data key="d0">540421</data>
    </edge>
    <edge source="THA" target="SEN">
      <data key="d0">30564</data>
    </edge>
    <edge source="THA" target="SRB">
      <data key="d0">21206</data>
    </edge>
    <edge source="THA" target="IND">
      <data key="d0">327326</data>
    </edge>
    <edge source="THA" target="SGP">
      <data key="d0">36938092</data>
    </edge>
    <edge source="THA" target="SVK">
      <data key="d0">68689</data>
    </edge>
    <edge source="THA" target="VNM">
      <data key="d0">49594630</data>
    </edge>
    <edge source="THA" target="ZAF">
      <data key="d0">110622</data>
    </edge>
    <edge source="THA" target="ESP">
      <data key="d0">80218</data>
    </edge>
    <edge source="THA" target="SWE">
      <data key="d0">1215169</data>
    </edge>
    <edge source="THA" target="CHE">
      <data key="d0">919508</data>
    </edge>
    <edge source="THA" target="TGO">
      <data key="d0">31150</data>
    </edge>
    <edge source="THA" target="ARE">
      <data key="d0">5540175</data>
    </edge>
    <edge source="THA" target="TUR">
      <data key="d0">63667</data>
    </edge>
    <edge source="THA" target="UGA">
      <data key="d0">63005</data>
    </edge>
    <edge source="THA" target="EGY">
      <data key="d0">46891</data>
    </edge>
    <edge source="THA" target="GBR">
      <data key="d0">3822599</data>
    </edge>
    <edge source="THA" target="TZA">
      <data key="d0">170546</data>
    </edge>
    <edge source="THA" target="USA">
      <data key="d0">6825015</data>
    </edge>
    <edge source="THA" target="URY">
      <data key="d0">77621</data>
    </edge>
    <edge source="TGO" target="BEN">
      <data key="d0">6272211</data>
    </edge>
    <edge source="TGO" target="DNK">
      <data key="d0">25733</data>
    </edge>
    <edge source="TGO" target="FRA">
      <data key="d0">118455</data>
    </edge>
    <edge source="TGO" target="GHA">
      <data key="d0">2669658</data>
    </edge>
    <edge source="TGO" target="CIV">
      <data key="d0">2104670</data>
    </edge>
    <edge source="TGO" target="NER">
      <data key="d0">421762</data>
    </edge>
    <edge source="TGO" target="SEN">
      <data key="d0">613474</data>
    </edge>
    <edge source="TGO" target="BFA">
      <data key="d0">2926894</data>
    </edge>
    <edge source="TUR" target="ALB">
      <data key="d0">320426</data>
    </edge>
    <edge source="TUR" target="DZA">
      <data key="d0">331933</data>
    </edge>
    <edge source="TUR" target="AZE">
      <data key="d0">6230295</data>
    </edge>
    <edge source="TUR" target="ARG">
      <data key="d0">44056</data>
    </edge>
    <edge source="TUR" target="AUS">
      <data key="d0">610945</data>
    </edge>
    <edge source="TUR" target="AUT">
      <data key="d0">2630696</data>
    </edge>
    <edge source="TUR" target="BEL">
      <data key="d0">3267365</data>
    </edge>
    <edge source="TUR" target="BGR">
      <data key="d0">513454</data>
    </edge>
    <edge source="TUR" target="CMR">
      <data key="d0">28540</data>
    </edge>
    <edge source="TUR" target="CAN">
      <data key="d0">2314342</data>
    </edge>
    <edge source="TUR" target="CHL">
      <data key="d0">47019</data>
    </edge>
    <edge source="TUR" target="CHN">
      <data key="d0">133365</data>
    </edge>
    <edge source="TUR" target="CRI">
      <data key="d0">28214</data>
    </edge>
    <edge source="TUR" target="BEN">
      <data key="d0">207858</data>
    </edge>
    <edge source="TUR" target="DNK">
      <data key="d0">2684074</data>
    </edge>
    <edge source="TUR" target="SLV">
      <data key="d0">111565</data>
    </edge>
    <edge source="TUR" target="FIN">
      <data key="d0">53165</data>
    </edge>
    <edge source="TUR" target="FRA">
      <data key="d0">3019050</data>
    </edge>
    <edge source="TUR" target="GEO">
      <data key="d0">1127481</data>
    </edge>
    <edge source="TUR" target="GMB">
      <data key="d0">596538</data>
    </edge>
    <edge source="TUR" target="PSE">
      <data key="d0">166644</data>
    </edge>
    <edge source="TUR" target="DEU">
      <data key="d0">26078924</data>
    </edge>
    <edge source="TUR" target="GHA">
      <data key="d0">54145</data>
    </edge>
    <edge source="TUR" target="GRC">
      <data key="d0">2256977</data>
    </edge>
    <edge source="TUR" target="HND">
      <data key="d0">98143</data>
    </edge>
    <edge source="TUR" target="HKG">
      <data key="d0">24678</data>
    </edge>
    <edge source="TUR" target="HUN">
      <data key="d0">33731</data>
    </edge>
    <edge source="TUR" target="IRL">
      <data key="d0">269413</data>
    </edge>
    <edge source="TUR" target="ISR">
      <data key="d0">1705836</data>
    </edge>
    <edge source="TUR" target="ITA">
      <data key="d0">124554</data>
    </edge>
    <edge source="TUR" target="CIV">
      <data key="d0">822335</data>
    </edge>
    <edge source="TUR" target="JPN">
      <data key="d0">471029</data>
    </edge>
    <edge source="TUR" target="KAZ">
      <data key="d0">124118</data>
    </edge>
    <edge source="TUR" target="JOR">
      <data key="d0">102709</data>
    </edge>
    <edge source="TUR" target="KOR">
      <data key="d0">15325</data>
    </edge>
    <edge source="TUR" target="LBN">
      <data key="d0">1918124</data>
    </edge>
    <edge source="TUR" target="LVA">
      <data key="d0">20760</data>
    </edge>
    <edge source="TUR" target="LTU">
      <data key="d0">261618</data>
    </edge>
    <edge source="TUR" target="MDG">
      <data key="d0">27446</data>
    </edge>
    <edge source="TUR" target="MWI">
      <data key="d0">40890</data>
    </edge>
    <edge source="TUR" target="MYS">
      <data key="d0">21965</data>
    </edge>
    <edge source="TUR" target="MRT">
      <data key="d0">21189</data>
    </edge>
    <edge source="TUR" target="MAR">
      <data key="d0">149353</data>
    </edge>
    <edge source="TUR" target="OMN">
      <data key="d0">861710</data>
    </edge>
    <edge source="TUR" target="NAM">
      <data key="d0">63492</data>
    </edge>
    <edge source="TUR" target="NLD">
      <data key="d0">2627685</data>
    </edge>
    <edge source="TUR" target="NZL">
      <data key="d0">19765</data>
    </edge>
    <edge source="TUR" target="NER">
      <data key="d0">52320</data>
    </edge>
    <edge source="TUR" target="NOR">
      <data key="d0">27718</data>
    </edge>
    <edge source="TUR" target="PAK">
      <data key="d0">146254</data>
    </edge>
    <edge source="TUR" target="PAN">
      <data key="d0">39174</data>
    </edge>
    <edge source="TUR" target="PHL">
      <data key="d0">54153</data>
    </edge>
    <edge source="TUR" target="ROU">
      <data key="d0">229979</data>
    </edge>
    <edge source="TUR" target="RUS">
      <data key="d0">361585</data>
    </edge>
    <edge source="TUR" target="SAU">
      <data key="d0">903050</data>
    </edge>
    <edge source="TUR" target="SEN">
      <data key="d0">92453</data>
    </edge>
    <edge source="TUR" target="SRB">
      <data key="d0">608191</data>
    </edge>
    <edge source="TUR" target="IND">
      <data key="d0">14742</data>
    </edge>
    <edge source="TUR" target="SGP">
      <data key="d0">205684</data>
    </edge>
    <edge source="TUR" target="SVK">
      <data key="d0">18318</data>
    </edge>
    <edge source="TUR" target="VNM">
      <data key="d0">42696</data>
    </edge>
    <edge source="TUR" target="ZAF">
      <data key="d0">95398</data>
    </edge>
    <edge source="TUR" target="ESP">
      <data key="d0">143455</data>
    </edge>
    <edge source="TUR" target="SWE">
      <data key="d0">225715</data>
    </edge>
    <edge source="TUR" target="CHE">
      <data key="d0">1107881</data>
    </edge>
    <edge source="TUR" target="TGO">
      <data key="d0">72470</data>
    </edge>
    <edge source="TUR" target="ARE">
      <data key="d0">5712912</data>
    </edge>
    <edge source="TUR" target="TUN">
      <data key="d0">191715</data>
    </edge>
    <edge source="TUR" target="UGA">
      <data key="d0">2081272</data>
    </edge>
    <edge source="TUR" target="MKD">
      <data key="d0">134476</data>
    </edge>
    <edge source="TUR" target="EGY">
      <data key="d0">78686</data>
    </edge>
    <edge source="TUR" target="GBR">
      <data key="d0">8714716</data>
    </edge>
    <edge source="TUR" target="USA">
      <data key="d0">1699956</data>
    </edge>
    <edge source="TUR" target="URY">
      <data key="d0">10956</data>
    </edge>
    <edge source="UKR" target="AZE">
      <data key="d0">4277314</data>
    </edge>
    <edge source="UKR" target="AUS">
      <data key="d0">99056</data>
    </edge>
    <edge source="UKR" target="ARM">
      <data key="d0">7221510</data>
    </edge>
    <edge source="UKR" target="BEL">
      <data key="d0">1428902</data>
    </edge>
    <edge source="UKR" target="BGR">
      <data key="d0">111754</data>
    </edge>
    <edge source="UKR" target="BLR">
      <data key="d0">29401129</data>
    </edge>
    <edge source="UKR" target="CAN">
      <data key="d0">399806</data>
    </edge>
    <edge source="UKR" target="CHL">
      <data key="d0">162081</data>
    </edge>
    <edge source="UKR" target="CHN">
      <data key="d0">363588</data>
    </edge>
    <edge source="UKR" target="CZE">
      <data key="d0">293437</data>
    </edge>
    <edge source="UKR" target="EST">
      <data key="d0">3464739</data>
    </edge>
    <edge source="UKR" target="FIN">
      <data key="d0">25832</data>
    </edge>
    <edge source="UKR" target="FRA">
      <data key="d0">35378</data>
    </edge>
    <edge source="UKR" target="GEO">
      <data key="d0">13481676</data>
    </edge>
    <edge source="UKR" target="DEU">
      <data key="d0">9085769</data>
    </edge>
    <edge source="UKR" target="GRC">
      <data key="d0">805935</data>
    </edge>
    <edge source="UKR" target="HUN">
      <data key="d0">20318</data>
    </edge>
    <edge source="UKR" target="IRL">
      <data key="d0">13095</data>
    </edge>
    <edge source="UKR" target="ISR">
      <data key="d0">3465769</data>
    </edge>
    <edge source="UKR" target="ITA">
      <data key="d0">381050</data>
    </edge>
    <edge source="UKR" target="KAZ">
      <data key="d0">8373356</data>
    </edge>
    <edge source="UKR" target="JOR">
      <data key="d0">91131</data>
    </edge>
    <edge source="UKR" target="KOR">
      <data key="d0">41965</data>
    </edge>
    <edge source="UKR" target="KGZ">
      <data key="d0">3833870</data>
    </edge>
    <edge source="UKR" target="LBN">
      <data key="d0">115669</data>
    </edge>
    <edge source="UKR" target="LVA">
      <data key="d0">4035462</data>
    </edge>
    <edge source="UKR" target="LTU">
      <data key="d0">2003162</data>
    </edge>
    <edge source="UKR" target="MDA">
      <data key="d0">27936220</data>
    </edge>
    <edge source="UKR" target="NLD">
      <data key="d0">29369</data>
    </edge>
    <edge source="UKR" target="NZL">
      <data key="d0">14109</data>
    </edge>
    <edge source="UKR" target="PAK">
      <data key="d0">151599</data>
    </edge>
    <edge source="UKR" target="PAN">
      <data key="d0">55239</data>
    </edge>
    <edge source="UKR" target="POL">
      <data key="d0">4732195</data>
    </edge>
    <edge source="UKR" target="ROU">
      <data key="d0">48494</data>
    </edge>
    <edge source="UKR" target="RUS">
      <data key="d0">268685338</data>
    </edge>
    <edge source="UKR" target="IND">
      <data key="d0">20033</data>
    </edge>
    <edge source="UKR" target="SGP">
      <data key="d0">122693</data>
    </edge>
    <edge source="UKR" target="SVK">
      <data key="d0">1622800</data>
    </edge>
    <edge source="UKR" target="VNM">
      <data key="d0">330667</data>
    </edge>
    <edge source="UKR" target="SVN">
      <data key="d0">126961</data>
    </edge>
    <edge source="UKR" target="ESP">
      <data key="d0">451321</data>
    </edge>
    <edge source="UKR" target="SWE">
      <data key="d0">44394</data>
    </edge>
    <edge source="UKR" target="CHE">
      <data key="d0">114006</data>
    </edge>
    <edge source="UKR" target="THA">
      <data key="d0">57839</data>
    </edge>
    <edge source="UKR" target="ARE">
      <data key="d0">17807</data>
    </edge>
    <edge source="UKR" target="TUR">
      <data key="d0">885410</data>
    </edge>
    <edge source="UKR" target="GBR">
      <data key="d0">676208</data>
    </edge>
    <edge source="UKR" target="USA">
      <data key="d0">2275115</data>
    </edge>
    <edge source="TZA" target="AUS">
      <data key="d0">19000</data>
    </edge>
    <edge source="TZA" target="BDI">
      <data key="d0">23485</data>
    </edge>
    <edge source="TZA" target="MOZ">
      <data key="d0">194439</data>
    </edge>
    <edge source="TZA" target="CHE">
      <data key="d0">15515</data>
    </edge>
    <edge source="TZA" target="UGA">
      <data key="d0">1966870</data>
    </edge>
    <edge source="BFA" target="CIV">
      <data key="d0">1816068</data>
    </edge>
    <edge source="BFA" target="NIC">
      <data key="d0">14913</data>
    </edge>
    <edge source="BFA" target="NER">
      <data key="d0">1017046</data>
    </edge>
    <edge source="BFA" target="TGO">
      <data key="d0">11160</data>
    </edge>
    <edge source="URY" target="ARG">
      <data key="d0">230809</data>
    </edge>
    <edge source="URY" target="AUS">
      <data key="d0">21054</data>
    </edge>
    <edge source="URY" target="BEL">
      <data key="d0">121032</data>
    </edge>
    <edge source="URY" target="BRA">
      <data key="d0">5385781</data>
    </edge>
    <edge source="URY" target="BLR">
      <data key="d0">40200</data>
    </edge>
    <edge source="URY" target="CAN">
      <data key="d0">343571</data>
    </edge>
    <edge source="URY" target="CHN">
      <data key="d0">19656</data>
    </edge>
    <edge source="URY" target="COL">
      <data key="d0">95929</data>
    </edge>
    <edge source="URY" target="CRI">
      <data key="d0">20300</data>
    </edge>
    <edge source="URY" target="CZE">
      <data key="d0">77394</data>
    </edge>
    <edge source="URY" target="DNK">
      <data key="d0">34369</data>
    </edge>
    <edge source="URY" target="FIN">
      <data key="d0">26892</data>
    </edge>
    <edge source="URY" target="FRA">
      <data key="d0">193534</data>
    </edge>
    <edge source="URY" target="DEU">
      <data key="d0">145075</data>
    </edge>
    <edge source="URY" target="HND">
      <data key="d0">12196</data>
    </edge>
    <edge source="URY" target="JPN">
      <data key="d0">22410</data>
    </edge>
    <edge source="URY" target="KOR">
      <data key="d0">23715</data>
    </edge>
    <edge source="URY" target="MEX">
      <data key="d0">357073</data>
    </edge>
    <edge source="URY" target="NLD">
      <data key="d0">56753</data>
    </edge>
    <edge source="URY" target="NOR">
      <data key="d0">21785</data>
    </edge>
    <edge source="URY" target="PAN">
      <data key="d0">17163</data>
    </edge>
    <edge source="URY" target="PRY">
      <data key="d0">108982</data>
    </edge>
    <edge source="URY" target="PER">
      <data key="d0">28424</data>
    </edge>
    <edge source="URY" target="POL">
      <data key="d0">326530</data>
    </edge>
    <edge source="URY" target="PRT">
      <data key="d0">36753</data>
    </edge>
    <edge source="URY" target="RUS">
      <data key="d0">246504</data>
    </edge>
    <edge source="URY" target="ESP">
      <data key="d0">76363</data>
    </edge>
    <edge source="URY" target="SWE">
      <data key="d0">115850</data>
    </edge>
    <edge source="URY" target="CHE">
      <data key="d0">15029</data>
    </edge>
    <edge source="URY" target="GBR">
      <data key="d0">163650</data>
    </edge>
    <edge source="URY" target="USA">
      <data key="d0">1010357</data>
    </edge>
    <edge source="ARM" target="AUS">
      <data key="d0">11161</data>
    </edge>
    <edge source="ARM" target="BGR">
      <data key="d0">420578</data>
    </edge>
    <edge source="ARM" target="BLR">
      <data key="d0">3773573</data>
    </edge>
    <edge source="ARM" target="CAN">
      <data key="d0">22139</data>
    </edge>
    <edge source="ARM" target="EST">
      <data key="d0">37954</data>
    </edge>
    <edge source="ARM" target="FRA">
      <data key="d0">42844</data>
    </edge>
    <edge source="ARM" target="GEO">
      <data key="d0">637238</data>
    </edge>
    <edge source="ARM" target="DEU">
      <data key="d0">566974</data>
    </edge>
    <edge source="ARM" target="HUN">
      <data key="d0">49550</data>
    </edge>
    <edge source="ARM" target="JPN">
      <data key="d0">21798</data>
    </edge>
    <edge source="ARM" target="KAZ">
      <data key="d0">973567</data>
    </edge>
    <edge source="ARM" target="JOR">
      <data key="d0">26192</data>
    </edge>
    <edge source="ARM" target="KOR">
      <data key="d0">17140</data>
    </edge>
    <edge source="ARM" target="KGZ">
      <data key="d0">28130</data>
    </edge>
    <edge source="ARM" target="LBN">
      <data key="d0">32270</data>
    </edge>
    <edge source="ARM" target="LVA">
      <data key="d0">712779</data>
    </edge>
    <edge source="ARM" target="LTU">
      <data key="d0">123149</data>
    </edge>
    <edge source="ARM" target="MDA">
      <data key="d0">11028</data>
    </edge>
    <edge source="ARM" target="POL">
      <data key="d0">126680</data>
    </edge>
    <edge source="ARM" target="RUS">
      <data key="d0">61842330</data>
    </edge>
    <edge source="ARM" target="SAU">
      <data key="d0">12936</data>
    </edge>
    <edge source="ARM" target="SGP">
      <data key="d0">32017</data>
    </edge>
    <edge source="ARM" target="UKR">
      <data key="d0">5704973</data>
    </edge>
    <edge source="ARM" target="USA">
      <data key="d0">2840535</data>
    </edge>
    <edge source="GEO" target="AZE">
      <data key="d0">17403931</data>
    </edge>
    <edge source="GEO" target="AUT">
      <data key="d0">11103</data>
    </edge>
    <edge source="GEO" target="ARM">
      <data key="d0">4479511</data>
    </edge>
    <edge source="GEO" target="BEL">
      <data key="d0">209560</data>
    </edge>
    <edge source="GEO" target="BGR">
      <data key="d0">34894</data>
    </edge>
    <edge source="GEO" target="BLR">
      <data key="d0">10555608</data>
    </edge>
    <edge source="GEO" target="CAN">
      <data key="d0">397163</data>
    </edge>
    <edge source="GEO" target="CHN">
      <data key="d0">544681</data>
    </edge>
    <edge source="GEO" target="CZE">
      <data key="d0">165252</data>
    </edge>
    <edge source="GEO" target="EST">
      <data key="d0">602719</data>
    </edge>
    <edge source="GEO" target="FIN">
      <data key="d0">45749</data>
    </edge>
    <edge source="GEO" target="FRA">
      <data key="d0">32626</data>
    </edge>
    <edge source="GEO" target="DEU">
      <data key="d0">569824</data>
    </edge>
    <edge source="GEO" target="GRC">
      <data key="d0">219032</data>
    </edge>
    <edge source="GEO" target="HKG">
      <data key="d0">93433</data>
    </edge>
    <edge source="GEO" target="IRL">
      <data key="d0">249166</data>
    </edge>
    <edge source="GEO" target="ISR">
      <data key="d0">1014004</data>
    </edge>
    <edge source="GEO" target="ITA">
      <data key="d0">147670</data>
    </edge>
    <edge source="GEO" target="JPN">
      <data key="d0">194277</data>
    </edge>
    <edge source="GEO" target="KAZ">
      <data key="d0">10907469</data>
    </edge>
    <edge source="GEO" target="KOR">
      <data key="d0">57999</data>
    </edge>
    <edge source="GEO" target="KGZ">
      <data key="d0">1423583</data>
    </edge>
    <edge source="GEO" target="LVA">
      <data key="d0">1446325</data>
    </edge>
    <edge source="GEO" target="LTU">
      <data key="d0">4152479</data>
    </edge>
    <edge source="GEO" target="MDA">
      <data key="d0">1262982</data>
    </edge>
    <edge source="GEO" target="NLD">
      <data key="d0">3336473</data>
    </edge>
    <edge source="GEO" target="PAN">
      <data key="d0">420769</data>
    </edge>
    <edge source="GEO" target="POL">
      <data key="d0">1849455</data>
    </edge>
    <edge source="GEO" target="PRT">
      <data key="d0">844647</data>
    </edge>
    <edge source="GEO" target="RUS">
      <data key="d0">132984</data>
    </edge>
    <edge source="GEO" target="SGP">
      <data key="d0">89662</data>
    </edge>
    <edge source="GEO" target="SVK">
      <data key="d0">95448</data>
    </edge>
    <edge source="GEO" target="SVN">
      <data key="d0">1060991</data>
    </edge>
    <edge source="GEO" target="ESP">
      <data key="d0">297466</data>
    </edge>
    <edge source="GEO" target="SWE">
      <data key="d0">144737</data>
    </edge>
    <edge source="GEO" target="CHE">
      <data key="d0">898022</data>
    </edge>
    <edge source="GEO" target="ARE">
      <data key="d0">93876</data>
    </edge>
    <edge source="GEO" target="TUR">
      <data key="d0">113283</data>
    </edge>
    <edge source="GEO" target="UKR">
      <data key="d0">53259033</data>
    </edge>
    <edge source="GEO" target="GBR">
      <data key="d0">854297</data>
    </edge>
    <edge source="GEO" target="USA">
      <data key="d0">2621544</data>
    </edge>
    <edge source="KGZ" target="CHN">
      <data key="d0">38579</data>
    </edge>
    <edge source="KGZ" target="KAZ">
      <data key="d0">3505745</data>
    </edge>
    <edge source="KGZ" target="RUS">
      <data key="d0">77413</data>
    </edge>
    <edge source="KGZ" target="ARE">
      <data key="d0">53644</data>
    </edge>
    <edge source="MDA" target="AZE">
      <data key="d0">161246</data>
    </edge>
    <edge source="MDA" target="AUS">
      <data key="d0">76019</data>
    </edge>
    <edge source="MDA" target="BEL">
      <data key="d0">175212</data>
    </edge>
    <edge source="MDA" target="BGR">
      <data key="d0">41146</data>
    </edge>
    <edge source="MDA" target="BLR">
      <data key="d0">44068859</data>
    </edge>
    <edge source="MDA" target="CAN">
      <data key="d0">88551</data>
    </edge>
    <edge source="MDA" target="CHN">
      <data key="d0">387388</data>
    </edge>
    <edge source="MDA" target="HRV">
      <data key="d0">16858</data>
    </edge>
    <edge source="MDA" target="CZE">
      <data key="d0">3492020</data>
    </edge>
    <edge source="MDA" target="DNK">
      <data key="d0">125799</data>
    </edge>
    <edge source="MDA" target="EST">
      <data key="d0">560606</data>
    </edge>
    <edge source="MDA" target="GEO">
      <data key="d0">3673336</data>
    </edge>
    <edge source="MDA" target="DEU">
      <data key="d0">3625313</data>
    </edge>
    <edge source="MDA" target="GHA">
      <data key="d0">94514</data>
    </edge>
    <edge source="MDA" target="GRC">
      <data key="d0">243474</data>
    </edge>
    <edge source="MDA" target="IRL">
      <data key="d0">37269</data>
    </edge>
    <edge source="MDA" target="ISR">
      <data key="d0">465025</data>
    </edge>
    <edge source="MDA" target="ITA">
      <data key="d0">64387</data>
    </edge>
    <edge source="MDA" target="JPN">
      <data key="d0">52993</data>
    </edge>
    <edge source="MDA" target="KAZ">
      <data key="d0">15171261</data>
    </edge>
    <edge source="MDA" target="KOR">
      <data key="d0">14720</data>
    </edge>
    <edge source="MDA" target="KGZ">
      <data key="d0">1993612</data>
    </edge>
    <edge source="MDA" target="LVA">
      <data key="d0">639075</data>
    </edge>
    <edge source="MDA" target="LTU">
      <data key="d0">901949</data>
    </edge>
    <edge source="MDA" target="NOR">
      <data key="d0">11626</data>
    </edge>
    <edge source="MDA" target="POL">
      <data key="d0">9381878</data>
    </edge>
    <edge source="MDA" target="ROU">
      <data key="d0">3735831</data>
    </edge>
    <edge source="MDA" target="RUS">
      <data key="d0">52283485</data>
    </edge>
    <edge source="MDA" target="SRB">
      <data key="d0">12592</data>
    </edge>
    <edge source="MDA" target="SVK">
      <data key="d0">230589</data>
    </edge>
    <edge source="MDA" target="SWE">
      <data key="d0">113499</data>
    </edge>
    <edge source="MDA" target="CHE">
      <data key="d0">187007</data>
    </edge>
    <edge source="MDA" target="UKR">
      <data key="d0">13588854</data>
    </edge>
    <edge source="MDA" target="GBR">
      <data key="d0">535466</data>
    </edge>
    <edge source="MDA" target="USA">
      <data key="d0">1839568</data>
    </edge>
    <edge source="MAR" target="BEL">
      <data key="d0">913952</data>
    </edge>
    <edge source="MAR" target="CAN">
      <data key="d0">31052</data>
    </edge>
    <edge source="MAR" target="CHN">
      <data key="d0">55986</data>
    </edge>
    <edge source="MAR" target="FIN">
      <data key="d0">41720</data>
    </edge>
    <edge source="MAR" target="FRA">
      <data key="d0">8277547</data>
    </edge>
    <edge source="MAR" target="GMB">
      <data key="d0">142858</data>
    </edge>
    <edge source="MAR" target="DEU">
      <data key="d0">17078</data>
    </edge>
    <edge source="MAR" target="GHA">
      <data key="d0">809888</data>
    </edge>
    <edge source="MAR" target="CIV">
      <data key="d0">430447</data>
    </edge>
    <edge source="MAR" target="JPN">
      <data key="d0">17087</data>
    </edge>
    <edge source="MAR" target="MRT">
      <data key="d0">3731849</data>
    </edge>
    <edge source="MAR" target="NLD">
      <data key="d0">208858</data>
    </edge>
    <edge source="MAR" target="SAU">
      <data key="d0">55961</data>
    </edge>
    <edge source="MAR" target="SEN">
      <data key="d0">326330</data>
    </edge>
    <edge source="MAR" target="ESP">
      <data key="d0">397422</data>
    </edge>
    <edge source="MAR" target="CHE">
      <data key="d0">24752</data>
    </edge>
    <edge source="MAR" target="TUN">
      <data key="d0">46550</data>
    </edge>
    <edge source="MAR" target="TUR">
      <data key="d0">92257</data>
    </edge>
    <edge source="MAR" target="GBR">
      <data key="d0">235805</data>
    </edge>
    <edge source="MAR" target="USA">
      <data key="d0">139501</data>
    </edge>
    <edge source="OMN" target="CMR">
      <data key="d0">86864</data>
    </edge>
    <edge source="OMN" target="JOR">
      <data key="d0">100486</data>
    </edge>
    <edge source="OMN" target="NLD">
      <data key="d0">116564</data>
    </edge>
    <edge source="OMN" target="IND">
      <data key="d0">23352</data>
    </edge>
    <edge source="OMN" target="VNM">
      <data key="d0">12484</data>
    </edge>
    <edge source="OMN" target="ARE">
      <data key="d0">4707525</data>
    </edge>
    <edge source="PAK" target="AUS">
      <data key="d0">20915</data>
    </edge>
    <edge source="PAK" target="CAN">
      <data key="d0">46251</data>
    </edge>
    <edge source="PAK" target="IRL">
      <data key="d0">13892</data>
    </edge>
    <edge source="PAK" target="KOR">
      <data key="d0">45657</data>
    </edge>
    <edge source="PAK" target="ZAF">
      <data key="d0">42289</data>
    </edge>
    <edge source="PAK" target="ARE">
      <data key="d0">23203</data>
    </edge>
    <edge source="PAK" target="GBR">
      <data key="d0">51055</data>
    </edge>
    <edge source="PAK" target="USA">
      <data key="d0">240223</data>
    </edge>
    <edge source="UGA" target="ARG">
      <data key="d0">10250</data>
    </edge>
    <edge source="UGA" target="AUT">
      <data key="d0">51511</data>
    </edge>
    <edge source="UGA" target="BDI">
      <data key="d0">303392</data>
    </edge>
    <edge source="UGA" target="CRI">
      <data key="d0">12500</data>
    </edge>
    <edge source="UGA" target="FRA">
      <data key="d0">31439</data>
    </edge>
    <edge source="UGA" target="LTU">
      <data key="d0">12984</data>
    </edge>
    <edge source="UGA" target="MYS">
      <data key="d0">22233</data>
    </edge>
    <edge source="UGA" target="NLD">
      <data key="d0">160003</data>
    </edge>
    <edge source="UGA" target="IND">
      <data key="d0">19054</data>
    </edge>
    <edge source="UGA" target="ZAF">
      <data key="d0">70154</data>
    </edge>
    <edge source="UGA" target="CHE">
      <data key="d0">264307</data>
    </edge>
    <edge source="UGA" target="ARE">
      <data key="d0">286628</data>
    </edge>
    <edge source="UGA" target="GBR">
      <data key="d0">337537</data>
    </edge>
    <edge source="UGA" target="TZA">
      <data key="d0">409685</data>
    </edge>
    <edge source="UGA" target="USA">
      <data key="d0">25007</data>
    </edge>
    <edge source="AZE" target="BLR">
      <data key="d0">25863</data>
    </edge>
    <edge source="AZE" target="GEO">
      <data key="d0">239163</data>
    </edge>
    <edge source="AZE" target="KOR">
      <data key="d0">24900</data>
    </edge>
    <edge source="AZE" target="LVA">
      <data key="d0">706200</data>
    </edge>
    <edge source="AZE" target="RUS">
      <data key="d0">8375055</data>
    </edge>
    <edge source="AZE" target="UKR">
      <data key="d0">1761228</data>
    </edge>
    <edge source="ETH" target="AUS">
      <data key="d0">53058</data>
    </edge>
    <edge source="ETH" target="CHN">
      <data key="d0">17392</data>
    </edge>
    <edge source="ETH" target="DEU">
      <data key="d0">10882</data>
    </edge>
    <edge source="ETH" target="GRC">
      <data key="d0">11789</data>
    </edge>
    <edge source="ETH" target="ISR">
      <data key="d0">44494</data>
    </edge>
    <edge source="ETH" target="ZAF">
      <data key="d0">11669</data>
    </edge>
    <edge source="ETH" target="GBR">
      <data key="d0">30074</data>
    </edge>
    <edge source="ETH" target="USA">
      <data key="d0">279917</data>
    </edge>
    <edge source="NAM" target="AUS">
      <data key="d0">40134</data>
    </edge>
    <edge source="NAM" target="BWA">
      <data key="d0">13534004</data>
    </edge>
    <edge source="NAM" target="CMR">
      <data key="d0">372926</data>
    </edge>
    <edge source="NAM" target="DNK">
      <data key="d0">20606</data>
    </edge>
    <edge source="NAM" target="DEU">
      <data key="d0">44345</data>
    </edge>
    <edge source="NAM" target="LTU">
      <data key="d0">13762</data>
    </edge>
    <edge source="NAM" target="MDG">
      <data key="d0">17496</data>
    </edge>
    <edge source="NAM" target="MOZ">
      <data key="d0">904156</data>
    </edge>
    <edge source="NAM" target="NLD">
      <data key="d0">27540</data>
    </edge>
    <edge source="NAM" target="NZL">
      <data key="d0">17402</data>
    </edge>
    <edge source="NAM" target="NOR">
      <data key="d0">16836</data>
    </edge>
    <edge source="NAM" target="PAN">
      <data key="d0">22148</data>
    </edge>
    <edge source="NAM" target="ZAF">
      <data key="d0">139497298</data>
    </edge>
    <edge source="NAM" target="ZWE">
      <data key="d0">1848535</data>
    </edge>
    <edge source="NAM" target="ESP">
      <data key="d0">13508</data>
    </edge>
    <edge source="NAM" target="GBR">
      <data key="d0">87596</data>
    </edge>
    <edge source="NAM" target="TZA">
      <data key="d0">642453</data>
    </edge>
    <edge source="TUN" target="DZA">
      <data key="d0">172208</data>
    </edge>
    <edge source="TUN" target="BEL">
      <data key="d0">160775</data>
    </edge>
    <edge source="TUN" target="CMR">
      <data key="d0">18547</data>
    </edge>
    <edge source="TUN" target="CAN">
      <data key="d0">116274</data>
    </edge>
    <edge source="TUN" target="CHN">
      <data key="d0">15226</data>
    </edge>
    <edge source="TUN" target="ETH">
      <data key="d0">2945478</data>
    </edge>
    <edge source="TUN" target="FRA">
      <data key="d0">12339175</data>
    </edge>
    <edge source="TUN" target="DEU">
      <data key="d0">1142740</data>
    </edge>
    <edge source="TUN" target="ITA">
      <data key="d0">821831</data>
    </edge>
    <edge source="TUN" target="CIV">
      <data key="d0">1038310</data>
    </edge>
    <edge source="TUN" target="JPN">
      <data key="d0">52848</data>
    </edge>
    <edge source="TUN" target="JOR">
      <data key="d0">39604</data>
    </edge>
    <edge source="TUN" target="MRT">
      <data key="d0">202288</data>
    </edge>
    <edge source="TUN" target="MUS">
      <data key="d0">17503</data>
    </edge>
    <edge source="TUN" target="MAR">
      <data key="d0">1540379</data>
    </edge>
    <edge source="TUN" target="NLD">
      <data key="d0">362797</data>
    </edge>
    <edge source="TUN" target="RUS">
      <data key="d0">33764</data>
    </edge>
    <edge source="TUN" target="SAU">
      <data key="d0">37074</data>
    </edge>
    <edge source="TUN" target="SEN">
      <data key="d0">8035271</data>
    </edge>
    <edge source="TUN" target="CHE">
      <data key="d0">1295075</data>
    </edge>
    <edge source="TUN" target="TGO">
      <data key="d0">12183</data>
    </edge>
    <edge source="TUN" target="ARE">
      <data key="d0">14766</data>
    </edge>
    <edge source="TUN" target="GBR">
      <data key="d0">12438</data>
    </edge>
    <edge source="TUN" target="BFA">
      <data key="d0">1303138</data>
    </edge>
    <edge source="EGY" target="BEL">
      <data key="d0">15994</data>
    </edge>
    <edge source="EGY" target="BGR">
      <data key="d0">22170</data>
    </edge>
    <edge source="EGY" target="CAN">
      <data key="d0">113051</data>
    </edge>
    <edge source="EGY" target="PSE">
      <data key="d0">572853</data>
    </edge>
    <edge source="EGY" target="ISR">
      <data key="d0">151119</data>
    </edge>
    <edge source="EGY" target="ITA">
      <data key="d0">1194265</data>
    </edge>
    <edge source="EGY" target="JOR">
      <data key="d0">270318</data>
    </edge>
    <edge source="EGY" target="LBN">
      <data key="d0">2001514</data>
    </edge>
    <edge source="EGY" target="MYS">
      <data key="d0">214662</data>
    </edge>
    <edge source="EGY" target="MUS">
      <data key="d0">36270</data>
    </edge>
    <edge source="EGY" target="MAR">
      <data key="d0">2924577</data>
    </edge>
    <edge source="EGY" target="OMN">
      <data key="d0">41880</data>
    </edge>
    <edge source="EGY" target="PRT">
      <data key="d0">431315</data>
    </edge>
    <edge source="EGY" target="ROU">
      <data key="d0">20640</data>
    </edge>
    <edge source="EGY" target="SAU">
      <data key="d0">1773965</data>
    </edge>
    <edge source="EGY" target="SEN">
      <data key="d0">358698</data>
    </edge>
    <edge source="EGY" target="SGP">
      <data key="d0">134115</data>
    </edge>
    <edge source="EGY" target="ZAF">
      <data key="d0">12079</data>
    </edge>
    <edge source="EGY" target="ESP">
      <data key="d0">743478</data>
    </edge>
    <edge source="EGY" target="CHE">
      <data key="d0">36273</data>
    </edge>
    <edge source="EGY" target="ARE">
      <data key="d0">56895</data>
    </edge>
    <edge source="EGY" target="UGA">
      <data key="d0">619485</data>
    </edge>
    <edge source="EGY" target="GBR">
      <data key="d0">21443</data>
    </edge>
    <edge source="EGY" target="USA">
      <data key="d0">73538</data>
    </edge>
    <edge source="BWA" target="NAM">
      <data key="d0">22849</data>
    </edge>
    <edge source="BWA" target="ZAF">
      <data key="d0">1218917</data>
    </edge>
    <edge source="BWA" target="ZWE">
      <data key="d0">4227279</data>
    </edge>
    <edge source="ZWE" target="MWI">
      <data key="d0">34585</data>
    </edge>
    <edge source="ZWE" target="ZAF">
      <data key="d0">36159</data>
    </edge>
    <edge source="MWI" target="MOZ">
      <data key="d0">915845</data>
    </edge>
    <edge source="PSE" target="ISR">
      <data key="d0">4540052</data>
    </edge>
  </graph>
</graphml>
