# Supplementary material for: Core-periphery structure in sectoral international trade networks: A new approach to an old theory
Source: PLoS One. 2020 Apr 2;15(4):e0229547. doi: 10.1371/journal.pone.0229547 (PMC7117750; doi:10.1371/journal.pone.0229547)
Supplement: S8 File — (ZIP) [file pone.0229547.s008.zip › S8_File/Networks 2009/12-TOBACCO,TOBACCO MANUFACT.graphml]

<?xml version='1.0' encoding='utf-8'?>
<graphml xmlns="http://graphml.graphdrawing.org/xmlns" xmlns:xsi="http://www.w3.org/2001/XMLSchema-instance" xsi:schemaLocation="http://graphml.graphdrawing.org/xmlns http://graphml.graphdrawing.org/xmlns/1.0/graphml.xsd">
  <key attr.name="weight" attr.type="long" for="edge" id="d0" />
  <graph edgedefault="directed">
    <node id="ALB" />
    <node id="GRC" />
    <node id="SVK" />
    <node id="DZA" />
    <node id="CAN" />
    <node id="IND" />
    <node id="ARG" />
    <node id="AZE" />
    <node id="AUS" />
    <node id="ARM" />
    <node id="BEL" />
    <node id="BOL" />
    <node id="BRA" />
    <node id="BGR" />
    <node id="BLR" />
    <node id="CHL" />
    <node id="CHN" />
    <node id="COL" />
    <node id="CRI" />
    <node id="DNK" />
    <node id="ECU" />
    <node id="FRA" />
    <node id="DEU" />
    <node id="GTM" />
    <node id="HUN" />
    <node id="IDN" />
    <node id="IRL" />
    <node id="ITA" />
    <node id="KOR" />
    <node id="LTU" />
    <node id="MYS" />
    <node id="MEX" />
    <node id="MAR" />
    <node id="NLD" />
    <node id="NZL" />
    <node id="PRY" />
    <node id="PER" />
    <node id="PHL" />
    <node id="POL" />
    <node id="PRT" />
    <node id="ROU" />
    <node id="RUS" />
    <node id="SRB" />
    <node id="VNM" />
    <node id="ZAF" />
    <node id="ESP" />
    <node id="SWE" />
    <node id="CHE" />
    <node id="ARE" />
    <node id="TUN" />
    <node id="TUR" />
    <node id="UKR" />
    <node id="EGY" />
    <node id="GBR" />
    <node id="USA" />
    <node id="URY" />
    <node id="GEO" />
    <node id="HKG" />
    <node id="ISR" />
    <node id="JPN" />
    <node id="MDA" />
    <node id="SGP" />
    <node id="AUT" />
    <node id="HRV" />
    <node id="CZE" />
    <node id="EST" />
    <node id="GMB" />
    <node id="KAZ" />
    <node id="SVN" />
    <node id="LKA" />
    <node id="ETH" />
    <node id="FIN" />
    <node id="JOR" />
    <node id="LBN" />
    <node id="LVA" />
    <node id="NOR" />
    <node id="PAN" />
    <node id="SEN" />
    <node id="THA" />
    <node id="BEN" />
    <node id="CIV" />
    <node id="BWA" />
    <node id="MOZ" />
    <node id="ZWE" />
    <node id="KHM" />
    <node id="HND" />
    <node id="KGZ" />
    <node id="MDG" />
    <node id="MRT" />
    <node id="NAM" />
    <node id="NIC" />
    <node id="PAK" />
    <node id="MKD" />
    <node id="NER" />
    <node id="TGO" />
    <node id="BFA" />
    <node id="BDI" />
    <node id="UGA" />
    <node id="CMR" />
    <node id="CAF" />
    <node id="SLV" />
    <node id="MWI" />
    <node id="MUS" />
    <node id="PSE" />
    <node id="OMN" />
    <node id="SAU" />
    <node id="TZA" />
    <node id="GHA" />
    <node id="JAM" />
    <edge source="ALB" target="GRC">
      <data key="d0">2274241</data>
    </edge>
    <edge source="ALB" target="SVK">
      <data key="d0">63431</data>
    </edge>
    <edge source="GRC" target="ALB">
      <data key="d0">23781107</data>
    </edge>
    <edge source="GRC" target="DZA">
      <data key="d0">33057315</data>
    </edge>
    <edge source="GRC" target="AZE">
      <data key="d0">18494</data>
    </edge>
    <edge source="GRC" target="ARG">
      <data key="d0">4192570</data>
    </edge>
    <edge source="GRC" target="AUS">
      <data key="d0">393289</data>
    </edge>
    <edge source="GRC" target="AUT">
      <data key="d0">258846</data>
    </edge>
    <edge source="GRC" target="ARM">
      <data key="d0">2846146</data>
    </edge>
    <edge source="GRC" target="BEL">
      <data key="d0">92539877</data>
    </edge>
    <edge source="GRC" target="BRA">
      <data key="d0">2915862</data>
    </edge>
    <edge source="GRC" target="BGR">
      <data key="d0">62873399</data>
    </edge>
    <edge source="GRC" target="BLR">
      <data key="d0">1494660</data>
    </edge>
    <edge source="GRC" target="CAN">
      <data key="d0">1741589</data>
    </edge>
    <edge source="GRC" target="CHN">
      <data key="d0">41107</data>
    </edge>
    <edge source="GRC" target="HRV">
      <data key="d0">119220</data>
    </edge>
    <edge source="GRC" target="CZE">
      <data key="d0">4179879</data>
    </edge>
    <edge source="GRC" target="DNK">
      <data key="d0">1628355</data>
    </edge>
    <edge source="GRC" target="FIN">
      <data key="d0">1163285</data>
    </edge>
    <edge source="GRC" target="FRA">
      <data key="d0">1594464</data>
    </edge>
    <edge source="GRC" target="GEO">
      <data key="d0">186208</data>
    </edge>
    <edge source="GRC" target="DEU">
      <data key="d0">31850929</data>
    </edge>
    <edge source="GRC" target="GHA">
      <data key="d0">11733</data>
    </edge>
    <edge source="GRC" target="GTM">
      <data key="d0">48932</data>
    </edge>
    <edge source="GRC" target="HKG">
      <data key="d0">271466</data>
    </edge>
    <edge source="GRC" target="HUN">
      <data key="d0">743488</data>
    </edge>
    <edge source="GRC" target="IDN">
      <data key="d0">12511298</data>
    </edge>
    <edge source="GRC" target="IRL">
      <data key="d0">14149</data>
    </edge>
    <edge source="GRC" target="ISR">
      <data key="d0">4080171</data>
    </edge>
    <edge source="GRC" target="ITA">
      <data key="d0">2039614</data>
    </edge>
    <edge source="GRC" target="KAZ">
      <data key="d0">834782</data>
    </edge>
    <edge source="GRC" target="JOR">
      <data key="d0">69176</data>
    </edge>
    <edge source="GRC" target="KOR">
      <data key="d0">19301602</data>
    </edge>
    <edge source="GRC" target="LBN">
      <data key="d0">2346057</data>
    </edge>
    <edge source="GRC" target="LVA">
      <data key="d0">772751</data>
    </edge>
    <edge source="GRC" target="LTU">
      <data key="d0">5329665</data>
    </edge>
    <edge source="GRC" target="MYS">
      <data key="d0">1462327</data>
    </edge>
    <edge source="GRC" target="MRT">
      <data key="d0">6148290</data>
    </edge>
    <edge source="GRC" target="MEX">
      <data key="d0">6903059</data>
    </edge>
    <edge source="GRC" target="MDA">
      <data key="d0">1503659</data>
    </edge>
    <edge source="GRC" target="NLD">
      <data key="d0">37241571</data>
    </edge>
    <edge source="GRC" target="NER">
      <data key="d0">23556562</data>
    </edge>
    <edge source="GRC" target="PAK">
      <data key="d0">30810</data>
    </edge>
    <edge source="GRC" target="PRY">
      <data key="d0">2270274</data>
    </edge>
    <edge source="GRC" target="PHL">
      <data key="d0">1060977</data>
    </edge>
    <edge source="GRC" target="POL">
      <data key="d0">17983817</data>
    </edge>
    <edge source="GRC" target="PRT">
      <data key="d0">9893603</data>
    </edge>
    <edge source="GRC" target="ROU">
      <data key="d0">10355242</data>
    </edge>
    <edge source="GRC" target="RUS">
      <data key="d0">25503012</data>
    </edge>
    <edge source="GRC" target="SAU">
      <data key="d0">10045</data>
    </edge>
    <edge source="GRC" target="SEN">
      <data key="d0">120965</data>
    </edge>
    <edge source="GRC" target="SRB">
      <data key="d0">4530444</data>
    </edge>
    <edge source="GRC" target="IND">
      <data key="d0">1313466</data>
    </edge>
    <edge source="GRC" target="SGP">
      <data key="d0">2287544</data>
    </edge>
    <edge source="GRC" target="SVK">
      <data key="d0">600210</data>
    </edge>
    <edge source="GRC" target="VNM">
      <data key="d0">16729</data>
    </edge>
    <edge source="GRC" target="ZAF">
      <data key="d0">1601969</data>
    </edge>
    <edge source="GRC" target="ESP">
      <data key="d0">5238169</data>
    </edge>
    <edge source="GRC" target="SWE">
      <data key="d0">100085</data>
    </edge>
    <edge source="GRC" target="CHE">
      <data key="d0">1138452</data>
    </edge>
    <edge source="GRC" target="ARE">
      <data key="d0">1174984</data>
    </edge>
    <edge source="GRC" target="TUN">
      <data key="d0">5222772</data>
    </edge>
    <edge source="GRC" target="TUR">
      <data key="d0">15606860</data>
    </edge>
    <edge source="GRC" target="UKR">
      <data key="d0">11088533</data>
    </edge>
    <edge source="GRC" target="MKD">
      <data key="d0">509123</data>
    </edge>
    <edge source="GRC" target="EGY">
      <data key="d0">26699989</data>
    </edge>
    <edge source="GRC" target="GBR">
      <data key="d0">1169902</data>
    </edge>
    <edge source="GRC" target="USA">
      <data key="d0">20224593</data>
    </edge>
    <edge source="GRC" target="BFA">
      <data key="d0">13053702</data>
    </edge>
    <edge source="GRC" target="URY">
      <data key="d0">3064298</data>
    </edge>
    <edge source="SVK" target="CZE">
      <data key="d0">693293</data>
    </edge>
    <edge source="DZA" target="CAN">
      <data key="d0">47759</data>
    </edge>
    <edge source="DZA" target="IND">
      <data key="d0">30880</data>
    </edge>
    <edge source="CAN" target="AUS">
      <data key="d0">48322</data>
    </edge>
    <edge source="CAN" target="CHN">
      <data key="d0">176740</data>
    </edge>
    <edge source="CAN" target="FRA">
      <data key="d0">24164</data>
    </edge>
    <edge source="CAN" target="DEU">
      <data key="d0">517415</data>
    </edge>
    <edge source="CAN" target="HKG">
      <data key="d0">3578397</data>
    </edge>
    <edge source="CAN" target="ISR">
      <data key="d0">314214</data>
    </edge>
    <edge source="CAN" target="JPN">
      <data key="d0">459007</data>
    </edge>
    <edge source="CAN" target="KOR">
      <data key="d0">2910077</data>
    </edge>
    <edge source="CAN" target="MEX">
      <data key="d0">15354368</data>
    </edge>
    <edge source="CAN" target="PAN">
      <data key="d0">155932</data>
    </edge>
    <edge source="CAN" target="PHL">
      <data key="d0">2565511</data>
    </edge>
    <edge source="CAN" target="RUS">
      <data key="d0">221887</data>
    </edge>
    <edge source="CAN" target="ZAF">
      <data key="d0">147025</data>
    </edge>
    <edge source="CAN" target="ARE">
      <data key="d0">502748</data>
    </edge>
    <edge source="CAN" target="GBR">
      <data key="d0">139695</data>
    </edge>
    <edge source="CAN" target="USA">
      <data key="d0">109455216</data>
    </edge>
    <edge source="IND" target="DZA">
      <data key="d0">1287940</data>
    </edge>
    <edge source="IND" target="AUS">
      <data key="d0">12357945</data>
    </edge>
    <edge source="IND" target="ARM">
      <data key="d0">44599</data>
    </edge>
    <edge source="IND" target="BEL">
      <data key="d0">193098595</data>
    </edge>
    <edge source="IND" target="BRA">
      <data key="d0">14497489</data>
    </edge>
    <edge source="IND" target="BGR">
      <data key="d0">3239018</data>
    </edge>
    <edge source="IND" target="BLR">
      <data key="d0">4048046</data>
    </edge>
    <edge source="IND" target="KHM">
      <data key="d0">3025501</data>
    </edge>
    <edge source="IND" target="CAN">
      <data key="d0">1100392</data>
    </edge>
    <edge source="IND" target="LKA">
      <data key="d0">5092183</data>
    </edge>
    <edge source="IND" target="CHL">
      <data key="d0">630691</data>
    </edge>
    <edge source="IND" target="CHN">
      <data key="d0">1721393</data>
    </edge>
    <edge source="IND" target="COL">
      <data key="d0">120042</data>
    </edge>
    <edge source="IND" target="CRI">
      <data key="d0">44557</data>
    </edge>
    <edge source="IND" target="BEN">
      <data key="d0">1066305</data>
    </edge>
    <edge source="IND" target="DNK">
      <data key="d0">2149879</data>
    </edge>
    <edge source="IND" target="FIN">
      <data key="d0">15023</data>
    </edge>
    <edge source="IND" target="FRA">
      <data key="d0">12669875</data>
    </edge>
    <edge source="IND" target="GEO">
      <data key="d0">2498919</data>
    </edge>
    <edge source="IND" target="GMB">
      <data key="d0">143719</data>
    </edge>
    <edge source="IND" target="DEU">
      <data key="d0">36304870</data>
    </edge>
    <edge source="IND" target="GHA">
      <data key="d0">76611</data>
    </edge>
    <edge source="IND" target="GRC">
      <data key="d0">2436274</data>
    </edge>
    <edge source="IND" target="GTM">
      <data key="d0">40165</data>
    </edge>
    <edge source="IND" target="HND">
      <data key="d0">490626</data>
    </edge>
    <edge source="IND" target="HKG">
      <data key="d0">435790</data>
    </edge>
    <edge source="IND" target="IDN">
      <data key="d0">11096229</data>
    </edge>
    <edge source="IND" target="ISR">
      <data key="d0">64714</data>
    </edge>
    <edge source="IND" target="ITA">
      <data key="d0">2079408</data>
    </edge>
    <edge source="IND" target="JAM">
      <data key="d0">114622</data>
    </edge>
    <edge source="IND" target="JPN">
      <data key="d0">398256</data>
    </edge>
    <edge source="IND" target="JOR">
      <data key="d0">1555729</data>
    </edge>
    <edge source="IND" target="KOR">
      <data key="d0">38091102</data>
    </edge>
    <edge source="IND" target="KGZ">
      <data key="d0">88713</data>
    </edge>
    <edge source="IND" target="LBN">
      <data key="d0">62462</data>
    </edge>
    <edge source="IND" target="LVA">
      <data key="d0">1007230</data>
    </edge>
    <edge source="IND" target="LTU">
      <data key="d0">1276620</data>
    </edge>
    <edge source="IND" target="MDG">
      <data key="d0">655338</data>
    </edge>
    <edge source="IND" target="MWI">
      <data key="d0">31675</data>
    </edge>
    <edge source="IND" target="MYS">
      <data key="d0">17786412</data>
    </edge>
    <edge source="IND" target="MRT">
      <data key="d0">29194</data>
    </edge>
    <edge source="IND" target="MUS">
      <data key="d0">151752</data>
    </edge>
    <edge source="IND" target="MEX">
      <data key="d0">2585073</data>
    </edge>
    <edge source="IND" target="MAR">
      <data key="d0">5648647</data>
    </edge>
    <edge source="IND" target="MOZ">
      <data key="d0">48444</data>
    </edge>
    <edge source="IND" target="OMN">
      <data key="d0">603194</data>
    </edge>
    <edge source="IND" target="NAM">
      <data key="d0">235143</data>
    </edge>
    <edge source="IND" target="NLD">
      <data key="d0">44369639</data>
    </edge>
    <edge source="IND" target="NZL">
      <data key="d0">1234960</data>
    </edge>
    <edge source="IND" target="NOR">
      <data key="d0">39767</data>
    </edge>
    <edge source="IND" target="PAK">
      <data key="d0">876767</data>
    </edge>
    <edge source="IND" target="PAN">
      <data key="d0">4632830</data>
    </edge>
    <edge source="IND" target="PRY">
      <data key="d0">3771287</data>
    </edge>
    <edge source="IND" target="PER">
      <data key="d0">157992</data>
    </edge>
    <edge source="IND" target="PHL">
      <data key="d0">13383478</data>
    </edge>
    <edge source="IND" target="POL">
      <data key="d0">12600523</data>
    </edge>
    <edge source="IND" target="PRT">
      <data key="d0">2950851</data>
    </edge>
    <edge source="IND" target="ROU">
      <data key="d0">6228755</data>
    </edge>
    <edge source="IND" target="RUS">
      <data key="d0">48502190</data>
    </edge>
    <edge source="IND" target="SAU">
      <data key="d0">17285464</data>
    </edge>
    <edge source="IND" target="SEN">
      <data key="d0">2012427</data>
    </edge>
    <edge source="IND" target="SRB">
      <data key="d0">1051474</data>
    </edge>
    <edge source="IND" target="SGP">
      <data key="d0">12942462</data>
    </edge>
    <edge source="IND" target="VNM">
      <data key="d0">41414058</data>
    </edge>
    <edge source="IND" target="SVN">
      <data key="d0">3338887</data>
    </edge>
    <edge source="IND" target="ZAF">
      <data key="d0">34854939</data>
    </edge>
    <edge source="IND" target="ZWE">
      <data key="d0">1254987</data>
    </edge>
    <edge source="IND" target="ESP">
      <data key="d0">3947446</data>
    </edge>
    <edge source="IND" target="SWE">
      <data key="d0">2331740</data>
    </edge>
    <edge source="IND" target="CHE">
      <data key="d0">264195</data>
    </edge>
    <edge source="IND" target="THA">
      <data key="d0">93753</data>
    </edge>
    <edge source="IND" target="ARE">
      <data key="d0">45493106</data>
    </edge>
    <edge source="IND" target="TUN">
      <data key="d0">10827758</data>
    </edge>
    <edge source="IND" target="TUR">
      <data key="d0">10868035</data>
    </edge>
    <edge source="IND" target="UGA">
      <data key="d0">202690</data>
    </edge>
    <edge source="IND" target="UKR">
      <data key="d0">8283436</data>
    </edge>
    <edge source="IND" target="EGY">
      <data key="d0">26274241</data>
    </edge>
    <edge source="IND" target="GBR">
      <data key="d0">26073963</data>
    </edge>
    <edge source="IND" target="TZA">
      <data key="d0">39398</data>
    </edge>
    <edge source="IND" target="USA">
      <data key="d0">35799145</data>
    </edge>
    <edge source="IND" target="URY">
      <data key="d0">76216</data>
    </edge>
    <edge source="ARG" target="AZE">
      <data key="d0">68904</data>
    </edge>
    <edge source="ARG" target="AUS">
      <data key="d0">469069</data>
    </edge>
    <edge source="ARG" target="ARM">
      <data key="d0">2171327</data>
    </edge>
    <edge source="ARG" target="BEL">
      <data key="d0">123986375</data>
    </edge>
    <edge source="ARG" target="BOL">
      <data key="d0">578303</data>
    </edge>
    <edge source="ARG" target="BRA">
      <data key="d0">3790534</data>
    </edge>
    <edge source="ARG" target="BGR">
      <data key="d0">1255116</data>
    </edge>
    <edge source="ARG" target="BLR">
      <data key="d0">226773</data>
    </edge>
    <edge source="ARG" target="CAN">
      <data key="d0">10481152</data>
    </edge>
    <edge source="ARG" target="CHL">
      <data key="d0">3660189</data>
    </edge>
    <edge source="ARG" target="CHN">
      <data key="d0">70223006</data>
    </edge>
    <edge source="ARG" target="COL">
      <data key="d0">339012</data>
    </edge>
    <edge source="ARG" target="CRI">
      <data key="d0">106920</data>
    </edge>
    <edge source="ARG" target="DNK">
      <data key="d0">1315945</data>
    </edge>
    <edge source="ARG" target="ECU">
      <data key="d0">395484</data>
    </edge>
    <edge source="ARG" target="FRA">
      <data key="d0">6431733</data>
    </edge>
    <edge source="ARG" target="DEU">
      <data key="d0">11469499</data>
    </edge>
    <edge source="ARG" target="GRC">
      <data key="d0">2816592</data>
    </edge>
    <edge source="ARG" target="GTM">
      <data key="d0">413820</data>
    </edge>
    <edge source="ARG" target="HUN">
      <data key="d0">47789</data>
    </edge>
    <edge source="ARG" target="IDN">
      <data key="d0">2916903</data>
    </edge>
    <edge source="ARG" target="IRL">
      <data key="d0">3804754</data>
    </edge>
    <edge source="ARG" target="ITA">
      <data key="d0">156408</data>
    </edge>
    <edge source="ARG" target="KOR">
      <data key="d0">3798630</data>
    </edge>
    <edge source="ARG" target="LTU">
      <data key="d0">484043</data>
    </edge>
    <edge source="ARG" target="MYS">
      <data key="d0">2030425</data>
    </edge>
    <edge source="ARG" target="MEX">
      <data key="d0">8389757</data>
    </edge>
    <edge source="ARG" target="MAR">
      <data key="d0">709632</data>
    </edge>
    <edge source="ARG" target="NLD">
      <data key="d0">7638596</data>
    </edge>
    <edge source="ARG" target="NZL">
      <data key="d0">247055</data>
    </edge>
    <edge source="ARG" target="PRY">
      <data key="d0">20815896</data>
    </edge>
    <edge source="ARG" target="PER">
      <data key="d0">5174374</data>
    </edge>
    <edge source="ARG" target="PHL">
      <data key="d0">5674024</data>
    </edge>
    <edge source="ARG" target="POL">
      <data key="d0">752689</data>
    </edge>
    <edge source="ARG" target="PRT">
      <data key="d0">10375590</data>
    </edge>
    <edge source="ARG" target="ROU">
      <data key="d0">1044346</data>
    </edge>
    <edge source="ARG" target="RUS">
      <data key="d0">9188709</data>
    </edge>
    <edge source="ARG" target="SRB">
      <data key="d0">190781</data>
    </edge>
    <edge source="ARG" target="VNM">
      <data key="d0">1897881</data>
    </edge>
    <edge source="ARG" target="ZAF">
      <data key="d0">990152</data>
    </edge>
    <edge source="ARG" target="ESP">
      <data key="d0">2273677</data>
    </edge>
    <edge source="ARG" target="SWE">
      <data key="d0">1978466</data>
    </edge>
    <edge source="ARG" target="CHE">
      <data key="d0">491206</data>
    </edge>
    <edge source="ARG" target="ARE">
      <data key="d0">3909015</data>
    </edge>
    <edge source="ARG" target="TUN">
      <data key="d0">38380</data>
    </edge>
    <edge source="ARG" target="TUR">
      <data key="d0">2338577</data>
    </edge>
    <edge source="ARG" target="UKR">
      <data key="d0">527913</data>
    </edge>
    <edge source="ARG" target="EGY">
      <data key="d0">863846</data>
    </edge>
    <edge source="ARG" target="GBR">
      <data key="d0">698124</data>
    </edge>
    <edge source="ARG" target="USA">
      <data key="d0">23443540</data>
    </edge>
    <edge source="ARG" target="URY">
      <data key="d0">9014293</data>
    </edge>
    <edge source="AZE" target="BLR">
      <data key="d0">769260</data>
    </edge>
    <edge source="AZE" target="GEO">
      <data key="d0">110501</data>
    </edge>
    <edge source="AZE" target="DEU">
      <data key="d0">495180</data>
    </edge>
    <edge source="AZE" target="NLD">
      <data key="d0">59800</data>
    </edge>
    <edge source="AZE" target="RUS">
      <data key="d0">3137040</data>
    </edge>
    <edge source="AUS" target="CHN">
      <data key="d0">45477</data>
    </edge>
    <edge source="AUS" target="DNK">
      <data key="d0">16027</data>
    </edge>
    <edge source="AUS" target="FRA">
      <data key="d0">292034</data>
    </edge>
    <edge source="AUS" target="DEU">
      <data key="d0">214413</data>
    </edge>
    <edge source="AUS" target="HKG">
      <data key="d0">59918</data>
    </edge>
    <edge source="AUS" target="IDN">
      <data key="d0">59421</data>
    </edge>
    <edge source="AUS" target="JPN">
      <data key="d0">48763</data>
    </edge>
    <edge source="AUS" target="KOR">
      <data key="d0">41005</data>
    </edge>
    <edge source="AUS" target="MYS">
      <data key="d0">131263</data>
    </edge>
    <edge source="AUS" target="NLD">
      <data key="d0">355444</data>
    </edge>
    <edge source="AUS" target="NZL">
      <data key="d0">46686581</data>
    </edge>
    <edge source="AUS" target="PHL">
      <data key="d0">3415237</data>
    </edge>
    <edge source="AUS" target="IND">
      <data key="d0">58786</data>
    </edge>
    <edge source="AUS" target="SGP">
      <data key="d0">2695537</data>
    </edge>
    <edge source="AUS" target="VNM">
      <data key="d0">15856652</data>
    </edge>
    <edge source="AUS" target="CHE">
      <data key="d0">16436</data>
    </edge>
    <edge source="AUS" target="TUR">
      <data key="d0">138653</data>
    </edge>
    <edge source="AUS" target="GBR">
      <data key="d0">140865</data>
    </edge>
    <edge source="AUS" target="USA">
      <data key="d0">90543</data>
    </edge>
    <edge source="ARM" target="ALB">
      <data key="d0">276437</data>
    </edge>
    <edge source="ARM" target="BGR">
      <data key="d0">230005</data>
    </edge>
    <edge source="ARM" target="CHN">
      <data key="d0">159596</data>
    </edge>
    <edge source="ARM" target="GEO">
      <data key="d0">1947425</data>
    </edge>
    <edge source="ARM" target="HKG">
      <data key="d0">79174</data>
    </edge>
    <edge source="ARM" target="ISR">
      <data key="d0">92069</data>
    </edge>
    <edge source="ARM" target="JPN">
      <data key="d0">261212</data>
    </edge>
    <edge source="ARM" target="MDA">
      <data key="d0">215661</data>
    </edge>
    <edge source="ARM" target="PHL">
      <data key="d0">173331</data>
    </edge>
    <edge source="ARM" target="RUS">
      <data key="d0">856129</data>
    </edge>
    <edge source="ARM" target="SRB">
      <data key="d0">86221</data>
    </edge>
    <edge source="ARM" target="IND">
      <data key="d0">18356</data>
    </edge>
    <edge source="ARM" target="VNM">
      <data key="d0">160000</data>
    </edge>
    <edge source="ARM" target="ZAF">
      <data key="d0">92021</data>
    </edge>
    <edge source="ARM" target="SWE">
      <data key="d0">1117762</data>
    </edge>
    <edge source="ARM" target="EGY">
      <data key="d0">673033</data>
    </edge>
    <edge source="ARM" target="USA">
      <data key="d0">1322561</data>
    </edge>
    <edge source="BEL" target="ALB">
      <data key="d0">10183</data>
    </edge>
    <edge source="BEL" target="DZA">
      <data key="d0">103831</data>
    </edge>
    <edge source="BEL" target="ARG">
      <data key="d0">96205</data>
    </edge>
    <edge source="BEL" target="AUS">
      <data key="d0">4772830</data>
    </edge>
    <edge source="BEL" target="AUT">
      <data key="d0">4479618</data>
    </edge>
    <edge source="BEL" target="ARM">
      <data key="d0">52137</data>
    </edge>
    <edge source="BEL" target="BRA">
      <data key="d0">15902</data>
    </edge>
    <edge source="BEL" target="BGR">
      <data key="d0">86112</data>
    </edge>
    <edge source="BEL" target="BLR">
      <data key="d0">475359</data>
    </edge>
    <edge source="BEL" target="CAN">
      <data key="d0">11433641</data>
    </edge>
    <edge source="BEL" target="LKA">
      <data key="d0">131148</data>
    </edge>
    <edge source="BEL" target="CHL">
      <data key="d0">54128</data>
    </edge>
    <edge source="BEL" target="HRV">
      <data key="d0">413187</data>
    </edge>
    <edge source="BEL" target="CZE">
      <data key="d0">6361097</data>
    </edge>
    <edge source="BEL" target="DNK">
      <data key="d0">4105738</data>
    </edge>
    <edge source="BEL" target="ETH">
      <data key="d0">18112</data>
    </edge>
    <edge source="BEL" target="EST">
      <data key="d0">370433</data>
    </edge>
    <edge source="BEL" target="FIN">
      <data key="d0">13852477</data>
    </edge>
    <edge source="BEL" target="FRA">
      <data key="d0">229176313</data>
    </edge>
    <edge source="BEL" target="GEO">
      <data key="d0">212809</data>
    </edge>
    <edge source="BEL" target="DEU">
      <data key="d0">126060539</data>
    </edge>
    <edge source="BEL" target="GRC">
      <data key="d0">6405562</data>
    </edge>
    <edge source="BEL" target="HKG">
      <data key="d0">23100</data>
    </edge>
    <edge source="BEL" target="HUN">
      <data key="d0">453477</data>
    </edge>
    <edge source="BEL" target="IDN">
      <data key="d0">2378912</data>
    </edge>
    <edge source="BEL" target="IRL">
      <data key="d0">391848</data>
    </edge>
    <edge source="BEL" target="ISR">
      <data key="d0">1370049</data>
    </edge>
    <edge source="BEL" target="ITA">
      <data key="d0">7608657</data>
    </edge>
    <edge source="BEL" target="JPN">
      <data key="d0">14738822</data>
    </edge>
    <edge source="BEL" target="KAZ">
      <data key="d0">4017439</data>
    </edge>
    <edge source="BEL" target="JOR">
      <data key="d0">925723</data>
    </edge>
    <edge source="BEL" target="KOR">
      <data key="d0">142271</data>
    </edge>
    <edge source="BEL" target="LBN">
      <data key="d0">151300</data>
    </edge>
    <edge source="BEL" target="LVA">
      <data key="d0">385274</data>
    </edge>
    <edge source="BEL" target="LTU">
      <data key="d0">4250547</data>
    </edge>
    <edge source="BEL" target="MYS">
      <data key="d0">2459702</data>
    </edge>
    <edge source="BEL" target="MDA">
      <data key="d0">200561</data>
    </edge>
    <edge source="BEL" target="MAR">
      <data key="d0">19348</data>
    </edge>
    <edge source="BEL" target="NLD">
      <data key="d0">243281607</data>
    </edge>
    <edge source="BEL" target="NOR">
      <data key="d0">1297160</data>
    </edge>
    <edge source="BEL" target="PAN">
      <data key="d0">43940</data>
    </edge>
    <edge source="BEL" target="PHL">
      <data key="d0">3296297</data>
    </edge>
    <edge source="BEL" target="POL">
      <data key="d0">125114309</data>
    </edge>
    <edge source="BEL" target="PRT">
      <data key="d0">4263789</data>
    </edge>
    <edge source="BEL" target="ROU">
      <data key="d0">8892409</data>
    </edge>
    <edge source="BEL" target="RUS">
      <data key="d0">64022192</data>
    </edge>
    <edge source="BEL" target="SEN">
      <data key="d0">25066</data>
    </edge>
    <edge source="BEL" target="SRB">
      <data key="d0">2867927</data>
    </edge>
    <edge source="BEL" target="SGP">
      <data key="d0">158635</data>
    </edge>
    <edge source="BEL" target="SVK">
      <data key="d0">192303</data>
    </edge>
    <edge source="BEL" target="SVN">
      <data key="d0">116750</data>
    </edge>
    <edge source="BEL" target="ZAF">
      <data key="d0">1209004</data>
    </edge>
    <edge source="BEL" target="ESP">
      <data key="d0">46372956</data>
    </edge>
    <edge source="BEL" target="SWE">
      <data key="d0">5662963</data>
    </edge>
    <edge source="BEL" target="CHE">
      <data key="d0">14677893</data>
    </edge>
    <edge source="BEL" target="THA">
      <data key="d0">27006</data>
    </edge>
    <edge source="BEL" target="ARE">
      <data key="d0">293585</data>
    </edge>
    <edge source="BEL" target="TUN">
      <data key="d0">52442</data>
    </edge>
    <edge source="BEL" target="TUR">
      <data key="d0">31013316</data>
    </edge>
    <edge source="BEL" target="UKR">
      <data key="d0">8571872</data>
    </edge>
    <edge source="BEL" target="EGY">
      <data key="d0">7218286</data>
    </edge>
    <edge source="BEL" target="GBR">
      <data key="d0">10820736</data>
    </edge>
    <edge source="BEL" target="USA">
      <data key="d0">2019742</data>
    </edge>
    <edge source="BOL" target="PER">
      <data key="d0">24783</data>
    </edge>
    <edge source="BRA" target="DZA">
      <data key="d0">6808244</data>
    </edge>
    <edge source="BRA" target="AZE">
      <data key="d0">805662</data>
    </edge>
    <edge source="BRA" target="ARG">
      <data key="d0">24932790</data>
    </edge>
    <edge source="BRA" target="AUS">
      <data key="d0">35023641</data>
    </edge>
    <edge source="BRA" target="ARM">
      <data key="d0">4076859</data>
    </edge>
    <edge source="BRA" target="BEL">
      <data key="d0">644328531</data>
    </edge>
    <edge source="BRA" target="BOL">
      <data key="d0">2938695</data>
    </edge>
    <edge source="BRA" target="BWA">
      <data key="d0">116544</data>
    </edge>
    <edge source="BRA" target="BGR">
      <data key="d0">17431526</data>
    </edge>
    <edge source="BRA" target="BLR">
      <data key="d0">7469983</data>
    </edge>
    <edge source="BRA" target="KHM">
      <data key="d0">2791105</data>
    </edge>
    <edge source="BRA" target="CAN">
      <data key="d0">15531286</data>
    </edge>
    <edge source="BRA" target="CHL">
      <data key="d0">1126260</data>
    </edge>
    <edge source="BRA" target="CHN">
      <data key="d0">368456078</data>
    </edge>
    <edge source="BRA" target="COL">
      <data key="d0">1227158</data>
    </edge>
    <edge source="BRA" target="CRI">
      <data key="d0">2306677</data>
    </edge>
    <edge source="BRA" target="HRV">
      <data key="d0">2681640</data>
    </edge>
    <edge source="BRA" target="CZE">
      <data key="d0">2543924</data>
    </edge>
    <edge source="BRA" target="DNK">
      <data key="d0">13981578</data>
    </edge>
    <edge source="BRA" target="ECU">
      <data key="d0">591569</data>
    </edge>
    <edge source="BRA" target="ETH">
      <data key="d0">2182272</data>
    </edge>
    <edge source="BRA" target="FRA">
      <data key="d0">30403079</data>
    </edge>
    <edge source="BRA" target="GEO">
      <data key="d0">7894225</data>
    </edge>
    <edge source="BRA" target="DEU">
      <data key="d0">175798274</data>
    </edge>
    <edge source="BRA" target="GRC">
      <data key="d0">30082448</data>
    </edge>
    <edge source="BRA" target="GTM">
      <data key="d0">2143031</data>
    </edge>
    <edge source="BRA" target="HND">
      <data key="d0">8638866</data>
    </edge>
    <edge source="BRA" target="HKG">
      <data key="d0">5447250</data>
    </edge>
    <edge source="BRA" target="HUN">
      <data key="d0">4391456</data>
    </edge>
    <edge source="BRA" target="IDN">
      <data key="d0">106052729</data>
    </edge>
    <edge source="BRA" target="IRL">
      <data key="d0">23716364</data>
    </edge>
    <edge source="BRA" target="ISR">
      <data key="d0">821424</data>
    </edge>
    <edge source="BRA" target="ITA">
      <data key="d0">8213009</data>
    </edge>
    <edge source="BRA" target="CIV">
      <data key="d0">348384</data>
    </edge>
    <edge source="BRA" target="JPN">
      <data key="d0">45434</data>
    </edge>
    <edge source="BRA" target="KAZ">
      <data key="d0">2380554</data>
    </edge>
    <edge source="BRA" target="KOR">
      <data key="d0">32426896</data>
    </edge>
    <edge source="BRA" target="KGZ">
      <data key="d0">1447993</data>
    </edge>
    <edge source="BRA" target="LTU">
      <data key="d0">15562321</data>
    </edge>
    <edge source="BRA" target="MDG">
      <data key="d0">245362</data>
    </edge>
    <edge source="BRA" target="MYS">
      <data key="d0">15770264</data>
    </edge>
    <edge source="BRA" target="MRT">
      <data key="d0">6320374</data>
    </edge>
    <edge source="BRA" target="MEX">
      <data key="d0">8658592</data>
    </edge>
    <edge source="BRA" target="MDA">
      <data key="d0">127151</data>
    </edge>
    <edge source="BRA" target="MAR">
      <data key="d0">12127066</data>
    </edge>
    <edge source="BRA" target="NAM">
      <data key="d0">64944</data>
    </edge>
    <edge source="BRA" target="NLD">
      <data key="d0">161183209</data>
    </edge>
    <edge source="BRA" target="NZL">
      <data key="d0">2712768</data>
    </edge>
    <edge source="BRA" target="NIC">
      <data key="d0">388699</data>
    </edge>
    <edge source="BRA" target="PAK">
      <data key="d0">4199766</data>
    </edge>
    <edge source="BRA" target="PRY">
      <data key="d0">63368349</data>
    </edge>
    <edge source="BRA" target="PER">
      <data key="d0">10702</data>
    </edge>
    <edge source="BRA" target="PHL">
      <data key="d0">69286366</data>
    </edge>
    <edge source="BRA" target="POL">
      <data key="d0">57888994</data>
    </edge>
    <edge source="BRA" target="PRT">
      <data key="d0">20272839</data>
    </edge>
    <edge source="BRA" target="ROU">
      <data key="d0">15838150</data>
    </edge>
    <edge source="BRA" target="RUS">
      <data key="d0">116305865</data>
    </edge>
    <edge source="BRA" target="SEN">
      <data key="d0">546062</data>
    </edge>
    <edge source="BRA" target="SRB">
      <data key="d0">5534518</data>
    </edge>
    <edge source="BRA" target="IND">
      <data key="d0">697547</data>
    </edge>
    <edge source="BRA" target="SGP">
      <data key="d0">11510922</data>
    </edge>
    <edge source="BRA" target="VNM">
      <data key="d0">32206502</data>
    </edge>
    <edge source="BRA" target="SVN">
      <data key="d0">1347588</data>
    </edge>
    <edge source="BRA" target="ZAF">
      <data key="d0">63153713</data>
    </edge>
    <edge source="BRA" target="ESP">
      <data key="d0">18715591</data>
    </edge>
    <edge source="BRA" target="SWE">
      <data key="d0">1199222</data>
    </edge>
    <edge source="BRA" target="CHE">
      <data key="d0">13398253</data>
    </edge>
    <edge source="BRA" target="THA">
      <data key="d0">10244000</data>
    </edge>
    <edge source="BRA" target="ARE">
      <data key="d0">27405115</data>
    </edge>
    <edge source="BRA" target="TUN">
      <data key="d0">4808158</data>
    </edge>
    <edge source="BRA" target="TUR">
      <data key="d0">42398597</data>
    </edge>
    <edge source="BRA" target="UKR">
      <data key="d0">34237721</data>
    </edge>
    <edge source="BRA" target="MKD">
      <data key="d0">813211</data>
    </edge>
    <edge source="BRA" target="EGY">
      <data key="d0">64245719</data>
    </edge>
    <edge source="BRA" target="GBR">
      <data key="d0">84408487</data>
    </edge>
    <edge source="BRA" target="USA">
      <data key="d0">308092895</data>
    </edge>
    <edge source="BRA" target="URY">
      <data key="d0">7222535</data>
    </edge>
    <edge source="BGR" target="ALB">
      <data key="d0">1835893</data>
    </edge>
    <edge source="BGR" target="DZA">
      <data key="d0">655119</data>
    </edge>
    <edge source="BGR" target="AZE">
      <data key="d0">1377241</data>
    </edge>
    <edge source="BGR" target="ARG">
      <data key="d0">305313</data>
    </edge>
    <edge source="BGR" target="AUT">
      <data key="d0">191179</data>
    </edge>
    <edge source="BGR" target="ARM">
      <data key="d0">84486</data>
    </edge>
    <edge source="BGR" target="BEL">
      <data key="d0">56220126</data>
    </edge>
    <edge source="BGR" target="BLR">
      <data key="d0">149304</data>
    </edge>
    <edge source="BGR" target="CAN">
      <data key="d0">1292847</data>
    </edge>
    <edge source="BGR" target="CRI">
      <data key="d0">551802</data>
    </edge>
    <edge source="BGR" target="HRV">
      <data key="d0">1416777</data>
    </edge>
    <edge source="BGR" target="CZE">
      <data key="d0">1879524</data>
    </edge>
    <edge source="BGR" target="BEN">
      <data key="d0">3240700</data>
    </edge>
    <edge source="BGR" target="DNK">
      <data key="d0">140765</data>
    </edge>
    <edge source="BGR" target="FRA">
      <data key="d0">70987</data>
    </edge>
    <edge source="BGR" target="GEO">
      <data key="d0">1794015</data>
    </edge>
    <edge source="BGR" target="DEU">
      <data key="d0">23553856</data>
    </edge>
    <edge source="BGR" target="GRC">
      <data key="d0">77625171</data>
    </edge>
    <edge source="BGR" target="HKG">
      <data key="d0">761829</data>
    </edge>
    <edge source="BGR" target="HUN">
      <data key="d0">1488093</data>
    </edge>
    <edge source="BGR" target="IDN">
      <data key="d0">2245286</data>
    </edge>
    <edge source="BGR" target="ISR">
      <data key="d0">83152</data>
    </edge>
    <edge source="BGR" target="ITA">
      <data key="d0">6190916</data>
    </edge>
    <edge source="BGR" target="JPN">
      <data key="d0">56021</data>
    </edge>
    <edge source="BGR" target="JOR">
      <data key="d0">806970</data>
    </edge>
    <edge source="BGR" target="KOR">
      <data key="d0">1020689</data>
    </edge>
    <edge source="BGR" target="LTU">
      <data key="d0">758840</data>
    </edge>
    <edge source="BGR" target="MRT">
      <data key="d0">48422</data>
    </edge>
    <edge source="BGR" target="MEX">
      <data key="d0">5606567</data>
    </edge>
    <edge source="BGR" target="MDA">
      <data key="d0">9494281</data>
    </edge>
    <edge source="BGR" target="NLD">
      <data key="d0">10229096</data>
    </edge>
    <edge source="BGR" target="NER">
      <data key="d0">92408</data>
    </edge>
    <edge source="BGR" target="PAK">
      <data key="d0">1476717</data>
    </edge>
    <edge source="BGR" target="PHL">
      <data key="d0">4701922</data>
    </edge>
    <edge source="BGR" target="POL">
      <data key="d0">3491652</data>
    </edge>
    <edge source="BGR" target="PRT">
      <data key="d0">14474850</data>
    </edge>
    <edge source="BGR" target="ROU">
      <data key="d0">4430955</data>
    </edge>
    <edge source="BGR" target="RUS">
      <data key="d0">5790185</data>
    </edge>
    <edge source="BGR" target="SRB">
      <data key="d0">919906</data>
    </edge>
    <edge source="BGR" target="SGP">
      <data key="d0">267382</data>
    </edge>
    <edge source="BGR" target="SVK">
      <data key="d0">85601</data>
    </edge>
    <edge source="BGR" target="VNM">
      <data key="d0">77714</data>
    </edge>
    <edge source="BGR" target="SVN">
      <data key="d0">26370</data>
    </edge>
    <edge source="BGR" target="ZAF">
      <data key="d0">33312</data>
    </edge>
    <edge source="BGR" target="ESP">
      <data key="d0">17137</data>
    </edge>
    <edge source="BGR" target="SWE">
      <data key="d0">36508</data>
    </edge>
    <edge source="BGR" target="CHE">
      <data key="d0">953666</data>
    </edge>
    <edge source="BGR" target="TGO">
      <data key="d0">1184313</data>
    </edge>
    <edge source="BGR" target="ARE">
      <data key="d0">1113972</data>
    </edge>
    <edge source="BGR" target="TUN">
      <data key="d0">2651114</data>
    </edge>
    <edge source="BGR" target="TUR">
      <data key="d0">63501896</data>
    </edge>
    <edge source="BGR" target="UKR">
      <data key="d0">1354959</data>
    </edge>
    <edge source="BGR" target="MKD">
      <data key="d0">84511</data>
    </edge>
    <edge source="BGR" target="EGY">
      <data key="d0">7358269</data>
    </edge>
    <edge source="BGR" target="GBR">
      <data key="d0">923138</data>
    </edge>
    <edge source="BGR" target="USA">
      <data key="d0">49754282</data>
    </edge>
    <edge source="BGR" target="URY">
      <data key="d0">36396</data>
    </edge>
    <edge source="BLR" target="AZE">
      <data key="d0">36400</data>
    </edge>
    <edge source="BLR" target="BEL">
      <data key="d0">96900</data>
    </edge>
    <edge source="BLR" target="BRA">
      <data key="d0">50100</data>
    </edge>
    <edge source="BLR" target="GEO">
      <data key="d0">176600</data>
    </edge>
    <edge source="BLR" target="LTU">
      <data key="d0">157000</data>
    </edge>
    <edge source="BLR" target="RUS">
      <data key="d0">51100</data>
    </edge>
    <edge source="CHL" target="ARG">
      <data key="d0">178986</data>
    </edge>
    <edge source="CHL" target="BOL">
      <data key="d0">1584933</data>
    </edge>
    <edge source="CHL" target="BRA">
      <data key="d0">423045</data>
    </edge>
    <edge source="CHL" target="COL">
      <data key="d0">9600526</data>
    </edge>
    <edge source="CHL" target="CRI">
      <data key="d0">19097</data>
    </edge>
    <edge source="CHL" target="SLV">
      <data key="d0">130853</data>
    </edge>
    <edge source="CHL" target="GTM">
      <data key="d0">18554</data>
    </edge>
    <edge source="CHL" target="HND">
      <data key="d0">152660</data>
    </edge>
    <edge source="CHL" target="ITA">
      <data key="d0">43848</data>
    </edge>
    <edge source="CHL" target="KOR">
      <data key="d0">338426</data>
    </edge>
    <edge source="CHL" target="NIC">
      <data key="d0">91672</data>
    </edge>
    <edge source="CHL" target="PAN">
      <data key="d0">739094</data>
    </edge>
    <edge source="CHL" target="PRY">
      <data key="d0">3248288</data>
    </edge>
    <edge source="CHL" target="PER">
      <data key="d0">15078977</data>
    </edge>
    <edge source="CHL" target="POL">
      <data key="d0">206712</data>
    </edge>
    <edge source="CHL" target="ROU">
      <data key="d0">103356</data>
    </edge>
    <edge source="CHL" target="GBR">
      <data key="d0">981044</data>
    </edge>
    <edge source="CHL" target="USA">
      <data key="d0">983436</data>
    </edge>
    <edge source="CHL" target="URY">
      <data key="d0">909664</data>
    </edge>
    <edge source="CHN" target="DZA">
      <data key="d0">2707778</data>
    </edge>
    <edge source="CHN" target="AUS">
      <data key="d0">16821786</data>
    </edge>
    <edge source="CHN" target="BEL">
      <data key="d0">96811490</data>
    </edge>
    <edge source="CHN" target="BGR">
      <data key="d0">1229910</data>
    </edge>
    <edge source="CHN" target="BLR">
      <data key="d0">3658957</data>
    </edge>
    <edge source="CHN" target="KHM">
      <data key="d0">4312440</data>
    </edge>
    <edge source="CHN" target="CAN">
      <data key="d0">11932654</data>
    </edge>
    <edge source="CHN" target="LKA">
      <data key="d0">373409</data>
    </edge>
    <edge source="CHN" target="CHL">
      <data key="d0">2006938</data>
    </edge>
    <edge source="CHN" target="COL">
      <data key="d0">115200</data>
    </edge>
    <edge source="CHN" target="CRI">
      <data key="d0">98913</data>
    </edge>
    <edge source="CHN" target="CZE">
      <data key="d0">126490</data>
    </edge>
    <edge source="CHN" target="FIN">
      <data key="d0">439830</data>
    </edge>
    <edge source="CHN" target="FRA">
      <data key="d0">27404860</data>
    </edge>
    <edge source="CHN" target="GEO">
      <data key="d0">17510</data>
    </edge>
    <edge source="CHN" target="GMB">
      <data key="d0">24826</data>
    </edge>
    <edge source="CHN" target="DEU">
      <data key="d0">20112362</data>
    </edge>
    <edge source="CHN" target="GRC">
      <data key="d0">2517615</data>
    </edge>
    <edge source="CHN" target="HKG">
      <data key="d0">150087803</data>
    </edge>
    <edge source="CHN" target="IDN">
      <data key="d0">127086165</data>
    </edge>
    <edge source="CHN" target="ITA">
      <data key="d0">392837</data>
    </edge>
    <edge source="CHN" target="CIV">
      <data key="d0">72960</data>
    </edge>
    <edge source="CHN" target="JPN">
      <data key="d0">30091073</data>
    </edge>
    <edge source="CHN" target="KOR">
      <data key="d0">23818213</data>
    </edge>
    <edge source="CHN" target="KGZ">
      <data key="d0">620060</data>
    </edge>
    <edge source="CHN" target="LVA">
      <data key="d0">752489</data>
    </edge>
    <edge source="CHN" target="LTU">
      <data key="d0">356928</data>
    </edge>
    <edge source="CHN" target="MWI">
      <data key="d0">82221</data>
    </edge>
    <edge source="CHN" target="MYS">
      <data key="d0">20085244</data>
    </edge>
    <edge source="CHN" target="MUS">
      <data key="d0">4137020</data>
    </edge>
    <edge source="CHN" target="MAR">
      <data key="d0">2787102</data>
    </edge>
    <edge source="CHN" target="MOZ">
      <data key="d0">175854</data>
    </edge>
    <edge source="CHN" target="NAM">
      <data key="d0">3849228</data>
    </edge>
    <edge source="CHN" target="NLD">
      <data key="d0">9407066</data>
    </edge>
    <edge source="CHN" target="NZL">
      <data key="d0">207451</data>
    </edge>
    <edge source="CHN" target="NOR">
      <data key="d0">18090</data>
    </edge>
    <edge source="CHN" target="PAK">
      <data key="d0">11100</data>
    </edge>
    <edge source="CHN" target="PAN">
      <data key="d0">9334051</data>
    </edge>
    <edge source="CHN" target="PRY">
      <data key="d0">39312</data>
    </edge>
    <edge source="CHN" target="PER">
      <data key="d0">2649499</data>
    </edge>
    <edge source="CHN" target="PHL">
      <data key="d0">42390041</data>
    </edge>
    <edge source="CHN" target="POL">
      <data key="d0">4165403</data>
    </edge>
    <edge source="CHN" target="PRT">
      <data key="d0">2028749</data>
    </edge>
    <edge source="CHN" target="ROU">
      <data key="d0">3731516</data>
    </edge>
    <edge source="CHN" target="RUS">
      <data key="d0">12169471</data>
    </edge>
    <edge source="CHN" target="SEN">
      <data key="d0">25099</data>
    </edge>
    <edge source="CHN" target="SRB">
      <data key="d0">655634</data>
    </edge>
    <edge source="CHN" target="IND">
      <data key="d0">6124992</data>
    </edge>
    <edge source="CHN" target="SGP">
      <data key="d0">19383690</data>
    </edge>
    <edge source="CHN" target="VNM">
      <data key="d0">20597475</data>
    </edge>
    <edge source="CHN" target="ZAF">
      <data key="d0">7415944</data>
    </edge>
    <edge source="CHN" target="ESP">
      <data key="d0">5861126</data>
    </edge>
    <edge source="CHN" target="CHE">
      <data key="d0">224072</data>
    </edge>
    <edge source="CHN" target="THA">
      <data key="d0">4059242</data>
    </edge>
    <edge source="CHN" target="ARE">
      <data key="d0">31500336</data>
    </edge>
    <edge source="CHN" target="TUR">
      <data key="d0">724432</data>
    </edge>
    <edge source="CHN" target="UKR">
      <data key="d0">5641631</data>
    </edge>
    <edge source="CHN" target="EGY">
      <data key="d0">35390744</data>
    </edge>
    <edge source="CHN" target="GBR">
      <data key="d0">16615801</data>
    </edge>
    <edge source="CHN" target="USA">
      <data key="d0">10626564</data>
    </edge>
    <edge source="CHN" target="URY">
      <data key="d0">78962</data>
    </edge>
    <edge source="COL" target="BEL">
      <data key="d0">3639104</data>
    </edge>
    <edge source="COL" target="BRA">
      <data key="d0">6820429</data>
    </edge>
    <edge source="COL" target="BGR">
      <data key="d0">210672</data>
    </edge>
    <edge source="COL" target="CRI">
      <data key="d0">81984</data>
    </edge>
    <edge source="COL" target="ECU">
      <data key="d0">1609425</data>
    </edge>
    <edge source="COL" target="DEU">
      <data key="d0">1666775</data>
    </edge>
    <edge source="COL" target="GTM">
      <data key="d0">89884</data>
    </edge>
    <edge source="COL" target="HND">
      <data key="d0">741033</data>
    </edge>
    <edge source="COL" target="IDN">
      <data key="d0">31344</data>
    </edge>
    <edge source="COL" target="MEX">
      <data key="d0">904078</data>
    </edge>
    <edge source="COL" target="NLD">
      <data key="d0">560790</data>
    </edge>
    <edge source="COL" target="NIC">
      <data key="d0">14742</data>
    </edge>
    <edge source="COL" target="PAN">
      <data key="d0">54314</data>
    </edge>
    <edge source="COL" target="PER">
      <data key="d0">5075460</data>
    </edge>
    <edge source="COL" target="ESP">
      <data key="d0">649241</data>
    </edge>
    <edge source="COL" target="USA">
      <data key="d0">2668816</data>
    </edge>
    <edge source="CRI" target="COL">
      <data key="d0">18044</data>
    </edge>
    <edge source="CRI" target="CZE">
      <data key="d0">39097</data>
    </edge>
    <edge source="CRI" target="FIN">
      <data key="d0">18725</data>
    </edge>
    <edge source="CRI" target="DEU">
      <data key="d0">10409</data>
    </edge>
    <edge source="CRI" target="HND">
      <data key="d0">334274</data>
    </edge>
    <edge source="CRI" target="JOR">
      <data key="d0">21347</data>
    </edge>
    <edge source="CRI" target="MYS">
      <data key="d0">18447</data>
    </edge>
    <edge source="CRI" target="NLD">
      <data key="d0">11262</data>
    </edge>
    <edge source="CRI" target="CHE">
      <data key="d0">128024</data>
    </edge>
    <edge source="CRI" target="ARE">
      <data key="d0">19840</data>
    </edge>
    <edge source="CRI" target="USA">
      <data key="d0">68202</data>
    </edge>
    <edge source="DNK" target="ARG">
      <data key="d0">105972</data>
    </edge>
    <edge source="DNK" target="AUS">
      <data key="d0">329369</data>
    </edge>
    <edge source="DNK" target="AUT">
      <data key="d0">1062189</data>
    </edge>
    <edge source="DNK" target="BEL">
      <data key="d0">1822931</data>
    </edge>
    <edge source="DNK" target="BRA">
      <data key="d0">397517</data>
    </edge>
    <edge source="DNK" target="BGR">
      <data key="d0">15542</data>
    </edge>
    <edge source="DNK" target="BLR">
      <data key="d0">47539</data>
    </edge>
    <edge source="DNK" target="CAN">
      <data key="d0">5712718</data>
    </edge>
    <edge source="DNK" target="HRV">
      <data key="d0">282447</data>
    </edge>
    <edge source="DNK" target="CZE">
      <data key="d0">1101050</data>
    </edge>
    <edge source="DNK" target="EST">
      <data key="d0">775513</data>
    </edge>
    <edge source="DNK" target="FIN">
      <data key="d0">9195364</data>
    </edge>
    <edge source="DNK" target="FRA">
      <data key="d0">5338510</data>
    </edge>
    <edge source="DNK" target="DEU">
      <data key="d0">81573242</data>
    </edge>
    <edge source="DNK" target="GRC">
      <data key="d0">26007071</data>
    </edge>
    <edge source="DNK" target="HKG">
      <data key="d0">486567</data>
    </edge>
    <edge source="DNK" target="HUN">
      <data key="d0">417630</data>
    </edge>
    <edge source="DNK" target="IRL">
      <data key="d0">726828</data>
    </edge>
    <edge source="DNK" target="ISR">
      <data key="d0">2183400</data>
    </edge>
    <edge source="DNK" target="ITA">
      <data key="d0">1106929</data>
    </edge>
    <edge source="DNK" target="JPN">
      <data key="d0">668342</data>
    </edge>
    <edge source="DNK" target="KAZ">
      <data key="d0">58388</data>
    </edge>
    <edge source="DNK" target="LBN">
      <data key="d0">5674301</data>
    </edge>
    <edge source="DNK" target="LVA">
      <data key="d0">3961662</data>
    </edge>
    <edge source="DNK" target="LTU">
      <data key="d0">799457</data>
    </edge>
    <edge source="DNK" target="MYS">
      <data key="d0">1040203</data>
    </edge>
    <edge source="DNK" target="MDA">
      <data key="d0">12363</data>
    </edge>
    <edge source="DNK" target="NLD">
      <data key="d0">23131729</data>
    </edge>
    <edge source="DNK" target="NER">
      <data key="d0">351623</data>
    </edge>
    <edge source="DNK" target="NOR">
      <data key="d0">40505823</data>
    </edge>
    <edge source="DNK" target="POL">
      <data key="d0">1718044</data>
    </edge>
    <edge source="DNK" target="PRT">
      <data key="d0">605446</data>
    </edge>
    <edge source="DNK" target="ROU">
      <data key="d0">391197</data>
    </edge>
    <edge source="DNK" target="RUS">
      <data key="d0">928346</data>
    </edge>
    <edge source="DNK" target="SGP">
      <data key="d0">42307</data>
    </edge>
    <edge source="DNK" target="SVN">
      <data key="d0">185006</data>
    </edge>
    <edge source="DNK" target="ZAF">
      <data key="d0">154079</data>
    </edge>
    <edge source="DNK" target="ESP">
      <data key="d0">5094284</data>
    </edge>
    <edge source="DNK" target="SWE">
      <data key="d0">52182256</data>
    </edge>
    <edge source="DNK" target="CHE">
      <data key="d0">9731414</data>
    </edge>
    <edge source="DNK" target="THA">
      <data key="d0">64479</data>
    </edge>
    <edge source="DNK" target="ARE">
      <data key="d0">243290</data>
    </edge>
    <edge source="DNK" target="TUR">
      <data key="d0">57322</data>
    </edge>
    <edge source="DNK" target="UKR">
      <data key="d0">294024</data>
    </edge>
    <edge source="DNK" target="EGY">
      <data key="d0">12609</data>
    </edge>
    <edge source="DNK" target="GBR">
      <data key="d0">8411609</data>
    </edge>
    <edge source="DNK" target="USA">
      <data key="d0">6520936</data>
    </edge>
    <edge source="ECU" target="AUS">
      <data key="d0">22029</data>
    </edge>
    <edge source="ECU" target="BEL">
      <data key="d0">3932869</data>
    </edge>
    <edge source="ECU" target="BOL">
      <data key="d0">676036</data>
    </edge>
    <edge source="ECU" target="BRA">
      <data key="d0">589344</data>
    </edge>
    <edge source="ECU" target="LKA">
      <data key="d0">1124465</data>
    </edge>
    <edge source="ECU" target="COL">
      <data key="d0">853938</data>
    </edge>
    <edge source="ECU" target="CRI">
      <data key="d0">100464</data>
    </edge>
    <edge source="ECU" target="DNK">
      <data key="d0">405389</data>
    </edge>
    <edge source="ECU" target="DEU">
      <data key="d0">2500084</data>
    </edge>
    <edge source="ECU" target="GTM">
      <data key="d0">187722</data>
    </edge>
    <edge source="ECU" target="HND">
      <data key="d0">698633</data>
    </edge>
    <edge source="ECU" target="IDN">
      <data key="d0">221004</data>
    </edge>
    <edge source="ECU" target="MEX">
      <data key="d0">2821302</data>
    </edge>
    <edge source="ECU" target="NLD">
      <data key="d0">164731</data>
    </edge>
    <edge source="ECU" target="NIC">
      <data key="d0">9748340</data>
    </edge>
    <edge source="ECU" target="POL">
      <data key="d0">260928</data>
    </edge>
    <edge source="ECU" target="ESP">
      <data key="d0">48889</data>
    </edge>
    <edge source="ECU" target="USA">
      <data key="d0">359709</data>
    </edge>
    <edge source="FRA" target="DZA">
      <data key="d0">13516743</data>
    </edge>
    <edge source="FRA" target="AUS">
      <data key="d0">552951</data>
    </edge>
    <edge source="FRA" target="AUT">
      <data key="d0">8583250</data>
    </edge>
    <edge source="FRA" target="ARM">
      <data key="d0">61130</data>
    </edge>
    <edge source="FRA" target="BEL">
      <data key="d0">50285230</data>
    </edge>
    <edge source="FRA" target="BOL">
      <data key="d0">344553</data>
    </edge>
    <edge source="FRA" target="BRA">
      <data key="d0">19451</data>
    </edge>
    <edge source="FRA" target="BGR">
      <data key="d0">3848430</data>
    </edge>
    <edge source="FRA" target="KHM">
      <data key="d0">6008831</data>
    </edge>
    <edge source="FRA" target="CAN">
      <data key="d0">106978</data>
    </edge>
    <edge source="FRA" target="CHL">
      <data key="d0">608524</data>
    </edge>
    <edge source="FRA" target="CHN">
      <data key="d0">25595535</data>
    </edge>
    <edge source="FRA" target="HRV">
      <data key="d0">2117331</data>
    </edge>
    <edge source="FRA" target="CZE">
      <data key="d0">2032583</data>
    </edge>
    <edge source="FRA" target="DNK">
      <data key="d0">1185094</data>
    </edge>
    <edge source="FRA" target="EST">
      <data key="d0">31954</data>
    </edge>
    <edge source="FRA" target="FIN">
      <data key="d0">1111460</data>
    </edge>
    <edge source="FRA" target="GEO">
      <data key="d0">298705</data>
    </edge>
    <edge source="FRA" target="PSE">
      <data key="d0">908619</data>
    </edge>
    <edge source="FRA" target="DEU">
      <data key="d0">195325206</data>
    </edge>
    <edge source="FRA" target="GRC">
      <data key="d0">3954019</data>
    </edge>
    <edge source="FRA" target="ISR">
      <data key="d0">2178462</data>
    </edge>
    <edge source="FRA" target="ITA">
      <data key="d0">8724961</data>
    </edge>
    <edge source="FRA" target="CIV">
      <data key="d0">72785349</data>
    </edge>
    <edge source="FRA" target="JPN">
      <data key="d0">19350519</data>
    </edge>
    <edge source="FRA" target="JOR">
      <data key="d0">4263839</data>
    </edge>
    <edge source="FRA" target="KOR">
      <data key="d0">1456013</data>
    </edge>
    <edge source="FRA" target="LBN">
      <data key="d0">13823784</data>
    </edge>
    <edge source="FRA" target="MDG">
      <data key="d0">2746696</data>
    </edge>
    <edge source="FRA" target="MYS">
      <data key="d0">698830</data>
    </edge>
    <edge source="FRA" target="MUS">
      <data key="d0">36122</data>
    </edge>
    <edge source="FRA" target="MEX">
      <data key="d0">93085</data>
    </edge>
    <edge source="FRA" target="MAR">
      <data key="d0">4120738</data>
    </edge>
    <edge source="FRA" target="NLD">
      <data key="d0">32419900</data>
    </edge>
    <edge source="FRA" target="PAN">
      <data key="d0">182002</data>
    </edge>
    <edge source="FRA" target="PRY">
      <data key="d0">2303501</data>
    </edge>
    <edge source="FRA" target="PHL">
      <data key="d0">2345181</data>
    </edge>
    <edge source="FRA" target="POL">
      <data key="d0">24917544</data>
    </edge>
    <edge source="FRA" target="PRT">
      <data key="d0">922512</data>
    </edge>
    <edge source="FRA" target="ROU">
      <data key="d0">73634</data>
    </edge>
    <edge source="FRA" target="RUS">
      <data key="d0">6472865</data>
    </edge>
    <edge source="FRA" target="SAU">
      <data key="d0">2218752</data>
    </edge>
    <edge source="FRA" target="SEN">
      <data key="d0">29557890</data>
    </edge>
    <edge source="FRA" target="SRB">
      <data key="d0">168108</data>
    </edge>
    <edge source="FRA" target="IND">
      <data key="d0">633532</data>
    </edge>
    <edge source="FRA" target="SVK">
      <data key="d0">30565</data>
    </edge>
    <edge source="FRA" target="VNM">
      <data key="d0">3355220</data>
    </edge>
    <edge source="FRA" target="SVN">
      <data key="d0">1243446</data>
    </edge>
    <edge source="FRA" target="ZAF">
      <data key="d0">7926099</data>
    </edge>
    <edge source="FRA" target="ESP">
      <data key="d0">46600740</data>
    </edge>
    <edge source="FRA" target="SWE">
      <data key="d0">828038</data>
    </edge>
    <edge source="FRA" target="CHE">
      <data key="d0">5208580</data>
    </edge>
    <edge source="FRA" target="ARE">
      <data key="d0">8608258</data>
    </edge>
    <edge source="FRA" target="TUN">
      <data key="d0">12590063</data>
    </edge>
    <edge source="FRA" target="TUR">
      <data key="d0">19832615</data>
    </edge>
    <edge source="FRA" target="UKR">
      <data key="d0">1178148</data>
    </edge>
    <edge source="FRA" target="EGY">
      <data key="d0">3905393</data>
    </edge>
    <edge source="FRA" target="GBR">
      <data key="d0">2613320</data>
    </edge>
    <edge source="FRA" target="USA">
      <data key="d0">5676782</data>
    </edge>
    <edge source="FRA" target="URY">
      <data key="d0">580738</data>
    </edge>
    <edge source="DEU" target="ALB">
      <data key="d0">18621000</data>
    </edge>
    <edge source="DEU" target="AZE">
      <data key="d0">74251000</data>
    </edge>
    <edge source="DEU" target="ARG">
      <data key="d0">479000</data>
    </edge>
    <edge source="DEU" target="AUS">
      <data key="d0">6116000</data>
    </edge>
    <edge source="DEU" target="AUT">
      <data key="d0">148091000</data>
    </edge>
    <edge source="DEU" target="ARM">
      <data key="d0">3166000</data>
    </edge>
    <edge source="DEU" target="BEL">
      <data key="d0">132508000</data>
    </edge>
    <edge source="DEU" target="BOL">
      <data key="d0">2842000</data>
    </edge>
    <edge source="DEU" target="BRA">
      <data key="d0">36000</data>
    </edge>
    <edge source="DEU" target="BGR">
      <data key="d0">14528000</data>
    </edge>
    <edge source="DEU" target="BLR">
      <data key="d0">8167000</data>
    </edge>
    <edge source="DEU" target="CAN">
      <data key="d0">2293000</data>
    </edge>
    <edge source="DEU" target="CHL">
      <data key="d0">258000</data>
    </edge>
    <edge source="DEU" target="CHN">
      <data key="d0">741000</data>
    </edge>
    <edge source="DEU" target="COL">
      <data key="d0">31000</data>
    </edge>
    <edge source="DEU" target="HRV">
      <data key="d0">4483000</data>
    </edge>
    <edge source="DEU" target="CZE">
      <data key="d0">54143000</data>
    </edge>
    <edge source="DEU" target="BEN">
      <data key="d0">48000</data>
    </edge>
    <edge source="DEU" target="DNK">
      <data key="d0">27279000</data>
    </edge>
    <edge source="DEU" target="EST">
      <data key="d0">2649000</data>
    </edge>
    <edge source="DEU" target="FIN">
      <data key="d0">30417000</data>
    </edge>
    <edge source="DEU" target="FRA">
      <data key="d0">445731000</data>
    </edge>
    <edge source="DEU" target="GEO">
      <data key="d0">11000</data>
    </edge>
    <edge source="DEU" target="PSE">
      <data key="d0">167000</data>
    </edge>
    <edge source="DEU" target="GRC">
      <data key="d0">179836000</data>
    </edge>
    <edge source="DEU" target="HND">
      <data key="d0">1394000</data>
    </edge>
    <edge source="DEU" target="HKG">
      <data key="d0">25340000</data>
    </edge>
    <edge source="DEU" target="HUN">
      <data key="d0">21309000</data>
    </edge>
    <edge source="DEU" target="IDN">
      <data key="d0">2815000</data>
    </edge>
    <edge source="DEU" target="IRL">
      <data key="d0">2361000</data>
    </edge>
    <edge source="DEU" target="ISR">
      <data key="d0">2199000</data>
    </edge>
    <edge source="DEU" target="ITA">
      <data key="d0">895919000</data>
    </edge>
    <edge source="DEU" target="CIV">
      <data key="d0">196000</data>
    </edge>
    <edge source="DEU" target="JPN">
      <data key="d0">317356000</data>
    </edge>
    <edge source="DEU" target="KAZ">
      <data key="d0">771000</data>
    </edge>
    <edge source="DEU" target="JOR">
      <data key="d0">25872000</data>
    </edge>
    <edge source="DEU" target="KOR">
      <data key="d0">26035000</data>
    </edge>
    <edge source="DEU" target="KGZ">
      <data key="d0">614000</data>
    </edge>
    <edge source="DEU" target="LBN">
      <data key="d0">12770000</data>
    </edge>
    <edge source="DEU" target="LVA">
      <data key="d0">7995000</data>
    </edge>
    <edge source="DEU" target="LTU">
      <data key="d0">20894000</data>
    </edge>
    <edge source="DEU" target="MYS">
      <data key="d0">12191000</data>
    </edge>
    <edge source="DEU" target="MUS">
      <data key="d0">914000</data>
    </edge>
    <edge source="DEU" target="MEX">
      <data key="d0">539000</data>
    </edge>
    <edge source="DEU" target="MDA">
      <data key="d0">447000</data>
    </edge>
    <edge source="DEU" target="MAR">
      <data key="d0">530000</data>
    </edge>
    <edge source="DEU" target="OMN">
      <data key="d0">6321000</data>
    </edge>
    <edge source="DEU" target="NLD">
      <data key="d0">206048000</data>
    </edge>
    <edge source="DEU" target="NZL">
      <data key="d0">74000</data>
    </edge>
    <edge source="DEU" target="NIC">
      <data key="d0">55000</data>
    </edge>
    <edge source="DEU" target="NER">
      <data key="d0">10189000</data>
    </edge>
    <edge source="DEU" target="NOR">
      <data key="d0">28379000</data>
    </edge>
    <edge source="DEU" target="PAK">
      <data key="d0">175000</data>
    </edge>
    <edge source="DEU" target="PAN">
      <data key="d0">1242000</data>
    </edge>
    <edge source="DEU" target="PRY">
      <data key="d0">61000</data>
    </edge>
    <edge source="DEU" target="POL">
      <data key="d0">53623000</data>
    </edge>
    <edge source="DEU" target="PRT">
      <data key="d0">25454000</data>
    </edge>
    <edge source="DEU" target="ROU">
      <data key="d0">71546000</data>
    </edge>
    <edge source="DEU" target="RUS">
      <data key="d0">47626000</data>
    </edge>
    <edge source="DEU" target="SAU">
      <data key="d0">203579000</data>
    </edge>
    <edge source="DEU" target="SEN">
      <data key="d0">58000</data>
    </edge>
    <edge source="DEU" target="SRB">
      <data key="d0">42138000</data>
    </edge>
    <edge source="DEU" target="IND">
      <data key="d0">17000</data>
    </edge>
    <edge source="DEU" target="SGP">
      <data key="d0">17479000</data>
    </edge>
    <edge source="DEU" target="SVK">
      <data key="d0">7016000</data>
    </edge>
    <edge source="DEU" target="VNM">
      <data key="d0">936000</data>
    </edge>
    <edge source="DEU" target="SVN">
      <data key="d0">16268000</data>
    </edge>
    <edge source="DEU" target="ZAF">
      <data key="d0">9476000</data>
    </edge>
    <edge source="DEU" target="ZWE">
      <data key="d0">24000</data>
    </edge>
    <edge source="DEU" target="ESP">
      <data key="d0">588020000</data>
    </edge>
    <edge source="DEU" target="SWE">
      <data key="d0">12058000</data>
    </edge>
    <edge source="DEU" target="CHE">
      <data key="d0">144092000</data>
    </edge>
    <edge source="DEU" target="THA">
      <data key="d0">214000</data>
    </edge>
    <edge source="DEU" target="ARE">
      <data key="d0">89121000</data>
    </edge>
    <edge source="DEU" target="TUN">
      <data key="d0">19865000</data>
    </edge>
    <edge source="DEU" target="TUR">
      <data key="d0">85124000</data>
    </edge>
    <edge source="DEU" target="UKR">
      <data key="d0">37990000</data>
    </edge>
    <edge source="DEU" target="MKD">
      <data key="d0">3253000</data>
    </edge>
    <edge source="DEU" target="EGY">
      <data key="d0">8853000</data>
    </edge>
    <edge source="DEU" target="GBR">
      <data key="d0">62289000</data>
    </edge>
    <edge source="DEU" target="TZA">
      <data key="d0">122000</data>
    </edge>
    <edge source="DEU" target="USA">
      <data key="d0">9758000</data>
    </edge>
    <edge source="DEU" target="BFA">
      <data key="d0">383000</data>
    </edge>
    <edge source="DEU" target="URY">
      <data key="d0">10000</data>
    </edge>
    <edge source="GTM" target="CRI">
      <data key="d0">28820</data>
    </edge>
    <edge source="GTM" target="DNK">
      <data key="d0">55680</data>
    </edge>
    <edge source="GTM" target="SLV">
      <data key="d0">6217516</data>
    </edge>
    <edge source="GTM" target="FRA">
      <data key="d0">1444838</data>
    </edge>
    <edge source="GTM" target="DEU">
      <data key="d0">17320517</data>
    </edge>
    <edge source="GTM" target="HND">
      <data key="d0">3218107</data>
    </edge>
    <edge source="GTM" target="ITA">
      <data key="d0">735359</data>
    </edge>
    <edge source="GTM" target="KOR">
      <data key="d0">220374</data>
    </edge>
    <edge source="GTM" target="NLD">
      <data key="d0">6116268</data>
    </edge>
    <edge source="GTM" target="NIC">
      <data key="d0">2451404</data>
    </edge>
    <edge source="GTM" target="PAN">
      <data key="d0">2481230</data>
    </edge>
    <edge source="GTM" target="POL">
      <data key="d0">879986</data>
    </edge>
    <edge source="GTM" target="RUS">
      <data key="d0">2308174</data>
    </edge>
    <edge source="GTM" target="SWE">
      <data key="d0">1237722</data>
    </edge>
    <edge source="GTM" target="TUR">
      <data key="d0">27648</data>
    </edge>
    <edge source="GTM" target="UKR">
      <data key="d0">503204</data>
    </edge>
    <edge source="GTM" target="MKD">
      <data key="d0">298422</data>
    </edge>
    <edge source="GTM" target="GBR">
      <data key="d0">888816</data>
    </edge>
    <edge source="GTM" target="USA">
      <data key="d0">20210392</data>
    </edge>
    <edge source="HUN" target="AUT">
      <data key="d0">140000</data>
    </edge>
    <edge source="HUN" target="BEL">
      <data key="d0">14000</data>
    </edge>
    <edge source="HUN" target="BGR">
      <data key="d0">18000</data>
    </edge>
    <edge source="HUN" target="CZE">
      <data key="d0">51000</data>
    </edge>
    <edge source="HUN" target="FRA">
      <data key="d0">442000</data>
    </edge>
    <edge source="HUN" target="GEO">
      <data key="d0">505000</data>
    </edge>
    <edge source="HUN" target="DEU">
      <data key="d0">1778000</data>
    </edge>
    <edge source="HUN" target="IRL">
      <data key="d0">460000</data>
    </edge>
    <edge source="HUN" target="ITA">
      <data key="d0">374000</data>
    </edge>
    <edge source="HUN" target="KGZ">
      <data key="d0">453000</data>
    </edge>
    <edge source="HUN" target="LVA">
      <data key="d0">13000</data>
    </edge>
    <edge source="HUN" target="NLD">
      <data key="d0">60000</data>
    </edge>
    <edge source="HUN" target="POL">
      <data key="d0">1018000</data>
    </edge>
    <edge source="HUN" target="PRT">
      <data key="d0">449000</data>
    </edge>
    <edge source="HUN" target="RUS">
      <data key="d0">1285000</data>
    </edge>
    <edge source="HUN" target="SRB">
      <data key="d0">17000</data>
    </edge>
    <edge source="HUN" target="SVK">
      <data key="d0">131000</data>
    </edge>
    <edge source="HUN" target="ESP">
      <data key="d0">579000</data>
    </edge>
    <edge source="HUN" target="SWE">
      <data key="d0">112000</data>
    </edge>
    <edge source="HUN" target="CHE">
      <data key="d0">33000</data>
    </edge>
    <edge source="HUN" target="TUR">
      <data key="d0">106000</data>
    </edge>
    <edge source="HUN" target="UKR">
      <data key="d0">3741000</data>
    </edge>
    <edge source="HUN" target="GBR">
      <data key="d0">45000</data>
    </edge>
    <edge source="IDN" target="DZA">
      <data key="d0">294075</data>
    </edge>
    <edge source="IDN" target="AUS">
      <data key="d0">2123129</data>
    </edge>
    <edge source="IDN" target="AUT">
      <data key="d0">30510</data>
    </edge>
    <edge source="IDN" target="BEL">
      <data key="d0">31304587</data>
    </edge>
    <edge source="IDN" target="BOL">
      <data key="d0">59750</data>
    </edge>
    <edge source="IDN" target="BRA">
      <data key="d0">1278544</data>
    </edge>
    <edge source="IDN" target="BLR">
      <data key="d0">710645</data>
    </edge>
    <edge source="IDN" target="KHM">
      <data key="d0">160213363</data>
    </edge>
    <edge source="IDN" target="CMR">
      <data key="d0">13133</data>
    </edge>
    <edge source="IDN" target="CAN">
      <data key="d0">1783834</data>
    </edge>
    <edge source="IDN" target="LKA">
      <data key="d0">6375140</data>
    </edge>
    <edge source="IDN" target="CHL">
      <data key="d0">203860</data>
    </edge>
    <edge source="IDN" target="CHN">
      <data key="d0">2842265</data>
    </edge>
    <edge source="IDN" target="CZE">
      <data key="d0">28135</data>
    </edge>
    <edge source="IDN" target="DNK">
      <data key="d0">2938288</data>
    </edge>
    <edge source="IDN" target="SLV">
      <data key="d0">71211</data>
    </edge>
    <edge source="IDN" target="FRA">
      <data key="d0">4441924</data>
    </edge>
    <edge source="IDN" target="GMB">
      <data key="d0">24800</data>
    </edge>
    <edge source="IDN" target="DEU">
      <data key="d0">12410998</data>
    </edge>
    <edge source="IDN" target="GRC">
      <data key="d0">25800</data>
    </edge>
    <edge source="IDN" target="HND">
      <data key="d0">509051</data>
    </edge>
    <edge source="IDN" target="HKG">
      <data key="d0">442429</data>
    </edge>
    <edge source="IDN" target="HUN">
      <data key="d0">249320</data>
    </edge>
    <edge source="IDN" target="IRL">
      <data key="d0">1279776</data>
    </edge>
    <edge source="IDN" target="ITA">
      <data key="d0">2165499</data>
    </edge>
    <edge source="IDN" target="JPN">
      <data key="d0">1544808</data>
    </edge>
    <edge source="IDN" target="JOR">
      <data key="d0">307666</data>
    </edge>
    <edge source="IDN" target="KOR">
      <data key="d0">290658</data>
    </edge>
    <edge source="IDN" target="LBN">
      <data key="d0">1149616</data>
    </edge>
    <edge source="IDN" target="LTU">
      <data key="d0">8504892</data>
    </edge>
    <edge source="IDN" target="MYS">
      <data key="d0">131024960</data>
    </edge>
    <edge source="IDN" target="MRT">
      <data key="d0">149220</data>
    </edge>
    <edge source="IDN" target="MUS">
      <data key="d0">21870</data>
    </edge>
    <edge source="IDN" target="MAR">
      <data key="d0">295812</data>
    </edge>
    <edge source="IDN" target="NLD">
      <data key="d0">8649947</data>
    </edge>
    <edge source="IDN" target="NIC">
      <data key="d0">3259525</data>
    </edge>
    <edge source="IDN" target="PAK">
      <data key="d0">766478</data>
    </edge>
    <edge source="IDN" target="PAN">
      <data key="d0">68460</data>
    </edge>
    <edge source="IDN" target="PRY">
      <data key="d0">4839137</data>
    </edge>
    <edge source="IDN" target="PER">
      <data key="d0">20540</data>
    </edge>
    <edge source="IDN" target="PHL">
      <data key="d0">16738655</data>
    </edge>
    <edge source="IDN" target="POL">
      <data key="d0">1878713</data>
    </edge>
    <edge source="IDN" target="PRT">
      <data key="d0">380000</data>
    </edge>
    <edge source="IDN" target="ROU">
      <data key="d0">471534</data>
    </edge>
    <edge source="IDN" target="RUS">
      <data key="d0">4831768</data>
    </edge>
    <edge source="IDN" target="SAU">
      <data key="d0">3203723</data>
    </edge>
    <edge source="IDN" target="SEN">
      <data key="d0">160058</data>
    </edge>
    <edge source="IDN" target="IND">
      <data key="d0">191843</data>
    </edge>
    <edge source="IDN" target="SGP">
      <data key="d0">64145494</data>
    </edge>
    <edge source="IDN" target="VNM">
      <data key="d0">13455541</data>
    </edge>
    <edge source="IDN" target="ZAF">
      <data key="d0">4816198</data>
    </edge>
    <edge source="IDN" target="ESP">
      <data key="d0">2084969</data>
    </edge>
    <edge source="IDN" target="SWE">
      <data key="d0">366948</data>
    </edge>
    <edge source="IDN" target="CHE">
      <data key="d0">582334</data>
    </edge>
    <edge source="IDN" target="THA">
      <data key="d0">30696219</data>
    </edge>
    <edge source="IDN" target="ARE">
      <data key="d0">1192768</data>
    </edge>
    <edge source="IDN" target="TUN">
      <data key="d0">1286170</data>
    </edge>
    <edge source="IDN" target="TUR">
      <data key="d0">8024798</data>
    </edge>
    <edge source="IDN" target="UKR">
      <data key="d0">412084</data>
    </edge>
    <edge source="IDN" target="EGY">
      <data key="d0">7012895</data>
    </edge>
    <edge source="IDN" target="GBR">
      <data key="d0">943349</data>
    </edge>
    <edge source="IDN" target="TZA">
      <data key="d0">60000</data>
    </edge>
    <edge source="IDN" target="USA">
      <data key="d0">28561275</data>
    </edge>
    <edge source="IRL" target="AUS">
      <data key="d0">12790751</data>
    </edge>
    <edge source="IRL" target="AUT">
      <data key="d0">37043</data>
    </edge>
    <edge source="IRL" target="BEL">
      <data key="d0">116775</data>
    </edge>
    <edge source="IRL" target="CAN">
      <data key="d0">658147</data>
    </edge>
    <edge source="IRL" target="CZE">
      <data key="d0">47603</data>
    </edge>
    <edge source="IRL" target="FIN">
      <data key="d0">16124</data>
    </edge>
    <edge source="IRL" target="FRA">
      <data key="d0">11715</data>
    </edge>
    <edge source="IRL" target="DEU">
      <data key="d0">9678103</data>
    </edge>
    <edge source="IRL" target="ITA">
      <data key="d0">13279</data>
    </edge>
    <edge source="IRL" target="JPN">
      <data key="d0">55713</data>
    </edge>
    <edge source="IRL" target="MYS">
      <data key="d0">46567</data>
    </edge>
    <edge source="IRL" target="NLD">
      <data key="d0">4076210</data>
    </edge>
    <edge source="IRL" target="POL">
      <data key="d0">23322</data>
    </edge>
    <edge source="IRL" target="PRT">
      <data key="d0">20034</data>
    </edge>
    <edge source="IRL" target="ROU">
      <data key="d0">10185</data>
    </edge>
    <edge source="IRL" target="ESP">
      <data key="d0">41257</data>
    </edge>
    <edge source="IRL" target="SWE">
      <data key="d0">11781</data>
    </edge>
    <edge source="IRL" target="CHE">
      <data key="d0">46561</data>
    </edge>
    <edge source="IRL" target="GBR">
      <data key="d0">71208063</data>
    </edge>
    <edge source="IRL" target="USA">
      <data key="d0">1305755</data>
    </edge>
    <edge source="ITA" target="DZA">
      <data key="d0">628942</data>
    </edge>
    <edge source="ITA" target="AZE">
      <data key="d0">89416</data>
    </edge>
    <edge source="ITA" target="AUS">
      <data key="d0">43324</data>
    </edge>
    <edge source="ITA" target="AUT">
      <data key="d0">373438</data>
    </edge>
    <edge source="ITA" target="BEL">
      <data key="d0">126661342</data>
    </edge>
    <edge source="ITA" target="BOL">
      <data key="d0">147676</data>
    </edge>
    <edge source="ITA" target="BRA">
      <data key="d0">1191806</data>
    </edge>
    <edge source="ITA" target="BGR">
      <data key="d0">166848</data>
    </edge>
    <edge source="ITA" target="CAN">
      <data key="d0">162987</data>
    </edge>
    <edge source="ITA" target="LKA">
      <data key="d0">2438881</data>
    </edge>
    <edge source="ITA" target="CHL">
      <data key="d0">205646</data>
    </edge>
    <edge source="ITA" target="HRV">
      <data key="d0">751186</data>
    </edge>
    <edge source="ITA" target="CZE">
      <data key="d0">98622</data>
    </edge>
    <edge source="ITA" target="DNK">
      <data key="d0">330806</data>
    </edge>
    <edge source="ITA" target="EST">
      <data key="d0">99317</data>
    </edge>
    <edge source="ITA" target="FIN">
      <data key="d0">13899</data>
    </edge>
    <edge source="ITA" target="FRA">
      <data key="d0">8619215</data>
    </edge>
    <edge source="ITA" target="GEO">
      <data key="d0">1182556</data>
    </edge>
    <edge source="ITA" target="DEU">
      <data key="d0">23539015</data>
    </edge>
    <edge source="ITA" target="GRC">
      <data key="d0">1004915</data>
    </edge>
    <edge source="ITA" target="HKG">
      <data key="d0">91041</data>
    </edge>
    <edge source="ITA" target="HUN">
      <data key="d0">1485290</data>
    </edge>
    <edge source="ITA" target="IDN">
      <data key="d0">3719628</data>
    </edge>
    <edge source="ITA" target="IRL">
      <data key="d0">3498102</data>
    </edge>
    <edge source="ITA" target="ISR">
      <data key="d0">387053</data>
    </edge>
    <edge source="ITA" target="CIV">
      <data key="d0">81744</data>
    </edge>
    <edge source="ITA" target="JPN">
      <data key="d0">14181</data>
    </edge>
    <edge source="ITA" target="KAZ">
      <data key="d0">196255</data>
    </edge>
    <edge source="ITA" target="JOR">
      <data key="d0">57256</data>
    </edge>
    <edge source="ITA" target="KOR">
      <data key="d0">52200</data>
    </edge>
    <edge source="ITA" target="KGZ">
      <data key="d0">409671</data>
    </edge>
    <edge source="ITA" target="LBN">
      <data key="d0">296090</data>
    </edge>
    <edge source="ITA" target="LVA">
      <data key="d0">764305</data>
    </edge>
    <edge source="ITA" target="MYS">
      <data key="d0">114007</data>
    </edge>
    <edge source="ITA" target="MRT">
      <data key="d0">37151</data>
    </edge>
    <edge source="ITA" target="MEX">
      <data key="d0">9024833</data>
    </edge>
    <edge source="ITA" target="MDA">
      <data key="d0">44124</data>
    </edge>
    <edge source="ITA" target="NLD">
      <data key="d0">12884644</data>
    </edge>
    <edge source="ITA" target="POL">
      <data key="d0">4630229</data>
    </edge>
    <edge source="ITA" target="PRT">
      <data key="d0">198634</data>
    </edge>
    <edge source="ITA" target="ROU">
      <data key="d0">1758544</data>
    </edge>
    <edge source="ITA" target="RUS">
      <data key="d0">5046049</data>
    </edge>
    <edge source="ITA" target="SEN">
      <data key="d0">75904</data>
    </edge>
    <edge source="ITA" target="SRB">
      <data key="d0">1613243</data>
    </edge>
    <edge source="ITA" target="SGP">
      <data key="d0">285537</data>
    </edge>
    <edge source="ITA" target="SVN">
      <data key="d0">140887</data>
    </edge>
    <edge source="ITA" target="ZAF">
      <data key="d0">5356162</data>
    </edge>
    <edge source="ITA" target="ESP">
      <data key="d0">3491487</data>
    </edge>
    <edge source="ITA" target="SWE">
      <data key="d0">606680</data>
    </edge>
    <edge source="ITA" target="CHE">
      <data key="d0">4096100</data>
    </edge>
    <edge source="ITA" target="ARE">
      <data key="d0">24470</data>
    </edge>
    <edge source="ITA" target="TUN">
      <data key="d0">128555</data>
    </edge>
    <edge source="ITA" target="TUR">
      <data key="d0">6401455</data>
    </edge>
    <edge source="ITA" target="UKR">
      <data key="d0">6955466</data>
    </edge>
    <edge source="ITA" target="MKD">
      <data key="d0">1751124</data>
    </edge>
    <edge source="ITA" target="EGY">
      <data key="d0">13401160</data>
    </edge>
    <edge source="ITA" target="GBR">
      <data key="d0">9579019</data>
    </edge>
    <edge source="ITA" target="USA">
      <data key="d0">23028497</data>
    </edge>
    <edge source="ITA" target="URY">
      <data key="d0">2083084</data>
    </edge>
    <edge source="KOR" target="AUS">
      <data key="d0">1050765</data>
    </edge>
    <edge source="KOR" target="ARM">
      <data key="d0">1993241</data>
    </edge>
    <edge source="KOR" target="BEL">
      <data key="d0">82310</data>
    </edge>
    <edge source="KOR" target="KHM">
      <data key="d0">4562014</data>
    </edge>
    <edge source="KOR" target="CAN">
      <data key="d0">38107</data>
    </edge>
    <edge source="KOR" target="CHN">
      <data key="d0">12036891</data>
    </edge>
    <edge source="KOR" target="GEO">
      <data key="d0">496449</data>
    </edge>
    <edge source="KOR" target="GHA">
      <data key="d0">18115</data>
    </edge>
    <edge source="KOR" target="GRC">
      <data key="d0">3886658</data>
    </edge>
    <edge source="KOR" target="HKG">
      <data key="d0">22945674</data>
    </edge>
    <edge source="KOR" target="IDN">
      <data key="d0">648671</data>
    </edge>
    <edge source="KOR" target="JPN">
      <data key="d0">4984882</data>
    </edge>
    <edge source="KOR" target="KAZ">
      <data key="d0">11100997</data>
    </edge>
    <edge source="KOR" target="KGZ">
      <data key="d0">5924849</data>
    </edge>
    <edge source="KOR" target="LBN">
      <data key="d0">115146</data>
    </edge>
    <edge source="KOR" target="MYS">
      <data key="d0">4446404</data>
    </edge>
    <edge source="KOR" target="OMN">
      <data key="d0">20745</data>
    </edge>
    <edge source="KOR" target="NZL">
      <data key="d0">65863</data>
    </edge>
    <edge source="KOR" target="PAN">
      <data key="d0">454830</data>
    </edge>
    <edge source="KOR" target="PER">
      <data key="d0">22065</data>
    </edge>
    <edge source="KOR" target="PHL">
      <data key="d0">3604443</data>
    </edge>
    <edge source="KOR" target="RUS">
      <data key="d0">53090345</data>
    </edge>
    <edge source="KOR" target="IND">
      <data key="d0">978247</data>
    </edge>
    <edge source="KOR" target="SGP">
      <data key="d0">4031512</data>
    </edge>
    <edge source="KOR" target="VNM">
      <data key="d0">290963</data>
    </edge>
    <edge source="KOR" target="ZAF">
      <data key="d0">14017</data>
    </edge>
    <edge source="KOR" target="ESP">
      <data key="d0">31534</data>
    </edge>
    <edge source="KOR" target="THA">
      <data key="d0">56322</data>
    </edge>
    <edge source="KOR" target="ARE">
      <data key="d0">140365698</data>
    </edge>
    <edge source="KOR" target="TUR">
      <data key="d0">3198087</data>
    </edge>
    <edge source="KOR" target="UKR">
      <data key="d0">4359805</data>
    </edge>
    <edge source="KOR" target="EGY">
      <data key="d0">72567</data>
    </edge>
    <edge source="KOR" target="GBR">
      <data key="d0">17753</data>
    </edge>
    <edge source="KOR" target="USA">
      <data key="d0">28058022</data>
    </edge>
    <edge source="KOR" target="URY">
      <data key="d0">833345</data>
    </edge>
    <edge source="LTU" target="BEL">
      <data key="d0">30024297</data>
    </edge>
    <edge source="LTU" target="EST">
      <data key="d0">12204555</data>
    </edge>
    <edge source="LTU" target="FIN">
      <data key="d0">10464443</data>
    </edge>
    <edge source="LTU" target="DEU">
      <data key="d0">29628535</data>
    </edge>
    <edge source="LTU" target="HUN">
      <data key="d0">5616454</data>
    </edge>
    <edge source="LTU" target="LVA">
      <data key="d0">38712343</data>
    </edge>
    <edge source="LTU" target="NLD">
      <data key="d0">16089</data>
    </edge>
    <edge source="LTU" target="NOR">
      <data key="d0">8059677</data>
    </edge>
    <edge source="LTU" target="POL">
      <data key="d0">5194763</data>
    </edge>
    <edge source="LTU" target="ROU">
      <data key="d0">534078</data>
    </edge>
    <edge source="LTU" target="SWE">
      <data key="d0">27593</data>
    </edge>
    <edge source="LTU" target="TUR">
      <data key="d0">18930002</data>
    </edge>
    <edge source="LTU" target="EGY">
      <data key="d0">21462067</data>
    </edge>
    <edge source="LTU" target="GBR">
      <data key="d0">8864330</data>
    </edge>
    <edge source="MYS" target="AUS">
      <data key="d0">1929107</data>
    </edge>
    <edge source="MYS" target="BEL">
      <data key="d0">202589</data>
    </edge>
    <edge source="MYS" target="BRA">
      <data key="d0">223557</data>
    </edge>
    <edge source="MYS" target="KHM">
      <data key="d0">2126478</data>
    </edge>
    <edge source="MYS" target="LKA">
      <data key="d0">36402</data>
    </edge>
    <edge source="MYS" target="CHN">
      <data key="d0">13466963</data>
    </edge>
    <edge source="MYS" target="FRA">
      <data key="d0">27238</data>
    </edge>
    <edge source="MYS" target="DEU">
      <data key="d0">83941</data>
    </edge>
    <edge source="MYS" target="GRC">
      <data key="d0">460892</data>
    </edge>
    <edge source="MYS" target="HKG">
      <data key="d0">33402129</data>
    </edge>
    <edge source="MYS" target="IDN">
      <data key="d0">64442235</data>
    </edge>
    <edge source="MYS" target="IRL">
      <data key="d0">244218</data>
    </edge>
    <edge source="MYS" target="ITA">
      <data key="d0">199042</data>
    </edge>
    <edge source="MYS" target="JPN">
      <data key="d0">341052</data>
    </edge>
    <edge source="MYS" target="KOR">
      <data key="d0">7090801</data>
    </edge>
    <edge source="MYS" target="OMN">
      <data key="d0">77097</data>
    </edge>
    <edge source="MYS" target="NLD">
      <data key="d0">431297</data>
    </edge>
    <edge source="MYS" target="NZL">
      <data key="d0">16097</data>
    </edge>
    <edge source="MYS" target="PAK">
      <data key="d0">79882</data>
    </edge>
    <edge source="MYS" target="PHL">
      <data key="d0">6159225</data>
    </edge>
    <edge source="MYS" target="POL">
      <data key="d0">28668</data>
    </edge>
    <edge source="MYS" target="RUS">
      <data key="d0">210678</data>
    </edge>
    <edge source="MYS" target="SAU">
      <data key="d0">1426885</data>
    </edge>
    <edge source="MYS" target="IND">
      <data key="d0">4308254</data>
    </edge>
    <edge source="MYS" target="SGP">
      <data key="d0">63335915</data>
    </edge>
    <edge source="MYS" target="VNM">
      <data key="d0">27632164</data>
    </edge>
    <edge source="MYS" target="CHE">
      <data key="d0">5809426</data>
    </edge>
    <edge source="MYS" target="THA">
      <data key="d0">25507610</data>
    </edge>
    <edge source="MYS" target="ARE">
      <data key="d0">3302078</data>
    </edge>
    <edge source="MYS" target="TUR">
      <data key="d0">2241270</data>
    </edge>
    <edge source="MYS" target="GBR">
      <data key="d0">291531</data>
    </edge>
    <edge source="MYS" target="USA">
      <data key="d0">535626</data>
    </edge>
    <edge source="MEX" target="ARG">
      <data key="d0">11829</data>
    </edge>
    <edge source="MEX" target="AUT">
      <data key="d0">34753</data>
    </edge>
    <edge source="MEX" target="BEL">
      <data key="d0">2054737</data>
    </edge>
    <edge source="MEX" target="BRA">
      <data key="d0">579415</data>
    </edge>
    <edge source="MEX" target="CAN">
      <data key="d0">216786393</data>
    </edge>
    <edge source="MEX" target="LKA">
      <data key="d0">447091</data>
    </edge>
    <edge source="MEX" target="CHL">
      <data key="d0">418168</data>
    </edge>
    <edge source="MEX" target="COL">
      <data key="d0">177104</data>
    </edge>
    <edge source="MEX" target="CRI">
      <data key="d0">503664</data>
    </edge>
    <edge source="MEX" target="CZE">
      <data key="d0">14223</data>
    </edge>
    <edge source="MEX" target="DNK">
      <data key="d0">1314774</data>
    </edge>
    <edge source="MEX" target="FRA">
      <data key="d0">26479</data>
    </edge>
    <edge source="MEX" target="DEU">
      <data key="d0">1499787</data>
    </edge>
    <edge source="MEX" target="GTM">
      <data key="d0">1222826</data>
    </edge>
    <edge source="MEX" target="HND">
      <data key="d0">2601072</data>
    </edge>
    <edge source="MEX" target="HUN">
      <data key="d0">25986</data>
    </edge>
    <edge source="MEX" target="ISR">
      <data key="d0">31795</data>
    </edge>
    <edge source="MEX" target="NLD">
      <data key="d0">874536</data>
    </edge>
    <edge source="MEX" target="NIC">
      <data key="d0">1498409</data>
    </edge>
    <edge source="MEX" target="PAK">
      <data key="d0">3413760</data>
    </edge>
    <edge source="MEX" target="PRY">
      <data key="d0">19686</data>
    </edge>
    <edge source="MEX" target="PER">
      <data key="d0">13950</data>
    </edge>
    <edge source="MEX" target="POL">
      <data key="d0">130609</data>
    </edge>
    <edge source="MEX" target="ROU">
      <data key="d0">193098</data>
    </edge>
    <edge source="MEX" target="RUS">
      <data key="d0">201880</data>
    </edge>
    <edge source="MEX" target="SVK">
      <data key="d0">15434</data>
    </edge>
    <edge source="MEX" target="ZAF">
      <data key="d0">190034</data>
    </edge>
    <edge source="MEX" target="ESP">
      <data key="d0">348570</data>
    </edge>
    <edge source="MEX" target="SWE">
      <data key="d0">10186</data>
    </edge>
    <edge source="MEX" target="CHE">
      <data key="d0">58667</data>
    </edge>
    <edge source="MEX" target="UKR">
      <data key="d0">77237</data>
    </edge>
    <edge source="MEX" target="USA">
      <data key="d0">12960079</data>
    </edge>
    <edge source="MAR" target="FRA">
      <data key="d0">134952</data>
    </edge>
    <edge source="MAR" target="MRT">
      <data key="d0">102737</data>
    </edge>
    <edge source="MAR" target="ESP">
      <data key="d0">1435994</data>
    </edge>
    <edge source="NLD" target="ALB">
      <data key="d0">2659408</data>
    </edge>
    <edge source="NLD" target="ARG">
      <data key="d0">911119</data>
    </edge>
    <edge source="NLD" target="AUS">
      <data key="d0">23139364</data>
    </edge>
    <edge source="NLD" target="AUT">
      <data key="d0">35536449</data>
    </edge>
    <edge source="NLD" target="ARM">
      <data key="d0">156272</data>
    </edge>
    <edge source="NLD" target="BEL">
      <data key="d0">268971388</data>
    </edge>
    <edge source="NLD" target="BRA">
      <data key="d0">594390</data>
    </edge>
    <edge source="NLD" target="BGR">
      <data key="d0">10947386</data>
    </edge>
    <edge source="NLD" target="KHM">
      <data key="d0">126971</data>
    </edge>
    <edge source="NLD" target="CMR">
      <data key="d0">15348</data>
    </edge>
    <edge source="NLD" target="CAN">
      <data key="d0">2632898</data>
    </edge>
    <edge source="NLD" target="CHL">
      <data key="d0">76741</data>
    </edge>
    <edge source="NLD" target="CHN">
      <data key="d0">359983</data>
    </edge>
    <edge source="NLD" target="COL">
      <data key="d0">612529</data>
    </edge>
    <edge source="NLD" target="HRV">
      <data key="d0">35561564</data>
    </edge>
    <edge source="NLD" target="CZE">
      <data key="d0">6684798</data>
    </edge>
    <edge source="NLD" target="DNK">
      <data key="d0">8246119</data>
    </edge>
    <edge source="NLD" target="ETH">
      <data key="d0">140924</data>
    </edge>
    <edge source="NLD" target="EST">
      <data key="d0">351611</data>
    </edge>
    <edge source="NLD" target="FIN">
      <data key="d0">13400293</data>
    </edge>
    <edge source="NLD" target="FRA">
      <data key="d0">1060925335</data>
    </edge>
    <edge source="NLD" target="GEO">
      <data key="d0">1008789</data>
    </edge>
    <edge source="NLD" target="GMB">
      <data key="d0">39068</data>
    </edge>
    <edge source="NLD" target="DEU">
      <data key="d0">214445146</data>
    </edge>
    <edge source="NLD" target="GRC">
      <data key="d0">34181629</data>
    </edge>
    <edge source="NLD" target="HKG">
      <data key="d0">3669593</data>
    </edge>
    <edge source="NLD" target="HUN">
      <data key="d0">10235792</data>
    </edge>
    <edge source="NLD" target="IRL">
      <data key="d0">27873558</data>
    </edge>
    <edge source="NLD" target="ISR">
      <data key="d0">3467277</data>
    </edge>
    <edge source="NLD" target="ITA">
      <data key="d0">1059334713</data>
    </edge>
    <edge source="NLD" target="CIV">
      <data key="d0">51625</data>
    </edge>
    <edge source="NLD" target="JPN">
      <data key="d0">314245513</data>
    </edge>
    <edge source="NLD" target="KAZ">
      <data key="d0">107437</data>
    </edge>
    <edge source="NLD" target="JOR">
      <data key="d0">2810099</data>
    </edge>
    <edge source="NLD" target="KOR">
      <data key="d0">139528</data>
    </edge>
    <edge source="NLD" target="KGZ">
      <data key="d0">12558</data>
    </edge>
    <edge source="NLD" target="LBN">
      <data key="d0">933444</data>
    </edge>
    <edge source="NLD" target="LVA">
      <data key="d0">493930</data>
    </edge>
    <edge source="NLD" target="LTU">
      <data key="d0">2116643</data>
    </edge>
    <edge source="NLD" target="MYS">
      <data key="d0">408818</data>
    </edge>
    <edge source="NLD" target="MEX">
      <data key="d0">542765</data>
    </edge>
    <edge source="NLD" target="MDA">
      <data key="d0">168829</data>
    </edge>
    <edge source="NLD" target="MAR">
      <data key="d0">1322728</data>
    </edge>
    <edge source="NLD" target="OMN">
      <data key="d0">12558</data>
    </edge>
    <edge source="NLD" target="NAM">
      <data key="d0">48835</data>
    </edge>
    <edge source="NLD" target="NZL">
      <data key="d0">100460</data>
    </edge>
    <edge source="NLD" target="NIC">
      <data key="d0">48835</data>
    </edge>
    <edge source="NLD" target="NOR">
      <data key="d0">2528252</data>
    </edge>
    <edge source="NLD" target="PRY">
      <data key="d0">12558</data>
    </edge>
    <edge source="NLD" target="PHL">
      <data key="d0">2778007</data>
    </edge>
    <edge source="NLD" target="POL">
      <data key="d0">22141737</data>
    </edge>
    <edge source="NLD" target="PRT">
      <data key="d0">31483153</data>
    </edge>
    <edge source="NLD" target="ROU">
      <data key="d0">15932730</data>
    </edge>
    <edge source="NLD" target="RUS">
      <data key="d0">5445787</data>
    </edge>
    <edge source="NLD" target="SEN">
      <data key="d0">1534811</data>
    </edge>
    <edge source="NLD" target="SRB">
      <data key="d0">5715077</data>
    </edge>
    <edge source="NLD" target="IND">
      <data key="d0">209292</data>
    </edge>
    <edge source="NLD" target="SGP">
      <data key="d0">171620</data>
    </edge>
    <edge source="NLD" target="SVK">
      <data key="d0">2757078</data>
    </edge>
    <edge source="NLD" target="SVN">
      <data key="d0">325101</data>
    </edge>
    <edge source="NLD" target="ZAF">
      <data key="d0">456257</data>
    </edge>
    <edge source="NLD" target="ESP">
      <data key="d0">498221876</data>
    </edge>
    <edge source="NLD" target="SWE">
      <data key="d0">4622571</data>
    </edge>
    <edge source="NLD" target="CHE">
      <data key="d0">63481166</data>
    </edge>
    <edge source="NLD" target="THA">
      <data key="d0">136738</data>
    </edge>
    <edge source="NLD" target="ARE">
      <data key="d0">1158084</data>
    </edge>
    <edge source="NLD" target="TUN">
      <data key="d0">97670</data>
    </edge>
    <edge source="NLD" target="TUR">
      <data key="d0">47955858</data>
    </edge>
    <edge source="NLD" target="UGA">
      <data key="d0">25115</data>
    </edge>
    <edge source="NLD" target="UKR">
      <data key="d0">1714802</data>
    </edge>
    <edge source="NLD" target="EGY">
      <data key="d0">56634515</data>
    </edge>
    <edge source="NLD" target="GBR">
      <data key="d0">102604886</data>
    </edge>
    <edge source="NLD" target="TZA">
      <data key="d0">46044</data>
    </edge>
    <edge source="NLD" target="USA">
      <data key="d0">6267609</data>
    </edge>
    <edge source="NLD" target="URY">
      <data key="d0">717175</data>
    </edge>
    <edge source="NZL" target="AUS">
      <data key="d0">15437229</data>
    </edge>
    <edge source="PRY" target="DZA">
      <data key="d0">144388</data>
    </edge>
    <edge source="PRY" target="ARG">
      <data key="d0">1239457</data>
    </edge>
    <edge source="PRY" target="BEL">
      <data key="d0">227322</data>
    </edge>
    <edge source="PRY" target="BOL">
      <data key="d0">5182900</data>
    </edge>
    <edge source="PRY" target="BRA">
      <data key="d0">21322</data>
    </edge>
    <edge source="PRY" target="CHL">
      <data key="d0">1018152</data>
    </edge>
    <edge source="PRY" target="DNK">
      <data key="d0">17938</data>
    </edge>
    <edge source="PRY" target="DEU">
      <data key="d0">299626</data>
    </edge>
    <edge source="PRY" target="IDN">
      <data key="d0">56080</data>
    </edge>
    <edge source="PRY" target="MEX">
      <data key="d0">519322</data>
    </edge>
    <edge source="PRY" target="NLD">
      <data key="d0">1286225</data>
    </edge>
    <edge source="PRY" target="PAN">
      <data key="d0">5317201</data>
    </edge>
    <edge source="PRY" target="PER">
      <data key="d0">318553</data>
    </edge>
    <edge source="PRY" target="ROU">
      <data key="d0">93420</data>
    </edge>
    <edge source="PRY" target="SEN">
      <data key="d0">169703</data>
    </edge>
    <edge source="PRY" target="VNM">
      <data key="d0">398151</data>
    </edge>
    <edge source="PRY" target="ZAF">
      <data key="d0">1812481</data>
    </edge>
    <edge source="PRY" target="ESP">
      <data key="d0">1922049</data>
    </edge>
    <edge source="PRY" target="CHE">
      <data key="d0">76648</data>
    </edge>
    <edge source="PRY" target="ARE">
      <data key="d0">146426</data>
    </edge>
    <edge source="PRY" target="TUR">
      <data key="d0">118776</data>
    </edge>
    <edge source="PRY" target="EGY">
      <data key="d0">52928</data>
    </edge>
    <edge source="PRY" target="USA">
      <data key="d0">4621351</data>
    </edge>
    <edge source="PRY" target="URY">
      <data key="d0">650555</data>
    </edge>
    <edge source="PER" target="CHL">
      <data key="d0">5491232</data>
    </edge>
    <edge source="PER" target="HND">
      <data key="d0">174915</data>
    </edge>
    <edge source="PER" target="ESP">
      <data key="d0">91541</data>
    </edge>
    <edge source="PER" target="USA">
      <data key="d0">553548</data>
    </edge>
    <edge source="PHL" target="AUS">
      <data key="d0">917831</data>
    </edge>
    <edge source="PHL" target="AUT">
      <data key="d0">401248</data>
    </edge>
    <edge source="PHL" target="BEL">
      <data key="d0">7312792</data>
    </edge>
    <edge source="PHL" target="KHM">
      <data key="d0">1088928</data>
    </edge>
    <edge source="PHL" target="CAN">
      <data key="d0">42304</data>
    </edge>
    <edge source="PHL" target="DNK">
      <data key="d0">1448613</data>
    </edge>
    <edge source="PHL" target="FRA">
      <data key="d0">717300</data>
    </edge>
    <edge source="PHL" target="DEU">
      <data key="d0">3877635</data>
    </edge>
    <edge source="PHL" target="HKG">
      <data key="d0">410575</data>
    </edge>
    <edge source="PHL" target="HUN">
      <data key="d0">233508</data>
    </edge>
    <edge source="PHL" target="IDN">
      <data key="d0">3184520</data>
    </edge>
    <edge source="PHL" target="IRL">
      <data key="d0">340659</data>
    </edge>
    <edge source="PHL" target="ITA">
      <data key="d0">148694</data>
    </edge>
    <edge source="PHL" target="JPN">
      <data key="d0">19495</data>
    </edge>
    <edge source="PHL" target="KOR">
      <data key="d0">68254237</data>
    </edge>
    <edge source="PHL" target="LVA">
      <data key="d0">128700</data>
    </edge>
    <edge source="PHL" target="MYS">
      <data key="d0">11812261</data>
    </edge>
    <edge source="PHL" target="MAR">
      <data key="d0">30720</data>
    </edge>
    <edge source="PHL" target="NLD">
      <data key="d0">985376</data>
    </edge>
    <edge source="PHL" target="PAK">
      <data key="d0">1480146</data>
    </edge>
    <edge source="PHL" target="POL">
      <data key="d0">30256</data>
    </edge>
    <edge source="PHL" target="ROU">
      <data key="d0">83160</data>
    </edge>
    <edge source="PHL" target="RUS">
      <data key="d0">25200</data>
    </edge>
    <edge source="PHL" target="SAU">
      <data key="d0">1332000</data>
    </edge>
    <edge source="PHL" target="IND">
      <data key="d0">10890</data>
    </edge>
    <edge source="PHL" target="SGP">
      <data key="d0">9575316</data>
    </edge>
    <edge source="PHL" target="VNM">
      <data key="d0">5993637</data>
    </edge>
    <edge source="PHL" target="ZAF">
      <data key="d0">5043983</data>
    </edge>
    <edge source="PHL" target="ESP">
      <data key="d0">805940</data>
    </edge>
    <edge source="PHL" target="SWE">
      <data key="d0">711236</data>
    </edge>
    <edge source="PHL" target="THA">
      <data key="d0">48212747</data>
    </edge>
    <edge source="PHL" target="ARE">
      <data key="d0">613056</data>
    </edge>
    <edge source="PHL" target="TUR">
      <data key="d0">45120</data>
    </edge>
    <edge source="PHL" target="UKR">
      <data key="d0">627549</data>
    </edge>
    <edge source="PHL" target="EGY">
      <data key="d0">2590740</data>
    </edge>
    <edge source="PHL" target="USA">
      <data key="d0">22286392</data>
    </edge>
    <edge source="POL" target="ALB">
      <data key="d0">8479923</data>
    </edge>
    <edge source="POL" target="AUT">
      <data key="d0">23895059</data>
    </edge>
    <edge source="POL" target="ARM">
      <data key="d0">193840</data>
    </edge>
    <edge source="POL" target="BEL">
      <data key="d0">89693109</data>
    </edge>
    <edge source="POL" target="BGR">
      <data key="d0">11214521</data>
    </edge>
    <edge source="POL" target="KHM">
      <data key="d0">4867771</data>
    </edge>
    <edge source="POL" target="HRV">
      <data key="d0">4725116</data>
    </edge>
    <edge source="POL" target="CZE">
      <data key="d0">65365634</data>
    </edge>
    <edge source="POL" target="DNK">
      <data key="d0">6735092</data>
    </edge>
    <edge source="POL" target="EST">
      <data key="d0">4573342</data>
    </edge>
    <edge source="POL" target="FIN">
      <data key="d0">33319125</data>
    </edge>
    <edge source="POL" target="FRA">
      <data key="d0">255178842</data>
    </edge>
    <edge source="POL" target="GEO">
      <data key="d0">295180</data>
    </edge>
    <edge source="POL" target="DEU">
      <data key="d0">87771436</data>
    </edge>
    <edge source="POL" target="GRC">
      <data key="d0">50703077</data>
    </edge>
    <edge source="POL" target="HKG">
      <data key="d0">600491</data>
    </edge>
    <edge source="POL" target="HUN">
      <data key="d0">155077062</data>
    </edge>
    <edge source="POL" target="IDN">
      <data key="d0">86526</data>
    </edge>
    <edge source="POL" target="IRL">
      <data key="d0">890928</data>
    </edge>
    <edge source="POL" target="ISR">
      <data key="d0">5326808</data>
    </edge>
    <edge source="POL" target="ITA">
      <data key="d0">207146248</data>
    </edge>
    <edge source="POL" target="JPN">
      <data key="d0">172250</data>
    </edge>
    <edge source="POL" target="KAZ">
      <data key="d0">957844</data>
    </edge>
    <edge source="POL" target="JOR">
      <data key="d0">4096538</data>
    </edge>
    <edge source="POL" target="KGZ">
      <data key="d0">273801</data>
    </edge>
    <edge source="POL" target="LBN">
      <data key="d0">11313082</data>
    </edge>
    <edge source="POL" target="LVA">
      <data key="d0">4689152</data>
    </edge>
    <edge source="POL" target="LTU">
      <data key="d0">10901086</data>
    </edge>
    <edge source="POL" target="MRT">
      <data key="d0">57806</data>
    </edge>
    <edge source="POL" target="MEX">
      <data key="d0">1918448</data>
    </edge>
    <edge source="POL" target="OMN">
      <data key="d0">50813</data>
    </edge>
    <edge source="POL" target="NLD">
      <data key="d0">100632472</data>
    </edge>
    <edge source="POL" target="NOR">
      <data key="d0">570821</data>
    </edge>
    <edge source="POL" target="PHL">
      <data key="d0">5209673</data>
    </edge>
    <edge source="POL" target="PRT">
      <data key="d0">517095</data>
    </edge>
    <edge source="POL" target="ROU">
      <data key="d0">35218398</data>
    </edge>
    <edge source="POL" target="RUS">
      <data key="d0">1310078</data>
    </edge>
    <edge source="POL" target="SRB">
      <data key="d0">1288231</data>
    </edge>
    <edge source="POL" target="SGP">
      <data key="d0">292671</data>
    </edge>
    <edge source="POL" target="SVK">
      <data key="d0">19955461</data>
    </edge>
    <edge source="POL" target="SVN">
      <data key="d0">67745600</data>
    </edge>
    <edge source="POL" target="ZAF">
      <data key="d0">180350</data>
    </edge>
    <edge source="POL" target="ESP">
      <data key="d0">10842362</data>
    </edge>
    <edge source="POL" target="SWE">
      <data key="d0">7180916</data>
    </edge>
    <edge source="POL" target="CHE">
      <data key="d0">685830</data>
    </edge>
    <edge source="POL" target="ARE">
      <data key="d0">28978799</data>
    </edge>
    <edge source="POL" target="TUN">
      <data key="d0">203740</data>
    </edge>
    <edge source="POL" target="TUR">
      <data key="d0">56729530</data>
    </edge>
    <edge source="POL" target="UKR">
      <data key="d0">1938780</data>
    </edge>
    <edge source="POL" target="EGY">
      <data key="d0">8678938</data>
    </edge>
    <edge source="POL" target="GBR">
      <data key="d0">33588733</data>
    </edge>
    <edge source="POL" target="USA">
      <data key="d0">152753</data>
    </edge>
    <edge source="PRT" target="DZA">
      <data key="d0">12402763</data>
    </edge>
    <edge source="PRT" target="AUT">
      <data key="d0">10061379</data>
    </edge>
    <edge source="PRT" target="BEL">
      <data key="d0">5259092</data>
    </edge>
    <edge source="PRT" target="CZE">
      <data key="d0">33707157</data>
    </edge>
    <edge source="PRT" target="DNK">
      <data key="d0">118698</data>
    </edge>
    <edge source="PRT" target="FIN">
      <data key="d0">2180431</data>
    </edge>
    <edge source="PRT" target="FRA">
      <data key="d0">22296841</data>
    </edge>
    <edge source="PRT" target="DEU">
      <data key="d0">6006693</data>
    </edge>
    <edge source="PRT" target="GRC">
      <data key="d0">43362</data>
    </edge>
    <edge source="PRT" target="HND">
      <data key="d0">30335</data>
    </edge>
    <edge source="PRT" target="HKG">
      <data key="d0">586691</data>
    </edge>
    <edge source="PRT" target="ITA">
      <data key="d0">154198996</data>
    </edge>
    <edge source="PRT" target="JOR">
      <data key="d0">10434353</data>
    </edge>
    <edge source="PRT" target="KOR">
      <data key="d0">10471</data>
    </edge>
    <edge source="PRT" target="LBN">
      <data key="d0">558311</data>
    </edge>
    <edge source="PRT" target="LTU">
      <data key="d0">398710</data>
    </edge>
    <edge source="PRT" target="MUS">
      <data key="d0">57560</data>
    </edge>
    <edge source="PRT" target="MAR">
      <data key="d0">6445566</data>
    </edge>
    <edge source="PRT" target="MOZ">
      <data key="d0">62502</data>
    </edge>
    <edge source="PRT" target="NLD">
      <data key="d0">584576</data>
    </edge>
    <edge source="PRT" target="POL">
      <data key="d0">1034199</data>
    </edge>
    <edge source="PRT" target="ROU">
      <data key="d0">17586010</data>
    </edge>
    <edge source="PRT" target="RUS">
      <data key="d0">520792</data>
    </edge>
    <edge source="PRT" target="SEN">
      <data key="d0">6527657</data>
    </edge>
    <edge source="PRT" target="ZAF">
      <data key="d0">6185041</data>
    </edge>
    <edge source="PRT" target="ESP">
      <data key="d0">232657086</data>
    </edge>
    <edge source="PRT" target="CHE">
      <data key="d0">2184156</data>
    </edge>
    <edge source="PRT" target="ARE">
      <data key="d0">166826</data>
    </edge>
    <edge source="PRT" target="TUR">
      <data key="d0">58363</data>
    </edge>
    <edge source="PRT" target="GBR">
      <data key="d0">2773591</data>
    </edge>
    <edge source="PRT" target="TZA">
      <data key="d0">54276</data>
    </edge>
    <edge source="PRT" target="USA">
      <data key="d0">66900</data>
    </edge>
    <edge source="ROU" target="ALB">
      <data key="d0">2493328</data>
    </edge>
    <edge source="ROU" target="AUT">
      <data key="d0">873675</data>
    </edge>
    <edge source="ROU" target="BEL">
      <data key="d0">291920</data>
    </edge>
    <edge source="ROU" target="BGR">
      <data key="d0">22630104</data>
    </edge>
    <edge source="ROU" target="KHM">
      <data key="d0">20322</data>
    </edge>
    <edge source="ROU" target="CZE">
      <data key="d0">8579427</data>
    </edge>
    <edge source="ROU" target="DNK">
      <data key="d0">301049</data>
    </edge>
    <edge source="ROU" target="EST">
      <data key="d0">1668555</data>
    </edge>
    <edge source="ROU" target="FIN">
      <data key="d0">5355832</data>
    </edge>
    <edge source="ROU" target="FRA">
      <data key="d0">131758</data>
    </edge>
    <edge source="ROU" target="GEO">
      <data key="d0">1139781</data>
    </edge>
    <edge source="ROU" target="DEU">
      <data key="d0">1581275</data>
    </edge>
    <edge source="ROU" target="GRC">
      <data key="d0">9448978</data>
    </edge>
    <edge source="ROU" target="HKG">
      <data key="d0">40215</data>
    </edge>
    <edge source="ROU" target="HUN">
      <data key="d0">6909142</data>
    </edge>
    <edge source="ROU" target="ITA">
      <data key="d0">383301942</data>
    </edge>
    <edge source="ROU" target="JPN">
      <data key="d0">13242</data>
    </edge>
    <edge source="ROU" target="JOR">
      <data key="d0">327922</data>
    </edge>
    <edge source="ROU" target="LVA">
      <data key="d0">2408976</data>
    </edge>
    <edge source="ROU" target="LTU">
      <data key="d0">4609704</data>
    </edge>
    <edge source="ROU" target="MDA">
      <data key="d0">60418</data>
    </edge>
    <edge source="ROU" target="OMN">
      <data key="d0">339656</data>
    </edge>
    <edge source="ROU" target="NLD">
      <data key="d0">6378193</data>
    </edge>
    <edge source="ROU" target="NOR">
      <data key="d0">753120</data>
    </edge>
    <edge source="ROU" target="PAN">
      <data key="d0">48971</data>
    </edge>
    <edge source="ROU" target="POL">
      <data key="d0">22166243</data>
    </edge>
    <edge source="ROU" target="RUS">
      <data key="d0">31326</data>
    </edge>
    <edge source="ROU" target="SAU">
      <data key="d0">240222</data>
    </edge>
    <edge source="ROU" target="SRB">
      <data key="d0">2746346</data>
    </edge>
    <edge source="ROU" target="SGP">
      <data key="d0">907622</data>
    </edge>
    <edge source="ROU" target="SVK">
      <data key="d0">504807</data>
    </edge>
    <edge source="ROU" target="SVN">
      <data key="d0">2305485</data>
    </edge>
    <edge source="ROU" target="ESP">
      <data key="d0">398088</data>
    </edge>
    <edge source="ROU" target="SWE">
      <data key="d0">78841</data>
    </edge>
    <edge source="ROU" target="CHE">
      <data key="d0">162818</data>
    </edge>
    <edge source="ROU" target="ARE">
      <data key="d0">603349</data>
    </edge>
    <edge source="ROU" target="TUR">
      <data key="d0">73935</data>
    </edge>
    <edge source="ROU" target="UKR">
      <data key="d0">179551</data>
    </edge>
    <edge source="ROU" target="EGY">
      <data key="d0">1529332</data>
    </edge>
    <edge source="ROU" target="GBR">
      <data key="d0">5383350</data>
    </edge>
    <edge source="RUS" target="DZA">
      <data key="d0">539833</data>
    </edge>
    <edge source="RUS" target="AZE">
      <data key="d0">109459566</data>
    </edge>
    <edge source="RUS" target="AUT">
      <data key="d0">120818</data>
    </edge>
    <edge source="RUS" target="ARM">
      <data key="d0">25401158</data>
    </edge>
    <edge source="RUS" target="BEL">
      <data key="d0">2115836</data>
    </edge>
    <edge source="RUS" target="BRA">
      <data key="d0">77051</data>
    </edge>
    <edge source="RUS" target="CAN">
      <data key="d0">2172227</data>
    </edge>
    <edge source="RUS" target="CZE">
      <data key="d0">448310</data>
    </edge>
    <edge source="RUS" target="GEO">
      <data key="d0">10330510</data>
    </edge>
    <edge source="RUS" target="DEU">
      <data key="d0">12704977</data>
    </edge>
    <edge source="RUS" target="GRC">
      <data key="d0">19360</data>
    </edge>
    <edge source="RUS" target="IDN">
      <data key="d0">40767</data>
    </edge>
    <edge source="RUS" target="IRL">
      <data key="d0">16205</data>
    </edge>
    <edge source="RUS" target="ITA">
      <data key="d0">41600</data>
    </edge>
    <edge source="RUS" target="JPN">
      <data key="d0">1989410</data>
    </edge>
    <edge source="RUS" target="KAZ">
      <data key="d0">106289975</data>
    </edge>
    <edge source="RUS" target="KGZ">
      <data key="d0">3949346</data>
    </edge>
    <edge source="RUS" target="LVA">
      <data key="d0">528000</data>
    </edge>
    <edge source="RUS" target="LTU">
      <data key="d0">833459</data>
    </edge>
    <edge source="RUS" target="MYS">
      <data key="d0">723741</data>
    </edge>
    <edge source="RUS" target="MDA">
      <data key="d0">6942979</data>
    </edge>
    <edge source="RUS" target="MAR">
      <data key="d0">67175</data>
    </edge>
    <edge source="RUS" target="NLD">
      <data key="d0">213220</data>
    </edge>
    <edge source="RUS" target="PHL">
      <data key="d0">20362</data>
    </edge>
    <edge source="RUS" target="POL">
      <data key="d0">1112303</data>
    </edge>
    <edge source="RUS" target="ROU">
      <data key="d0">49410</data>
    </edge>
    <edge source="RUS" target="SRB">
      <data key="d0">12087073</data>
    </edge>
    <edge source="RUS" target="SGP">
      <data key="d0">58368</data>
    </edge>
    <edge source="RUS" target="TUR">
      <data key="d0">13537676</data>
    </edge>
    <edge source="RUS" target="UKR">
      <data key="d0">148619384</data>
    </edge>
    <edge source="RUS" target="EGY">
      <data key="d0">507883</data>
    </edge>
    <edge source="SRB" target="ALB">
      <data key="d0">37231</data>
    </edge>
    <edge source="SRB" target="BEL">
      <data key="d0">13649657</data>
    </edge>
    <edge source="SRB" target="HRV">
      <data key="d0">105546</data>
    </edge>
    <edge source="SRB" target="FRA">
      <data key="d0">19715</data>
    </edge>
    <edge source="SRB" target="DEU">
      <data key="d0">3897925</data>
    </edge>
    <edge source="SRB" target="HUN">
      <data key="d0">99256</data>
    </edge>
    <edge source="SRB" target="ITA">
      <data key="d0">692967</data>
    </edge>
    <edge source="SRB" target="NLD">
      <data key="d0">1254344</data>
    </edge>
    <edge source="SRB" target="PHL">
      <data key="d0">83762</data>
    </edge>
    <edge source="SRB" target="POL">
      <data key="d0">118906</data>
    </edge>
    <edge source="SRB" target="ROU">
      <data key="d0">4457402</data>
    </edge>
    <edge source="SRB" target="RUS">
      <data key="d0">396943</data>
    </edge>
    <edge source="SRB" target="IND">
      <data key="d0">24644</data>
    </edge>
    <edge source="SRB" target="CHE">
      <data key="d0">219728</data>
    </edge>
    <edge source="SRB" target="TUR">
      <data key="d0">182840</data>
    </edge>
    <edge source="SRB" target="UKR">
      <data key="d0">712741</data>
    </edge>
    <edge source="SRB" target="MKD">
      <data key="d0">4647229</data>
    </edge>
    <edge source="SRB" target="USA">
      <data key="d0">609650</data>
    </edge>
    <edge source="VNM" target="AUS">
      <data key="d0">221222</data>
    </edge>
    <edge source="VNM" target="BEL">
      <data key="d0">23040</data>
    </edge>
    <edge source="VNM" target="BGR">
      <data key="d0">126177</data>
    </edge>
    <edge source="VNM" target="BLR">
      <data key="d0">312840</data>
    </edge>
    <edge source="VNM" target="KHM">
      <data key="d0">4699659</data>
    </edge>
    <edge source="VNM" target="CMR">
      <data key="d0">458724</data>
    </edge>
    <edge source="VNM" target="CHN">
      <data key="d0">31147970</data>
    </edge>
    <edge source="VNM" target="BEN">
      <data key="d0">5334214</data>
    </edge>
    <edge source="VNM" target="FRA">
      <data key="d0">624690</data>
    </edge>
    <edge source="VNM" target="GMB">
      <data key="d0">36005</data>
    </edge>
    <edge source="VNM" target="DEU">
      <data key="d0">505276</data>
    </edge>
    <edge source="VNM" target="GHA">
      <data key="d0">1327209</data>
    </edge>
    <edge source="VNM" target="GRC">
      <data key="d0">792000</data>
    </edge>
    <edge source="VNM" target="HND">
      <data key="d0">146934</data>
    </edge>
    <edge source="VNM" target="HKG">
      <data key="d0">14685044</data>
    </edge>
    <edge source="VNM" target="IDN">
      <data key="d0">17315999</data>
    </edge>
    <edge source="VNM" target="IRL">
      <data key="d0">69300</data>
    </edge>
    <edge source="VNM" target="JPN">
      <data key="d0">349535</data>
    </edge>
    <edge source="VNM" target="KOR">
      <data key="d0">5598296</data>
    </edge>
    <edge source="VNM" target="LBN">
      <data key="d0">374578</data>
    </edge>
    <edge source="VNM" target="MYS">
      <data key="d0">8745766</data>
    </edge>
    <edge source="VNM" target="NLD">
      <data key="d0">755238</data>
    </edge>
    <edge source="VNM" target="PAN">
      <data key="d0">1689867</data>
    </edge>
    <edge source="VNM" target="PRY">
      <data key="d0">276480</data>
    </edge>
    <edge source="VNM" target="PER">
      <data key="d0">190349</data>
    </edge>
    <edge source="VNM" target="PHL">
      <data key="d0">4815435</data>
    </edge>
    <edge source="VNM" target="ROU">
      <data key="d0">199099</data>
    </edge>
    <edge source="VNM" target="RUS">
      <data key="d0">1237056</data>
    </edge>
    <edge source="VNM" target="SEN">
      <data key="d0">35250</data>
    </edge>
    <edge source="VNM" target="SGP">
      <data key="d0">8300139</data>
    </edge>
    <edge source="VNM" target="SVN">
      <data key="d0">1837455</data>
    </edge>
    <edge source="VNM" target="ZAF">
      <data key="d0">1076035</data>
    </edge>
    <edge source="VNM" target="SWE">
      <data key="d0">188100</data>
    </edge>
    <edge source="VNM" target="THA">
      <data key="d0">306485</data>
    </edge>
    <edge source="VNM" target="TGO">
      <data key="d0">4505528</data>
    </edge>
    <edge source="VNM" target="ARE">
      <data key="d0">9405807</data>
    </edge>
    <edge source="VNM" target="TUR">
      <data key="d0">2572493</data>
    </edge>
    <edge source="VNM" target="EGY">
      <data key="d0">11624812</data>
    </edge>
    <edge source="VNM" target="USA">
      <data key="d0">96600</data>
    </edge>
    <edge source="ZAF" target="DZA">
      <data key="d0">695136</data>
    </edge>
    <edge source="ZAF" target="AUS">
      <data key="d0">94542</data>
    </edge>
    <edge source="ZAF" target="ARM">
      <data key="d0">374386</data>
    </edge>
    <edge source="ZAF" target="BEL">
      <data key="d0">12538157</data>
    </edge>
    <edge source="ZAF" target="CMR">
      <data key="d0">9731963</data>
    </edge>
    <edge source="ZAF" target="CHN">
      <data key="d0">4850458</data>
    </edge>
    <edge source="ZAF" target="CRI">
      <data key="d0">30704</data>
    </edge>
    <edge source="ZAF" target="BEN">
      <data key="d0">2870378</data>
    </edge>
    <edge source="ZAF" target="FRA">
      <data key="d0">26040</data>
    </edge>
    <edge source="ZAF" target="GMB">
      <data key="d0">1234503</data>
    </edge>
    <edge source="ZAF" target="DEU">
      <data key="d0">5652954</data>
    </edge>
    <edge source="ZAF" target="HKG">
      <data key="d0">149450</data>
    </edge>
    <edge source="ZAF" target="HUN">
      <data key="d0">528702</data>
    </edge>
    <edge source="ZAF" target="ITA">
      <data key="d0">50857</data>
    </edge>
    <edge source="ZAF" target="JPN">
      <data key="d0">49455</data>
    </edge>
    <edge source="ZAF" target="JOR">
      <data key="d0">4081130</data>
    </edge>
    <edge source="ZAF" target="LBN">
      <data key="d0">35634</data>
    </edge>
    <edge source="ZAF" target="MDG">
      <data key="d0">978109</data>
    </edge>
    <edge source="ZAF" target="MWI">
      <data key="d0">436716</data>
    </edge>
    <edge source="ZAF" target="MYS">
      <data key="d0">96438</data>
    </edge>
    <edge source="ZAF" target="MRT">
      <data key="d0">22341</data>
    </edge>
    <edge source="ZAF" target="MUS">
      <data key="d0">865827</data>
    </edge>
    <edge source="ZAF" target="MEX">
      <data key="d0">447190</data>
    </edge>
    <edge source="ZAF" target="MOZ">
      <data key="d0">4139027</data>
    </edge>
    <edge source="ZAF" target="OMN">
      <data key="d0">363128</data>
    </edge>
    <edge source="ZAF" target="NLD">
      <data key="d0">1899636</data>
    </edge>
    <edge source="ZAF" target="PHL">
      <data key="d0">408379</data>
    </edge>
    <edge source="ZAF" target="POL">
      <data key="d0">414340</data>
    </edge>
    <edge source="ZAF" target="ROU">
      <data key="d0">568645</data>
    </edge>
    <edge source="ZAF" target="RUS">
      <data key="d0">1207449</data>
    </edge>
    <edge source="ZAF" target="SAU">
      <data key="d0">10498473</data>
    </edge>
    <edge source="ZAF" target="SRB">
      <data key="d0">57419</data>
    </edge>
    <edge source="ZAF" target="SGP">
      <data key="d0">501645</data>
    </edge>
    <edge source="ZAF" target="VNM">
      <data key="d0">1415875</data>
    </edge>
    <edge source="ZAF" target="ZWE">
      <data key="d0">1000283</data>
    </edge>
    <edge source="ZAF" target="ESP">
      <data key="d0">283028</data>
    </edge>
    <edge source="ZAF" target="SWE">
      <data key="d0">410521</data>
    </edge>
    <edge source="ZAF" target="CHE">
      <data key="d0">1061570</data>
    </edge>
    <edge source="ZAF" target="ARE">
      <data key="d0">7119933</data>
    </edge>
    <edge source="ZAF" target="TUN">
      <data key="d0">2324440</data>
    </edge>
    <edge source="ZAF" target="TUR">
      <data key="d0">1180894</data>
    </edge>
    <edge source="ZAF" target="UKR">
      <data key="d0">1820357</data>
    </edge>
    <edge source="ZAF" target="EGY">
      <data key="d0">33000131</data>
    </edge>
    <edge source="ZAF" target="GBR">
      <data key="d0">1683531</data>
    </edge>
    <edge source="ZAF" target="USA">
      <data key="d0">5351283</data>
    </edge>
    <edge source="ESP" target="DZA">
      <data key="d0">1067924</data>
    </edge>
    <edge source="ESP" target="AZE">
      <data key="d0">1091026</data>
    </edge>
    <edge source="ESP" target="ARG">
      <data key="d0">21567</data>
    </edge>
    <edge source="ESP" target="AUT">
      <data key="d0">6365850</data>
    </edge>
    <edge source="ESP" target="BEL">
      <data key="d0">18032016</data>
    </edge>
    <edge source="ESP" target="BOL">
      <data key="d0">88489</data>
    </edge>
    <edge source="ESP" target="BGR">
      <data key="d0">150998</data>
    </edge>
    <edge source="ESP" target="CHL">
      <data key="d0">262360</data>
    </edge>
    <edge source="ESP" target="CZE">
      <data key="d0">455189</data>
    </edge>
    <edge source="ESP" target="DNK">
      <data key="d0">59535</data>
    </edge>
    <edge source="ESP" target="EST">
      <data key="d0">22327</data>
    </edge>
    <edge source="ESP" target="FIN">
      <data key="d0">25825</data>
    </edge>
    <edge source="ESP" target="FRA">
      <data key="d0">75460745</data>
    </edge>
    <edge source="ESP" target="GEO">
      <data key="d0">909442</data>
    </edge>
    <edge source="ESP" target="DEU">
      <data key="d0">9891678</data>
    </edge>
    <edge source="ESP" target="GRC">
      <data key="d0">4784306</data>
    </edge>
    <edge source="ESP" target="HUN">
      <data key="d0">80946</data>
    </edge>
    <edge source="ESP" target="IDN">
      <data key="d0">179214</data>
    </edge>
    <edge source="ESP" target="IRL">
      <data key="d0">2644315</data>
    </edge>
    <edge source="ESP" target="ISR">
      <data key="d0">147867</data>
    </edge>
    <edge source="ESP" target="ITA">
      <data key="d0">23831084</data>
    </edge>
    <edge source="ESP" target="CIV">
      <data key="d0">186487</data>
    </edge>
    <edge source="ESP" target="JPN">
      <data key="d0">18736</data>
    </edge>
    <edge source="ESP" target="JOR">
      <data key="d0">10661</data>
    </edge>
    <edge source="ESP" target="KOR">
      <data key="d0">52249</data>
    </edge>
    <edge source="ESP" target="KGZ">
      <data key="d0">167595</data>
    </edge>
    <edge source="ESP" target="LBN">
      <data key="d0">724649</data>
    </edge>
    <edge source="ESP" target="MYS">
      <data key="d0">229512</data>
    </edge>
    <edge source="ESP" target="MEX">
      <data key="d0">49303</data>
    </edge>
    <edge source="ESP" target="MAR">
      <data key="d0">991632</data>
    </edge>
    <edge source="ESP" target="NLD">
      <data key="d0">791007</data>
    </edge>
    <edge source="ESP" target="NZL">
      <data key="d0">97037</data>
    </edge>
    <edge source="ESP" target="PER">
      <data key="d0">12286</data>
    </edge>
    <edge source="ESP" target="PHL">
      <data key="d0">559099</data>
    </edge>
    <edge source="ESP" target="POL">
      <data key="d0">27657682</data>
    </edge>
    <edge source="ESP" target="PRT">
      <data key="d0">15545117</data>
    </edge>
    <edge source="ESP" target="ROU">
      <data key="d0">10529</data>
    </edge>
    <edge source="ESP" target="RUS">
      <data key="d0">7491072</data>
    </edge>
    <edge source="ESP" target="SEN">
      <data key="d0">160715</data>
    </edge>
    <edge source="ESP" target="SRB">
      <data key="d0">80900</data>
    </edge>
    <edge source="ESP" target="IND">
      <data key="d0">47325</data>
    </edge>
    <edge source="ESP" target="SVK">
      <data key="d0">22362</data>
    </edge>
    <edge source="ESP" target="VNM">
      <data key="d0">866108</data>
    </edge>
    <edge source="ESP" target="SWE">
      <data key="d0">852476</data>
    </edge>
    <edge source="ESP" target="CHE">
      <data key="d0">3206253</data>
    </edge>
    <edge source="ESP" target="ARE">
      <data key="d0">7091002</data>
    </edge>
    <edge source="ESP" target="TUN">
      <data key="d0">76463</data>
    </edge>
    <edge source="ESP" target="TUR">
      <data key="d0">289745</data>
    </edge>
    <edge source="ESP" target="UKR">
      <data key="d0">940637</data>
    </edge>
    <edge source="ESP" target="MKD">
      <data key="d0">1542251</data>
    </edge>
    <edge source="ESP" target="EGY">
      <data key="d0">2345476</data>
    </edge>
    <edge source="ESP" target="GBR">
      <data key="d0">8381638</data>
    </edge>
    <edge source="ESP" target="USA">
      <data key="d0">3135864</data>
    </edge>
    <edge source="ESP" target="URY">
      <data key="d0">294602</data>
    </edge>
    <edge source="SWE" target="AUS">
      <data key="d0">13144</data>
    </edge>
    <edge source="SWE" target="CAN">
      <data key="d0">55469</data>
    </edge>
    <edge source="SWE" target="HRV">
      <data key="d0">66379</data>
    </edge>
    <edge source="SWE" target="CZE">
      <data key="d0">27734</data>
    </edge>
    <edge source="SWE" target="DNK">
      <data key="d0">4116666</data>
    </edge>
    <edge source="SWE" target="FIN">
      <data key="d0">571646</data>
    </edge>
    <edge source="SWE" target="GMB">
      <data key="d0">17219</data>
    </edge>
    <edge source="SWE" target="DEU">
      <data key="d0">6144045</data>
    </edge>
    <edge source="SWE" target="IRL">
      <data key="d0">38907</data>
    </edge>
    <edge source="SWE" target="MYS">
      <data key="d0">32729</data>
    </edge>
    <edge source="SWE" target="NOR">
      <data key="d0">50838248</data>
    </edge>
    <edge source="SWE" target="RUS">
      <data key="d0">578350</data>
    </edge>
    <edge source="SWE" target="SRB">
      <data key="d0">34832</data>
    </edge>
    <edge source="SWE" target="IND">
      <data key="d0">29838</data>
    </edge>
    <edge source="SWE" target="SVN">
      <data key="d0">286809</data>
    </edge>
    <edge source="SWE" target="ZAF">
      <data key="d0">151685</data>
    </edge>
    <edge source="SWE" target="ESP">
      <data key="d0">313097</data>
    </edge>
    <edge source="SWE" target="CHE">
      <data key="d0">17482</data>
    </edge>
    <edge source="SWE" target="THA">
      <data key="d0">22740</data>
    </edge>
    <edge source="SWE" target="ARE">
      <data key="d0">49028</data>
    </edge>
    <edge source="SWE" target="TUR">
      <data key="d0">10121</data>
    </edge>
    <edge source="SWE" target="USA">
      <data key="d0">1058248</data>
    </edge>
    <edge source="CHE" target="ALB">
      <data key="d0">1243652</data>
    </edge>
    <edge source="CHE" target="DZA">
      <data key="d0">15369</data>
    </edge>
    <edge source="CHE" target="AZE">
      <data key="d0">107674</data>
    </edge>
    <edge source="CHE" target="ARG">
      <data key="d0">31031</data>
    </edge>
    <edge source="CHE" target="AUS">
      <data key="d0">100807</data>
    </edge>
    <edge source="CHE" target="AUT">
      <data key="d0">49732</data>
    </edge>
    <edge source="CHE" target="ARM">
      <data key="d0">150425</data>
    </edge>
    <edge source="CHE" target="BEL">
      <data key="d0">5277420</data>
    </edge>
    <edge source="CHE" target="BRA">
      <data key="d0">124653</data>
    </edge>
    <edge source="CHE" target="BGR">
      <data key="d0">16256</data>
    </edge>
    <edge source="CHE" target="CAN">
      <data key="d0">2546278</data>
    </edge>
    <edge source="CHE" target="CHN">
      <data key="d0">16802</data>
    </edge>
    <edge source="CHE" target="ETH">
      <data key="d0">34043</data>
    </edge>
    <edge source="CHE" target="FRA">
      <data key="d0">259841</data>
    </edge>
    <edge source="CHE" target="GEO">
      <data key="d0">96223</data>
    </edge>
    <edge source="CHE" target="GMB">
      <data key="d0">55187</data>
    </edge>
    <edge source="CHE" target="PSE">
      <data key="d0">9983968</data>
    </edge>
    <edge source="CHE" target="DEU">
      <data key="d0">27378310</data>
    </edge>
    <edge source="CHE" target="GRC">
      <data key="d0">24597</data>
    </edge>
    <edge source="CHE" target="HKG">
      <data key="d0">8243397</data>
    </edge>
    <edge source="CHE" target="HUN">
      <data key="d0">25593</data>
    </edge>
    <edge source="CHE" target="IDN">
      <data key="d0">1287097</data>
    </edge>
    <edge source="CHE" target="IRL">
      <data key="d0">189693</data>
    </edge>
    <edge source="CHE" target="ISR">
      <data key="d0">52469034</data>
    </edge>
    <edge source="CHE" target="ITA">
      <data key="d0">6148291</data>
    </edge>
    <edge source="CHE" target="JPN">
      <data key="d0">178760367</data>
    </edge>
    <edge source="CHE" target="KAZ">
      <data key="d0">233767</data>
    </edge>
    <edge source="CHE" target="JOR">
      <data key="d0">3113648</data>
    </edge>
    <edge source="CHE" target="KOR">
      <data key="d0">74628</data>
    </edge>
    <edge source="CHE" target="LBN">
      <data key="d0">41961335</data>
    </edge>
    <edge source="CHE" target="MYS">
      <data key="d0">383223</data>
    </edge>
    <edge source="CHE" target="MAR">
      <data key="d0">8554619</data>
    </edge>
    <edge source="CHE" target="OMN">
      <data key="d0">1506277</data>
    </edge>
    <edge source="CHE" target="NLD">
      <data key="d0">19427903</data>
    </edge>
    <edge source="CHE" target="NOR">
      <data key="d0">2294936</data>
    </edge>
    <edge source="CHE" target="PAK">
      <data key="d0">29021</data>
    </edge>
    <edge source="CHE" target="POL">
      <data key="d0">28457</data>
    </edge>
    <edge source="CHE" target="RUS">
      <data key="d0">6452340</data>
    </edge>
    <edge source="CHE" target="SAU">
      <data key="d0">54983612</data>
    </edge>
    <edge source="CHE" target="SRB">
      <data key="d0">141860</data>
    </edge>
    <edge source="CHE" target="IND">
      <data key="d0">975363</data>
    </edge>
    <edge source="CHE" target="SGP">
      <data key="d0">6110420</data>
    </edge>
    <edge source="CHE" target="ZAF">
      <data key="d0">1776237</data>
    </edge>
    <edge source="CHE" target="ESP">
      <data key="d0">6784826</data>
    </edge>
    <edge source="CHE" target="THA">
      <data key="d0">62834</data>
    </edge>
    <edge source="CHE" target="ARE">
      <data key="d0">18772416</data>
    </edge>
    <edge source="CHE" target="TUN">
      <data key="d0">9234070</data>
    </edge>
    <edge source="CHE" target="TUR">
      <data key="d0">2298008</data>
    </edge>
    <edge source="CHE" target="UKR">
      <data key="d0">2087897</data>
    </edge>
    <edge source="CHE" target="EGY">
      <data key="d0">2146132</data>
    </edge>
    <edge source="CHE" target="GBR">
      <data key="d0">511569</data>
    </edge>
    <edge source="CHE" target="USA">
      <data key="d0">4509333</data>
    </edge>
    <edge source="CHE" target="BFA">
      <data key="d0">50316</data>
    </edge>
    <edge source="ARE" target="AUS">
      <data key="d0">78097</data>
    </edge>
    <edge source="ARE" target="AUT">
      <data key="d0">20835</data>
    </edge>
    <edge source="ARE" target="ARM">
      <data key="d0">71213</data>
    </edge>
    <edge source="ARE" target="BEL">
      <data key="d0">25794</data>
    </edge>
    <edge source="ARE" target="CHN">
      <data key="d0">63010</data>
    </edge>
    <edge source="ARE" target="COL">
      <data key="d0">164023</data>
    </edge>
    <edge source="ARE" target="CZE">
      <data key="d0">31465</data>
    </edge>
    <edge source="ARE" target="BEN">
      <data key="d0">96450</data>
    </edge>
    <edge source="ARE" target="DNK">
      <data key="d0">14550</data>
    </edge>
    <edge source="ARE" target="ETH">
      <data key="d0">1269551</data>
    </edge>
    <edge source="ARE" target="FIN">
      <data key="d0">225731</data>
    </edge>
    <edge source="ARE" target="FRA">
      <data key="d0">367740</data>
    </edge>
    <edge source="ARE" target="DEU">
      <data key="d0">1068173</data>
    </edge>
    <edge source="ARE" target="GHA">
      <data key="d0">209793</data>
    </edge>
    <edge source="ARE" target="GRC">
      <data key="d0">29465</data>
    </edge>
    <edge source="ARE" target="IRL">
      <data key="d0">12893</data>
    </edge>
    <edge source="ARE" target="CIV">
      <data key="d0">27169</data>
    </edge>
    <edge source="ARE" target="KAZ">
      <data key="d0">21475</data>
    </edge>
    <edge source="ARE" target="JOR">
      <data key="d0">65554</data>
    </edge>
    <edge source="ARE" target="KOR">
      <data key="d0">1704560</data>
    </edge>
    <edge source="ARE" target="KGZ">
      <data key="d0">154260</data>
    </edge>
    <edge source="ARE" target="LBN">
      <data key="d0">1177889</data>
    </edge>
    <edge source="ARE" target="MYS">
      <data key="d0">418004</data>
    </edge>
    <edge source="ARE" target="MRT">
      <data key="d0">38504</data>
    </edge>
    <edge source="ARE" target="MUS">
      <data key="d0">10530</data>
    </edge>
    <edge source="ARE" target="MEX">
      <data key="d0">10072</data>
    </edge>
    <edge source="ARE" target="MDA">
      <data key="d0">33600</data>
    </edge>
    <edge source="ARE" target="MAR">
      <data key="d0">901509</data>
    </edge>
    <edge source="ARE" target="MOZ">
      <data key="d0">73456</data>
    </edge>
    <edge source="ARE" target="OMN">
      <data key="d0">82350152</data>
    </edge>
    <edge source="ARE" target="NLD">
      <data key="d0">596095</data>
    </edge>
    <edge source="ARE" target="NZL">
      <data key="d0">19427</data>
    </edge>
    <edge source="ARE" target="NER">
      <data key="d0">169268</data>
    </edge>
    <edge source="ARE" target="PAK">
      <data key="d0">5817209</data>
    </edge>
    <edge source="ARE" target="PHL">
      <data key="d0">1432662</data>
    </edge>
    <edge source="ARE" target="RUS">
      <data key="d0">178612</data>
    </edge>
    <edge source="ARE" target="SAU">
      <data key="d0">17450</data>
    </edge>
    <edge source="ARE" target="IND">
      <data key="d0">2623622</data>
    </edge>
    <edge source="ARE" target="SGP">
      <data key="d0">655800</data>
    </edge>
    <edge source="ARE" target="SVK">
      <data key="d0">12575</data>
    </edge>
    <edge source="ARE" target="VNM">
      <data key="d0">6460788</data>
    </edge>
    <edge source="ARE" target="ZAF">
      <data key="d0">670816</data>
    </edge>
    <edge source="ARE" target="ESP">
      <data key="d0">326555</data>
    </edge>
    <edge source="ARE" target="CHE">
      <data key="d0">242197</data>
    </edge>
    <edge source="ARE" target="THA">
      <data key="d0">13250</data>
    </edge>
    <edge source="ARE" target="TUR">
      <data key="d0">24030</data>
    </edge>
    <edge source="ARE" target="UGA">
      <data key="d0">202955</data>
    </edge>
    <edge source="ARE" target="UKR">
      <data key="d0">229093</data>
    </edge>
    <edge source="ARE" target="EGY">
      <data key="d0">3269964</data>
    </edge>
    <edge source="ARE" target="GBR">
      <data key="d0">39923</data>
    </edge>
    <edge source="ARE" target="TZA">
      <data key="d0">3999844</data>
    </edge>
    <edge source="ARE" target="USA">
      <data key="d0">296517</data>
    </edge>
    <edge source="TUN" target="BEL">
      <data key="d0">197334</data>
    </edge>
    <edge source="TUN" target="ETH">
      <data key="d0">434028</data>
    </edge>
    <edge source="TUN" target="FRA">
      <data key="d0">25357250</data>
    </edge>
    <edge source="TUN" target="DEU">
      <data key="d0">17309</data>
    </edge>
    <edge source="TUN" target="MAR">
      <data key="d0">33262</data>
    </edge>
    <edge source="TUN" target="CHE">
      <data key="d0">310413</data>
    </edge>
    <edge source="TUN" target="EGY">
      <data key="d0">170096</data>
    </edge>
    <edge source="TUN" target="GBR">
      <data key="d0">137933</data>
    </edge>
    <edge source="TUR" target="ALB">
      <data key="d0">39446</data>
    </edge>
    <edge source="TUR" target="DZA">
      <data key="d0">11029973</data>
    </edge>
    <edge source="TUR" target="AZE">
      <data key="d0">122762</data>
    </edge>
    <edge source="TUR" target="ARG">
      <data key="d0">2992000</data>
    </edge>
    <edge source="TUR" target="AUT">
      <data key="d0">12099</data>
    </edge>
    <edge source="TUR" target="BEL">
      <data key="d0">71364717</data>
    </edge>
    <edge source="TUR" target="BOL">
      <data key="d0">64160</data>
    </edge>
    <edge source="TUR" target="BRA">
      <data key="d0">4761320</data>
    </edge>
    <edge source="TUR" target="BGR">
      <data key="d0">939890</data>
    </edge>
    <edge source="TUR" target="BLR">
      <data key="d0">333370</data>
    </edge>
    <edge source="TUR" target="CMR">
      <data key="d0">32870</data>
    </edge>
    <edge source="TUR" target="CAN">
      <data key="d0">526146</data>
    </edge>
    <edge source="TUR" target="CHL">
      <data key="d0">221558</data>
    </edge>
    <edge source="TUR" target="CHN">
      <data key="d0">2746523</data>
    </edge>
    <edge source="TUR" target="CRI">
      <data key="d0">94762</data>
    </edge>
    <edge source="TUR" target="HRV">
      <data key="d0">223285</data>
    </edge>
    <edge source="TUR" target="CZE">
      <data key="d0">6272906</data>
    </edge>
    <edge source="TUR" target="DNK">
      <data key="d0">3141741</data>
    </edge>
    <edge source="TUR" target="ECU">
      <data key="d0">90409</data>
    </edge>
    <edge source="TUR" target="FRA">
      <data key="d0">2922770</data>
    </edge>
    <edge source="TUR" target="GEO">
      <data key="d0">253311</data>
    </edge>
    <edge source="TUR" target="GMB">
      <data key="d0">4072530</data>
    </edge>
    <edge source="TUR" target="PSE">
      <data key="d0">469154</data>
    </edge>
    <edge source="TUR" target="DEU">
      <data key="d0">39612102</data>
    </edge>
    <edge source="TUR" target="GRC">
      <data key="d0">13975226</data>
    </edge>
    <edge source="TUR" target="GTM">
      <data key="d0">238758</data>
    </edge>
    <edge source="TUR" target="HKG">
      <data key="d0">48117</data>
    </edge>
    <edge source="TUR" target="HUN">
      <data key="d0">651612</data>
    </edge>
    <edge source="TUR" target="IDN">
      <data key="d0">15054845</data>
    </edge>
    <edge source="TUR" target="ISR">
      <data key="d0">8683219</data>
    </edge>
    <edge source="TUR" target="ITA">
      <data key="d0">2455678</data>
    </edge>
    <edge source="TUR" target="KAZ">
      <data key="d0">970676</data>
    </edge>
    <edge source="TUR" target="JOR">
      <data key="d0">18484814</data>
    </edge>
    <edge source="TUR" target="KOR">
      <data key="d0">11963168</data>
    </edge>
    <edge source="TUR" target="LBN">
      <data key="d0">11151130</data>
    </edge>
    <edge source="TUR" target="LVA">
      <data key="d0">2985272</data>
    </edge>
    <edge source="TUR" target="LTU">
      <data key="d0">8622743</data>
    </edge>
    <edge source="TUR" target="MYS">
      <data key="d0">11646822</data>
    </edge>
    <edge source="TUR" target="MRT">
      <data key="d0">1349976</data>
    </edge>
    <edge source="TUR" target="MEX">
      <data key="d0">3632816</data>
    </edge>
    <edge source="TUR" target="MDA">
      <data key="d0">11822</data>
    </edge>
    <edge source="TUR" target="MAR">
      <data key="d0">339393</data>
    </edge>
    <edge source="TUR" target="OMN">
      <data key="d0">797734</data>
    </edge>
    <edge source="TUR" target="NLD">
      <data key="d0">39416596</data>
    </edge>
    <edge source="TUR" target="PHL">
      <data key="d0">10764291</data>
    </edge>
    <edge source="TUR" target="POL">
      <data key="d0">7437320</data>
    </edge>
    <edge source="TUR" target="PRT">
      <data key="d0">11684863</data>
    </edge>
    <edge source="TUR" target="ROU">
      <data key="d0">5104791</data>
    </edge>
    <edge source="TUR" target="RUS">
      <data key="d0">28496778</data>
    </edge>
    <edge source="TUR" target="SAU">
      <data key="d0">21102385</data>
    </edge>
    <edge source="TUR" target="SRB">
      <data key="d0">763683</data>
    </edge>
    <edge source="TUR" target="IND">
      <data key="d0">1555585</data>
    </edge>
    <edge source="TUR" target="SGP">
      <data key="d0">907904</data>
    </edge>
    <edge source="TUR" target="VNM">
      <data key="d0">34197</data>
    </edge>
    <edge source="TUR" target="SVN">
      <data key="d0">977292</data>
    </edge>
    <edge source="TUR" target="ZAF">
      <data key="d0">2229047</data>
    </edge>
    <edge source="TUR" target="ESP">
      <data key="d0">5674792</data>
    </edge>
    <edge source="TUR" target="CHE">
      <data key="d0">11768391</data>
    </edge>
    <edge source="TUR" target="ARE">
      <data key="d0">6698473</data>
    </edge>
    <edge source="TUR" target="TUN">
      <data key="d0">16293279</data>
    </edge>
    <edge source="TUR" target="UKR">
      <data key="d0">15053700</data>
    </edge>
    <edge source="TUR" target="MKD">
      <data key="d0">153000</data>
    </edge>
    <edge source="TUR" target="EGY">
      <data key="d0">1065803</data>
    </edge>
    <edge source="TUR" target="USA">
      <data key="d0">184226003</data>
    </edge>
    <edge source="TUR" target="URY">
      <data key="d0">363331</data>
    </edge>
    <edge source="UKR" target="AZE">
      <data key="d0">18141618</data>
    </edge>
    <edge source="UKR" target="ARM">
      <data key="d0">16011043</data>
    </edge>
    <edge source="UKR" target="BRA">
      <data key="d0">74386</data>
    </edge>
    <edge source="UKR" target="BLR">
      <data key="d0">27659665</data>
    </edge>
    <edge source="UKR" target="GEO">
      <data key="d0">56273843</data>
    </edge>
    <edge source="UKR" target="DEU">
      <data key="d0">777415</data>
    </edge>
    <edge source="UKR" target="KAZ">
      <data key="d0">666616</data>
    </edge>
    <edge source="UKR" target="KGZ">
      <data key="d0">394286</data>
    </edge>
    <edge source="UKR" target="LBN">
      <data key="d0">401198</data>
    </edge>
    <edge source="UKR" target="MYS">
      <data key="d0">126728</data>
    </edge>
    <edge source="UKR" target="MDA">
      <data key="d0">69435715</data>
    </edge>
    <edge source="UKR" target="POL">
      <data key="d0">106025</data>
    </edge>
    <edge source="UKR" target="RUS">
      <data key="d0">4524952</data>
    </edge>
    <edge source="UKR" target="SRB">
      <data key="d0">136652</data>
    </edge>
    <edge source="UKR" target="ARE">
      <data key="d0">476756</data>
    </edge>
    <edge source="UKR" target="TUR">
      <data key="d0">455714</data>
    </edge>
    <edge source="UKR" target="USA">
      <data key="d0">539518</data>
    </edge>
    <edge source="EGY" target="ALB">
      <data key="d0">12500</data>
    </edge>
    <edge source="EGY" target="DZA">
      <data key="d0">20739</data>
    </edge>
    <edge source="EGY" target="ARG">
      <data key="d0">40545</data>
    </edge>
    <edge source="EGY" target="AUS">
      <data key="d0">17118</data>
    </edge>
    <edge source="EGY" target="AUT">
      <data key="d0">66639</data>
    </edge>
    <edge source="EGY" target="BEL">
      <data key="d0">127562</data>
    </edge>
    <edge source="EGY" target="BRA">
      <data key="d0">620612</data>
    </edge>
    <edge source="EGY" target="BLR">
      <data key="d0">18409</data>
    </edge>
    <edge source="EGY" target="CMR">
      <data key="d0">16210</data>
    </edge>
    <edge source="EGY" target="CAN">
      <data key="d0">37733</data>
    </edge>
    <edge source="EGY" target="CHN">
      <data key="d0">98198</data>
    </edge>
    <edge source="EGY" target="CZE">
      <data key="d0">146834</data>
    </edge>
    <edge source="EGY" target="BEN">
      <data key="d0">20743</data>
    </edge>
    <edge source="EGY" target="DNK">
      <data key="d0">18292</data>
    </edge>
    <edge source="EGY" target="ETH">
      <data key="d0">11761</data>
    </edge>
    <edge source="EGY" target="EST">
      <data key="d0">32769</data>
    </edge>
    <edge source="EGY" target="FIN">
      <data key="d0">15834</data>
    </edge>
    <edge source="EGY" target="FRA">
      <data key="d0">466178</data>
    </edge>
    <edge source="EGY" target="GEO">
      <data key="d0">60113</data>
    </edge>
    <edge source="EGY" target="PSE">
      <data key="d0">3262552</data>
    </edge>
    <edge source="EGY" target="DEU">
      <data key="d0">451740</data>
    </edge>
    <edge source="EGY" target="GRC">
      <data key="d0">45927</data>
    </edge>
    <edge source="EGY" target="HKG">
      <data key="d0">19435</data>
    </edge>
    <edge source="EGY" target="HUN">
      <data key="d0">14471</data>
    </edge>
    <edge source="EGY" target="ISR">
      <data key="d0">297671</data>
    </edge>
    <edge source="EGY" target="ITA">
      <data key="d0">70713</data>
    </edge>
    <edge source="EGY" target="CIV">
      <data key="d0">93419</data>
    </edge>
    <edge source="EGY" target="JPN">
      <data key="d0">31992</data>
    </edge>
    <edge source="EGY" target="JOR">
      <data key="d0">2946064</data>
    </edge>
    <edge source="EGY" target="LBN">
      <data key="d0">5015470</data>
    </edge>
    <edge source="EGY" target="LVA">
      <data key="d0">22968</data>
    </edge>
    <edge source="EGY" target="LTU">
      <data key="d0">42383</data>
    </edge>
    <edge source="EGY" target="MYS">
      <data key="d0">89719</data>
    </edge>
    <edge source="EGY" target="MRT">
      <data key="d0">17511</data>
    </edge>
    <edge source="EGY" target="MEX">
      <data key="d0">60420</data>
    </edge>
    <edge source="EGY" target="MDA">
      <data key="d0">17204</data>
    </edge>
    <edge source="EGY" target="MAR">
      <data key="d0">2931466</data>
    </edge>
    <edge source="EGY" target="OMN">
      <data key="d0">584603</data>
    </edge>
    <edge source="EGY" target="NLD">
      <data key="d0">67389</data>
    </edge>
    <edge source="EGY" target="PRY">
      <data key="d0">124923</data>
    </edge>
    <edge source="EGY" target="POL">
      <data key="d0">13171</data>
    </edge>
    <edge source="EGY" target="PRT">
      <data key="d0">26997</data>
    </edge>
    <edge source="EGY" target="RUS">
      <data key="d0">325550</data>
    </edge>
    <edge source="EGY" target="SAU">
      <data key="d0">12068655</data>
    </edge>
    <edge source="EGY" target="SRB">
      <data key="d0">611552</data>
    </edge>
    <edge source="EGY" target="ZAF">
      <data key="d0">747846</data>
    </edge>
    <edge source="EGY" target="ESP">
      <data key="d0">341568</data>
    </edge>
    <edge source="EGY" target="CHE">
      <data key="d0">220650</data>
    </edge>
    <edge source="EGY" target="THA">
      <data key="d0">17772</data>
    </edge>
    <edge source="EGY" target="TGO">
      <data key="d0">30818</data>
    </edge>
    <edge source="EGY" target="ARE">
      <data key="d0">8544885</data>
    </edge>
    <edge source="EGY" target="TUN">
      <data key="d0">80391</data>
    </edge>
    <edge source="EGY" target="TUR">
      <data key="d0">3613749</data>
    </edge>
    <edge source="EGY" target="UGA">
      <data key="d0">184520</data>
    </edge>
    <edge source="EGY" target="UKR">
      <data key="d0">91497</data>
    </edge>
    <edge source="EGY" target="GBR">
      <data key="d0">15273</data>
    </edge>
    <edge source="EGY" target="TZA">
      <data key="d0">47016</data>
    </edge>
    <edge source="EGY" target="USA">
      <data key="d0">1220180</data>
    </edge>
    <edge source="GBR" target="AUS">
      <data key="d0">14830642</data>
    </edge>
    <edge source="GBR" target="AUT">
      <data key="d0">4880863</data>
    </edge>
    <edge source="GBR" target="BEL">
      <data key="d0">33202552</data>
    </edge>
    <edge source="GBR" target="BRA">
      <data key="d0">4637155</data>
    </edge>
    <edge source="GBR" target="BGR">
      <data key="d0">157079</data>
    </edge>
    <edge source="GBR" target="KHM">
      <data key="d0">31417</data>
    </edge>
    <edge source="GBR" target="CAN">
      <data key="d0">43845</data>
    </edge>
    <edge source="GBR" target="CHL">
      <data key="d0">582961</data>
    </edge>
    <edge source="GBR" target="CHN">
      <data key="d0">21439</data>
    </edge>
    <edge source="GBR" target="HRV">
      <data key="d0">47477</data>
    </edge>
    <edge source="GBR" target="CZE">
      <data key="d0">1296950</data>
    </edge>
    <edge source="GBR" target="BEN">
      <data key="d0">165433</data>
    </edge>
    <edge source="GBR" target="DNK">
      <data key="d0">378709</data>
    </edge>
    <edge source="GBR" target="FRA">
      <data key="d0">75089903</data>
    </edge>
    <edge source="GBR" target="GMB">
      <data key="d0">134645</data>
    </edge>
    <edge source="GBR" target="DEU">
      <data key="d0">126609199</data>
    </edge>
    <edge source="GBR" target="GHA">
      <data key="d0">121534</data>
    </edge>
    <edge source="GBR" target="GRC">
      <data key="d0">63616199</data>
    </edge>
    <edge source="GBR" target="HKG">
      <data key="d0">57164</data>
    </edge>
    <edge source="GBR" target="HUN">
      <data key="d0">1435918</data>
    </edge>
    <edge source="GBR" target="IRL">
      <data key="d0">49074590</data>
    </edge>
    <edge source="GBR" target="ISR">
      <data key="d0">18237</data>
    </edge>
    <edge source="GBR" target="ITA">
      <data key="d0">9746521</data>
    </edge>
    <edge source="GBR" target="JPN">
      <data key="d0">93404</data>
    </edge>
    <edge source="GBR" target="KAZ">
      <data key="d0">113804</data>
    </edge>
    <edge source="GBR" target="LBN">
      <data key="d0">752236</data>
    </edge>
    <edge source="GBR" target="MAR">
      <data key="d0">14446</data>
    </edge>
    <edge source="GBR" target="NLD">
      <data key="d0">37344509</data>
    </edge>
    <edge source="GBR" target="NZL">
      <data key="d0">26490</data>
    </edge>
    <edge source="GBR" target="NOR">
      <data key="d0">30467</data>
    </edge>
    <edge source="GBR" target="POL">
      <data key="d0">3535741</data>
    </edge>
    <edge source="GBR" target="PRT">
      <data key="d0">18818272</data>
    </edge>
    <edge source="GBR" target="ROU">
      <data key="d0">11431556</data>
    </edge>
    <edge source="GBR" target="RUS">
      <data key="d0">15015869</data>
    </edge>
    <edge source="GBR" target="SAU">
      <data key="d0">67113</data>
    </edge>
    <edge source="GBR" target="SEN">
      <data key="d0">116447</data>
    </edge>
    <edge source="GBR" target="SRB">
      <data key="d0">489889</data>
    </edge>
    <edge source="GBR" target="IND">
      <data key="d0">498693</data>
    </edge>
    <edge source="GBR" target="SGP">
      <data key="d0">565988</data>
    </edge>
    <edge source="GBR" target="SVK">
      <data key="d0">938689</data>
    </edge>
    <edge source="GBR" target="ZAF">
      <data key="d0">28760</data>
    </edge>
    <edge source="GBR" target="ESP">
      <data key="d0">90505606</data>
    </edge>
    <edge source="GBR" target="SWE">
      <data key="d0">1182890</data>
    </edge>
    <edge source="GBR" target="CHE">
      <data key="d0">14530177</data>
    </edge>
    <edge source="GBR" target="THA">
      <data key="d0">11986</data>
    </edge>
    <edge source="GBR" target="ARE">
      <data key="d0">701070</data>
    </edge>
    <edge source="GBR" target="TUR">
      <data key="d0">1990351</data>
    </edge>
    <edge source="GBR" target="UKR">
      <data key="d0">3031118</data>
    </edge>
    <edge source="GBR" target="EGY">
      <data key="d0">169311</data>
    </edge>
    <edge source="GBR" target="USA">
      <data key="d0">4344471</data>
    </edge>
    <edge source="USA" target="ARG">
      <data key="d0">1670651</data>
    </edge>
    <edge source="USA" target="AUS">
      <data key="d0">15994890</data>
    </edge>
    <edge source="USA" target="ARM">
      <data key="d0">71914</data>
    </edge>
    <edge source="USA" target="BEL">
      <data key="d0">15006099</data>
    </edge>
    <edge source="USA" target="BWA">
      <data key="d0">230400</data>
    </edge>
    <edge source="USA" target="BRA">
      <data key="d0">1741490</data>
    </edge>
    <edge source="USA" target="BGR">
      <data key="d0">2972699</data>
    </edge>
    <edge source="USA" target="BLR">
      <data key="d0">394535</data>
    </edge>
    <edge source="USA" target="KHM">
      <data key="d0">131376</data>
    </edge>
    <edge source="USA" target="CAN">
      <data key="d0">39289149</data>
    </edge>
    <edge source="USA" target="LKA">
      <data key="d0">891157</data>
    </edge>
    <edge source="USA" target="CHL">
      <data key="d0">1900388</data>
    </edge>
    <edge source="USA" target="CHN">
      <data key="d0">122593312</data>
    </edge>
    <edge source="USA" target="COL">
      <data key="d0">93115</data>
    </edge>
    <edge source="USA" target="CRI">
      <data key="d0">114557</data>
    </edge>
    <edge source="USA" target="HRV">
      <data key="d0">39572</data>
    </edge>
    <edge source="USA" target="CZE">
      <data key="d0">9246151</data>
    </edge>
    <edge source="USA" target="DNK">
      <data key="d0">15271174</data>
    </edge>
    <edge source="USA" target="ECU">
      <data key="d0">31377</data>
    </edge>
    <edge source="USA" target="SLV">
      <data key="d0">20470</data>
    </edge>
    <edge source="USA" target="EST">
      <data key="d0">24130</data>
    </edge>
    <edge source="USA" target="FRA">
      <data key="d0">4192998</data>
    </edge>
    <edge source="USA" target="DEU">
      <data key="d0">84280245</data>
    </edge>
    <edge source="USA" target="GRC">
      <data key="d0">17952819</data>
    </edge>
    <edge source="USA" target="GTM">
      <data key="d0">97659</data>
    </edge>
    <edge source="USA" target="HND">
      <data key="d0">6639032</data>
    </edge>
    <edge source="USA" target="HKG">
      <data key="d0">6497073</data>
    </edge>
    <edge source="USA" target="HUN">
      <data key="d0">1143116</data>
    </edge>
    <edge source="USA" target="IDN">
      <data key="d0">34844113</data>
    </edge>
    <edge source="USA" target="IRL">
      <data key="d0">364406</data>
    </edge>
    <edge source="USA" target="ISR">
      <data key="d0">7047124</data>
    </edge>
    <edge source="USA" target="ITA">
      <data key="d0">1479709</data>
    </edge>
    <edge source="USA" target="JAM">
      <data key="d0">929563</data>
    </edge>
    <edge source="USA" target="JPN">
      <data key="d0">347243829</data>
    </edge>
    <edge source="USA" target="KAZ">
      <data key="d0">259992</data>
    </edge>
    <edge source="USA" target="JOR">
      <data key="d0">85048</data>
    </edge>
    <edge source="USA" target="KOR">
      <data key="d0">15728208</data>
    </edge>
    <edge source="USA" target="KGZ">
      <data key="d0">33805</data>
    </edge>
    <edge source="USA" target="LBN">
      <data key="d0">29046767</data>
    </edge>
    <edge source="USA" target="LVA">
      <data key="d0">74277</data>
    </edge>
    <edge source="USA" target="LTU">
      <data key="d0">19688778</data>
    </edge>
    <edge source="USA" target="MYS">
      <data key="d0">28080082</data>
    </edge>
    <edge source="USA" target="MEX">
      <data key="d0">122701618</data>
    </edge>
    <edge source="USA" target="MAR">
      <data key="d0">9812181</data>
    </edge>
    <edge source="USA" target="NLD">
      <data key="d0">130544753</data>
    </edge>
    <edge source="USA" target="NZL">
      <data key="d0">230146</data>
    </edge>
    <edge source="USA" target="NIC">
      <data key="d0">1606764</data>
    </edge>
    <edge source="USA" target="NOR">
      <data key="d0">148789</data>
    </edge>
    <edge source="USA" target="PAK">
      <data key="d0">41319</data>
    </edge>
    <edge source="USA" target="PAN">
      <data key="d0">6632604</data>
    </edge>
    <edge source="USA" target="PRY">
      <data key="d0">191502</data>
    </edge>
    <edge source="USA" target="PER">
      <data key="d0">198145</data>
    </edge>
    <edge source="USA" target="PHL">
      <data key="d0">35460701</data>
    </edge>
    <edge source="USA" target="POL">
      <data key="d0">25545291</data>
    </edge>
    <edge source="USA" target="PRT">
      <data key="d0">42573867</data>
    </edge>
    <edge source="USA" target="ROU">
      <data key="d0">8128148</data>
    </edge>
    <edge source="USA" target="RUS">
      <data key="d0">45884375</data>
    </edge>
    <edge source="USA" target="SAU">
      <data key="d0">2254649</data>
    </edge>
    <edge source="USA" target="SRB">
      <data key="d0">3033407</data>
    </edge>
    <edge source="USA" target="IND">
      <data key="d0">1045738</data>
    </edge>
    <edge source="USA" target="SGP">
      <data key="d0">2019088</data>
    </edge>
    <edge source="USA" target="SVK">
      <data key="d0">20243</data>
    </edge>
    <edge source="USA" target="VNM">
      <data key="d0">7792613</data>
    </edge>
    <edge source="USA" target="SVN">
      <data key="d0">11868</data>
    </edge>
    <edge source="USA" target="ZAF">
      <data key="d0">3802701</data>
    </edge>
    <edge source="USA" target="ESP">
      <data key="d0">6068823</data>
    </edge>
    <edge source="USA" target="SWE">
      <data key="d0">1771829</data>
    </edge>
    <edge source="USA" target="CHE">
      <data key="d0">194286518</data>
    </edge>
    <edge source="USA" target="THA">
      <data key="d0">10337327</data>
    </edge>
    <edge source="USA" target="ARE">
      <data key="d0">2364373</data>
    </edge>
    <edge source="USA" target="TUN">
      <data key="d0">135078</data>
    </edge>
    <edge source="USA" target="TUR">
      <data key="d0">40113930</data>
    </edge>
    <edge source="USA" target="UKR">
      <data key="d0">10271669</data>
    </edge>
    <edge source="USA" target="EGY">
      <data key="d0">8910159</data>
    </edge>
    <edge source="USA" target="GBR">
      <data key="d0">561559</data>
    </edge>
    <edge source="USA" target="URY">
      <data key="d0">1528803</data>
    </edge>
    <edge source="URY" target="ARG">
      <data key="d0">35160</data>
    </edge>
    <edge source="URY" target="COL">
      <data key="d0">230745</data>
    </edge>
    <edge source="URY" target="HKG">
      <data key="d0">432610</data>
    </edge>
    <edge source="URY" target="JPN">
      <data key="d0">195740</data>
    </edge>
    <edge source="URY" target="NAM">
      <data key="d0">248996</data>
    </edge>
    <edge source="URY" target="PAN">
      <data key="d0">1242663</data>
    </edge>
    <edge source="URY" target="PRY">
      <data key="d0">29377843</data>
    </edge>
    <edge source="URY" target="ZAF">
      <data key="d0">526102</data>
    </edge>
    <edge source="URY" target="TUR">
      <data key="d0">539335</data>
    </edge>
    <edge source="URY" target="USA">
      <data key="d0">693800</data>
    </edge>
    <edge source="HKG" target="AUS">
      <data key="d0">13174921</data>
    </edge>
    <edge source="HKG" target="KHM">
      <data key="d0">6135074</data>
    </edge>
    <edge source="HKG" target="CMR">
      <data key="d0">207580</data>
    </edge>
    <edge source="HKG" target="CAN">
      <data key="d0">57357</data>
    </edge>
    <edge source="HKG" target="LKA">
      <data key="d0">4672272</data>
    </edge>
    <edge source="HKG" target="CHL">
      <data key="d0">143912</data>
    </edge>
    <edge source="HKG" target="CHN">
      <data key="d0">348849794</data>
    </edge>
    <edge source="HKG" target="BEN">
      <data key="d0">10017</data>
    </edge>
    <edge source="HKG" target="FRA">
      <data key="d0">31348</data>
    </edge>
    <edge source="HKG" target="GMB">
      <data key="d0">94313</data>
    </edge>
    <edge source="HKG" target="DEU">
      <data key="d0">25888</data>
    </edge>
    <edge source="HKG" target="IDN">
      <data key="d0">3031091</data>
    </edge>
    <edge source="HKG" target="JPN">
      <data key="d0">5417220</data>
    </edge>
    <edge source="HKG" target="KAZ">
      <data key="d0">15282</data>
    </edge>
    <edge source="HKG" target="KOR">
      <data key="d0">16819105</data>
    </edge>
    <edge source="HKG" target="KGZ">
      <data key="d0">10156</data>
    </edge>
    <edge source="HKG" target="LBN">
      <data key="d0">22362</data>
    </edge>
    <edge source="HKG" target="MYS">
      <data key="d0">6926199</data>
    </edge>
    <edge source="HKG" target="NLD">
      <data key="d0">118504</data>
    </edge>
    <edge source="HKG" target="NZL">
      <data key="d0">318839</data>
    </edge>
    <edge source="HKG" target="PAN">
      <data key="d0">514525</data>
    </edge>
    <edge source="HKG" target="PHL">
      <data key="d0">55641224</data>
    </edge>
    <edge source="HKG" target="RUS">
      <data key="d0">21737</data>
    </edge>
    <edge source="HKG" target="SEN">
      <data key="d0">116883</data>
    </edge>
    <edge source="HKG" target="IND">
      <data key="d0">1296283</data>
    </edge>
    <edge source="HKG" target="SGP">
      <data key="d0">81548434</data>
    </edge>
    <edge source="HKG" target="VNM">
      <data key="d0">93149721</data>
    </edge>
    <edge source="HKG" target="SVN">
      <data key="d0">4624781</data>
    </edge>
    <edge source="HKG" target="ZAF">
      <data key="d0">2363619</data>
    </edge>
    <edge source="HKG" target="SWE">
      <data key="d0">66411</data>
    </edge>
    <edge source="HKG" target="CHE">
      <data key="d0">1601115</data>
    </edge>
    <edge source="HKG" target="THA">
      <data key="d0">5513229</data>
    </edge>
    <edge source="HKG" target="TGO">
      <data key="d0">182594</data>
    </edge>
    <edge source="HKG" target="ARE">
      <data key="d0">9180098</data>
    </edge>
    <edge source="HKG" target="TUR">
      <data key="d0">1321294</data>
    </edge>
    <edge source="HKG" target="UKR">
      <data key="d0">18109</data>
    </edge>
    <edge source="HKG" target="EGY">
      <data key="d0">86765</data>
    </edge>
    <edge source="HKG" target="USA">
      <data key="d0">45965</data>
    </edge>
    <edge source="ISR" target="FRA">
      <data key="d0">19000</data>
    </edge>
    <edge source="ISR" target="JOR">
      <data key="d0">14000</data>
    </edge>
    <edge source="ISR" target="POL">
      <data key="d0">126000</data>
    </edge>
    <edge source="ISR" target="USA">
      <data key="d0">273000</data>
    </edge>
    <edge source="JPN" target="BEL">
      <data key="d0">198130</data>
    </edge>
    <edge source="JPN" target="CHN">
      <data key="d0">508908</data>
    </edge>
    <edge source="JPN" target="FRA">
      <data key="d0">421861</data>
    </edge>
    <edge source="JPN" target="DEU">
      <data key="d0">2304592</data>
    </edge>
    <edge source="JPN" target="HKG">
      <data key="d0">57381479</data>
    </edge>
    <edge source="JPN" target="IDN">
      <data key="d0">112444</data>
    </edge>
    <edge source="JPN" target="ITA">
      <data key="d0">11460</data>
    </edge>
    <edge source="JPN" target="KOR">
      <data key="d0">24019753</data>
    </edge>
    <edge source="JPN" target="MYS">
      <data key="d0">24496</data>
    </edge>
    <edge source="JPN" target="PAN">
      <data key="d0">41037</data>
    </edge>
    <edge source="JPN" target="PER">
      <data key="d0">21333</data>
    </edge>
    <edge source="JPN" target="PHL">
      <data key="d0">928132</data>
    </edge>
    <edge source="JPN" target="RUS">
      <data key="d0">3144776</data>
    </edge>
    <edge source="JPN" target="SAU">
      <data key="d0">16799</data>
    </edge>
    <edge source="JPN" target="SGP">
      <data key="d0">10543758</data>
    </edge>
    <edge source="JPN" target="VNM">
      <data key="d0">926910</data>
    </edge>
    <edge source="JPN" target="ARE">
      <data key="d0">345093</data>
    </edge>
    <edge source="JPN" target="USA">
      <data key="d0">546965</data>
    </edge>
    <edge source="MDA" target="BGR">
      <data key="d0">123553</data>
    </edge>
    <edge source="MDA" target="BLR">
      <data key="d0">617268</data>
    </edge>
    <edge source="MDA" target="FRA">
      <data key="d0">109339</data>
    </edge>
    <edge source="MDA" target="GRC">
      <data key="d0">678275</data>
    </edge>
    <edge source="MDA" target="ITA">
      <data key="d0">49062</data>
    </edge>
    <edge source="MDA" target="ROU">
      <data key="d0">514750</data>
    </edge>
    <edge source="MDA" target="RUS">
      <data key="d0">5182558</data>
    </edge>
    <edge source="MDA" target="TUR">
      <data key="d0">87442</data>
    </edge>
    <edge source="MDA" target="UKR">
      <data key="d0">4071980</data>
    </edge>
    <edge source="MDA" target="EGY">
      <data key="d0">793197</data>
    </edge>
    <edge source="MDA" target="GBR">
      <data key="d0">19736</data>
    </edge>
    <edge source="MDA" target="USA">
      <data key="d0">3404367</data>
    </edge>
    <edge source="SGP" target="AUS">
      <data key="d0">4118388</data>
    </edge>
    <edge source="SGP" target="KHM">
      <data key="d0">5889968</data>
    </edge>
    <edge source="SGP" target="LKA">
      <data key="d0">1460456</data>
    </edge>
    <edge source="SGP" target="CHN">
      <data key="d0">609985</data>
    </edge>
    <edge source="SGP" target="COL">
      <data key="d0">347665</data>
    </edge>
    <edge source="SGP" target="FRA">
      <data key="d0">277258</data>
    </edge>
    <edge source="SGP" target="HKG">
      <data key="d0">34639732</data>
    </edge>
    <edge source="SGP" target="IDN">
      <data key="d0">12903769</data>
    </edge>
    <edge source="SGP" target="JPN">
      <data key="d0">2523523</data>
    </edge>
    <edge source="SGP" target="KOR">
      <data key="d0">2721314</data>
    </edge>
    <edge source="SGP" target="LBN">
      <data key="d0">455461</data>
    </edge>
    <edge source="SGP" target="MYS">
      <data key="d0">101545288</data>
    </edge>
    <edge source="SGP" target="NLD">
      <data key="d0">976326</data>
    </edge>
    <edge source="SGP" target="PAK">
      <data key="d0">2624939</data>
    </edge>
    <edge source="SGP" target="PHL">
      <data key="d0">39457231</data>
    </edge>
    <edge source="SGP" target="IND">
      <data key="d0">10781952</data>
    </edge>
    <edge source="SGP" target="VNM">
      <data key="d0">129578542</data>
    </edge>
    <edge source="SGP" target="ZAF">
      <data key="d0">928432</data>
    </edge>
    <edge source="SGP" target="THA">
      <data key="d0">22626441</data>
    </edge>
    <edge source="SGP" target="ARE">
      <data key="d0">931262</data>
    </edge>
    <edge source="SGP" target="EGY">
      <data key="d0">327769</data>
    </edge>
    <edge source="SGP" target="GBR">
      <data key="d0">30291</data>
    </edge>
    <edge source="SGP" target="USA">
      <data key="d0">1297765</data>
    </edge>
    <edge source="AUT" target="BEL">
      <data key="d0">4836519</data>
    </edge>
    <edge source="AUT" target="HRV">
      <data key="d0">66381</data>
    </edge>
    <edge source="AUT" target="CZE">
      <data key="d0">4054841</data>
    </edge>
    <edge source="AUT" target="EST">
      <data key="d0">288562</data>
    </edge>
    <edge source="AUT" target="FRA">
      <data key="d0">997562</data>
    </edge>
    <edge source="AUT" target="GMB">
      <data key="d0">609576</data>
    </edge>
    <edge source="AUT" target="DEU">
      <data key="d0">67937474</data>
    </edge>
    <edge source="AUT" target="GRC">
      <data key="d0">583198</data>
    </edge>
    <edge source="AUT" target="HUN">
      <data key="d0">2733377</data>
    </edge>
    <edge source="AUT" target="ITA">
      <data key="d0">72190272</data>
    </edge>
    <edge source="AUT" target="KAZ">
      <data key="d0">81528</data>
    </edge>
    <edge source="AUT" target="NLD">
      <data key="d0">5657939</data>
    </edge>
    <edge source="AUT" target="POL">
      <data key="d0">383173</data>
    </edge>
    <edge source="AUT" target="RUS">
      <data key="d0">2665892</data>
    </edge>
    <edge source="AUT" target="SRB">
      <data key="d0">5998328</data>
    </edge>
    <edge source="AUT" target="SVK">
      <data key="d0">1007937</data>
    </edge>
    <edge source="AUT" target="SVN">
      <data key="d0">2450022</data>
    </edge>
    <edge source="AUT" target="ESP">
      <data key="d0">302713</data>
    </edge>
    <edge source="AUT" target="SWE">
      <data key="d0">20388771</data>
    </edge>
    <edge source="AUT" target="CHE">
      <data key="d0">4992203</data>
    </edge>
    <edge source="AUT" target="UKR">
      <data key="d0">477833</data>
    </edge>
    <edge source="AUT" target="GBR">
      <data key="d0">393980</data>
    </edge>
    <edge source="HRV" target="AZE">
      <data key="d0">341158</data>
    </edge>
    <edge source="HRV" target="AUT">
      <data key="d0">383984</data>
    </edge>
    <edge source="HRV" target="BEL">
      <data key="d0">7126141</data>
    </edge>
    <edge source="HRV" target="BRA">
      <data key="d0">1242831</data>
    </edge>
    <edge source="HRV" target="CAN">
      <data key="d0">227168</data>
    </edge>
    <edge source="HRV" target="CZE">
      <data key="d0">885378</data>
    </edge>
    <edge source="HRV" target="FRA">
      <data key="d0">118965</data>
    </edge>
    <edge source="HRV" target="GEO">
      <data key="d0">294232</data>
    </edge>
    <edge source="HRV" target="DEU">
      <data key="d0">5754567</data>
    </edge>
    <edge source="HRV" target="GRC">
      <data key="d0">90819</data>
    </edge>
    <edge source="HRV" target="IDN">
      <data key="d0">774065</data>
    </edge>
    <edge source="HRV" target="ITA">
      <data key="d0">438730</data>
    </edge>
    <edge source="HRV" target="JOR">
      <data key="d0">94894</data>
    </edge>
    <edge source="HRV" target="LBN">
      <data key="d0">896612</data>
    </edge>
    <edge source="HRV" target="MRT">
      <data key="d0">2415239</data>
    </edge>
    <edge source="HRV" target="NLD">
      <data key="d0">172324</data>
    </edge>
    <edge source="HRV" target="POL">
      <data key="d0">381126</data>
    </edge>
    <edge source="HRV" target="ROU">
      <data key="d0">40041</data>
    </edge>
    <edge source="HRV" target="RUS">
      <data key="d0">54024</data>
    </edge>
    <edge source="HRV" target="SRB">
      <data key="d0">13077330</data>
    </edge>
    <edge source="HRV" target="SVN">
      <data key="d0">2588996</data>
    </edge>
    <edge source="HRV" target="ZAF">
      <data key="d0">87765</data>
    </edge>
    <edge source="HRV" target="ESP">
      <data key="d0">784602</data>
    </edge>
    <edge source="HRV" target="ARE">
      <data key="d0">3098823</data>
    </edge>
    <edge source="HRV" target="TUN">
      <data key="d0">32595</data>
    </edge>
    <edge source="HRV" target="MKD">
      <data key="d0">2000669</data>
    </edge>
    <edge source="HRV" target="GBR">
      <data key="d0">82946</data>
    </edge>
    <edge source="CZE" target="ALB">
      <data key="d0">463291</data>
    </edge>
    <edge source="CZE" target="AUT">
      <data key="d0">330608</data>
    </edge>
    <edge source="CZE" target="BEL">
      <data key="d0">622966</data>
    </edge>
    <edge source="CZE" target="BGR">
      <data key="d0">882358</data>
    </edge>
    <edge source="CZE" target="HRV">
      <data key="d0">1117114</data>
    </edge>
    <edge source="CZE" target="DNK">
      <data key="d0">7039360</data>
    </edge>
    <edge source="CZE" target="FIN">
      <data key="d0">7122272</data>
    </edge>
    <edge source="CZE" target="GEO">
      <data key="d0">101775</data>
    </edge>
    <edge source="CZE" target="DEU">
      <data key="d0">4873709</data>
    </edge>
    <edge source="CZE" target="GRC">
      <data key="d0">3131917</data>
    </edge>
    <edge source="CZE" target="HUN">
      <data key="d0">10754041</data>
    </edge>
    <edge source="CZE" target="IRL">
      <data key="d0">4552012</data>
    </edge>
    <edge source="CZE" target="ISR">
      <data key="d0">244054</data>
    </edge>
    <edge source="CZE" target="ITA">
      <data key="d0">206344966</data>
    </edge>
    <edge source="CZE" target="LVA">
      <data key="d0">1462220</data>
    </edge>
    <edge source="CZE" target="LTU">
      <data key="d0">425020</data>
    </edge>
    <edge source="CZE" target="NLD">
      <data key="d0">2298652</data>
    </edge>
    <edge source="CZE" target="NOR">
      <data key="d0">7735510</data>
    </edge>
    <edge source="CZE" target="PRY">
      <data key="d0">620034</data>
    </edge>
    <edge source="CZE" target="POL">
      <data key="d0">5564505</data>
    </edge>
    <edge source="CZE" target="ROU">
      <data key="d0">1555496</data>
    </edge>
    <edge source="CZE" target="RUS">
      <data key="d0">45069</data>
    </edge>
    <edge source="CZE" target="SRB">
      <data key="d0">470673</data>
    </edge>
    <edge source="CZE" target="SVK">
      <data key="d0">34477370</data>
    </edge>
    <edge source="CZE" target="SVN">
      <data key="d0">1308381</data>
    </edge>
    <edge source="CZE" target="ESP">
      <data key="d0">88160</data>
    </edge>
    <edge source="CZE" target="SWE">
      <data key="d0">22645579</data>
    </edge>
    <edge source="CZE" target="CHE">
      <data key="d0">34771</data>
    </edge>
    <edge source="CZE" target="THA">
      <data key="d0">12178</data>
    </edge>
    <edge source="CZE" target="TUR">
      <data key="d0">1817175</data>
    </edge>
    <edge source="CZE" target="GBR">
      <data key="d0">39579347</data>
    </edge>
    <edge source="EST" target="FIN">
      <data key="d0">8393398</data>
    </edge>
    <edge source="EST" target="IRL">
      <data key="d0">333766</data>
    </edge>
    <edge source="EST" target="RUS">
      <data key="d0">359334</data>
    </edge>
    <edge source="EST" target="SWE">
      <data key="d0">43013</data>
    </edge>
    <edge source="EST" target="UKR">
      <data key="d0">16883</data>
    </edge>
    <edge source="GMB" target="SEN">
      <data key="d0">16500</data>
    </edge>
    <edge source="KAZ" target="BEL">
      <data key="d0">197837</data>
    </edge>
    <edge source="KAZ" target="BRA">
      <data key="d0">493442</data>
    </edge>
    <edge source="KAZ" target="CZE">
      <data key="d0">606654</data>
    </edge>
    <edge source="KAZ" target="GTM">
      <data key="d0">125971</data>
    </edge>
    <edge source="KAZ" target="KGZ">
      <data key="d0">17507374</data>
    </edge>
    <edge source="KAZ" target="LTU">
      <data key="d0">661265</data>
    </edge>
    <edge source="KAZ" target="MYS">
      <data key="d0">85016</data>
    </edge>
    <edge source="KAZ" target="NLD">
      <data key="d0">267427</data>
    </edge>
    <edge source="KAZ" target="POL">
      <data key="d0">963788</data>
    </edge>
    <edge source="KAZ" target="PRT">
      <data key="d0">521006</data>
    </edge>
    <edge source="KAZ" target="RUS">
      <data key="d0">4891476</data>
    </edge>
    <edge source="KAZ" target="UKR">
      <data key="d0">352012</data>
    </edge>
    <edge source="SVN" target="HRV">
      <data key="d0">12895</data>
    </edge>
    <edge source="SVN" target="DEU">
      <data key="d0">15154</data>
    </edge>
    <edge source="SVN" target="SRB">
      <data key="d0">19841</data>
    </edge>
    <edge source="SVN" target="MKD">
      <data key="d0">22066</data>
    </edge>
    <edge source="LKA" target="BEL">
      <data key="d0">15290634</data>
    </edge>
    <edge source="LKA" target="CHN">
      <data key="d0">90811</data>
    </edge>
    <edge source="LKA" target="DEU">
      <data key="d0">255671</data>
    </edge>
    <edge source="LKA" target="IRL">
      <data key="d0">2526810</data>
    </edge>
    <edge source="LKA" target="ITA">
      <data key="d0">6287989</data>
    </edge>
    <edge source="LKA" target="MYS">
      <data key="d0">85053</data>
    </edge>
    <edge source="LKA" target="NLD">
      <data key="d0">26325051</data>
    </edge>
    <edge source="LKA" target="PHL">
      <data key="d0">450430</data>
    </edge>
    <edge source="LKA" target="RUS">
      <data key="d0">56108</data>
    </edge>
    <edge source="LKA" target="ESP">
      <data key="d0">4207308</data>
    </edge>
    <edge source="LKA" target="GBR">
      <data key="d0">944316</data>
    </edge>
    <edge source="LKA" target="USA">
      <data key="d0">515249</data>
    </edge>
    <edge source="FIN" target="DNK">
      <data key="d0">22146</data>
    </edge>
    <edge source="FIN" target="EST">
      <data key="d0">2531935</data>
    </edge>
    <edge source="FIN" target="RUS">
      <data key="d0">445294</data>
    </edge>
    <edge source="FIN" target="SWE">
      <data key="d0">48878</data>
    </edge>
    <edge source="JOR" target="AZE">
      <data key="d0">1603678</data>
    </edge>
    <edge source="JOR" target="BEL">
      <data key="d0">62597</data>
    </edge>
    <edge source="JOR" target="CZE">
      <data key="d0">18818</data>
    </edge>
    <edge source="JOR" target="DNK">
      <data key="d0">124511</data>
    </edge>
    <edge source="JOR" target="FRA">
      <data key="d0">30024</data>
    </edge>
    <edge source="JOR" target="PSE">
      <data key="d0">82727</data>
    </edge>
    <edge source="JOR" target="DEU">
      <data key="d0">318444</data>
    </edge>
    <edge source="JOR" target="HUN">
      <data key="d0">31620</data>
    </edge>
    <edge source="JOR" target="ISR">
      <data key="d0">104493</data>
    </edge>
    <edge source="JOR" target="ITA">
      <data key="d0">10539</data>
    </edge>
    <edge source="JOR" target="LVA">
      <data key="d0">65163</data>
    </edge>
    <edge source="JOR" target="LTU">
      <data key="d0">15092</data>
    </edge>
    <edge source="JOR" target="NLD">
      <data key="d0">54965</data>
    </edge>
    <edge source="JOR" target="NER">
      <data key="d0">89873</data>
    </edge>
    <edge source="JOR" target="RUS">
      <data key="d0">590931</data>
    </edge>
    <edge source="JOR" target="SAU">
      <data key="d0">14979</data>
    </edge>
    <edge source="JOR" target="SVK">
      <data key="d0">25603</data>
    </edge>
    <edge source="JOR" target="ZAF">
      <data key="d0">183711</data>
    </edge>
    <edge source="JOR" target="ESP">
      <data key="d0">57048</data>
    </edge>
    <edge source="JOR" target="ARE">
      <data key="d0">485459</data>
    </edge>
    <edge source="JOR" target="TUR">
      <data key="d0">2492255</data>
    </edge>
    <edge source="JOR" target="EGY">
      <data key="d0">98315</data>
    </edge>
    <edge source="JOR" target="USA">
      <data key="d0">1331004</data>
    </edge>
    <edge source="LBN" target="DZA">
      <data key="d0">132591</data>
    </edge>
    <edge source="LBN" target="BEL">
      <data key="d0">7078658</data>
    </edge>
    <edge source="LBN" target="BGR">
      <data key="d0">7606054</data>
    </edge>
    <edge source="LBN" target="FRA">
      <data key="d0">35885</data>
    </edge>
    <edge source="LBN" target="DEU">
      <data key="d0">856237</data>
    </edge>
    <edge source="LBN" target="HUN">
      <data key="d0">99059</data>
    </edge>
    <edge source="LBN" target="ITA">
      <data key="d0">201338</data>
    </edge>
    <edge source="LBN" target="POL">
      <data key="d0">294573</data>
    </edge>
    <edge source="LBN" target="ROU">
      <data key="d0">195235</data>
    </edge>
    <edge source="LBN" target="RUS">
      <data key="d0">448199</data>
    </edge>
    <edge source="LBN" target="ESP">
      <data key="d0">379555</data>
    </edge>
    <edge source="LBN" target="ARE">
      <data key="d0">200201</data>
    </edge>
    <edge source="LBN" target="EGY">
      <data key="d0">1161631</data>
    </edge>
    <edge source="LBN" target="USA">
      <data key="d0">83861</data>
    </edge>
    <edge source="LBN" target="URY">
      <data key="d0">67165</data>
    </edge>
    <edge source="LVA" target="AUT">
      <data key="d0">209569</data>
    </edge>
    <edge source="LVA" target="CZE">
      <data key="d0">1062624</data>
    </edge>
    <edge source="LVA" target="DNK">
      <data key="d0">6172664</data>
    </edge>
    <edge source="LVA" target="EST">
      <data key="d0">10102267</data>
    </edge>
    <edge source="LVA" target="DEU">
      <data key="d0">15967</data>
    </edge>
    <edge source="LVA" target="LTU">
      <data key="d0">28463346</data>
    </edge>
    <edge source="LVA" target="POL">
      <data key="d0">278054</data>
    </edge>
    <edge source="LVA" target="RUS">
      <data key="d0">20110</data>
    </edge>
    <edge source="LVA" target="ESP">
      <data key="d0">53633</data>
    </edge>
    <edge source="LVA" target="SWE">
      <data key="d0">177156</data>
    </edge>
    <edge source="LVA" target="USA">
      <data key="d0">346910</data>
    </edge>
    <edge source="NOR" target="DNK">
      <data key="d0">2529722</data>
    </edge>
    <edge source="NOR" target="DEU">
      <data key="d0">2624354</data>
    </edge>
    <edge source="NOR" target="NLD">
      <data key="d0">214610</data>
    </edge>
    <edge source="NOR" target="SGP">
      <data key="d0">15295</data>
    </edge>
    <edge source="NOR" target="ESP">
      <data key="d0">48340</data>
    </edge>
    <edge source="NOR" target="SWE">
      <data key="d0">164003</data>
    </edge>
    <edge source="PAN" target="ARG">
      <data key="d0">59836</data>
    </edge>
    <edge source="PAN" target="AUS">
      <data key="d0">225387</data>
    </edge>
    <edge source="PAN" target="BOL">
      <data key="d0">468549</data>
    </edge>
    <edge source="PAN" target="KHM">
      <data key="d0">242200</data>
    </edge>
    <edge source="PAN" target="CAN">
      <data key="d0">644035</data>
    </edge>
    <edge source="PAN" target="CHL">
      <data key="d0">3058563</data>
    </edge>
    <edge source="PAN" target="COL">
      <data key="d0">8042130</data>
    </edge>
    <edge source="PAN" target="CRI">
      <data key="d0">615208</data>
    </edge>
    <edge source="PAN" target="ECU">
      <data key="d0">124098</data>
    </edge>
    <edge source="PAN" target="SLV">
      <data key="d0">706893</data>
    </edge>
    <edge source="PAN" target="FRA">
      <data key="d0">1230556</data>
    </edge>
    <edge source="PAN" target="GTM">
      <data key="d0">873059</data>
    </edge>
    <edge source="PAN" target="HND">
      <data key="d0">4728218</data>
    </edge>
    <edge source="PAN" target="HKG">
      <data key="d0">60422</data>
    </edge>
    <edge source="PAN" target="JAM">
      <data key="d0">126221</data>
    </edge>
    <edge source="PAN" target="KOR">
      <data key="d0">19909652</data>
    </edge>
    <edge source="PAN" target="MEX">
      <data key="d0">1109139</data>
    </edge>
    <edge source="PAN" target="NLD">
      <data key="d0">738290</data>
    </edge>
    <edge source="PAN" target="NIC">
      <data key="d0">1984621</data>
    </edge>
    <edge source="PAN" target="PRY">
      <data key="d0">46613</data>
    </edge>
    <edge source="PAN" target="PER">
      <data key="d0">653083</data>
    </edge>
    <edge source="PAN" target="PHL">
      <data key="d0">966654</data>
    </edge>
    <edge source="PAN" target="SGP">
      <data key="d0">210477</data>
    </edge>
    <edge source="PAN" target="VNM">
      <data key="d0">2824298</data>
    </edge>
    <edge source="PAN" target="ARE">
      <data key="d0">216844</data>
    </edge>
    <edge source="PAN" target="TUR">
      <data key="d0">1107766</data>
    </edge>
    <edge source="PAN" target="USA">
      <data key="d0">6186807</data>
    </edge>
    <edge source="PAN" target="URY">
      <data key="d0">36336</data>
    </edge>
    <edge source="SEN" target="CMR">
      <data key="d0">3044589</data>
    </edge>
    <edge source="SEN" target="BEN">
      <data key="d0">956124</data>
    </edge>
    <edge source="SEN" target="FRA">
      <data key="d0">15244</data>
    </edge>
    <edge source="SEN" target="GMB">
      <data key="d0">1794777</data>
    </edge>
    <edge source="SEN" target="CIV">
      <data key="d0">4008704</data>
    </edge>
    <edge source="SEN" target="NER">
      <data key="d0">214001</data>
    </edge>
    <edge source="SEN" target="TGO">
      <data key="d0">3650679</data>
    </edge>
    <edge source="SEN" target="BFA">
      <data key="d0">338127</data>
    </edge>
    <edge source="THA" target="DZA">
      <data key="d0">1849755</data>
    </edge>
    <edge source="THA" target="AUS">
      <data key="d0">75006</data>
    </edge>
    <edge source="THA" target="BEL">
      <data key="d0">16924476</data>
    </edge>
    <edge source="THA" target="BLR">
      <data key="d0">287869</data>
    </edge>
    <edge source="THA" target="KHM">
      <data key="d0">929652</data>
    </edge>
    <edge source="THA" target="CHN">
      <data key="d0">1551205</data>
    </edge>
    <edge source="THA" target="DNK">
      <data key="d0">685113</data>
    </edge>
    <edge source="THA" target="FRA">
      <data key="d0">5795543</data>
    </edge>
    <edge source="THA" target="GEO">
      <data key="d0">33658</data>
    </edge>
    <edge source="THA" target="DEU">
      <data key="d0">914231</data>
    </edge>
    <edge source="THA" target="GRC">
      <data key="d0">206433</data>
    </edge>
    <edge source="THA" target="IDN">
      <data key="d0">7956218</data>
    </edge>
    <edge source="THA" target="IRL">
      <data key="d0">614853</data>
    </edge>
    <edge source="THA" target="ISR">
      <data key="d0">69001</data>
    </edge>
    <edge source="THA" target="JPN">
      <data key="d0">253897</data>
    </edge>
    <edge source="THA" target="KOR">
      <data key="d0">1309574</data>
    </edge>
    <edge source="THA" target="MYS">
      <data key="d0">11097408</data>
    </edge>
    <edge source="THA" target="MAR">
      <data key="d0">1425412</data>
    </edge>
    <edge source="THA" target="NLD">
      <data key="d0">2852977</data>
    </edge>
    <edge source="THA" target="PHL">
      <data key="d0">7129957</data>
    </edge>
    <edge source="THA" target="POL">
      <data key="d0">1259551</data>
    </edge>
    <edge source="THA" target="ROU">
      <data key="d0">1338807</data>
    </edge>
    <edge source="THA" target="RUS">
      <data key="d0">2103627</data>
    </edge>
    <edge source="THA" target="SGP">
      <data key="d0">495321</data>
    </edge>
    <edge source="THA" target="VNM">
      <data key="d0">3109605</data>
    </edge>
    <edge source="THA" target="ZAF">
      <data key="d0">3240363</data>
    </edge>
    <edge source="THA" target="ESP">
      <data key="d0">1336746</data>
    </edge>
    <edge source="THA" target="ARE">
      <data key="d0">69427</data>
    </edge>
    <edge source="THA" target="TUR">
      <data key="d0">667413</data>
    </edge>
    <edge source="THA" target="UKR">
      <data key="d0">69306</data>
    </edge>
    <edge source="THA" target="EGY">
      <data key="d0">6645571</data>
    </edge>
    <edge source="THA" target="GBR">
      <data key="d0">783794</data>
    </edge>
    <edge source="THA" target="USA">
      <data key="d0">4181979</data>
    </edge>
    <edge source="BEN" target="CIV">
      <data key="d0">9773588</data>
    </edge>
    <edge source="BEN" target="SEN">
      <data key="d0">704051</data>
    </edge>
    <edge source="BEN" target="ARE">
      <data key="d0">32665</data>
    </edge>
    <edge source="CIV" target="BEN">
      <data key="d0">2957868</data>
    </edge>
    <edge source="CIV" target="NER">
      <data key="d0">5563986</data>
    </edge>
    <edge source="CIV" target="TGO">
      <data key="d0">2917177</data>
    </edge>
    <edge source="CIV" target="BFA">
      <data key="d0">34293564</data>
    </edge>
    <edge source="BWA" target="MOZ">
      <data key="d0">1689475</data>
    </edge>
    <edge source="BWA" target="ZAF">
      <data key="d0">5260385</data>
    </edge>
    <edge source="BWA" target="ZWE">
      <data key="d0">310662</data>
    </edge>
    <edge source="MOZ" target="ARG">
      <data key="d0">326518</data>
    </edge>
    <edge source="MOZ" target="BEL">
      <data key="d0">14222297</data>
    </edge>
    <edge source="MOZ" target="CRI">
      <data key="d0">82833</data>
    </edge>
    <edge source="MOZ" target="CZE">
      <data key="d0">375484</data>
    </edge>
    <edge source="MOZ" target="DNK">
      <data key="d0">541101</data>
    </edge>
    <edge source="MOZ" target="FRA">
      <data key="d0">1465045</data>
    </edge>
    <edge source="MOZ" target="DEU">
      <data key="d0">16677834</data>
    </edge>
    <edge source="MOZ" target="GRC">
      <data key="d0">264140</data>
    </edge>
    <edge source="MOZ" target="GTM">
      <data key="d0">629970</data>
    </edge>
    <edge source="MOZ" target="HUN">
      <data key="d0">147731</data>
    </edge>
    <edge source="MOZ" target="KAZ">
      <data key="d0">87040</data>
    </edge>
    <edge source="MOZ" target="LTU">
      <data key="d0">6948867</data>
    </edge>
    <edge source="MOZ" target="MWI">
      <data key="d0">27672185</data>
    </edge>
    <edge source="MOZ" target="MYS">
      <data key="d0">1677832</data>
    </edge>
    <edge source="MOZ" target="MEX">
      <data key="d0">1579231</data>
    </edge>
    <edge source="MOZ" target="NLD">
      <data key="d0">13962572</data>
    </edge>
    <edge source="MOZ" target="PHL">
      <data key="d0">1996074</data>
    </edge>
    <edge source="MOZ" target="POL">
      <data key="d0">23635272</data>
    </edge>
    <edge source="MOZ" target="PRT">
      <data key="d0">13378613</data>
    </edge>
    <edge source="MOZ" target="ROU">
      <data key="d0">160099</data>
    </edge>
    <edge source="MOZ" target="RUS">
      <data key="d0">29323803</data>
    </edge>
    <edge source="MOZ" target="VNM">
      <data key="d0">601354</data>
    </edge>
    <edge source="MOZ" target="ZAF">
      <data key="d0">3804238</data>
    </edge>
    <edge source="MOZ" target="ESP">
      <data key="d0">581306</data>
    </edge>
    <edge source="MOZ" target="SWE">
      <data key="d0">177371</data>
    </edge>
    <edge source="MOZ" target="CHE">
      <data key="d0">6727572</data>
    </edge>
    <edge source="MOZ" target="TUR">
      <data key="d0">3081515</data>
    </edge>
    <edge source="MOZ" target="UKR">
      <data key="d0">4378053</data>
    </edge>
    <edge source="MOZ" target="GBR">
      <data key="d0">2203567</data>
    </edge>
    <edge source="ZWE" target="AUS">
      <data key="d0">1592302</data>
    </edge>
    <edge source="ZWE" target="BEL">
      <data key="d0">39579431</data>
    </edge>
    <edge source="ZWE" target="BWA">
      <data key="d0">1030944</data>
    </edge>
    <edge source="ZWE" target="BGR">
      <data key="d0">3458165</data>
    </edge>
    <edge source="ZWE" target="CAN">
      <data key="d0">349272</data>
    </edge>
    <edge source="ZWE" target="CHN">
      <data key="d0">44477627</data>
    </edge>
    <edge source="ZWE" target="DNK">
      <data key="d0">3495918</data>
    </edge>
    <edge source="ZWE" target="ETH">
      <data key="d0">146736</data>
    </edge>
    <edge source="ZWE" target="FRA">
      <data key="d0">44813</data>
    </edge>
    <edge source="ZWE" target="DEU">
      <data key="d0">2991983</data>
    </edge>
    <edge source="ZWE" target="GRC">
      <data key="d0">125739</data>
    </edge>
    <edge source="ZWE" target="HND">
      <data key="d0">113454</data>
    </edge>
    <edge source="ZWE" target="HKG">
      <data key="d0">7708346</data>
    </edge>
    <edge source="ZWE" target="HUN">
      <data key="d0">487731</data>
    </edge>
    <edge source="ZWE" target="IDN">
      <data key="d0">7702701</data>
    </edge>
    <edge source="ZWE" target="IRL">
      <data key="d0">9530199</data>
    </edge>
    <edge source="ZWE" target="JOR">
      <data key="d0">2015822</data>
    </edge>
    <edge source="ZWE" target="KOR">
      <data key="d0">143706</data>
    </edge>
    <edge source="ZWE" target="LVA">
      <data key="d0">75240</data>
    </edge>
    <edge source="ZWE" target="MWI">
      <data key="d0">2534336</data>
    </edge>
    <edge source="ZWE" target="MOZ">
      <data key="d0">10250891</data>
    </edge>
    <edge source="ZWE" target="NAM">
      <data key="d0">243147</data>
    </edge>
    <edge source="ZWE" target="NLD">
      <data key="d0">4258783</data>
    </edge>
    <edge source="ZWE" target="NZL">
      <data key="d0">691511</data>
    </edge>
    <edge source="ZWE" target="PHL">
      <data key="d0">291131</data>
    </edge>
    <edge source="ZWE" target="POL">
      <data key="d0">3451447</data>
    </edge>
    <edge source="ZWE" target="PRT">
      <data key="d0">290110</data>
    </edge>
    <edge source="ZWE" target="ROU">
      <data key="d0">1092794</data>
    </edge>
    <edge source="ZWE" target="RUS">
      <data key="d0">7583692</data>
    </edge>
    <edge source="ZWE" target="SRB">
      <data key="d0">90480</data>
    </edge>
    <edge source="ZWE" target="IND">
      <data key="d0">1407582</data>
    </edge>
    <edge source="ZWE" target="VNM">
      <data key="d0">1324461</data>
    </edge>
    <edge source="ZWE" target="ZAF">
      <data key="d0">27701311</data>
    </edge>
    <edge source="ZWE" target="CHE">
      <data key="d0">2267997</data>
    </edge>
    <edge source="ZWE" target="ARE">
      <data key="d0">6697420</data>
    </edge>
    <edge source="ZWE" target="TUR">
      <data key="d0">1448886</data>
    </edge>
    <edge source="ZWE" target="UKR">
      <data key="d0">1080737</data>
    </edge>
    <edge source="ZWE" target="EGY">
      <data key="d0">15822</data>
    </edge>
    <edge source="ZWE" target="GBR">
      <data key="d0">44983560</data>
    </edge>
    <edge source="ZWE" target="USA">
      <data key="d0">24090</data>
    </edge>
    <edge source="KHM" target="AUS">
      <data key="d0">46876</data>
    </edge>
    <edge source="KHM" target="BEL">
      <data key="d0">43950</data>
    </edge>
    <edge source="KHM" target="IDN">
      <data key="d0">3029997</data>
    </edge>
    <edge source="KHM" target="MYS">
      <data key="d0">1997824</data>
    </edge>
    <edge source="KHM" target="PHL">
      <data key="d0">361714</data>
    </edge>
    <edge source="KHM" target="SGP">
      <data key="d0">2285166</data>
    </edge>
    <edge source="KHM" target="VNM">
      <data key="d0">2090168</data>
    </edge>
    <edge source="HND" target="AUS">
      <data key="d0">18877</data>
    </edge>
    <edge source="HND" target="BEL">
      <data key="d0">21834</data>
    </edge>
    <edge source="HND" target="BRA">
      <data key="d0">33742</data>
    </edge>
    <edge source="HND" target="BGR">
      <data key="d0">28844</data>
    </edge>
    <edge source="HND" target="CAN">
      <data key="d0">652764</data>
    </edge>
    <edge source="HND" target="COL">
      <data key="d0">702772</data>
    </edge>
    <edge source="HND" target="CRI">
      <data key="d0">5160324</data>
    </edge>
    <edge source="HND" target="CZE">
      <data key="d0">20750</data>
    </edge>
    <edge source="HND" target="DNK">
      <data key="d0">28553</data>
    </edge>
    <edge source="HND" target="SLV">
      <data key="d0">3752578</data>
    </edge>
    <edge source="HND" target="FRA">
      <data key="d0">475563</data>
    </edge>
    <edge source="HND" target="DEU">
      <data key="d0">1001624</data>
    </edge>
    <edge source="HND" target="GRC">
      <data key="d0">37456</data>
    </edge>
    <edge source="HND" target="GTM">
      <data key="d0">4597289</data>
    </edge>
    <edge source="HND" target="HUN">
      <data key="d0">17922</data>
    </edge>
    <edge source="HND" target="IRL">
      <data key="d0">24021</data>
    </edge>
    <edge source="HND" target="ISR">
      <data key="d0">44022</data>
    </edge>
    <edge source="HND" target="JAM">
      <data key="d0">15564</data>
    </edge>
    <edge source="HND" target="JPN">
      <data key="d0">34876</data>
    </edge>
    <edge source="HND" target="LBN">
      <data key="d0">51852</data>
    </edge>
    <edge source="HND" target="NLD">
      <data key="d0">88241</data>
    </edge>
    <edge source="HND" target="NIC">
      <data key="d0">13821379</data>
    </edge>
    <edge source="HND" target="PAN">
      <data key="d0">2471167</data>
    </edge>
    <edge source="HND" target="POL">
      <data key="d0">23180</data>
    </edge>
    <edge source="HND" target="RUS">
      <data key="d0">48528</data>
    </edge>
    <edge source="HND" target="ESP">
      <data key="d0">473695</data>
    </edge>
    <edge source="HND" target="CHE">
      <data key="d0">516328</data>
    </edge>
    <edge source="HND" target="ARE">
      <data key="d0">322006</data>
    </edge>
    <edge source="HND" target="UKR">
      <data key="d0">53760</data>
    </edge>
    <edge source="HND" target="USA">
      <data key="d0">61029772</data>
    </edge>
    <edge source="KGZ" target="BEL">
      <data key="d0">564141</data>
    </edge>
    <edge source="KGZ" target="FRA">
      <data key="d0">1011501</data>
    </edge>
    <edge source="KGZ" target="DEU">
      <data key="d0">3321456</data>
    </edge>
    <edge source="KGZ" target="MDA">
      <data key="d0">1769046</data>
    </edge>
    <edge source="KGZ" target="NLD">
      <data key="d0">567199</data>
    </edge>
    <edge source="KGZ" target="RUS">
      <data key="d0">6642974</data>
    </edge>
    <edge source="KGZ" target="ESP">
      <data key="d0">1109635</data>
    </edge>
    <edge source="KGZ" target="UKR">
      <data key="d0">892119</data>
    </edge>
    <edge source="MDG" target="FRA">
      <data key="d0">514823</data>
    </edge>
    <edge source="MDG" target="ITA">
      <data key="d0">45718</data>
    </edge>
    <edge source="MDG" target="ZAF">
      <data key="d0">47436</data>
    </edge>
    <edge source="NAM" target="BWA">
      <data key="d0">102422</data>
    </edge>
    <edge source="NAM" target="JPN">
      <data key="d0">10372</data>
    </edge>
    <edge source="NAM" target="PAN">
      <data key="d0">35210</data>
    </edge>
    <edge source="NAM" target="RUS">
      <data key="d0">17961</data>
    </edge>
    <edge source="NAM" target="VNM">
      <data key="d0">106443</data>
    </edge>
    <edge source="NIC" target="BEL">
      <data key="d0">39549</data>
    </edge>
    <edge source="NIC" target="BRA">
      <data key="d0">29166</data>
    </edge>
    <edge source="NIC" target="CAN">
      <data key="d0">51331</data>
    </edge>
    <edge source="NIC" target="COL">
      <data key="d0">34685</data>
    </edge>
    <edge source="NIC" target="CRI">
      <data key="d0">42423</data>
    </edge>
    <edge source="NIC" target="CZE">
      <data key="d0">12095</data>
    </edge>
    <edge source="NIC" target="DEU">
      <data key="d0">251179</data>
    </edge>
    <edge source="NIC" target="GRC">
      <data key="d0">38939</data>
    </edge>
    <edge source="NIC" target="HND">
      <data key="d0">2460628</data>
    </edge>
    <edge source="NIC" target="JAM">
      <data key="d0">12276</data>
    </edge>
    <edge source="NIC" target="JPN">
      <data key="d0">18959</data>
    </edge>
    <edge source="NIC" target="MDG">
      <data key="d0">35633</data>
    </edge>
    <edge source="NIC" target="PAN">
      <data key="d0">35036</data>
    </edge>
    <edge source="NIC" target="ESP">
      <data key="d0">743690</data>
    </edge>
    <edge source="NIC" target="SWE">
      <data key="d0">18423</data>
    </edge>
    <edge source="NIC" target="CHE">
      <data key="d0">70733</data>
    </edge>
    <edge source="NIC" target="GBR">
      <data key="d0">30944</data>
    </edge>
    <edge source="NIC" target="USA">
      <data key="d0">16110249</data>
    </edge>
    <edge source="PAK" target="BEL">
      <data key="d0">581260</data>
    </edge>
    <edge source="PAK" target="LKA">
      <data key="d0">728397</data>
    </edge>
    <edge source="PAK" target="FRA">
      <data key="d0">1893797</data>
    </edge>
    <edge source="PAK" target="DEU">
      <data key="d0">71299</data>
    </edge>
    <edge source="PAK" target="MYS">
      <data key="d0">523602</data>
    </edge>
    <edge source="PAK" target="PRY">
      <data key="d0">409228</data>
    </edge>
    <edge source="PAK" target="PHL">
      <data key="d0">2797527</data>
    </edge>
    <edge source="PAK" target="ROU">
      <data key="d0">38569</data>
    </edge>
    <edge source="PAK" target="SAU">
      <data key="d0">61018</data>
    </edge>
    <edge source="PAK" target="SGP">
      <data key="d0">265848</data>
    </edge>
    <edge source="PAK" target="ZAF">
      <data key="d0">239662</data>
    </edge>
    <edge source="PAK" target="SWE">
      <data key="d0">18767</data>
    </edge>
    <edge source="PAK" target="ARE">
      <data key="d0">2995244</data>
    </edge>
    <edge source="PAK" target="GBR">
      <data key="d0">61120</data>
    </edge>
    <edge source="PAK" target="USA">
      <data key="d0">120068</data>
    </edge>
    <edge source="MKD" target="BEL">
      <data key="d0">12017776</data>
    </edge>
    <edge source="MKD" target="BGR">
      <data key="d0">30123150</data>
    </edge>
    <edge source="MKD" target="CAN">
      <data key="d0">43571</data>
    </edge>
    <edge source="MKD" target="HRV">
      <data key="d0">4004356</data>
    </edge>
    <edge source="MKD" target="FRA">
      <data key="d0">46138</data>
    </edge>
    <edge source="MKD" target="DEU">
      <data key="d0">188444</data>
    </edge>
    <edge source="MKD" target="GRC">
      <data key="d0">36272391</data>
    </edge>
    <edge source="MKD" target="ITA">
      <data key="d0">77211</data>
    </edge>
    <edge source="MKD" target="NLD">
      <data key="d0">103020</data>
    </edge>
    <edge source="MKD" target="SRB">
      <data key="d0">16845605</data>
    </edge>
    <edge source="MKD" target="SVN">
      <data key="d0">34449</data>
    </edge>
    <edge source="MKD" target="UKR">
      <data key="d0">329279</data>
    </edge>
    <edge source="MKD" target="EGY">
      <data key="d0">1198333</data>
    </edge>
    <edge source="MKD" target="USA">
      <data key="d0">108336</data>
    </edge>
    <edge source="NER" target="DEU">
      <data key="d0">570623</data>
    </edge>
    <edge source="NER" target="GRC">
      <data key="d0">951039</data>
    </edge>
    <edge source="NER" target="LBN">
      <data key="d0">17468</data>
    </edge>
    <edge source="NER" target="VNM">
      <data key="d0">1408933</data>
    </edge>
    <edge source="NER" target="ARE">
      <data key="d0">279415</data>
    </edge>
    <edge source="NER" target="BFA">
      <data key="d0">29102</data>
    </edge>
    <edge source="TGO" target="FRA">
      <data key="d0">12137</data>
    </edge>
    <edge source="TGO" target="GRC">
      <data key="d0">119611</data>
    </edge>
    <edge source="TGO" target="CIV">
      <data key="d0">14854</data>
    </edge>
    <edge source="TGO" target="ARE">
      <data key="d0">132709</data>
    </edge>
    <edge source="BFA" target="CIV">
      <data key="d0">2915285</data>
    </edge>
    <edge source="BDI" target="UGA">
      <data key="d0">1343248</data>
    </edge>
    <edge source="UGA" target="AUS">
      <data key="d0">1415629</data>
    </edge>
    <edge source="UGA" target="BDI">
      <data key="d0">1449927</data>
    </edge>
    <edge source="UGA" target="CHL">
      <data key="d0">11867</data>
    </edge>
    <edge source="UGA" target="ETH">
      <data key="d0">1137148</data>
    </edge>
    <edge source="UGA" target="FRA">
      <data key="d0">600862</data>
    </edge>
    <edge source="UGA" target="DEU">
      <data key="d0">137225</data>
    </edge>
    <edge source="UGA" target="HUN">
      <data key="d0">269750</data>
    </edge>
    <edge source="UGA" target="ITA">
      <data key="d0">432097</data>
    </edge>
    <edge source="UGA" target="KOR">
      <data key="d0">896009</data>
    </edge>
    <edge source="UGA" target="MYS">
      <data key="d0">122929</data>
    </edge>
    <edge source="UGA" target="NLD">
      <data key="d0">6747663</data>
    </edge>
    <edge source="UGA" target="PAK">
      <data key="d0">99312</data>
    </edge>
    <edge source="UGA" target="PER">
      <data key="d0">91676</data>
    </edge>
    <edge source="UGA" target="POL">
      <data key="d0">2312576</data>
    </edge>
    <edge source="UGA" target="ROU">
      <data key="d0">622464</data>
    </edge>
    <edge source="UGA" target="RUS">
      <data key="d0">1890822</data>
    </edge>
    <edge source="UGA" target="SRB">
      <data key="d0">97228</data>
    </edge>
    <edge source="UGA" target="SGP">
      <data key="d0">151523</data>
    </edge>
    <edge source="UGA" target="VNM">
      <data key="d0">882646</data>
    </edge>
    <edge source="UGA" target="ZAF">
      <data key="d0">4173594</data>
    </edge>
    <edge source="UGA" target="ZWE">
      <data key="d0">222178</data>
    </edge>
    <edge source="UGA" target="CHE">
      <data key="d0">113578</data>
    </edge>
    <edge source="UGA" target="ARE">
      <data key="d0">459837</data>
    </edge>
    <edge source="UGA" target="TUR">
      <data key="d0">2393725</data>
    </edge>
    <edge source="UGA" target="UKR">
      <data key="d0">1119241</data>
    </edge>
    <edge source="UGA" target="EGY">
      <data key="d0">97115</data>
    </edge>
    <edge source="UGA" target="GBR">
      <data key="d0">6704734</data>
    </edge>
    <edge source="UGA" target="TZA">
      <data key="d0">3198532</data>
    </edge>
    <edge source="UGA" target="USA">
      <data key="d0">250498</data>
    </edge>
    <edge source="CMR" target="BEL">
      <data key="d0">106919</data>
    </edge>
    <edge source="CMR" target="COL">
      <data key="d0">250568</data>
    </edge>
    <edge source="CMR" target="DEU">
      <data key="d0">39122</data>
    </edge>
    <edge source="CMR" target="NLD">
      <data key="d0">34765</data>
    </edge>
    <edge source="CMR" target="ESP">
      <data key="d0">285811</data>
    </edge>
    <edge source="CMR" target="USA">
      <data key="d0">438730</data>
    </edge>
    <edge source="CAF" target="CMR">
      <data key="d0">27685</data>
    </edge>
    <edge source="SLV" target="USA">
      <data key="d0">30333</data>
    </edge>
    <edge source="MWI" target="DZA">
      <data key="d0">1460486</data>
    </edge>
    <edge source="MWI" target="AZE">
      <data key="d0">929391</data>
    </edge>
    <edge source="MWI" target="ARG">
      <data key="d0">1447188</data>
    </edge>
    <edge source="MWI" target="AUS">
      <data key="d0">2904932</data>
    </edge>
    <edge source="MWI" target="ARM">
      <data key="d0">309099</data>
    </edge>
    <edge source="MWI" target="BEL">
      <data key="d0">205851253</data>
    </edge>
    <edge source="MWI" target="BWA">
      <data key="d0">71725</data>
    </edge>
    <edge source="MWI" target="BRA">
      <data key="d0">3131064</data>
    </edge>
    <edge source="MWI" target="BGR">
      <data key="d0">1515107</data>
    </edge>
    <edge source="MWI" target="BLR">
      <data key="d0">663547</data>
    </edge>
    <edge source="MWI" target="CAN">
      <data key="d0">10329</data>
    </edge>
    <edge source="MWI" target="CAF">
      <data key="d0">125367</data>
    </edge>
    <edge source="MWI" target="CHN">
      <data key="d0">23292997</data>
    </edge>
    <edge source="MWI" target="COL">
      <data key="d0">35808</data>
    </edge>
    <edge source="MWI" target="CRI">
      <data key="d0">365617</data>
    </edge>
    <edge source="MWI" target="HRV">
      <data key="d0">2716635</data>
    </edge>
    <edge source="MWI" target="CZE">
      <data key="d0">2018980</data>
    </edge>
    <edge source="MWI" target="DNK">
      <data key="d0">4261062</data>
    </edge>
    <edge source="MWI" target="FRA">
      <data key="d0">5021575</data>
    </edge>
    <edge source="MWI" target="GEO">
      <data key="d0">158158</data>
    </edge>
    <edge source="MWI" target="GMB">
      <data key="d0">561768</data>
    </edge>
    <edge source="MWI" target="DEU">
      <data key="d0">34850438</data>
    </edge>
    <edge source="MWI" target="GRC">
      <data key="d0">9777210</data>
    </edge>
    <edge source="MWI" target="GTM">
      <data key="d0">385592</data>
    </edge>
    <edge source="MWI" target="HND">
      <data key="d0">662773</data>
    </edge>
    <edge source="MWI" target="HUN">
      <data key="d0">87752</data>
    </edge>
    <edge source="MWI" target="IDN">
      <data key="d0">20421</data>
    </edge>
    <edge source="MWI" target="IRL">
      <data key="d0">4999837</data>
    </edge>
    <edge source="MWI" target="ITA">
      <data key="d0">456437</data>
    </edge>
    <edge source="MWI" target="CIV">
      <data key="d0">179179</data>
    </edge>
    <edge source="MWI" target="JPN">
      <data key="d0">50761</data>
    </edge>
    <edge source="MWI" target="KAZ">
      <data key="d0">288601</data>
    </edge>
    <edge source="MWI" target="KOR">
      <data key="d0">10708443</data>
    </edge>
    <edge source="MWI" target="LTU">
      <data key="d0">6498246</data>
    </edge>
    <edge source="MWI" target="MYS">
      <data key="d0">3080571</data>
    </edge>
    <edge source="MWI" target="MRT">
      <data key="d0">123294</data>
    </edge>
    <edge source="MWI" target="MEX">
      <data key="d0">4602477</data>
    </edge>
    <edge source="MWI" target="MAR">
      <data key="d0">1332802</data>
    </edge>
    <edge source="MWI" target="MOZ">
      <data key="d0">4852455</data>
    </edge>
    <edge source="MWI" target="NLD">
      <data key="d0">47834614</data>
    </edge>
    <edge source="MWI" target="NZL">
      <data key="d0">501707</data>
    </edge>
    <edge source="MWI" target="NER">
      <data key="d0">1610436</data>
    </edge>
    <edge source="MWI" target="PAK">
      <data key="d0">716737</data>
    </edge>
    <edge source="MWI" target="PRY">
      <data key="d0">34873628</data>
    </edge>
    <edge source="MWI" target="PHL">
      <data key="d0">26845470</data>
    </edge>
    <edge source="MWI" target="POL">
      <data key="d0">15230793</data>
    </edge>
    <edge source="MWI" target="PRT">
      <data key="d0">9838920</data>
    </edge>
    <edge source="MWI" target="ROU">
      <data key="d0">648622</data>
    </edge>
    <edge source="MWI" target="RUS">
      <data key="d0">34615164</data>
    </edge>
    <edge source="MWI" target="SEN">
      <data key="d0">70367</data>
    </edge>
    <edge source="MWI" target="SRB">
      <data key="d0">538010</data>
    </edge>
    <edge source="MWI" target="VNM">
      <data key="d0">100061</data>
    </edge>
    <edge source="MWI" target="ZAF">
      <data key="d0">7829925</data>
    </edge>
    <edge source="MWI" target="ZWE">
      <data key="d0">7509048</data>
    </edge>
    <edge source="MWI" target="ESP">
      <data key="d0">5003080</data>
    </edge>
    <edge source="MWI" target="CHE">
      <data key="d0">51237030</data>
    </edge>
    <edge source="MWI" target="TUN">
      <data key="d0">2493208</data>
    </edge>
    <edge source="MWI" target="TUR">
      <data key="d0">17657407</data>
    </edge>
    <edge source="MWI" target="UKR">
      <data key="d0">8338231</data>
    </edge>
    <edge source="MWI" target="EGY">
      <data key="d0">72486793</data>
    </edge>
    <edge source="MWI" target="GBR">
      <data key="d0">11904853</data>
    </edge>
    <edge source="MWI" target="TZA">
      <data key="d0">108494</data>
    </edge>
    <edge source="MWI" target="USA">
      <data key="d0">35076878</data>
    </edge>
    <edge source="MUS" target="FRA">
      <data key="d0">13558</data>
    </edge>
    <edge source="MUS" target="PHL">
      <data key="d0">5161079</data>
    </edge>
    <edge source="MUS" target="ESP">
      <data key="d0">12974</data>
    </edge>
    <edge source="MUS" target="CHE">
      <data key="d0">100809</data>
    </edge>
    <edge source="MUS" target="ARE">
      <data key="d0">184472</data>
    </edge>
    <edge source="PSE" target="ISR">
      <data key="d0">17122986</data>
    </edge>
    <edge source="OMN" target="SAU">
      <data key="d0">389262</data>
    </edge>
    <edge source="OMN" target="ARE">
      <data key="d0">216502</data>
    </edge>
    <edge source="SAU" target="DEU">
      <data key="d0">21804208</data>
    </edge>
    <edge source="SAU" target="IND">
      <data key="d0">32803</data>
    </edge>
    <edge source="SAU" target="TUN">
      <data key="d0">104277</data>
    </edge>
    <edge source="SAU" target="EGY">
      <data key="d0">724602</data>
    </edge>
    <edge source="TZA" target="AZE">
      <data key="d0">13547</data>
    </edge>
    <edge source="TZA" target="BEL">
      <data key="d0">42398343</data>
    </edge>
    <edge source="TZA" target="BRA">
      <data key="d0">68232</data>
    </edge>
    <edge source="TZA" target="CZE">
      <data key="d0">334491</data>
    </edge>
    <edge source="TZA" target="DNK">
      <data key="d0">2708207</data>
    </edge>
    <edge source="TZA" target="FRA">
      <data key="d0">1885489</data>
    </edge>
    <edge source="TZA" target="GEO">
      <data key="d0">61642</data>
    </edge>
    <edge source="TZA" target="DEU">
      <data key="d0">14666901</data>
    </edge>
    <edge source="TZA" target="GRC">
      <data key="d0">2592662</data>
    </edge>
    <edge source="TZA" target="HKG">
      <data key="d0">13094</data>
    </edge>
    <edge source="TZA" target="IRL">
      <data key="d0">1411752</data>
    </edge>
    <edge source="TZA" target="ITA">
      <data key="d0">18197</data>
    </edge>
    <edge source="TZA" target="KOR">
      <data key="d0">22043</data>
    </edge>
    <edge source="TZA" target="LTU">
      <data key="d0">76926</data>
    </edge>
    <edge source="TZA" target="MWI">
      <data key="d0">39619</data>
    </edge>
    <edge source="TZA" target="MUS">
      <data key="d0">224553</data>
    </edge>
    <edge source="TZA" target="MEX">
      <data key="d0">137417</data>
    </edge>
    <edge source="TZA" target="MAR">
      <data key="d0">24657</data>
    </edge>
    <edge source="TZA" target="MOZ">
      <data key="d0">1377087</data>
    </edge>
    <edge source="TZA" target="NLD">
      <data key="d0">5674950</data>
    </edge>
    <edge source="TZA" target="NZL">
      <data key="d0">1685975</data>
    </edge>
    <edge source="TZA" target="NOR">
      <data key="d0">86467</data>
    </edge>
    <edge source="TZA" target="PAK">
      <data key="d0">78616</data>
    </edge>
    <edge source="TZA" target="POL">
      <data key="d0">918785</data>
    </edge>
    <edge source="TZA" target="PRT">
      <data key="d0">5220429</data>
    </edge>
    <edge source="TZA" target="ROU">
      <data key="d0">493839</data>
    </edge>
    <edge source="TZA" target="RUS">
      <data key="d0">2599247</data>
    </edge>
    <edge source="TZA" target="SAU">
      <data key="d0">55697</data>
    </edge>
    <edge source="TZA" target="IND">
      <data key="d0">65546</data>
    </edge>
    <edge source="TZA" target="ZAF">
      <data key="d0">899853</data>
    </edge>
    <edge source="TZA" target="ESP">
      <data key="d0">299905</data>
    </edge>
    <edge source="TZA" target="CHE">
      <data key="d0">2817300</data>
    </edge>
    <edge source="TZA" target="ARE">
      <data key="d0">81713</data>
    </edge>
    <edge source="TZA" target="UGA">
      <data key="d0">391110</data>
    </edge>
    <edge source="TZA" target="UKR">
      <data key="d0">333088</data>
    </edge>
    <edge source="TZA" target="GBR">
      <data key="d0">2916842</data>
    </edge>
    <edge source="GHA" target="NLD">
      <data key="d0">53069</data>
    </edge>
    <edge source="JAM" target="USA">
      <data key="d0">189482</data>
    </edge>
  </graph>
</graphml>
