# Supplementary material for: Core-periphery structure in sectoral international trade networks: A new approach to an old theory
Source: PLoS One. 2020 Apr 2;15(4):e0229547. doi: 10.1371/journal.pone.0229547 (PMC7117750; doi:10.1371/journal.pone.0229547)
Supplement: S8 File — (ZIP) [file pone.0229547.s008.zip › S8_File/Networks 2009/2-DAIRY PRODUCTS,BIRD EGGS.graphml]

<?xml version='1.0' encoding='utf-8'?>
<graphml xmlns="http://graphml.graphdrawing.org/xmlns" xmlns:xsi="http://www.w3.org/2001/XMLSchema-instance" xsi:schemaLocation="http://graphml.graphdrawing.org/xmlns http://graphml.graphdrawing.org/xmlns/1.0/graphml.xsd">
  <key attr.name="weight" attr.type="long" for="edge" id="d0" />
  <graph edgedefault="directed">
    <node id="ALB" />
    <node id="ITA" />
    <node id="ROU" />
    <node id="SRB" />
    <node id="SVK" />
    <node id="DZA" />
    <node id="MDG" />
    <node id="NER" />
    <node id="SAU" />
    <node id="ARG" />
    <node id="AZE" />
    <node id="AUS" />
    <node id="AUT" />
    <node id="ARM" />
    <node id="BEL" />
    <node id="BOL" />
    <node id="BRA" />
    <node id="BGR" />
    <node id="KHM" />
    <node id="CMR" />
    <node id="CAN" />
    <node id="CAF" />
    <node id="CHL" />
    <node id="CHN" />
    <node id="COL" />
    <node id="HRV" />
    <node id="BEN" />
    <node id="DNK" />
    <node id="ECU" />
    <node id="GMB" />
    <node id="DEU" />
    <node id="GHA" />
    <node id="HKG" />
    <node id="IDN" />
    <node id="ISR" />
    <node id="CIV" />
    <node id="JAM" />
    <node id="JPN" />
    <node id="JOR" />
    <node id="KOR" />
    <node id="LBN" />
    <node id="MWI" />
    <node id="MYS" />
    <node id="MRT" />
    <node id="MUS" />
    <node id="MEX" />
    <node id="MAR" />
    <node id="MOZ" />
    <node id="OMN" />
    <node id="NAM" />
    <node id="NLD" />
    <node id="PAK" />
    <node id="PRY" />
    <node id="PER" />
    <node id="PHL" />
    <node id="RUS" />
    <node id="SEN" />
    <node id="IND" />
    <node id="SGP" />
    <node id="VNM" />
    <node id="ZAF" />
    <node id="THA" />
    <node id="ARE" />
    <node id="TUN" />
    <node id="TUR" />
    <node id="UKR" />
    <node id="MKD" />
    <node id="EGY" />
    <node id="GBR" />
    <node id="USA" />
    <node id="BFA" />
    <node id="URY" />
    <node id="GEO" />
    <node id="LKA" />
    <node id="CRI" />
    <node id="SLV" />
    <node id="FIN" />
    <node id="FRA" />
    <node id="GRC" />
    <node id="GTM" />
    <node id="HND" />
    <node id="IRL" />
    <node id="NZL" />
    <node id="PAN" />
    <node id="ESP" />
    <node id="CHE" />
    <node id="CZE" />
    <node id="ETH" />
    <node id="EST" />
    <node id="HUN" />
    <node id="LVA" />
    <node id="LTU" />
    <node id="MDA" />
    <node id="NOR" />
    <node id="POL" />
    <node id="PRT" />
    <node id="SVN" />
    <node id="SWE" />
    <node id="BLR" />
    <node id="KAZ" />
    <node id="KGZ" />
    <node id="BDI" />
    <node id="ZWE" />
    <node id="TGO" />
    <node id="BWA" />
    <node id="UGA" />
    <node id="NIC" />
    <node id="PSE" />
    <node id="TZA" />
    <edge source="ALB" target="ITA">
      <data key="d0">1917370</data>
    </edge>
    <edge source="ALB" target="ROU">
      <data key="d0">50714</data>
    </edge>
    <edge source="ALB" target="SRB">
      <data key="d0">156054</data>
    </edge>
    <edge source="ALB" target="SVK">
      <data key="d0">65195</data>
    </edge>
    <edge source="ITA" target="ALB">
      <data key="d0">3764835</data>
    </edge>
    <edge source="ITA" target="DZA">
      <data key="d0">2944287</data>
    </edge>
    <edge source="ITA" target="AZE">
      <data key="d0">108240</data>
    </edge>
    <edge source="ITA" target="ARG">
      <data key="d0">126047</data>
    </edge>
    <edge source="ITA" target="AUS">
      <data key="d0">28928825</data>
    </edge>
    <edge source="ITA" target="AUT">
      <data key="d0">88145229</data>
    </edge>
    <edge source="ITA" target="ARM">
      <data key="d0">102844</data>
    </edge>
    <edge source="ITA" target="BEL">
      <data key="d0">108316088</data>
    </edge>
    <edge source="ITA" target="BRA">
      <data key="d0">1931182</data>
    </edge>
    <edge source="ITA" target="BGR">
      <data key="d0">2753253</data>
    </edge>
    <edge source="ITA" target="CAN">
      <data key="d0">45561777</data>
    </edge>
    <edge source="ITA" target="CHL">
      <data key="d0">179884</data>
    </edge>
    <edge source="ITA" target="CHN">
      <data key="d0">2242111</data>
    </edge>
    <edge source="ITA" target="CRI">
      <data key="d0">383002</data>
    </edge>
    <edge source="ITA" target="HRV">
      <data key="d0">5699487</data>
    </edge>
    <edge source="ITA" target="CZE">
      <data key="d0">12499529</data>
    </edge>
    <edge source="ITA" target="DNK">
      <data key="d0">45521196</data>
    </edge>
    <edge source="ITA" target="ECU">
      <data key="d0">36929</data>
    </edge>
    <edge source="ITA" target="ETH">
      <data key="d0">128901</data>
    </edge>
    <edge source="ITA" target="EST">
      <data key="d0">1089028</data>
    </edge>
    <edge source="ITA" target="FIN">
      <data key="d0">8452632</data>
    </edge>
    <edge source="ITA" target="FRA">
      <data key="d0">466713769</data>
    </edge>
    <edge source="ITA" target="GEO">
      <data key="d0">161396</data>
    </edge>
    <edge source="ITA" target="GMB">
      <data key="d0">27422</data>
    </edge>
    <edge source="ITA" target="DEU">
      <data key="d0">428043347</data>
    </edge>
    <edge source="ITA" target="GHA">
      <data key="d0">40240</data>
    </edge>
    <edge source="ITA" target="GRC">
      <data key="d0">69183088</data>
    </edge>
    <edge source="ITA" target="GTM">
      <data key="d0">58186</data>
    </edge>
    <edge source="ITA" target="HKG">
      <data key="d0">4977123</data>
    </edge>
    <edge source="ITA" target="HUN">
      <data key="d0">9890602</data>
    </edge>
    <edge source="ITA" target="IDN">
      <data key="d0">608677</data>
    </edge>
    <edge source="ITA" target="IRL">
      <data key="d0">13836981</data>
    </edge>
    <edge source="ITA" target="ISR">
      <data key="d0">1691130</data>
    </edge>
    <edge source="ITA" target="JPN">
      <data key="d0">69838762</data>
    </edge>
    <edge source="ITA" target="KAZ">
      <data key="d0">265463</data>
    </edge>
    <edge source="ITA" target="JOR">
      <data key="d0">399799</data>
    </edge>
    <edge source="ITA" target="KOR">
      <data key="d0">4901172</data>
    </edge>
    <edge source="ITA" target="LBN">
      <data key="d0">2250073</data>
    </edge>
    <edge source="ITA" target="LVA">
      <data key="d0">658974</data>
    </edge>
    <edge source="ITA" target="LTU">
      <data key="d0">439562</data>
    </edge>
    <edge source="ITA" target="MYS">
      <data key="d0">797968</data>
    </edge>
    <edge source="ITA" target="MUS">
      <data key="d0">313798</data>
    </edge>
    <edge source="ITA" target="MEX">
      <data key="d0">1411616</data>
    </edge>
    <edge source="ITA" target="MDA">
      <data key="d0">195449</data>
    </edge>
    <edge source="ITA" target="MAR">
      <data key="d0">250135</data>
    </edge>
    <edge source="ITA" target="MOZ">
      <data key="d0">11439</data>
    </edge>
    <edge source="ITA" target="NLD">
      <data key="d0">82538653</data>
    </edge>
    <edge source="ITA" target="NZL">
      <data key="d0">1034260</data>
    </edge>
    <edge source="ITA" target="NIC">
      <data key="d0">32165</data>
    </edge>
    <edge source="ITA" target="NOR">
      <data key="d0">5285645</data>
    </edge>
    <edge source="ITA" target="PAN">
      <data key="d0">107099</data>
    </edge>
    <edge source="ITA" target="PER">
      <data key="d0">275984</data>
    </edge>
    <edge source="ITA" target="PHL">
      <data key="d0">1805572</data>
    </edge>
    <edge source="ITA" target="POL">
      <data key="d0">14894034</data>
    </edge>
    <edge source="ITA" target="PRT">
      <data key="d0">20221504</data>
    </edge>
    <edge source="ITA" target="ROU">
      <data key="d0">9216177</data>
    </edge>
    <edge source="ITA" target="RUS">
      <data key="d0">23180992</data>
    </edge>
    <edge source="ITA" target="SAU">
      <data key="d0">1262466</data>
    </edge>
    <edge source="ITA" target="SEN">
      <data key="d0">81173</data>
    </edge>
    <edge source="ITA" target="SRB">
      <data key="d0">1413386</data>
    </edge>
    <edge source="ITA" target="IND">
      <data key="d0">1067152</data>
    </edge>
    <edge source="ITA" target="SGP">
      <data key="d0">2717039</data>
    </edge>
    <edge source="ITA" target="SVK">
      <data key="d0">2555156</data>
    </edge>
    <edge source="ITA" target="VNM">
      <data key="d0">95954</data>
    </edge>
    <edge source="ITA" target="SVN">
      <data key="d0">18214081</data>
    </edge>
    <edge source="ITA" target="ZAF">
      <data key="d0">3823393</data>
    </edge>
    <edge source="ITA" target="ESP">
      <data key="d0">151508868</data>
    </edge>
    <edge source="ITA" target="SWE">
      <data key="d0">38136813</data>
    </edge>
    <edge source="ITA" target="CHE">
      <data key="d0">143634176</data>
    </edge>
    <edge source="ITA" target="THA">
      <data key="d0">1925312</data>
    </edge>
    <edge source="ITA" target="TGO">
      <data key="d0">10238</data>
    </edge>
    <edge source="ITA" target="ARE">
      <data key="d0">3802938</data>
    </edge>
    <edge source="ITA" target="TUN">
      <data key="d0">265828</data>
    </edge>
    <edge source="ITA" target="TUR">
      <data key="d0">3367282</data>
    </edge>
    <edge source="ITA" target="UGA">
      <data key="d0">46379</data>
    </edge>
    <edge source="ITA" target="UKR">
      <data key="d0">3276212</data>
    </edge>
    <edge source="ITA" target="MKD">
      <data key="d0">295898</data>
    </edge>
    <edge source="ITA" target="EGY">
      <data key="d0">1249426</data>
    </edge>
    <edge source="ITA" target="GBR">
      <data key="d0">250429014</data>
    </edge>
    <edge source="ITA" target="TZA">
      <data key="d0">85424</data>
    </edge>
    <edge source="ITA" target="USA">
      <data key="d0">273480254</data>
    </edge>
    <edge source="ITA" target="URY">
      <data key="d0">69479</data>
    </edge>
    <edge source="ROU" target="ALB">
      <data key="d0">292491</data>
    </edge>
    <edge source="ROU" target="AUT">
      <data key="d0">809439</data>
    </edge>
    <edge source="ROU" target="BEL">
      <data key="d0">18846</data>
    </edge>
    <edge source="ROU" target="BGR">
      <data key="d0">4347145</data>
    </edge>
    <edge source="ROU" target="HRV">
      <data key="d0">936168</data>
    </edge>
    <edge source="ROU" target="CZE">
      <data key="d0">166204</data>
    </edge>
    <edge source="ROU" target="DNK">
      <data key="d0">78795</data>
    </edge>
    <edge source="ROU" target="FRA">
      <data key="d0">585101</data>
    </edge>
    <edge source="ROU" target="DEU">
      <data key="d0">1347466</data>
    </edge>
    <edge source="ROU" target="GRC">
      <data key="d0">14414333</data>
    </edge>
    <edge source="ROU" target="HUN">
      <data key="d0">2899248</data>
    </edge>
    <edge source="ROU" target="IRL">
      <data key="d0">14716</data>
    </edge>
    <edge source="ROU" target="ITA">
      <data key="d0">3213515</data>
    </edge>
    <edge source="ROU" target="LBN">
      <data key="d0">366221</data>
    </edge>
    <edge source="ROU" target="MDA">
      <data key="d0">2412046</data>
    </edge>
    <edge source="ROU" target="NLD">
      <data key="d0">1446692</data>
    </edge>
    <edge source="ROU" target="POL">
      <data key="d0">880761</data>
    </edge>
    <edge source="ROU" target="SRB">
      <data key="d0">115751</data>
    </edge>
    <edge source="ROU" target="SVK">
      <data key="d0">36857</data>
    </edge>
    <edge source="ROU" target="ESP">
      <data key="d0">1169061</data>
    </edge>
    <edge source="ROU" target="TUR">
      <data key="d0">89280</data>
    </edge>
    <edge source="ROU" target="GBR">
      <data key="d0">102201</data>
    </edge>
    <edge source="ROU" target="USA">
      <data key="d0">2723913</data>
    </edge>
    <edge source="SRB" target="ALB">
      <data key="d0">733546</data>
    </edge>
    <edge source="SRB" target="HRV">
      <data key="d0">1000567</data>
    </edge>
    <edge source="SRB" target="KAZ">
      <data key="d0">333743</data>
    </edge>
    <edge source="SRB" target="ROU">
      <data key="d0">256861</data>
    </edge>
    <edge source="SRB" target="CHE">
      <data key="d0">59981</data>
    </edge>
    <edge source="SRB" target="UKR">
      <data key="d0">198820</data>
    </edge>
    <edge source="SRB" target="MKD">
      <data key="d0">7173053</data>
    </edge>
    <edge source="SRB" target="USA">
      <data key="d0">79802</data>
    </edge>
    <edge source="SVK" target="DZA">
      <data key="d0">164478</data>
    </edge>
    <edge source="SVK" target="AUT">
      <data key="d0">6193050</data>
    </edge>
    <edge source="SVK" target="BEL">
      <data key="d0">10544816</data>
    </edge>
    <edge source="SVK" target="BGR">
      <data key="d0">1090030</data>
    </edge>
    <edge source="SVK" target="BLR">
      <data key="d0">49043</data>
    </edge>
    <edge source="SVK" target="HRV">
      <data key="d0">514352</data>
    </edge>
    <edge source="SVK" target="CZE">
      <data key="d0">78557927</data>
    </edge>
    <edge source="SVK" target="FRA">
      <data key="d0">7092042</data>
    </edge>
    <edge source="SVK" target="DEU">
      <data key="d0">15958084</data>
    </edge>
    <edge source="SVK" target="GRC">
      <data key="d0">1205984</data>
    </edge>
    <edge source="SVK" target="HUN">
      <data key="d0">56031140</data>
    </edge>
    <edge source="SVK" target="IRL">
      <data key="d0">66599</data>
    </edge>
    <edge source="SVK" target="ITA">
      <data key="d0">43684391</data>
    </edge>
    <edge source="SVK" target="KAZ">
      <data key="d0">54341</data>
    </edge>
    <edge source="SVK" target="JOR">
      <data key="d0">391589</data>
    </edge>
    <edge source="SVK" target="LBN">
      <data key="d0">2029558</data>
    </edge>
    <edge source="SVK" target="MEX">
      <data key="d0">52660</data>
    </edge>
    <edge source="SVK" target="NLD">
      <data key="d0">2255337</data>
    </edge>
    <edge source="SVK" target="NOR">
      <data key="d0">78360</data>
    </edge>
    <edge source="SVK" target="POL">
      <data key="d0">6665691</data>
    </edge>
    <edge source="SVK" target="PRT">
      <data key="d0">173226</data>
    </edge>
    <edge source="SVK" target="ROU">
      <data key="d0">14072165</data>
    </edge>
    <edge source="SVK" target="RUS">
      <data key="d0">2739592</data>
    </edge>
    <edge source="SVK" target="SRB">
      <data key="d0">485078</data>
    </edge>
    <edge source="SVK" target="SGP">
      <data key="d0">15226</data>
    </edge>
    <edge source="SVK" target="SVN">
      <data key="d0">864132</data>
    </edge>
    <edge source="SVK" target="ESP">
      <data key="d0">21605772</data>
    </edge>
    <edge source="SVK" target="THA">
      <data key="d0">43614</data>
    </edge>
    <edge source="SVK" target="GBR">
      <data key="d0">2410832</data>
    </edge>
    <edge source="DZA" target="MDG">
      <data key="d0">12185</data>
    </edge>
    <edge source="DZA" target="NER">
      <data key="d0">88906</data>
    </edge>
    <edge source="DZA" target="SAU">
      <data key="d0">24405</data>
    </edge>
    <edge source="MDG" target="FRA">
      <data key="d0">72170</data>
    </edge>
    <edge source="NER" target="BEN">
      <data key="d0">11740</data>
    </edge>
    <edge source="SAU" target="DZA">
      <data key="d0">65873</data>
    </edge>
    <edge source="SAU" target="AZE">
      <data key="d0">1120907</data>
    </edge>
    <edge source="SAU" target="BEL">
      <data key="d0">93609</data>
    </edge>
    <edge source="SAU" target="CHN">
      <data key="d0">287494</data>
    </edge>
    <edge source="SAU" target="ETH">
      <data key="d0">41071</data>
    </edge>
    <edge source="SAU" target="FRA">
      <data key="d0">41337</data>
    </edge>
    <edge source="SAU" target="GMB">
      <data key="d0">283494</data>
    </edge>
    <edge source="SAU" target="PSE">
      <data key="d0">40804</data>
    </edge>
    <edge source="SAU" target="DEU">
      <data key="d0">34403</data>
    </edge>
    <edge source="SAU" target="ITA">
      <data key="d0">647528</data>
    </edge>
    <edge source="SAU" target="CIV">
      <data key="d0">537118</data>
    </edge>
    <edge source="SAU" target="JOR">
      <data key="d0">44672784</data>
    </edge>
    <edge source="SAU" target="LBN">
      <data key="d0">12664405</data>
    </edge>
    <edge source="SAU" target="MRT">
      <data key="d0">1434003</data>
    </edge>
    <edge source="SAU" target="MUS">
      <data key="d0">68273</data>
    </edge>
    <edge source="SAU" target="MAR">
      <data key="d0">228822</data>
    </edge>
    <edge source="SAU" target="OMN">
      <data key="d0">71999650</data>
    </edge>
    <edge source="SAU" target="PAK">
      <data key="d0">380303</data>
    </edge>
    <edge source="SAU" target="PHL">
      <data key="d0">49071</data>
    </edge>
    <edge source="SAU" target="POL">
      <data key="d0">86142</data>
    </edge>
    <edge source="SAU" target="ROU">
      <data key="d0">93876</data>
    </edge>
    <edge source="SAU" target="SEN">
      <data key="d0">42404</data>
    </edge>
    <edge source="SAU" target="SGP">
      <data key="d0">580589</data>
    </edge>
    <edge source="SAU" target="ZAF">
      <data key="d0">30670</data>
    </edge>
    <edge source="SAU" target="ESP">
      <data key="d0">1984722</data>
    </edge>
    <edge source="SAU" target="ARE">
      <data key="d0">244991842</data>
    </edge>
    <edge source="SAU" target="TUN">
      <data key="d0">269892</data>
    </edge>
    <edge source="SAU" target="UGA">
      <data key="d0">106944</data>
    </edge>
    <edge source="SAU" target="EGY">
      <data key="d0">3924907</data>
    </edge>
    <edge source="SAU" target="GBR">
      <data key="d0">277360</data>
    </edge>
    <edge source="SAU" target="TZA">
      <data key="d0">87475</data>
    </edge>
    <edge source="ARG" target="DZA">
      <data key="d0">103897163</data>
    </edge>
    <edge source="ARG" target="AZE">
      <data key="d0">587328</data>
    </edge>
    <edge source="ARG" target="AUS">
      <data key="d0">90628</data>
    </edge>
    <edge source="ARG" target="AUT">
      <data key="d0">6150428</data>
    </edge>
    <edge source="ARG" target="ARM">
      <data key="d0">46898</data>
    </edge>
    <edge source="ARG" target="BEL">
      <data key="d0">790495</data>
    </edge>
    <edge source="ARG" target="BOL">
      <data key="d0">1862679</data>
    </edge>
    <edge source="ARG" target="BRA">
      <data key="d0">134167314</data>
    </edge>
    <edge source="ARG" target="BGR">
      <data key="d0">361467</data>
    </edge>
    <edge source="ARG" target="KHM">
      <data key="d0">25268</data>
    </edge>
    <edge source="ARG" target="CMR">
      <data key="d0">2062073</data>
    </edge>
    <edge source="ARG" target="CAN">
      <data key="d0">718683</data>
    </edge>
    <edge source="ARG" target="CAF">
      <data key="d0">52500</data>
    </edge>
    <edge source="ARG" target="CHL">
      <data key="d0">33701447</data>
    </edge>
    <edge source="ARG" target="CHN">
      <data key="d0">8948529</data>
    </edge>
    <edge source="ARG" target="COL">
      <data key="d0">1511082</data>
    </edge>
    <edge source="ARG" target="HRV">
      <data key="d0">98783</data>
    </edge>
    <edge source="ARG" target="BEN">
      <data key="d0">83750</data>
    </edge>
    <edge source="ARG" target="DNK">
      <data key="d0">345008</data>
    </edge>
    <edge source="ARG" target="ECU">
      <data key="d0">81701</data>
    </edge>
    <edge source="ARG" target="GMB">
      <data key="d0">373107</data>
    </edge>
    <edge source="ARG" target="DEU">
      <data key="d0">261532</data>
    </edge>
    <edge source="ARG" target="GHA">
      <data key="d0">36912</data>
    </edge>
    <edge source="ARG" target="HKG">
      <data key="d0">123945</data>
    </edge>
    <edge source="ARG" target="IDN">
      <data key="d0">6417914</data>
    </edge>
    <edge source="ARG" target="ISR">
      <data key="d0">532880</data>
    </edge>
    <edge source="ARG" target="ITA">
      <data key="d0">548982</data>
    </edge>
    <edge source="ARG" target="CIV">
      <data key="d0">5160598</data>
    </edge>
    <edge source="ARG" target="JAM">
      <data key="d0">2043003</data>
    </edge>
    <edge source="ARG" target="JPN">
      <data key="d0">15449332</data>
    </edge>
    <edge source="ARG" target="JOR">
      <data key="d0">2383608</data>
    </edge>
    <edge source="ARG" target="KOR">
      <data key="d0">10434646</data>
    </edge>
    <edge source="ARG" target="LBN">
      <data key="d0">2010296</data>
    </edge>
    <edge source="ARG" target="MDG">
      <data key="d0">22609</data>
    </edge>
    <edge source="ARG" target="MWI">
      <data key="d0">655000</data>
    </edge>
    <edge source="ARG" target="MYS">
      <data key="d0">434543</data>
    </edge>
    <edge source="ARG" target="MRT">
      <data key="d0">470503</data>
    </edge>
    <edge source="ARG" target="MUS">
      <data key="d0">1799432</data>
    </edge>
    <edge source="ARG" target="MEX">
      <data key="d0">16025934</data>
    </edge>
    <edge source="ARG" target="MAR">
      <data key="d0">5927043</data>
    </edge>
    <edge source="ARG" target="MOZ">
      <data key="d0">275611</data>
    </edge>
    <edge source="ARG" target="OMN">
      <data key="d0">446692</data>
    </edge>
    <edge source="ARG" target="NAM">
      <data key="d0">122500</data>
    </edge>
    <edge source="ARG" target="NLD">
      <data key="d0">60024</data>
    </edge>
    <edge source="ARG" target="NER">
      <data key="d0">9713084</data>
    </edge>
    <edge source="ARG" target="PAK">
      <data key="d0">195568</data>
    </edge>
    <edge source="ARG" target="PRY">
      <data key="d0">7743552</data>
    </edge>
    <edge source="ARG" target="PER">
      <data key="d0">2923208</data>
    </edge>
    <edge source="ARG" target="PHL">
      <data key="d0">4913260</data>
    </edge>
    <edge source="ARG" target="RUS">
      <data key="d0">23120191</data>
    </edge>
    <edge source="ARG" target="SAU">
      <data key="d0">16718021</data>
    </edge>
    <edge source="ARG" target="SEN">
      <data key="d0">26513238</data>
    </edge>
    <edge source="ARG" target="IND">
      <data key="d0">638860</data>
    </edge>
    <edge source="ARG" target="SGP">
      <data key="d0">2423204</data>
    </edge>
    <edge source="ARG" target="VNM">
      <data key="d0">801247</data>
    </edge>
    <edge source="ARG" target="ZAF">
      <data key="d0">9214813</data>
    </edge>
    <edge source="ARG" target="THA">
      <data key="d0">400601</data>
    </edge>
    <edge source="ARG" target="ARE">
      <data key="d0">3333482</data>
    </edge>
    <edge source="ARG" target="TUN">
      <data key="d0">3517020</data>
    </edge>
    <edge source="ARG" target="TUR">
      <data key="d0">3146650</data>
    </edge>
    <edge source="ARG" target="UKR">
      <data key="d0">108142</data>
    </edge>
    <edge source="ARG" target="MKD">
      <data key="d0">316043</data>
    </edge>
    <edge source="ARG" target="EGY">
      <data key="d0">4316615</data>
    </edge>
    <edge source="ARG" target="GBR">
      <data key="d0">29307</data>
    </edge>
    <edge source="ARG" target="USA">
      <data key="d0">35867755</data>
    </edge>
    <edge source="ARG" target="BFA">
      <data key="d0">755950</data>
    </edge>
    <edge source="ARG" target="URY">
      <data key="d0">6830925</data>
    </edge>
    <edge source="AZE" target="GEO">
      <data key="d0">156676</data>
    </edge>
    <edge source="AZE" target="UKR">
      <data key="d0">69447</data>
    </edge>
    <edge source="AUS" target="ALB">
      <data key="d0">274867</data>
    </edge>
    <edge source="AUS" target="DZA">
      <data key="d0">10970370</data>
    </edge>
    <edge source="AUS" target="AZE">
      <data key="d0">7558319</data>
    </edge>
    <edge source="AUS" target="ARM">
      <data key="d0">385632</data>
    </edge>
    <edge source="AUS" target="BEL">
      <data key="d0">987767</data>
    </edge>
    <edge source="AUS" target="BRA">
      <data key="d0">2776974</data>
    </edge>
    <edge source="AUS" target="BGR">
      <data key="d0">37940</data>
    </edge>
    <edge source="AUS" target="KHM">
      <data key="d0">387941</data>
    </edge>
    <edge source="AUS" target="CMR">
      <data key="d0">87940</data>
    </edge>
    <edge source="AUS" target="CAN">
      <data key="d0">4887293</data>
    </edge>
    <edge source="AUS" target="LKA">
      <data key="d0">27579339</data>
    </edge>
    <edge source="AUS" target="CHL">
      <data key="d0">425789</data>
    </edge>
    <edge source="AUS" target="CHN">
      <data key="d0">90076682</data>
    </edge>
    <edge source="AUS" target="CRI">
      <data key="d0">563732</data>
    </edge>
    <edge source="AUS" target="SLV">
      <data key="d0">7693085</data>
    </edge>
    <edge source="AUS" target="FIN">
      <data key="d0">569165</data>
    </edge>
    <edge source="AUS" target="FRA">
      <data key="d0">1833418</data>
    </edge>
    <edge source="AUS" target="GEO">
      <data key="d0">3323370</data>
    </edge>
    <edge source="AUS" target="DEU">
      <data key="d0">457416</data>
    </edge>
    <edge source="AUS" target="GHA">
      <data key="d0">456245</data>
    </edge>
    <edge source="AUS" target="GRC">
      <data key="d0">157260</data>
    </edge>
    <edge source="AUS" target="GTM">
      <data key="d0">9540022</data>
    </edge>
    <edge source="AUS" target="HND">
      <data key="d0">1296883</data>
    </edge>
    <edge source="AUS" target="HKG">
      <data key="d0">54732862</data>
    </edge>
    <edge source="AUS" target="IDN">
      <data key="d0">92506528</data>
    </edge>
    <edge source="AUS" target="IRL">
      <data key="d0">62272</data>
    </edge>
    <edge source="AUS" target="ISR">
      <data key="d0">109956</data>
    </edge>
    <edge source="AUS" target="JAM">
      <data key="d0">329924</data>
    </edge>
    <edge source="AUS" target="JPN">
      <data key="d0">308911601</data>
    </edge>
    <edge source="AUS" target="JOR">
      <data key="d0">7691572</data>
    </edge>
    <edge source="AUS" target="KOR">
      <data key="d0">71222798</data>
    </edge>
    <edge source="AUS" target="LBN">
      <data key="d0">3318685</data>
    </edge>
    <edge source="AUS" target="MDG">
      <data key="d0">32902</data>
    </edge>
    <edge source="AUS" target="MYS">
      <data key="d0">74000543</data>
    </edge>
    <edge source="AUS" target="MUS">
      <data key="d0">16978677</data>
    </edge>
    <edge source="AUS" target="MEX">
      <data key="d0">9446262</data>
    </edge>
    <edge source="AUS" target="MAR">
      <data key="d0">10658077</data>
    </edge>
    <edge source="AUS" target="MOZ">
      <data key="d0">50891</data>
    </edge>
    <edge source="AUS" target="OMN">
      <data key="d0">10130736</data>
    </edge>
    <edge source="AUS" target="NLD">
      <data key="d0">7534968</data>
    </edge>
    <edge source="AUS" target="NZL">
      <data key="d0">60553024</data>
    </edge>
    <edge source="AUS" target="PAK">
      <data key="d0">7129175</data>
    </edge>
    <edge source="AUS" target="PAN">
      <data key="d0">32168</data>
    </edge>
    <edge source="AUS" target="PER">
      <data key="d0">16158420</data>
    </edge>
    <edge source="AUS" target="PHL">
      <data key="d0">91948549</data>
    </edge>
    <edge source="AUS" target="ROU">
      <data key="d0">244553</data>
    </edge>
    <edge source="AUS" target="RUS">
      <data key="d0">6200002</data>
    </edge>
    <edge source="AUS" target="SAU">
      <data key="d0">64419038</data>
    </edge>
    <edge source="AUS" target="SEN">
      <data key="d0">231760</data>
    </edge>
    <edge source="AUS" target="IND">
      <data key="d0">4575991</data>
    </edge>
    <edge source="AUS" target="SGP">
      <data key="d0">143827535</data>
    </edge>
    <edge source="AUS" target="VNM">
      <data key="d0">15988347</data>
    </edge>
    <edge source="AUS" target="ZAF">
      <data key="d0">13386387</data>
    </edge>
    <edge source="AUS" target="ESP">
      <data key="d0">160637</data>
    </edge>
    <edge source="AUS" target="CHE">
      <data key="d0">516892</data>
    </edge>
    <edge source="AUS" target="THA">
      <data key="d0">49643299</data>
    </edge>
    <edge source="AUS" target="ARE">
      <data key="d0">44429856</data>
    </edge>
    <edge source="AUS" target="TUN">
      <data key="d0">2639182</data>
    </edge>
    <edge source="AUS" target="TUR">
      <data key="d0">11407568</data>
    </edge>
    <edge source="AUS" target="EGY">
      <data key="d0">28030833</data>
    </edge>
    <edge source="AUS" target="GBR">
      <data key="d0">9406723</data>
    </edge>
    <edge source="AUS" target="USA">
      <data key="d0">63380602</data>
    </edge>
    <edge source="AUT" target="ALB">
      <data key="d0">140328</data>
    </edge>
    <edge source="AUT" target="AUS">
      <data key="d0">3364641</data>
    </edge>
    <edge source="AUT" target="BEL">
      <data key="d0">15668152</data>
    </edge>
    <edge source="AUT" target="BRA">
      <data key="d0">66088</data>
    </edge>
    <edge source="AUT" target="BGR">
      <data key="d0">990431</data>
    </edge>
    <edge source="AUT" target="CAN">
      <data key="d0">330348</data>
    </edge>
    <edge source="AUT" target="LKA">
      <data key="d0">2671853</data>
    </edge>
    <edge source="AUT" target="CHN">
      <data key="d0">4198131</data>
    </edge>
    <edge source="AUT" target="HRV">
      <data key="d0">3921303</data>
    </edge>
    <edge source="AUT" target="CZE">
      <data key="d0">10281241</data>
    </edge>
    <edge source="AUT" target="DNK">
      <data key="d0">11297685</data>
    </edge>
    <edge source="AUT" target="ETH">
      <data key="d0">46531</data>
    </edge>
    <edge source="AUT" target="EST">
      <data key="d0">1159359</data>
    </edge>
    <edge source="AUT" target="FIN">
      <data key="d0">5867787</data>
    </edge>
    <edge source="AUT" target="FRA">
      <data key="d0">19719403</data>
    </edge>
    <edge source="AUT" target="GEO">
      <data key="d0">57442</data>
    </edge>
    <edge source="AUT" target="DEU">
      <data key="d0">548990226</data>
    </edge>
    <edge source="AUT" target="GHA">
      <data key="d0">140954</data>
    </edge>
    <edge source="AUT" target="GRC">
      <data key="d0">34020451</data>
    </edge>
    <edge source="AUT" target="HKG">
      <data key="d0">177504</data>
    </edge>
    <edge source="AUT" target="HUN">
      <data key="d0">25367463</data>
    </edge>
    <edge source="AUT" target="IRL">
      <data key="d0">3663015</data>
    </edge>
    <edge source="AUT" target="ISR">
      <data key="d0">145544</data>
    </edge>
    <edge source="AUT" target="ITA">
      <data key="d0">247581339</data>
    </edge>
    <edge source="AUT" target="JPN">
      <data key="d0">373571</data>
    </edge>
    <edge source="AUT" target="JOR">
      <data key="d0">1499988</data>
    </edge>
    <edge source="AUT" target="KOR">
      <data key="d0">564411</data>
    </edge>
    <edge source="AUT" target="LBN">
      <data key="d0">4366203</data>
    </edge>
    <edge source="AUT" target="LVA">
      <data key="d0">32520</data>
    </edge>
    <edge source="AUT" target="LTU">
      <data key="d0">1403214</data>
    </edge>
    <edge source="AUT" target="MYS">
      <data key="d0">179058</data>
    </edge>
    <edge source="AUT" target="MEX">
      <data key="d0">485517</data>
    </edge>
    <edge source="AUT" target="MDA">
      <data key="d0">45048</data>
    </edge>
    <edge source="AUT" target="MAR">
      <data key="d0">1145703</data>
    </edge>
    <edge source="AUT" target="OMN">
      <data key="d0">379657</data>
    </edge>
    <edge source="AUT" target="NLD">
      <data key="d0">36027375</data>
    </edge>
    <edge source="AUT" target="NZL">
      <data key="d0">14693</data>
    </edge>
    <edge source="AUT" target="NOR">
      <data key="d0">111102</data>
    </edge>
    <edge source="AUT" target="PAK">
      <data key="d0">1110117</data>
    </edge>
    <edge source="AUT" target="POL">
      <data key="d0">10120748</data>
    </edge>
    <edge source="AUT" target="PRT">
      <data key="d0">176159</data>
    </edge>
    <edge source="AUT" target="ROU">
      <data key="d0">3474512</data>
    </edge>
    <edge source="AUT" target="RUS">
      <data key="d0">13108063</data>
    </edge>
    <edge source="AUT" target="SAU">
      <data key="d0">454301</data>
    </edge>
    <edge source="AUT" target="SRB">
      <data key="d0">1086469</data>
    </edge>
    <edge source="AUT" target="IND">
      <data key="d0">164458</data>
    </edge>
    <edge source="AUT" target="SGP">
      <data key="d0">338049</data>
    </edge>
    <edge source="AUT" target="SVK">
      <data key="d0">5800527</data>
    </edge>
    <edge source="AUT" target="SVN">
      <data key="d0">45242240</data>
    </edge>
    <edge source="AUT" target="ESP">
      <data key="d0">49925669</data>
    </edge>
    <edge source="AUT" target="SWE">
      <data key="d0">7583754</data>
    </edge>
    <edge source="AUT" target="CHE">
      <data key="d0">15251148</data>
    </edge>
    <edge source="AUT" target="THA">
      <data key="d0">211179</data>
    </edge>
    <edge source="AUT" target="ARE">
      <data key="d0">1645582</data>
    </edge>
    <edge source="AUT" target="TUR">
      <data key="d0">579340</data>
    </edge>
    <edge source="AUT" target="UKR">
      <data key="d0">909741</data>
    </edge>
    <edge source="AUT" target="MKD">
      <data key="d0">740524</data>
    </edge>
    <edge source="AUT" target="EGY">
      <data key="d0">98253</data>
    </edge>
    <edge source="AUT" target="GBR">
      <data key="d0">23901921</data>
    </edge>
    <edge source="AUT" target="USA">
      <data key="d0">3898950</data>
    </edge>
    <edge source="ARM" target="GEO">
      <data key="d0">561395</data>
    </edge>
    <edge source="ARM" target="RUS">
      <data key="d0">850370</data>
    </edge>
    <edge source="ARM" target="ARE">
      <data key="d0">65160</data>
    </edge>
    <edge source="ARM" target="USA">
      <data key="d0">515534</data>
    </edge>
    <edge source="BEL" target="DZA">
      <data key="d0">101989592</data>
    </edge>
    <edge source="BEL" target="AUS">
      <data key="d0">4235109</data>
    </edge>
    <edge source="BEL" target="AUT">
      <data key="d0">19698631</data>
    </edge>
    <edge source="BEL" target="BRA">
      <data key="d0">132421</data>
    </edge>
    <edge source="BEL" target="BGR">
      <data key="d0">3229634</data>
    </edge>
    <edge source="BEL" target="BDI">
      <data key="d0">54815</data>
    </edge>
    <edge source="BEL" target="CMR">
      <data key="d0">2515413</data>
    </edge>
    <edge source="BEL" target="CAN">
      <data key="d0">2979465</data>
    </edge>
    <edge source="BEL" target="CAF">
      <data key="d0">215572</data>
    </edge>
    <edge source="BEL" target="CHN">
      <data key="d0">19995719</data>
    </edge>
    <edge source="BEL" target="COL">
      <data key="d0">92240</data>
    </edge>
    <edge source="BEL" target="HRV">
      <data key="d0">1857749</data>
    </edge>
    <edge source="BEL" target="CZE">
      <data key="d0">15921093</data>
    </edge>
    <edge source="BEL" target="BEN">
      <data key="d0">1670523</data>
    </edge>
    <edge source="BEL" target="DNK">
      <data key="d0">25941256</data>
    </edge>
    <edge source="BEL" target="SLV">
      <data key="d0">81607</data>
    </edge>
    <edge source="BEL" target="ETH">
      <data key="d0">26928</data>
    </edge>
    <edge source="BEL" target="EST">
      <data key="d0">87271</data>
    </edge>
    <edge source="BEL" target="FIN">
      <data key="d0">16607453</data>
    </edge>
    <edge source="BEL" target="FRA">
      <data key="d0">742881856</data>
    </edge>
    <edge source="BEL" target="GEO">
      <data key="d0">188781</data>
    </edge>
    <edge source="BEL" target="GMB">
      <data key="d0">2540877</data>
    </edge>
    <edge source="BEL" target="DEU">
      <data key="d0">512705501</data>
    </edge>
    <edge source="BEL" target="GHA">
      <data key="d0">4369265</data>
    </edge>
    <edge source="BEL" target="GRC">
      <data key="d0">43844502</data>
    </edge>
    <edge source="BEL" target="GTM">
      <data key="d0">204340</data>
    </edge>
    <edge source="BEL" target="HKG">
      <data key="d0">1229545</data>
    </edge>
    <edge source="BEL" target="HUN">
      <data key="d0">3787953</data>
    </edge>
    <edge source="BEL" target="IDN">
      <data key="d0">10732756</data>
    </edge>
    <edge source="BEL" target="IRL">
      <data key="d0">29900328</data>
    </edge>
    <edge source="BEL" target="ISR">
      <data key="d0">8751473</data>
    </edge>
    <edge source="BEL" target="ITA">
      <data key="d0">240690309</data>
    </edge>
    <edge source="BEL" target="CIV">
      <data key="d0">1037676</data>
    </edge>
    <edge source="BEL" target="JAM">
      <data key="d0">21133</data>
    </edge>
    <edge source="BEL" target="JPN">
      <data key="d0">9294302</data>
    </edge>
    <edge source="BEL" target="KAZ">
      <data key="d0">40420</data>
    </edge>
    <edge source="BEL" target="JOR">
      <data key="d0">18398797</data>
    </edge>
    <edge source="BEL" target="KOR">
      <data key="d0">3322950</data>
    </edge>
    <edge source="BEL" target="LBN">
      <data key="d0">11486394</data>
    </edge>
    <edge source="BEL" target="LVA">
      <data key="d0">173717</data>
    </edge>
    <edge source="BEL" target="LTU">
      <data key="d0">249322</data>
    </edge>
    <edge source="BEL" target="MDG">
      <data key="d0">377251</data>
    </edge>
    <edge source="BEL" target="MWI">
      <data key="d0">110054</data>
    </edge>
    <edge source="BEL" target="MYS">
      <data key="d0">6491100</data>
    </edge>
    <edge source="BEL" target="MRT">
      <data key="d0">16895626</data>
    </edge>
    <edge source="BEL" target="MUS">
      <data key="d0">252378</data>
    </edge>
    <edge source="BEL" target="MEX">
      <data key="d0">3981996</data>
    </edge>
    <edge source="BEL" target="MDA">
      <data key="d0">35766</data>
    </edge>
    <edge source="BEL" target="MAR">
      <data key="d0">15891847</data>
    </edge>
    <edge source="BEL" target="MOZ">
      <data key="d0">11285</data>
    </edge>
    <edge source="BEL" target="OMN">
      <data key="d0">1487620</data>
    </edge>
    <edge source="BEL" target="NLD">
      <data key="d0">652570781</data>
    </edge>
    <edge source="BEL" target="NZL">
      <data key="d0">131802</data>
    </edge>
    <edge source="BEL" target="NER">
      <data key="d0">1027378</data>
    </edge>
    <edge source="BEL" target="NOR">
      <data key="d0">126657</data>
    </edge>
    <edge source="BEL" target="PER">
      <data key="d0">1909134</data>
    </edge>
    <edge source="BEL" target="PHL">
      <data key="d0">4449406</data>
    </edge>
    <edge source="BEL" target="POL">
      <data key="d0">11662581</data>
    </edge>
    <edge source="BEL" target="PRT">
      <data key="d0">35279638</data>
    </edge>
    <edge source="BEL" target="ROU">
      <data key="d0">3601437</data>
    </edge>
    <edge source="BEL" target="RUS">
      <data key="d0">11886721</data>
    </edge>
    <edge source="BEL" target="SAU">
      <data key="d0">6619194</data>
    </edge>
    <edge source="BEL" target="SEN">
      <data key="d0">5711150</data>
    </edge>
    <edge source="BEL" target="SGP">
      <data key="d0">4923693</data>
    </edge>
    <edge source="BEL" target="SVK">
      <data key="d0">778645</data>
    </edge>
    <edge source="BEL" target="VNM">
      <data key="d0">4652059</data>
    </edge>
    <edge source="BEL" target="SVN">
      <data key="d0">2153419</data>
    </edge>
    <edge source="BEL" target="ZAF">
      <data key="d0">1152040</data>
    </edge>
    <edge source="BEL" target="ZWE">
      <data key="d0">683064</data>
    </edge>
    <edge source="BEL" target="ESP">
      <data key="d0">103987991</data>
    </edge>
    <edge source="BEL" target="SWE">
      <data key="d0">9941215</data>
    </edge>
    <edge source="BEL" target="CHE">
      <data key="d0">9336893</data>
    </edge>
    <edge source="BEL" target="THA">
      <data key="d0">3713155</data>
    </edge>
    <edge source="BEL" target="TGO">
      <data key="d0">1594094</data>
    </edge>
    <edge source="BEL" target="ARE">
      <data key="d0">7140212</data>
    </edge>
    <edge source="BEL" target="TUN">
      <data key="d0">5372565</data>
    </edge>
    <edge source="BEL" target="TUR">
      <data key="d0">919898</data>
    </edge>
    <edge source="BEL" target="UKR">
      <data key="d0">876257</data>
    </edge>
    <edge source="BEL" target="MKD">
      <data key="d0">210936</data>
    </edge>
    <edge source="BEL" target="EGY">
      <data key="d0">18462402</data>
    </edge>
    <edge source="BEL" target="GBR">
      <data key="d0">307274572</data>
    </edge>
    <edge source="BEL" target="USA">
      <data key="d0">2458524</data>
    </edge>
    <edge source="BEL" target="BFA">
      <data key="d0">578184</data>
    </edge>
    <edge source="BOL" target="ECU">
      <data key="d0">201600</data>
    </edge>
    <edge source="BOL" target="PER">
      <data key="d0">9447174</data>
    </edge>
    <edge source="BOL" target="SEN">
      <data key="d0">51838</data>
    </edge>
    <edge source="BRA" target="ALB">
      <data key="d0">30625</data>
    </edge>
    <edge source="BRA" target="DZA">
      <data key="d0">8442058</data>
    </edge>
    <edge source="BRA" target="AZE">
      <data key="d0">213847</data>
    </edge>
    <edge source="BRA" target="ARG">
      <data key="d0">9968591</data>
    </edge>
    <edge source="BRA" target="AUS">
      <data key="d0">32010</data>
    </edge>
    <edge source="BRA" target="BEL">
      <data key="d0">613135</data>
    </edge>
    <edge source="BRA" target="BOL">
      <data key="d0">1458972</data>
    </edge>
    <edge source="BRA" target="CHL">
      <data key="d0">3767700</data>
    </edge>
    <edge source="BRA" target="COL">
      <data key="d0">858935</data>
    </edge>
    <edge source="BRA" target="BEN">
      <data key="d0">82845</data>
    </edge>
    <edge source="BRA" target="DNK">
      <data key="d0">49718</data>
    </edge>
    <edge source="BRA" target="ECU">
      <data key="d0">313490</data>
    </edge>
    <edge source="BRA" target="FRA">
      <data key="d0">22907</data>
    </edge>
    <edge source="BRA" target="GEO">
      <data key="d0">533538</data>
    </edge>
    <edge source="BRA" target="GMB">
      <data key="d0">313517</data>
    </edge>
    <edge source="BRA" target="DEU">
      <data key="d0">14377</data>
    </edge>
    <edge source="BRA" target="GHA">
      <data key="d0">351008</data>
    </edge>
    <edge source="BRA" target="HND">
      <data key="d0">228403</data>
    </edge>
    <edge source="BRA" target="HKG">
      <data key="d0">300353</data>
    </edge>
    <edge source="BRA" target="IRL">
      <data key="d0">111067</data>
    </edge>
    <edge source="BRA" target="ISR">
      <data key="d0">327600</data>
    </edge>
    <edge source="BRA" target="CIV">
      <data key="d0">71600</data>
    </edge>
    <edge source="BRA" target="JPN">
      <data key="d0">7026419</data>
    </edge>
    <edge source="BRA" target="JOR">
      <data key="d0">554450</data>
    </edge>
    <edge source="BRA" target="LBN">
      <data key="d0">1739465</data>
    </edge>
    <edge source="BRA" target="MRT">
      <data key="d0">442646</data>
    </edge>
    <edge source="BRA" target="MUS">
      <data key="d0">300389</data>
    </edge>
    <edge source="BRA" target="MAR">
      <data key="d0">2395177</data>
    </edge>
    <edge source="BRA" target="MOZ">
      <data key="d0">728128</data>
    </edge>
    <edge source="BRA" target="OMN">
      <data key="d0">4740346</data>
    </edge>
    <edge source="BRA" target="NAM">
      <data key="d0">35818</data>
    </edge>
    <edge source="BRA" target="NZL">
      <data key="d0">281957</data>
    </edge>
    <edge source="BRA" target="NER">
      <data key="d0">56490</data>
    </edge>
    <edge source="BRA" target="PRY">
      <data key="d0">4573712</data>
    </edge>
    <edge source="BRA" target="PER">
      <data key="d0">4270752</data>
    </edge>
    <edge source="BRA" target="PHL">
      <data key="d0">6936979</data>
    </edge>
    <edge source="BRA" target="PRT">
      <data key="d0">234142</data>
    </edge>
    <edge source="BRA" target="SAU">
      <data key="d0">846026</data>
    </edge>
    <edge source="BRA" target="SEN">
      <data key="d0">12381018</data>
    </edge>
    <edge source="BRA" target="SGP">
      <data key="d0">45082</data>
    </edge>
    <edge source="BRA" target="ZAF">
      <data key="d0">28599</data>
    </edge>
    <edge source="BRA" target="ESP">
      <data key="d0">295476</data>
    </edge>
    <edge source="BRA" target="CHE">
      <data key="d0">10763</data>
    </edge>
    <edge source="BRA" target="THA">
      <data key="d0">219949</data>
    </edge>
    <edge source="BRA" target="TGO">
      <data key="d0">81900</data>
    </edge>
    <edge source="BRA" target="ARE">
      <data key="d0">29152176</data>
    </edge>
    <edge source="BRA" target="TUN">
      <data key="d0">2428348</data>
    </edge>
    <edge source="BRA" target="TUR">
      <data key="d0">479782</data>
    </edge>
    <edge source="BRA" target="EGY">
      <data key="d0">208053</data>
    </edge>
    <edge source="BRA" target="USA">
      <data key="d0">2211346</data>
    </edge>
    <edge source="BRA" target="URY">
      <data key="d0">1640432</data>
    </edge>
    <edge source="BGR" target="ALB">
      <data key="d0">242741</data>
    </edge>
    <edge source="BGR" target="AZE">
      <data key="d0">1119030</data>
    </edge>
    <edge source="BGR" target="AUS">
      <data key="d0">6150788</data>
    </edge>
    <edge source="BGR" target="AUT">
      <data key="d0">10064</data>
    </edge>
    <edge source="BGR" target="ARM">
      <data key="d0">38316</data>
    </edge>
    <edge source="BGR" target="BEL">
      <data key="d0">106980</data>
    </edge>
    <edge source="BGR" target="BLR">
      <data key="d0">37662</data>
    </edge>
    <edge source="BGR" target="CAN">
      <data key="d0">1755924</data>
    </edge>
    <edge source="BGR" target="HRV">
      <data key="d0">402383</data>
    </edge>
    <edge source="BGR" target="CZE">
      <data key="d0">146200</data>
    </edge>
    <edge source="BGR" target="DNK">
      <data key="d0">1492172</data>
    </edge>
    <edge source="BGR" target="FRA">
      <data key="d0">580247</data>
    </edge>
    <edge source="BGR" target="GEO">
      <data key="d0">463792</data>
    </edge>
    <edge source="BGR" target="DEU">
      <data key="d0">7319184</data>
    </edge>
    <edge source="BGR" target="GRC">
      <data key="d0">37537838</data>
    </edge>
    <edge source="BGR" target="HUN">
      <data key="d0">2069786</data>
    </edge>
    <edge source="BGR" target="ISR">
      <data key="d0">874029</data>
    </edge>
    <edge source="BGR" target="ITA">
      <data key="d0">800805</data>
    </edge>
    <edge source="BGR" target="JOR">
      <data key="d0">82377</data>
    </edge>
    <edge source="BGR" target="LBN">
      <data key="d0">4847414</data>
    </edge>
    <edge source="BGR" target="LVA">
      <data key="d0">14645</data>
    </edge>
    <edge source="BGR" target="MDA">
      <data key="d0">30416</data>
    </edge>
    <edge source="BGR" target="NLD">
      <data key="d0">1133559</data>
    </edge>
    <edge source="BGR" target="NZL">
      <data key="d0">351756</data>
    </edge>
    <edge source="BGR" target="POL">
      <data key="d0">1677781</data>
    </edge>
    <edge source="BGR" target="PRT">
      <data key="d0">43717</data>
    </edge>
    <edge source="BGR" target="ROU">
      <data key="d0">37614433</data>
    </edge>
    <edge source="BGR" target="RUS">
      <data key="d0">544261</data>
    </edge>
    <edge source="BGR" target="SRB">
      <data key="d0">1002198</data>
    </edge>
    <edge source="BGR" target="SVK">
      <data key="d0">41475</data>
    </edge>
    <edge source="BGR" target="SVN">
      <data key="d0">247329</data>
    </edge>
    <edge source="BGR" target="ESP">
      <data key="d0">1287840</data>
    </edge>
    <edge source="BGR" target="SWE">
      <data key="d0">311204</data>
    </edge>
    <edge source="BGR" target="CHE">
      <data key="d0">1104534</data>
    </edge>
    <edge source="BGR" target="ARE">
      <data key="d0">314838</data>
    </edge>
    <edge source="BGR" target="UKR">
      <data key="d0">244310</data>
    </edge>
    <edge source="BGR" target="MKD">
      <data key="d0">1745479</data>
    </edge>
    <edge source="BGR" target="EGY">
      <data key="d0">98066</data>
    </edge>
    <edge source="BGR" target="GBR">
      <data key="d0">993639</data>
    </edge>
    <edge source="BGR" target="USA">
      <data key="d0">11799388</data>
    </edge>
    <edge source="CMR" target="CAF">
      <data key="d0">445864</data>
    </edge>
    <edge source="CMR" target="SEN">
      <data key="d0">660868</data>
    </edge>
    <edge source="CAN" target="DZA">
      <data key="d0">1003573</data>
    </edge>
    <edge source="CAN" target="AUS">
      <data key="d0">4213410</data>
    </edge>
    <edge source="CAN" target="AUT">
      <data key="d0">966627</data>
    </edge>
    <edge source="CAN" target="BEL">
      <data key="d0">189424</data>
    </edge>
    <edge source="CAN" target="BOL">
      <data key="d0">29606</data>
    </edge>
    <edge source="CAN" target="BRA">
      <data key="d0">862352</data>
    </edge>
    <edge source="CAN" target="KHM">
      <data key="d0">84504</data>
    </edge>
    <edge source="CAN" target="LKA">
      <data key="d0">479960</data>
    </edge>
    <edge source="CAN" target="CHL">
      <data key="d0">1506121</data>
    </edge>
    <edge source="CAN" target="CHN">
      <data key="d0">7299109</data>
    </edge>
    <edge source="CAN" target="COL">
      <data key="d0">1236165</data>
    </edge>
    <edge source="CAN" target="CRI">
      <data key="d0">95766</data>
    </edge>
    <edge source="CAN" target="HRV">
      <data key="d0">598958</data>
    </edge>
    <edge source="CAN" target="CZE">
      <data key="d0">30024</data>
    </edge>
    <edge source="CAN" target="ECU">
      <data key="d0">410680</data>
    </edge>
    <edge source="CAN" target="FRA">
      <data key="d0">443865</data>
    </edge>
    <edge source="CAN" target="DEU">
      <data key="d0">7528278</data>
    </edge>
    <edge source="CAN" target="GHA">
      <data key="d0">166714</data>
    </edge>
    <edge source="CAN" target="GTM">
      <data key="d0">39197</data>
    </edge>
    <edge source="CAN" target="HND">
      <data key="d0">264283</data>
    </edge>
    <edge source="CAN" target="HKG">
      <data key="d0">459318</data>
    </edge>
    <edge source="CAN" target="HUN">
      <data key="d0">57550</data>
    </edge>
    <edge source="CAN" target="IDN">
      <data key="d0">2592623</data>
    </edge>
    <edge source="CAN" target="ITA">
      <data key="d0">23064</data>
    </edge>
    <edge source="CAN" target="JAM">
      <data key="d0">1479533</data>
    </edge>
    <edge source="CAN" target="JPN">
      <data key="d0">10612980</data>
    </edge>
    <edge source="CAN" target="JOR">
      <data key="d0">794708</data>
    </edge>
    <edge source="CAN" target="KOR">
      <data key="d0">7123634</data>
    </edge>
    <edge source="CAN" target="LBN">
      <data key="d0">349470</data>
    </edge>
    <edge source="CAN" target="MYS">
      <data key="d0">2433564</data>
    </edge>
    <edge source="CAN" target="MEX">
      <data key="d0">2447197</data>
    </edge>
    <edge source="CAN" target="MAR">
      <data key="d0">883180</data>
    </edge>
    <edge source="CAN" target="OMN">
      <data key="d0">15154</data>
    </edge>
    <edge source="CAN" target="NLD">
      <data key="d0">952091</data>
    </edge>
    <edge source="CAN" target="NZL">
      <data key="d0">676834</data>
    </edge>
    <edge source="CAN" target="PAN">
      <data key="d0">125858</data>
    </edge>
    <edge source="CAN" target="PER">
      <data key="d0">1286584</data>
    </edge>
    <edge source="CAN" target="PHL">
      <data key="d0">1941073</data>
    </edge>
    <edge source="CAN" target="POL">
      <data key="d0">2988113</data>
    </edge>
    <edge source="CAN" target="PRT">
      <data key="d0">22632</data>
    </edge>
    <edge source="CAN" target="RUS">
      <data key="d0">2434850</data>
    </edge>
    <edge source="CAN" target="SAU">
      <data key="d0">20756116</data>
    </edge>
    <edge source="CAN" target="SEN">
      <data key="d0">48927</data>
    </edge>
    <edge source="CAN" target="IND">
      <data key="d0">180825</data>
    </edge>
    <edge source="CAN" target="SGP">
      <data key="d0">338464</data>
    </edge>
    <edge source="CAN" target="VNM">
      <data key="d0">935555</data>
    </edge>
    <edge source="CAN" target="ZAF">
      <data key="d0">255039</data>
    </edge>
    <edge source="CAN" target="ESP">
      <data key="d0">106191</data>
    </edge>
    <edge source="CAN" target="CHE">
      <data key="d0">41467</data>
    </edge>
    <edge source="CAN" target="THA">
      <data key="d0">2575388</data>
    </edge>
    <edge source="CAN" target="ARE">
      <data key="d0">15751550</data>
    </edge>
    <edge source="CAN" target="TUR">
      <data key="d0">3318999</data>
    </edge>
    <edge source="CAN" target="MKD">
      <data key="d0">14026</data>
    </edge>
    <edge source="CAN" target="EGY">
      <data key="d0">14292823</data>
    </edge>
    <edge source="CAN" target="GBR">
      <data key="d0">20970893</data>
    </edge>
    <edge source="CAN" target="USA">
      <data key="d0">102489248</data>
    </edge>
    <edge source="CAN" target="URY">
      <data key="d0">12447</data>
    </edge>
    <edge source="CHL" target="DZA">
      <data key="d0">5280360</data>
    </edge>
    <edge source="CHL" target="AUS">
      <data key="d0">58267</data>
    </edge>
    <edge source="CHL" target="AUT">
      <data key="d0">114595</data>
    </edge>
    <edge source="CHL" target="BOL">
      <data key="d0">239956</data>
    </edge>
    <edge source="CHL" target="CHN">
      <data key="d0">1501800</data>
    </edge>
    <edge source="CHL" target="COL">
      <data key="d0">1414865</data>
    </edge>
    <edge source="CHL" target="CRI">
      <data key="d0">5494238</data>
    </edge>
    <edge source="CHL" target="ECU">
      <data key="d0">2009768</data>
    </edge>
    <edge source="CHL" target="SLV">
      <data key="d0">55001</data>
    </edge>
    <edge source="CHL" target="GEO">
      <data key="d0">175000</data>
    </edge>
    <edge source="CHL" target="GTM">
      <data key="d0">339236</data>
    </edge>
    <edge source="CHL" target="JAM">
      <data key="d0">831221</data>
    </edge>
    <edge source="CHL" target="KOR">
      <data key="d0">814192</data>
    </edge>
    <edge source="CHL" target="LBN">
      <data key="d0">122500</data>
    </edge>
    <edge source="CHL" target="MRT">
      <data key="d0">363780</data>
    </edge>
    <edge source="CHL" target="MEX">
      <data key="d0">37534194</data>
    </edge>
    <edge source="CHL" target="NLD">
      <data key="d0">103499</data>
    </edge>
    <edge source="CHL" target="PRY">
      <data key="d0">54005</data>
    </edge>
    <edge source="CHL" target="PER">
      <data key="d0">11420409</data>
    </edge>
    <edge source="CHL" target="PHL">
      <data key="d0">435713</data>
    </edge>
    <edge source="CHL" target="SEN">
      <data key="d0">155000</data>
    </edge>
    <edge source="CHL" target="SGP">
      <data key="d0">127127</data>
    </edge>
    <edge source="CHL" target="ZAF">
      <data key="d0">115000</data>
    </edge>
    <edge source="CHL" target="CHE">
      <data key="d0">52168</data>
    </edge>
    <edge source="CHL" target="USA">
      <data key="d0">3601234</data>
    </edge>
    <edge source="CHL" target="URY">
      <data key="d0">46076</data>
    </edge>
    <edge source="CHN" target="ALB">
      <data key="d0">188562</data>
    </edge>
    <edge source="CHN" target="AUS">
      <data key="d0">10195296</data>
    </edge>
    <edge source="CHN" target="CMR">
      <data key="d0">68836</data>
    </edge>
    <edge source="CHN" target="CAN">
      <data key="d0">2227274</data>
    </edge>
    <edge source="CHN" target="LKA">
      <data key="d0">39651</data>
    </edge>
    <edge source="CHN" target="COL">
      <data key="d0">25620</data>
    </edge>
    <edge source="CHN" target="FRA">
      <data key="d0">83113</data>
    </edge>
    <edge source="CHN" target="GEO">
      <data key="d0">17200</data>
    </edge>
    <edge source="CHN" target="HND">
      <data key="d0">23800</data>
    </edge>
    <edge source="CHN" target="HKG">
      <data key="d0">104694022</data>
    </edge>
    <edge source="CHN" target="IDN">
      <data key="d0">1551183</data>
    </edge>
    <edge source="CHN" target="ISR">
      <data key="d0">152006</data>
    </edge>
    <edge source="CHN" target="JPN">
      <data key="d0">11089328</data>
    </edge>
    <edge source="CHN" target="KAZ">
      <data key="d0">2021177</data>
    </edge>
    <edge source="CHN" target="JOR">
      <data key="d0">1666331</data>
    </edge>
    <edge source="CHN" target="KOR">
      <data key="d0">1919222</data>
    </edge>
    <edge source="CHN" target="KGZ">
      <data key="d0">48293</data>
    </edge>
    <edge source="CHN" target="MYS">
      <data key="d0">1993807</data>
    </edge>
    <edge source="CHN" target="MUS">
      <data key="d0">19571</data>
    </edge>
    <edge source="CHN" target="MOZ">
      <data key="d0">50166</data>
    </edge>
    <edge source="CHN" target="NZL">
      <data key="d0">81831</data>
    </edge>
    <edge source="CHN" target="PAK">
      <data key="d0">255559</data>
    </edge>
    <edge source="CHN" target="PHL">
      <data key="d0">31209</data>
    </edge>
    <edge source="CHN" target="RUS">
      <data key="d0">156780</data>
    </edge>
    <edge source="CHN" target="SAU">
      <data key="d0">429836</data>
    </edge>
    <edge source="CHN" target="SGP">
      <data key="d0">3461110</data>
    </edge>
    <edge source="CHN" target="VNM">
      <data key="d0">145653</data>
    </edge>
    <edge source="CHN" target="ZAF">
      <data key="d0">1222913</data>
    </edge>
    <edge source="CHN" target="THA">
      <data key="d0">1087924</data>
    </edge>
    <edge source="CHN" target="ARE">
      <data key="d0">331169</data>
    </edge>
    <edge source="CHN" target="UGA">
      <data key="d0">218640</data>
    </edge>
    <edge source="CHN" target="UKR">
      <data key="d0">296364</data>
    </edge>
    <edge source="CHN" target="EGY">
      <data key="d0">92814</data>
    </edge>
    <edge source="CHN" target="USA">
      <data key="d0">4754516</data>
    </edge>
    <edge source="COL" target="ECU">
      <data key="d0">1105325</data>
    </edge>
    <edge source="COL" target="PAN">
      <data key="d0">804823</data>
    </edge>
    <edge source="COL" target="PER">
      <data key="d0">319661</data>
    </edge>
    <edge source="COL" target="ESP">
      <data key="d0">11520</data>
    </edge>
    <edge source="COL" target="USA">
      <data key="d0">1629909</data>
    </edge>
    <edge source="HRV" target="ALB">
      <data key="d0">463278</data>
    </edge>
    <edge source="HRV" target="AUT">
      <data key="d0">290000</data>
    </edge>
    <edge source="HRV" target="BGR">
      <data key="d0">2737872</data>
    </edge>
    <edge source="HRV" target="EST">
      <data key="d0">99967</data>
    </edge>
    <edge source="HRV" target="DEU">
      <data key="d0">99842</data>
    </edge>
    <edge source="HRV" target="HUN">
      <data key="d0">599105</data>
    </edge>
    <edge source="HRV" target="ITA">
      <data key="d0">4464258</data>
    </edge>
    <edge source="HRV" target="NLD">
      <data key="d0">207675</data>
    </edge>
    <edge source="HRV" target="ROU">
      <data key="d0">171405</data>
    </edge>
    <edge source="HRV" target="SRB">
      <data key="d0">3582703</data>
    </edge>
    <edge source="HRV" target="SVN">
      <data key="d0">5665440</data>
    </edge>
    <edge source="HRV" target="MKD">
      <data key="d0">4406617</data>
    </edge>
    <edge source="HRV" target="GBR">
      <data key="d0">10282</data>
    </edge>
    <edge source="HRV" target="USA">
      <data key="d0">129434</data>
    </edge>
    <edge source="BEN" target="NER">
      <data key="d0">19215</data>
    </edge>
    <edge source="BEN" target="IND">
      <data key="d0">34835</data>
    </edge>
    <edge source="BEN" target="TGO">
      <data key="d0">15880</data>
    </edge>
    <edge source="BEN" target="BFA">
      <data key="d0">32762</data>
    </edge>
    <edge source="DNK" target="ALB">
      <data key="d0">33880</data>
    </edge>
    <edge source="DNK" target="DZA">
      <data key="d0">9587950</data>
    </edge>
    <edge source="DNK" target="ARG">
      <data key="d0">218608</data>
    </edge>
    <edge source="DNK" target="AUS">
      <data key="d0">19715428</data>
    </edge>
    <edge source="DNK" target="AUT">
      <data key="d0">9074652</data>
    </edge>
    <edge source="DNK" target="ARM">
      <data key="d0">75274</data>
    </edge>
    <edge source="DNK" target="BEL">
      <data key="d0">19805674</data>
    </edge>
    <edge source="DNK" target="BGR">
      <data key="d0">3698522</data>
    </edge>
    <edge source="DNK" target="KHM">
      <data key="d0">285649</data>
    </edge>
    <edge source="DNK" target="CAN">
      <data key="d0">12030746</data>
    </edge>
    <edge source="DNK" target="CHL">
      <data key="d0">50402</data>
    </edge>
    <edge source="DNK" target="CHN">
      <data key="d0">9145566</data>
    </edge>
    <edge source="DNK" target="COL">
      <data key="d0">111936</data>
    </edge>
    <edge source="DNK" target="CRI">
      <data key="d0">189417</data>
    </edge>
    <edge source="DNK" target="HRV">
      <data key="d0">194359</data>
    </edge>
    <edge source="DNK" target="CZE">
      <data key="d0">3073812</data>
    </edge>
    <edge source="DNK" target="ECU">
      <data key="d0">67917</data>
    </edge>
    <edge source="DNK" target="SLV">
      <data key="d0">3818775</data>
    </edge>
    <edge source="DNK" target="EST">
      <data key="d0">2037206</data>
    </edge>
    <edge source="DNK" target="FIN">
      <data key="d0">87147086</data>
    </edge>
    <edge source="DNK" target="FRA">
      <data key="d0">51880944</data>
    </edge>
    <edge source="DNK" target="GEO">
      <data key="d0">760550</data>
    </edge>
    <edge source="DNK" target="PSE">
      <data key="d0">47598</data>
    </edge>
    <edge source="DNK" target="DEU">
      <data key="d0">533690482</data>
    </edge>
    <edge source="DNK" target="GHA">
      <data key="d0">595319</data>
    </edge>
    <edge source="DNK" target="GRC">
      <data key="d0">59272425</data>
    </edge>
    <edge source="DNK" target="GTM">
      <data key="d0">15470</data>
    </edge>
    <edge source="DNK" target="HND">
      <data key="d0">1509138</data>
    </edge>
    <edge source="DNK" target="HKG">
      <data key="d0">4325595</data>
    </edge>
    <edge source="DNK" target="HUN">
      <data key="d0">3617442</data>
    </edge>
    <edge source="DNK" target="IDN">
      <data key="d0">11804872</data>
    </edge>
    <edge source="DNK" target="IRL">
      <data key="d0">2792189</data>
    </edge>
    <edge source="DNK" target="ISR">
      <data key="d0">515098</data>
    </edge>
    <edge source="DNK" target="ITA">
      <data key="d0">17201211</data>
    </edge>
    <edge source="DNK" target="CIV">
      <data key="d0">291333</data>
    </edge>
    <edge source="DNK" target="JAM">
      <data key="d0">654164</data>
    </edge>
    <edge source="DNK" target="JPN">
      <data key="d0">52220995</data>
    </edge>
    <edge source="DNK" target="KAZ">
      <data key="d0">284344</data>
    </edge>
    <edge source="DNK" target="JOR">
      <data key="d0">2918675</data>
    </edge>
    <edge source="DNK" target="KOR">
      <data key="d0">4771432</data>
    </edge>
    <edge source="DNK" target="LBN">
      <data key="d0">20693618</data>
    </edge>
    <edge source="DNK" target="LVA">
      <data key="d0">222783</data>
    </edge>
    <edge source="DNK" target="LTU">
      <data key="d0">589127</data>
    </edge>
    <edge source="DNK" target="MYS">
      <data key="d0">3149872</data>
    </edge>
    <edge source="DNK" target="MUS">
      <data key="d0">68554</data>
    </edge>
    <edge source="DNK" target="MEX">
      <data key="d0">2273333</data>
    </edge>
    <edge source="DNK" target="MDA">
      <data key="d0">91301</data>
    </edge>
    <edge source="DNK" target="OMN">
      <data key="d0">67703753</data>
    </edge>
    <edge source="DNK" target="NAM">
      <data key="d0">896850</data>
    </edge>
    <edge source="DNK" target="NLD">
      <data key="d0">82132601</data>
    </edge>
    <edge source="DNK" target="NZL">
      <data key="d0">1923643</data>
    </edge>
    <edge source="DNK" target="NIC">
      <data key="d0">38767</data>
    </edge>
    <edge source="DNK" target="NOR">
      <data key="d0">56304072</data>
    </edge>
    <edge source="DNK" target="PAK">
      <data key="d0">744550</data>
    </edge>
    <edge source="DNK" target="PAN">
      <data key="d0">1762593</data>
    </edge>
    <edge source="DNK" target="PHL">
      <data key="d0">8528786</data>
    </edge>
    <edge source="DNK" target="POL">
      <data key="d0">24772008</data>
    </edge>
    <edge source="DNK" target="PRT">
      <data key="d0">3500187</data>
    </edge>
    <edge source="DNK" target="ROU">
      <data key="d0">2256447</data>
    </edge>
    <edge source="DNK" target="RUS">
      <data key="d0">29430713</data>
    </edge>
    <edge source="DNK" target="SAU">
      <data key="d0">14945799</data>
    </edge>
    <edge source="DNK" target="SEN">
      <data key="d0">290377</data>
    </edge>
    <edge source="DNK" target="SRB">
      <data key="d0">58989</data>
    </edge>
    <edge source="DNK" target="IND">
      <data key="d0">3827462</data>
    </edge>
    <edge source="DNK" target="SGP">
      <data key="d0">7725831</data>
    </edge>
    <edge source="DNK" target="SVK">
      <data key="d0">411007</data>
    </edge>
    <edge source="DNK" target="VNM">
      <data key="d0">6331172</data>
    </edge>
    <edge source="DNK" target="SVN">
      <data key="d0">326641</data>
    </edge>
    <edge source="DNK" target="ZAF">
      <data key="d0">3135229</data>
    </edge>
    <edge source="DNK" target="ESP">
      <data key="d0">138216524</data>
    </edge>
    <edge source="DNK" target="SWE">
      <data key="d0">306470371</data>
    </edge>
    <edge source="DNK" target="CHE">
      <data key="d0">10147056</data>
    </edge>
    <edge source="DNK" target="THA">
      <data key="d0">4886605</data>
    </edge>
    <edge source="DNK" target="TGO">
      <data key="d0">14137</data>
    </edge>
    <edge source="DNK" target="ARE">
      <data key="d0">17594899</data>
    </edge>
    <edge source="DNK" target="TUR">
      <data key="d0">1015391</data>
    </edge>
    <edge source="DNK" target="UGA">
      <data key="d0">85875</data>
    </edge>
    <edge source="DNK" target="UKR">
      <data key="d0">1285441</data>
    </edge>
    <edge source="DNK" target="MKD">
      <data key="d0">10014</data>
    </edge>
    <edge source="DNK" target="EGY">
      <data key="d0">22986260</data>
    </edge>
    <edge source="DNK" target="GBR">
      <data key="d0">285273930</data>
    </edge>
    <edge source="DNK" target="USA">
      <data key="d0">53885720</data>
    </edge>
    <edge source="DNK" target="URY">
      <data key="d0">404198</data>
    </edge>
    <edge source="ECU" target="BRA">
      <data key="d0">13117</data>
    </edge>
    <edge source="ECU" target="COL">
      <data key="d0">291494</data>
    </edge>
    <edge source="ECU" target="PER">
      <data key="d0">1276337</data>
    </edge>
    <edge source="ECU" target="USA">
      <data key="d0">271841</data>
    </edge>
    <edge source="GMB" target="SEN">
      <data key="d0">335937</data>
    </edge>
    <edge source="DEU" target="ALB">
      <data key="d0">5941000</data>
    </edge>
    <edge source="DEU" target="DZA">
      <data key="d0">10915000</data>
    </edge>
    <edge source="DEU" target="AZE">
      <data key="d0">9778000</data>
    </edge>
    <edge source="DEU" target="ARG">
      <data key="d0">29000</data>
    </edge>
    <edge source="DEU" target="AUS">
      <data key="d0">5268000</data>
    </edge>
    <edge source="DEU" target="AUT">
      <data key="d0">505792000</data>
    </edge>
    <edge source="DEU" target="ARM">
      <data key="d0">1775000</data>
    </edge>
    <edge source="DEU" target="BEL">
      <data key="d0">501474000</data>
    </edge>
    <edge source="DEU" target="BOL">
      <data key="d0">10000</data>
    </edge>
    <edge source="DEU" target="BRA">
      <data key="d0">245000</data>
    </edge>
    <edge source="DEU" target="BGR">
      <data key="d0">28519000</data>
    </edge>
    <edge source="DEU" target="BDI">
      <data key="d0">18000</data>
    </edge>
    <edge source="DEU" target="BLR">
      <data key="d0">2875000</data>
    </edge>
    <edge source="DEU" target="KHM">
      <data key="d0">40000</data>
    </edge>
    <edge source="DEU" target="CMR">
      <data key="d0">114000</data>
    </edge>
    <edge source="DEU" target="CAN">
      <data key="d0">5837000</data>
    </edge>
    <edge source="DEU" target="LKA">
      <data key="d0">116000</data>
    </edge>
    <edge source="DEU" target="CHL">
      <data key="d0">377000</data>
    </edge>
    <edge source="DEU" target="CHN">
      <data key="d0">29461000</data>
    </edge>
    <edge source="DEU" target="COL">
      <data key="d0">235000</data>
    </edge>
    <edge source="DEU" target="HRV">
      <data key="d0">35961000</data>
    </edge>
    <edge source="DEU" target="CZE">
      <data key="d0">176720000</data>
    </edge>
    <edge source="DEU" target="BEN">
      <data key="d0">97000</data>
    </edge>
    <edge source="DEU" target="DNK">
      <data key="d0">214820000</data>
    </edge>
    <edge source="DEU" target="ECU">
      <data key="d0">83000</data>
    </edge>
    <edge source="DEU" target="ETH">
      <data key="d0">308000</data>
    </edge>
    <edge source="DEU" target="EST">
      <data key="d0">5759000</data>
    </edge>
    <edge source="DEU" target="FIN">
      <data key="d0">76172000</data>
    </edge>
    <edge source="DEU" target="FRA">
      <data key="d0">733947000</data>
    </edge>
    <edge source="DEU" target="GEO">
      <data key="d0">736000</data>
    </edge>
    <edge source="DEU" target="GMB">
      <data key="d0">474000</data>
    </edge>
    <edge source="DEU" target="GHA">
      <data key="d0">821000</data>
    </edge>
    <edge source="DEU" target="GRC">
      <data key="d0">335821000</data>
    </edge>
    <edge source="DEU" target="GTM">
      <data key="d0">184000</data>
    </edge>
    <edge source="DEU" target="HKG">
      <data key="d0">5646000</data>
    </edge>
    <edge source="DEU" target="HUN">
      <data key="d0">111376000</data>
    </edge>
    <edge source="DEU" target="IDN">
      <data key="d0">9734000</data>
    </edge>
    <edge source="DEU" target="IRL">
      <data key="d0">45088000</data>
    </edge>
    <edge source="DEU" target="ISR">
      <data key="d0">9233000</data>
    </edge>
    <edge source="DEU" target="ITA">
      <data key="d0">1831332000</data>
    </edge>
    <edge source="DEU" target="CIV">
      <data key="d0">424000</data>
    </edge>
    <edge source="DEU" target="JPN">
      <data key="d0">43931000</data>
    </edge>
    <edge source="DEU" target="KAZ">
      <data key="d0">6640000</data>
    </edge>
    <edge source="DEU" target="JOR">
      <data key="d0">1388000</data>
    </edge>
    <edge source="DEU" target="KOR">
      <data key="d0">6618000</data>
    </edge>
    <edge source="DEU" target="KGZ">
      <data key="d0">23000</data>
    </edge>
    <edge source="DEU" target="LBN">
      <data key="d0">4064000</data>
    </edge>
    <edge source="DEU" target="LVA">
      <data key="d0">12416000</data>
    </edge>
    <edge source="DEU" target="LTU">
      <data key="d0">11392000</data>
    </edge>
    <edge source="DEU" target="MDG">
      <data key="d0">523000</data>
    </edge>
    <edge source="DEU" target="MYS">
      <data key="d0">4695000</data>
    </edge>
    <edge source="DEU" target="MRT">
      <data key="d0">18427000</data>
    </edge>
    <edge source="DEU" target="MEX">
      <data key="d0">2988000</data>
    </edge>
    <edge source="DEU" target="MDA">
      <data key="d0">1417000</data>
    </edge>
    <edge source="DEU" target="MAR">
      <data key="d0">3400000</data>
    </edge>
    <edge source="DEU" target="MOZ">
      <data key="d0">100000</data>
    </edge>
    <edge source="DEU" target="OMN">
      <data key="d0">2466000</data>
    </edge>
    <edge source="DEU" target="NAM">
      <data key="d0">712000</data>
    </edge>
    <edge source="DEU" target="NLD">
      <data key="d0">1305551000</data>
    </edge>
    <edge source="DEU" target="NZL">
      <data key="d0">300000</data>
    </edge>
    <edge source="DEU" target="NER">
      <data key="d0">119000</data>
    </edge>
    <edge source="DEU" target="NOR">
      <data key="d0">5664000</data>
    </edge>
    <edge source="DEU" target="PAK">
      <data key="d0">953000</data>
    </edge>
    <edge source="DEU" target="PRY">
      <data key="d0">20000</data>
    </edge>
    <edge source="DEU" target="PER">
      <data key="d0">58000</data>
    </edge>
    <edge source="DEU" target="PHL">
      <data key="d0">1998000</data>
    </edge>
    <edge source="DEU" target="POL">
      <data key="d0">157998000</data>
    </edge>
    <edge source="DEU" target="PRT">
      <data key="d0">91618000</data>
    </edge>
    <edge source="DEU" target="ROU">
      <data key="d0">67553000</data>
    </edge>
    <edge source="DEU" target="RUS">
      <data key="d0">236975000</data>
    </edge>
    <edge source="DEU" target="SAU">
      <data key="d0">66615000</data>
    </edge>
    <edge source="DEU" target="SEN">
      <data key="d0">1350000</data>
    </edge>
    <edge source="DEU" target="SRB">
      <data key="d0">13038000</data>
    </edge>
    <edge source="DEU" target="IND">
      <data key="d0">203000</data>
    </edge>
    <edge source="DEU" target="SGP">
      <data key="d0">12275000</data>
    </edge>
    <edge source="DEU" target="SVK">
      <data key="d0">37039000</data>
    </edge>
    <edge source="DEU" target="VNM">
      <data key="d0">1579000</data>
    </edge>
    <edge source="DEU" target="SVN">
      <data key="d0">46017000</data>
    </edge>
    <edge source="DEU" target="ZAF">
      <data key="d0">2954000</data>
    </edge>
    <edge source="DEU" target="ESP">
      <data key="d0">462456000</data>
    </edge>
    <edge source="DEU" target="SWE">
      <data key="d0">132946000</data>
    </edge>
    <edge source="DEU" target="CHE">
      <data key="d0">95596000</data>
    </edge>
    <edge source="DEU" target="THA">
      <data key="d0">1861000</data>
    </edge>
    <edge source="DEU" target="TGO">
      <data key="d0">190000</data>
    </edge>
    <edge source="DEU" target="ARE">
      <data key="d0">20040000</data>
    </edge>
    <edge source="DEU" target="TUN">
      <data key="d0">739000</data>
    </edge>
    <edge source="DEU" target="TUR">
      <data key="d0">4518000</data>
    </edge>
    <edge source="DEU" target="UGA">
      <data key="d0">334000</data>
    </edge>
    <edge source="DEU" target="UKR">
      <data key="d0">9906000</data>
    </edge>
    <edge source="DEU" target="MKD">
      <data key="d0">6317000</data>
    </edge>
    <edge source="DEU" target="EGY">
      <data key="d0">17307000</data>
    </edge>
    <edge source="DEU" target="GBR">
      <data key="d0">478489000</data>
    </edge>
    <edge source="DEU" target="USA">
      <data key="d0">16734000</data>
    </edge>
    <edge source="DEU" target="URY">
      <data key="d0">92000</data>
    </edge>
    <edge source="GHA" target="CAN">
      <data key="d0">18148</data>
    </edge>
    <edge source="GHA" target="BEN">
      <data key="d0">19883</data>
    </edge>
    <edge source="GHA" target="CIV">
      <data key="d0">180194</data>
    </edge>
    <edge source="GHA" target="NLD">
      <data key="d0">57706</data>
    </edge>
    <edge source="GHA" target="NER">
      <data key="d0">25368</data>
    </edge>
    <edge source="GHA" target="SEN">
      <data key="d0">6361500</data>
    </edge>
    <edge source="GHA" target="TGO">
      <data key="d0">29551</data>
    </edge>
    <edge source="GHA" target="USA">
      <data key="d0">57609</data>
    </edge>
    <edge source="GHA" target="BFA">
      <data key="d0">96369</data>
    </edge>
    <edge source="HKG" target="AUS">
      <data key="d0">33871</data>
    </edge>
    <edge source="HKG" target="CAN">
      <data key="d0">11649</data>
    </edge>
    <edge source="HKG" target="CHN">
      <data key="d0">16207729</data>
    </edge>
    <edge source="HKG" target="KOR">
      <data key="d0">44680</data>
    </edge>
    <edge source="HKG" target="MYS">
      <data key="d0">40497</data>
    </edge>
    <edge source="HKG" target="NLD">
      <data key="d0">41015</data>
    </edge>
    <edge source="HKG" target="PHL">
      <data key="d0">33556</data>
    </edge>
    <edge source="HKG" target="SGP">
      <data key="d0">550582</data>
    </edge>
    <edge source="HKG" target="VNM">
      <data key="d0">543088</data>
    </edge>
    <edge source="HKG" target="THA">
      <data key="d0">22463</data>
    </edge>
    <edge source="HKG" target="ARE">
      <data key="d0">10217</data>
    </edge>
    <edge source="IDN" target="DZA">
      <data key="d0">12685616</data>
    </edge>
    <edge source="IDN" target="AUS">
      <data key="d0">1334453</data>
    </edge>
    <edge source="IDN" target="KHM">
      <data key="d0">169515</data>
    </edge>
    <edge source="IDN" target="CMR">
      <data key="d0">373882</data>
    </edge>
    <edge source="IDN" target="LKA">
      <data key="d0">3773683</data>
    </edge>
    <edge source="IDN" target="CHN">
      <data key="d0">17356</data>
    </edge>
    <edge source="IDN" target="CZE">
      <data key="d0">160788</data>
    </edge>
    <edge source="IDN" target="BEN">
      <data key="d0">259450</data>
    </edge>
    <edge source="IDN" target="EST">
      <data key="d0">40369</data>
    </edge>
    <edge source="IDN" target="GHA">
      <data key="d0">101749</data>
    </edge>
    <edge source="IDN" target="HKG">
      <data key="d0">5458007</data>
    </edge>
    <edge source="IDN" target="JPN">
      <data key="d0">209659</data>
    </edge>
    <edge source="IDN" target="KOR">
      <data key="d0">35469</data>
    </edge>
    <edge source="IDN" target="LBN">
      <data key="d0">54378</data>
    </edge>
    <edge source="IDN" target="MDG">
      <data key="d0">20355</data>
    </edge>
    <edge source="IDN" target="MYS">
      <data key="d0">17592421</data>
    </edge>
    <edge source="IDN" target="NZL">
      <data key="d0">414296</data>
    </edge>
    <edge source="IDN" target="PAK">
      <data key="d0">1108319</data>
    </edge>
    <edge source="IDN" target="PHL">
      <data key="d0">4745133</data>
    </edge>
    <edge source="IDN" target="PRT">
      <data key="d0">126727</data>
    </edge>
    <edge source="IDN" target="SAU">
      <data key="d0">132168</data>
    </edge>
    <edge source="IDN" target="SGP">
      <data key="d0">8139273</data>
    </edge>
    <edge source="IDN" target="VNM">
      <data key="d0">17538</data>
    </edge>
    <edge source="IDN" target="THA">
      <data key="d0">1578539</data>
    </edge>
    <edge source="IDN" target="TGO">
      <data key="d0">181976</data>
    </edge>
    <edge source="IDN" target="ARE">
      <data key="d0">64566</data>
    </edge>
    <edge source="IDN" target="EGY">
      <data key="d0">569075</data>
    </edge>
    <edge source="IDN" target="USA">
      <data key="d0">713750</data>
    </edge>
    <edge source="ISR" target="ARG">
      <data key="d0">28000</data>
    </edge>
    <edge source="ISR" target="AUS">
      <data key="d0">134000</data>
    </edge>
    <edge source="ISR" target="AUT">
      <data key="d0">72000</data>
    </edge>
    <edge source="ISR" target="BEL">
      <data key="d0">854000</data>
    </edge>
    <edge source="ISR" target="CAN">
      <data key="d0">258000</data>
    </edge>
    <edge source="ISR" target="DNK">
      <data key="d0">33000</data>
    </edge>
    <edge source="ISR" target="FRA">
      <data key="d0">546000</data>
    </edge>
    <edge source="ISR" target="DEU">
      <data key="d0">737000</data>
    </edge>
    <edge source="ISR" target="GRC">
      <data key="d0">167000</data>
    </edge>
    <edge source="ISR" target="HKG">
      <data key="d0">33000</data>
    </edge>
    <edge source="ISR" target="HUN">
      <data key="d0">46000</data>
    </edge>
    <edge source="ISR" target="ITA">
      <data key="d0">497000</data>
    </edge>
    <edge source="ISR" target="NLD">
      <data key="d0">3423000</data>
    </edge>
    <edge source="ISR" target="SGP">
      <data key="d0">203000</data>
    </edge>
    <edge source="ISR" target="ZAF">
      <data key="d0">747000</data>
    </edge>
    <edge source="ISR" target="ESP">
      <data key="d0">252000</data>
    </edge>
    <edge source="ISR" target="TUR">
      <data key="d0">1793000</data>
    </edge>
    <edge source="ISR" target="EGY">
      <data key="d0">843000</data>
    </edge>
    <edge source="ISR" target="GBR">
      <data key="d0">555000</data>
    </edge>
    <edge source="ISR" target="USA">
      <data key="d0">13013000</data>
    </edge>
    <edge source="CIV" target="BEN">
      <data key="d0">15915</data>
    </edge>
    <edge source="CIV" target="BFA">
      <data key="d0">10633341</data>
    </edge>
    <edge source="JAM" target="CAN">
      <data key="d0">159089</data>
    </edge>
    <edge source="JAM" target="FRA">
      <data key="d0">20941</data>
    </edge>
    <edge source="JAM" target="GBR">
      <data key="d0">30688</data>
    </edge>
    <edge source="JAM" target="USA">
      <data key="d0">2747010</data>
    </edge>
    <edge source="JPN" target="AUS">
      <data key="d0">253897</data>
    </edge>
    <edge source="JPN" target="BEL">
      <data key="d0">12082</data>
    </edge>
    <edge source="JPN" target="CAN">
      <data key="d0">135235</data>
    </edge>
    <edge source="JPN" target="CHN">
      <data key="d0">2885058</data>
    </edge>
    <edge source="JPN" target="FRA">
      <data key="d0">14247</data>
    </edge>
    <edge source="JPN" target="DEU">
      <data key="d0">13068</data>
    </edge>
    <edge source="JPN" target="HKG">
      <data key="d0">38443477</data>
    </edge>
    <edge source="JPN" target="IDN">
      <data key="d0">55005</data>
    </edge>
    <edge source="JPN" target="ITA">
      <data key="d0">44950</data>
    </edge>
    <edge source="JPN" target="KOR">
      <data key="d0">1323996</data>
    </edge>
    <edge source="JPN" target="MYS">
      <data key="d0">235287</data>
    </edge>
    <edge source="JPN" target="NLD">
      <data key="d0">80562</data>
    </edge>
    <edge source="JPN" target="NZL">
      <data key="d0">80337</data>
    </edge>
    <edge source="JPN" target="PHL">
      <data key="d0">61319</data>
    </edge>
    <edge source="JPN" target="PRT">
      <data key="d0">10495</data>
    </edge>
    <edge source="JPN" target="SGP">
      <data key="d0">2350164</data>
    </edge>
    <edge source="JPN" target="VNM">
      <data key="d0">186799</data>
    </edge>
    <edge source="JPN" target="CHE">
      <data key="d0">21676</data>
    </edge>
    <edge source="JPN" target="THA">
      <data key="d0">717984</data>
    </edge>
    <edge source="JPN" target="GBR">
      <data key="d0">14579</data>
    </edge>
    <edge source="JPN" target="USA">
      <data key="d0">1149450</data>
    </edge>
    <edge source="JOR" target="DZA">
      <data key="d0">1035680</data>
    </edge>
    <edge source="JOR" target="CAN">
      <data key="d0">15672</data>
    </edge>
    <edge source="JOR" target="ETH">
      <data key="d0">21987</data>
    </edge>
    <edge source="JOR" target="FRA">
      <data key="d0">140845</data>
    </edge>
    <edge source="JOR" target="PSE">
      <data key="d0">51141</data>
    </edge>
    <edge source="JOR" target="HUN">
      <data key="d0">41151</data>
    </edge>
    <edge source="JOR" target="LBN">
      <data key="d0">315003</data>
    </edge>
    <edge source="JOR" target="OMN">
      <data key="d0">2424816</data>
    </edge>
    <edge source="JOR" target="NZL">
      <data key="d0">215696</data>
    </edge>
    <edge source="JOR" target="PAK">
      <data key="d0">129110</data>
    </edge>
    <edge source="JOR" target="SAU">
      <data key="d0">2887024</data>
    </edge>
    <edge source="JOR" target="ARE">
      <data key="d0">1107191</data>
    </edge>
    <edge source="JOR" target="TUN">
      <data key="d0">169883</data>
    </edge>
    <edge source="JOR" target="TUR">
      <data key="d0">11259</data>
    </edge>
    <edge source="JOR" target="EGY">
      <data key="d0">40244</data>
    </edge>
    <edge source="JOR" target="USA">
      <data key="d0">296665</data>
    </edge>
    <edge source="KOR" target="ARG">
      <data key="d0">201684</data>
    </edge>
    <edge source="KOR" target="AUS">
      <data key="d0">3249636</data>
    </edge>
    <edge source="KOR" target="BEL">
      <data key="d0">19968</data>
    </edge>
    <edge source="KOR" target="BRA">
      <data key="d0">750951</data>
    </edge>
    <edge source="KOR" target="CAN">
      <data key="d0">1727412</data>
    </edge>
    <edge source="KOR" target="CHN">
      <data key="d0">8943887</data>
    </edge>
    <edge source="KOR" target="DEU">
      <data key="d0">47662</data>
    </edge>
    <edge source="KOR" target="HKG">
      <data key="d0">584088</data>
    </edge>
    <edge source="KOR" target="IDN">
      <data key="d0">418539</data>
    </edge>
    <edge source="KOR" target="JPN">
      <data key="d0">11622554</data>
    </edge>
    <edge source="KOR" target="KAZ">
      <data key="d0">54336</data>
    </edge>
    <edge source="KOR" target="MYS">
      <data key="d0">117080</data>
    </edge>
    <edge source="KOR" target="NLD">
      <data key="d0">13012</data>
    </edge>
    <edge source="KOR" target="NZL">
      <data key="d0">436716</data>
    </edge>
    <edge source="KOR" target="PHL">
      <data key="d0">863706</data>
    </edge>
    <edge source="KOR" target="RUS">
      <data key="d0">95426</data>
    </edge>
    <edge source="KOR" target="SAU">
      <data key="d0">116116</data>
    </edge>
    <edge source="KOR" target="SGP">
      <data key="d0">175808</data>
    </edge>
    <edge source="KOR" target="VNM">
      <data key="d0">1348849</data>
    </edge>
    <edge source="KOR" target="ESP">
      <data key="d0">42928</data>
    </edge>
    <edge source="KOR" target="THA">
      <data key="d0">67502</data>
    </edge>
    <edge source="KOR" target="ARE">
      <data key="d0">104989</data>
    </edge>
    <edge source="KOR" target="GBR">
      <data key="d0">15714</data>
    </edge>
    <edge source="KOR" target="USA">
      <data key="d0">9358402</data>
    </edge>
    <edge source="LBN" target="DZA">
      <data key="d0">62357</data>
    </edge>
    <edge source="LBN" target="BEL">
      <data key="d0">10016</data>
    </edge>
    <edge source="LBN" target="CMR">
      <data key="d0">14367</data>
    </edge>
    <edge source="LBN" target="CAN">
      <data key="d0">17828</data>
    </edge>
    <edge source="LBN" target="CAF">
      <data key="d0">76155</data>
    </edge>
    <edge source="LBN" target="COL">
      <data key="d0">10160</data>
    </edge>
    <edge source="LBN" target="BEN">
      <data key="d0">12893</data>
    </edge>
    <edge source="LBN" target="GMB">
      <data key="d0">20473</data>
    </edge>
    <edge source="LBN" target="DEU">
      <data key="d0">177292</data>
    </edge>
    <edge source="LBN" target="GHA">
      <data key="d0">47553</data>
    </edge>
    <edge source="LBN" target="CIV">
      <data key="d0">449563</data>
    </edge>
    <edge source="LBN" target="JOR">
      <data key="d0">43800</data>
    </edge>
    <edge source="LBN" target="MDG">
      <data key="d0">30619</data>
    </edge>
    <edge source="LBN" target="MOZ">
      <data key="d0">18124</data>
    </edge>
    <edge source="LBN" target="OMN">
      <data key="d0">64248</data>
    </edge>
    <edge source="LBN" target="NER">
      <data key="d0">39047</data>
    </edge>
    <edge source="LBN" target="PRY">
      <data key="d0">27533</data>
    </edge>
    <edge source="LBN" target="SAU">
      <data key="d0">436981</data>
    </edge>
    <edge source="LBN" target="SEN">
      <data key="d0">37711</data>
    </edge>
    <edge source="LBN" target="TGO">
      <data key="d0">16940</data>
    </edge>
    <edge source="LBN" target="ARE">
      <data key="d0">114224</data>
    </edge>
    <edge source="LBN" target="EGY">
      <data key="d0">93109</data>
    </edge>
    <edge source="LBN" target="GBR">
      <data key="d0">27347</data>
    </edge>
    <edge source="LBN" target="USA">
      <data key="d0">632716</data>
    </edge>
    <edge source="LBN" target="BFA">
      <data key="d0">33473</data>
    </edge>
    <edge source="MWI" target="MOZ">
      <data key="d0">132317</data>
    </edge>
    <edge source="MWI" target="ZWE">
      <data key="d0">67370</data>
    </edge>
    <edge source="MWI" target="TZA">
      <data key="d0">73963</data>
    </edge>
    <edge source="MYS" target="DZA">
      <data key="d0">8691950</data>
    </edge>
    <edge source="MYS" target="AUS">
      <data key="d0">712751</data>
    </edge>
    <edge source="MYS" target="KHM">
      <data key="d0">88635</data>
    </edge>
    <edge source="MYS" target="CMR">
      <data key="d0">2232535</data>
    </edge>
    <edge source="MYS" target="CAN">
      <data key="d0">13684</data>
    </edge>
    <edge source="MYS" target="LKA">
      <data key="d0">27550</data>
    </edge>
    <edge source="MYS" target="CHN">
      <data key="d0">282459</data>
    </edge>
    <edge source="MYS" target="BEN">
      <data key="d0">504119</data>
    </edge>
    <edge source="MYS" target="FRA">
      <data key="d0">69882</data>
    </edge>
    <edge source="MYS" target="GEO">
      <data key="d0">42955</data>
    </edge>
    <edge source="MYS" target="GMB">
      <data key="d0">820622</data>
    </edge>
    <edge source="MYS" target="GHA">
      <data key="d0">1469940</data>
    </edge>
    <edge source="MYS" target="HKG">
      <data key="d0">8028426</data>
    </edge>
    <edge source="MYS" target="IDN">
      <data key="d0">8357517</data>
    </edge>
    <edge source="MYS" target="CIV">
      <data key="d0">1300595</data>
    </edge>
    <edge source="MYS" target="JPN">
      <data key="d0">24503</data>
    </edge>
    <edge source="MYS" target="JOR">
      <data key="d0">249066</data>
    </edge>
    <edge source="MYS" target="KOR">
      <data key="d0">537189</data>
    </edge>
    <edge source="MYS" target="LBN">
      <data key="d0">1533473</data>
    </edge>
    <edge source="MYS" target="MDG">
      <data key="d0">238676</data>
    </edge>
    <edge source="MYS" target="MWI">
      <data key="d0">27749</data>
    </edge>
    <edge source="MYS" target="MRT">
      <data key="d0">103976</data>
    </edge>
    <edge source="MYS" target="MUS">
      <data key="d0">581256</data>
    </edge>
    <edge source="MYS" target="MOZ">
      <data key="d0">831193</data>
    </edge>
    <edge source="MYS" target="OMN">
      <data key="d0">160150</data>
    </edge>
    <edge source="MYS" target="NZL">
      <data key="d0">59177</data>
    </edge>
    <edge source="MYS" target="PAK">
      <data key="d0">748364</data>
    </edge>
    <edge source="MYS" target="PAN">
      <data key="d0">27221</data>
    </edge>
    <edge source="MYS" target="PHL">
      <data key="d0">11797289</data>
    </edge>
    <edge source="MYS" target="RUS">
      <data key="d0">71449</data>
    </edge>
    <edge source="MYS" target="SAU">
      <data key="d0">4864526</data>
    </edge>
    <edge source="MYS" target="SEN">
      <data key="d0">215147</data>
    </edge>
    <edge source="MYS" target="IND">
      <data key="d0">241219</data>
    </edge>
    <edge source="MYS" target="SGP">
      <data key="d0">148168464</data>
    </edge>
    <edge source="MYS" target="VNM">
      <data key="d0">4263343</data>
    </edge>
    <edge source="MYS" target="ZAF">
      <data key="d0">82205</data>
    </edge>
    <edge source="MYS" target="THA">
      <data key="d0">4922651</data>
    </edge>
    <edge source="MYS" target="TGO">
      <data key="d0">619302</data>
    </edge>
    <edge source="MYS" target="ARE">
      <data key="d0">9224994</data>
    </edge>
    <edge source="MYS" target="UGA">
      <data key="d0">14548</data>
    </edge>
    <edge source="MYS" target="EGY">
      <data key="d0">124035</data>
    </edge>
    <edge source="MYS" target="GBR">
      <data key="d0">348338</data>
    </edge>
    <edge source="MYS" target="TZA">
      <data key="d0">21086</data>
    </edge>
    <edge source="MYS" target="USA">
      <data key="d0">27813</data>
    </edge>
    <edge source="MUS" target="FRA">
      <data key="d0">27492</data>
    </edge>
    <edge source="MUS" target="MDG">
      <data key="d0">1204712</data>
    </edge>
    <edge source="MUS" target="SGP">
      <data key="d0">15788</data>
    </edge>
    <edge source="MUS" target="ARE">
      <data key="d0">11184</data>
    </edge>
    <edge source="MEX" target="CHL">
      <data key="d0">46390</data>
    </edge>
    <edge source="MEX" target="COL">
      <data key="d0">119408</data>
    </edge>
    <edge source="MEX" target="CRI">
      <data key="d0">220769</data>
    </edge>
    <edge source="MEX" target="ECU">
      <data key="d0">157960</data>
    </edge>
    <edge source="MEX" target="SLV">
      <data key="d0">573086</data>
    </edge>
    <edge source="MEX" target="FRA">
      <data key="d0">49922</data>
    </edge>
    <edge source="MEX" target="GMB">
      <data key="d0">59405</data>
    </edge>
    <edge source="MEX" target="DEU">
      <data key="d0">2106005</data>
    </edge>
    <edge source="MEX" target="GTM">
      <data key="d0">7376882</data>
    </edge>
    <edge source="MEX" target="HND">
      <data key="d0">831924</data>
    </edge>
    <edge source="MEX" target="IRL">
      <data key="d0">14711</data>
    </edge>
    <edge source="MEX" target="JPN">
      <data key="d0">4945581</data>
    </edge>
    <edge source="MEX" target="NIC">
      <data key="d0">398867</data>
    </edge>
    <edge source="MEX" target="PAN">
      <data key="d0">29175</data>
    </edge>
    <edge source="MEX" target="PER">
      <data key="d0">261263</data>
    </edge>
    <edge source="MEX" target="RUS">
      <data key="d0">381104</data>
    </edge>
    <edge source="MEX" target="ZAF">
      <data key="d0">27300</data>
    </edge>
    <edge source="MEX" target="THA">
      <data key="d0">11553</data>
    </edge>
    <edge source="MEX" target="ARE">
      <data key="d0">105924</data>
    </edge>
    <edge source="MEX" target="USA">
      <data key="d0">66697679</data>
    </edge>
    <edge source="MAR" target="AUS">
      <data key="d0">515441</data>
    </edge>
    <edge source="MAR" target="CMR">
      <data key="d0">637824</data>
    </edge>
    <edge source="MAR" target="CAF">
      <data key="d0">61071</data>
    </edge>
    <edge source="MAR" target="BEN">
      <data key="d0">231841</data>
    </edge>
    <edge source="MAR" target="ECU">
      <data key="d0">59606</data>
    </edge>
    <edge source="MAR" target="FRA">
      <data key="d0">119272</data>
    </edge>
    <edge source="MAR" target="GMB">
      <data key="d0">271937</data>
    </edge>
    <edge source="MAR" target="GHA">
      <data key="d0">625630</data>
    </edge>
    <edge source="MAR" target="CIV">
      <data key="d0">513078</data>
    </edge>
    <edge source="MAR" target="JOR">
      <data key="d0">23339965</data>
    </edge>
    <edge source="MAR" target="LBN">
      <data key="d0">24043350</data>
    </edge>
    <edge source="MAR" target="MRT">
      <data key="d0">455718</data>
    </edge>
    <edge source="MAR" target="MUS">
      <data key="d0">433021</data>
    </edge>
    <edge source="MAR" target="OMN">
      <data key="d0">654110</data>
    </edge>
    <edge source="MAR" target="NER">
      <data key="d0">55732</data>
    </edge>
    <edge source="MAR" target="PAK">
      <data key="d0">69112</data>
    </edge>
    <edge source="MAR" target="SAU">
      <data key="d0">4321359</data>
    </edge>
    <edge source="MAR" target="SEN">
      <data key="d0">2380888</data>
    </edge>
    <edge source="MAR" target="ZAF">
      <data key="d0">1178932</data>
    </edge>
    <edge source="MAR" target="TGO">
      <data key="d0">360370</data>
    </edge>
    <edge source="MAR" target="ARE">
      <data key="d0">5949925</data>
    </edge>
    <edge source="MAR" target="EGY">
      <data key="d0">100599</data>
    </edge>
    <edge source="MAR" target="BFA">
      <data key="d0">218653</data>
    </edge>
    <edge source="MOZ" target="ZAF">
      <data key="d0">80955</data>
    </edge>
    <edge source="OMN" target="DZA">
      <data key="d0">103875</data>
    </edge>
    <edge source="OMN" target="AUT">
      <data key="d0">134851</data>
    </edge>
    <edge source="OMN" target="CHL">
      <data key="d0">17782</data>
    </edge>
    <edge source="OMN" target="JPN">
      <data key="d0">259865</data>
    </edge>
    <edge source="OMN" target="JOR">
      <data key="d0">887790</data>
    </edge>
    <edge source="OMN" target="MAR">
      <data key="d0">356801</data>
    </edge>
    <edge source="OMN" target="PAK">
      <data key="d0">131548</data>
    </edge>
    <edge source="OMN" target="SAU">
      <data key="d0">34505234</data>
    </edge>
    <edge source="OMN" target="SGP">
      <data key="d0">107831</data>
    </edge>
    <edge source="OMN" target="ARE">
      <data key="d0">42969375</data>
    </edge>
    <edge source="OMN" target="TUR">
      <data key="d0">192788</data>
    </edge>
    <edge source="OMN" target="UKR">
      <data key="d0">85912</data>
    </edge>
    <edge source="OMN" target="EGY">
      <data key="d0">187066</data>
    </edge>
    <edge source="OMN" target="TZA">
      <data key="d0">241027</data>
    </edge>
    <edge source="OMN" target="USA">
      <data key="d0">14843</data>
    </edge>
    <edge source="NAM" target="BWA">
      <data key="d0">16854</data>
    </edge>
    <edge source="NAM" target="DNK">
      <data key="d0">21809</data>
    </edge>
    <edge source="NAM" target="DEU">
      <data key="d0">16700</data>
    </edge>
    <edge source="NAM" target="LTU">
      <data key="d0">29405</data>
    </edge>
    <edge source="NAM" target="NOR">
      <data key="d0">11788</data>
    </edge>
    <edge source="NAM" target="ZAF">
      <data key="d0">52443</data>
    </edge>
    <edge source="NAM" target="ESP">
      <data key="d0">10477</data>
    </edge>
    <edge source="NAM" target="GBR">
      <data key="d0">20350</data>
    </edge>
    <edge source="NLD" target="ALB">
      <data key="d0">340449</data>
    </edge>
    <edge source="NLD" target="DZA">
      <data key="d0">78102330</data>
    </edge>
    <edge source="NLD" target="AZE">
      <data key="d0">892981</data>
    </edge>
    <edge source="NLD" target="ARG">
      <data key="d0">749267</data>
    </edge>
    <edge source="NLD" target="AUS">
      <data key="d0">13082168</data>
    </edge>
    <edge source="NLD" target="AUT">
      <data key="d0">43329101</data>
    </edge>
    <edge source="NLD" target="ARM">
      <data key="d0">103251</data>
    </edge>
    <edge source="NLD" target="BEL">
      <data key="d0">789699170</data>
    </edge>
    <edge source="NLD" target="BOL">
      <data key="d0">283242</data>
    </edge>
    <edge source="NLD" target="BRA">
      <data key="d0">4918371</data>
    </edge>
    <edge source="NLD" target="BGR">
      <data key="d0">4243054</data>
    </edge>
    <edge source="NLD" target="BDI">
      <data key="d0">41858</data>
    </edge>
    <edge source="NLD" target="BLR">
      <data key="d0">703222</data>
    </edge>
    <edge source="NLD" target="CMR">
      <data key="d0">8087057</data>
    </edge>
    <edge source="NLD" target="CAN">
      <data key="d0">12556147</data>
    </edge>
    <edge source="NLD" target="CAF">
      <data key="d0">431142</data>
    </edge>
    <edge source="NLD" target="LKA">
      <data key="d0">238593</data>
    </edge>
    <edge source="NLD" target="CHL">
      <data key="d0">620901</data>
    </edge>
    <edge source="NLD" target="CHN">
      <data key="d0">40097627</data>
    </edge>
    <edge source="NLD" target="COL">
      <data key="d0">495325</data>
    </edge>
    <edge source="NLD" target="CRI">
      <data key="d0">802287</data>
    </edge>
    <edge source="NLD" target="HRV">
      <data key="d0">3150548</data>
    </edge>
    <edge source="NLD" target="CZE">
      <data key="d0">11778974</data>
    </edge>
    <edge source="NLD" target="BEN">
      <data key="d0">4759308</data>
    </edge>
    <edge source="NLD" target="DNK">
      <data key="d0">87184224</data>
    </edge>
    <edge source="NLD" target="SLV">
      <data key="d0">682293</data>
    </edge>
    <edge source="NLD" target="ETH">
      <data key="d0">1301799</data>
    </edge>
    <edge source="NLD" target="EST">
      <data key="d0">3368212</data>
    </edge>
    <edge source="NLD" target="FIN">
      <data key="d0">16845245</data>
    </edge>
    <edge source="NLD" target="FRA">
      <data key="d0">567641364</data>
    </edge>
    <edge source="NLD" target="GEO">
      <data key="d0">392074</data>
    </edge>
    <edge source="NLD" target="GMB">
      <data key="d0">2925907</data>
    </edge>
    <edge source="NLD" target="PSE">
      <data key="d0">106041</data>
    </edge>
    <edge source="NLD" target="DEU">
      <data key="d0">2168493568</data>
    </edge>
    <edge source="NLD" target="GHA">
      <data key="d0">4616990</data>
    </edge>
    <edge source="NLD" target="GRC">
      <data key="d0">256776620</data>
    </edge>
    <edge source="NLD" target="GTM">
      <data key="d0">1098087</data>
    </edge>
    <edge source="NLD" target="HND">
      <data key="d0">53021</data>
    </edge>
    <edge source="NLD" target="HKG">
      <data key="d0">33786765</data>
    </edge>
    <edge source="NLD" target="HUN">
      <data key="d0">16998726</data>
    </edge>
    <edge source="NLD" target="IDN">
      <data key="d0">54409039</data>
    </edge>
    <edge source="NLD" target="IRL">
      <data key="d0">31508268</data>
    </edge>
    <edge source="NLD" target="ISR">
      <data key="d0">9060964</data>
    </edge>
    <edge source="NLD" target="ITA">
      <data key="d0">163012244</data>
    </edge>
    <edge source="NLD" target="CIV">
      <data key="d0">18654926</data>
    </edge>
    <edge source="NLD" target="JAM">
      <data key="d0">256732</data>
    </edge>
    <edge source="NLD" target="JPN">
      <data key="d0">80145024</data>
    </edge>
    <edge source="NLD" target="KAZ">
      <data key="d0">699037</data>
    </edge>
    <edge source="NLD" target="JOR">
      <data key="d0">9766977</data>
    </edge>
    <edge source="NLD" target="KOR">
      <data key="d0">35057867</data>
    </edge>
    <edge source="NLD" target="LBN">
      <data key="d0">34962988</data>
    </edge>
    <edge source="NLD" target="LVA">
      <data key="d0">1208315</data>
    </edge>
    <edge source="NLD" target="LTU">
      <data key="d0">1137155</data>
    </edge>
    <edge source="NLD" target="MDG">
      <data key="d0">319520</data>
    </edge>
    <edge source="NLD" target="MWI">
      <data key="d0">930653</data>
    </edge>
    <edge source="NLD" target="MYS">
      <data key="d0">10771581</data>
    </edge>
    <edge source="NLD" target="MRT">
      <data key="d0">1518067</data>
    </edge>
    <edge source="NLD" target="MUS">
      <data key="d0">577647</data>
    </edge>
    <edge source="NLD" target="MEX">
      <data key="d0">18921425</data>
    </edge>
    <edge source="NLD" target="MDA">
      <data key="d0">256732</data>
    </edge>
    <edge source="NLD" target="MAR">
      <data key="d0">23972348</data>
    </edge>
    <edge source="NLD" target="MOZ">
      <data key="d0">1850145</data>
    </edge>
    <edge source="NLD" target="OMN">
      <data key="d0">11589216</data>
    </edge>
    <edge source="NLD" target="NZL">
      <data key="d0">1727360</data>
    </edge>
    <edge source="NLD" target="NER">
      <data key="d0">3877490</data>
    </edge>
    <edge source="NLD" target="NOR">
      <data key="d0">2955208</data>
    </edge>
    <edge source="NLD" target="PAK">
      <data key="d0">1088320</data>
    </edge>
    <edge source="NLD" target="PAN">
      <data key="d0">752057</data>
    </edge>
    <edge source="NLD" target="PER">
      <data key="d0">1187385</data>
    </edge>
    <edge source="NLD" target="PHL">
      <data key="d0">12941245</data>
    </edge>
    <edge source="NLD" target="POL">
      <data key="d0">39780898</data>
    </edge>
    <edge source="NLD" target="PRT">
      <data key="d0">32433341</data>
    </edge>
    <edge source="NLD" target="ROU">
      <data key="d0">6423880</data>
    </edge>
    <edge source="NLD" target="RUS">
      <data key="d0">114686636</data>
    </edge>
    <edge source="NLD" target="SAU">
      <data key="d0">154192664</data>
    </edge>
    <edge source="NLD" target="SEN">
      <data key="d0">8374485</data>
    </edge>
    <edge source="NLD" target="SRB">
      <data key="d0">1132969</data>
    </edge>
    <edge source="NLD" target="IND">
      <data key="d0">1152503</data>
    </edge>
    <edge source="NLD" target="SGP">
      <data key="d0">23352842</data>
    </edge>
    <edge source="NLD" target="SVK">
      <data key="d0">1509696</data>
    </edge>
    <edge source="NLD" target="VNM">
      <data key="d0">14284902</data>
    </edge>
    <edge source="NLD" target="SVN">
      <data key="d0">4349095</data>
    </edge>
    <edge source="NLD" target="ZAF">
      <data key="d0">6926182</data>
    </edge>
    <edge source="NLD" target="ZWE">
      <data key="d0">283242</data>
    </edge>
    <edge source="NLD" target="ESP">
      <data key="d0">195504186</data>
    </edge>
    <edge source="NLD" target="SWE">
      <data key="d0">85673133</data>
    </edge>
    <edge source="NLD" target="CHE">
      <data key="d0">55364808</data>
    </edge>
    <edge source="NLD" target="THA">
      <data key="d0">18470749</data>
    </edge>
    <edge source="NLD" target="TGO">
      <data key="d0">6020644</data>
    </edge>
    <edge source="NLD" target="ARE">
      <data key="d0">120405899</data>
    </edge>
    <edge source="NLD" target="TUN">
      <data key="d0">3283100</data>
    </edge>
    <edge source="NLD" target="TUR">
      <data key="d0">12648235</data>
    </edge>
    <edge source="NLD" target="UGA">
      <data key="d0">319520</data>
    </edge>
    <edge source="NLD" target="UKR">
      <data key="d0">6843860</data>
    </edge>
    <edge source="NLD" target="MKD">
      <data key="d0">168829</data>
    </edge>
    <edge source="NLD" target="EGY">
      <data key="d0">38684206</data>
    </edge>
    <edge source="NLD" target="GBR">
      <data key="d0">297560726</data>
    </edge>
    <edge source="NLD" target="TZA">
      <data key="d0">3460300</data>
    </edge>
    <edge source="NLD" target="USA">
      <data key="d0">63753246</data>
    </edge>
    <edge source="NLD" target="BFA">
      <data key="d0">3189616</data>
    </edge>
    <edge source="NLD" target="URY">
      <data key="d0">13953</data>
    </edge>
    <edge source="PAK" target="CAN">
      <data key="d0">12456</data>
    </edge>
    <edge source="PAK" target="HKG">
      <data key="d0">27315</data>
    </edge>
    <edge source="PAK" target="IDN">
      <data key="d0">86560</data>
    </edge>
    <edge source="PAK" target="MWI">
      <data key="d0">24793</data>
    </edge>
    <edge source="PAK" target="OMN">
      <data key="d0">169655</data>
    </edge>
    <edge source="PAK" target="SAU">
      <data key="d0">134788</data>
    </edge>
    <edge source="PAK" target="ARE">
      <data key="d0">222878</data>
    </edge>
    <edge source="PAK" target="GBR">
      <data key="d0">26603</data>
    </edge>
    <edge source="PAK" target="USA">
      <data key="d0">67498</data>
    </edge>
    <edge source="PRY" target="BOL">
      <data key="d0">1373508</data>
    </edge>
    <edge source="PRY" target="BRA">
      <data key="d0">1860725</data>
    </edge>
    <edge source="PRY" target="MAR">
      <data key="d0">368000</data>
    </edge>
    <edge source="PRY" target="EGY">
      <data key="d0">52500</data>
    </edge>
    <edge source="PER" target="BOL">
      <data key="d0">3613606</data>
    </edge>
    <edge source="PER" target="BRA">
      <data key="d0">260729</data>
    </edge>
    <edge source="PER" target="CAN">
      <data key="d0">104188</data>
    </edge>
    <edge source="PER" target="CHL">
      <data key="d0">1805200</data>
    </edge>
    <edge source="PER" target="COL">
      <data key="d0">286252</data>
    </edge>
    <edge source="PER" target="BEN">
      <data key="d0">118970</data>
    </edge>
    <edge source="PER" target="ECU">
      <data key="d0">11278640</data>
    </edge>
    <edge source="PER" target="GMB">
      <data key="d0">958784</data>
    </edge>
    <edge source="PER" target="GHA">
      <data key="d0">203370</data>
    </edge>
    <edge source="PER" target="HKG">
      <data key="d0">20902</data>
    </edge>
    <edge source="PER" target="CIV">
      <data key="d0">62667</data>
    </edge>
    <edge source="PER" target="JAM">
      <data key="d0">72398</data>
    </edge>
    <edge source="PER" target="JPN">
      <data key="d0">60706</data>
    </edge>
    <edge source="PER" target="MRT">
      <data key="d0">645156</data>
    </edge>
    <edge source="PER" target="OMN">
      <data key="d0">22542</data>
    </edge>
    <edge source="PER" target="NLD">
      <data key="d0">12050</data>
    </edge>
    <edge source="PER" target="PAN">
      <data key="d0">313335</data>
    </edge>
    <edge source="PER" target="SAU">
      <data key="d0">88073</data>
    </edge>
    <edge source="PER" target="SEN">
      <data key="d0">400833</data>
    </edge>
    <edge source="PER" target="TGO">
      <data key="d0">144535</data>
    </edge>
    <edge source="PER" target="ARE">
      <data key="d0">71413</data>
    </edge>
    <edge source="PER" target="USA">
      <data key="d0">1719397</data>
    </edge>
    <edge source="PHL" target="DZA">
      <data key="d0">44126</data>
    </edge>
    <edge source="PHL" target="AUS">
      <data key="d0">1175585</data>
    </edge>
    <edge source="PHL" target="KHM">
      <data key="d0">299239</data>
    </edge>
    <edge source="PHL" target="CAN">
      <data key="d0">570395</data>
    </edge>
    <edge source="PHL" target="LKA">
      <data key="d0">1573950</data>
    </edge>
    <edge source="PHL" target="CHN">
      <data key="d0">69403</data>
    </edge>
    <edge source="PHL" target="HKG">
      <data key="d0">1633285</data>
    </edge>
    <edge source="PHL" target="IDN">
      <data key="d0">23069865</data>
    </edge>
    <edge source="PHL" target="IRL">
      <data key="d0">57343</data>
    </edge>
    <edge source="PHL" target="JPN">
      <data key="d0">271877</data>
    </edge>
    <edge source="PHL" target="KAZ">
      <data key="d0">246694</data>
    </edge>
    <edge source="PHL" target="JOR">
      <data key="d0">504353</data>
    </edge>
    <edge source="PHL" target="KOR">
      <data key="d0">106440</data>
    </edge>
    <edge source="PHL" target="LBN">
      <data key="d0">50342</data>
    </edge>
    <edge source="PHL" target="MYS">
      <data key="d0">25524395</data>
    </edge>
    <edge source="PHL" target="NLD">
      <data key="d0">16849</data>
    </edge>
    <edge source="PHL" target="NZL">
      <data key="d0">55087</data>
    </edge>
    <edge source="PHL" target="SAU">
      <data key="d0">486422</data>
    </edge>
    <edge source="PHL" target="IND">
      <data key="d0">160540</data>
    </edge>
    <edge source="PHL" target="SGP">
      <data key="d0">1447758</data>
    </edge>
    <edge source="PHL" target="VNM">
      <data key="d0">1491626</data>
    </edge>
    <edge source="PHL" target="ZAF">
      <data key="d0">3302908</data>
    </edge>
    <edge source="PHL" target="THA">
      <data key="d0">20289911</data>
    </edge>
    <edge source="PHL" target="ARE">
      <data key="d0">1577756</data>
    </edge>
    <edge source="PHL" target="GBR">
      <data key="d0">62304</data>
    </edge>
    <edge source="PHL" target="USA">
      <data key="d0">1672706</data>
    </edge>
    <edge source="RUS" target="AZE">
      <data key="d0">21228002</data>
    </edge>
    <edge source="RUS" target="ARM">
      <data key="d0">2296997</data>
    </edge>
    <edge source="RUS" target="CAN">
      <data key="d0">64052</data>
    </edge>
    <edge source="RUS" target="CHN">
      <data key="d0">89768</data>
    </edge>
    <edge source="RUS" target="EST">
      <data key="d0">445091</data>
    </edge>
    <edge source="RUS" target="GEO">
      <data key="d0">9082582</data>
    </edge>
    <edge source="RUS" target="DEU">
      <data key="d0">27668</data>
    </edge>
    <edge source="RUS" target="GRC">
      <data key="d0">43753</data>
    </edge>
    <edge source="RUS" target="ISR">
      <data key="d0">909415</data>
    </edge>
    <edge source="RUS" target="KAZ">
      <data key="d0">144923244</data>
    </edge>
    <edge source="RUS" target="KGZ">
      <data key="d0">8405264</data>
    </edge>
    <edge source="RUS" target="LVA">
      <data key="d0">45308</data>
    </edge>
    <edge source="RUS" target="MDA">
      <data key="d0">5037604</data>
    </edge>
    <edge source="RUS" target="SVK">
      <data key="d0">68708</data>
    </edge>
    <edge source="RUS" target="UKR">
      <data key="d0">34118909</data>
    </edge>
    <edge source="RUS" target="USA">
      <data key="d0">912720</data>
    </edge>
    <edge source="SEN" target="BRA">
      <data key="d0">15794</data>
    </edge>
    <edge source="SEN" target="GMB">
      <data key="d0">2320001</data>
    </edge>
    <edge source="SEN" target="MRT">
      <data key="d0">1271767</data>
    </edge>
    <edge source="SEN" target="NER">
      <data key="d0">10237</data>
    </edge>
    <edge source="IND" target="DZA">
      <data key="d0">358816</data>
    </edge>
    <edge source="IND" target="AUS">
      <data key="d0">1808322</data>
    </edge>
    <edge source="IND" target="KHM">
      <data key="d0">80943</data>
    </edge>
    <edge source="IND" target="CMR">
      <data key="d0">10050</data>
    </edge>
    <edge source="IND" target="CAN">
      <data key="d0">68096</data>
    </edge>
    <edge source="IND" target="LKA">
      <data key="d0">1545382</data>
    </edge>
    <edge source="IND" target="CHN">
      <data key="d0">577566</data>
    </edge>
    <edge source="IND" target="DNK">
      <data key="d0">2551621</data>
    </edge>
    <edge source="IND" target="FRA">
      <data key="d0">62999</data>
    </edge>
    <edge source="IND" target="GMB">
      <data key="d0">350505</data>
    </edge>
    <edge source="IND" target="DEU">
      <data key="d0">6046640</data>
    </edge>
    <edge source="IND" target="GHA">
      <data key="d0">20510</data>
    </edge>
    <edge source="IND" target="HKG">
      <data key="d0">1194418</data>
    </edge>
    <edge source="IND" target="IDN">
      <data key="d0">9798256</data>
    </edge>
    <edge source="IND" target="CIV">
      <data key="d0">47996</data>
    </edge>
    <edge source="IND" target="JPN">
      <data key="d0">9739868</data>
    </edge>
    <edge source="IND" target="JOR">
      <data key="d0">57930</data>
    </edge>
    <edge source="IND" target="KOR">
      <data key="d0">292922</data>
    </edge>
    <edge source="IND" target="LBN">
      <data key="d0">611975</data>
    </edge>
    <edge source="IND" target="MYS">
      <data key="d0">813726</data>
    </edge>
    <edge source="IND" target="MUS">
      <data key="d0">361151</data>
    </edge>
    <edge source="IND" target="MAR">
      <data key="d0">1273436</data>
    </edge>
    <edge source="IND" target="MOZ">
      <data key="d0">236458</data>
    </edge>
    <edge source="IND" target="OMN">
      <data key="d0">7222517</data>
    </edge>
    <edge source="IND" target="NLD">
      <data key="d0">1662092</data>
    </edge>
    <edge source="IND" target="NZL">
      <data key="d0">71660</data>
    </edge>
    <edge source="IND" target="PAK">
      <data key="d0">2545772</data>
    </edge>
    <edge source="IND" target="PAN">
      <data key="d0">108689</data>
    </edge>
    <edge source="IND" target="PHL">
      <data key="d0">3162682</data>
    </edge>
    <edge source="IND" target="POL">
      <data key="d0">660886</data>
    </edge>
    <edge source="IND" target="RUS">
      <data key="d0">38712</data>
    </edge>
    <edge source="IND" target="SAU">
      <data key="d0">5779651</data>
    </edge>
    <edge source="IND" target="SGP">
      <data key="d0">4377273</data>
    </edge>
    <edge source="IND" target="VNM">
      <data key="d0">1789131</data>
    </edge>
    <edge source="IND" target="ZAF">
      <data key="d0">648883</data>
    </edge>
    <edge source="IND" target="SWE">
      <data key="d0">359936</data>
    </edge>
    <edge source="IND" target="THA">
      <data key="d0">2780628</data>
    </edge>
    <edge source="IND" target="ARE">
      <data key="d0">17460248</data>
    </edge>
    <edge source="IND" target="TUR">
      <data key="d0">22037</data>
    </edge>
    <edge source="IND" target="UGA">
      <data key="d0">68940</data>
    </edge>
    <edge source="IND" target="EGY">
      <data key="d0">6224289</data>
    </edge>
    <edge source="IND" target="GBR">
      <data key="d0">49446</data>
    </edge>
    <edge source="IND" target="TZA">
      <data key="d0">62365</data>
    </edge>
    <edge source="IND" target="USA">
      <data key="d0">1925901</data>
    </edge>
    <edge source="SGP" target="AUS">
      <data key="d0">4065826</data>
    </edge>
    <edge source="SGP" target="KHM">
      <data key="d0">5028389</data>
    </edge>
    <edge source="SGP" target="CAN">
      <data key="d0">772202</data>
    </edge>
    <edge source="SGP" target="LKA">
      <data key="d0">2228583</data>
    </edge>
    <edge source="SGP" target="CHN">
      <data key="d0">7132827</data>
    </edge>
    <edge source="SGP" target="CRI">
      <data key="d0">901544</data>
    </edge>
    <edge source="SGP" target="SLV">
      <data key="d0">114816</data>
    </edge>
    <edge source="SGP" target="FRA">
      <data key="d0">71224</data>
    </edge>
    <edge source="SGP" target="DEU">
      <data key="d0">1017503</data>
    </edge>
    <edge source="SGP" target="GTM">
      <data key="d0">521826</data>
    </edge>
    <edge source="SGP" target="HND">
      <data key="d0">61764</data>
    </edge>
    <edge source="SGP" target="HKG">
      <data key="d0">2899160</data>
    </edge>
    <edge source="SGP" target="IDN">
      <data key="d0">9525388</data>
    </edge>
    <edge source="SGP" target="JPN">
      <data key="d0">70686392</data>
    </edge>
    <edge source="SGP" target="JOR">
      <data key="d0">1303468</data>
    </edge>
    <edge source="SGP" target="KOR">
      <data key="d0">1531346</data>
    </edge>
    <edge source="SGP" target="LBN">
      <data key="d0">337240</data>
    </edge>
    <edge source="SGP" target="MYS">
      <data key="d0">9210364</data>
    </edge>
    <edge source="SGP" target="MUS">
      <data key="d0">10235</data>
    </edge>
    <edge source="SGP" target="OMN">
      <data key="d0">1596916</data>
    </edge>
    <edge source="SGP" target="NZL">
      <data key="d0">1271388</data>
    </edge>
    <edge source="SGP" target="PAK">
      <data key="d0">2305056</data>
    </edge>
    <edge source="SGP" target="PHL">
      <data key="d0">9705024</data>
    </edge>
    <edge source="SGP" target="SAU">
      <data key="d0">9910404</data>
    </edge>
    <edge source="SGP" target="IND">
      <data key="d0">1007633</data>
    </edge>
    <edge source="SGP" target="VNM">
      <data key="d0">11485430</data>
    </edge>
    <edge source="SGP" target="ZAF">
      <data key="d0">11953</data>
    </edge>
    <edge source="SGP" target="THA">
      <data key="d0">2835979</data>
    </edge>
    <edge source="SGP" target="ARE">
      <data key="d0">5497246</data>
    </edge>
    <edge source="SGP" target="TUR">
      <data key="d0">2318724</data>
    </edge>
    <edge source="SGP" target="UKR">
      <data key="d0">266054</data>
    </edge>
    <edge source="SGP" target="EGY">
      <data key="d0">1363965</data>
    </edge>
    <edge source="SGP" target="GBR">
      <data key="d0">43847</data>
    </edge>
    <edge source="SGP" target="TZA">
      <data key="d0">69114</data>
    </edge>
    <edge source="SGP" target="USA">
      <data key="d0">2305127</data>
    </edge>
    <edge source="VNM" target="KHM">
      <data key="d0">11706208</data>
    </edge>
    <edge source="VNM" target="CHN">
      <data key="d0">756767</data>
    </edge>
    <edge source="VNM" target="DEU">
      <data key="d0">20591</data>
    </edge>
    <edge source="VNM" target="HKG">
      <data key="d0">3408996</data>
    </edge>
    <edge source="VNM" target="KOR">
      <data key="d0">31309</data>
    </edge>
    <edge source="VNM" target="PHL">
      <data key="d0">10187673</data>
    </edge>
    <edge source="VNM" target="POL">
      <data key="d0">19053</data>
    </edge>
    <edge source="VNM" target="SGP">
      <data key="d0">2329275</data>
    </edge>
    <edge source="VNM" target="THA">
      <data key="d0">496464</data>
    </edge>
    <edge source="ZAF" target="AUS">
      <data key="d0">44197</data>
    </edge>
    <edge source="ZAF" target="BDI">
      <data key="d0">16061</data>
    </edge>
    <edge source="ZAF" target="CMR">
      <data key="d0">75692</data>
    </edge>
    <edge source="ZAF" target="CAN">
      <data key="d0">470593</data>
    </edge>
    <edge source="ZAF" target="CHN">
      <data key="d0">146872</data>
    </edge>
    <edge source="ZAF" target="DNK">
      <data key="d0">150544</data>
    </edge>
    <edge source="ZAF" target="ETH">
      <data key="d0">10902</data>
    </edge>
    <edge source="ZAF" target="GHA">
      <data key="d0">631201</data>
    </edge>
    <edge source="ZAF" target="GRC">
      <data key="d0">204702</data>
    </edge>
    <edge source="ZAF" target="ISR">
      <data key="d0">31845</data>
    </edge>
    <edge source="ZAF" target="ITA">
      <data key="d0">47379</data>
    </edge>
    <edge source="ZAF" target="JPN">
      <data key="d0">765011</data>
    </edge>
    <edge source="ZAF" target="KOR">
      <data key="d0">700717</data>
    </edge>
    <edge source="ZAF" target="MDG">
      <data key="d0">187527</data>
    </edge>
    <edge source="ZAF" target="MWI">
      <data key="d0">3940896</data>
    </edge>
    <edge source="ZAF" target="MYS">
      <data key="d0">156667</data>
    </edge>
    <edge source="ZAF" target="MUS">
      <data key="d0">1915272</data>
    </edge>
    <edge source="ZAF" target="MOZ">
      <data key="d0">17146673</data>
    </edge>
    <edge source="ZAF" target="NLD">
      <data key="d0">419680</data>
    </edge>
    <edge source="ZAF" target="NZL">
      <data key="d0">67248</data>
    </edge>
    <edge source="ZAF" target="NOR">
      <data key="d0">13536</data>
    </edge>
    <edge source="ZAF" target="SAU">
      <data key="d0">23793</data>
    </edge>
    <edge source="ZAF" target="SGP">
      <data key="d0">18850</data>
    </edge>
    <edge source="ZAF" target="VNM">
      <data key="d0">27244</data>
    </edge>
    <edge source="ZAF" target="ZWE">
      <data key="d0">23704720</data>
    </edge>
    <edge source="ZAF" target="ARE">
      <data key="d0">26650</data>
    </edge>
    <edge source="ZAF" target="UGA">
      <data key="d0">358904</data>
    </edge>
    <edge source="ZAF" target="EGY">
      <data key="d0">136564</data>
    </edge>
    <edge source="ZAF" target="GBR">
      <data key="d0">163435</data>
    </edge>
    <edge source="ZAF" target="TZA">
      <data key="d0">1960109</data>
    </edge>
    <edge source="ZAF" target="USA">
      <data key="d0">8565325</data>
    </edge>
    <edge source="THA" target="ARG">
      <data key="d0">14405</data>
    </edge>
    <edge source="THA" target="AUS">
      <data key="d0">387068</data>
    </edge>
    <edge source="THA" target="BEL">
      <data key="d0">1340703</data>
    </edge>
    <edge source="THA" target="KHM">
      <data key="d0">29749477</data>
    </edge>
    <edge source="THA" target="CAN">
      <data key="d0">345787</data>
    </edge>
    <edge source="THA" target="CAF">
      <data key="d0">63902</data>
    </edge>
    <edge source="THA" target="LKA">
      <data key="d0">844326</data>
    </edge>
    <edge source="THA" target="CHL">
      <data key="d0">48265</data>
    </edge>
    <edge source="THA" target="CHN">
      <data key="d0">4038407</data>
    </edge>
    <edge source="THA" target="BEN">
      <data key="d0">33401</data>
    </edge>
    <edge source="THA" target="FRA">
      <data key="d0">127728</data>
    </edge>
    <edge source="THA" target="GMB">
      <data key="d0">736153</data>
    </edge>
    <edge source="THA" target="DEU">
      <data key="d0">58130</data>
    </edge>
    <edge source="THA" target="HKG">
      <data key="d0">25550218</data>
    </edge>
    <edge source="THA" target="IDN">
      <data key="d0">9080241</data>
    </edge>
    <edge source="THA" target="ISR">
      <data key="d0">57901</data>
    </edge>
    <edge source="THA" target="CIV">
      <data key="d0">16935</data>
    </edge>
    <edge source="THA" target="JPN">
      <data key="d0">6776571</data>
    </edge>
    <edge source="THA" target="JOR">
      <data key="d0">712764</data>
    </edge>
    <edge source="THA" target="KOR">
      <data key="d0">218630</data>
    </edge>
    <edge source="THA" target="MYS">
      <data key="d0">20052784</data>
    </edge>
    <edge source="THA" target="MOZ">
      <data key="d0">1049419</data>
    </edge>
    <edge source="THA" target="OMN">
      <data key="d0">44511</data>
    </edge>
    <edge source="THA" target="NAM">
      <data key="d0">84136</data>
    </edge>
    <edge source="THA" target="NLD">
      <data key="d0">255689</data>
    </edge>
    <edge source="THA" target="NZL">
      <data key="d0">59529</data>
    </edge>
    <edge source="THA" target="PAK">
      <data key="d0">119629</data>
    </edge>
    <edge source="THA" target="PHL">
      <data key="d0">14420948</data>
    </edge>
    <edge source="THA" target="SAU">
      <data key="d0">294152</data>
    </edge>
    <edge source="THA" target="IND">
      <data key="d0">184301</data>
    </edge>
    <edge source="THA" target="SGP">
      <data key="d0">24156335</data>
    </edge>
    <edge source="THA" target="VNM">
      <data key="d0">6434255</data>
    </edge>
    <edge source="THA" target="SWE">
      <data key="d0">54551</data>
    </edge>
    <edge source="THA" target="CHE">
      <data key="d0">57718</data>
    </edge>
    <edge source="THA" target="ARE">
      <data key="d0">183228</data>
    </edge>
    <edge source="THA" target="EGY">
      <data key="d0">332363</data>
    </edge>
    <edge source="THA" target="USA">
      <data key="d0">1463867</data>
    </edge>
    <edge source="ARE" target="DZA">
      <data key="d0">231045</data>
    </edge>
    <edge source="ARE" target="AUS">
      <data key="d0">426181</data>
    </edge>
    <edge source="ARE" target="AUT">
      <data key="d0">126775</data>
    </edge>
    <edge source="ARE" target="ARM">
      <data key="d0">964300</data>
    </edge>
    <edge source="ARE" target="BDI">
      <data key="d0">12298</data>
    </edge>
    <edge source="ARE" target="CMR">
      <data key="d0">383182</data>
    </edge>
    <edge source="ARE" target="CAN">
      <data key="d0">127781</data>
    </edge>
    <edge source="ARE" target="LKA">
      <data key="d0">92932</data>
    </edge>
    <edge source="ARE" target="CHN">
      <data key="d0">67976</data>
    </edge>
    <edge source="ARE" target="BEN">
      <data key="d0">31909</data>
    </edge>
    <edge source="ARE" target="DNK">
      <data key="d0">34555</data>
    </edge>
    <edge source="ARE" target="ETH">
      <data key="d0">497289</data>
    </edge>
    <edge source="ARE" target="FRA">
      <data key="d0">22394</data>
    </edge>
    <edge source="ARE" target="GMB">
      <data key="d0">267476</data>
    </edge>
    <edge source="ARE" target="DEU">
      <data key="d0">26588</data>
    </edge>
    <edge source="ARE" target="GHA">
      <data key="d0">484438</data>
    </edge>
    <edge source="ARE" target="HKG">
      <data key="d0">34084</data>
    </edge>
    <edge source="ARE" target="CIV">
      <data key="d0">1397461</data>
    </edge>
    <edge source="ARE" target="JPN">
      <data key="d0">47369</data>
    </edge>
    <edge source="ARE" target="JOR">
      <data key="d0">3472612</data>
    </edge>
    <edge source="ARE" target="KOR">
      <data key="d0">65356</data>
    </edge>
    <edge source="ARE" target="KGZ">
      <data key="d0">13546</data>
    </edge>
    <edge source="ARE" target="LBN">
      <data key="d0">3536239</data>
    </edge>
    <edge source="ARE" target="MDG">
      <data key="d0">40831</data>
    </edge>
    <edge source="ARE" target="MYS">
      <data key="d0">38075</data>
    </edge>
    <edge source="ARE" target="MUS">
      <data key="d0">17645</data>
    </edge>
    <edge source="ARE" target="MAR">
      <data key="d0">159376</data>
    </edge>
    <edge source="ARE" target="MOZ">
      <data key="d0">257335</data>
    </edge>
    <edge source="ARE" target="OMN">
      <data key="d0">18187854</data>
    </edge>
    <edge source="ARE" target="NZL">
      <data key="d0">18698</data>
    </edge>
    <edge source="ARE" target="PAK">
      <data key="d0">1023993</data>
    </edge>
    <edge source="ARE" target="PHL">
      <data key="d0">52279</data>
    </edge>
    <edge source="ARE" target="RUS">
      <data key="d0">374045</data>
    </edge>
    <edge source="ARE" target="SAU">
      <data key="d0">91671992</data>
    </edge>
    <edge source="ARE" target="SEN">
      <data key="d0">83490</data>
    </edge>
    <edge source="ARE" target="IND">
      <data key="d0">452238</data>
    </edge>
    <edge source="ARE" target="SGP">
      <data key="d0">461586</data>
    </edge>
    <edge source="ARE" target="ZAF">
      <data key="d0">104745</data>
    </edge>
    <edge source="ARE" target="THA">
      <data key="d0">161828</data>
    </edge>
    <edge source="ARE" target="TUN">
      <data key="d0">218555</data>
    </edge>
    <edge source="ARE" target="UGA">
      <data key="d0">15974</data>
    </edge>
    <edge source="ARE" target="EGY">
      <data key="d0">166649</data>
    </edge>
    <edge source="ARE" target="GBR">
      <data key="d0">89288</data>
    </edge>
    <edge source="ARE" target="TZA">
      <data key="d0">1458486</data>
    </edge>
    <edge source="ARE" target="USA">
      <data key="d0">148873</data>
    </edge>
    <edge source="TUN" target="DZA">
      <data key="d0">274011</data>
    </edge>
    <edge source="TUN" target="ETH">
      <data key="d0">111647</data>
    </edge>
    <edge source="TUN" target="CIV">
      <data key="d0">21627</data>
    </edge>
    <edge source="TUN" target="LBN">
      <data key="d0">84800</data>
    </edge>
    <edge source="TUN" target="MAR">
      <data key="d0">416666</data>
    </edge>
    <edge source="TUN" target="SAU">
      <data key="d0">41200</data>
    </edge>
    <edge source="TUN" target="SEN">
      <data key="d0">23181</data>
    </edge>
    <edge source="TUN" target="TUR">
      <data key="d0">34105</data>
    </edge>
    <edge source="TUR" target="ALB">
      <data key="d0">2345282</data>
    </edge>
    <edge source="TUR" target="DZA">
      <data key="d0">34651</data>
    </edge>
    <edge source="TUR" target="AZE">
      <data key="d0">7283662</data>
    </edge>
    <edge source="TUR" target="BGR">
      <data key="d0">30349</data>
    </edge>
    <edge source="TUR" target="CHN">
      <data key="d0">75175</data>
    </edge>
    <edge source="TUR" target="GEO">
      <data key="d0">966679</data>
    </edge>
    <edge source="TUR" target="PSE">
      <data key="d0">34472</data>
    </edge>
    <edge source="TUR" target="DEU">
      <data key="d0">137582</data>
    </edge>
    <edge source="TUR" target="ISR">
      <data key="d0">8485140</data>
    </edge>
    <edge source="TUR" target="ITA">
      <data key="d0">86205</data>
    </edge>
    <edge source="TUR" target="JPN">
      <data key="d0">49602</data>
    </edge>
    <edge source="TUR" target="KAZ">
      <data key="d0">340314</data>
    </edge>
    <edge source="TUR" target="JOR">
      <data key="d0">2061989</data>
    </edge>
    <edge source="TUR" target="KOR">
      <data key="d0">332451</data>
    </edge>
    <edge source="TUR" target="KGZ">
      <data key="d0">42515</data>
    </edge>
    <edge source="TUR" target="LBN">
      <data key="d0">1289365</data>
    </edge>
    <edge source="TUR" target="PAK">
      <data key="d0">1102645</data>
    </edge>
    <edge source="TUR" target="PHL">
      <data key="d0">643924</data>
    </edge>
    <edge source="TUR" target="ROU">
      <data key="d0">42484</data>
    </edge>
    <edge source="TUR" target="SAU">
      <data key="d0">30101774</data>
    </edge>
    <edge source="TUR" target="SRB">
      <data key="d0">3498655</data>
    </edge>
    <edge source="TUR" target="SGP">
      <data key="d0">81993</data>
    </edge>
    <edge source="TUR" target="SVK">
      <data key="d0">13996</data>
    </edge>
    <edge source="TUR" target="THA">
      <data key="d0">32755</data>
    </edge>
    <edge source="TUR" target="ARE">
      <data key="d0">5975932</data>
    </edge>
    <edge source="TUR" target="UKR">
      <data key="d0">286229</data>
    </edge>
    <edge source="TUR" target="MKD">
      <data key="d0">208193</data>
    </edge>
    <edge source="TUR" target="EGY">
      <data key="d0">1393346</data>
    </edge>
    <edge source="TUR" target="USA">
      <data key="d0">3216764</data>
    </edge>
    <edge source="UKR" target="ALB">
      <data key="d0">47630</data>
    </edge>
    <edge source="UKR" target="DZA">
      <data key="d0">11911951</data>
    </edge>
    <edge source="UKR" target="AZE">
      <data key="d0">5621255</data>
    </edge>
    <edge source="UKR" target="ARM">
      <data key="d0">2674653</data>
    </edge>
    <edge source="UKR" target="BRA">
      <data key="d0">662174</data>
    </edge>
    <edge source="UKR" target="BLR">
      <data key="d0">1638209</data>
    </edge>
    <edge source="UKR" target="CHN">
      <data key="d0">2121504</data>
    </edge>
    <edge source="UKR" target="GEO">
      <data key="d0">4849238</data>
    </edge>
    <edge source="UKR" target="GMB">
      <data key="d0">25714</data>
    </edge>
    <edge source="UKR" target="DEU">
      <data key="d0">13420</data>
    </edge>
    <edge source="UKR" target="IDN">
      <data key="d0">4244141</data>
    </edge>
    <edge source="UKR" target="ISR">
      <data key="d0">1429796</data>
    </edge>
    <edge source="UKR" target="JPN">
      <data key="d0">51400</data>
    </edge>
    <edge source="UKR" target="KAZ">
      <data key="d0">60394453</data>
    </edge>
    <edge source="UKR" target="JOR">
      <data key="d0">10574214</data>
    </edge>
    <edge source="UKR" target="KOR">
      <data key="d0">1655867</data>
    </edge>
    <edge source="UKR" target="KGZ">
      <data key="d0">2131386</data>
    </edge>
    <edge source="UKR" target="LTU">
      <data key="d0">123704</data>
    </edge>
    <edge source="UKR" target="MRT">
      <data key="d0">82293</data>
    </edge>
    <edge source="UKR" target="MEX">
      <data key="d0">792727</data>
    </edge>
    <edge source="UKR" target="MDA">
      <data key="d0">17036758</data>
    </edge>
    <edge source="UKR" target="MAR">
      <data key="d0">184156</data>
    </edge>
    <edge source="UKR" target="OMN">
      <data key="d0">982741</data>
    </edge>
    <edge source="UKR" target="NZL">
      <data key="d0">10337</data>
    </edge>
    <edge source="UKR" target="NER">
      <data key="d0">136100</data>
    </edge>
    <edge source="UKR" target="PAK">
      <data key="d0">123525</data>
    </edge>
    <edge source="UKR" target="PHL">
      <data key="d0">176846</data>
    </edge>
    <edge source="UKR" target="POL">
      <data key="d0">53354</data>
    </edge>
    <edge source="UKR" target="RUS">
      <data key="d0">259068354</data>
    </edge>
    <edge source="UKR" target="SAU">
      <data key="d0">6122689</data>
    </edge>
    <edge source="UKR" target="SEN">
      <data key="d0">68060</data>
    </edge>
    <edge source="UKR" target="IND">
      <data key="d0">167316</data>
    </edge>
    <edge source="UKR" target="SGP">
      <data key="d0">10320</data>
    </edge>
    <edge source="UKR" target="VNM">
      <data key="d0">20994</data>
    </edge>
    <edge source="UKR" target="ZAF">
      <data key="d0">52217</data>
    </edge>
    <edge source="UKR" target="THA">
      <data key="d0">1274920</data>
    </edge>
    <edge source="UKR" target="ARE">
      <data key="d0">1935744</data>
    </edge>
    <edge source="UKR" target="TUR">
      <data key="d0">13415697</data>
    </edge>
    <edge source="UKR" target="EGY">
      <data key="d0">3732496</data>
    </edge>
    <edge source="UKR" target="TZA">
      <data key="d0">24951</data>
    </edge>
    <edge source="UKR" target="USA">
      <data key="d0">618136</data>
    </edge>
    <edge source="MKD" target="ALB">
      <data key="d0">617299</data>
    </edge>
    <edge source="MKD" target="AUS">
      <data key="d0">59618</data>
    </edge>
    <edge source="MKD" target="AUT">
      <data key="d0">211733</data>
    </edge>
    <edge source="MKD" target="BGR">
      <data key="d0">234974</data>
    </edge>
    <edge source="MKD" target="CAN">
      <data key="d0">116476</data>
    </edge>
    <edge source="MKD" target="HRV">
      <data key="d0">36760</data>
    </edge>
    <edge source="MKD" target="GRC">
      <data key="d0">46902</data>
    </edge>
    <edge source="MKD" target="SRB">
      <data key="d0">2860982</data>
    </edge>
    <edge source="MKD" target="USA">
      <data key="d0">637060</data>
    </edge>
    <edge source="EGY" target="ALB">
      <data key="d0">237362</data>
    </edge>
    <edge source="EGY" target="DZA">
      <data key="d0">1206629</data>
    </edge>
    <edge source="EGY" target="AZE">
      <data key="d0">28471</data>
    </edge>
    <edge source="EGY" target="AUS">
      <data key="d0">55842</data>
    </edge>
    <edge source="EGY" target="CMR">
      <data key="d0">189000</data>
    </edge>
    <edge source="EGY" target="CAN">
      <data key="d0">132352</data>
    </edge>
    <edge source="EGY" target="LKA">
      <data key="d0">76305</data>
    </edge>
    <edge source="EGY" target="BEN">
      <data key="d0">25372</data>
    </edge>
    <edge source="EGY" target="ETH">
      <data key="d0">326594</data>
    </edge>
    <edge source="EGY" target="GMB">
      <data key="d0">90539</data>
    </edge>
    <edge source="EGY" target="PSE">
      <data key="d0">11989624</data>
    </edge>
    <edge source="EGY" target="DEU">
      <data key="d0">151511</data>
    </edge>
    <edge source="EGY" target="GHA">
      <data key="d0">69605</data>
    </edge>
    <edge source="EGY" target="HKG">
      <data key="d0">24238</data>
    </edge>
    <edge source="EGY" target="ISR">
      <data key="d0">1866877</data>
    </edge>
    <edge source="EGY" target="ITA">
      <data key="d0">36865</data>
    </edge>
    <edge source="EGY" target="CIV">
      <data key="d0">217862</data>
    </edge>
    <edge source="EGY" target="JOR">
      <data key="d0">24726830</data>
    </edge>
    <edge source="EGY" target="LBN">
      <data key="d0">21833585</data>
    </edge>
    <edge source="EGY" target="MYS">
      <data key="d0">181018</data>
    </edge>
    <edge source="EGY" target="MRT">
      <data key="d0">1894651</data>
    </edge>
    <edge source="EGY" target="MUS">
      <data key="d0">2240320</data>
    </edge>
    <edge source="EGY" target="MAR">
      <data key="d0">5462079</data>
    </edge>
    <edge source="EGY" target="MOZ">
      <data key="d0">136005</data>
    </edge>
    <edge source="EGY" target="OMN">
      <data key="d0">40169479</data>
    </edge>
    <edge source="EGY" target="PAK">
      <data key="d0">200534</data>
    </edge>
    <edge source="EGY" target="SAU">
      <data key="d0">121840870</data>
    </edge>
    <edge source="EGY" target="SEN">
      <data key="d0">1773685</data>
    </edge>
    <edge source="EGY" target="IND">
      <data key="d0">76322</data>
    </edge>
    <edge source="EGY" target="SGP">
      <data key="d0">13162</data>
    </edge>
    <edge source="EGY" target="VNM">
      <data key="d0">4283683</data>
    </edge>
    <edge source="EGY" target="ZAF">
      <data key="d0">143863</data>
    </edge>
    <edge source="EGY" target="ZWE">
      <data key="d0">41496</data>
    </edge>
    <edge source="EGY" target="ESP">
      <data key="d0">22500</data>
    </edge>
    <edge source="EGY" target="CHE">
      <data key="d0">23789</data>
    </edge>
    <edge source="EGY" target="ARE">
      <data key="d0">11314983</data>
    </edge>
    <edge source="EGY" target="TUN">
      <data key="d0">135693</data>
    </edge>
    <edge source="EGY" target="UGA">
      <data key="d0">223577</data>
    </edge>
    <edge source="EGY" target="UKR">
      <data key="d0">28010</data>
    </edge>
    <edge source="EGY" target="GBR">
      <data key="d0">185988</data>
    </edge>
    <edge source="EGY" target="TZA">
      <data key="d0">209206</data>
    </edge>
    <edge source="EGY" target="USA">
      <data key="d0">2233746</data>
    </edge>
    <edge source="GBR" target="DZA">
      <data key="d0">11460384</data>
    </edge>
    <edge source="GBR" target="AUS">
      <data key="d0">4963469</data>
    </edge>
    <edge source="GBR" target="AUT">
      <data key="d0">4186565</data>
    </edge>
    <edge source="GBR" target="BEL">
      <data key="d0">106608174</data>
    </edge>
    <edge source="GBR" target="BRA">
      <data key="d0">83837</data>
    </edge>
    <edge source="GBR" target="BGR">
      <data key="d0">77879</data>
    </edge>
    <edge source="GBR" target="CMR">
      <data key="d0">1371993</data>
    </edge>
    <edge source="GBR" target="CAN">
      <data key="d0">2907370</data>
    </edge>
    <edge source="GBR" target="LKA">
      <data key="d0">213660</data>
    </edge>
    <edge source="GBR" target="CHN">
      <data key="d0">327022</data>
    </edge>
    <edge source="GBR" target="CZE">
      <data key="d0">1847673</data>
    </edge>
    <edge source="GBR" target="BEN">
      <data key="d0">131078</data>
    </edge>
    <edge source="GBR" target="DNK">
      <data key="d0">17319547</data>
    </edge>
    <edge source="GBR" target="SLV">
      <data key="d0">62918</data>
    </edge>
    <edge source="GBR" target="EST">
      <data key="d0">85419</data>
    </edge>
    <edge source="GBR" target="FIN">
      <data key="d0">3585903</data>
    </edge>
    <edge source="GBR" target="FRA">
      <data key="d0">140159731</data>
    </edge>
    <edge source="GBR" target="GEO">
      <data key="d0">47686</data>
    </edge>
    <edge source="GBR" target="GMB">
      <data key="d0">613804</data>
    </edge>
    <edge source="GBR" target="DEU">
      <data key="d0">103057331</data>
    </edge>
    <edge source="GBR" target="GHA">
      <data key="d0">3229796</data>
    </edge>
    <edge source="GBR" target="GRC">
      <data key="d0">9342762</data>
    </edge>
    <edge source="GBR" target="GTM">
      <data key="d0">199734</data>
    </edge>
    <edge source="GBR" target="HKG">
      <data key="d0">2877307</data>
    </edge>
    <edge source="GBR" target="HUN">
      <data key="d0">4870206</data>
    </edge>
    <edge source="GBR" target="IDN">
      <data key="d0">491849</data>
    </edge>
    <edge source="GBR" target="IRL">
      <data key="d0">486677281</data>
    </edge>
    <edge source="GBR" target="ISR">
      <data key="d0">572542</data>
    </edge>
    <edge source="GBR" target="ITA">
      <data key="d0">36182467</data>
    </edge>
    <edge source="GBR" target="CIV">
      <data key="d0">11764625</data>
    </edge>
    <edge source="GBR" target="JAM">
      <data key="d0">1941083</data>
    </edge>
    <edge source="GBR" target="JPN">
      <data key="d0">1074791</data>
    </edge>
    <edge source="GBR" target="KAZ">
      <data key="d0">40013</data>
    </edge>
    <edge source="GBR" target="JOR">
      <data key="d0">133396</data>
    </edge>
    <edge source="GBR" target="KOR">
      <data key="d0">755453</data>
    </edge>
    <edge source="GBR" target="LBN">
      <data key="d0">3667949</data>
    </edge>
    <edge source="GBR" target="LTU">
      <data key="d0">149913</data>
    </edge>
    <edge source="GBR" target="MDG">
      <data key="d0">113331</data>
    </edge>
    <edge source="GBR" target="MYS">
      <data key="d0">1004466</data>
    </edge>
    <edge source="GBR" target="MEX">
      <data key="d0">734367</data>
    </edge>
    <edge source="GBR" target="MAR">
      <data key="d0">57336</data>
    </edge>
    <edge source="GBR" target="OMN">
      <data key="d0">2609045</data>
    </edge>
    <edge source="GBR" target="NLD">
      <data key="d0">123029279</data>
    </edge>
    <edge source="GBR" target="NZL">
      <data key="d0">661116</data>
    </edge>
    <edge source="GBR" target="NER">
      <data key="d0">77653</data>
    </edge>
    <edge source="GBR" target="NOR">
      <data key="d0">2563383</data>
    </edge>
    <edge source="GBR" target="PAK">
      <data key="d0">673113</data>
    </edge>
    <edge source="GBR" target="PHL">
      <data key="d0">164670</data>
    </edge>
    <edge source="GBR" target="POL">
      <data key="d0">3950895</data>
    </edge>
    <edge source="GBR" target="PRT">
      <data key="d0">5219220</data>
    </edge>
    <edge source="GBR" target="ROU">
      <data key="d0">145423</data>
    </edge>
    <edge source="GBR" target="RUS">
      <data key="d0">24466</data>
    </edge>
    <edge source="GBR" target="SAU">
      <data key="d0">11773631</data>
    </edge>
    <edge source="GBR" target="SEN">
      <data key="d0">9557578</data>
    </edge>
    <edge source="GBR" target="IND">
      <data key="d0">471737</data>
    </edge>
    <edge source="GBR" target="SGP">
      <data key="d0">2740370</data>
    </edge>
    <edge source="GBR" target="SVK">
      <data key="d0">22490</data>
    </edge>
    <edge source="GBR" target="VNM">
      <data key="d0">300058</data>
    </edge>
    <edge source="GBR" target="SVN">
      <data key="d0">194033</data>
    </edge>
    <edge source="GBR" target="ZAF">
      <data key="d0">1676199</data>
    </edge>
    <edge source="GBR" target="ESP">
      <data key="d0">39800905</data>
    </edge>
    <edge source="GBR" target="SWE">
      <data key="d0">17886751</data>
    </edge>
    <edge source="GBR" target="CHE">
      <data key="d0">3484401</data>
    </edge>
    <edge source="GBR" target="THA">
      <data key="d0">1394634</data>
    </edge>
    <edge source="GBR" target="TGO">
      <data key="d0">130476</data>
    </edge>
    <edge source="GBR" target="ARE">
      <data key="d0">12231538</data>
    </edge>
    <edge source="GBR" target="TUR">
      <data key="d0">4933913</data>
    </edge>
    <edge source="GBR" target="UGA">
      <data key="d0">47559</data>
    </edge>
    <edge source="GBR" target="EGY">
      <data key="d0">475533</data>
    </edge>
    <edge source="GBR" target="TZA">
      <data key="d0">47383</data>
    </edge>
    <edge source="GBR" target="USA">
      <data key="d0">36865907</data>
    </edge>
    <edge source="GBR" target="BFA">
      <data key="d0">2293898</data>
    </edge>
    <edge source="USA" target="ALB">
      <data key="d0">69991</data>
    </edge>
    <edge source="USA" target="DZA">
      <data key="d0">25612296</data>
    </edge>
    <edge source="USA" target="ARG">
      <data key="d0">638848</data>
    </edge>
    <edge source="USA" target="AUS">
      <data key="d0">8442274</data>
    </edge>
    <edge source="USA" target="AUT">
      <data key="d0">464364</data>
    </edge>
    <edge source="USA" target="BEL">
      <data key="d0">6606805</data>
    </edge>
    <edge source="USA" target="BOL">
      <data key="d0">139598</data>
    </edge>
    <edge source="USA" target="BRA">
      <data key="d0">12182231</data>
    </edge>
    <edge source="USA" target="KHM">
      <data key="d0">14048</data>
    </edge>
    <edge source="USA" target="CMR">
      <data key="d0">72000</data>
    </edge>
    <edge source="USA" target="CAN">
      <data key="d0">220787630</data>
    </edge>
    <edge source="USA" target="LKA">
      <data key="d0">138194</data>
    </edge>
    <edge source="USA" target="CHL">
      <data key="d0">5873894</data>
    </edge>
    <edge source="USA" target="CHN">
      <data key="d0">95176504</data>
    </edge>
    <edge source="USA" target="COL">
      <data key="d0">4146067</data>
    </edge>
    <edge source="USA" target="CRI">
      <data key="d0">5014911</data>
    </edge>
    <edge source="USA" target="HRV">
      <data key="d0">188021</data>
    </edge>
    <edge source="USA" target="DNK">
      <data key="d0">6095613</data>
    </edge>
    <edge source="USA" target="ECU">
      <data key="d0">3159766</data>
    </edge>
    <edge source="USA" target="SLV">
      <data key="d0">7546955</data>
    </edge>
    <edge source="USA" target="EST">
      <data key="d0">182355</data>
    </edge>
    <edge source="USA" target="FIN">
      <data key="d0">780915</data>
    </edge>
    <edge source="USA" target="FRA">
      <data key="d0">5103729</data>
    </edge>
    <edge source="USA" target="GEO">
      <data key="d0">1266377</data>
    </edge>
    <edge source="USA" target="DEU">
      <data key="d0">26243752</data>
    </edge>
    <edge source="USA" target="GHA">
      <data key="d0">111196</data>
    </edge>
    <edge source="USA" target="GRC">
      <data key="d0">100921</data>
    </edge>
    <edge source="USA" target="GTM">
      <data key="d0">15099579</data>
    </edge>
    <edge source="USA" target="HND">
      <data key="d0">9808901</data>
    </edge>
    <edge source="USA" target="HKG">
      <data key="d0">28581560</data>
    </edge>
    <edge source="USA" target="HUN">
      <data key="d0">1567342</data>
    </edge>
    <edge source="USA" target="IDN">
      <data key="d0">60832954</data>
    </edge>
    <edge source="USA" target="IRL">
      <data key="d0">356350</data>
    </edge>
    <edge source="USA" target="ISR">
      <data key="d0">11156311</data>
    </edge>
    <edge source="USA" target="ITA">
      <data key="d0">2771898</data>
    </edge>
    <edge source="USA" target="CIV">
      <data key="d0">41971</data>
    </edge>
    <edge source="USA" target="JAM">
      <data key="d0">26697435</data>
    </edge>
    <edge source="USA" target="JPN">
      <data key="d0">135208293</data>
    </edge>
    <edge source="USA" target="JOR">
      <data key="d0">3313347</data>
    </edge>
    <edge source="USA" target="KOR">
      <data key="d0">64066318</data>
    </edge>
    <edge source="USA" target="LBN">
      <data key="d0">3161517</data>
    </edge>
    <edge source="USA" target="LVA">
      <data key="d0">178161</data>
    </edge>
    <edge source="USA" target="LTU">
      <data key="d0">29979</data>
    </edge>
    <edge source="USA" target="MWI">
      <data key="d0">10855</data>
    </edge>
    <edge source="USA" target="MYS">
      <data key="d0">33703316</data>
    </edge>
    <edge source="USA" target="MEX">
      <data key="d0">614982996</data>
    </edge>
    <edge source="USA" target="MAR">
      <data key="d0">21736976</data>
    </edge>
    <edge source="USA" target="OMN">
      <data key="d0">3661271</data>
    </edge>
    <edge source="USA" target="NAM">
      <data key="d0">32715</data>
    </edge>
    <edge source="USA" target="NLD">
      <data key="d0">8260430</data>
    </edge>
    <edge source="USA" target="NZL">
      <data key="d0">2815771</data>
    </edge>
    <edge source="USA" target="NIC">
      <data key="d0">5423994</data>
    </edge>
    <edge source="USA" target="NER">
      <data key="d0">28439</data>
    </edge>
    <edge source="USA" target="NOR">
      <data key="d0">94655</data>
    </edge>
    <edge source="USA" target="PAK">
      <data key="d0">19109642</data>
    </edge>
    <edge source="USA" target="PAN">
      <data key="d0">10641648</data>
    </edge>
    <edge source="USA" target="PRY">
      <data key="d0">141711</data>
    </edge>
    <edge source="USA" target="PER">
      <data key="d0">6807397</data>
    </edge>
    <edge source="USA" target="PHL">
      <data key="d0">75126086</data>
    </edge>
    <edge source="USA" target="POL">
      <data key="d0">184588</data>
    </edge>
    <edge source="USA" target="PRT">
      <data key="d0">105058</data>
    </edge>
    <edge source="USA" target="RUS">
      <data key="d0">15997235</data>
    </edge>
    <edge source="USA" target="SAU">
      <data key="d0">45047129</data>
    </edge>
    <edge source="USA" target="SEN">
      <data key="d0">424720</data>
    </edge>
    <edge source="USA" target="IND">
      <data key="d0">2189860</data>
    </edge>
    <edge source="USA" target="SGP">
      <data key="d0">13296187</data>
    </edge>
    <edge source="USA" target="VNM">
      <data key="d0">45458539</data>
    </edge>
    <edge source="USA" target="SVN">
      <data key="d0">18994</data>
    </edge>
    <edge source="USA" target="ZAF">
      <data key="d0">5996527</data>
    </edge>
    <edge source="USA" target="ESP">
      <data key="d0">369371</data>
    </edge>
    <edge source="USA" target="SWE">
      <data key="d0">3926910</data>
    </edge>
    <edge source="USA" target="CHE">
      <data key="d0">49051</data>
    </edge>
    <edge source="USA" target="THA">
      <data key="d0">21555826</data>
    </edge>
    <edge source="USA" target="ARE">
      <data key="d0">11396289</data>
    </edge>
    <edge source="USA" target="TUN">
      <data key="d0">778639</data>
    </edge>
    <edge source="USA" target="TUR">
      <data key="d0">6091085</data>
    </edge>
    <edge source="USA" target="UKR">
      <data key="d0">10933145</data>
    </edge>
    <edge source="USA" target="EGY">
      <data key="d0">37275506</data>
    </edge>
    <edge source="USA" target="GBR">
      <data key="d0">22671435</data>
    </edge>
    <edge source="USA" target="TZA">
      <data key="d0">45504</data>
    </edge>
    <edge source="USA" target="URY">
      <data key="d0">814119</data>
    </edge>
    <edge source="BFA" target="CIV">
      <data key="d0">11415</data>
    </edge>
    <edge source="BFA" target="NER">
      <data key="d0">200063</data>
    </edge>
    <edge source="URY" target="ALB">
      <data key="d0">51250</data>
    </edge>
    <edge source="URY" target="DZA">
      <data key="d0">10750374</data>
    </edge>
    <edge source="URY" target="ARG">
      <data key="d0">2651933</data>
    </edge>
    <edge source="URY" target="BOL">
      <data key="d0">538300</data>
    </edge>
    <edge source="URY" target="BRA">
      <data key="d0">86138262</data>
    </edge>
    <edge source="URY" target="CMR">
      <data key="d0">343750</data>
    </edge>
    <edge source="URY" target="CAN">
      <data key="d0">1039256</data>
    </edge>
    <edge source="URY" target="CHL">
      <data key="d0">9678499</data>
    </edge>
    <edge source="URY" target="CHN">
      <data key="d0">1269085</data>
    </edge>
    <edge source="URY" target="COL">
      <data key="d0">545918</data>
    </edge>
    <edge source="URY" target="CRI">
      <data key="d0">110149</data>
    </edge>
    <edge source="URY" target="GEO">
      <data key="d0">1339000</data>
    </edge>
    <edge source="URY" target="GMB">
      <data key="d0">180944</data>
    </edge>
    <edge source="URY" target="DEU">
      <data key="d0">53150</data>
    </edge>
    <edge source="URY" target="GHA">
      <data key="d0">112888</data>
    </edge>
    <edge source="URY" target="HKG">
      <data key="d0">124207</data>
    </edge>
    <edge source="URY" target="ISR">
      <data key="d0">122000</data>
    </edge>
    <edge source="URY" target="CIV">
      <data key="d0">3226975</data>
    </edge>
    <edge source="URY" target="JPN">
      <data key="d0">95000</data>
    </edge>
    <edge source="URY" target="KOR">
      <data key="d0">18052078</data>
    </edge>
    <edge source="URY" target="LBN">
      <data key="d0">768125</data>
    </edge>
    <edge source="URY" target="MDG">
      <data key="d0">68062</data>
    </edge>
    <edge source="URY" target="MYS">
      <data key="d0">130454</data>
    </edge>
    <edge source="URY" target="MRT">
      <data key="d0">112500</data>
    </edge>
    <edge source="URY" target="MUS">
      <data key="d0">57500</data>
    </edge>
    <edge source="URY" target="MEX">
      <data key="d0">66948914</data>
    </edge>
    <edge source="URY" target="MAR">
      <data key="d0">9798553</data>
    </edge>
    <edge source="URY" target="MOZ">
      <data key="d0">53750</data>
    </edge>
    <edge source="URY" target="OMN">
      <data key="d0">206408</data>
    </edge>
    <edge source="URY" target="NER">
      <data key="d0">369045</data>
    </edge>
    <edge source="URY" target="PAK">
      <data key="d0">94624</data>
    </edge>
    <edge source="URY" target="PRY">
      <data key="d0">1256370</data>
    </edge>
    <edge source="URY" target="PER">
      <data key="d0">2201266</data>
    </edge>
    <edge source="URY" target="PHL">
      <data key="d0">1778727</data>
    </edge>
    <edge source="URY" target="RUS">
      <data key="d0">2922009</data>
    </edge>
    <edge source="URY" target="SAU">
      <data key="d0">696240</data>
    </edge>
    <edge source="URY" target="SEN">
      <data key="d0">13405924</data>
    </edge>
    <edge source="URY" target="IND">
      <data key="d0">766867</data>
    </edge>
    <edge source="URY" target="SGP">
      <data key="d0">1781384</data>
    </edge>
    <edge source="URY" target="VNM">
      <data key="d0">738809</data>
    </edge>
    <edge source="URY" target="ZAF">
      <data key="d0">1186098</data>
    </edge>
    <edge source="URY" target="THA">
      <data key="d0">178977</data>
    </edge>
    <edge source="URY" target="TGO">
      <data key="d0">361625</data>
    </edge>
    <edge source="URY" target="ARE">
      <data key="d0">3721493</data>
    </edge>
    <edge source="URY" target="TUN">
      <data key="d0">460250</data>
    </edge>
    <edge source="URY" target="TUR">
      <data key="d0">960800</data>
    </edge>
    <edge source="URY" target="EGY">
      <data key="d0">8109536</data>
    </edge>
    <edge source="URY" target="USA">
      <data key="d0">4621082</data>
    </edge>
    <edge source="GEO" target="AZE">
      <data key="d0">164860</data>
    </edge>
    <edge source="GEO" target="ARM">
      <data key="d0">113931</data>
    </edge>
    <edge source="LKA" target="CAN">
      <data key="d0">148785</data>
    </edge>
    <edge source="LKA" target="MYS">
      <data key="d0">15202</data>
    </edge>
    <edge source="LKA" target="GBR">
      <data key="d0">16689</data>
    </edge>
    <edge source="LKA" target="USA">
      <data key="d0">255867</data>
    </edge>
    <edge source="CRI" target="ARG">
      <data key="d0">1298807</data>
    </edge>
    <edge source="CRI" target="CHL">
      <data key="d0">18360</data>
    </edge>
    <edge source="CRI" target="COL">
      <data key="d0">530743</data>
    </edge>
    <edge source="CRI" target="SLV">
      <data key="d0">6926534</data>
    </edge>
    <edge source="CRI" target="GTM">
      <data key="d0">14663162</data>
    </edge>
    <edge source="CRI" target="HND">
      <data key="d0">6974566</data>
    </edge>
    <edge source="CRI" target="NIC">
      <data key="d0">6782322</data>
    </edge>
    <edge source="CRI" target="PAN">
      <data key="d0">3817229</data>
    </edge>
    <edge source="CRI" target="USA">
      <data key="d0">371956</data>
    </edge>
    <edge source="SLV" target="GTM">
      <data key="d0">7538617</data>
    </edge>
    <edge source="SLV" target="HND">
      <data key="d0">4805383</data>
    </edge>
    <edge source="SLV" target="NIC">
      <data key="d0">120123</data>
    </edge>
    <edge source="SLV" target="USA">
      <data key="d0">995789</data>
    </edge>
    <edge source="FIN" target="AZE">
      <data key="d0">2886300</data>
    </edge>
    <edge source="FIN" target="AUS">
      <data key="d0">867469</data>
    </edge>
    <edge source="FIN" target="AUT">
      <data key="d0">733925</data>
    </edge>
    <edge source="FIN" target="ARM">
      <data key="d0">1455840</data>
    </edge>
    <edge source="FIN" target="BEL">
      <data key="d0">28989337</data>
    </edge>
    <edge source="FIN" target="BRA">
      <data key="d0">240448</data>
    </edge>
    <edge source="FIN" target="BLR">
      <data key="d0">45807</data>
    </edge>
    <edge source="FIN" target="CAN">
      <data key="d0">703065</data>
    </edge>
    <edge source="FIN" target="CHN">
      <data key="d0">22892601</data>
    </edge>
    <edge source="FIN" target="CZE">
      <data key="d0">148400</data>
    </edge>
    <edge source="FIN" target="DNK">
      <data key="d0">5132495</data>
    </edge>
    <edge source="FIN" target="ECU">
      <data key="d0">60596</data>
    </edge>
    <edge source="FIN" target="EST">
      <data key="d0">7393968</data>
    </edge>
    <edge source="FIN" target="FRA">
      <data key="d0">34524029</data>
    </edge>
    <edge source="FIN" target="GEO">
      <data key="d0">998582</data>
    </edge>
    <edge source="FIN" target="DEU">
      <data key="d0">3851639</data>
    </edge>
    <edge source="FIN" target="GRC">
      <data key="d0">10273584</data>
    </edge>
    <edge source="FIN" target="HUN">
      <data key="d0">176416</data>
    </edge>
    <edge source="FIN" target="IRL">
      <data key="d0">7099437</data>
    </edge>
    <edge source="FIN" target="ISR">
      <data key="d0">204274</data>
    </edge>
    <edge source="FIN" target="ITA">
      <data key="d0">3328545</data>
    </edge>
    <edge source="FIN" target="JPN">
      <data key="d0">1552761</data>
    </edge>
    <edge source="FIN" target="KAZ">
      <data key="d0">879075</data>
    </edge>
    <edge source="FIN" target="KOR">
      <data key="d0">2978142</data>
    </edge>
    <edge source="FIN" target="LBN">
      <data key="d0">1817454</data>
    </edge>
    <edge source="FIN" target="LVA">
      <data key="d0">197799</data>
    </edge>
    <edge source="FIN" target="LTU">
      <data key="d0">335338</data>
    </edge>
    <edge source="FIN" target="MYS">
      <data key="d0">3174750</data>
    </edge>
    <edge source="FIN" target="MDA">
      <data key="d0">273654</data>
    </edge>
    <edge source="FIN" target="OMN">
      <data key="d0">50964</data>
    </edge>
    <edge source="FIN" target="NLD">
      <data key="d0">3630825</data>
    </edge>
    <edge source="FIN" target="NZL">
      <data key="d0">54663</data>
    </edge>
    <edge source="FIN" target="NOR">
      <data key="d0">536624</data>
    </edge>
    <edge source="FIN" target="PHL">
      <data key="d0">929973</data>
    </edge>
    <edge source="FIN" target="POL">
      <data key="d0">5941402</data>
    </edge>
    <edge source="FIN" target="RUS">
      <data key="d0">189818320</data>
    </edge>
    <edge source="FIN" target="SAU">
      <data key="d0">4399523</data>
    </edge>
    <edge source="FIN" target="SGP">
      <data key="d0">1024585</data>
    </edge>
    <edge source="FIN" target="SVK">
      <data key="d0">197965</data>
    </edge>
    <edge source="FIN" target="ESP">
      <data key="d0">2470965</data>
    </edge>
    <edge source="FIN" target="SWE">
      <data key="d0">72210948</data>
    </edge>
    <edge source="FIN" target="CHE">
      <data key="d0">304068</data>
    </edge>
    <edge source="FIN" target="THA">
      <data key="d0">1998420</data>
    </edge>
    <edge source="FIN" target="ARE">
      <data key="d0">2835464</data>
    </edge>
    <edge source="FIN" target="UKR">
      <data key="d0">2121223</data>
    </edge>
    <edge source="FIN" target="EGY">
      <data key="d0">8149619</data>
    </edge>
    <edge source="FIN" target="GBR">
      <data key="d0">19915</data>
    </edge>
    <edge source="FIN" target="USA">
      <data key="d0">39435448</data>
    </edge>
    <edge source="FRA" target="ALB">
      <data key="d0">51405</data>
    </edge>
    <edge source="FRA" target="DZA">
      <data key="d0">87062053</data>
    </edge>
    <edge source="FRA" target="AZE">
      <data key="d0">634922</data>
    </edge>
    <edge source="FRA" target="ARG">
      <data key="d0">1418501</data>
    </edge>
    <edge source="FRA" target="AUS">
      <data key="d0">16160629</data>
    </edge>
    <edge source="FRA" target="AUT">
      <data key="d0">28558965</data>
    </edge>
    <edge source="FRA" target="ARM">
      <data key="d0">320934</data>
    </edge>
    <edge source="FRA" target="BEL">
      <data key="d0">885258459</data>
    </edge>
    <edge source="FRA" target="BOL">
      <data key="d0">52794</data>
    </edge>
    <edge source="FRA" target="BRA">
      <data key="d0">19967379</data>
    </edge>
    <edge source="FRA" target="BGR">
      <data key="d0">8017795</data>
    </edge>
    <edge source="FRA" target="BLR">
      <data key="d0">95863</data>
    </edge>
    <edge source="FRA" target="KHM">
      <data key="d0">657151</data>
    </edge>
    <edge source="FRA" target="CMR">
      <data key="d0">7210597</data>
    </edge>
    <edge source="FRA" target="CAN">
      <data key="d0">41293519</data>
    </edge>
    <edge source="FRA" target="CAF">
      <data key="d0">225071</data>
    </edge>
    <edge source="FRA" target="LKA">
      <data key="d0">111146</data>
    </edge>
    <edge source="FRA" target="CHL">
      <data key="d0">1080895</data>
    </edge>
    <edge source="FRA" target="CHN">
      <data key="d0">78701095</data>
    </edge>
    <edge source="FRA" target="COL">
      <data key="d0">198673</data>
    </edge>
    <edge source="FRA" target="CRI">
      <data key="d0">159772</data>
    </edge>
    <edge source="FRA" target="HRV">
      <data key="d0">4070722</data>
    </edge>
    <edge source="FRA" target="CZE">
      <data key="d0">20951021</data>
    </edge>
    <edge source="FRA" target="BEN">
      <data key="d0">3048179</data>
    </edge>
    <edge source="FRA" target="DNK">
      <data key="d0">55778621</data>
    </edge>
    <edge source="FRA" target="ECU">
      <data key="d0">386232</data>
    </edge>
    <edge source="FRA" target="SLV">
      <data key="d0">26397</data>
    </edge>
    <edge source="FRA" target="ETH">
      <data key="d0">154215</data>
    </edge>
    <edge source="FRA" target="EST">
      <data key="d0">2582755</data>
    </edge>
    <edge source="FRA" target="FIN">
      <data key="d0">17606916</data>
    </edge>
    <edge source="FRA" target="GEO">
      <data key="d0">252857</data>
    </edge>
    <edge source="FRA" target="GMB">
      <data key="d0">170887</data>
    </edge>
    <edge source="FRA" target="DEU">
      <data key="d0">1152549312</data>
    </edge>
    <edge source="FRA" target="GHA">
      <data key="d0">3902614</data>
    </edge>
    <edge source="FRA" target="GRC">
      <data key="d0">71623873</data>
    </edge>
    <edge source="FRA" target="GTM">
      <data key="d0">568234</data>
    </edge>
    <edge source="FRA" target="HKG">
      <data key="d0">23248965</data>
    </edge>
    <edge source="FRA" target="HUN">
      <data key="d0">11214632</data>
    </edge>
    <edge source="FRA" target="IDN">
      <data key="d0">29096634</data>
    </edge>
    <edge source="FRA" target="IRL">
      <data key="d0">44840465</data>
    </edge>
    <edge source="FRA" target="ISR">
      <data key="d0">6303368</data>
    </edge>
    <edge source="FRA" target="ITA">
      <data key="d0">711487241</data>
    </edge>
    <edge source="FRA" target="CIV">
      <data key="d0">9590511</data>
    </edge>
    <edge source="FRA" target="JAM">
      <data key="d0">739121</data>
    </edge>
    <edge source="FRA" target="JPN">
      <data key="d0">75616793</data>
    </edge>
    <edge source="FRA" target="KAZ">
      <data key="d0">671044</data>
    </edge>
    <edge source="FRA" target="JOR">
      <data key="d0">5544796</data>
    </edge>
    <edge source="FRA" target="KOR">
      <data key="d0">26309648</data>
    </edge>
    <edge source="FRA" target="LBN">
      <data key="d0">25275990</data>
    </edge>
    <edge source="FRA" target="LVA">
      <data key="d0">955856</data>
    </edge>
    <edge source="FRA" target="LTU">
      <data key="d0">1914490</data>
    </edge>
    <edge source="FRA" target="MDG">
      <data key="d0">3795636</data>
    </edge>
    <edge source="FRA" target="MYS">
      <data key="d0">16449608</data>
    </edge>
    <edge source="FRA" target="MRT">
      <data key="d0">1349035</data>
    </edge>
    <edge source="FRA" target="MUS">
      <data key="d0">7316186</data>
    </edge>
    <edge source="FRA" target="MEX">
      <data key="d0">2706405</data>
    </edge>
    <edge source="FRA" target="MDA">
      <data key="d0">26397</data>
    </edge>
    <edge source="FRA" target="MAR">
      <data key="d0">32143424</data>
    </edge>
    <edge source="FRA" target="MOZ">
      <data key="d0">136154</data>
    </edge>
    <edge source="FRA" target="OMN">
      <data key="d0">2843948</data>
    </edge>
    <edge source="FRA" target="NAM">
      <data key="d0">13893</data>
    </edge>
    <edge source="FRA" target="NLD">
      <data key="d0">324368493</data>
    </edge>
    <edge source="FRA" target="NZL">
      <data key="d0">4462512</data>
    </edge>
    <edge source="FRA" target="NER">
      <data key="d0">2172904</data>
    </edge>
    <edge source="FRA" target="NOR">
      <data key="d0">14278093</data>
    </edge>
    <edge source="FRA" target="PAK">
      <data key="d0">5901853</data>
    </edge>
    <edge source="FRA" target="PAN">
      <data key="d0">712724</data>
    </edge>
    <edge source="FRA" target="PER">
      <data key="d0">2999553</data>
    </edge>
    <edge source="FRA" target="PHL">
      <data key="d0">12085738</data>
    </edge>
    <edge source="FRA" target="POL">
      <data key="d0">32561611</data>
    </edge>
    <edge source="FRA" target="PRT">
      <data key="d0">164785063</data>
    </edge>
    <edge source="FRA" target="ROU">
      <data key="d0">7941382</data>
    </edge>
    <edge source="FRA" target="RUS">
      <data key="d0">82409203</data>
    </edge>
    <edge source="FRA" target="SAU">
      <data key="d0">44591776</data>
    </edge>
    <edge source="FRA" target="SEN">
      <data key="d0">28978541</data>
    </edge>
    <edge source="FRA" target="SRB">
      <data key="d0">1267064</data>
    </edge>
    <edge source="FRA" target="IND">
      <data key="d0">1236499</data>
    </edge>
    <edge source="FRA" target="SGP">
      <data key="d0">22013855</data>
    </edge>
    <edge source="FRA" target="SVK">
      <data key="d0">3177386</data>
    </edge>
    <edge source="FRA" target="VNM">
      <data key="d0">8053917</data>
    </edge>
    <edge source="FRA" target="SVN">
      <data key="d0">3035675</data>
    </edge>
    <edge source="FRA" target="ZAF">
      <data key="d0">15931390</data>
    </edge>
    <edge source="FRA" target="ZWE">
      <data key="d0">13893</data>
    </edge>
    <edge source="FRA" target="ESP">
      <data key="d0">883282838</data>
    </edge>
    <edge source="FRA" target="SWE">
      <data key="d0">69391228</data>
    </edge>
    <edge source="FRA" target="CHE">
      <data key="d0">174860448</data>
    </edge>
    <edge source="FRA" target="THA">
      <data key="d0">16720527</data>
    </edge>
    <edge source="FRA" target="TGO">
      <data key="d0">1123964</data>
    </edge>
    <edge source="FRA" target="ARE">
      <data key="d0">29973298</data>
    </edge>
    <edge source="FRA" target="TUN">
      <data key="d0">9837811</data>
    </edge>
    <edge source="FRA" target="TUR">
      <data key="d0">7153635</data>
    </edge>
    <edge source="FRA" target="UKR">
      <data key="d0">6445079</data>
    </edge>
    <edge source="FRA" target="MKD">
      <data key="d0">1713038</data>
    </edge>
    <edge source="FRA" target="EGY">
      <data key="d0">20011838</data>
    </edge>
    <edge source="FRA" target="GBR">
      <data key="d0">843361973</data>
    </edge>
    <edge source="FRA" target="USA">
      <data key="d0">166716225</data>
    </edge>
    <edge source="FRA" target="BFA">
      <data key="d0">2289608</data>
    </edge>
    <edge source="FRA" target="URY">
      <data key="d0">133375</data>
    </edge>
    <edge source="GRC" target="ALB">
      <data key="d0">2256081</data>
    </edge>
    <edge source="GRC" target="AUS">
      <data key="d0">11065850</data>
    </edge>
    <edge source="GRC" target="AUT">
      <data key="d0">13883513</data>
    </edge>
    <edge source="GRC" target="BEL">
      <data key="d0">6071513</data>
    </edge>
    <edge source="GRC" target="BGR">
      <data key="d0">12657013</data>
    </edge>
    <edge source="GRC" target="CAN">
      <data key="d0">4774342</data>
    </edge>
    <edge source="GRC" target="CHN">
      <data key="d0">70215</data>
    </edge>
    <edge source="GRC" target="HRV">
      <data key="d0">245055</data>
    </edge>
    <edge source="GRC" target="CZE">
      <data key="d0">706002</data>
    </edge>
    <edge source="GRC" target="DNK">
      <data key="d0">8531865</data>
    </edge>
    <edge source="GRC" target="ETH">
      <data key="d0">11123</data>
    </edge>
    <edge source="GRC" target="FIN">
      <data key="d0">908376</data>
    </edge>
    <edge source="GRC" target="FRA">
      <data key="d0">7770459</data>
    </edge>
    <edge source="GRC" target="DEU">
      <data key="d0">106051642</data>
    </edge>
    <edge source="GRC" target="HKG">
      <data key="d0">131348</data>
    </edge>
    <edge source="GRC" target="HUN">
      <data key="d0">492614</data>
    </edge>
    <edge source="GRC" target="IRL">
      <data key="d0">449101</data>
    </edge>
    <edge source="GRC" target="ISR">
      <data key="d0">119027</data>
    </edge>
    <edge source="GRC" target="ITA">
      <data key="d0">41965667</data>
    </edge>
    <edge source="GRC" target="JPN">
      <data key="d0">95059</data>
    </edge>
    <edge source="GRC" target="LBN">
      <data key="d0">1115920</data>
    </edge>
    <edge source="GRC" target="LTU">
      <data key="d0">57734</data>
    </edge>
    <edge source="GRC" target="NLD">
      <data key="d0">12370614</data>
    </edge>
    <edge source="GRC" target="NOR">
      <data key="d0">296466</data>
    </edge>
    <edge source="GRC" target="POL">
      <data key="d0">744986</data>
    </edge>
    <edge source="GRC" target="PRT">
      <data key="d0">661219</data>
    </edge>
    <edge source="GRC" target="ROU">
      <data key="d0">11320891</data>
    </edge>
    <edge source="GRC" target="RUS">
      <data key="d0">324521</data>
    </edge>
    <edge source="GRC" target="SAU">
      <data key="d0">53064</data>
    </edge>
    <edge source="GRC" target="SRB">
      <data key="d0">547510</data>
    </edge>
    <edge source="GRC" target="IND">
      <data key="d0">122383</data>
    </edge>
    <edge source="GRC" target="SGP">
      <data key="d0">272471</data>
    </edge>
    <edge source="GRC" target="SVK">
      <data key="d0">27835</data>
    </edge>
    <edge source="GRC" target="SVN">
      <data key="d0">567053</data>
    </edge>
    <edge source="GRC" target="ZAF">
      <data key="d0">41611</data>
    </edge>
    <edge source="GRC" target="ESP">
      <data key="d0">3412065</data>
    </edge>
    <edge source="GRC" target="SWE">
      <data key="d0">23175315</data>
    </edge>
    <edge source="GRC" target="CHE">
      <data key="d0">5754527</data>
    </edge>
    <edge source="GRC" target="THA">
      <data key="d0">21545</data>
    </edge>
    <edge source="GRC" target="ARE">
      <data key="d0">183603</data>
    </edge>
    <edge source="GRC" target="TUR">
      <data key="d0">33759</data>
    </edge>
    <edge source="GRC" target="UKR">
      <data key="d0">75253</data>
    </edge>
    <edge source="GRC" target="MKD">
      <data key="d0">891671</data>
    </edge>
    <edge source="GRC" target="EGY">
      <data key="d0">152395</data>
    </edge>
    <edge source="GRC" target="GBR">
      <data key="d0">52179014</data>
    </edge>
    <edge source="GRC" target="USA">
      <data key="d0">20310169</data>
    </edge>
    <edge source="GTM" target="CRI">
      <data key="d0">314435</data>
    </edge>
    <edge source="GTM" target="SLV">
      <data key="d0">4205206</data>
    </edge>
    <edge source="GTM" target="HND">
      <data key="d0">3933490</data>
    </edge>
    <edge source="GTM" target="MEX">
      <data key="d0">64719</data>
    </edge>
    <edge source="GTM" target="NIC">
      <data key="d0">115925</data>
    </edge>
    <edge source="GTM" target="USA">
      <data key="d0">130564</data>
    </edge>
    <edge source="HND" target="CRI">
      <data key="d0">960628</data>
    </edge>
    <edge source="HND" target="SLV">
      <data key="d0">9208373</data>
    </edge>
    <edge source="HND" target="GTM">
      <data key="d0">4636726</data>
    </edge>
    <edge source="HND" target="NIC">
      <data key="d0">809737</data>
    </edge>
    <edge source="HND" target="USA">
      <data key="d0">1459059</data>
    </edge>
    <edge source="IRL" target="DZA">
      <data key="d0">28818496</data>
    </edge>
    <edge source="IRL" target="AUS">
      <data key="d0">2109271</data>
    </edge>
    <edge source="IRL" target="AUT">
      <data key="d0">4068549</data>
    </edge>
    <edge source="IRL" target="BEL">
      <data key="d0">93526937</data>
    </edge>
    <edge source="IRL" target="BOL">
      <data key="d0">44848</data>
    </edge>
    <edge source="IRL" target="BLR">
      <data key="d0">33339</data>
    </edge>
    <edge source="IRL" target="CMR">
      <data key="d0">371594</data>
    </edge>
    <edge source="IRL" target="CAN">
      <data key="d0">74763</data>
    </edge>
    <edge source="IRL" target="LKA">
      <data key="d0">184181</data>
    </edge>
    <edge source="IRL" target="CHL">
      <data key="d0">452367</data>
    </edge>
    <edge source="IRL" target="CHN">
      <data key="d0">24499525</data>
    </edge>
    <edge source="IRL" target="CRI">
      <data key="d0">64367</data>
    </edge>
    <edge source="IRL" target="CZE">
      <data key="d0">2022378</data>
    </edge>
    <edge source="IRL" target="DNK">
      <data key="d0">8823510</data>
    </edge>
    <edge source="IRL" target="ETH">
      <data key="d0">40307</data>
    </edge>
    <edge source="IRL" target="FIN">
      <data key="d0">578856</data>
    </edge>
    <edge source="IRL" target="FRA">
      <data key="d0">99309878</data>
    </edge>
    <edge source="IRL" target="GEO">
      <data key="d0">46556</data>
    </edge>
    <edge source="IRL" target="DEU">
      <data key="d0">144114342</data>
    </edge>
    <edge source="IRL" target="GHA">
      <data key="d0">234215</data>
    </edge>
    <edge source="IRL" target="GRC">
      <data key="d0">25924975</data>
    </edge>
    <edge source="IRL" target="HKG">
      <data key="d0">452910</data>
    </edge>
    <edge source="IRL" target="HUN">
      <data key="d0">12808</data>
    </edge>
    <edge source="IRL" target="IDN">
      <data key="d0">5295658</data>
    </edge>
    <edge source="IRL" target="ISR">
      <data key="d0">551618</data>
    </edge>
    <edge source="IRL" target="ITA">
      <data key="d0">15611231</data>
    </edge>
    <edge source="IRL" target="CIV">
      <data key="d0">344798</data>
    </edge>
    <edge source="IRL" target="JAM">
      <data key="d0">79386</data>
    </edge>
    <edge source="IRL" target="JPN">
      <data key="d0">4306459</data>
    </edge>
    <edge source="IRL" target="JOR">
      <data key="d0">1877048</data>
    </edge>
    <edge source="IRL" target="KOR">
      <data key="d0">280265</data>
    </edge>
    <edge source="IRL" target="LBN">
      <data key="d0">40347</data>
    </edge>
    <edge source="IRL" target="LTU">
      <data key="d0">102832</data>
    </edge>
    <edge source="IRL" target="MWI">
      <data key="d0">2407581</data>
    </edge>
    <edge source="IRL" target="MYS">
      <data key="d0">5360779</data>
    </edge>
    <edge source="IRL" target="MRT">
      <data key="d0">118702</data>
    </edge>
    <edge source="IRL" target="MUS">
      <data key="d0">339830</data>
    </edge>
    <edge source="IRL" target="MEX">
      <data key="d0">594997</data>
    </edge>
    <edge source="IRL" target="MAR">
      <data key="d0">6434236</data>
    </edge>
    <edge source="IRL" target="OMN">
      <data key="d0">392824</data>
    </edge>
    <edge source="IRL" target="NAM">
      <data key="d0">69775</data>
    </edge>
    <edge source="IRL" target="NLD">
      <data key="d0">88082382</data>
    </edge>
    <edge source="IRL" target="NOR">
      <data key="d0">33760</data>
    </edge>
    <edge source="IRL" target="PER">
      <data key="d0">1725747</data>
    </edge>
    <edge source="IRL" target="PHL">
      <data key="d0">1161724</data>
    </edge>
    <edge source="IRL" target="POL">
      <data key="d0">9036258</data>
    </edge>
    <edge source="IRL" target="PRT">
      <data key="d0">1303019</data>
    </edge>
    <edge source="IRL" target="ROU">
      <data key="d0">204485</data>
    </edge>
    <edge source="IRL" target="RUS">
      <data key="d0">36343</data>
    </edge>
    <edge source="IRL" target="SAU">
      <data key="d0">12456262</data>
    </edge>
    <edge source="IRL" target="SEN">
      <data key="d0">1135411</data>
    </edge>
    <edge source="IRL" target="IND">
      <data key="d0">7014409</data>
    </edge>
    <edge source="IRL" target="SGP">
      <data key="d0">1872911</data>
    </edge>
    <edge source="IRL" target="SVK">
      <data key="d0">1046215</data>
    </edge>
    <edge source="IRL" target="VNM">
      <data key="d0">2088109</data>
    </edge>
    <edge source="IRL" target="ZAF">
      <data key="d0">3614068</data>
    </edge>
    <edge source="IRL" target="ESP">
      <data key="d0">22429056</data>
    </edge>
    <edge source="IRL" target="SWE">
      <data key="d0">1527335</data>
    </edge>
    <edge source="IRL" target="CHE">
      <data key="d0">139793</data>
    </edge>
    <edge source="IRL" target="THA">
      <data key="d0">2568949</data>
    </edge>
    <edge source="IRL" target="ARE">
      <data key="d0">4613245</data>
    </edge>
    <edge source="IRL" target="TUN">
      <data key="d0">1457990</data>
    </edge>
    <edge source="IRL" target="TUR">
      <data key="d0">5221061</data>
    </edge>
    <edge source="IRL" target="EGY">
      <data key="d0">24951407</data>
    </edge>
    <edge source="IRL" target="GBR">
      <data key="d0">763359126</data>
    </edge>
    <edge source="IRL" target="TZA">
      <data key="d0">282095</data>
    </edge>
    <edge source="IRL" target="USA">
      <data key="d0">33139567</data>
    </edge>
    <edge source="IRL" target="BFA">
      <data key="d0">534372</data>
    </edge>
    <edge source="NZL" target="DZA">
      <data key="d0">161786942</data>
    </edge>
    <edge source="NZL" target="AZE">
      <data key="d0">26907622</data>
    </edge>
    <edge source="NZL" target="AUS">
      <data key="d0">237628882</data>
    </edge>
    <edge source="NZL" target="ARM">
      <data key="d0">10547014</data>
    </edge>
    <edge source="NZL" target="BEL">
      <data key="d0">89394987</data>
    </edge>
    <edge source="NZL" target="BOL">
      <data key="d0">246240</data>
    </edge>
    <edge source="NZL" target="BRA">
      <data key="d0">3731792</data>
    </edge>
    <edge source="NZL" target="KHM">
      <data key="d0">286387</data>
    </edge>
    <edge source="NZL" target="CMR">
      <data key="d0">4465974</data>
    </edge>
    <edge source="NZL" target="CAN">
      <data key="d0">27635274</data>
    </edge>
    <edge source="NZL" target="LKA">
      <data key="d0">119221812</data>
    </edge>
    <edge source="NZL" target="CHL">
      <data key="d0">1695400</data>
    </edge>
    <edge source="NZL" target="CHN">
      <data key="d0">614661575</data>
    </edge>
    <edge source="NZL" target="COL">
      <data key="d0">495437</data>
    </edge>
    <edge source="NZL" target="CRI">
      <data key="d0">666197</data>
    </edge>
    <edge source="NZL" target="BEN">
      <data key="d0">618995</data>
    </edge>
    <edge source="NZL" target="DNK">
      <data key="d0">35548025</data>
    </edge>
    <edge source="NZL" target="SLV">
      <data key="d0">2527951</data>
    </edge>
    <edge source="NZL" target="FRA">
      <data key="d0">1950035</data>
    </edge>
    <edge source="NZL" target="GEO">
      <data key="d0">2639180</data>
    </edge>
    <edge source="NZL" target="GMB">
      <data key="d0">608846</data>
    </edge>
    <edge source="NZL" target="DEU">
      <data key="d0">15622598</data>
    </edge>
    <edge source="NZL" target="GHA">
      <data key="d0">18573063</data>
    </edge>
    <edge source="NZL" target="GRC">
      <data key="d0">6474000</data>
    </edge>
    <edge source="NZL" target="GTM">
      <data key="d0">12988967</data>
    </edge>
    <edge source="NZL" target="HND">
      <data key="d0">6949163</data>
    </edge>
    <edge source="NZL" target="HKG">
      <data key="d0">40509811</data>
    </edge>
    <edge source="NZL" target="IDN">
      <data key="d0">224386920</data>
    </edge>
    <edge source="NZL" target="IRL">
      <data key="d0">58224</data>
    </edge>
    <edge source="NZL" target="ISR">
      <data key="d0">902188</data>
    </edge>
    <edge source="NZL" target="ITA">
      <data key="d0">19903384</data>
    </edge>
    <edge source="NZL" target="CIV">
      <data key="d0">4949936</data>
    </edge>
    <edge source="NZL" target="JAM">
      <data key="d0">17641042</data>
    </edge>
    <edge source="NZL" target="JPN">
      <data key="d0">193957545</data>
    </edge>
    <edge source="NZL" target="KAZ">
      <data key="d0">124676</data>
    </edge>
    <edge source="NZL" target="JOR">
      <data key="d0">5082873</data>
    </edge>
    <edge source="NZL" target="KOR">
      <data key="d0">64854656</data>
    </edge>
    <edge source="NZL" target="KGZ">
      <data key="d0">166239</data>
    </edge>
    <edge source="NZL" target="LBN">
      <data key="d0">2781602</data>
    </edge>
    <edge source="NZL" target="LTU">
      <data key="d0">225019</data>
    </edge>
    <edge source="NZL" target="MDG">
      <data key="d0">104901</data>
    </edge>
    <edge source="NZL" target="MYS">
      <data key="d0">217982730</data>
    </edge>
    <edge source="NZL" target="MRT">
      <data key="d0">276841</data>
    </edge>
    <edge source="NZL" target="MUS">
      <data key="d0">18726343</data>
    </edge>
    <edge source="NZL" target="MEX">
      <data key="d0">160122993</data>
    </edge>
    <edge source="NZL" target="MAR">
      <data key="d0">30214796</data>
    </edge>
    <edge source="NZL" target="MOZ">
      <data key="d0">363839</data>
    </edge>
    <edge source="NZL" target="OMN">
      <data key="d0">34960078</data>
    </edge>
    <edge source="NZL" target="NLD">
      <data key="d0">22907061</data>
    </edge>
    <edge source="NZL" target="NIC">
      <data key="d0">15968548</data>
    </edge>
    <edge source="NZL" target="PAK">
      <data key="d0">26332957</data>
    </edge>
    <edge source="NZL" target="PAN">
      <data key="d0">27428562</data>
    </edge>
    <edge source="NZL" target="PER">
      <data key="d0">18534209</data>
    </edge>
    <edge source="NZL" target="PHL">
      <data key="d0">247918939</data>
    </edge>
    <edge source="NZL" target="POL">
      <data key="d0">464071</data>
    </edge>
    <edge source="NZL" target="RUS">
      <data key="d0">75001068</data>
    </edge>
    <edge source="NZL" target="SAU">
      <data key="d0">190141500</data>
    </edge>
    <edge source="NZL" target="SEN">
      <data key="d0">20418549</data>
    </edge>
    <edge source="NZL" target="IND">
      <data key="d0">42892002</data>
    </edge>
    <edge source="NZL" target="SGP">
      <data key="d0">145833163</data>
    </edge>
    <edge source="NZL" target="VNM">
      <data key="d0">93877015</data>
    </edge>
    <edge source="NZL" target="ZAF">
      <data key="d0">9361207</data>
    </edge>
    <edge source="NZL" target="ZWE">
      <data key="d0">130792</data>
    </edge>
    <edge source="NZL" target="CHE">
      <data key="d0">100061</data>
    </edge>
    <edge source="NZL" target="THA">
      <data key="d0">122902054</data>
    </edge>
    <edge source="NZL" target="TGO">
      <data key="d0">311778</data>
    </edge>
    <edge source="NZL" target="ARE">
      <data key="d0">147388679</data>
    </edge>
    <edge source="NZL" target="TUN">
      <data key="d0">2392799</data>
    </edge>
    <edge source="NZL" target="TUR">
      <data key="d0">8708961</data>
    </edge>
    <edge source="NZL" target="UKR">
      <data key="d0">94079</data>
    </edge>
    <edge source="NZL" target="EGY">
      <data key="d0">141735987</data>
    </edge>
    <edge source="NZL" target="GBR">
      <data key="d0">37076633</data>
    </edge>
    <edge source="NZL" target="TZA">
      <data key="d0">197337</data>
    </edge>
    <edge source="NZL" target="USA">
      <data key="d0">311625879</data>
    </edge>
    <edge source="PAN" target="COL">
      <data key="d0">115494</data>
    </edge>
    <edge source="PAN" target="CRI">
      <data key="d0">7402373</data>
    </edge>
    <edge source="PAN" target="ECU">
      <data key="d0">327502</data>
    </edge>
    <edge source="PAN" target="SLV">
      <data key="d0">473396</data>
    </edge>
    <edge source="PAN" target="GTM">
      <data key="d0">895096</data>
    </edge>
    <edge source="PAN" target="HND">
      <data key="d0">1070531</data>
    </edge>
    <edge source="PAN" target="NIC">
      <data key="d0">3991180</data>
    </edge>
    <edge source="PAN" target="USA">
      <data key="d0">23391</data>
    </edge>
    <edge source="ESP" target="ALB">
      <data key="d0">342540</data>
    </edge>
    <edge source="ESP" target="DZA">
      <data key="d0">1092050</data>
    </edge>
    <edge source="ESP" target="AUS">
      <data key="d0">1470155</data>
    </edge>
    <edge source="ESP" target="AUT">
      <data key="d0">8210712</data>
    </edge>
    <edge source="ESP" target="ARM">
      <data key="d0">92809</data>
    </edge>
    <edge source="ESP" target="BEL">
      <data key="d0">21546928</data>
    </edge>
    <edge source="ESP" target="BOL">
      <data key="d0">15756</data>
    </edge>
    <edge source="ESP" target="BRA">
      <data key="d0">131666</data>
    </edge>
    <edge source="ESP" target="BGR">
      <data key="d0">535611</data>
    </edge>
    <edge source="ESP" target="CMR">
      <data key="d0">120699</data>
    </edge>
    <edge source="ESP" target="CAN">
      <data key="d0">1444914</data>
    </edge>
    <edge source="ESP" target="CHL">
      <data key="d0">154259</data>
    </edge>
    <edge source="ESP" target="CHN">
      <data key="d0">1263990</data>
    </edge>
    <edge source="ESP" target="COL">
      <data key="d0">183371</data>
    </edge>
    <edge source="ESP" target="CRI">
      <data key="d0">44316</data>
    </edge>
    <edge source="ESP" target="HRV">
      <data key="d0">303461</data>
    </edge>
    <edge source="ESP" target="CZE">
      <data key="d0">3841039</data>
    </edge>
    <edge source="ESP" target="BEN">
      <data key="d0">83664</data>
    </edge>
    <edge source="ESP" target="DNK">
      <data key="d0">5332693</data>
    </edge>
    <edge source="ESP" target="ECU">
      <data key="d0">33575</data>
    </edge>
    <edge source="ESP" target="EST">
      <data key="d0">35421</data>
    </edge>
    <edge source="ESP" target="FIN">
      <data key="d0">1364887</data>
    </edge>
    <edge source="ESP" target="FRA">
      <data key="d0">358322167</data>
    </edge>
    <edge source="ESP" target="GEO">
      <data key="d0">77225</data>
    </edge>
    <edge source="ESP" target="GMB">
      <data key="d0">72154</data>
    </edge>
    <edge source="ESP" target="DEU">
      <data key="d0">73860656</data>
    </edge>
    <edge source="ESP" target="GHA">
      <data key="d0">177515</data>
    </edge>
    <edge source="ESP" target="GRC">
      <data key="d0">15512648</data>
    </edge>
    <edge source="ESP" target="GTM">
      <data key="d0">268391</data>
    </edge>
    <edge source="ESP" target="HND">
      <data key="d0">46272</data>
    </edge>
    <edge source="ESP" target="HKG">
      <data key="d0">265100</data>
    </edge>
    <edge source="ESP" target="HUN">
      <data key="d0">3464863</data>
    </edge>
    <edge source="ESP" target="IDN">
      <data key="d0">53906</data>
    </edge>
    <edge source="ESP" target="IRL">
      <data key="d0">2897764</data>
    </edge>
    <edge source="ESP" target="ISR">
      <data key="d0">943725</data>
    </edge>
    <edge source="ESP" target="ITA">
      <data key="d0">90534106</data>
    </edge>
    <edge source="ESP" target="CIV">
      <data key="d0">148709</data>
    </edge>
    <edge source="ESP" target="JPN">
      <data key="d0">344938</data>
    </edge>
    <edge source="ESP" target="KAZ">
      <data key="d0">12944</data>
    </edge>
    <edge source="ESP" target="JOR">
      <data key="d0">310980</data>
    </edge>
    <edge source="ESP" target="KOR">
      <data key="d0">79947</data>
    </edge>
    <edge source="ESP" target="LBN">
      <data key="d0">221745</data>
    </edge>
    <edge source="ESP" target="LVA">
      <data key="d0">74477</data>
    </edge>
    <edge source="ESP" target="LTU">
      <data key="d0">1160822</data>
    </edge>
    <edge source="ESP" target="MYS">
      <data key="d0">42659</data>
    </edge>
    <edge source="ESP" target="MRT">
      <data key="d0">720000</data>
    </edge>
    <edge source="ESP" target="MUS">
      <data key="d0">78994</data>
    </edge>
    <edge source="ESP" target="MEX">
      <data key="d0">2366759</data>
    </edge>
    <edge source="ESP" target="MAR">
      <data key="d0">1814941</data>
    </edge>
    <edge source="ESP" target="MOZ">
      <data key="d0">177123</data>
    </edge>
    <edge source="ESP" target="NLD">
      <data key="d0">41441879</data>
    </edge>
    <edge source="ESP" target="NZL">
      <data key="d0">51160</data>
    </edge>
    <edge source="ESP" target="NER">
      <data key="d0">36423</data>
    </edge>
    <edge source="ESP" target="NOR">
      <data key="d0">1220343</data>
    </edge>
    <edge source="ESP" target="PAK">
      <data key="d0">58839</data>
    </edge>
    <edge source="ESP" target="PAN">
      <data key="d0">292471</data>
    </edge>
    <edge source="ESP" target="PER">
      <data key="d0">380268</data>
    </edge>
    <edge source="ESP" target="PHL">
      <data key="d0">254599</data>
    </edge>
    <edge source="ESP" target="POL">
      <data key="d0">1736054</data>
    </edge>
    <edge source="ESP" target="PRT">
      <data key="d0">362972675</data>
    </edge>
    <edge source="ESP" target="ROU">
      <data key="d0">1288626</data>
    </edge>
    <edge source="ESP" target="RUS">
      <data key="d0">2881869</data>
    </edge>
    <edge source="ESP" target="SAU">
      <data key="d0">181289</data>
    </edge>
    <edge source="ESP" target="SEN">
      <data key="d0">519747</data>
    </edge>
    <edge source="ESP" target="IND">
      <data key="d0">185067</data>
    </edge>
    <edge source="ESP" target="SGP">
      <data key="d0">94411</data>
    </edge>
    <edge source="ESP" target="SVK">
      <data key="d0">400859</data>
    </edge>
    <edge source="ESP" target="VNM">
      <data key="d0">77461</data>
    </edge>
    <edge source="ESP" target="SVN">
      <data key="d0">70312</data>
    </edge>
    <edge source="ESP" target="ZAF">
      <data key="d0">20706</data>
    </edge>
    <edge source="ESP" target="SWE">
      <data key="d0">1799962</data>
    </edge>
    <edge source="ESP" target="CHE">
      <data key="d0">8279768</data>
    </edge>
    <edge source="ESP" target="THA">
      <data key="d0">741694</data>
    </edge>
    <edge source="ESP" target="ARE">
      <data key="d0">354219</data>
    </edge>
    <edge source="ESP" target="TUR">
      <data key="d0">441273</data>
    </edge>
    <edge source="ESP" target="UKR">
      <data key="d0">62809</data>
    </edge>
    <edge source="ESP" target="MKD">
      <data key="d0">74389</data>
    </edge>
    <edge source="ESP" target="EGY">
      <data key="d0">1781529</data>
    </edge>
    <edge source="ESP" target="GBR">
      <data key="d0">73514270</data>
    </edge>
    <edge source="ESP" target="USA">
      <data key="d0">41225290</data>
    </edge>
    <edge source="CHE" target="ALB">
      <data key="d0">330000</data>
    </edge>
    <edge source="CHE" target="DZA">
      <data key="d0">7171208</data>
    </edge>
    <edge source="CHE" target="AUS">
      <data key="d0">2362301</data>
    </edge>
    <edge source="CHE" target="AUT">
      <data key="d0">20586212</data>
    </edge>
    <edge source="CHE" target="BEL">
      <data key="d0">21368775</data>
    </edge>
    <edge source="CHE" target="BRA">
      <data key="d0">273252</data>
    </edge>
    <edge source="CHE" target="BDI">
      <data key="d0">73607</data>
    </edge>
    <edge source="CHE" target="CMR">
      <data key="d0">80966</data>
    </edge>
    <edge source="CHE" target="CAN">
      <data key="d0">20174570</data>
    </edge>
    <edge source="CHE" target="LKA">
      <data key="d0">46462</data>
    </edge>
    <edge source="CHE" target="CHL">
      <data key="d0">393670</data>
    </edge>
    <edge source="CHE" target="CHN">
      <data key="d0">2604760</data>
    </edge>
    <edge source="CHE" target="COL">
      <data key="d0">42324</data>
    </edge>
    <edge source="CHE" target="CRI">
      <data key="d0">50666</data>
    </edge>
    <edge source="CHE" target="HRV">
      <data key="d0">149461</data>
    </edge>
    <edge source="CHE" target="CZE">
      <data key="d0">604136</data>
    </edge>
    <edge source="CHE" target="BEN">
      <data key="d0">97570</data>
    </edge>
    <edge source="CHE" target="DNK">
      <data key="d0">2810174</data>
    </edge>
    <edge source="CHE" target="FIN">
      <data key="d0">1261003</data>
    </edge>
    <edge source="CHE" target="FRA">
      <data key="d0">83686205</data>
    </edge>
    <edge source="CHE" target="GEO">
      <data key="d0">71404</data>
    </edge>
    <edge source="CHE" target="DEU">
      <data key="d0">196776593</data>
    </edge>
    <edge source="CHE" target="GHA">
      <data key="d0">1177894</data>
    </edge>
    <edge source="CHE" target="GRC">
      <data key="d0">2627501</data>
    </edge>
    <edge source="CHE" target="GTM">
      <data key="d0">10515</data>
    </edge>
    <edge source="CHE" target="HKG">
      <data key="d0">3406865</data>
    </edge>
    <edge source="CHE" target="HUN">
      <data key="d0">282789</data>
    </edge>
    <edge source="CHE" target="IDN">
      <data key="d0">821154</data>
    </edge>
    <edge source="CHE" target="IRL">
      <data key="d0">132671</data>
    </edge>
    <edge source="CHE" target="ISR">
      <data key="d0">909234</data>
    </edge>
    <edge source="CHE" target="ITA">
      <data key="d0">123207254</data>
    </edge>
    <edge source="CHE" target="CIV">
      <data key="d0">167736</data>
    </edge>
    <edge source="CHE" target="JPN">
      <data key="d0">8146721</data>
    </edge>
    <edge source="CHE" target="KAZ">
      <data key="d0">333385</data>
    </edge>
    <edge source="CHE" target="JOR">
      <data key="d0">1075544</data>
    </edge>
    <edge source="CHE" target="KOR">
      <data key="d0">4009473</data>
    </edge>
    <edge source="CHE" target="LBN">
      <data key="d0">679360</data>
    </edge>
    <edge source="CHE" target="MDG">
      <data key="d0">41866</data>
    </edge>
    <edge source="CHE" target="MWI">
      <data key="d0">50241</data>
    </edge>
    <edge source="CHE" target="MYS">
      <data key="d0">410107</data>
    </edge>
    <edge source="CHE" target="MRT">
      <data key="d0">56386</data>
    </edge>
    <edge source="CHE" target="MEX">
      <data key="d0">793716</data>
    </edge>
    <edge source="CHE" target="MAR">
      <data key="d0">44184</data>
    </edge>
    <edge source="CHE" target="OMN">
      <data key="d0">48716</data>
    </edge>
    <edge source="CHE" target="NLD">
      <data key="d0">15744035</data>
    </edge>
    <edge source="CHE" target="NZL">
      <data key="d0">41714</data>
    </edge>
    <edge source="CHE" target="NIC">
      <data key="d0">186479</data>
    </edge>
    <edge source="CHE" target="NER">
      <data key="d0">125186</data>
    </edge>
    <edge source="CHE" target="NOR">
      <data key="d0">142834</data>
    </edge>
    <edge source="CHE" target="PAK">
      <data key="d0">256717</data>
    </edge>
    <edge source="CHE" target="PAN">
      <data key="d0">91742</data>
    </edge>
    <edge source="CHE" target="PER">
      <data key="d0">987317</data>
    </edge>
    <edge source="CHE" target="PHL">
      <data key="d0">770379</data>
    </edge>
    <edge source="CHE" target="POL">
      <data key="d0">269920</data>
    </edge>
    <edge source="CHE" target="PRT">
      <data key="d0">1347636</data>
    </edge>
    <edge source="CHE" target="ROU">
      <data key="d0">82707</data>
    </edge>
    <edge source="CHE" target="RUS">
      <data key="d0">7503901</data>
    </edge>
    <edge source="CHE" target="SAU">
      <data key="d0">1561519</data>
    </edge>
    <edge source="CHE" target="SEN">
      <data key="d0">245937</data>
    </edge>
    <edge source="CHE" target="SRB">
      <data key="d0">202136</data>
    </edge>
    <edge source="CHE" target="IND">
      <data key="d0">236710</data>
    </edge>
    <edge source="CHE" target="SGP">
      <data key="d0">3281414</data>
    </edge>
    <edge source="CHE" target="SVN">
      <data key="d0">99428</data>
    </edge>
    <edge source="CHE" target="ZAF">
      <data key="d0">752729</data>
    </edge>
    <edge source="CHE" target="ESP">
      <data key="d0">6939278</data>
    </edge>
    <edge source="CHE" target="SWE">
      <data key="d0">2210275</data>
    </edge>
    <edge source="CHE" target="THA">
      <data key="d0">1399115</data>
    </edge>
    <edge source="CHE" target="TGO">
      <data key="d0">85121</data>
    </edge>
    <edge source="CHE" target="ARE">
      <data key="d0">1590580</data>
    </edge>
    <edge source="CHE" target="TUN">
      <data key="d0">562134</data>
    </edge>
    <edge source="CHE" target="TUR">
      <data key="d0">14734650</data>
    </edge>
    <edge source="CHE" target="UKR">
      <data key="d0">142816</data>
    </edge>
    <edge source="CHE" target="EGY">
      <data key="d0">16137000</data>
    </edge>
    <edge source="CHE" target="GBR">
      <data key="d0">12621090</data>
    </edge>
    <edge source="CHE" target="TZA">
      <data key="d0">14630</data>
    </edge>
    <edge source="CHE" target="USA">
      <data key="d0">45400652</data>
    </edge>
    <edge source="CHE" target="BFA">
      <data key="d0">280226</data>
    </edge>
    <edge source="CZE" target="DZA">
      <data key="d0">1747758</data>
    </edge>
    <edge source="CZE" target="AUT">
      <data key="d0">16464089</data>
    </edge>
    <edge source="CZE" target="ARM">
      <data key="d0">14514</data>
    </edge>
    <edge source="CZE" target="BEL">
      <data key="d0">7596380</data>
    </edge>
    <edge source="CZE" target="BGR">
      <data key="d0">8584280</data>
    </edge>
    <edge source="CZE" target="COL">
      <data key="d0">1316629</data>
    </edge>
    <edge source="CZE" target="CRI">
      <data key="d0">33504</data>
    </edge>
    <edge source="CZE" target="HRV">
      <data key="d0">6145590</data>
    </edge>
    <edge source="CZE" target="DNK">
      <data key="d0">6465253</data>
    </edge>
    <edge source="CZE" target="EST">
      <data key="d0">216534</data>
    </edge>
    <edge source="CZE" target="FIN">
      <data key="d0">13433846</data>
    </edge>
    <edge source="CZE" target="FRA">
      <data key="d0">11101529</data>
    </edge>
    <edge source="CZE" target="DEU">
      <data key="d0">215259463</data>
    </edge>
    <edge source="CZE" target="GRC">
      <data key="d0">675409</data>
    </edge>
    <edge source="CZE" target="HUN">
      <data key="d0">38674965</data>
    </edge>
    <edge source="CZE" target="IDN">
      <data key="d0">92449</data>
    </edge>
    <edge source="CZE" target="ITA">
      <data key="d0">79753700</data>
    </edge>
    <edge source="CZE" target="KAZ">
      <data key="d0">329117</data>
    </edge>
    <edge source="CZE" target="JOR">
      <data key="d0">116766</data>
    </edge>
    <edge source="CZE" target="KOR">
      <data key="d0">550521</data>
    </edge>
    <edge source="CZE" target="LBN">
      <data key="d0">15218659</data>
    </edge>
    <edge source="CZE" target="LVA">
      <data key="d0">251651</data>
    </edge>
    <edge source="CZE" target="LTU">
      <data key="d0">1566793</data>
    </edge>
    <edge source="CZE" target="MYS">
      <data key="d0">213283</data>
    </edge>
    <edge source="CZE" target="NLD">
      <data key="d0">16578572</data>
    </edge>
    <edge source="CZE" target="PAK">
      <data key="d0">107195</data>
    </edge>
    <edge source="CZE" target="PAN">
      <data key="d0">51762</data>
    </edge>
    <edge source="CZE" target="PHL">
      <data key="d0">422230</data>
    </edge>
    <edge source="CZE" target="POL">
      <data key="d0">25508145</data>
    </edge>
    <edge source="CZE" target="PRT">
      <data key="d0">696461</data>
    </edge>
    <edge source="CZE" target="ROU">
      <data key="d0">10495181</data>
    </edge>
    <edge source="CZE" target="RUS">
      <data key="d0">3770162</data>
    </edge>
    <edge source="CZE" target="SAU">
      <data key="d0">6834040</data>
    </edge>
    <edge source="CZE" target="SRB">
      <data key="d0">1634809</data>
    </edge>
    <edge source="CZE" target="SVK">
      <data key="d0">132262411</data>
    </edge>
    <edge source="CZE" target="VNM">
      <data key="d0">1020633</data>
    </edge>
    <edge source="CZE" target="SVN">
      <data key="d0">3919610</data>
    </edge>
    <edge source="CZE" target="ESP">
      <data key="d0">6186062</data>
    </edge>
    <edge source="CZE" target="SWE">
      <data key="d0">5423556</data>
    </edge>
    <edge source="CZE" target="CHE">
      <data key="d0">511262</data>
    </edge>
    <edge source="CZE" target="THA">
      <data key="d0">7554938</data>
    </edge>
    <edge source="CZE" target="ARE">
      <data key="d0">7083326</data>
    </edge>
    <edge source="CZE" target="UKR">
      <data key="d0">660777</data>
    </edge>
    <edge source="CZE" target="MKD">
      <data key="d0">909135</data>
    </edge>
    <edge source="CZE" target="EGY">
      <data key="d0">96428</data>
    </edge>
    <edge source="CZE" target="GBR">
      <data key="d0">2432536</data>
    </edge>
    <edge source="CZE" target="USA">
      <data key="d0">207000</data>
    </edge>
    <edge source="EST" target="AUT">
      <data key="d0">5199389</data>
    </edge>
    <edge source="EST" target="ARM">
      <data key="d0">49191</data>
    </edge>
    <edge source="EST" target="BEL">
      <data key="d0">3439669</data>
    </edge>
    <edge source="EST" target="BGR">
      <data key="d0">416436</data>
    </edge>
    <edge source="EST" target="CRI">
      <data key="d0">24685</data>
    </edge>
    <edge source="EST" target="HRV">
      <data key="d0">195138</data>
    </edge>
    <edge source="EST" target="CZE">
      <data key="d0">61182</data>
    </edge>
    <edge source="EST" target="DNK">
      <data key="d0">2552771</data>
    </edge>
    <edge source="EST" target="FIN">
      <data key="d0">24922839</data>
    </edge>
    <edge source="EST" target="FRA">
      <data key="d0">858722</data>
    </edge>
    <edge source="EST" target="DEU">
      <data key="d0">13598945</data>
    </edge>
    <edge source="EST" target="GRC">
      <data key="d0">718521</data>
    </edge>
    <edge source="EST" target="ITA">
      <data key="d0">9375676</data>
    </edge>
    <edge source="EST" target="KAZ">
      <data key="d0">74346</data>
    </edge>
    <edge source="EST" target="LVA">
      <data key="d0">23703200</data>
    </edge>
    <edge source="EST" target="LTU">
      <data key="d0">13717425</data>
    </edge>
    <edge source="EST" target="NLD">
      <data key="d0">7479748</data>
    </edge>
    <edge source="EST" target="NOR">
      <data key="d0">1513016</data>
    </edge>
    <edge source="EST" target="POL">
      <data key="d0">284732</data>
    </edge>
    <edge source="EST" target="PRT">
      <data key="d0">253420</data>
    </edge>
    <edge source="EST" target="ROU">
      <data key="d0">93182</data>
    </edge>
    <edge source="EST" target="RUS">
      <data key="d0">29592383</data>
    </edge>
    <edge source="EST" target="SVN">
      <data key="d0">13364</data>
    </edge>
    <edge source="EST" target="SWE">
      <data key="d0">749086</data>
    </edge>
    <edge source="EST" target="TUR">
      <data key="d0">11529</data>
    </edge>
    <edge source="EST" target="UKR">
      <data key="d0">39130</data>
    </edge>
    <edge source="EST" target="GBR">
      <data key="d0">3146547</data>
    </edge>
    <edge source="EST" target="USA">
      <data key="d0">207972</data>
    </edge>
    <edge source="HUN" target="ALB">
      <data key="d0">771000</data>
    </edge>
    <edge source="HUN" target="DZA">
      <data key="d0">158000</data>
    </edge>
    <edge source="HUN" target="AZE">
      <data key="d0">22000</data>
    </edge>
    <edge source="HUN" target="AUT">
      <data key="d0">12772000</data>
    </edge>
    <edge source="HUN" target="BEL">
      <data key="d0">2147000</data>
    </edge>
    <edge source="HUN" target="BGR">
      <data key="d0">6044000</data>
    </edge>
    <edge source="HUN" target="BLR">
      <data key="d0">2408000</data>
    </edge>
    <edge source="HUN" target="CAN">
      <data key="d0">46000</data>
    </edge>
    <edge source="HUN" target="HRV">
      <data key="d0">5646000</data>
    </edge>
    <edge source="HUN" target="CZE">
      <data key="d0">6650000</data>
    </edge>
    <edge source="HUN" target="DNK">
      <data key="d0">880000</data>
    </edge>
    <edge source="HUN" target="FIN">
      <data key="d0">904000</data>
    </edge>
    <edge source="HUN" target="FRA">
      <data key="d0">11342000</data>
    </edge>
    <edge source="HUN" target="GEO">
      <data key="d0">31000</data>
    </edge>
    <edge source="HUN" target="DEU">
      <data key="d0">27088000</data>
    </edge>
    <edge source="HUN" target="GRC">
      <data key="d0">3134000</data>
    </edge>
    <edge source="HUN" target="IRL">
      <data key="d0">1675000</data>
    </edge>
    <edge source="HUN" target="ISR">
      <data key="d0">172000</data>
    </edge>
    <edge source="HUN" target="ITA">
      <data key="d0">63660000</data>
    </edge>
    <edge source="HUN" target="JOR">
      <data key="d0">2808000</data>
    </edge>
    <edge source="HUN" target="LBN">
      <data key="d0">8323000</data>
    </edge>
    <edge source="HUN" target="LTU">
      <data key="d0">100000</data>
    </edge>
    <edge source="HUN" target="MDA">
      <data key="d0">176000</data>
    </edge>
    <edge source="HUN" target="NLD">
      <data key="d0">6557000</data>
    </edge>
    <edge source="HUN" target="POL">
      <data key="d0">9107000</data>
    </edge>
    <edge source="HUN" target="PRT">
      <data key="d0">1548000</data>
    </edge>
    <edge source="HUN" target="ROU">
      <data key="d0">59754000</data>
    </edge>
    <edge source="HUN" target="RUS">
      <data key="d0">615000</data>
    </edge>
    <edge source="HUN" target="SAU">
      <data key="d0">5833000</data>
    </edge>
    <edge source="HUN" target="SRB">
      <data key="d0">10439000</data>
    </edge>
    <edge source="HUN" target="SVK">
      <data key="d0">18846000</data>
    </edge>
    <edge source="HUN" target="VNM">
      <data key="d0">13000</data>
    </edge>
    <edge source="HUN" target="SVN">
      <data key="d0">13472000</data>
    </edge>
    <edge source="HUN" target="ESP">
      <data key="d0">7150000</data>
    </edge>
    <edge source="HUN" target="SWE">
      <data key="d0">1027000</data>
    </edge>
    <edge source="HUN" target="CHE">
      <data key="d0">1042000</data>
    </edge>
    <edge source="HUN" target="ARE">
      <data key="d0">1577000</data>
    </edge>
    <edge source="HUN" target="TUR">
      <data key="d0">127000</data>
    </edge>
    <edge source="HUN" target="UKR">
      <data key="d0">2052000</data>
    </edge>
    <edge source="HUN" target="MKD">
      <data key="d0">739000</data>
    </edge>
    <edge source="HUN" target="GBR">
      <data key="d0">5253000</data>
    </edge>
    <edge source="HUN" target="USA">
      <data key="d0">415000</data>
    </edge>
    <edge source="LVA" target="DZA">
      <data key="d0">863987</data>
    </edge>
    <edge source="LVA" target="AZE">
      <data key="d0">3685306</data>
    </edge>
    <edge source="LVA" target="AUT">
      <data key="d0">995268</data>
    </edge>
    <edge source="LVA" target="BEL">
      <data key="d0">641659</data>
    </edge>
    <edge source="LVA" target="BGR">
      <data key="d0">191056</data>
    </edge>
    <edge source="LVA" target="CZE">
      <data key="d0">263557</data>
    </edge>
    <edge source="LVA" target="DNK">
      <data key="d0">892323</data>
    </edge>
    <edge source="LVA" target="EST">
      <data key="d0">14279337</data>
    </edge>
    <edge source="LVA" target="FIN">
      <data key="d0">699175</data>
    </edge>
    <edge source="LVA" target="FRA">
      <data key="d0">701394</data>
    </edge>
    <edge source="LVA" target="GEO">
      <data key="d0">54732</data>
    </edge>
    <edge source="LVA" target="DEU">
      <data key="d0">26025986</data>
    </edge>
    <edge source="LVA" target="GRC">
      <data key="d0">11310</data>
    </edge>
    <edge source="LVA" target="HKG">
      <data key="d0">33751</data>
    </edge>
    <edge source="LVA" target="HUN">
      <data key="d0">1223467</data>
    </edge>
    <edge source="LVA" target="IRL">
      <data key="d0">756386</data>
    </edge>
    <edge source="LVA" target="ISR">
      <data key="d0">53126</data>
    </edge>
    <edge source="LVA" target="ITA">
      <data key="d0">5702951</data>
    </edge>
    <edge source="LVA" target="JPN">
      <data key="d0">221261</data>
    </edge>
    <edge source="LVA" target="KOR">
      <data key="d0">33110</data>
    </edge>
    <edge source="LVA" target="LTU">
      <data key="d0">55675173</data>
    </edge>
    <edge source="LVA" target="MYS">
      <data key="d0">393366</data>
    </edge>
    <edge source="LVA" target="MAR">
      <data key="d0">73815</data>
    </edge>
    <edge source="LVA" target="NLD">
      <data key="d0">7232397</data>
    </edge>
    <edge source="LVA" target="NER">
      <data key="d0">100739</data>
    </edge>
    <edge source="LVA" target="POL">
      <data key="d0">7036450</data>
    </edge>
    <edge source="LVA" target="ROU">
      <data key="d0">1941204</data>
    </edge>
    <edge source="LVA" target="RUS">
      <data key="d0">8416364</data>
    </edge>
    <edge source="LVA" target="SAU">
      <data key="d0">581306</data>
    </edge>
    <edge source="LVA" target="SGP">
      <data key="d0">284172</data>
    </edge>
    <edge source="LVA" target="SVK">
      <data key="d0">486183</data>
    </edge>
    <edge source="LVA" target="VNM">
      <data key="d0">10717</data>
    </edge>
    <edge source="LVA" target="ESP">
      <data key="d0">542381</data>
    </edge>
    <edge source="LVA" target="SWE">
      <data key="d0">584878</data>
    </edge>
    <edge source="LVA" target="THA">
      <data key="d0">358096</data>
    </edge>
    <edge source="LVA" target="ARE">
      <data key="d0">61069</data>
    </edge>
    <edge source="LVA" target="TUR">
      <data key="d0">314998</data>
    </edge>
    <edge source="LVA" target="EGY">
      <data key="d0">146925</data>
    </edge>
    <edge source="LVA" target="GBR">
      <data key="d0">1046450</data>
    </edge>
    <edge source="LVA" target="USA">
      <data key="d0">137960</data>
    </edge>
    <edge source="LTU" target="AZE">
      <data key="d0">1150226</data>
    </edge>
    <edge source="LTU" target="AUT">
      <data key="d0">260306</data>
    </edge>
    <edge source="LTU" target="BEL">
      <data key="d0">1861967</data>
    </edge>
    <edge source="LTU" target="BGR">
      <data key="d0">2987382</data>
    </edge>
    <edge source="LTU" target="BLR">
      <data key="d0">800475</data>
    </edge>
    <edge source="LTU" target="CAN">
      <data key="d0">1947569</data>
    </edge>
    <edge source="LTU" target="CHN">
      <data key="d0">105755</data>
    </edge>
    <edge source="LTU" target="HRV">
      <data key="d0">3147393</data>
    </edge>
    <edge source="LTU" target="CZE">
      <data key="d0">2447848</data>
    </edge>
    <edge source="LTU" target="BEN">
      <data key="d0">113954</data>
    </edge>
    <edge source="LTU" target="DNK">
      <data key="d0">1663870</data>
    </edge>
    <edge source="LTU" target="EST">
      <data key="d0">10818227</data>
    </edge>
    <edge source="LTU" target="FIN">
      <data key="d0">2936170</data>
    </edge>
    <edge source="LTU" target="FRA">
      <data key="d0">5108695</data>
    </edge>
    <edge source="LTU" target="DEU">
      <data key="d0">56686039</data>
    </edge>
    <edge source="LTU" target="GRC">
      <data key="d0">968297</data>
    </edge>
    <edge source="LTU" target="HUN">
      <data key="d0">1237032</data>
    </edge>
    <edge source="LTU" target="IDN">
      <data key="d0">374394</data>
    </edge>
    <edge source="LTU" target="IRL">
      <data key="d0">1616956</data>
    </edge>
    <edge source="LTU" target="ISR">
      <data key="d0">397860</data>
    </edge>
    <edge source="LTU" target="ITA">
      <data key="d0">85835237</data>
    </edge>
    <edge source="LTU" target="CIV">
      <data key="d0">34386</data>
    </edge>
    <edge source="LTU" target="KAZ">
      <data key="d0">1653149</data>
    </edge>
    <edge source="LTU" target="KGZ">
      <data key="d0">20976</data>
    </edge>
    <edge source="LTU" target="LVA">
      <data key="d0">44097064</data>
    </edge>
    <edge source="LTU" target="MYS">
      <data key="d0">418274</data>
    </edge>
    <edge source="LTU" target="MDA">
      <data key="d0">101596</data>
    </edge>
    <edge source="LTU" target="MAR">
      <data key="d0">115796</data>
    </edge>
    <edge source="LTU" target="NLD">
      <data key="d0">26716998</data>
    </edge>
    <edge source="LTU" target="PHL">
      <data key="d0">64194</data>
    </edge>
    <edge source="LTU" target="POL">
      <data key="d0">47860475</data>
    </edge>
    <edge source="LTU" target="PRT">
      <data key="d0">1079057</data>
    </edge>
    <edge source="LTU" target="ROU">
      <data key="d0">1391156</data>
    </edge>
    <edge source="LTU" target="RUS">
      <data key="d0">136826472</data>
    </edge>
    <edge source="LTU" target="SAU">
      <data key="d0">4549231</data>
    </edge>
    <edge source="LTU" target="SEN">
      <data key="d0">1826653</data>
    </edge>
    <edge source="LTU" target="SRB">
      <data key="d0">69506</data>
    </edge>
    <edge source="LTU" target="SGP">
      <data key="d0">19323</data>
    </edge>
    <edge source="LTU" target="SVK">
      <data key="d0">1132749</data>
    </edge>
    <edge source="LTU" target="VNM">
      <data key="d0">1615428</data>
    </edge>
    <edge source="LTU" target="SVN">
      <data key="d0">262629</data>
    </edge>
    <edge source="LTU" target="ESP">
      <data key="d0">14808677</data>
    </edge>
    <edge source="LTU" target="CHE">
      <data key="d0">1160364</data>
    </edge>
    <edge source="LTU" target="UKR">
      <data key="d0">336035</data>
    </edge>
    <edge source="LTU" target="EGY">
      <data key="d0">265248</data>
    </edge>
    <edge source="LTU" target="GBR">
      <data key="d0">5682557</data>
    </edge>
    <edge source="LTU" target="USA">
      <data key="d0">3151414</data>
    </edge>
    <edge source="MDA" target="ALB">
      <data key="d0">347600</data>
    </edge>
    <edge source="MDA" target="GHA">
      <data key="d0">128129</data>
    </edge>
    <edge source="MDA" target="CIV">
      <data key="d0">109985</data>
    </edge>
    <edge source="MDA" target="KAZ">
      <data key="d0">1099901</data>
    </edge>
    <edge source="MDA" target="RUS">
      <data key="d0">1664957</data>
    </edge>
    <edge source="MDA" target="SEN">
      <data key="d0">224514</data>
    </edge>
    <edge source="NOR" target="AUS">
      <data key="d0">16109034</data>
    </edge>
    <edge source="NOR" target="BEL">
      <data key="d0">1254447</data>
    </edge>
    <edge source="NOR" target="CAN">
      <data key="d0">8371660</data>
    </edge>
    <edge source="NOR" target="DNK">
      <data key="d0">4308665</data>
    </edge>
    <edge source="NOR" target="EST">
      <data key="d0">1103022</data>
    </edge>
    <edge source="NOR" target="FIN">
      <data key="d0">101538</data>
    </edge>
    <edge source="NOR" target="GEO">
      <data key="d0">119398</data>
    </edge>
    <edge source="NOR" target="DEU">
      <data key="d0">3580160</data>
    </edge>
    <edge source="NOR" target="GRC">
      <data key="d0">134853</data>
    </edge>
    <edge source="NOR" target="ITA">
      <data key="d0">14960</data>
    </edge>
    <edge source="NOR" target="CIV">
      <data key="d0">18570</data>
    </edge>
    <edge source="NOR" target="JPN">
      <data key="d0">143726</data>
    </edge>
    <edge source="NOR" target="KAZ">
      <data key="d0">714794</data>
    </edge>
    <edge source="NOR" target="KGZ">
      <data key="d0">358522</data>
    </edge>
    <edge source="NOR" target="MAR">
      <data key="d0">1523239</data>
    </edge>
    <edge source="NOR" target="NLD">
      <data key="d0">1319146</data>
    </edge>
    <edge source="NOR" target="RUS">
      <data key="d0">2795000</data>
    </edge>
    <edge source="NOR" target="SAU">
      <data key="d0">44473</data>
    </edge>
    <edge source="NOR" target="SGP">
      <data key="d0">126519</data>
    </edge>
    <edge source="NOR" target="ZAF">
      <data key="d0">31490</data>
    </edge>
    <edge source="NOR" target="ESP">
      <data key="d0">52380</data>
    </edge>
    <edge source="NOR" target="SWE">
      <data key="d0">5526291</data>
    </edge>
    <edge source="NOR" target="THA">
      <data key="d0">10403</data>
    </edge>
    <edge source="NOR" target="TUR">
      <data key="d0">484777</data>
    </edge>
    <edge source="NOR" target="EGY">
      <data key="d0">437528</data>
    </edge>
    <edge source="NOR" target="GBR">
      <data key="d0">9586864</data>
    </edge>
    <edge source="NOR" target="USA">
      <data key="d0">44748601</data>
    </edge>
    <edge source="POL" target="ALB">
      <data key="d0">547207</data>
    </edge>
    <edge source="POL" target="DZA">
      <data key="d0">23408107</data>
    </edge>
    <edge source="POL" target="AZE">
      <data key="d0">155700</data>
    </edge>
    <edge source="POL" target="ARG">
      <data key="d0">17881</data>
    </edge>
    <edge source="POL" target="AUS">
      <data key="d0">3217006</data>
    </edge>
    <edge source="POL" target="AUT">
      <data key="d0">22940952</data>
    </edge>
    <edge source="POL" target="ARM">
      <data key="d0">116666</data>
    </edge>
    <edge source="POL" target="BEL">
      <data key="d0">33640544</data>
    </edge>
    <edge source="POL" target="BRA">
      <data key="d0">147360</data>
    </edge>
    <edge source="POL" target="BGR">
      <data key="d0">27092562</data>
    </edge>
    <edge source="POL" target="BLR">
      <data key="d0">1082208</data>
    </edge>
    <edge source="POL" target="CMR">
      <data key="d0">101960</data>
    </edge>
    <edge source="POL" target="CAN">
      <data key="d0">2444399</data>
    </edge>
    <edge source="POL" target="CHL">
      <data key="d0">249772</data>
    </edge>
    <edge source="POL" target="CHN">
      <data key="d0">5169452</data>
    </edge>
    <edge source="POL" target="COL">
      <data key="d0">111544</data>
    </edge>
    <edge source="POL" target="HRV">
      <data key="d0">5890448</data>
    </edge>
    <edge source="POL" target="CZE">
      <data key="d0">155101116</data>
    </edge>
    <edge source="POL" target="DNK">
      <data key="d0">31478362</data>
    </edge>
    <edge source="POL" target="ETH">
      <data key="d0">43048</data>
    </edge>
    <edge source="POL" target="EST">
      <data key="d0">11788967</data>
    </edge>
    <edge source="POL" target="FIN">
      <data key="d0">6889723</data>
    </edge>
    <edge source="POL" target="FRA">
      <data key="d0">23813914</data>
    </edge>
    <edge source="POL" target="GEO">
      <data key="d0">54165</data>
    </edge>
    <edge source="POL" target="GMB">
      <data key="d0">135526</data>
    </edge>
    <edge source="POL" target="DEU">
      <data key="d0">350528932</data>
    </edge>
    <edge source="POL" target="GHA">
      <data key="d0">991854</data>
    </edge>
    <edge source="POL" target="GRC">
      <data key="d0">9316689</data>
    </edge>
    <edge source="POL" target="HKG">
      <data key="d0">467522</data>
    </edge>
    <edge source="POL" target="HUN">
      <data key="d0">114593139</data>
    </edge>
    <edge source="POL" target="IDN">
      <data key="d0">2152747</data>
    </edge>
    <edge source="POL" target="IRL">
      <data key="d0">5824195</data>
    </edge>
    <edge source="POL" target="ISR">
      <data key="d0">1654087</data>
    </edge>
    <edge source="POL" target="ITA">
      <data key="d0">98056462</data>
    </edge>
    <edge source="POL" target="CIV">
      <data key="d0">11413</data>
    </edge>
    <edge source="POL" target="JPN">
      <data key="d0">68440</data>
    </edge>
    <edge source="POL" target="KAZ">
      <data key="d0">614812</data>
    </edge>
    <edge source="POL" target="JOR">
      <data key="d0">4673374</data>
    </edge>
    <edge source="POL" target="KOR">
      <data key="d0">561944</data>
    </edge>
    <edge source="POL" target="KGZ">
      <data key="d0">60650</data>
    </edge>
    <edge source="POL" target="LBN">
      <data key="d0">1414046</data>
    </edge>
    <edge source="POL" target="LVA">
      <data key="d0">15068212</data>
    </edge>
    <edge source="POL" target="LTU">
      <data key="d0">29397036</data>
    </edge>
    <edge source="POL" target="MYS">
      <data key="d0">6143428</data>
    </edge>
    <edge source="POL" target="MEX">
      <data key="d0">5623149</data>
    </edge>
    <edge source="POL" target="MDA">
      <data key="d0">1063916</data>
    </edge>
    <edge source="POL" target="MAR">
      <data key="d0">872961</data>
    </edge>
    <edge source="POL" target="OMN">
      <data key="d0">45320</data>
    </edge>
    <edge source="POL" target="NLD">
      <data key="d0">105362200</data>
    </edge>
    <edge source="POL" target="NER">
      <data key="d0">48630</data>
    </edge>
    <edge source="POL" target="NOR">
      <data key="d0">368130</data>
    </edge>
    <edge source="POL" target="PAK">
      <data key="d0">3081853</data>
    </edge>
    <edge source="POL" target="PER">
      <data key="d0">63969</data>
    </edge>
    <edge source="POL" target="PHL">
      <data key="d0">2294882</data>
    </edge>
    <edge source="POL" target="PRT">
      <data key="d0">18474161</data>
    </edge>
    <edge source="POL" target="ROU">
      <data key="d0">64111591</data>
    </edge>
    <edge source="POL" target="RUS">
      <data key="d0">38097126</data>
    </edge>
    <edge source="POL" target="SAU">
      <data key="d0">26085661</data>
    </edge>
    <edge source="POL" target="SEN">
      <data key="d0">159592</data>
    </edge>
    <edge source="POL" target="SRB">
      <data key="d0">1420631</data>
    </edge>
    <edge source="POL" target="IND">
      <data key="d0">185520</data>
    </edge>
    <edge source="POL" target="SGP">
      <data key="d0">2608272</data>
    </edge>
    <edge source="POL" target="SVK">
      <data key="d0">76248924</data>
    </edge>
    <edge source="POL" target="VNM">
      <data key="d0">13047807</data>
    </edge>
    <edge source="POL" target="SVN">
      <data key="d0">1528392</data>
    </edge>
    <edge source="POL" target="ZAF">
      <data key="d0">623009</data>
    </edge>
    <edge source="POL" target="ESP">
      <data key="d0">32743906</data>
    </edge>
    <edge source="POL" target="SWE">
      <data key="d0">4469690</data>
    </edge>
    <edge source="POL" target="CHE">
      <data key="d0">857512</data>
    </edge>
    <edge source="POL" target="THA">
      <data key="d0">3570233</data>
    </edge>
    <edge source="POL" target="TGO">
      <data key="d0">336546</data>
    </edge>
    <edge source="POL" target="ARE">
      <data key="d0">3019358</data>
    </edge>
    <edge source="POL" target="TUN">
      <data key="d0">740021</data>
    </edge>
    <edge source="POL" target="TUR">
      <data key="d0">2379623</data>
    </edge>
    <edge source="POL" target="UKR">
      <data key="d0">5737016</data>
    </edge>
    <edge source="POL" target="MKD">
      <data key="d0">157803</data>
    </edge>
    <edge source="POL" target="EGY">
      <data key="d0">8949604</data>
    </edge>
    <edge source="POL" target="GBR">
      <data key="d0">34353202</data>
    </edge>
    <edge source="POL" target="TZA">
      <data key="d0">127919</data>
    </edge>
    <edge source="POL" target="USA">
      <data key="d0">8318929</data>
    </edge>
    <edge source="POL" target="BFA">
      <data key="d0">32404</data>
    </edge>
    <edge source="PRT" target="DZA">
      <data key="d0">23635</data>
    </edge>
    <edge source="PRT" target="AUS">
      <data key="d0">23383</data>
    </edge>
    <edge source="PRT" target="AUT">
      <data key="d0">2158121</data>
    </edge>
    <edge source="PRT" target="BEL">
      <data key="d0">6197799</data>
    </edge>
    <edge source="PRT" target="BRA">
      <data key="d0">236407</data>
    </edge>
    <edge source="PRT" target="BGR">
      <data key="d0">117385</data>
    </edge>
    <edge source="PRT" target="CAN">
      <data key="d0">2358943</data>
    </edge>
    <edge source="PRT" target="CHN">
      <data key="d0">15370</data>
    </edge>
    <edge source="PRT" target="CZE">
      <data key="d0">1052897</data>
    </edge>
    <edge source="PRT" target="DNK">
      <data key="d0">541168</data>
    </edge>
    <edge source="PRT" target="FIN">
      <data key="d0">53302</data>
    </edge>
    <edge source="PRT" target="FRA">
      <data key="d0">38252824</data>
    </edge>
    <edge source="PRT" target="DEU">
      <data key="d0">8777483</data>
    </edge>
    <edge source="PRT" target="GHA">
      <data key="d0">96331</data>
    </edge>
    <edge source="PRT" target="GRC">
      <data key="d0">772690</data>
    </edge>
    <edge source="PRT" target="HUN">
      <data key="d0">881173</data>
    </edge>
    <edge source="PRT" target="IRL">
      <data key="d0">1558772</data>
    </edge>
    <edge source="PRT" target="ITA">
      <data key="d0">16162868</data>
    </edge>
    <edge source="PRT" target="JPN">
      <data key="d0">134310</data>
    </edge>
    <edge source="PRT" target="LBN">
      <data key="d0">40779</data>
    </edge>
    <edge source="PRT" target="MYS">
      <data key="d0">82904</data>
    </edge>
    <edge source="PRT" target="MUS">
      <data key="d0">143631</data>
    </edge>
    <edge source="PRT" target="MAR">
      <data key="d0">2128374</data>
    </edge>
    <edge source="PRT" target="MOZ">
      <data key="d0">736113</data>
    </edge>
    <edge source="PRT" target="NAM">
      <data key="d0">39035</data>
    </edge>
    <edge source="PRT" target="NLD">
      <data key="d0">15403995</data>
    </edge>
    <edge source="PRT" target="NZL">
      <data key="d0">170043</data>
    </edge>
    <edge source="PRT" target="NOR">
      <data key="d0">55057</data>
    </edge>
    <edge source="PRT" target="POL">
      <data key="d0">605756</data>
    </edge>
    <edge source="PRT" target="ROU">
      <data key="d0">694942</data>
    </edge>
    <edge source="PRT" target="RUS">
      <data key="d0">595900</data>
    </edge>
    <edge source="PRT" target="SAU">
      <data key="d0">61786</data>
    </edge>
    <edge source="PRT" target="SEN">
      <data key="d0">69484</data>
    </edge>
    <edge source="PRT" target="SGP">
      <data key="d0">20750</data>
    </edge>
    <edge source="PRT" target="ZAF">
      <data key="d0">54719</data>
    </edge>
    <edge source="PRT" target="ESP">
      <data key="d0">231547332</data>
    </edge>
    <edge source="PRT" target="SWE">
      <data key="d0">1738281</data>
    </edge>
    <edge source="PRT" target="CHE">
      <data key="d0">1553218</data>
    </edge>
    <edge source="PRT" target="ARE">
      <data key="d0">538904</data>
    </edge>
    <edge source="PRT" target="TUN">
      <data key="d0">306681</data>
    </edge>
    <edge source="PRT" target="TUR">
      <data key="d0">298638</data>
    </edge>
    <edge source="PRT" target="UKR">
      <data key="d0">639701</data>
    </edge>
    <edge source="PRT" target="GBR">
      <data key="d0">3190375</data>
    </edge>
    <edge source="PRT" target="USA">
      <data key="d0">3597651</data>
    </edge>
    <edge source="SVN" target="ALB">
      <data key="d0">173743</data>
    </edge>
    <edge source="SVN" target="AUT">
      <data key="d0">4088319</data>
    </edge>
    <edge source="SVN" target="BGR">
      <data key="d0">58073</data>
    </edge>
    <edge source="SVN" target="HRV">
      <data key="d0">8208472</data>
    </edge>
    <edge source="SVN" target="CZE">
      <data key="d0">366078</data>
    </edge>
    <edge source="SVN" target="DNK">
      <data key="d0">1727842</data>
    </edge>
    <edge source="SVN" target="EST">
      <data key="d0">18140</data>
    </edge>
    <edge source="SVN" target="FRA">
      <data key="d0">480873</data>
    </edge>
    <edge source="SVN" target="DEU">
      <data key="d0">4650111</data>
    </edge>
    <edge source="SVN" target="HUN">
      <data key="d0">1021206</data>
    </edge>
    <edge source="SVN" target="ISR">
      <data key="d0">119987</data>
    </edge>
    <edge source="SVN" target="ITA">
      <data key="d0">93197573</data>
    </edge>
    <edge source="SVN" target="KAZ">
      <data key="d0">101422</data>
    </edge>
    <edge source="SVN" target="KOR">
      <data key="d0">54786</data>
    </edge>
    <edge source="SVN" target="LTU">
      <data key="d0">252142</data>
    </edge>
    <edge source="SVN" target="MRT">
      <data key="d0">834883</data>
    </edge>
    <edge source="SVN" target="NLD">
      <data key="d0">83556</data>
    </edge>
    <edge source="SVN" target="PRT">
      <data key="d0">311062</data>
    </edge>
    <edge source="SVN" target="ROU">
      <data key="d0">104953</data>
    </edge>
    <edge source="SVN" target="RUS">
      <data key="d0">62754</data>
    </edge>
    <edge source="SVN" target="SEN">
      <data key="d0">129050</data>
    </edge>
    <edge source="SVN" target="SRB">
      <data key="d0">9112084</data>
    </edge>
    <edge source="SVN" target="SGP">
      <data key="d0">21392</data>
    </edge>
    <edge source="SVN" target="SVK">
      <data key="d0">54005</data>
    </edge>
    <edge source="SVN" target="ZAF">
      <data key="d0">134119</data>
    </edge>
    <edge source="SVN" target="ESP">
      <data key="d0">181037</data>
    </edge>
    <edge source="SVN" target="MKD">
      <data key="d0">3655749</data>
    </edge>
    <edge source="SVN" target="GBR">
      <data key="d0">31125</data>
    </edge>
    <edge source="SWE" target="DZA">
      <data key="d0">2741509</data>
    </edge>
    <edge source="SWE" target="AUS">
      <data key="d0">1057460</data>
    </edge>
    <edge source="SWE" target="AUT">
      <data key="d0">3595889</data>
    </edge>
    <edge source="SWE" target="BEL">
      <data key="d0">3423173</data>
    </edge>
    <edge source="SWE" target="BGR">
      <data key="d0">18402</data>
    </edge>
    <edge source="SWE" target="CAN">
      <data key="d0">82546</data>
    </edge>
    <edge source="SWE" target="CHN">
      <data key="d0">872782</data>
    </edge>
    <edge source="SWE" target="HRV">
      <data key="d0">23791</data>
    </edge>
    <edge source="SWE" target="CZE">
      <data key="d0">162069</data>
    </edge>
    <edge source="SWE" target="DNK">
      <data key="d0">65825916</data>
    </edge>
    <edge source="SWE" target="EST">
      <data key="d0">866341</data>
    </edge>
    <edge source="SWE" target="FIN">
      <data key="d0">71637410</data>
    </edge>
    <edge source="SWE" target="FRA">
      <data key="d0">11108651</data>
    </edge>
    <edge source="SWE" target="GEO">
      <data key="d0">51526</data>
    </edge>
    <edge source="SWE" target="DEU">
      <data key="d0">27125781</data>
    </edge>
    <edge source="SWE" target="GRC">
      <data key="d0">14591367</data>
    </edge>
    <edge source="SWE" target="HKG">
      <data key="d0">163252</data>
    </edge>
    <edge source="SWE" target="HUN">
      <data key="d0">1163140</data>
    </edge>
    <edge source="SWE" target="IDN">
      <data key="d0">659844</data>
    </edge>
    <edge source="SWE" target="IRL">
      <data key="d0">3131369</data>
    </edge>
    <edge source="SWE" target="ISR">
      <data key="d0">1830214</data>
    </edge>
    <edge source="SWE" target="ITA">
      <data key="d0">3604827</data>
    </edge>
    <edge source="SWE" target="JPN">
      <data key="d0">292198</data>
    </edge>
    <edge source="SWE" target="JOR">
      <data key="d0">177711</data>
    </edge>
    <edge source="SWE" target="KOR">
      <data key="d0">224242</data>
    </edge>
    <edge source="SWE" target="LBN">
      <data key="d0">118825</data>
    </edge>
    <edge source="SWE" target="LVA">
      <data key="d0">41273</data>
    </edge>
    <edge source="SWE" target="LTU">
      <data key="d0">274322</data>
    </edge>
    <edge source="SWE" target="MYS">
      <data key="d0">248690</data>
    </edge>
    <edge source="SWE" target="OMN">
      <data key="d0">25252848</data>
    </edge>
    <edge source="SWE" target="NAM">
      <data key="d0">128288</data>
    </edge>
    <edge source="SWE" target="NLD">
      <data key="d0">22097688</data>
    </edge>
    <edge source="SWE" target="NZL">
      <data key="d0">87541</data>
    </edge>
    <edge source="SWE" target="NOR">
      <data key="d0">11550300</data>
    </edge>
    <edge source="SWE" target="PHL">
      <data key="d0">2258981</data>
    </edge>
    <edge source="SWE" target="POL">
      <data key="d0">1398555</data>
    </edge>
    <edge source="SWE" target="PRT">
      <data key="d0">1227021</data>
    </edge>
    <edge source="SWE" target="ROU">
      <data key="d0">543517</data>
    </edge>
    <edge source="SWE" target="RUS">
      <data key="d0">5596716</data>
    </edge>
    <edge source="SWE" target="SAU">
      <data key="d0">2593898</data>
    </edge>
    <edge source="SWE" target="SGP">
      <data key="d0">1278810</data>
    </edge>
    <edge source="SWE" target="SVK">
      <data key="d0">123819</data>
    </edge>
    <edge source="SWE" target="SVN">
      <data key="d0">2410929</data>
    </edge>
    <edge source="SWE" target="ESP">
      <data key="d0">8967705</data>
    </edge>
    <edge source="SWE" target="CHE">
      <data key="d0">3162784</data>
    </edge>
    <edge source="SWE" target="THA">
      <data key="d0">2793034</data>
    </edge>
    <edge source="SWE" target="ARE">
      <data key="d0">4250607</data>
    </edge>
    <edge source="SWE" target="TUR">
      <data key="d0">505136</data>
    </edge>
    <edge source="SWE" target="UKR">
      <data key="d0">612919</data>
    </edge>
    <edge source="SWE" target="EGY">
      <data key="d0">27871721</data>
    </edge>
    <edge source="SWE" target="GBR">
      <data key="d0">53145600</data>
    </edge>
    <edge source="SWE" target="USA">
      <data key="d0">144325</data>
    </edge>
    <edge source="BLR" target="ALB">
      <data key="d0">155000</data>
    </edge>
    <edge source="BLR" target="DZA">
      <data key="d0">28500</data>
    </edge>
    <edge source="BLR" target="AZE">
      <data key="d0">6012400</data>
    </edge>
    <edge source="BLR" target="ARM">
      <data key="d0">5119300</data>
    </edge>
    <edge source="BLR" target="CAN">
      <data key="d0">54100</data>
    </edge>
    <edge source="BLR" target="CHN">
      <data key="d0">163200</data>
    </edge>
    <edge source="BLR" target="DNK">
      <data key="d0">69600</data>
    </edge>
    <edge source="BLR" target="GEO">
      <data key="d0">4673800</data>
    </edge>
    <edge source="BLR" target="GMB">
      <data key="d0">21200</data>
    </edge>
    <edge source="BLR" target="ISR">
      <data key="d0">792600</data>
    </edge>
    <edge source="BLR" target="KAZ">
      <data key="d0">43887500</data>
    </edge>
    <edge source="BLR" target="KGZ">
      <data key="d0">2561700</data>
    </edge>
    <edge source="BLR" target="LBN">
      <data key="d0">231500</data>
    </edge>
    <edge source="BLR" target="LTU">
      <data key="d0">3559100</data>
    </edge>
    <edge source="BLR" target="MRT">
      <data key="d0">80400</data>
    </edge>
    <edge source="BLR" target="MDA">
      <data key="d0">5737000</data>
    </edge>
    <edge source="BLR" target="OMN">
      <data key="d0">639000</data>
    </edge>
    <edge source="BLR" target="NZL">
      <data key="d0">26400</data>
    </edge>
    <edge source="BLR" target="PAK">
      <data key="d0">821200</data>
    </edge>
    <edge source="BLR" target="PHL">
      <data key="d0">2118900</data>
    </edge>
    <edge source="BLR" target="POL">
      <data key="d0">1743500</data>
    </edge>
    <edge source="BLR" target="RUS">
      <data key="d0">859232400</data>
    </edge>
    <edge source="BLR" target="SAU">
      <data key="d0">1480700</data>
    </edge>
    <edge source="BLR" target="SEN">
      <data key="d0">381200</data>
    </edge>
    <edge source="BLR" target="IND">
      <data key="d0">764000</data>
    </edge>
    <edge source="BLR" target="SGP">
      <data key="d0">1875700</data>
    </edge>
    <edge source="BLR" target="VNM">
      <data key="d0">35300</data>
    </edge>
    <edge source="BLR" target="ARE">
      <data key="d0">7221500</data>
    </edge>
    <edge source="BLR" target="TUR">
      <data key="d0">897600</data>
    </edge>
    <edge source="BLR" target="UKR">
      <data key="d0">51564800</data>
    </edge>
    <edge source="BLR" target="EGY">
      <data key="d0">2310700</data>
    </edge>
    <edge source="KAZ" target="KGZ">
      <data key="d0">1521864</data>
    </edge>
    <edge source="KAZ" target="RUS">
      <data key="d0">3444643</data>
    </edge>
    <edge source="KGZ" target="KAZ">
      <data key="d0">23467218</data>
    </edge>
    <edge source="KGZ" target="RUS">
      <data key="d0">194747</data>
    </edge>
    <edge source="ZWE" target="ALB">
      <data key="d0">12308</data>
    </edge>
    <edge source="ZWE" target="BWA">
      <data key="d0">345131</data>
    </edge>
    <edge source="ZWE" target="CMR">
      <data key="d0">22400</data>
    </edge>
    <edge source="ZWE" target="MDG">
      <data key="d0">28140</data>
    </edge>
    <edge source="ZWE" target="MWI">
      <data key="d0">344321</data>
    </edge>
    <edge source="ZWE" target="MOZ">
      <data key="d0">911437</data>
    </edge>
    <edge source="ZWE" target="ZAF">
      <data key="d0">116425</data>
    </edge>
    <edge source="TGO" target="BEN">
      <data key="d0">5641703</data>
    </edge>
    <edge source="TGO" target="GHA">
      <data key="d0">1379180</data>
    </edge>
    <edge source="TGO" target="CIV">
      <data key="d0">48354</data>
    </edge>
    <edge source="TGO" target="NER">
      <data key="d0">669813</data>
    </edge>
    <edge source="TGO" target="BFA">
      <data key="d0">2616364</data>
    </edge>
    <edge source="BWA" target="ZAF">
      <data key="d0">165144</data>
    </edge>
    <edge source="BWA" target="ZWE">
      <data key="d0">442394</data>
    </edge>
    <edge source="UGA" target="BDI">
      <data key="d0">28360</data>
    </edge>
    <edge source="UGA" target="IND">
      <data key="d0">212352</data>
    </edge>
    <edge source="UGA" target="ZAF">
      <data key="d0">23958</data>
    </edge>
    <edge source="UGA" target="TZA">
      <data key="d0">118612</data>
    </edge>
    <edge source="NIC" target="CRI">
      <data key="d0">1930221</data>
    </edge>
    <edge source="NIC" target="SLV">
      <data key="d0">65464462</data>
    </edge>
    <edge source="NIC" target="GTM">
      <data key="d0">18976808</data>
    </edge>
    <edge source="NIC" target="HND">
      <data key="d0">22863655</data>
    </edge>
    <edge source="NIC" target="USA">
      <data key="d0">8449167</data>
    </edge>
    <edge source="PSE" target="ISR">
      <data key="d0">11576858</data>
    </edge>
    <edge source="PSE" target="JOR">
      <data key="d0">743033</data>
    </edge>
    <edge source="PSE" target="SAU">
      <data key="d0">32796</data>
    </edge>
    <edge source="TZA" target="BDI">
      <data key="d0">66628</data>
    </edge>
    <edge source="TZA" target="MOZ">
      <data key="d0">14281</data>
    </edge>
    <edge source="TZA" target="UGA">
      <data key="d0">28645</data>
    </edge>
  </graph>
</graphml>
