# Supplementary material for: Core-periphery structure in sectoral international trade networks: A new approach to an old theory
Source: PLoS One. 2020 Apr 2;15(4):e0229547. doi: 10.1371/journal.pone.0229547 (PMC7117750; doi:10.1371/journal.pone.0229547)
Supplement: S8 File — (ZIP) [file pone.0229547.s008.zip › S8_File/Networks 2009/21-HIDES,SKINS,FURSKINS,RAW.graphml]

<?xml version='1.0' encoding='utf-8'?>
<graphml xmlns="http://graphml.graphdrawing.org/xmlns" xmlns:xsi="http://www.w3.org/2001/XMLSchema-instance" xsi:schemaLocation="http://graphml.graphdrawing.org/xmlns http://graphml.graphdrawing.org/xmlns/1.0/graphml.xsd">
  <key attr.name="weight" attr.type="long" for="edge" id="d0" />
  <graph edgedefault="directed">
    <node id="ALB" />
    <node id="ITA" />
    <node id="SRB" />
    <node id="SVK" />
    <node id="TUR" />
    <node id="MKD" />
    <node id="DZA" />
    <node id="PRT" />
    <node id="ESP" />
    <node id="EGY" />
    <node id="ARG" />
    <node id="BEL" />
    <node id="BRA" />
    <node id="CHN" />
    <node id="HRV" />
    <node id="CZE" />
    <node id="DNK" />
    <node id="FRA" />
    <node id="DEU" />
    <node id="HKG" />
    <node id="HUN" />
    <node id="JPN" />
    <node id="NLD" />
    <node id="PRY" />
    <node id="VNM" />
    <node id="GBR" />
    <node id="URY" />
    <node id="ARM" />
    <node id="AUS" />
    <node id="CAN" />
    <node id="COL" />
    <node id="FIN" />
    <node id="GEO" />
    <node id="GRC" />
    <node id="IDN" />
    <node id="ISR" />
    <node id="KOR" />
    <node id="MAR" />
    <node id="NZL" />
    <node id="NER" />
    <node id="PAK" />
    <node id="PHL" />
    <node id="POL" />
    <node id="RUS" />
    <node id="IND" />
    <node id="SGP" />
    <node id="THA" />
    <node id="USA" />
    <node id="AUT" />
    <node id="ROU" />
    <node id="SVN" />
    <node id="SWE" />
    <node id="UKR" />
    <node id="AZE" />
    <node id="BLR" />
    <node id="EST" />
    <node id="KAZ" />
    <node id="LTU" />
    <node id="MDA" />
    <node id="BOL" />
    <node id="ECU" />
    <node id="MEX" />
    <node id="BWA" />
    <node id="NAM" />
    <node id="SAU" />
    <node id="ZAF" />
    <node id="CHL" />
    <node id="BGR" />
    <node id="BDI" />
    <node id="ARE" />
    <node id="TZA" />
    <node id="KHM" />
    <node id="CRI" />
    <node id="LBN" />
    <node id="NOR" />
    <node id="CHE" />
    <node id="PER" />
    <node id="SLV" />
    <node id="GTM" />
    <node id="HND" />
    <node id="NIC" />
    <node id="PAN" />
    <node id="JAM" />
    <node id="CIV" />
    <node id="MYS" />
    <node id="LVA" />
    <node id="TUN" />
    <node id="ETH" />
    <node id="IRL" />
    <node id="MRT" />
    <node id="MUS" />
    <node id="CMR" />
    <node id="LKA" />
    <node id="OMN" />
    <node id="SEN" />
    <node id="KGZ" />
    <node id="JOR" />
    <node id="MDG" />
    <node id="MWI" />
    <node id="MOZ" />
    <node id="GHA" />
    <node id="UGA" />
    <node id="PSE" />
    <node id="ZWE" />
    <edge source="ALB" target="ITA">
      <data key="d0">6391548</data>
    </edge>
    <edge source="ALB" target="SRB">
      <data key="d0">114192</data>
    </edge>
    <edge source="ALB" target="SVK">
      <data key="d0">154012</data>
    </edge>
    <edge source="ALB" target="TUR">
      <data key="d0">357339</data>
    </edge>
    <edge source="ALB" target="MKD">
      <data key="d0">150435</data>
    </edge>
    <edge source="ITA" target="ALB">
      <data key="d0">1059326</data>
    </edge>
    <edge source="ITA" target="DZA">
      <data key="d0">19972</data>
    </edge>
    <edge source="ITA" target="AUS">
      <data key="d0">437362</data>
    </edge>
    <edge source="ITA" target="AUT">
      <data key="d0">12477585</data>
    </edge>
    <edge source="ITA" target="BEL">
      <data key="d0">72257</data>
    </edge>
    <edge source="ITA" target="BGR">
      <data key="d0">367865</data>
    </edge>
    <edge source="ITA" target="CMR">
      <data key="d0">178230</data>
    </edge>
    <edge source="ITA" target="CAN">
      <data key="d0">290069</data>
    </edge>
    <edge source="ITA" target="CHL">
      <data key="d0">11342</data>
    </edge>
    <edge source="ITA" target="CHN">
      <data key="d0">38719659</data>
    </edge>
    <edge source="ITA" target="HRV">
      <data key="d0">12922</data>
    </edge>
    <edge source="ITA" target="CZE">
      <data key="d0">2887568</data>
    </edge>
    <edge source="ITA" target="DNK">
      <data key="d0">389322</data>
    </edge>
    <edge source="ITA" target="FRA">
      <data key="d0">2533404</data>
    </edge>
    <edge source="ITA" target="DEU">
      <data key="d0">7735167</data>
    </edge>
    <edge source="ITA" target="GRC">
      <data key="d0">286484</data>
    </edge>
    <edge source="ITA" target="HKG">
      <data key="d0">17162960</data>
    </edge>
    <edge source="ITA" target="HUN">
      <data key="d0">177298</data>
    </edge>
    <edge source="ITA" target="IDN">
      <data key="d0">2016027</data>
    </edge>
    <edge source="ITA" target="ISR">
      <data key="d0">301982</data>
    </edge>
    <edge source="ITA" target="CIV">
      <data key="d0">28400</data>
    </edge>
    <edge source="ITA" target="JPN">
      <data key="d0">783339</data>
    </edge>
    <edge source="ITA" target="KAZ">
      <data key="d0">10241</data>
    </edge>
    <edge source="ITA" target="KOR">
      <data key="d0">683763</data>
    </edge>
    <edge source="ITA" target="LBN">
      <data key="d0">89175</data>
    </edge>
    <edge source="ITA" target="MEX">
      <data key="d0">467455</data>
    </edge>
    <edge source="ITA" target="MAR">
      <data key="d0">11102</data>
    </edge>
    <edge source="ITA" target="NLD">
      <data key="d0">4489406</data>
    </edge>
    <edge source="ITA" target="NZL">
      <data key="d0">50411</data>
    </edge>
    <edge source="ITA" target="PAK">
      <data key="d0">488222</data>
    </edge>
    <edge source="ITA" target="PHL">
      <data key="d0">69337</data>
    </edge>
    <edge source="ITA" target="POL">
      <data key="d0">971760</data>
    </edge>
    <edge source="ITA" target="PRT">
      <data key="d0">260852</data>
    </edge>
    <edge source="ITA" target="ROU">
      <data key="d0">3162658</data>
    </edge>
    <edge source="ITA" target="RUS">
      <data key="d0">511100</data>
    </edge>
    <edge source="ITA" target="SAU">
      <data key="d0">111537</data>
    </edge>
    <edge source="ITA" target="SEN">
      <data key="d0">313848</data>
    </edge>
    <edge source="ITA" target="SRB">
      <data key="d0">391511</data>
    </edge>
    <edge source="ITA" target="IND">
      <data key="d0">3445527</data>
    </edge>
    <edge source="ITA" target="SGP">
      <data key="d0">150134</data>
    </edge>
    <edge source="ITA" target="SVK">
      <data key="d0">799793</data>
    </edge>
    <edge source="ITA" target="VNM">
      <data key="d0">578872</data>
    </edge>
    <edge source="ITA" target="SVN">
      <data key="d0">462587</data>
    </edge>
    <edge source="ITA" target="ZAF">
      <data key="d0">70294</data>
    </edge>
    <edge source="ITA" target="ESP">
      <data key="d0">19840691</data>
    </edge>
    <edge source="ITA" target="SWE">
      <data key="d0">47460</data>
    </edge>
    <edge source="ITA" target="CHE">
      <data key="d0">186214</data>
    </edge>
    <edge source="ITA" target="THA">
      <data key="d0">5076160</data>
    </edge>
    <edge source="ITA" target="ARE">
      <data key="d0">72944</data>
    </edge>
    <edge source="ITA" target="TUN">
      <data key="d0">161117</data>
    </edge>
    <edge source="ITA" target="TUR">
      <data key="d0">12002984</data>
    </edge>
    <edge source="ITA" target="UKR">
      <data key="d0">112784</data>
    </edge>
    <edge source="ITA" target="EGY">
      <data key="d0">115221</data>
    </edge>
    <edge source="ITA" target="GBR">
      <data key="d0">393900</data>
    </edge>
    <edge source="ITA" target="USA">
      <data key="d0">1977483</data>
    </edge>
    <edge source="ITA" target="URY">
      <data key="d0">103618</data>
    </edge>
    <edge source="SRB" target="AUT">
      <data key="d0">5109141</data>
    </edge>
    <edge source="SRB" target="BGR">
      <data key="d0">46193</data>
    </edge>
    <edge source="SRB" target="HRV">
      <data key="d0">88688</data>
    </edge>
    <edge source="SRB" target="CZE">
      <data key="d0">198143</data>
    </edge>
    <edge source="SRB" target="GRC">
      <data key="d0">90730</data>
    </edge>
    <edge source="SRB" target="HUN">
      <data key="d0">121521</data>
    </edge>
    <edge source="SRB" target="ITA">
      <data key="d0">1279755</data>
    </edge>
    <edge source="SRB" target="ROU">
      <data key="d0">114983</data>
    </edge>
    <edge source="SRB" target="IND">
      <data key="d0">17036</data>
    </edge>
    <edge source="SRB" target="SVN">
      <data key="d0">46346</data>
    </edge>
    <edge source="SRB" target="TUR">
      <data key="d0">1089868</data>
    </edge>
    <edge source="SVK" target="AUS">
      <data key="d0">98329</data>
    </edge>
    <edge source="SVK" target="BEL">
      <data key="d0">42234</data>
    </edge>
    <edge source="SVK" target="BGR">
      <data key="d0">22518</data>
    </edge>
    <edge source="SVK" target="CZE">
      <data key="d0">3708466</data>
    </edge>
    <edge source="SVK" target="FRA">
      <data key="d0">29289</data>
    </edge>
    <edge source="SVK" target="DEU">
      <data key="d0">226108</data>
    </edge>
    <edge source="SVK" target="HKG">
      <data key="d0">121390</data>
    </edge>
    <edge source="SVK" target="HUN">
      <data key="d0">14444</data>
    </edge>
    <edge source="SVK" target="IRL">
      <data key="d0">50873</data>
    </edge>
    <edge source="SVK" target="ITA">
      <data key="d0">3530604</data>
    </edge>
    <edge source="SVK" target="POL">
      <data key="d0">1433921</data>
    </edge>
    <edge source="SVK" target="RUS">
      <data key="d0">524050</data>
    </edge>
    <edge source="SVK" target="SRB">
      <data key="d0">1238912</data>
    </edge>
    <edge source="SVK" target="SVN">
      <data key="d0">28303</data>
    </edge>
    <edge source="SVK" target="UKR">
      <data key="d0">322098</data>
    </edge>
    <edge source="TUR" target="AUS">
      <data key="d0">29293</data>
    </edge>
    <edge source="TUR" target="BGR">
      <data key="d0">43866</data>
    </edge>
    <edge source="TUR" target="CAN">
      <data key="d0">10455</data>
    </edge>
    <edge source="TUR" target="CHN">
      <data key="d0">676167</data>
    </edge>
    <edge source="TUR" target="FRA">
      <data key="d0">84256</data>
    </edge>
    <edge source="TUR" target="DEU">
      <data key="d0">23045</data>
    </edge>
    <edge source="TUR" target="HKG">
      <data key="d0">357192</data>
    </edge>
    <edge source="TUR" target="ITA">
      <data key="d0">190894</data>
    </edge>
    <edge source="TUR" target="RUS">
      <data key="d0">39286</data>
    </edge>
    <edge source="TUR" target="SRB">
      <data key="d0">27534</data>
    </edge>
    <edge source="TUR" target="THA">
      <data key="d0">18453</data>
    </edge>
    <edge source="TUR" target="TUN">
      <data key="d0">12465</data>
    </edge>
    <edge source="TUR" target="EGY">
      <data key="d0">27606</data>
    </edge>
    <edge source="MKD" target="ALB">
      <data key="d0">24365</data>
    </edge>
    <edge source="MKD" target="BGR">
      <data key="d0">50176</data>
    </edge>
    <edge source="MKD" target="HRV">
      <data key="d0">569671</data>
    </edge>
    <edge source="MKD" target="CZE">
      <data key="d0">13467</data>
    </edge>
    <edge source="MKD" target="GRC">
      <data key="d0">116462</data>
    </edge>
    <edge source="MKD" target="ITA">
      <data key="d0">376642</data>
    </edge>
    <edge source="MKD" target="ROU">
      <data key="d0">18995</data>
    </edge>
    <edge source="MKD" target="SRB">
      <data key="d0">361428</data>
    </edge>
    <edge source="MKD" target="SVK">
      <data key="d0">10708</data>
    </edge>
    <edge source="MKD" target="SVN">
      <data key="d0">14751</data>
    </edge>
    <edge source="MKD" target="TUR">
      <data key="d0">1507311</data>
    </edge>
    <edge source="DZA" target="ITA">
      <data key="d0">92035</data>
    </edge>
    <edge source="DZA" target="PRT">
      <data key="d0">167887</data>
    </edge>
    <edge source="DZA" target="ESP">
      <data key="d0">12801</data>
    </edge>
    <edge source="DZA" target="TUR">
      <data key="d0">175206</data>
    </edge>
    <edge source="DZA" target="EGY">
      <data key="d0">16817</data>
    </edge>
    <edge source="PRT" target="BEL">
      <data key="d0">146488</data>
    </edge>
    <edge source="PRT" target="CHN">
      <data key="d0">228737</data>
    </edge>
    <edge source="PRT" target="FRA">
      <data key="d0">30994</data>
    </edge>
    <edge source="PRT" target="DEU">
      <data key="d0">104954</data>
    </edge>
    <edge source="PRT" target="HKG">
      <data key="d0">197412</data>
    </edge>
    <edge source="PRT" target="ITA">
      <data key="d0">931048</data>
    </edge>
    <edge source="PRT" target="IND">
      <data key="d0">35877</data>
    </edge>
    <edge source="PRT" target="ESP">
      <data key="d0">5479595</data>
    </edge>
    <edge source="PRT" target="THA">
      <data key="d0">271670</data>
    </edge>
    <edge source="ESP" target="AUT">
      <data key="d0">5878823</data>
    </edge>
    <edge source="ESP" target="BEL">
      <data key="d0">2541601</data>
    </edge>
    <edge source="ESP" target="BRA">
      <data key="d0">92791</data>
    </edge>
    <edge source="ESP" target="CHN">
      <data key="d0">30278884</data>
    </edge>
    <edge source="ESP" target="CZE">
      <data key="d0">1490303</data>
    </edge>
    <edge source="ESP" target="DNK">
      <data key="d0">1758013</data>
    </edge>
    <edge source="ESP" target="FIN">
      <data key="d0">502083</data>
    </edge>
    <edge source="ESP" target="FRA">
      <data key="d0">12452404</data>
    </edge>
    <edge source="ESP" target="DEU">
      <data key="d0">3602644</data>
    </edge>
    <edge source="ESP" target="GHA">
      <data key="d0">17861</data>
    </edge>
    <edge source="ESP" target="GRC">
      <data key="d0">85006</data>
    </edge>
    <edge source="ESP" target="HKG">
      <data key="d0">10996758</data>
    </edge>
    <edge source="ESP" target="ITA">
      <data key="d0">52694403</data>
    </edge>
    <edge source="ESP" target="JPN">
      <data key="d0">581213</data>
    </edge>
    <edge source="ESP" target="KOR">
      <data key="d0">134538</data>
    </edge>
    <edge source="ESP" target="LBN">
      <data key="d0">66872</data>
    </edge>
    <edge source="ESP" target="MEX">
      <data key="d0">1058542</data>
    </edge>
    <edge source="ESP" target="MAR">
      <data key="d0">1352784</data>
    </edge>
    <edge source="ESP" target="NLD">
      <data key="d0">350510</data>
    </edge>
    <edge source="ESP" target="NOR">
      <data key="d0">199388</data>
    </edge>
    <edge source="ESP" target="PAK">
      <data key="d0">1147475</data>
    </edge>
    <edge source="ESP" target="POL">
      <data key="d0">226443</data>
    </edge>
    <edge source="ESP" target="PRT">
      <data key="d0">15239642</data>
    </edge>
    <edge source="ESP" target="IND">
      <data key="d0">5640511</data>
    </edge>
    <edge source="ESP" target="SGP">
      <data key="d0">47607</data>
    </edge>
    <edge source="ESP" target="SVK">
      <data key="d0">47168</data>
    </edge>
    <edge source="ESP" target="VNM">
      <data key="d0">96315</data>
    </edge>
    <edge source="ESP" target="SVN">
      <data key="d0">27109</data>
    </edge>
    <edge source="ESP" target="SWE">
      <data key="d0">98018</data>
    </edge>
    <edge source="ESP" target="THA">
      <data key="d0">158776</data>
    </edge>
    <edge source="ESP" target="TUN">
      <data key="d0">2390874</data>
    </edge>
    <edge source="ESP" target="TUR">
      <data key="d0">24999065</data>
    </edge>
    <edge source="ESP" target="EGY">
      <data key="d0">5624854</data>
    </edge>
    <edge source="ESP" target="GBR">
      <data key="d0">1024022</data>
    </edge>
    <edge source="ESP" target="USA">
      <data key="d0">322057</data>
    </edge>
    <edge source="ESP" target="URY">
      <data key="d0">112766</data>
    </edge>
    <edge source="EGY" target="CHN">
      <data key="d0">110018</data>
    </edge>
    <edge source="EGY" target="FRA">
      <data key="d0">44795</data>
    </edge>
    <edge source="EGY" target="HKG">
      <data key="d0">63881</data>
    </edge>
    <edge source="EGY" target="IDN">
      <data key="d0">11306</data>
    </edge>
    <edge source="EGY" target="ITA">
      <data key="d0">702857</data>
    </edge>
    <edge source="EGY" target="PRT">
      <data key="d0">738565</data>
    </edge>
    <edge source="EGY" target="IND">
      <data key="d0">173018</data>
    </edge>
    <edge source="EGY" target="ESP">
      <data key="d0">249409</data>
    </edge>
    <edge source="EGY" target="TUN">
      <data key="d0">26909</data>
    </edge>
    <edge source="EGY" target="TUR">
      <data key="d0">115060</data>
    </edge>
    <edge source="ARG" target="BEL">
      <data key="d0">83634</data>
    </edge>
    <edge source="ARG" target="BRA">
      <data key="d0">210773</data>
    </edge>
    <edge source="ARG" target="CHN">
      <data key="d0">1160946</data>
    </edge>
    <edge source="ARG" target="HRV">
      <data key="d0">130465</data>
    </edge>
    <edge source="ARG" target="CZE">
      <data key="d0">107490</data>
    </edge>
    <edge source="ARG" target="DNK">
      <data key="d0">441993</data>
    </edge>
    <edge source="ARG" target="FRA">
      <data key="d0">127328</data>
    </edge>
    <edge source="ARG" target="DEU">
      <data key="d0">107978</data>
    </edge>
    <edge source="ARG" target="HKG">
      <data key="d0">2184451</data>
    </edge>
    <edge source="ARG" target="HUN">
      <data key="d0">117575</data>
    </edge>
    <edge source="ARG" target="ITA">
      <data key="d0">1981895</data>
    </edge>
    <edge source="ARG" target="JPN">
      <data key="d0">53915</data>
    </edge>
    <edge source="ARG" target="NLD">
      <data key="d0">12728</data>
    </edge>
    <edge source="ARG" target="PRY">
      <data key="d0">1162080</data>
    </edge>
    <edge source="ARG" target="PRT">
      <data key="d0">349462</data>
    </edge>
    <edge source="ARG" target="VNM">
      <data key="d0">848746</data>
    </edge>
    <edge source="ARG" target="GBR">
      <data key="d0">96083</data>
    </edge>
    <edge source="ARG" target="URY">
      <data key="d0">3596360</data>
    </edge>
    <edge source="BEL" target="AUT">
      <data key="d0">41725</data>
    </edge>
    <edge source="BEL" target="CHN">
      <data key="d0">12408154</data>
    </edge>
    <edge source="BEL" target="CZE">
      <data key="d0">315721</data>
    </edge>
    <edge source="BEL" target="DNK">
      <data key="d0">4307592</data>
    </edge>
    <edge source="BEL" target="FRA">
      <data key="d0">1607036</data>
    </edge>
    <edge source="BEL" target="DEU">
      <data key="d0">1516575</data>
    </edge>
    <edge source="BEL" target="HKG">
      <data key="d0">6554858</data>
    </edge>
    <edge source="BEL" target="HUN">
      <data key="d0">105513</data>
    </edge>
    <edge source="BEL" target="IDN">
      <data key="d0">311063</data>
    </edge>
    <edge source="BEL" target="ITA">
      <data key="d0">3660559</data>
    </edge>
    <edge source="BEL" target="JPN">
      <data key="d0">693292</data>
    </edge>
    <edge source="BEL" target="KOR">
      <data key="d0">151451</data>
    </edge>
    <edge source="BEL" target="MAR">
      <data key="d0">25513</data>
    </edge>
    <edge source="BEL" target="NLD">
      <data key="d0">15640333</data>
    </edge>
    <edge source="BEL" target="POL">
      <data key="d0">18777</data>
    </edge>
    <edge source="BEL" target="PRT">
      <data key="d0">601555</data>
    </edge>
    <edge source="BEL" target="IND">
      <data key="d0">204255</data>
    </edge>
    <edge source="BEL" target="SVK">
      <data key="d0">1180963</data>
    </edge>
    <edge source="BEL" target="SVN">
      <data key="d0">59729</data>
    </edge>
    <edge source="BEL" target="ESP">
      <data key="d0">646426</data>
    </edge>
    <edge source="BEL" target="THA">
      <data key="d0">169776</data>
    </edge>
    <edge source="BEL" target="TUR">
      <data key="d0">763260</data>
    </edge>
    <edge source="BEL" target="EGY">
      <data key="d0">13117</data>
    </edge>
    <edge source="BEL" target="GBR">
      <data key="d0">39898</data>
    </edge>
    <edge source="BEL" target="USA">
      <data key="d0">717355</data>
    </edge>
    <edge source="BRA" target="BOL">
      <data key="d0">72226</data>
    </edge>
    <edge source="BRA" target="CAN">
      <data key="d0">266909</data>
    </edge>
    <edge source="BRA" target="CHL">
      <data key="d0">39000</data>
    </edge>
    <edge source="BRA" target="CHN">
      <data key="d0">666682</data>
    </edge>
    <edge source="BRA" target="COL">
      <data key="d0">2816134</data>
    </edge>
    <edge source="BRA" target="CZE">
      <data key="d0">17348</data>
    </edge>
    <edge source="BRA" target="DEU">
      <data key="d0">111691</data>
    </edge>
    <edge source="BRA" target="HKG">
      <data key="d0">56534</data>
    </edge>
    <edge source="BRA" target="HUN">
      <data key="d0">198176</data>
    </edge>
    <edge source="BRA" target="KOR">
      <data key="d0">58590</data>
    </edge>
    <edge source="BRA" target="MEX">
      <data key="d0">345913</data>
    </edge>
    <edge source="BRA" target="NLD">
      <data key="d0">455148</data>
    </edge>
    <edge source="BRA" target="PAK">
      <data key="d0">28063</data>
    </edge>
    <edge source="BRA" target="PRT">
      <data key="d0">13398</data>
    </edge>
    <edge source="BRA" target="IND">
      <data key="d0">65016</data>
    </edge>
    <edge source="BRA" target="SGP">
      <data key="d0">30169</data>
    </edge>
    <edge source="BRA" target="VNM">
      <data key="d0">16800</data>
    </edge>
    <edge source="BRA" target="THA">
      <data key="d0">1338787</data>
    </edge>
    <edge source="BRA" target="GBR">
      <data key="d0">20576</data>
    </edge>
    <edge source="BRA" target="USA">
      <data key="d0">2061018</data>
    </edge>
    <edge source="CHN" target="DNK">
      <data key="d0">166524</data>
    </edge>
    <edge source="CHN" target="DEU">
      <data key="d0">36403</data>
    </edge>
    <edge source="CHN" target="HKG">
      <data key="d0">68272</data>
    </edge>
    <edge source="CHN" target="IDN">
      <data key="d0">315950</data>
    </edge>
    <edge source="CHN" target="ITA">
      <data key="d0">49478</data>
    </edge>
    <edge source="CHN" target="JPN">
      <data key="d0">3283783</data>
    </edge>
    <edge source="CHN" target="KOR">
      <data key="d0">374147</data>
    </edge>
    <edge source="CHN" target="ESP">
      <data key="d0">165733</data>
    </edge>
    <edge source="HRV" target="AUT">
      <data key="d0">826408</data>
    </edge>
    <edge source="HRV" target="BGR">
      <data key="d0">39922</data>
    </edge>
    <edge source="HRV" target="DEU">
      <data key="d0">273992</data>
    </edge>
    <edge source="HRV" target="HKG">
      <data key="d0">2753839</data>
    </edge>
    <edge source="HRV" target="ITA">
      <data key="d0">3110932</data>
    </edge>
    <edge source="HRV" target="JAM">
      <data key="d0">18922</data>
    </edge>
    <edge source="HRV" target="POL">
      <data key="d0">151085</data>
    </edge>
    <edge source="HRV" target="ROU">
      <data key="d0">88881</data>
    </edge>
    <edge source="HRV" target="SRB">
      <data key="d0">810205</data>
    </edge>
    <edge source="HRV" target="SVN">
      <data key="d0">1643404</data>
    </edge>
    <edge source="HRV" target="ESP">
      <data key="d0">75686</data>
    </edge>
    <edge source="HRV" target="THA">
      <data key="d0">115765</data>
    </edge>
    <edge source="HRV" target="TUR">
      <data key="d0">15790</data>
    </edge>
    <edge source="CZE" target="AUT">
      <data key="d0">2678219</data>
    </edge>
    <edge source="CZE" target="BEL">
      <data key="d0">77278</data>
    </edge>
    <edge source="CZE" target="CHN">
      <data key="d0">1898237</data>
    </edge>
    <edge source="CZE" target="DEU">
      <data key="d0">9927385</data>
    </edge>
    <edge source="CZE" target="HKG">
      <data key="d0">502700</data>
    </edge>
    <edge source="CZE" target="ITA">
      <data key="d0">2591904</data>
    </edge>
    <edge source="CZE" target="KOR">
      <data key="d0">64131</data>
    </edge>
    <edge source="CZE" target="NLD">
      <data key="d0">17671</data>
    </edge>
    <edge source="CZE" target="POL">
      <data key="d0">2053564</data>
    </edge>
    <edge source="CZE" target="PRT">
      <data key="d0">270370</data>
    </edge>
    <edge source="CZE" target="IND">
      <data key="d0">642245</data>
    </edge>
    <edge source="CZE" target="SVK">
      <data key="d0">1471344</data>
    </edge>
    <edge source="CZE" target="SVN">
      <data key="d0">333800</data>
    </edge>
    <edge source="CZE" target="ESP">
      <data key="d0">65288</data>
    </edge>
    <edge source="CZE" target="THA">
      <data key="d0">3328287</data>
    </edge>
    <edge source="CZE" target="USA">
      <data key="d0">115248</data>
    </edge>
    <edge source="DNK" target="AUT">
      <data key="d0">63790</data>
    </edge>
    <edge source="DNK" target="BLR">
      <data key="d0">792992</data>
    </edge>
    <edge source="DNK" target="KHM">
      <data key="d0">42430</data>
    </edge>
    <edge source="DNK" target="CAN">
      <data key="d0">12796</data>
    </edge>
    <edge source="DNK" target="CHN">
      <data key="d0">58017204</data>
    </edge>
    <edge source="DNK" target="FIN">
      <data key="d0">26449277</data>
    </edge>
    <edge source="DNK" target="FRA">
      <data key="d0">2007865</data>
    </edge>
    <edge source="DNK" target="DEU">
      <data key="d0">9512099</data>
    </edge>
    <edge source="DNK" target="GRC">
      <data key="d0">24602762</data>
    </edge>
    <edge source="DNK" target="HKG">
      <data key="d0">607263023</data>
    </edge>
    <edge source="DNK" target="HUN">
      <data key="d0">32590</data>
    </edge>
    <edge source="DNK" target="ITA">
      <data key="d0">17152707</data>
    </edge>
    <edge source="DNK" target="JPN">
      <data key="d0">791085</data>
    </edge>
    <edge source="DNK" target="KOR">
      <data key="d0">19975250</data>
    </edge>
    <edge source="DNK" target="LTU">
      <data key="d0">1946253</data>
    </edge>
    <edge source="DNK" target="MYS">
      <data key="d0">1117533</data>
    </edge>
    <edge source="DNK" target="NLD">
      <data key="d0">1162520</data>
    </edge>
    <edge source="DNK" target="NOR">
      <data key="d0">618919</data>
    </edge>
    <edge source="DNK" target="POL">
      <data key="d0">473881</data>
    </edge>
    <edge source="DNK" target="RUS">
      <data key="d0">2447863</data>
    </edge>
    <edge source="DNK" target="VNM">
      <data key="d0">210021</data>
    </edge>
    <edge source="DNK" target="ESP">
      <data key="d0">319351</data>
    </edge>
    <edge source="DNK" target="SWE">
      <data key="d0">2435646</data>
    </edge>
    <edge source="DNK" target="CHE">
      <data key="d0">1296017</data>
    </edge>
    <edge source="DNK" target="TUR">
      <data key="d0">27028</data>
    </edge>
    <edge source="DNK" target="UKR">
      <data key="d0">1740783</data>
    </edge>
    <edge source="DNK" target="GBR">
      <data key="d0">193570</data>
    </edge>
    <edge source="DNK" target="USA">
      <data key="d0">843728</data>
    </edge>
    <edge source="DNK" target="URY">
      <data key="d0">46831</data>
    </edge>
    <edge source="FRA" target="AUS">
      <data key="d0">105589</data>
    </edge>
    <edge source="FRA" target="AUT">
      <data key="d0">501546</data>
    </edge>
    <edge source="FRA" target="BEL">
      <data key="d0">3014835</data>
    </edge>
    <edge source="FRA" target="BRA">
      <data key="d0">404294</data>
    </edge>
    <edge source="FRA" target="CHN">
      <data key="d0">33777270</data>
    </edge>
    <edge source="FRA" target="CZE">
      <data key="d0">215345</data>
    </edge>
    <edge source="FRA" target="DNK">
      <data key="d0">736342</data>
    </edge>
    <edge source="FRA" target="DEU">
      <data key="d0">8238697</data>
    </edge>
    <edge source="FRA" target="HKG">
      <data key="d0">11475825</data>
    </edge>
    <edge source="FRA" target="IDN">
      <data key="d0">30565</data>
    </edge>
    <edge source="FRA" target="IRL">
      <data key="d0">38901</data>
    </edge>
    <edge source="FRA" target="ISR">
      <data key="d0">187559</data>
    </edge>
    <edge source="FRA" target="ITA">
      <data key="d0">147268453</data>
    </edge>
    <edge source="FRA" target="JPN">
      <data key="d0">100031</data>
    </edge>
    <edge source="FRA" target="KOR">
      <data key="d0">530722</data>
    </edge>
    <edge source="FRA" target="MRT">
      <data key="d0">34733</data>
    </edge>
    <edge source="FRA" target="MUS">
      <data key="d0">119482</data>
    </edge>
    <edge source="FRA" target="MEX">
      <data key="d0">201452</data>
    </edge>
    <edge source="FRA" target="MAR">
      <data key="d0">584906</data>
    </edge>
    <edge source="FRA" target="NLD">
      <data key="d0">5222473</data>
    </edge>
    <edge source="FRA" target="NOR">
      <data key="d0">1847802</data>
    </edge>
    <edge source="FRA" target="PAK">
      <data key="d0">569623</data>
    </edge>
    <edge source="FRA" target="PHL">
      <data key="d0">45848</data>
    </edge>
    <edge source="FRA" target="POL">
      <data key="d0">370950</data>
    </edge>
    <edge source="FRA" target="PRT">
      <data key="d0">579349</data>
    </edge>
    <edge source="FRA" target="ROU">
      <data key="d0">1610228</data>
    </edge>
    <edge source="FRA" target="SAU">
      <data key="d0">34733</data>
    </edge>
    <edge source="FRA" target="SRB">
      <data key="d0">218124</data>
    </edge>
    <edge source="FRA" target="IND">
      <data key="d0">3139875</data>
    </edge>
    <edge source="FRA" target="SVK">
      <data key="d0">684937</data>
    </edge>
    <edge source="FRA" target="VNM">
      <data key="d0">62520</data>
    </edge>
    <edge source="FRA" target="ZAF">
      <data key="d0">120871</data>
    </edge>
    <edge source="FRA" target="ESP">
      <data key="d0">10461617</data>
    </edge>
    <edge source="FRA" target="CHE">
      <data key="d0">65298</data>
    </edge>
    <edge source="FRA" target="THA">
      <data key="d0">1285126</data>
    </edge>
    <edge source="FRA" target="ARE">
      <data key="d0">75024</data>
    </edge>
    <edge source="FRA" target="TUN">
      <data key="d0">201452</data>
    </edge>
    <edge source="FRA" target="TUR">
      <data key="d0">5453101</data>
    </edge>
    <edge source="FRA" target="GBR">
      <data key="d0">1278179</data>
    </edge>
    <edge source="FRA" target="USA">
      <data key="d0">144490</data>
    </edge>
    <edge source="DEU" target="AUT">
      <data key="d0">15954000</data>
    </edge>
    <edge source="DEU" target="BEL">
      <data key="d0">881000</data>
    </edge>
    <edge source="DEU" target="CAN">
      <data key="d0">5155000</data>
    </edge>
    <edge source="DEU" target="CHN">
      <data key="d0">28471000</data>
    </edge>
    <edge source="DEU" target="CZE">
      <data key="d0">2848000</data>
    </edge>
    <edge source="DEU" target="DNK">
      <data key="d0">6966000</data>
    </edge>
    <edge source="DEU" target="FIN">
      <data key="d0">1491000</data>
    </edge>
    <edge source="DEU" target="FRA">
      <data key="d0">3611000</data>
    </edge>
    <edge source="DEU" target="GRC">
      <data key="d0">574000</data>
    </edge>
    <edge source="DEU" target="HKG">
      <data key="d0">8229000</data>
    </edge>
    <edge source="DEU" target="HUN">
      <data key="d0">23000</data>
    </edge>
    <edge source="DEU" target="IDN">
      <data key="d0">489000</data>
    </edge>
    <edge source="DEU" target="ITA">
      <data key="d0">54294000</data>
    </edge>
    <edge source="DEU" target="JPN">
      <data key="d0">733000</data>
    </edge>
    <edge source="DEU" target="KOR">
      <data key="d0">644000</data>
    </edge>
    <edge source="DEU" target="LTU">
      <data key="d0">95000</data>
    </edge>
    <edge source="DEU" target="MYS">
      <data key="d0">22000</data>
    </edge>
    <edge source="DEU" target="MEX">
      <data key="d0">29000</data>
    </edge>
    <edge source="DEU" target="NLD">
      <data key="d0">29387000</data>
    </edge>
    <edge source="DEU" target="PAK">
      <data key="d0">308000</data>
    </edge>
    <edge source="DEU" target="POL">
      <data key="d0">609000</data>
    </edge>
    <edge source="DEU" target="PRT">
      <data key="d0">247000</data>
    </edge>
    <edge source="DEU" target="SRB">
      <data key="d0">2801000</data>
    </edge>
    <edge source="DEU" target="IND">
      <data key="d0">3533000</data>
    </edge>
    <edge source="DEU" target="SVK">
      <data key="d0">1572000</data>
    </edge>
    <edge source="DEU" target="SVN">
      <data key="d0">37000</data>
    </edge>
    <edge source="DEU" target="ESP">
      <data key="d0">2417000</data>
    </edge>
    <edge source="DEU" target="SWE">
      <data key="d0">469000</data>
    </edge>
    <edge source="DEU" target="CHE">
      <data key="d0">306000</data>
    </edge>
    <edge source="DEU" target="THA">
      <data key="d0">5027000</data>
    </edge>
    <edge source="DEU" target="TUN">
      <data key="d0">79000</data>
    </edge>
    <edge source="DEU" target="TUR">
      <data key="d0">1309000</data>
    </edge>
    <edge source="DEU" target="UKR">
      <data key="d0">2091000</data>
    </edge>
    <edge source="DEU" target="GBR">
      <data key="d0">907000</data>
    </edge>
    <edge source="DEU" target="USA">
      <data key="d0">65000</data>
    </edge>
    <edge source="HKG" target="CHN">
      <data key="d0">675693931</data>
    </edge>
    <edge source="HKG" target="FRA">
      <data key="d0">22650</data>
    </edge>
    <edge source="HKG" target="DEU">
      <data key="d0">405208</data>
    </edge>
    <edge source="HKG" target="GRC">
      <data key="d0">123262</data>
    </edge>
    <edge source="HKG" target="ITA">
      <data key="d0">1298036</data>
    </edge>
    <edge source="HKG" target="JPN">
      <data key="d0">238163</data>
    </edge>
    <edge source="HKG" target="NLD">
      <data key="d0">57019</data>
    </edge>
    <edge source="HKG" target="RUS">
      <data key="d0">41643</data>
    </edge>
    <edge source="HKG" target="SGP">
      <data key="d0">39965</data>
    </edge>
    <edge source="HKG" target="VNM">
      <data key="d0">956479</data>
    </edge>
    <edge source="HKG" target="ESP">
      <data key="d0">100622</data>
    </edge>
    <edge source="HKG" target="ARE">
      <data key="d0">11270</data>
    </edge>
    <edge source="HKG" target="TUR">
      <data key="d0">77402</data>
    </edge>
    <edge source="HKG" target="GBR">
      <data key="d0">88256</data>
    </edge>
    <edge source="HUN" target="AUT">
      <data key="d0">522000</data>
    </edge>
    <edge source="HUN" target="CZE">
      <data key="d0">134000</data>
    </edge>
    <edge source="HUN" target="DEU">
      <data key="d0">2606000</data>
    </edge>
    <edge source="HUN" target="HKG">
      <data key="d0">186000</data>
    </edge>
    <edge source="HUN" target="ITA">
      <data key="d0">512000</data>
    </edge>
    <edge source="HUN" target="POL">
      <data key="d0">13000</data>
    </edge>
    <edge source="HUN" target="SRB">
      <data key="d0">27000</data>
    </edge>
    <edge source="HUN" target="SVK">
      <data key="d0">139000</data>
    </edge>
    <edge source="HUN" target="SVN">
      <data key="d0">19000</data>
    </edge>
    <edge source="JPN" target="BRA">
      <data key="d0">129350</data>
    </edge>
    <edge source="JPN" target="CHN">
      <data key="d0">8966905</data>
    </edge>
    <edge source="JPN" target="FRA">
      <data key="d0">80476</data>
    </edge>
    <edge source="JPN" target="HKG">
      <data key="d0">27189378</data>
    </edge>
    <edge source="JPN" target="KOR">
      <data key="d0">7053589</data>
    </edge>
    <edge source="JPN" target="PHL">
      <data key="d0">558018</data>
    </edge>
    <edge source="JPN" target="IND">
      <data key="d0">33211</data>
    </edge>
    <edge source="JPN" target="VNM">
      <data key="d0">3484691</data>
    </edge>
    <edge source="JPN" target="THA">
      <data key="d0">8509883</data>
    </edge>
    <edge source="JPN" target="TUR">
      <data key="d0">23048</data>
    </edge>
    <edge source="NLD" target="AUT">
      <data key="d0">1158084</data>
    </edge>
    <edge source="NLD" target="BEL">
      <data key="d0">1619923</data>
    </edge>
    <edge source="NLD" target="BRA">
      <data key="d0">129761</data>
    </edge>
    <edge source="NLD" target="CAN">
      <data key="d0">34999265</data>
    </edge>
    <edge source="NLD" target="CHN">
      <data key="d0">68017229</data>
    </edge>
    <edge source="NLD" target="CZE">
      <data key="d0">302776</data>
    </edge>
    <edge source="NLD" target="DNK">
      <data key="d0">25009043</data>
    </edge>
    <edge source="NLD" target="FIN">
      <data key="d0">6581547</data>
    </edge>
    <edge source="NLD" target="FRA">
      <data key="d0">2118039</data>
    </edge>
    <edge source="NLD" target="DEU">
      <data key="d0">6104361</data>
    </edge>
    <edge source="NLD" target="GRC">
      <data key="d0">57207</data>
    </edge>
    <edge source="NLD" target="HKG">
      <data key="d0">50047386</data>
    </edge>
    <edge source="NLD" target="IDN">
      <data key="d0">668340</data>
    </edge>
    <edge source="NLD" target="IRL">
      <data key="d0">291614</data>
    </edge>
    <edge source="NLD" target="ITA">
      <data key="d0">38766528</data>
    </edge>
    <edge source="NLD" target="JPN">
      <data key="d0">6294119</data>
    </edge>
    <edge source="NLD" target="KOR">
      <data key="d0">1099483</data>
    </edge>
    <edge source="NLD" target="NOR">
      <data key="d0">235803</data>
    </edge>
    <edge source="NLD" target="PAK">
      <data key="d0">841355</data>
    </edge>
    <edge source="NLD" target="POL">
      <data key="d0">8477736</data>
    </edge>
    <edge source="NLD" target="PRT">
      <data key="d0">830193</data>
    </edge>
    <edge source="NLD" target="RUS">
      <data key="d0">373936</data>
    </edge>
    <edge source="NLD" target="IND">
      <data key="d0">2865910</data>
    </edge>
    <edge source="NLD" target="VNM">
      <data key="d0">546951</data>
    </edge>
    <edge source="NLD" target="ESP">
      <data key="d0">2598016</data>
    </edge>
    <edge source="NLD" target="THA">
      <data key="d0">1815262</data>
    </edge>
    <edge source="NLD" target="TUN">
      <data key="d0">368355</data>
    </edge>
    <edge source="NLD" target="TUR">
      <data key="d0">506488</data>
    </edge>
    <edge source="NLD" target="EGY">
      <data key="d0">93484</data>
    </edge>
    <edge source="NLD" target="GBR">
      <data key="d0">2793355</data>
    </edge>
    <edge source="NLD" target="USA">
      <data key="d0">932049</data>
    </edge>
    <edge source="PRY" target="BOL">
      <data key="d0">31212</data>
    </edge>
    <edge source="PRY" target="CHN">
      <data key="d0">208889</data>
    </edge>
    <edge source="VNM" target="AUS">
      <data key="d0">22118</data>
    </edge>
    <edge source="VNM" target="KHM">
      <data key="d0">21986</data>
    </edge>
    <edge source="VNM" target="CHN">
      <data key="d0">877044</data>
    </edge>
    <edge source="VNM" target="FRA">
      <data key="d0">470734</data>
    </edge>
    <edge source="VNM" target="DEU">
      <data key="d0">170978</data>
    </edge>
    <edge source="VNM" target="HKG">
      <data key="d0">19740</data>
    </edge>
    <edge source="VNM" target="ITA">
      <data key="d0">48831</data>
    </edge>
    <edge source="VNM" target="JPN">
      <data key="d0">522481</data>
    </edge>
    <edge source="VNM" target="KOR">
      <data key="d0">221836</data>
    </edge>
    <edge source="VNM" target="MYS">
      <data key="d0">94863</data>
    </edge>
    <edge source="VNM" target="IND">
      <data key="d0">98000</data>
    </edge>
    <edge source="VNM" target="SGP">
      <data key="d0">680178</data>
    </edge>
    <edge source="VNM" target="ESP">
      <data key="d0">23040</data>
    </edge>
    <edge source="VNM" target="THA">
      <data key="d0">486846</data>
    </edge>
    <edge source="GBR" target="BEL">
      <data key="d0">256042</data>
    </edge>
    <edge source="GBR" target="BRA">
      <data key="d0">15033</data>
    </edge>
    <edge source="GBR" target="CHL">
      <data key="d0">21776</data>
    </edge>
    <edge source="GBR" target="CHN">
      <data key="d0">61128911</data>
    </edge>
    <edge source="GBR" target="CZE">
      <data key="d0">143598</data>
    </edge>
    <edge source="GBR" target="FRA">
      <data key="d0">2462883</data>
    </edge>
    <edge source="GBR" target="DEU">
      <data key="d0">1123555</data>
    </edge>
    <edge source="GBR" target="GRC">
      <data key="d0">545301</data>
    </edge>
    <edge source="GBR" target="HKG">
      <data key="d0">6301281</data>
    </edge>
    <edge source="GBR" target="HUN">
      <data key="d0">58342</data>
    </edge>
    <edge source="GBR" target="IRL">
      <data key="d0">822402</data>
    </edge>
    <edge source="GBR" target="ITA">
      <data key="d0">32962654</data>
    </edge>
    <edge source="GBR" target="JPN">
      <data key="d0">45524</data>
    </edge>
    <edge source="GBR" target="KOR">
      <data key="d0">76399</data>
    </edge>
    <edge source="GBR" target="LBN">
      <data key="d0">37053</data>
    </edge>
    <edge source="GBR" target="MEX">
      <data key="d0">37450</data>
    </edge>
    <edge source="GBR" target="OMN">
      <data key="d0">19780</data>
    </edge>
    <edge source="GBR" target="NLD">
      <data key="d0">4163853</data>
    </edge>
    <edge source="GBR" target="PAK">
      <data key="d0">4248689</data>
    </edge>
    <edge source="GBR" target="POL">
      <data key="d0">1086713</data>
    </edge>
    <edge source="GBR" target="PRT">
      <data key="d0">91490</data>
    </edge>
    <edge source="GBR" target="RUS">
      <data key="d0">14759</data>
    </edge>
    <edge source="GBR" target="IND">
      <data key="d0">1682353</data>
    </edge>
    <edge source="GBR" target="VNM">
      <data key="d0">694733</data>
    </edge>
    <edge source="GBR" target="ESP">
      <data key="d0">3059074</data>
    </edge>
    <edge source="GBR" target="SWE">
      <data key="d0">46052</data>
    </edge>
    <edge source="GBR" target="CHE">
      <data key="d0">831263</data>
    </edge>
    <edge source="GBR" target="THA">
      <data key="d0">8452441</data>
    </edge>
    <edge source="GBR" target="ARE">
      <data key="d0">417443</data>
    </edge>
    <edge source="GBR" target="TUR">
      <data key="d0">12915160</data>
    </edge>
    <edge source="GBR" target="EGY">
      <data key="d0">22999</data>
    </edge>
    <edge source="GBR" target="USA">
      <data key="d0">640114</data>
    </edge>
    <edge source="URY" target="ALB">
      <data key="d0">43121</data>
    </edge>
    <edge source="URY" target="ARG">
      <data key="d0">449786</data>
    </edge>
    <edge source="URY" target="BRA">
      <data key="d0">2494084</data>
    </edge>
    <edge source="URY" target="CHN">
      <data key="d0">1316632</data>
    </edge>
    <edge source="URY" target="FRA">
      <data key="d0">123490</data>
    </edge>
    <edge source="URY" target="DEU">
      <data key="d0">125176</data>
    </edge>
    <edge source="URY" target="GRC">
      <data key="d0">15429</data>
    </edge>
    <edge source="URY" target="HKG">
      <data key="d0">271310</data>
    </edge>
    <edge source="URY" target="ISR">
      <data key="d0">11373</data>
    </edge>
    <edge source="URY" target="ITA">
      <data key="d0">33822</data>
    </edge>
    <edge source="URY" target="JPN">
      <data key="d0">21094</data>
    </edge>
    <edge source="URY" target="KOR">
      <data key="d0">1585881</data>
    </edge>
    <edge source="URY" target="MEX">
      <data key="d0">23303</data>
    </edge>
    <edge source="URY" target="PAK">
      <data key="d0">25400</data>
    </edge>
    <edge source="URY" target="POL">
      <data key="d0">72781</data>
    </edge>
    <edge source="URY" target="RUS">
      <data key="d0">74117</data>
    </edge>
    <edge source="URY" target="IND">
      <data key="d0">39911</data>
    </edge>
    <edge source="URY" target="VNM">
      <data key="d0">39795</data>
    </edge>
    <edge source="URY" target="THA">
      <data key="d0">403328</data>
    </edge>
    <edge source="ARM" target="ITA">
      <data key="d0">15280</data>
    </edge>
    <edge source="AUS" target="ALB">
      <data key="d0">355735</data>
    </edge>
    <edge source="AUS" target="BEL">
      <data key="d0">379819</data>
    </edge>
    <edge source="AUS" target="BRA">
      <data key="d0">1640866</data>
    </edge>
    <edge source="AUS" target="CAN">
      <data key="d0">25828</data>
    </edge>
    <edge source="AUS" target="CHN">
      <data key="d0">305601911</data>
    </edge>
    <edge source="AUS" target="COL">
      <data key="d0">74518</data>
    </edge>
    <edge source="AUS" target="HRV">
      <data key="d0">10427</data>
    </edge>
    <edge source="AUS" target="DNK">
      <data key="d0">44217</data>
    </edge>
    <edge source="AUS" target="FIN">
      <data key="d0">26350</data>
    </edge>
    <edge source="AUS" target="FRA">
      <data key="d0">8178418</data>
    </edge>
    <edge source="AUS" target="GEO">
      <data key="d0">21043</data>
    </edge>
    <edge source="AUS" target="DEU">
      <data key="d0">697594</data>
    </edge>
    <edge source="AUS" target="GRC">
      <data key="d0">508238</data>
    </edge>
    <edge source="AUS" target="HKG">
      <data key="d0">7100358</data>
    </edge>
    <edge source="AUS" target="IDN">
      <data key="d0">2018726</data>
    </edge>
    <edge source="AUS" target="ISR">
      <data key="d0">102737</data>
    </edge>
    <edge source="AUS" target="ITA">
      <data key="d0">18839414</data>
    </edge>
    <edge source="AUS" target="JPN">
      <data key="d0">4874338</data>
    </edge>
    <edge source="AUS" target="KOR">
      <data key="d0">4462966</data>
    </edge>
    <edge source="AUS" target="MAR">
      <data key="d0">31407</data>
    </edge>
    <edge source="AUS" target="NZL">
      <data key="d0">1910614</data>
    </edge>
    <edge source="AUS" target="NER">
      <data key="d0">24026</data>
    </edge>
    <edge source="AUS" target="PAK">
      <data key="d0">126171</data>
    </edge>
    <edge source="AUS" target="PHL">
      <data key="d0">137647</data>
    </edge>
    <edge source="AUS" target="POL">
      <data key="d0">476740</data>
    </edge>
    <edge source="AUS" target="RUS">
      <data key="d0">10918974</data>
    </edge>
    <edge source="AUS" target="IND">
      <data key="d0">866493</data>
    </edge>
    <edge source="AUS" target="SGP">
      <data key="d0">1536860</data>
    </edge>
    <edge source="AUS" target="SVK">
      <data key="d0">233197</data>
    </edge>
    <edge source="AUS" target="VNM">
      <data key="d0">1722549</data>
    </edge>
    <edge source="AUS" target="ESP">
      <data key="d0">425123</data>
    </edge>
    <edge source="AUS" target="THA">
      <data key="d0">25169576</data>
    </edge>
    <edge source="AUS" target="TUR">
      <data key="d0">5025667</data>
    </edge>
    <edge source="AUS" target="MKD">
      <data key="d0">19633</data>
    </edge>
    <edge source="AUS" target="USA">
      <data key="d0">271540</data>
    </edge>
    <edge source="AUS" target="URY">
      <data key="d0">228916</data>
    </edge>
    <edge source="CAN" target="ARG">
      <data key="d0">1048559</data>
    </edge>
    <edge source="CAN" target="AUS">
      <data key="d0">22035</data>
    </edge>
    <edge source="CAN" target="AUT">
      <data key="d0">407829</data>
    </edge>
    <edge source="CAN" target="BEL">
      <data key="d0">716513</data>
    </edge>
    <edge source="CAN" target="CHL">
      <data key="d0">204914</data>
    </edge>
    <edge source="CAN" target="CHN">
      <data key="d0">123855235</data>
    </edge>
    <edge source="CAN" target="CRI">
      <data key="d0">36725</data>
    </edge>
    <edge source="CAN" target="HRV">
      <data key="d0">288933</data>
    </edge>
    <edge source="CAN" target="CZE">
      <data key="d0">26133</data>
    </edge>
    <edge source="CAN" target="DNK">
      <data key="d0">2066646</data>
    </edge>
    <edge source="CAN" target="EST">
      <data key="d0">920150</data>
    </edge>
    <edge source="CAN" target="FIN">
      <data key="d0">1024005</data>
    </edge>
    <edge source="CAN" target="FRA">
      <data key="d0">541210</data>
    </edge>
    <edge source="CAN" target="DEU">
      <data key="d0">3079216</data>
    </edge>
    <edge source="CAN" target="GRC">
      <data key="d0">8770296</data>
    </edge>
    <edge source="CAN" target="HKG">
      <data key="d0">94145255</data>
    </edge>
    <edge source="CAN" target="HUN">
      <data key="d0">291015</data>
    </edge>
    <edge source="CAN" target="IDN">
      <data key="d0">65924</data>
    </edge>
    <edge source="CAN" target="ISR">
      <data key="d0">66553</data>
    </edge>
    <edge source="CAN" target="ITA">
      <data key="d0">4415100</data>
    </edge>
    <edge source="CAN" target="JPN">
      <data key="d0">6675779</data>
    </edge>
    <edge source="CAN" target="KOR">
      <data key="d0">35232813</data>
    </edge>
    <edge source="CAN" target="LBN">
      <data key="d0">37353</data>
    </edge>
    <edge source="CAN" target="LTU">
      <data key="d0">71064</data>
    </edge>
    <edge source="CAN" target="MEX">
      <data key="d0">1547532</data>
    </edge>
    <edge source="CAN" target="NLD">
      <data key="d0">1108455</data>
    </edge>
    <edge source="CAN" target="NOR">
      <data key="d0">22342</data>
    </edge>
    <edge source="CAN" target="POL">
      <data key="d0">1813394</data>
    </edge>
    <edge source="CAN" target="PRT">
      <data key="d0">359317</data>
    </edge>
    <edge source="CAN" target="RUS">
      <data key="d0">355661</data>
    </edge>
    <edge source="CAN" target="IND">
      <data key="d0">262388</data>
    </edge>
    <edge source="CAN" target="VNM">
      <data key="d0">1992741</data>
    </edge>
    <edge source="CAN" target="ESP">
      <data key="d0">315801</data>
    </edge>
    <edge source="CAN" target="CHE">
      <data key="d0">97828</data>
    </edge>
    <edge source="CAN" target="THA">
      <data key="d0">1799737</data>
    </edge>
    <edge source="CAN" target="ARE">
      <data key="d0">33492</data>
    </edge>
    <edge source="CAN" target="TUR">
      <data key="d0">102273</data>
    </edge>
    <edge source="CAN" target="UKR">
      <data key="d0">532111</data>
    </edge>
    <edge source="CAN" target="GBR">
      <data key="d0">680439</data>
    </edge>
    <edge source="CAN" target="USA">
      <data key="d0">94188766</data>
    </edge>
    <edge source="COL" target="ITA">
      <data key="d0">344393</data>
    </edge>
    <edge source="COL" target="JPN">
      <data key="d0">69060</data>
    </edge>
    <edge source="COL" target="KOR">
      <data key="d0">611931</data>
    </edge>
    <edge source="COL" target="MEX">
      <data key="d0">921328</data>
    </edge>
    <edge source="COL" target="SGP">
      <data key="d0">3537906</data>
    </edge>
    <edge source="COL" target="THA">
      <data key="d0">366800</data>
    </edge>
    <edge source="COL" target="USA">
      <data key="d0">10140</data>
    </edge>
    <edge source="FIN" target="AUT">
      <data key="d0">168535</data>
    </edge>
    <edge source="FIN" target="BEL">
      <data key="d0">383720</data>
    </edge>
    <edge source="FIN" target="BLR">
      <data key="d0">1056375</data>
    </edge>
    <edge source="FIN" target="CAN">
      <data key="d0">310802</data>
    </edge>
    <edge source="FIN" target="CHN">
      <data key="d0">38882311</data>
    </edge>
    <edge source="FIN" target="DNK">
      <data key="d0">18607228</data>
    </edge>
    <edge source="FIN" target="EST">
      <data key="d0">7078471</data>
    </edge>
    <edge source="FIN" target="FRA">
      <data key="d0">2447165</data>
    </edge>
    <edge source="FIN" target="GEO">
      <data key="d0">96001</data>
    </edge>
    <edge source="FIN" target="DEU">
      <data key="d0">12171816</data>
    </edge>
    <edge source="FIN" target="GRC">
      <data key="d0">15435</data>
    </edge>
    <edge source="FIN" target="HKG">
      <data key="d0">175145490</data>
    </edge>
    <edge source="FIN" target="ITA">
      <data key="d0">20174925</data>
    </edge>
    <edge source="FIN" target="JPN">
      <data key="d0">2898851</data>
    </edge>
    <edge source="FIN" target="KOR">
      <data key="d0">3514451</data>
    </edge>
    <edge source="FIN" target="LTU">
      <data key="d0">660019</data>
    </edge>
    <edge source="FIN" target="MYS">
      <data key="d0">148777</data>
    </edge>
    <edge source="FIN" target="NOR">
      <data key="d0">19193</data>
    </edge>
    <edge source="FIN" target="POL">
      <data key="d0">306387</data>
    </edge>
    <edge source="FIN" target="RUS">
      <data key="d0">20100088</data>
    </edge>
    <edge source="FIN" target="SRB">
      <data key="d0">70751</data>
    </edge>
    <edge source="FIN" target="IND">
      <data key="d0">23599</data>
    </edge>
    <edge source="FIN" target="VNM">
      <data key="d0">45634</data>
    </edge>
    <edge source="FIN" target="ESP">
      <data key="d0">158781</data>
    </edge>
    <edge source="FIN" target="SWE">
      <data key="d0">2679741</data>
    </edge>
    <edge source="FIN" target="CHE">
      <data key="d0">947495</data>
    </edge>
    <edge source="FIN" target="ARE">
      <data key="d0">789266</data>
    </edge>
    <edge source="FIN" target="TUR">
      <data key="d0">3651542</data>
    </edge>
    <edge source="FIN" target="UKR">
      <data key="d0">8001813</data>
    </edge>
    <edge source="FIN" target="GBR">
      <data key="d0">118763</data>
    </edge>
    <edge source="FIN" target="USA">
      <data key="d0">2491709</data>
    </edge>
    <edge source="FIN" target="URY">
      <data key="d0">64164</data>
    </edge>
    <edge source="GEO" target="ITA">
      <data key="d0">83672</data>
    </edge>
    <edge source="GEO" target="ROU">
      <data key="d0">29700</data>
    </edge>
    <edge source="GEO" target="TUR">
      <data key="d0">1370888</data>
    </edge>
    <edge source="GRC" target="ALB">
      <data key="d0">66799</data>
    </edge>
    <edge source="GRC" target="AUT">
      <data key="d0">108046</data>
    </edge>
    <edge source="GRC" target="BGR">
      <data key="d0">235209</data>
    </edge>
    <edge source="GRC" target="CHN">
      <data key="d0">2787425</data>
    </edge>
    <edge source="GRC" target="HRV">
      <data key="d0">565539</data>
    </edge>
    <edge source="GRC" target="CZE">
      <data key="d0">180205</data>
    </edge>
    <edge source="GRC" target="DNK">
      <data key="d0">158179</data>
    </edge>
    <edge source="GRC" target="FIN">
      <data key="d0">832092</data>
    </edge>
    <edge source="GRC" target="FRA">
      <data key="d0">28353</data>
    </edge>
    <edge source="GRC" target="HKG">
      <data key="d0">140422</data>
    </edge>
    <edge source="GRC" target="ITA">
      <data key="d0">6018325</data>
    </edge>
    <edge source="GRC" target="LBN">
      <data key="d0">310536</data>
    </edge>
    <edge source="GRC" target="POL">
      <data key="d0">542310</data>
    </edge>
    <edge source="GRC" target="PRT">
      <data key="d0">11700</data>
    </edge>
    <edge source="GRC" target="ROU">
      <data key="d0">44709</data>
    </edge>
    <edge source="GRC" target="SRB">
      <data key="d0">184054</data>
    </edge>
    <edge source="GRC" target="IND">
      <data key="d0">254056</data>
    </edge>
    <edge source="GRC" target="VNM">
      <data key="d0">14207</data>
    </edge>
    <edge source="GRC" target="SVN">
      <data key="d0">31756</data>
    </edge>
    <edge source="GRC" target="ESP">
      <data key="d0">758756</data>
    </edge>
    <edge source="GRC" target="THA">
      <data key="d0">46171</data>
    </edge>
    <edge source="GRC" target="TUR">
      <data key="d0">11535154</data>
    </edge>
    <edge source="GRC" target="MKD">
      <data key="d0">26686</data>
    </edge>
    <edge source="GRC" target="EGY">
      <data key="d0">380051</data>
    </edge>
    <edge source="GRC" target="GBR">
      <data key="d0">144524</data>
    </edge>
    <edge source="IDN" target="ITA">
      <data key="d0">214624</data>
    </edge>
    <edge source="IDN" target="KOR">
      <data key="d0">11130</data>
    </edge>
    <edge source="ISR" target="BEL">
      <data key="d0">175000</data>
    </edge>
    <edge source="ISR" target="ITA">
      <data key="d0">383000</data>
    </edge>
    <edge source="ISR" target="KOR">
      <data key="d0">369000</data>
    </edge>
    <edge source="ISR" target="POL">
      <data key="d0">11000</data>
    </edge>
    <edge source="ISR" target="IND">
      <data key="d0">23000</data>
    </edge>
    <edge source="ISR" target="THA">
      <data key="d0">1568000</data>
    </edge>
    <edge source="ISR" target="UKR">
      <data key="d0">21000</data>
    </edge>
    <edge source="KOR" target="CHN">
      <data key="d0">1802404</data>
    </edge>
    <edge source="KOR" target="COL">
      <data key="d0">377732</data>
    </edge>
    <edge source="KOR" target="HKG">
      <data key="d0">3918502</data>
    </edge>
    <edge source="KOR" target="IDN">
      <data key="d0">172499</data>
    </edge>
    <edge source="KOR" target="JPN">
      <data key="d0">3456698</data>
    </edge>
    <edge source="KOR" target="PHL">
      <data key="d0">756092</data>
    </edge>
    <edge source="MAR" target="CHN">
      <data key="d0">23908</data>
    </edge>
    <edge source="MAR" target="FRA">
      <data key="d0">17073</data>
    </edge>
    <edge source="MAR" target="ITA">
      <data key="d0">88203</data>
    </edge>
    <edge source="NZL" target="ARG">
      <data key="d0">722467</data>
    </edge>
    <edge source="NZL" target="AUS">
      <data key="d0">215381</data>
    </edge>
    <edge source="NZL" target="BEL">
      <data key="d0">1041177</data>
    </edge>
    <edge source="NZL" target="BRA">
      <data key="d0">38046</data>
    </edge>
    <edge source="NZL" target="CHN">
      <data key="d0">39365668</data>
    </edge>
    <edge source="NZL" target="FRA">
      <data key="d0">5874459</data>
    </edge>
    <edge source="NZL" target="DEU">
      <data key="d0">441916</data>
    </edge>
    <edge source="NZL" target="HKG">
      <data key="d0">2667247</data>
    </edge>
    <edge source="NZL" target="IDN">
      <data key="d0">944966</data>
    </edge>
    <edge source="NZL" target="ISR">
      <data key="d0">55020</data>
    </edge>
    <edge source="NZL" target="ITA">
      <data key="d0">20491305</data>
    </edge>
    <edge source="NZL" target="JPN">
      <data key="d0">1695684</data>
    </edge>
    <edge source="NZL" target="KOR">
      <data key="d0">13362437</data>
    </edge>
    <edge source="NZL" target="MEX">
      <data key="d0">22020</data>
    </edge>
    <edge source="NZL" target="PAK">
      <data key="d0">2385574</data>
    </edge>
    <edge source="NZL" target="ROU">
      <data key="d0">492602</data>
    </edge>
    <edge source="NZL" target="IND">
      <data key="d0">5483277</data>
    </edge>
    <edge source="NZL" target="SGP">
      <data key="d0">53476</data>
    </edge>
    <edge source="NZL" target="VNM">
      <data key="d0">2339453</data>
    </edge>
    <edge source="NZL" target="ESP">
      <data key="d0">744525</data>
    </edge>
    <edge source="NZL" target="THA">
      <data key="d0">792312</data>
    </edge>
    <edge source="NZL" target="TUR">
      <data key="d0">2763203</data>
    </edge>
    <edge source="NZL" target="GBR">
      <data key="d0">1090250</data>
    </edge>
    <edge source="NZL" target="USA">
      <data key="d0">670152</data>
    </edge>
    <edge source="NZL" target="URY">
      <data key="d0">343339</data>
    </edge>
    <edge source="PAK" target="CHN">
      <data key="d0">101304</data>
    </edge>
    <edge source="PAK" target="FRA">
      <data key="d0">90741</data>
    </edge>
    <edge source="PAK" target="HKG">
      <data key="d0">26867</data>
    </edge>
    <edge source="PAK" target="IND">
      <data key="d0">17333</data>
    </edge>
    <edge source="PHL" target="JPN">
      <data key="d0">99859</data>
    </edge>
    <edge source="PHL" target="IND">
      <data key="d0">121224</data>
    </edge>
    <edge source="PHL" target="VNM">
      <data key="d0">174289</data>
    </edge>
    <edge source="PHL" target="THA">
      <data key="d0">47260</data>
    </edge>
    <edge source="POL" target="BEL">
      <data key="d0">1703054</data>
    </edge>
    <edge source="POL" target="BLR">
      <data key="d0">33283</data>
    </edge>
    <edge source="POL" target="CHN">
      <data key="d0">4371636</data>
    </edge>
    <edge source="POL" target="CZE">
      <data key="d0">1817851</data>
    </edge>
    <edge source="POL" target="DNK">
      <data key="d0">16344795</data>
    </edge>
    <edge source="POL" target="FIN">
      <data key="d0">24845136</data>
    </edge>
    <edge source="POL" target="DEU">
      <data key="d0">7071824</data>
    </edge>
    <edge source="POL" target="GRC">
      <data key="d0">52386</data>
    </edge>
    <edge source="POL" target="HKG">
      <data key="d0">989119</data>
    </edge>
    <edge source="POL" target="IDN">
      <data key="d0">174430</data>
    </edge>
    <edge source="POL" target="IRL">
      <data key="d0">5571481</data>
    </edge>
    <edge source="POL" target="ISR">
      <data key="d0">13426</data>
    </edge>
    <edge source="POL" target="ITA">
      <data key="d0">13327441</data>
    </edge>
    <edge source="POL" target="JPN">
      <data key="d0">677468</data>
    </edge>
    <edge source="POL" target="KOR">
      <data key="d0">78995</data>
    </edge>
    <edge source="POL" target="LVA">
      <data key="d0">1925302</data>
    </edge>
    <edge source="POL" target="LTU">
      <data key="d0">493056</data>
    </edge>
    <edge source="POL" target="NLD">
      <data key="d0">14870553</data>
    </edge>
    <edge source="POL" target="RUS">
      <data key="d0">84996</data>
    </edge>
    <edge source="POL" target="IND">
      <data key="d0">481187</data>
    </edge>
    <edge source="POL" target="SVK">
      <data key="d0">1620000</data>
    </edge>
    <edge source="POL" target="VNM">
      <data key="d0">143579</data>
    </edge>
    <edge source="POL" target="ZAF">
      <data key="d0">18455</data>
    </edge>
    <edge source="POL" target="ESP">
      <data key="d0">1463228</data>
    </edge>
    <edge source="POL" target="SWE">
      <data key="d0">1102791</data>
    </edge>
    <edge source="POL" target="TUR">
      <data key="d0">168843</data>
    </edge>
    <edge source="POL" target="UKR">
      <data key="d0">112947</data>
    </edge>
    <edge source="POL" target="GBR">
      <data key="d0">10853336</data>
    </edge>
    <edge source="POL" target="URY">
      <data key="d0">65291</data>
    </edge>
    <edge source="RUS" target="AUT">
      <data key="d0">235064</data>
    </edge>
    <edge source="RUS" target="CAN">
      <data key="d0">1648825</data>
    </edge>
    <edge source="RUS" target="CHN">
      <data key="d0">4696129</data>
    </edge>
    <edge source="RUS" target="DNK">
      <data key="d0">1673195</data>
    </edge>
    <edge source="RUS" target="FIN">
      <data key="d0">4626423</data>
    </edge>
    <edge source="RUS" target="FRA">
      <data key="d0">190979</data>
    </edge>
    <edge source="RUS" target="DEU">
      <data key="d0">1807955</data>
    </edge>
    <edge source="RUS" target="GRC">
      <data key="d0">4382270</data>
    </edge>
    <edge source="RUS" target="HKG">
      <data key="d0">136891</data>
    </edge>
    <edge source="RUS" target="ITA">
      <data key="d0">6463209</data>
    </edge>
    <edge source="RUS" target="JPN">
      <data key="d0">1075895</data>
    </edge>
    <edge source="RUS" target="KAZ">
      <data key="d0">257927</data>
    </edge>
    <edge source="RUS" target="KOR">
      <data key="d0">131666</data>
    </edge>
    <edge source="RUS" target="LVA">
      <data key="d0">294888</data>
    </edge>
    <edge source="RUS" target="LTU">
      <data key="d0">828005</data>
    </edge>
    <edge source="RUS" target="CHE">
      <data key="d0">4620903</data>
    </edge>
    <edge source="RUS" target="ARE">
      <data key="d0">141179</data>
    </edge>
    <edge source="RUS" target="TUR">
      <data key="d0">135891</data>
    </edge>
    <edge source="RUS" target="GBR">
      <data key="d0">9489824</data>
    </edge>
    <edge source="RUS" target="USA">
      <data key="d0">5017115</data>
    </edge>
    <edge source="IND" target="ARG">
      <data key="d0">146301</data>
    </edge>
    <edge source="IND" target="AUS">
      <data key="d0">44383</data>
    </edge>
    <edge source="IND" target="AUT">
      <data key="d0">219387</data>
    </edge>
    <edge source="IND" target="KHM">
      <data key="d0">66373</data>
    </edge>
    <edge source="IND" target="CMR">
      <data key="d0">42563</data>
    </edge>
    <edge source="IND" target="CAN">
      <data key="d0">10268</data>
    </edge>
    <edge source="IND" target="LKA">
      <data key="d0">40175</data>
    </edge>
    <edge source="IND" target="CHN">
      <data key="d0">1395572</data>
    </edge>
    <edge source="IND" target="FIN">
      <data key="d0">39246</data>
    </edge>
    <edge source="IND" target="FRA">
      <data key="d0">145401</data>
    </edge>
    <edge source="IND" target="DEU">
      <data key="d0">466207</data>
    </edge>
    <edge source="IND" target="GRC">
      <data key="d0">20697</data>
    </edge>
    <edge source="IND" target="HKG">
      <data key="d0">8524356</data>
    </edge>
    <edge source="IND" target="HUN">
      <data key="d0">193823</data>
    </edge>
    <edge source="IND" target="IDN">
      <data key="d0">307994</data>
    </edge>
    <edge source="IND" target="ISR">
      <data key="d0">64141</data>
    </edge>
    <edge source="IND" target="ITA">
      <data key="d0">1316579</data>
    </edge>
    <edge source="IND" target="JPN">
      <data key="d0">78775</data>
    </edge>
    <edge source="IND" target="KOR">
      <data key="d0">896250</data>
    </edge>
    <edge source="IND" target="LBN">
      <data key="d0">11460</data>
    </edge>
    <edge source="IND" target="MYS">
      <data key="d0">30714</data>
    </edge>
    <edge source="IND" target="MEX">
      <data key="d0">46633</data>
    </edge>
    <edge source="IND" target="OMN">
      <data key="d0">50674</data>
    </edge>
    <edge source="IND" target="NLD">
      <data key="d0">41667</data>
    </edge>
    <edge source="IND" target="PHL">
      <data key="d0">232289</data>
    </edge>
    <edge source="IND" target="POL">
      <data key="d0">105599</data>
    </edge>
    <edge source="IND" target="PRT">
      <data key="d0">69551</data>
    </edge>
    <edge source="IND" target="ROU">
      <data key="d0">13965</data>
    </edge>
    <edge source="IND" target="SGP">
      <data key="d0">59523</data>
    </edge>
    <edge source="IND" target="VNM">
      <data key="d0">1184527</data>
    </edge>
    <edge source="IND" target="ZAF">
      <data key="d0">130160</data>
    </edge>
    <edge source="IND" target="ESP">
      <data key="d0">579106</data>
    </edge>
    <edge source="IND" target="CHE">
      <data key="d0">24954</data>
    </edge>
    <edge source="IND" target="THA">
      <data key="d0">208290</data>
    </edge>
    <edge source="IND" target="ARE">
      <data key="d0">109931</data>
    </edge>
    <edge source="IND" target="TUR">
      <data key="d0">242754</data>
    </edge>
    <edge source="IND" target="GBR">
      <data key="d0">16406</data>
    </edge>
    <edge source="IND" target="USA">
      <data key="d0">426441</data>
    </edge>
    <edge source="SGP" target="AUS">
      <data key="d0">293636</data>
    </edge>
    <edge source="SGP" target="BRA">
      <data key="d0">602583</data>
    </edge>
    <edge source="SGP" target="CAN">
      <data key="d0">10943</data>
    </edge>
    <edge source="SGP" target="CHN">
      <data key="d0">630257</data>
    </edge>
    <edge source="SGP" target="FRA">
      <data key="d0">608081</data>
    </edge>
    <edge source="SGP" target="DEU">
      <data key="d0">2425897</data>
    </edge>
    <edge source="SGP" target="HKG">
      <data key="d0">751149</data>
    </edge>
    <edge source="SGP" target="IDN">
      <data key="d0">201027</data>
    </edge>
    <edge source="SGP" target="ITA">
      <data key="d0">3542288</data>
    </edge>
    <edge source="SGP" target="JPN">
      <data key="d0">685657</data>
    </edge>
    <edge source="SGP" target="KOR">
      <data key="d0">170672</data>
    </edge>
    <edge source="SGP" target="MYS">
      <data key="d0">59870</data>
    </edge>
    <edge source="SGP" target="MEX">
      <data key="d0">1399242</data>
    </edge>
    <edge source="SGP" target="VNM">
      <data key="d0">302538</data>
    </edge>
    <edge source="SGP" target="ESP">
      <data key="d0">1434413</data>
    </edge>
    <edge source="SGP" target="CHE">
      <data key="d0">27330</data>
    </edge>
    <edge source="SGP" target="THA">
      <data key="d0">111150</data>
    </edge>
    <edge source="SGP" target="TUR">
      <data key="d0">34659</data>
    </edge>
    <edge source="SGP" target="USA">
      <data key="d0">1017683</data>
    </edge>
    <edge source="THA" target="CHN">
      <data key="d0">76188</data>
    </edge>
    <edge source="THA" target="COL">
      <data key="d0">225906</data>
    </edge>
    <edge source="THA" target="FRA">
      <data key="d0">1040814</data>
    </edge>
    <edge source="THA" target="HKG">
      <data key="d0">581979</data>
    </edge>
    <edge source="THA" target="HUN">
      <data key="d0">52302</data>
    </edge>
    <edge source="THA" target="ITA">
      <data key="d0">599965</data>
    </edge>
    <edge source="THA" target="JPN">
      <data key="d0">986299</data>
    </edge>
    <edge source="THA" target="KOR">
      <data key="d0">225808</data>
    </edge>
    <edge source="THA" target="IND">
      <data key="d0">61827</data>
    </edge>
    <edge source="THA" target="ZAF">
      <data key="d0">385444</data>
    </edge>
    <edge source="THA" target="GBR">
      <data key="d0">73324</data>
    </edge>
    <edge source="THA" target="USA">
      <data key="d0">483759</data>
    </edge>
    <edge source="USA" target="ARG">
      <data key="d0">214130</data>
    </edge>
    <edge source="USA" target="AUS">
      <data key="d0">172865</data>
    </edge>
    <edge source="USA" target="BEL">
      <data key="d0">1150757</data>
    </edge>
    <edge source="USA" target="BRA">
      <data key="d0">922272</data>
    </edge>
    <edge source="USA" target="CAN">
      <data key="d0">52137751</data>
    </edge>
    <edge source="USA" target="CHL">
      <data key="d0">219525</data>
    </edge>
    <edge source="USA" target="CHN">
      <data key="d0">670468907</data>
    </edge>
    <edge source="USA" target="COL">
      <data key="d0">160985</data>
    </edge>
    <edge source="USA" target="CRI">
      <data key="d0">2296901</data>
    </edge>
    <edge source="USA" target="HRV">
      <data key="d0">264680</data>
    </edge>
    <edge source="USA" target="CZE">
      <data key="d0">465611</data>
    </edge>
    <edge source="USA" target="DNK">
      <data key="d0">104474</data>
    </edge>
    <edge source="USA" target="ECU">
      <data key="d0">70244</data>
    </edge>
    <edge source="USA" target="SLV">
      <data key="d0">1006291</data>
    </edge>
    <edge source="USA" target="EST">
      <data key="d0">203860</data>
    </edge>
    <edge source="USA" target="FIN">
      <data key="d0">182246</data>
    </edge>
    <edge source="USA" target="FRA">
      <data key="d0">19160775</data>
    </edge>
    <edge source="USA" target="DEU">
      <data key="d0">9227292</data>
    </edge>
    <edge source="USA" target="GRC">
      <data key="d0">3036903</data>
    </edge>
    <edge source="USA" target="GTM">
      <data key="d0">43888</data>
    </edge>
    <edge source="USA" target="HKG">
      <data key="d0">85034712</data>
    </edge>
    <edge source="USA" target="HUN">
      <data key="d0">958300</data>
    </edge>
    <edge source="USA" target="IDN">
      <data key="d0">346691</data>
    </edge>
    <edge source="USA" target="ISR">
      <data key="d0">1560206</data>
    </edge>
    <edge source="USA" target="ITA">
      <data key="d0">40085158</data>
    </edge>
    <edge source="USA" target="JPN">
      <data key="d0">40930844</data>
    </edge>
    <edge source="USA" target="KAZ">
      <data key="d0">118800</data>
    </edge>
    <edge source="USA" target="KOR">
      <data key="d0">253960135</data>
    </edge>
    <edge source="USA" target="LBN">
      <data key="d0">19000</data>
    </edge>
    <edge source="USA" target="MEX">
      <data key="d0">84124448</data>
    </edge>
    <edge source="USA" target="NLD">
      <data key="d0">6048421</data>
    </edge>
    <edge source="USA" target="NOR">
      <data key="d0">38290</data>
    </edge>
    <edge source="USA" target="PAK">
      <data key="d0">551595</data>
    </edge>
    <edge source="USA" target="PER">
      <data key="d0">24864</data>
    </edge>
    <edge source="USA" target="PHL">
      <data key="d0">138853</data>
    </edge>
    <edge source="USA" target="POL">
      <data key="d0">1567471</data>
    </edge>
    <edge source="USA" target="PRT">
      <data key="d0">331282</data>
    </edge>
    <edge source="USA" target="RUS">
      <data key="d0">784495</data>
    </edge>
    <edge source="USA" target="IND">
      <data key="d0">3756082</data>
    </edge>
    <edge source="USA" target="SGP">
      <data key="d0">23362178</data>
    </edge>
    <edge source="USA" target="VNM">
      <data key="d0">26175455</data>
    </edge>
    <edge source="USA" target="ZAF">
      <data key="d0">18420</data>
    </edge>
    <edge source="USA" target="ESP">
      <data key="d0">2075207</data>
    </edge>
    <edge source="USA" target="SWE">
      <data key="d0">23613</data>
    </edge>
    <edge source="USA" target="CHE">
      <data key="d0">608585</data>
    </edge>
    <edge source="USA" target="THA">
      <data key="d0">37454988</data>
    </edge>
    <edge source="USA" target="ARE">
      <data key="d0">65704</data>
    </edge>
    <edge source="USA" target="TUN">
      <data key="d0">504098</data>
    </edge>
    <edge source="USA" target="TUR">
      <data key="d0">3232631</data>
    </edge>
    <edge source="USA" target="UKR">
      <data key="d0">86295</data>
    </edge>
    <edge source="USA" target="EGY">
      <data key="d0">945186</data>
    </edge>
    <edge source="USA" target="GBR">
      <data key="d0">1474864</data>
    </edge>
    <edge source="USA" target="URY">
      <data key="d0">294199</data>
    </edge>
    <edge source="AUT" target="BEL">
      <data key="d0">330366</data>
    </edge>
    <edge source="AUT" target="CZE">
      <data key="d0">907810</data>
    </edge>
    <edge source="AUT" target="FRA">
      <data key="d0">192658</data>
    </edge>
    <edge source="AUT" target="DEU">
      <data key="d0">34110953</data>
    </edge>
    <edge source="AUT" target="HKG">
      <data key="d0">36396</data>
    </edge>
    <edge source="AUT" target="IDN">
      <data key="d0">71750</data>
    </edge>
    <edge source="AUT" target="ITA">
      <data key="d0">10583350</data>
    </edge>
    <edge source="AUT" target="NLD">
      <data key="d0">525004</data>
    </edge>
    <edge source="AUT" target="POL">
      <data key="d0">1431872</data>
    </edge>
    <edge source="AUT" target="ROU">
      <data key="d0">16282</data>
    </edge>
    <edge source="AUT" target="SVK">
      <data key="d0">1912784</data>
    </edge>
    <edge source="AUT" target="SVN">
      <data key="d0">28143</data>
    </edge>
    <edge source="AUT" target="ESP">
      <data key="d0">2197304</data>
    </edge>
    <edge source="AUT" target="SWE">
      <data key="d0">419215</data>
    </edge>
    <edge source="AUT" target="THA">
      <data key="d0">54717</data>
    </edge>
    <edge source="AUT" target="TUR">
      <data key="d0">413450</data>
    </edge>
    <edge source="AUT" target="UKR">
      <data key="d0">117382</data>
    </edge>
    <edge source="AUT" target="GBR">
      <data key="d0">278504</data>
    </edge>
    <edge source="AUT" target="USA">
      <data key="d0">181521</data>
    </edge>
    <edge source="ROU" target="BEL">
      <data key="d0">562138</data>
    </edge>
    <edge source="ROU" target="BGR">
      <data key="d0">200880</data>
    </edge>
    <edge source="ROU" target="DEU">
      <data key="d0">349742</data>
    </edge>
    <edge source="ROU" target="HKG">
      <data key="d0">62725</data>
    </edge>
    <edge source="ROU" target="ITA">
      <data key="d0">10955828</data>
    </edge>
    <edge source="ROU" target="LTU">
      <data key="d0">26894</data>
    </edge>
    <edge source="ROU" target="MDA">
      <data key="d0">55400</data>
    </edge>
    <edge source="ROU" target="NLD">
      <data key="d0">1115144</data>
    </edge>
    <edge source="ROU" target="NOR">
      <data key="d0">13868</data>
    </edge>
    <edge source="ROU" target="POL">
      <data key="d0">42482</data>
    </edge>
    <edge source="ROU" target="RUS">
      <data key="d0">47952</data>
    </edge>
    <edge source="ROU" target="SRB">
      <data key="d0">293841</data>
    </edge>
    <edge source="ROU" target="IND">
      <data key="d0">60882</data>
    </edge>
    <edge source="ROU" target="TUR">
      <data key="d0">1132378</data>
    </edge>
    <edge source="ROU" target="USA">
      <data key="d0">32596</data>
    </edge>
    <edge source="SVN" target="AUT">
      <data key="d0">1486799</data>
    </edge>
    <edge source="SVN" target="BEL">
      <data key="d0">793209</data>
    </edge>
    <edge source="SVN" target="CHN">
      <data key="d0">71702</data>
    </edge>
    <edge source="SVN" target="HRV">
      <data key="d0">82062</data>
    </edge>
    <edge source="SVN" target="CZE">
      <data key="d0">18197</data>
    </edge>
    <edge source="SVN" target="DEU">
      <data key="d0">2059866</data>
    </edge>
    <edge source="SVN" target="HKG">
      <data key="d0">606180</data>
    </edge>
    <edge source="SVN" target="ITA">
      <data key="d0">6353512</data>
    </edge>
    <edge source="SVN" target="NLD">
      <data key="d0">25894</data>
    </edge>
    <edge source="SVN" target="POL">
      <data key="d0">543990</data>
    </edge>
    <edge source="SVN" target="SRB">
      <data key="d0">68874</data>
    </edge>
    <edge source="SVN" target="IND">
      <data key="d0">80779</data>
    </edge>
    <edge source="SVN" target="SVK">
      <data key="d0">29157</data>
    </edge>
    <edge source="SVN" target="ESP">
      <data key="d0">111933</data>
    </edge>
    <edge source="SVN" target="THA">
      <data key="d0">176733</data>
    </edge>
    <edge source="SWE" target="AUT">
      <data key="d0">113304</data>
    </edge>
    <edge source="SWE" target="CHN">
      <data key="d0">9362166</data>
    </edge>
    <edge source="SWE" target="DNK">
      <data key="d0">6773000</data>
    </edge>
    <edge source="SWE" target="FIN">
      <data key="d0">5698978</data>
    </edge>
    <edge source="SWE" target="DEU">
      <data key="d0">1577449</data>
    </edge>
    <edge source="SWE" target="GRC">
      <data key="d0">68613</data>
    </edge>
    <edge source="SWE" target="HKG">
      <data key="d0">2370708</data>
    </edge>
    <edge source="SWE" target="ITA">
      <data key="d0">9939201</data>
    </edge>
    <edge source="SWE" target="JPN">
      <data key="d0">30495</data>
    </edge>
    <edge source="SWE" target="KOR">
      <data key="d0">239884</data>
    </edge>
    <edge source="SWE" target="NLD">
      <data key="d0">238569</data>
    </edge>
    <edge source="SWE" target="NOR">
      <data key="d0">1094264</data>
    </edge>
    <edge source="SWE" target="IND">
      <data key="d0">509342</data>
    </edge>
    <edge source="SWE" target="SVK">
      <data key="d0">451376</data>
    </edge>
    <edge source="SWE" target="VNM">
      <data key="d0">38776</data>
    </edge>
    <edge source="SWE" target="ESP">
      <data key="d0">47320</data>
    </edge>
    <edge source="SWE" target="THA">
      <data key="d0">190198</data>
    </edge>
    <edge source="SWE" target="ARE">
      <data key="d0">90433</data>
    </edge>
    <edge source="SWE" target="TUR">
      <data key="d0">251976</data>
    </edge>
    <edge source="SWE" target="MKD">
      <data key="d0">109886</data>
    </edge>
    <edge source="SWE" target="GBR">
      <data key="d0">180471</data>
    </edge>
    <edge source="SWE" target="USA">
      <data key="d0">6240130</data>
    </edge>
    <edge source="SWE" target="URY">
      <data key="d0">1195344</data>
    </edge>
    <edge source="UKR" target="BEL">
      <data key="d0">107933</data>
    </edge>
    <edge source="UKR" target="BLR">
      <data key="d0">166174</data>
    </edge>
    <edge source="UKR" target="CHN">
      <data key="d0">72893</data>
    </edge>
    <edge source="UKR" target="CZE">
      <data key="d0">450087</data>
    </edge>
    <edge source="UKR" target="HKG">
      <data key="d0">252669</data>
    </edge>
    <edge source="UKR" target="ITA">
      <data key="d0">1125494</data>
    </edge>
    <edge source="UKR" target="KOR">
      <data key="d0">145105</data>
    </edge>
    <edge source="UKR" target="LTU">
      <data key="d0">874032</data>
    </edge>
    <edge source="UKR" target="POL">
      <data key="d0">673142</data>
    </edge>
    <edge source="UKR" target="PRT">
      <data key="d0">51292</data>
    </edge>
    <edge source="AZE" target="ITA">
      <data key="d0">302950</data>
    </edge>
    <edge source="AZE" target="PAK">
      <data key="d0">30000</data>
    </edge>
    <edge source="AZE" target="TUR">
      <data key="d0">2024749</data>
    </edge>
    <edge source="BLR" target="CHN">
      <data key="d0">575800</data>
    </edge>
    <edge source="BLR" target="CZE">
      <data key="d0">35600</data>
    </edge>
    <edge source="BLR" target="EST">
      <data key="d0">336100</data>
    </edge>
    <edge source="BLR" target="FIN">
      <data key="d0">6200200</data>
    </edge>
    <edge source="BLR" target="DEU">
      <data key="d0">915100</data>
    </edge>
    <edge source="BLR" target="ITA">
      <data key="d0">2354100</data>
    </edge>
    <edge source="BLR" target="KAZ">
      <data key="d0">151100</data>
    </edge>
    <edge source="BLR" target="LTU">
      <data key="d0">1301600</data>
    </edge>
    <edge source="BLR" target="MDA">
      <data key="d0">81600</data>
    </edge>
    <edge source="BLR" target="NLD">
      <data key="d0">242100</data>
    </edge>
    <edge source="BLR" target="POL">
      <data key="d0">2704300</data>
    </edge>
    <edge source="BLR" target="RUS">
      <data key="d0">12143700</data>
    </edge>
    <edge source="BLR" target="ESP">
      <data key="d0">22600</data>
    </edge>
    <edge source="EST" target="BEL">
      <data key="d0">44805</data>
    </edge>
    <edge source="EST" target="CHN">
      <data key="d0">227233</data>
    </edge>
    <edge source="EST" target="FIN">
      <data key="d0">3225359</data>
    </edge>
    <edge source="EST" target="DEU">
      <data key="d0">49546</data>
    </edge>
    <edge source="EST" target="ITA">
      <data key="d0">422579</data>
    </edge>
    <edge source="EST" target="LVA">
      <data key="d0">66399</data>
    </edge>
    <edge source="EST" target="LTU">
      <data key="d0">33180</data>
    </edge>
    <edge source="EST" target="RUS">
      <data key="d0">2452704</data>
    </edge>
    <edge source="EST" target="IND">
      <data key="d0">38047</data>
    </edge>
    <edge source="EST" target="ESP">
      <data key="d0">13925</data>
    </edge>
    <edge source="EST" target="THA">
      <data key="d0">222576</data>
    </edge>
    <edge source="EST" target="GBR">
      <data key="d0">21726</data>
    </edge>
    <edge source="KAZ" target="CHN">
      <data key="d0">886057</data>
    </edge>
    <edge source="KAZ" target="ITA">
      <data key="d0">114646</data>
    </edge>
    <edge source="KAZ" target="KGZ">
      <data key="d0">537450</data>
    </edge>
    <edge source="KAZ" target="PAK">
      <data key="d0">87150</data>
    </edge>
    <edge source="KAZ" target="TUR">
      <data key="d0">98773</data>
    </edge>
    <edge source="LTU" target="BEL">
      <data key="d0">258124</data>
    </edge>
    <edge source="LTU" target="CHN">
      <data key="d0">71896</data>
    </edge>
    <edge source="LTU" target="DNK">
      <data key="d0">4108343</data>
    </edge>
    <edge source="LTU" target="EST">
      <data key="d0">13028</data>
    </edge>
    <edge source="LTU" target="FIN">
      <data key="d0">10736102</data>
    </edge>
    <edge source="LTU" target="DEU">
      <data key="d0">721018</data>
    </edge>
    <edge source="LTU" target="HKG">
      <data key="d0">954368</data>
    </edge>
    <edge source="LTU" target="ITA">
      <data key="d0">1971311</data>
    </edge>
    <edge source="LTU" target="LVA">
      <data key="d0">74308</data>
    </edge>
    <edge source="LTU" target="MYS">
      <data key="d0">271298</data>
    </edge>
    <edge source="LTU" target="NLD">
      <data key="d0">214656</data>
    </edge>
    <edge source="LTU" target="NOR">
      <data key="d0">926496</data>
    </edge>
    <edge source="LTU" target="POL">
      <data key="d0">241485</data>
    </edge>
    <edge source="LTU" target="PRT">
      <data key="d0">18595</data>
    </edge>
    <edge source="LTU" target="RUS">
      <data key="d0">78689</data>
    </edge>
    <edge source="LTU" target="IND">
      <data key="d0">23509</data>
    </edge>
    <edge source="LTU" target="SVK">
      <data key="d0">49549</data>
    </edge>
    <edge source="LTU" target="SVN">
      <data key="d0">71392</data>
    </edge>
    <edge source="LTU" target="ESP">
      <data key="d0">12728</data>
    </edge>
    <edge source="LTU" target="SWE">
      <data key="d0">67627</data>
    </edge>
    <edge source="MDA" target="BLR">
      <data key="d0">48500</data>
    </edge>
    <edge source="MDA" target="ITA">
      <data key="d0">1186858</data>
    </edge>
    <edge source="MDA" target="LTU">
      <data key="d0">130487</data>
    </edge>
    <edge source="MDA" target="ROU">
      <data key="d0">24597</data>
    </edge>
    <edge source="MDA" target="TUR">
      <data key="d0">469018</data>
    </edge>
    <edge source="BOL" target="BRA">
      <data key="d0">16504</data>
    </edge>
    <edge source="BOL" target="CHN">
      <data key="d0">111950</data>
    </edge>
    <edge source="BOL" target="ECU">
      <data key="d0">20932</data>
    </edge>
    <edge source="BOL" target="MEX">
      <data key="d0">193883</data>
    </edge>
    <edge source="BOL" target="IND">
      <data key="d0">87370</data>
    </edge>
    <edge source="ECU" target="FRA">
      <data key="d0">262320</data>
    </edge>
    <edge source="ECU" target="DEU">
      <data key="d0">37680</data>
    </edge>
    <edge source="ECU" target="HKG">
      <data key="d0">62895</data>
    </edge>
    <edge source="ECU" target="ITA">
      <data key="d0">186996</data>
    </edge>
    <edge source="MEX" target="BEL">
      <data key="d0">19000</data>
    </edge>
    <edge source="MEX" target="CHN">
      <data key="d0">308745</data>
    </edge>
    <edge source="MEX" target="DEU">
      <data key="d0">1086788</data>
    </edge>
    <edge source="MEX" target="HKG">
      <data key="d0">9679813</data>
    </edge>
    <edge source="MEX" target="ITA">
      <data key="d0">599314</data>
    </edge>
    <edge source="MEX" target="JPN">
      <data key="d0">41522</data>
    </edge>
    <edge source="MEX" target="IND">
      <data key="d0">25441</data>
    </edge>
    <edge source="MEX" target="ESP">
      <data key="d0">283870</data>
    </edge>
    <edge source="MEX" target="USA">
      <data key="d0">4360991</data>
    </edge>
    <edge source="BWA" target="CHN">
      <data key="d0">11045</data>
    </edge>
    <edge source="BWA" target="FRA">
      <data key="d0">81477</data>
    </edge>
    <edge source="BWA" target="DEU">
      <data key="d0">10987</data>
    </edge>
    <edge source="BWA" target="GRC">
      <data key="d0">18846</data>
    </edge>
    <edge source="BWA" target="HKG">
      <data key="d0">748690</data>
    </edge>
    <edge source="BWA" target="HUN">
      <data key="d0">15175</data>
    </edge>
    <edge source="BWA" target="ITA">
      <data key="d0">13576</data>
    </edge>
    <edge source="BWA" target="MEX">
      <data key="d0">14976</data>
    </edge>
    <edge source="BWA" target="NAM">
      <data key="d0">15076</data>
    </edge>
    <edge source="BWA" target="SAU">
      <data key="d0">23667</data>
    </edge>
    <edge source="BWA" target="ZAF">
      <data key="d0">1276307</data>
    </edge>
    <edge source="BWA" target="ESP">
      <data key="d0">104844</data>
    </edge>
    <edge source="BWA" target="GBR">
      <data key="d0">33775</data>
    </edge>
    <edge source="BWA" target="USA">
      <data key="d0">423268</data>
    </edge>
    <edge source="NAM" target="AUT">
      <data key="d0">59419</data>
    </edge>
    <edge source="NAM" target="CAN">
      <data key="d0">11572</data>
    </edge>
    <edge source="NAM" target="CHN">
      <data key="d0">46149</data>
    </edge>
    <edge source="NAM" target="DNK">
      <data key="d0">33473</data>
    </edge>
    <edge source="NAM" target="FRA">
      <data key="d0">66227</data>
    </edge>
    <edge source="NAM" target="DEU">
      <data key="d0">5297499</data>
    </edge>
    <edge source="NAM" target="HKG">
      <data key="d0">220151</data>
    </edge>
    <edge source="NAM" target="HUN">
      <data key="d0">48282</data>
    </edge>
    <edge source="NAM" target="ITA">
      <data key="d0">743931</data>
    </edge>
    <edge source="NAM" target="MEX">
      <data key="d0">12001</data>
    </edge>
    <edge source="NAM" target="POL">
      <data key="d0">14705</data>
    </edge>
    <edge source="NAM" target="SVK">
      <data key="d0">14951</data>
    </edge>
    <edge source="NAM" target="ZAF">
      <data key="d0">1781666</data>
    </edge>
    <edge source="NAM" target="ESP">
      <data key="d0">40045</data>
    </edge>
    <edge source="NAM" target="TUR">
      <data key="d0">24784</data>
    </edge>
    <edge source="NAM" target="GBR">
      <data key="d0">230165</data>
    </edge>
    <edge source="NAM" target="USA">
      <data key="d0">432334</data>
    </edge>
    <edge source="SAU" target="CHN">
      <data key="d0">67473</data>
    </edge>
    <edge source="SAU" target="ARE">
      <data key="d0">61873</data>
    </edge>
    <edge source="ZAF" target="AUS">
      <data key="d0">20362</data>
    </edge>
    <edge source="ZAF" target="BEL">
      <data key="d0">112363</data>
    </edge>
    <edge source="ZAF" target="CAN">
      <data key="d0">19824</data>
    </edge>
    <edge source="ZAF" target="CHN">
      <data key="d0">13697153</data>
    </edge>
    <edge source="ZAF" target="DNK">
      <data key="d0">29839</data>
    </edge>
    <edge source="ZAF" target="FRA">
      <data key="d0">167546</data>
    </edge>
    <edge source="ZAF" target="DEU">
      <data key="d0">256553</data>
    </edge>
    <edge source="ZAF" target="GRC">
      <data key="d0">221079</data>
    </edge>
    <edge source="ZAF" target="HKG">
      <data key="d0">4384024</data>
    </edge>
    <edge source="ZAF" target="ITA">
      <data key="d0">26768981</data>
    </edge>
    <edge source="ZAF" target="JPN">
      <data key="d0">1173374</data>
    </edge>
    <edge source="ZAF" target="KOR">
      <data key="d0">51264</data>
    </edge>
    <edge source="ZAF" target="LBN">
      <data key="d0">20995</data>
    </edge>
    <edge source="ZAF" target="MEX">
      <data key="d0">53145</data>
    </edge>
    <edge source="ZAF" target="NLD">
      <data key="d0">166341</data>
    </edge>
    <edge source="ZAF" target="PAK">
      <data key="d0">2127310</data>
    </edge>
    <edge source="ZAF" target="POL">
      <data key="d0">51170</data>
    </edge>
    <edge source="ZAF" target="PRT">
      <data key="d0">123325</data>
    </edge>
    <edge source="ZAF" target="RUS">
      <data key="d0">28163</data>
    </edge>
    <edge source="ZAF" target="IND">
      <data key="d0">483917</data>
    </edge>
    <edge source="ZAF" target="SGP">
      <data key="d0">162349</data>
    </edge>
    <edge source="ZAF" target="ESP">
      <data key="d0">1315940</data>
    </edge>
    <edge source="ZAF" target="CHE">
      <data key="d0">1345126</data>
    </edge>
    <edge source="ZAF" target="THA">
      <data key="d0">5402891</data>
    </edge>
    <edge source="ZAF" target="ARE">
      <data key="d0">45245</data>
    </edge>
    <edge source="ZAF" target="TUR">
      <data key="d0">6701353</data>
    </edge>
    <edge source="ZAF" target="GBR">
      <data key="d0">12013</data>
    </edge>
    <edge source="ZAF" target="USA">
      <data key="d0">737196</data>
    </edge>
    <edge source="ZAF" target="URY">
      <data key="d0">90579</data>
    </edge>
    <edge source="CHL" target="ARG">
      <data key="d0">962765</data>
    </edge>
    <edge source="CHL" target="BOL">
      <data key="d0">18648</data>
    </edge>
    <edge source="CHL" target="BRA">
      <data key="d0">13760</data>
    </edge>
    <edge source="CHL" target="CHN">
      <data key="d0">586917</data>
    </edge>
    <edge source="CHL" target="ECU">
      <data key="d0">154456</data>
    </edge>
    <edge source="CHL" target="DEU">
      <data key="d0">57017</data>
    </edge>
    <edge source="CHL" target="HKG">
      <data key="d0">2355938</data>
    </edge>
    <edge source="CHL" target="ITA">
      <data key="d0">112589</data>
    </edge>
    <edge source="CHL" target="MEX">
      <data key="d0">711486</data>
    </edge>
    <edge source="CHL" target="NLD">
      <data key="d0">54543</data>
    </edge>
    <edge source="CHL" target="PRY">
      <data key="d0">27019</data>
    </edge>
    <edge source="CHL" target="PER">
      <data key="d0">21453</data>
    </edge>
    <edge source="CHL" target="PRT">
      <data key="d0">48271</data>
    </edge>
    <edge source="CHL" target="IND">
      <data key="d0">13527</data>
    </edge>
    <edge source="CHL" target="ESP">
      <data key="d0">20979</data>
    </edge>
    <edge source="CHL" target="THA">
      <data key="d0">253200</data>
    </edge>
    <edge source="CHL" target="TUR">
      <data key="d0">69832</data>
    </edge>
    <edge source="CHL" target="URY">
      <data key="d0">67781</data>
    </edge>
    <edge source="BGR" target="HRV">
      <data key="d0">46935</data>
    </edge>
    <edge source="BGR" target="CZE">
      <data key="d0">37424</data>
    </edge>
    <edge source="BGR" target="DEU">
      <data key="d0">16214</data>
    </edge>
    <edge source="BGR" target="ITA">
      <data key="d0">1244170</data>
    </edge>
    <edge source="BGR" target="NLD">
      <data key="d0">62770</data>
    </edge>
    <edge source="BGR" target="ROU">
      <data key="d0">1260851</data>
    </edge>
    <edge source="BGR" target="SRB">
      <data key="d0">22545</data>
    </edge>
    <edge source="BGR" target="TUR">
      <data key="d0">4092849</data>
    </edge>
    <edge source="BGR" target="MKD">
      <data key="d0">17053</data>
    </edge>
    <edge source="BDI" target="CHN">
      <data key="d0">150354</data>
    </edge>
    <edge source="BDI" target="HKG">
      <data key="d0">267953</data>
    </edge>
    <edge source="BDI" target="ITA">
      <data key="d0">391028</data>
    </edge>
    <edge source="BDI" target="ARE">
      <data key="d0">218098</data>
    </edge>
    <edge source="BDI" target="TZA">
      <data key="d0">43179</data>
    </edge>
    <edge source="ARE" target="CHN">
      <data key="d0">810362</data>
    </edge>
    <edge source="ARE" target="HKG">
      <data key="d0">281789</data>
    </edge>
    <edge source="ARE" target="MOZ">
      <data key="d0">33030</data>
    </edge>
    <edge source="ARE" target="PAK">
      <data key="d0">1072319</data>
    </edge>
    <edge source="ARE" target="IND">
      <data key="d0">615362</data>
    </edge>
    <edge source="ARE" target="SGP">
      <data key="d0">27817</data>
    </edge>
    <edge source="ARE" target="VNM">
      <data key="d0">331776</data>
    </edge>
    <edge source="ARE" target="TUR">
      <data key="d0">64492</data>
    </edge>
    <edge source="TZA" target="ARG">
      <data key="d0">18769</data>
    </edge>
    <edge source="TZA" target="AUS">
      <data key="d0">25395</data>
    </edge>
    <edge source="TZA" target="CAN">
      <data key="d0">17511</data>
    </edge>
    <edge source="TZA" target="CHN">
      <data key="d0">195460</data>
    </edge>
    <edge source="TZA" target="DNK">
      <data key="d0">20442</data>
    </edge>
    <edge source="TZA" target="HKG">
      <data key="d0">35939</data>
    </edge>
    <edge source="TZA" target="ITA">
      <data key="d0">67128</data>
    </edge>
    <edge source="TZA" target="MEX">
      <data key="d0">189190</data>
    </edge>
    <edge source="TZA" target="PAK">
      <data key="d0">701273</data>
    </edge>
    <edge source="TZA" target="RUS">
      <data key="d0">20288</data>
    </edge>
    <edge source="TZA" target="IND">
      <data key="d0">20621</data>
    </edge>
    <edge source="TZA" target="ZAF">
      <data key="d0">58842</data>
    </edge>
    <edge source="TZA" target="ESP">
      <data key="d0">81836</data>
    </edge>
    <edge source="TZA" target="ARE">
      <data key="d0">133966</data>
    </edge>
    <edge source="TZA" target="UGA">
      <data key="d0">32658</data>
    </edge>
    <edge source="TZA" target="USA">
      <data key="d0">1594383</data>
    </edge>
    <edge source="KHM" target="VNM">
      <data key="d0">134228</data>
    </edge>
    <edge source="KHM" target="THA">
      <data key="d0">24226</data>
    </edge>
    <edge source="CRI" target="CHN">
      <data key="d0">4232335</data>
    </edge>
    <edge source="CRI" target="COL">
      <data key="d0">28907</data>
    </edge>
    <edge source="CRI" target="SLV">
      <data key="d0">85727</data>
    </edge>
    <edge source="CRI" target="FRA">
      <data key="d0">132402</data>
    </edge>
    <edge source="CRI" target="DEU">
      <data key="d0">99840</data>
    </edge>
    <edge source="CRI" target="GTM">
      <data key="d0">11600</data>
    </edge>
    <edge source="CRI" target="HND">
      <data key="d0">32325</data>
    </edge>
    <edge source="CRI" target="HKG">
      <data key="d0">253564</data>
    </edge>
    <edge source="CRI" target="JPN">
      <data key="d0">61920</data>
    </edge>
    <edge source="CRI" target="MEX">
      <data key="d0">79927</data>
    </edge>
    <edge source="CRI" target="NIC">
      <data key="d0">47092</data>
    </edge>
    <edge source="CRI" target="PAN">
      <data key="d0">23705</data>
    </edge>
    <edge source="CRI" target="PRT">
      <data key="d0">42000</data>
    </edge>
    <edge source="CRI" target="USA">
      <data key="d0">16111</data>
    </edge>
    <edge source="LBN" target="ITA">
      <data key="d0">17772</data>
    </edge>
    <edge source="LBN" target="JOR">
      <data key="d0">15000</data>
    </edge>
    <edge source="LBN" target="IND">
      <data key="d0">197314</data>
    </edge>
    <edge source="LBN" target="TUN">
      <data key="d0">12000</data>
    </edge>
    <edge source="LBN" target="TUR">
      <data key="d0">381470</data>
    </edge>
    <edge source="LBN" target="EGY">
      <data key="d0">632782</data>
    </edge>
    <edge source="NOR" target="BEL">
      <data key="d0">4802174</data>
    </edge>
    <edge source="NOR" target="CAN">
      <data key="d0">252339</data>
    </edge>
    <edge source="NOR" target="CHN">
      <data key="d0">4169124</data>
    </edge>
    <edge source="NOR" target="DNK">
      <data key="d0">11388439</data>
    </edge>
    <edge source="NOR" target="FIN">
      <data key="d0">24567289</data>
    </edge>
    <edge source="NOR" target="FRA">
      <data key="d0">17012</data>
    </edge>
    <edge source="NOR" target="HKG">
      <data key="d0">4597322</data>
    </edge>
    <edge source="NOR" target="ITA">
      <data key="d0">3888418</data>
    </edge>
    <edge source="NOR" target="MEX">
      <data key="d0">98520</data>
    </edge>
    <edge source="NOR" target="POL">
      <data key="d0">136549</data>
    </edge>
    <edge source="NOR" target="IND">
      <data key="d0">1453405</data>
    </edge>
    <edge source="NOR" target="ESP">
      <data key="d0">10866</data>
    </edge>
    <edge source="NOR" target="SWE">
      <data key="d0">2221244</data>
    </edge>
    <edge source="NOR" target="TUR">
      <data key="d0">2267409</data>
    </edge>
    <edge source="NOR" target="GBR">
      <data key="d0">54320</data>
    </edge>
    <edge source="CHE" target="AUT">
      <data key="d0">24870</data>
    </edge>
    <edge source="CHE" target="BEL">
      <data key="d0">594034</data>
    </edge>
    <edge source="CHE" target="FIN">
      <data key="d0">53114</data>
    </edge>
    <edge source="CHE" target="FRA">
      <data key="d0">5444435</data>
    </edge>
    <edge source="CHE" target="DEU">
      <data key="d0">2977841</data>
    </edge>
    <edge source="CHE" target="HKG">
      <data key="d0">19561</data>
    </edge>
    <edge source="CHE" target="IDN">
      <data key="d0">43219</data>
    </edge>
    <edge source="CHE" target="ITA">
      <data key="d0">23608885</data>
    </edge>
    <edge source="CHE" target="NLD">
      <data key="d0">442048</data>
    </edge>
    <edge source="CHE" target="NOR">
      <data key="d0">879463</data>
    </edge>
    <edge source="CHE" target="POL">
      <data key="d0">316016</data>
    </edge>
    <edge source="CHE" target="PRT">
      <data key="d0">34085</data>
    </edge>
    <edge source="CHE" target="ROU">
      <data key="d0">34019</data>
    </edge>
    <edge source="CHE" target="IND">
      <data key="d0">205353</data>
    </edge>
    <edge source="CHE" target="ESP">
      <data key="d0">44739</data>
    </edge>
    <edge source="CHE" target="TUR">
      <data key="d0">328640</data>
    </edge>
    <edge source="PER" target="CHN">
      <data key="d0">320780</data>
    </edge>
    <edge source="PER" target="ECU">
      <data key="d0">236516</data>
    </edge>
    <edge source="PER" target="DEU">
      <data key="d0">27957</data>
    </edge>
    <edge source="PER" target="HKG">
      <data key="d0">39918</data>
    </edge>
    <edge source="PER" target="MEX">
      <data key="d0">978321</data>
    </edge>
    <edge source="PER" target="URY">
      <data key="d0">12500</data>
    </edge>
    <edge source="SLV" target="MEX">
      <data key="d0">319706</data>
    </edge>
    <edge source="GTM" target="COL">
      <data key="d0">49120</data>
    </edge>
    <edge source="GTM" target="SLV">
      <data key="d0">2104212</data>
    </edge>
    <edge source="GTM" target="MEX">
      <data key="d0">3586826</data>
    </edge>
    <edge source="HND" target="SLV">
      <data key="d0">50000</data>
    </edge>
    <edge source="HND" target="GTM">
      <data key="d0">62800</data>
    </edge>
    <edge source="HND" target="MEX">
      <data key="d0">56430</data>
    </edge>
    <edge source="NIC" target="CRI">
      <data key="d0">231713</data>
    </edge>
    <edge source="NIC" target="GTM">
      <data key="d0">170050</data>
    </edge>
    <edge source="NIC" target="MEX">
      <data key="d0">1216901</data>
    </edge>
    <edge source="NIC" target="PRY">
      <data key="d0">92800</data>
    </edge>
    <edge source="PAN" target="CRI">
      <data key="d0">84270</data>
    </edge>
    <edge source="PAN" target="GTM">
      <data key="d0">27000</data>
    </edge>
    <edge source="CIV" target="PAK">
      <data key="d0">30330</data>
    </edge>
    <edge source="MYS" target="DEU">
      <data key="d0">22970</data>
    </edge>
    <edge source="MYS" target="HKG">
      <data key="d0">810556</data>
    </edge>
    <edge source="MYS" target="IDN">
      <data key="d0">1369259</data>
    </edge>
    <edge source="MYS" target="ITA">
      <data key="d0">223807</data>
    </edge>
    <edge source="MYS" target="JPN">
      <data key="d0">618769</data>
    </edge>
    <edge source="MYS" target="KOR">
      <data key="d0">124997</data>
    </edge>
    <edge source="MYS" target="IND">
      <data key="d0">334285</data>
    </edge>
    <edge source="MYS" target="SGP">
      <data key="d0">1039845</data>
    </edge>
    <edge source="MYS" target="VNM">
      <data key="d0">33569</data>
    </edge>
    <edge source="MYS" target="THA">
      <data key="d0">1311351</data>
    </edge>
    <edge source="MYS" target="TUR">
      <data key="d0">70040</data>
    </edge>
    <edge source="MYS" target="USA">
      <data key="d0">108933</data>
    </edge>
    <edge source="LVA" target="DNK">
      <data key="d0">3440427</data>
    </edge>
    <edge source="LVA" target="EST">
      <data key="d0">17155</data>
    </edge>
    <edge source="LVA" target="FIN">
      <data key="d0">3117691</data>
    </edge>
    <edge source="LVA" target="ITA">
      <data key="d0">1134645</data>
    </edge>
    <edge source="LVA" target="LTU">
      <data key="d0">530006</data>
    </edge>
    <edge source="TUN" target="CHN">
      <data key="d0">90047</data>
    </edge>
    <edge source="TUN" target="FRA">
      <data key="d0">15698</data>
    </edge>
    <edge source="TUN" target="HKG">
      <data key="d0">11630</data>
    </edge>
    <edge source="TUN" target="ITA">
      <data key="d0">121476</data>
    </edge>
    <edge source="TUN" target="PRT">
      <data key="d0">15200</data>
    </edge>
    <edge source="TUN" target="TUR">
      <data key="d0">35033</data>
    </edge>
    <edge source="TUN" target="EGY">
      <data key="d0">142682</data>
    </edge>
    <edge source="ETH" target="IDN">
      <data key="d0">75822</data>
    </edge>
    <edge source="ETH" target="ITA">
      <data key="d0">1304261</data>
    </edge>
    <edge source="ETH" target="JPN">
      <data key="d0">123774</data>
    </edge>
    <edge source="ETH" target="MYS">
      <data key="d0">320936</data>
    </edge>
    <edge source="ETH" target="PAK">
      <data key="d0">126544</data>
    </edge>
    <edge source="ETH" target="IND">
      <data key="d0">650801</data>
    </edge>
    <edge source="ETH" target="THA">
      <data key="d0">210068</data>
    </edge>
    <edge source="ETH" target="TUR">
      <data key="d0">122909</data>
    </edge>
    <edge source="IRL" target="BEL">
      <data key="d0">1962352</data>
    </edge>
    <edge source="IRL" target="CHN">
      <data key="d0">30241857</data>
    </edge>
    <edge source="IRL" target="CZE">
      <data key="d0">169561</data>
    </edge>
    <edge source="IRL" target="DNK">
      <data key="d0">2075760</data>
    </edge>
    <edge source="IRL" target="FIN">
      <data key="d0">1091443</data>
    </edge>
    <edge source="IRL" target="FRA">
      <data key="d0">4338854</data>
    </edge>
    <edge source="IRL" target="DEU">
      <data key="d0">288229</data>
    </edge>
    <edge source="IRL" target="HKG">
      <data key="d0">1372976</data>
    </edge>
    <edge source="IRL" target="IDN">
      <data key="d0">219770</data>
    </edge>
    <edge source="IRL" target="ITA">
      <data key="d0">5092638</data>
    </edge>
    <edge source="IRL" target="JPN">
      <data key="d0">83779</data>
    </edge>
    <edge source="IRL" target="KOR">
      <data key="d0">23571</data>
    </edge>
    <edge source="IRL" target="MEX">
      <data key="d0">197606</data>
    </edge>
    <edge source="IRL" target="NLD">
      <data key="d0">1138677</data>
    </edge>
    <edge source="IRL" target="PAK">
      <data key="d0">11655</data>
    </edge>
    <edge source="IRL" target="POL">
      <data key="d0">760357</data>
    </edge>
    <edge source="IRL" target="IND">
      <data key="d0">19577</data>
    </edge>
    <edge source="IRL" target="VNM">
      <data key="d0">290659</data>
    </edge>
    <edge source="IRL" target="ESP">
      <data key="d0">53572</data>
    </edge>
    <edge source="IRL" target="SWE">
      <data key="d0">632794</data>
    </edge>
    <edge source="IRL" target="THA">
      <data key="d0">2035063</data>
    </edge>
    <edge source="IRL" target="TUR">
      <data key="d0">2017523</data>
    </edge>
    <edge source="IRL" target="GBR">
      <data key="d0">20306423</data>
    </edge>
    <edge source="IRL" target="URY">
      <data key="d0">1584140</data>
    </edge>
    <edge source="MRT" target="ITA">
      <data key="d0">28895</data>
    </edge>
    <edge source="MRT" target="TUR">
      <data key="d0">110734</data>
    </edge>
    <edge source="MUS" target="IND">
      <data key="d0">46714</data>
    </edge>
    <edge source="OMN" target="PAK">
      <data key="d0">27196</data>
    </edge>
    <edge source="OMN" target="IND">
      <data key="d0">61131</data>
    </edge>
    <edge source="OMN" target="ARE">
      <data key="d0">16554</data>
    </edge>
    <edge source="SEN" target="BRA">
      <data key="d0">84247</data>
    </edge>
    <edge source="SEN" target="CHN">
      <data key="d0">22912</data>
    </edge>
    <edge source="SEN" target="FRA">
      <data key="d0">20661</data>
    </edge>
    <edge source="SEN" target="GHA">
      <data key="d0">123106</data>
    </edge>
    <edge source="SEN" target="HKG">
      <data key="d0">607851</data>
    </edge>
    <edge source="SEN" target="ITA">
      <data key="d0">71084</data>
    </edge>
    <edge source="SEN" target="PAK">
      <data key="d0">616130</data>
    </edge>
    <edge source="SEN" target="PRT">
      <data key="d0">1191808</data>
    </edge>
    <edge source="SEN" target="ARE">
      <data key="d0">117208</data>
    </edge>
    <edge source="SEN" target="TUR">
      <data key="d0">70342</data>
    </edge>
    <edge source="KGZ" target="CHN">
      <data key="d0">1738613</data>
    </edge>
    <edge source="KGZ" target="FRA">
      <data key="d0">27199</data>
    </edge>
    <edge source="KGZ" target="TUR">
      <data key="d0">88208</data>
    </edge>
    <edge source="KGZ" target="UKR">
      <data key="d0">168840</data>
    </edge>
    <edge source="JOR" target="CHN">
      <data key="d0">789517</data>
    </edge>
    <edge source="JOR" target="SAU">
      <data key="d0">110951</data>
    </edge>
    <edge source="JOR" target="TUR">
      <data key="d0">307001</data>
    </edge>
    <edge source="JOR" target="EGY">
      <data key="d0">343951</data>
    </edge>
    <edge source="MDG" target="CHN">
      <data key="d0">1328694</data>
    </edge>
    <edge source="MDG" target="FRA">
      <data key="d0">72135</data>
    </edge>
    <edge source="MDG" target="HKG">
      <data key="d0">385947</data>
    </edge>
    <edge source="MDG" target="JPN">
      <data key="d0">180826</data>
    </edge>
    <edge source="MDG" target="PAK">
      <data key="d0">19983</data>
    </edge>
    <edge source="MDG" target="GBR">
      <data key="d0">21662</data>
    </edge>
    <edge source="MWI" target="GEO">
      <data key="d0">70483</data>
    </edge>
    <edge source="MWI" target="DEU">
      <data key="d0">63994</data>
    </edge>
    <edge source="MWI" target="HKG">
      <data key="d0">132235</data>
    </edge>
    <edge source="MWI" target="ITA">
      <data key="d0">96712</data>
    </edge>
    <edge source="MWI" target="PAK">
      <data key="d0">40456</data>
    </edge>
    <edge source="MWI" target="ZAF">
      <data key="d0">23681</data>
    </edge>
    <edge source="MWI" target="GBR">
      <data key="d0">26518</data>
    </edge>
    <edge source="MWI" target="USA">
      <data key="d0">103092</data>
    </edge>
    <edge source="MOZ" target="HKG">
      <data key="d0">32587</data>
    </edge>
    <edge source="MOZ" target="PRT">
      <data key="d0">56519</data>
    </edge>
    <edge source="MOZ" target="IND">
      <data key="d0">41497</data>
    </edge>
    <edge source="MOZ" target="ESP">
      <data key="d0">41444</data>
    </edge>
    <edge source="UGA" target="HKG">
      <data key="d0">63681</data>
    </edge>
    <edge source="UGA" target="ITA">
      <data key="d0">209495</data>
    </edge>
    <edge source="UGA" target="NLD">
      <data key="d0">15279</data>
    </edge>
    <edge source="UGA" target="ARE">
      <data key="d0">173906</data>
    </edge>
    <edge source="PSE" target="ISR">
      <data key="d0">708953</data>
    </edge>
    <edge source="PSE" target="TUR">
      <data key="d0">31000</data>
    </edge>
    <edge source="ZWE" target="FRA">
      <data key="d0">5701166</data>
    </edge>
    <edge source="ZWE" target="DEU">
      <data key="d0">37759</data>
    </edge>
    <edge source="ZWE" target="ITA">
      <data key="d0">277344</data>
    </edge>
    <edge source="ZWE" target="JPN">
      <data key="d0">786341</data>
    </edge>
    <edge source="ZWE" target="PRT">
      <data key="d0">10944</data>
    </edge>
    <edge source="ZWE" target="SGP">
      <data key="d0">2323273</data>
    </edge>
    <edge source="ZWE" target="ZAF">
      <data key="d0">235276</data>
    </edge>
    <edge source="ZWE" target="SWE">
      <data key="d0">15846</data>
    </edge>
    <edge source="ZWE" target="USA">
      <data key="d0">53291</data>
    </edge>
  </graph>
</graphml>
