# Supplementary material for: Core-periphery structure in sectoral international trade networks: A new approach to an old theory
Source: PLoS One. 2020 Apr 2;15(4):e0229547. doi: 10.1371/journal.pone.0229547 (PMC7117750; doi:10.1371/journal.pone.0229547)
Supplement: S8 File — (ZIP) [file pone.0229547.s008.zip › S8_File/Networks 2009/22-OIL SEED,OLEAGINUS FRUIT.graphml]

<?xml version='1.0' encoding='utf-8'?>
<graphml xmlns="http://graphml.graphdrawing.org/xmlns" xmlns:xsi="http://www.w3.org/2001/XMLSchema-instance" xsi:schemaLocation="http://graphml.graphdrawing.org/xmlns http://graphml.graphdrawing.org/xmlns/1.0/graphml.xsd">
  <key attr.name="weight" attr.type="long" for="edge" id="d0" />
  <graph edgedefault="directed">
    <node id="ARG" />
    <node id="DZA" />
    <node id="AUS" />
    <node id="BEL" />
    <node id="BOL" />
    <node id="BRA" />
    <node id="BGR" />
    <node id="BLR" />
    <node id="CAN" />
    <node id="CHL" />
    <node id="CHN" />
    <node id="COL" />
    <node id="CRI" />
    <node id="HRV" />
    <node id="CZE" />
    <node id="DNK" />
    <node id="ECU" />
    <node id="EST" />
    <node id="FIN" />
    <node id="FRA" />
    <node id="GEO" />
    <node id="DEU" />
    <node id="GRC" />
    <node id="GTM" />
    <node id="HND" />
    <node id="HUN" />
    <node id="IDN" />
    <node id="IRL" />
    <node id="ISR" />
    <node id="ITA" />
    <node id="JPN" />
    <node id="JOR" />
    <node id="LBN" />
    <node id="LVA" />
    <node id="LTU" />
    <node id="MYS" />
    <node id="MUS" />
    <node id="MEX" />
    <node id="NLD" />
    <node id="NZL" />
    <node id="NIC" />
    <node id="NOR" />
    <node id="PAK" />
    <node id="PAN" />
    <node id="PRY" />
    <node id="PER" />
    <node id="PHL" />
    <node id="POL" />
    <node id="PRT" />
    <node id="ROU" />
    <node id="RUS" />
    <node id="SAU" />
    <node id="SRB" />
    <node id="IND" />
    <node id="SGP" />
    <node id="VNM" />
    <node id="SVN" />
    <node id="ZAF" />
    <node id="ESP" />
    <node id="SWE" />
    <node id="CHE" />
    <node id="THA" />
    <node id="ARE" />
    <node id="TUN" />
    <node id="TUR" />
    <node id="UKR" />
    <node id="EGY" />
    <node id="GBR" />
    <node id="USA" />
    <node id="URY" />
    <node id="HKG" />
    <node id="KOR" />
    <node id="AUT" />
    <node id="KAZ" />
    <node id="MDA" />
    <node id="SVK" />
    <node id="AZE" />
    <node id="MAR" />
    <node id="MKD" />
    <node id="BEN" />
    <node id="BDI" />
    <node id="TGO" />
    <node id="BWA" />
    <node id="ZWE" />
    <node id="CIV" />
    <node id="JAM" />
    <node id="MOZ" />
    <node id="ALB" />
    <node id="BFA" />
    <node id="CAF" />
    <node id="PSE" />
    <node id="GHA" />
    <node id="NER" />
    <node id="KHM" />
    <node id="SLV" />
    <node id="SEN" />
    <node id="ARM" />
    <node id="KGZ" />
    <node id="ETH" />
    <node id="OMN" />
    <node id="CMR" />
    <node id="MDG" />
    <node id="GMB" />
    <node id="LKA" />
    <node id="MWI" />
    <node id="TZA" />
    <node id="UGA" />
    <node id="NAM" />
    <node id="MRT" />
    <edge source="ARG" target="DZA">
      <data key="d0">26780253</data>
    </edge>
    <edge source="ARG" target="AUS">
      <data key="d0">663112</data>
    </edge>
    <edge source="ARG" target="BEL">
      <data key="d0">4705792</data>
    </edge>
    <edge source="ARG" target="BOL">
      <data key="d0">4348119</data>
    </edge>
    <edge source="ARG" target="BRA">
      <data key="d0">5571196</data>
    </edge>
    <edge source="ARG" target="BGR">
      <data key="d0">357558</data>
    </edge>
    <edge source="ARG" target="BLR">
      <data key="d0">315606</data>
    </edge>
    <edge source="ARG" target="CAN">
      <data key="d0">6072981</data>
    </edge>
    <edge source="ARG" target="CHL">
      <data key="d0">8956133</data>
    </edge>
    <edge source="ARG" target="CHN">
      <data key="d0">1203628280</data>
    </edge>
    <edge source="ARG" target="COL">
      <data key="d0">14496387</data>
    </edge>
    <edge source="ARG" target="CRI">
      <data key="d0">91586</data>
    </edge>
    <edge source="ARG" target="HRV">
      <data key="d0">99259</data>
    </edge>
    <edge source="ARG" target="CZE">
      <data key="d0">19892</data>
    </edge>
    <edge source="ARG" target="DNK">
      <data key="d0">501393</data>
    </edge>
    <edge source="ARG" target="ECU">
      <data key="d0">124772</data>
    </edge>
    <edge source="ARG" target="EST">
      <data key="d0">134086</data>
    </edge>
    <edge source="ARG" target="FIN">
      <data key="d0">239638</data>
    </edge>
    <edge source="ARG" target="FRA">
      <data key="d0">5661861</data>
    </edge>
    <edge source="ARG" target="GEO">
      <data key="d0">27170</data>
    </edge>
    <edge source="ARG" target="DEU">
      <data key="d0">6375506</data>
    </edge>
    <edge source="ARG" target="GRC">
      <data key="d0">8715363</data>
    </edge>
    <edge source="ARG" target="GTM">
      <data key="d0">92407</data>
    </edge>
    <edge source="ARG" target="HND">
      <data key="d0">25390</data>
    </edge>
    <edge source="ARG" target="HUN">
      <data key="d0">470412</data>
    </edge>
    <edge source="ARG" target="IDN">
      <data key="d0">9325464</data>
    </edge>
    <edge source="ARG" target="IRL">
      <data key="d0">633831</data>
    </edge>
    <edge source="ARG" target="ISR">
      <data key="d0">106200</data>
    </edge>
    <edge source="ARG" target="ITA">
      <data key="d0">10505983</data>
    </edge>
    <edge source="ARG" target="JPN">
      <data key="d0">1975230</data>
    </edge>
    <edge source="ARG" target="JOR">
      <data key="d0">146731</data>
    </edge>
    <edge source="ARG" target="LBN">
      <data key="d0">834694</data>
    </edge>
    <edge source="ARG" target="LVA">
      <data key="d0">234819</data>
    </edge>
    <edge source="ARG" target="LTU">
      <data key="d0">1719508</data>
    </edge>
    <edge source="ARG" target="MYS">
      <data key="d0">23631531</data>
    </edge>
    <edge source="ARG" target="MUS">
      <data key="d0">15200</data>
    </edge>
    <edge source="ARG" target="MEX">
      <data key="d0">7131797</data>
    </edge>
    <edge source="ARG" target="NLD">
      <data key="d0">72947544</data>
    </edge>
    <edge source="ARG" target="NZL">
      <data key="d0">602372</data>
    </edge>
    <edge source="ARG" target="NIC">
      <data key="d0">16000</data>
    </edge>
    <edge source="ARG" target="NOR">
      <data key="d0">2591232</data>
    </edge>
    <edge source="ARG" target="PAK">
      <data key="d0">673124</data>
    </edge>
    <edge source="ARG" target="PAN">
      <data key="d0">62897</data>
    </edge>
    <edge source="ARG" target="PRY">
      <data key="d0">9393194</data>
    </edge>
    <edge source="ARG" target="PER">
      <data key="d0">9999267</data>
    </edge>
    <edge source="ARG" target="PHL">
      <data key="d0">420994</data>
    </edge>
    <edge source="ARG" target="POL">
      <data key="d0">2137656</data>
    </edge>
    <edge source="ARG" target="PRT">
      <data key="d0">199004</data>
    </edge>
    <edge source="ARG" target="ROU">
      <data key="d0">1024575</data>
    </edge>
    <edge source="ARG" target="RUS">
      <data key="d0">18562580</data>
    </edge>
    <edge source="ARG" target="SAU">
      <data key="d0">1998575</data>
    </edge>
    <edge source="ARG" target="SRB">
      <data key="d0">384753</data>
    </edge>
    <edge source="ARG" target="IND">
      <data key="d0">13266</data>
    </edge>
    <edge source="ARG" target="SGP">
      <data key="d0">35442</data>
    </edge>
    <edge source="ARG" target="VNM">
      <data key="d0">1722257</data>
    </edge>
    <edge source="ARG" target="SVN">
      <data key="d0">13999</data>
    </edge>
    <edge source="ARG" target="ZAF">
      <data key="d0">2247122</data>
    </edge>
    <edge source="ARG" target="ESP">
      <data key="d0">7938572</data>
    </edge>
    <edge source="ARG" target="SWE">
      <data key="d0">2308059</data>
    </edge>
    <edge source="ARG" target="CHE">
      <data key="d0">11700</data>
    </edge>
    <edge source="ARG" target="THA">
      <data key="d0">41404987</data>
    </edge>
    <edge source="ARG" target="ARE">
      <data key="d0">14454240</data>
    </edge>
    <edge source="ARG" target="TUN">
      <data key="d0">9440988</data>
    </edge>
    <edge source="ARG" target="TUR">
      <data key="d0">35961224</data>
    </edge>
    <edge source="ARG" target="UKR">
      <data key="d0">2920775</data>
    </edge>
    <edge source="ARG" target="EGY">
      <data key="d0">74072531</data>
    </edge>
    <edge source="ARG" target="GBR">
      <data key="d0">19013168</data>
    </edge>
    <edge source="ARG" target="USA">
      <data key="d0">11826875</data>
    </edge>
    <edge source="ARG" target="URY">
      <data key="d0">13548802</data>
    </edge>
    <edge source="AUS" target="ARG">
      <data key="d0">323149</data>
    </edge>
    <edge source="AUS" target="BEL">
      <data key="d0">46141704</data>
    </edge>
    <edge source="AUS" target="BRA">
      <data key="d0">427017</data>
    </edge>
    <edge source="AUS" target="CAN">
      <data key="d0">1447118</data>
    </edge>
    <edge source="AUS" target="CHL">
      <data key="d0">92718</data>
    </edge>
    <edge source="AUS" target="CHN">
      <data key="d0">17540410</data>
    </edge>
    <edge source="AUS" target="COL">
      <data key="d0">133248</data>
    </edge>
    <edge source="AUS" target="FIN">
      <data key="d0">65978</data>
    </edge>
    <edge source="AUS" target="FRA">
      <data key="d0">64970332</data>
    </edge>
    <edge source="AUS" target="DEU">
      <data key="d0">20326790</data>
    </edge>
    <edge source="AUS" target="GRC">
      <data key="d0">70136</data>
    </edge>
    <edge source="AUS" target="HKG">
      <data key="d0">93116</data>
    </edge>
    <edge source="AUS" target="IDN">
      <data key="d0">120977</data>
    </edge>
    <edge source="AUS" target="ITA">
      <data key="d0">26966</data>
    </edge>
    <edge source="AUS" target="JPN">
      <data key="d0">77040716</data>
    </edge>
    <edge source="AUS" target="KOR">
      <data key="d0">6345770</data>
    </edge>
    <edge source="AUS" target="MYS">
      <data key="d0">791957</data>
    </edge>
    <edge source="AUS" target="NLD">
      <data key="d0">187547863</data>
    </edge>
    <edge source="AUS" target="NZL">
      <data key="d0">4702208</data>
    </edge>
    <edge source="AUS" target="NOR">
      <data key="d0">62993</data>
    </edge>
    <edge source="AUS" target="PAK">
      <data key="d0">88260818</data>
    </edge>
    <edge source="AUS" target="PRY">
      <data key="d0">446979</data>
    </edge>
    <edge source="AUS" target="PHL">
      <data key="d0">166764</data>
    </edge>
    <edge source="AUS" target="ROU">
      <data key="d0">22264</data>
    </edge>
    <edge source="AUS" target="SAU">
      <data key="d0">3115553</data>
    </edge>
    <edge source="AUS" target="IND">
      <data key="d0">613398</data>
    </edge>
    <edge source="AUS" target="SGP">
      <data key="d0">648181</data>
    </edge>
    <edge source="AUS" target="VNM">
      <data key="d0">11683</data>
    </edge>
    <edge source="AUS" target="ZAF">
      <data key="d0">924834</data>
    </edge>
    <edge source="AUS" target="ESP">
      <data key="d0">138650</data>
    </edge>
    <edge source="AUS" target="SWE">
      <data key="d0">42760</data>
    </edge>
    <edge source="AUS" target="THA">
      <data key="d0">626338</data>
    </edge>
    <edge source="AUS" target="ARE">
      <data key="d0">25399915</data>
    </edge>
    <edge source="AUS" target="TUR">
      <data key="d0">239939</data>
    </edge>
    <edge source="AUS" target="GBR">
      <data key="d0">699968</data>
    </edge>
    <edge source="AUS" target="USA">
      <data key="d0">10479546</data>
    </edge>
    <edge source="BEL" target="DZA">
      <data key="d0">251510</data>
    </edge>
    <edge source="BEL" target="ARG">
      <data key="d0">32997</data>
    </edge>
    <edge source="BEL" target="AUT">
      <data key="d0">1776867</data>
    </edge>
    <edge source="BEL" target="BGR">
      <data key="d0">48525</data>
    </edge>
    <edge source="BEL" target="BLR">
      <data key="d0">33757</data>
    </edge>
    <edge source="BEL" target="HRV">
      <data key="d0">34535</data>
    </edge>
    <edge source="BEL" target="CZE">
      <data key="d0">1016087</data>
    </edge>
    <edge source="BEL" target="DNK">
      <data key="d0">2056479</data>
    </edge>
    <edge source="BEL" target="EST">
      <data key="d0">80813</data>
    </edge>
    <edge source="BEL" target="FIN">
      <data key="d0">1756759</data>
    </edge>
    <edge source="BEL" target="FRA">
      <data key="d0">43380760</data>
    </edge>
    <edge source="BEL" target="DEU">
      <data key="d0">83672591</data>
    </edge>
    <edge source="BEL" target="GRC">
      <data key="d0">185468</data>
    </edge>
    <edge source="BEL" target="HUN">
      <data key="d0">1571668</data>
    </edge>
    <edge source="BEL" target="IRL">
      <data key="d0">1951969</data>
    </edge>
    <edge source="BEL" target="ISR">
      <data key="d0">184826</data>
    </edge>
    <edge source="BEL" target="ITA">
      <data key="d0">1343705</data>
    </edge>
    <edge source="BEL" target="LBN">
      <data key="d0">63935</data>
    </edge>
    <edge source="BEL" target="LVA">
      <data key="d0">232436</data>
    </edge>
    <edge source="BEL" target="LTU">
      <data key="d0">34854</data>
    </edge>
    <edge source="BEL" target="MAR">
      <data key="d0">45111</data>
    </edge>
    <edge source="BEL" target="NLD">
      <data key="d0">94328608</data>
    </edge>
    <edge source="BEL" target="NOR">
      <data key="d0">880735</data>
    </edge>
    <edge source="BEL" target="POL">
      <data key="d0">15632510</data>
    </edge>
    <edge source="BEL" target="PRT">
      <data key="d0">397279</data>
    </edge>
    <edge source="BEL" target="ROU">
      <data key="d0">140657</data>
    </edge>
    <edge source="BEL" target="RUS">
      <data key="d0">648955</data>
    </edge>
    <edge source="BEL" target="SRB">
      <data key="d0">31577</data>
    </edge>
    <edge source="BEL" target="SVN">
      <data key="d0">18973</data>
    </edge>
    <edge source="BEL" target="ZAF">
      <data key="d0">62944</data>
    </edge>
    <edge source="BEL" target="ESP">
      <data key="d0">1214630</data>
    </edge>
    <edge source="BEL" target="SWE">
      <data key="d0">174221</data>
    </edge>
    <edge source="BEL" target="CHE">
      <data key="d0">1358986</data>
    </edge>
    <edge source="BEL" target="TUR">
      <data key="d0">51627</data>
    </edge>
    <edge source="BEL" target="MKD">
      <data key="d0">88270</data>
    </edge>
    <edge source="BEL" target="GBR">
      <data key="d0">23043062</data>
    </edge>
    <edge source="BEL" target="USA">
      <data key="d0">123791</data>
    </edge>
    <edge source="BOL" target="ARG">
      <data key="d0">11598776</data>
    </edge>
    <edge source="BOL" target="AUT">
      <data key="d0">31700</data>
    </edge>
    <edge source="BOL" target="BEL">
      <data key="d0">142387</data>
    </edge>
    <edge source="BOL" target="BRA">
      <data key="d0">754250</data>
    </edge>
    <edge source="BOL" target="CHL">
      <data key="d0">223752</data>
    </edge>
    <edge source="BOL" target="CHN">
      <data key="d0">581442</data>
    </edge>
    <edge source="BOL" target="COL">
      <data key="d0">28622594</data>
    </edge>
    <edge source="BOL" target="DEU">
      <data key="d0">400765</data>
    </edge>
    <edge source="BOL" target="GRC">
      <data key="d0">21380</data>
    </edge>
    <edge source="BOL" target="GTM">
      <data key="d0">233540</data>
    </edge>
    <edge source="BOL" target="ISR">
      <data key="d0">867624</data>
    </edge>
    <edge source="BOL" target="ITA">
      <data key="d0">50400</data>
    </edge>
    <edge source="BOL" target="JPN">
      <data key="d0">8806190</data>
    </edge>
    <edge source="BOL" target="KOR">
      <data key="d0">1291890</data>
    </edge>
    <edge source="BOL" target="MEX">
      <data key="d0">1421220</data>
    </edge>
    <edge source="BOL" target="NLD">
      <data key="d0">565028</data>
    </edge>
    <edge source="BOL" target="PRY">
      <data key="d0">5966048</data>
    </edge>
    <edge source="BOL" target="PER">
      <data key="d0">51095671</data>
    </edge>
    <edge source="BOL" target="ARE">
      <data key="d0">186443</data>
    </edge>
    <edge source="BOL" target="TUR">
      <data key="d0">109735</data>
    </edge>
    <edge source="BOL" target="USA">
      <data key="d0">1853072</data>
    </edge>
    <edge source="BOL" target="URY">
      <data key="d0">16783</data>
    </edge>
    <edge source="BRA" target="DZA">
      <data key="d0">4073230</data>
    </edge>
    <edge source="BRA" target="ARG">
      <data key="d0">4613536</data>
    </edge>
    <edge source="BRA" target="BEL">
      <data key="d0">104921458</data>
    </edge>
    <edge source="BRA" target="BOL">
      <data key="d0">6116854</data>
    </edge>
    <edge source="BRA" target="CAN">
      <data key="d0">476375</data>
    </edge>
    <edge source="BRA" target="CHN">
      <data key="d0">6342964920</data>
    </edge>
    <edge source="BRA" target="COL">
      <data key="d0">2772108</data>
    </edge>
    <edge source="BRA" target="DNK">
      <data key="d0">4710101</data>
    </edge>
    <edge source="BRA" target="FIN">
      <data key="d0">362736</data>
    </edge>
    <edge source="BRA" target="FRA">
      <data key="d0">150733796</data>
    </edge>
    <edge source="BRA" target="DEU">
      <data key="d0">455606608</data>
    </edge>
    <edge source="BRA" target="GRC">
      <data key="d0">30723405</data>
    </edge>
    <edge source="BRA" target="HUN">
      <data key="d0">1986874</data>
    </edge>
    <edge source="BRA" target="IRL">
      <data key="d0">15580</data>
    </edge>
    <edge source="BRA" target="ISR">
      <data key="d0">30853023</data>
    </edge>
    <edge source="BRA" target="ITA">
      <data key="d0">287180456</data>
    </edge>
    <edge source="BRA" target="CIV">
      <data key="d0">22000</data>
    </edge>
    <edge source="BRA" target="JAM">
      <data key="d0">33943</data>
    </edge>
    <edge source="BRA" target="JPN">
      <data key="d0">246643247</data>
    </edge>
    <edge source="BRA" target="KOR">
      <data key="d0">207861479</data>
    </edge>
    <edge source="BRA" target="LVA">
      <data key="d0">22094</data>
    </edge>
    <edge source="BRA" target="LTU">
      <data key="d0">127458884</data>
    </edge>
    <edge source="BRA" target="MEX">
      <data key="d0">18985953</data>
    </edge>
    <edge source="BRA" target="MAR">
      <data key="d0">57231561</data>
    </edge>
    <edge source="BRA" target="MOZ">
      <data key="d0">93810</data>
    </edge>
    <edge source="BRA" target="NLD">
      <data key="d0">996452103</data>
    </edge>
    <edge source="BRA" target="NOR">
      <data key="d0">182758523</data>
    </edge>
    <edge source="BRA" target="PRY">
      <data key="d0">7467881</data>
    </edge>
    <edge source="BRA" target="PER">
      <data key="d0">147805</data>
    </edge>
    <edge source="BRA" target="PHL">
      <data key="d0">24028</data>
    </edge>
    <edge source="BRA" target="POL">
      <data key="d0">1546201</data>
    </edge>
    <edge source="BRA" target="PRT">
      <data key="d0">275809691</data>
    </edge>
    <edge source="BRA" target="ROU">
      <data key="d0">12842143</data>
    </edge>
    <edge source="BRA" target="RUS">
      <data key="d0">3295567</data>
    </edge>
    <edge source="BRA" target="SAU">
      <data key="d0">71710380</data>
    </edge>
    <edge source="BRA" target="SGP">
      <data key="d0">770325</data>
    </edge>
    <edge source="BRA" target="VNM">
      <data key="d0">94592</data>
    </edge>
    <edge source="BRA" target="ZAF">
      <data key="d0">2417762</data>
    </edge>
    <edge source="BRA" target="ESP">
      <data key="d0">798449401</data>
    </edge>
    <edge source="BRA" target="SWE">
      <data key="d0">513428</data>
    </edge>
    <edge source="BRA" target="CHE">
      <data key="d0">11497271</data>
    </edge>
    <edge source="BRA" target="THA">
      <data key="d0">362578912</data>
    </edge>
    <edge source="BRA" target="ARE">
      <data key="d0">997120</data>
    </edge>
    <edge source="BRA" target="TUR">
      <data key="d0">6226679</data>
    </edge>
    <edge source="BRA" target="UKR">
      <data key="d0">830356</data>
    </edge>
    <edge source="BRA" target="EGY">
      <data key="d0">72374500</data>
    </edge>
    <edge source="BRA" target="GBR">
      <data key="d0">266186687</data>
    </edge>
    <edge source="BRA" target="USA">
      <data key="d0">1204335</data>
    </edge>
    <edge source="BRA" target="URY">
      <data key="d0">2036701</data>
    </edge>
    <edge source="BGR" target="ALB">
      <data key="d0">26858</data>
    </edge>
    <edge source="BGR" target="AUS">
      <data key="d0">31089</data>
    </edge>
    <edge source="BGR" target="AUT">
      <data key="d0">9359143</data>
    </edge>
    <edge source="BGR" target="BEL">
      <data key="d0">38526003</data>
    </edge>
    <edge source="BGR" target="HRV">
      <data key="d0">259022</data>
    </edge>
    <edge source="BGR" target="CZE">
      <data key="d0">342451</data>
    </edge>
    <edge source="BGR" target="DNK">
      <data key="d0">1308100</data>
    </edge>
    <edge source="BGR" target="EST">
      <data key="d0">35788</data>
    </edge>
    <edge source="BGR" target="FIN">
      <data key="d0">7787086</data>
    </edge>
    <edge source="BGR" target="FRA">
      <data key="d0">25400313</data>
    </edge>
    <edge source="BGR" target="DEU">
      <data key="d0">37041623</data>
    </edge>
    <edge source="BGR" target="GRC">
      <data key="d0">9746693</data>
    </edge>
    <edge source="BGR" target="HUN">
      <data key="d0">513933</data>
    </edge>
    <edge source="BGR" target="ISR">
      <data key="d0">1090800</data>
    </edge>
    <edge source="BGR" target="ITA">
      <data key="d0">3371192</data>
    </edge>
    <edge source="BGR" target="JPN">
      <data key="d0">143836</data>
    </edge>
    <edge source="BGR" target="KOR">
      <data key="d0">153238</data>
    </edge>
    <edge source="BGR" target="LTU">
      <data key="d0">46865</data>
    </edge>
    <edge source="BGR" target="MEX">
      <data key="d0">925049</data>
    </edge>
    <edge source="BGR" target="MDA">
      <data key="d0">63142</data>
    </edge>
    <edge source="BGR" target="NLD">
      <data key="d0">70020922</data>
    </edge>
    <edge source="BGR" target="NOR">
      <data key="d0">1561705</data>
    </edge>
    <edge source="BGR" target="PAK">
      <data key="d0">16564571</data>
    </edge>
    <edge source="BGR" target="POL">
      <data key="d0">2977624</data>
    </edge>
    <edge source="BGR" target="PRT">
      <data key="d0">14319403</data>
    </edge>
    <edge source="BGR" target="ROU">
      <data key="d0">48570943</data>
    </edge>
    <edge source="BGR" target="RUS">
      <data key="d0">157434</data>
    </edge>
    <edge source="BGR" target="SAU">
      <data key="d0">326649</data>
    </edge>
    <edge source="BGR" target="SRB">
      <data key="d0">24110</data>
    </edge>
    <edge source="BGR" target="IND">
      <data key="d0">835553</data>
    </edge>
    <edge source="BGR" target="SGP">
      <data key="d0">16547</data>
    </edge>
    <edge source="BGR" target="SVK">
      <data key="d0">115283</data>
    </edge>
    <edge source="BGR" target="SVN">
      <data key="d0">113359</data>
    </edge>
    <edge source="BGR" target="ESP">
      <data key="d0">40321163</data>
    </edge>
    <edge source="BGR" target="SWE">
      <data key="d0">4045854</data>
    </edge>
    <edge source="BGR" target="CHE">
      <data key="d0">388360</data>
    </edge>
    <edge source="BGR" target="ARE">
      <data key="d0">1182204</data>
    </edge>
    <edge source="BGR" target="TUR">
      <data key="d0">116629293</data>
    </edge>
    <edge source="BGR" target="UKR">
      <data key="d0">555969</data>
    </edge>
    <edge source="BGR" target="MKD">
      <data key="d0">957749</data>
    </edge>
    <edge source="BGR" target="EGY">
      <data key="d0">40208</data>
    </edge>
    <edge source="BGR" target="GBR">
      <data key="d0">2284405</data>
    </edge>
    <edge source="BGR" target="USA">
      <data key="d0">994594</data>
    </edge>
    <edge source="BLR" target="CZE">
      <data key="d0">34900</data>
    </edge>
    <edge source="BLR" target="DNK">
      <data key="d0">1669700</data>
    </edge>
    <edge source="BLR" target="DEU">
      <data key="d0">1190600</data>
    </edge>
    <edge source="BLR" target="LVA">
      <data key="d0">41289200</data>
    </edge>
    <edge source="BLR" target="LTU">
      <data key="d0">6163900</data>
    </edge>
    <edge source="BLR" target="POL">
      <data key="d0">4583200</data>
    </edge>
    <edge source="BLR" target="RUS">
      <data key="d0">509400</data>
    </edge>
    <edge source="CAN" target="ARG">
      <data key="d0">43870</data>
    </edge>
    <edge source="CAN" target="AUS">
      <data key="d0">1562231</data>
    </edge>
    <edge source="CAN" target="AUT">
      <data key="d0">25879</data>
    </edge>
    <edge source="CAN" target="BEL">
      <data key="d0">175342212</data>
    </edge>
    <edge source="CAN" target="BRA">
      <data key="d0">2868707</data>
    </edge>
    <edge source="CAN" target="BGR">
      <data key="d0">12474</data>
    </edge>
    <edge source="CAN" target="CHL">
      <data key="d0">940426</data>
    </edge>
    <edge source="CAN" target="CHN">
      <data key="d0">1371114367</data>
    </edge>
    <edge source="CAN" target="COL">
      <data key="d0">1859073</data>
    </edge>
    <edge source="CAN" target="CRI">
      <data key="d0">1075981</data>
    </edge>
    <edge source="CAN" target="HRV">
      <data key="d0">230664</data>
    </edge>
    <edge source="CAN" target="CZE">
      <data key="d0">1082533</data>
    </edge>
    <edge source="CAN" target="DNK">
      <data key="d0">23186832</data>
    </edge>
    <edge source="CAN" target="ECU">
      <data key="d0">648939</data>
    </edge>
    <edge source="CAN" target="SLV">
      <data key="d0">267142</data>
    </edge>
    <edge source="CAN" target="EST">
      <data key="d0">328590</data>
    </edge>
    <edge source="CAN" target="FIN">
      <data key="d0">439871</data>
    </edge>
    <edge source="CAN" target="FRA">
      <data key="d0">967973</data>
    </edge>
    <edge source="CAN" target="DEU">
      <data key="d0">49802126</data>
    </edge>
    <edge source="CAN" target="GRC">
      <data key="d0">184256</data>
    </edge>
    <edge source="CAN" target="GTM">
      <data key="d0">907175</data>
    </edge>
    <edge source="CAN" target="HND">
      <data key="d0">321901</data>
    </edge>
    <edge source="CAN" target="HKG">
      <data key="d0">16913486</data>
    </edge>
    <edge source="CAN" target="IDN">
      <data key="d0">562576</data>
    </edge>
    <edge source="CAN" target="IRL">
      <data key="d0">558725</data>
    </edge>
    <edge source="CAN" target="ISR">
      <data key="d0">28528990</data>
    </edge>
    <edge source="CAN" target="ITA">
      <data key="d0">39873937</data>
    </edge>
    <edge source="CAN" target="JAM">
      <data key="d0">161660</data>
    </edge>
    <edge source="CAN" target="JPN">
      <data key="d0">1035345433</data>
    </edge>
    <edge source="CAN" target="JOR">
      <data key="d0">618516</data>
    </edge>
    <edge source="CAN" target="KOR">
      <data key="d0">1793754</data>
    </edge>
    <edge source="CAN" target="LBN">
      <data key="d0">351997</data>
    </edge>
    <edge source="CAN" target="LTU">
      <data key="d0">14936</data>
    </edge>
    <edge source="CAN" target="MYS">
      <data key="d0">50047794</data>
    </edge>
    <edge source="CAN" target="MUS">
      <data key="d0">174754</data>
    </edge>
    <edge source="CAN" target="MEX">
      <data key="d0">415274798</data>
    </edge>
    <edge source="CAN" target="MAR">
      <data key="d0">668471</data>
    </edge>
    <edge source="CAN" target="NLD">
      <data key="d0">63679105</data>
    </edge>
    <edge source="CAN" target="NZL">
      <data key="d0">604873</data>
    </edge>
    <edge source="CAN" target="NIC">
      <data key="d0">30931</data>
    </edge>
    <edge source="CAN" target="PAK">
      <data key="d0">152740724</data>
    </edge>
    <edge source="CAN" target="PAN">
      <data key="d0">324872</data>
    </edge>
    <edge source="CAN" target="PER">
      <data key="d0">1133262</data>
    </edge>
    <edge source="CAN" target="PHL">
      <data key="d0">4276896</data>
    </edge>
    <edge source="CAN" target="POL">
      <data key="d0">980850</data>
    </edge>
    <edge source="CAN" target="PRT">
      <data key="d0">38670003</data>
    </edge>
    <edge source="CAN" target="ROU">
      <data key="d0">49950</data>
    </edge>
    <edge source="CAN" target="RUS">
      <data key="d0">15402470</data>
    </edge>
    <edge source="CAN" target="SAU">
      <data key="d0">594312</data>
    </edge>
    <edge source="CAN" target="SEN">
      <data key="d0">1315433</data>
    </edge>
    <edge source="CAN" target="IND">
      <data key="d0">1485057</data>
    </edge>
    <edge source="CAN" target="SGP">
      <data key="d0">9154074</data>
    </edge>
    <edge source="CAN" target="SVK">
      <data key="d0">12795</data>
    </edge>
    <edge source="CAN" target="VNM">
      <data key="d0">1821084</data>
    </edge>
    <edge source="CAN" target="ZAF">
      <data key="d0">1112261</data>
    </edge>
    <edge source="CAN" target="ESP">
      <data key="d0">110001124</data>
    </edge>
    <edge source="CAN" target="SWE">
      <data key="d0">318259</data>
    </edge>
    <edge source="CAN" target="CHE">
      <data key="d0">1130669</data>
    </edge>
    <edge source="CAN" target="THA">
      <data key="d0">11504568</data>
    </edge>
    <edge source="CAN" target="ARE">
      <data key="d0">127221242</data>
    </edge>
    <edge source="CAN" target="TUN">
      <data key="d0">195963</data>
    </edge>
    <edge source="CAN" target="TUR">
      <data key="d0">29784531</data>
    </edge>
    <edge source="CAN" target="UKR">
      <data key="d0">69739</data>
    </edge>
    <edge source="CAN" target="EGY">
      <data key="d0">276260</data>
    </edge>
    <edge source="CAN" target="GBR">
      <data key="d0">3039639</data>
    </edge>
    <edge source="CAN" target="USA">
      <data key="d0">544695471</data>
    </edge>
    <edge source="CAN" target="URY">
      <data key="d0">80933</data>
    </edge>
    <edge source="CHL" target="ARG">
      <data key="d0">2165613</data>
    </edge>
    <edge source="CHL" target="AUS">
      <data key="d0">114650</data>
    </edge>
    <edge source="CHL" target="CAN">
      <data key="d0">15229894</data>
    </edge>
    <edge source="CHL" target="CHN">
      <data key="d0">652659</data>
    </edge>
    <edge source="CHL" target="DNK">
      <data key="d0">297250</data>
    </edge>
    <edge source="CHL" target="FRA">
      <data key="d0">4566079</data>
    </edge>
    <edge source="CHL" target="HUN">
      <data key="d0">1015233</data>
    </edge>
    <edge source="CHL" target="JPN">
      <data key="d0">290334</data>
    </edge>
    <edge source="CHL" target="NLD">
      <data key="d0">2944968</data>
    </edge>
    <edge source="CHL" target="PRY">
      <data key="d0">65847</data>
    </edge>
    <edge source="CHL" target="ESP">
      <data key="d0">229532</data>
    </edge>
    <edge source="CHL" target="TUR">
      <data key="d0">54284</data>
    </edge>
    <edge source="CHL" target="USA">
      <data key="d0">35872107</data>
    </edge>
    <edge source="CHN" target="ALB">
      <data key="d0">68205</data>
    </edge>
    <edge source="CHN" target="DZA">
      <data key="d0">6015421</data>
    </edge>
    <edge source="CHN" target="AZE">
      <data key="d0">251496</data>
    </edge>
    <edge source="CHN" target="AUS">
      <data key="d0">3332768</data>
    </edge>
    <edge source="CHN" target="AUT">
      <data key="d0">374686</data>
    </edge>
    <edge source="CHN" target="ARM">
      <data key="d0">123950</data>
    </edge>
    <edge source="CHN" target="BEL">
      <data key="d0">7032104</data>
    </edge>
    <edge source="CHN" target="BRA">
      <data key="d0">104908</data>
    </edge>
    <edge source="CHN" target="BGR">
      <data key="d0">4753035</data>
    </edge>
    <edge source="CHN" target="BLR">
      <data key="d0">692162</data>
    </edge>
    <edge source="CHN" target="CAN">
      <data key="d0">9025644</data>
    </edge>
    <edge source="CHN" target="CHL">
      <data key="d0">485713</data>
    </edge>
    <edge source="CHN" target="COL">
      <data key="d0">48676</data>
    </edge>
    <edge source="CHN" target="CRI">
      <data key="d0">369287</data>
    </edge>
    <edge source="CHN" target="HRV">
      <data key="d0">392041</data>
    </edge>
    <edge source="CHN" target="CZE">
      <data key="d0">365070</data>
    </edge>
    <edge source="CHN" target="DNK">
      <data key="d0">2398084</data>
    </edge>
    <edge source="CHN" target="EST">
      <data key="d0">87640</data>
    </edge>
    <edge source="CHN" target="FIN">
      <data key="d0">644317</data>
    </edge>
    <edge source="CHN" target="FRA">
      <data key="d0">1462305</data>
    </edge>
    <edge source="CHN" target="GEO">
      <data key="d0">1260851</data>
    </edge>
    <edge source="CHN" target="DEU">
      <data key="d0">43857170</data>
    </edge>
    <edge source="CHN" target="GRC">
      <data key="d0">6611634</data>
    </edge>
    <edge source="CHN" target="HKG">
      <data key="d0">5178882</data>
    </edge>
    <edge source="CHN" target="HUN">
      <data key="d0">874762</data>
    </edge>
    <edge source="CHN" target="IDN">
      <data key="d0">18606671</data>
    </edge>
    <edge source="CHN" target="IRL">
      <data key="d0">18982</data>
    </edge>
    <edge source="CHN" target="ISR">
      <data key="d0">2838913</data>
    </edge>
    <edge source="CHN" target="ITA">
      <data key="d0">5619555</data>
    </edge>
    <edge source="CHN" target="JPN">
      <data key="d0">61969474</data>
    </edge>
    <edge source="CHN" target="JOR">
      <data key="d0">7919627</data>
    </edge>
    <edge source="CHN" target="KOR">
      <data key="d0">219759225</data>
    </edge>
    <edge source="CHN" target="KGZ">
      <data key="d0">160460</data>
    </edge>
    <edge source="CHN" target="LBN">
      <data key="d0">10286848</data>
    </edge>
    <edge source="CHN" target="LVA">
      <data key="d0">317997</data>
    </edge>
    <edge source="CHN" target="LTU">
      <data key="d0">1392227</data>
    </edge>
    <edge source="CHN" target="MYS">
      <data key="d0">7918750</data>
    </edge>
    <edge source="CHN" target="MUS">
      <data key="d0">100955</data>
    </edge>
    <edge source="CHN" target="MEX">
      <data key="d0">8387509</data>
    </edge>
    <edge source="CHN" target="MDA">
      <data key="d0">45480</data>
    </edge>
    <edge source="CHN" target="MAR">
      <data key="d0">1835135</data>
    </edge>
    <edge source="CHN" target="MOZ">
      <data key="d0">11793</data>
    </edge>
    <edge source="CHN" target="NLD">
      <data key="d0">27437486</data>
    </edge>
    <edge source="CHN" target="NZL">
      <data key="d0">1153029</data>
    </edge>
    <edge source="CHN" target="NOR">
      <data key="d0">215086</data>
    </edge>
    <edge source="CHN" target="PAK">
      <data key="d0">2648292</data>
    </edge>
    <edge source="CHN" target="PAN">
      <data key="d0">117153</data>
    </edge>
    <edge source="CHN" target="PHL">
      <data key="d0">3481909</data>
    </edge>
    <edge source="CHN" target="POL">
      <data key="d0">4064403</data>
    </edge>
    <edge source="CHN" target="PRT">
      <data key="d0">4436174</data>
    </edge>
    <edge source="CHN" target="ROU">
      <data key="d0">2654076</data>
    </edge>
    <edge source="CHN" target="RUS">
      <data key="d0">12600284</data>
    </edge>
    <edge source="CHN" target="SAU">
      <data key="d0">2874185</data>
    </edge>
    <edge source="CHN" target="SRB">
      <data key="d0">1485633</data>
    </edge>
    <edge source="CHN" target="IND">
      <data key="d0">877292</data>
    </edge>
    <edge source="CHN" target="SGP">
      <data key="d0">3653832</data>
    </edge>
    <edge source="CHN" target="SVK">
      <data key="d0">129045</data>
    </edge>
    <edge source="CHN" target="VNM">
      <data key="d0">22662349</data>
    </edge>
    <edge source="CHN" target="SVN">
      <data key="d0">1186995</data>
    </edge>
    <edge source="CHN" target="ZAF">
      <data key="d0">1388795</data>
    </edge>
    <edge source="CHN" target="ESP">
      <data key="d0">29588264</data>
    </edge>
    <edge source="CHN" target="SWE">
      <data key="d0">1340620</data>
    </edge>
    <edge source="CHN" target="CHE">
      <data key="d0">101119</data>
    </edge>
    <edge source="CHN" target="THA">
      <data key="d0">19967128</data>
    </edge>
    <edge source="CHN" target="ARE">
      <data key="d0">26810450</data>
    </edge>
    <edge source="CHN" target="TUN">
      <data key="d0">1165588</data>
    </edge>
    <edge source="CHN" target="TUR">
      <data key="d0">6317795</data>
    </edge>
    <edge source="CHN" target="UKR">
      <data key="d0">4009277</data>
    </edge>
    <edge source="CHN" target="MKD">
      <data key="d0">2866884</data>
    </edge>
    <edge source="CHN" target="EGY">
      <data key="d0">8006623</data>
    </edge>
    <edge source="CHN" target="GBR">
      <data key="d0">18732908</data>
    </edge>
    <edge source="CHN" target="USA">
      <data key="d0">35604023</data>
    </edge>
    <edge source="COL" target="BRA">
      <data key="d0">152300</data>
    </edge>
    <edge source="COL" target="BEN">
      <data key="d0">21000</data>
    </edge>
    <edge source="COL" target="ECU">
      <data key="d0">595941</data>
    </edge>
    <edge source="COL" target="GTM">
      <data key="d0">833829</data>
    </edge>
    <edge source="COL" target="HND">
      <data key="d0">532777</data>
    </edge>
    <edge source="COL" target="PAN">
      <data key="d0">29856</data>
    </edge>
    <edge source="COL" target="PER">
      <data key="d0">237550</data>
    </edge>
    <edge source="COL" target="TUR">
      <data key="d0">44280</data>
    </edge>
    <edge source="COL" target="USA">
      <data key="d0">18422</data>
    </edge>
    <edge source="CRI" target="BRA">
      <data key="d0">2087002</data>
    </edge>
    <edge source="CRI" target="KHM">
      <data key="d0">113550</data>
    </edge>
    <edge source="CRI" target="COL">
      <data key="d0">1134732</data>
    </edge>
    <edge source="CRI" target="DNK">
      <data key="d0">33602</data>
    </edge>
    <edge source="CRI" target="ECU">
      <data key="d0">1940863</data>
    </edge>
    <edge source="CRI" target="ETH">
      <data key="d0">33115</data>
    </edge>
    <edge source="CRI" target="GTM">
      <data key="d0">660825</data>
    </edge>
    <edge source="CRI" target="HND">
      <data key="d0">41119</data>
    </edge>
    <edge source="CRI" target="IDN">
      <data key="d0">1796652</data>
    </edge>
    <edge source="CRI" target="JPN">
      <data key="d0">106512</data>
    </edge>
    <edge source="CRI" target="MEX">
      <data key="d0">2021364</data>
    </edge>
    <edge source="CRI" target="NLD">
      <data key="d0">37288</data>
    </edge>
    <edge source="CRI" target="NIC">
      <data key="d0">308947</data>
    </edge>
    <edge source="CRI" target="PAN">
      <data key="d0">1762694</data>
    </edge>
    <edge source="CRI" target="PHL">
      <data key="d0">84015</data>
    </edge>
    <edge source="CRI" target="IND">
      <data key="d0">1559140</data>
    </edge>
    <edge source="CRI" target="THA">
      <data key="d0">2236538</data>
    </edge>
    <edge source="CRI" target="USA">
      <data key="d0">694348</data>
    </edge>
    <edge source="HRV" target="AUT">
      <data key="d0">1744715</data>
    </edge>
    <edge source="HRV" target="CZE">
      <data key="d0">19420</data>
    </edge>
    <edge source="HRV" target="FRA">
      <data key="d0">2532399</data>
    </edge>
    <edge source="HRV" target="DEU">
      <data key="d0">5919715</data>
    </edge>
    <edge source="HRV" target="GRC">
      <data key="d0">1718856</data>
    </edge>
    <edge source="HRV" target="HUN">
      <data key="d0">454615</data>
    </edge>
    <edge source="HRV" target="ITA">
      <data key="d0">3788959</data>
    </edge>
    <edge source="HRV" target="SRB">
      <data key="d0">21100510</data>
    </edge>
    <edge source="HRV" target="SVN">
      <data key="d0">974710</data>
    </edge>
    <edge source="CZE" target="AUS">
      <data key="d0">22744</data>
    </edge>
    <edge source="CZE" target="AUT">
      <data key="d0">16145406</data>
    </edge>
    <edge source="CZE" target="BEL">
      <data key="d0">404957</data>
    </edge>
    <edge source="CZE" target="BGR">
      <data key="d0">27813</data>
    </edge>
    <edge source="CZE" target="BLR">
      <data key="d0">425965</data>
    </edge>
    <edge source="CZE" target="CAN">
      <data key="d0">272383</data>
    </edge>
    <edge source="CZE" target="HRV">
      <data key="d0">147385</data>
    </edge>
    <edge source="CZE" target="DNK">
      <data key="d0">388866</data>
    </edge>
    <edge source="CZE" target="EST">
      <data key="d0">22865</data>
    </edge>
    <edge source="CZE" target="FRA">
      <data key="d0">3344996</data>
    </edge>
    <edge source="CZE" target="DEU">
      <data key="d0">173399749</data>
    </edge>
    <edge source="CZE" target="HUN">
      <data key="d0">1531505</data>
    </edge>
    <edge source="CZE" target="ISR">
      <data key="d0">291855</data>
    </edge>
    <edge source="CZE" target="ITA">
      <data key="d0">235148</data>
    </edge>
    <edge source="CZE" target="KAZ">
      <data key="d0">95676</data>
    </edge>
    <edge source="CZE" target="KGZ">
      <data key="d0">24213</data>
    </edge>
    <edge source="CZE" target="LVA">
      <data key="d0">188095</data>
    </edge>
    <edge source="CZE" target="LTU">
      <data key="d0">661296</data>
    </edge>
    <edge source="CZE" target="MDA">
      <data key="d0">134547</data>
    </edge>
    <edge source="CZE" target="NLD">
      <data key="d0">8352512</data>
    </edge>
    <edge source="CZE" target="NOR">
      <data key="d0">41659</data>
    </edge>
    <edge source="CZE" target="POL">
      <data key="d0">49227926</data>
    </edge>
    <edge source="CZE" target="ROU">
      <data key="d0">917478</data>
    </edge>
    <edge source="CZE" target="RUS">
      <data key="d0">7074431</data>
    </edge>
    <edge source="CZE" target="SRB">
      <data key="d0">172129</data>
    </edge>
    <edge source="CZE" target="SVK">
      <data key="d0">9492102</data>
    </edge>
    <edge source="CZE" target="SVN">
      <data key="d0">61424</data>
    </edge>
    <edge source="CZE" target="ZAF">
      <data key="d0">18650</data>
    </edge>
    <edge source="CZE" target="ESP">
      <data key="d0">127618</data>
    </edge>
    <edge source="CZE" target="SWE">
      <data key="d0">186191</data>
    </edge>
    <edge source="CZE" target="CHE">
      <data key="d0">44216</data>
    </edge>
    <edge source="CZE" target="TUR">
      <data key="d0">31617</data>
    </edge>
    <edge source="CZE" target="UKR">
      <data key="d0">151208</data>
    </edge>
    <edge source="CZE" target="GBR">
      <data key="d0">216351</data>
    </edge>
    <edge source="CZE" target="USA">
      <data key="d0">594585</data>
    </edge>
    <edge source="DNK" target="AUT">
      <data key="d0">29905</data>
    </edge>
    <edge source="DNK" target="BEL">
      <data key="d0">2330850</data>
    </edge>
    <edge source="DNK" target="CZE">
      <data key="d0">55420</data>
    </edge>
    <edge source="DNK" target="FIN">
      <data key="d0">1470192</data>
    </edge>
    <edge source="DNK" target="FRA">
      <data key="d0">717676</data>
    </edge>
    <edge source="DNK" target="DEU">
      <data key="d0">35984630</data>
    </edge>
    <edge source="DNK" target="GRC">
      <data key="d0">100528</data>
    </edge>
    <edge source="DNK" target="ITA">
      <data key="d0">148886</data>
    </edge>
    <edge source="DNK" target="JPN">
      <data key="d0">58976</data>
    </edge>
    <edge source="DNK" target="LVA">
      <data key="d0">1256235</data>
    </edge>
    <edge source="DNK" target="LTU">
      <data key="d0">122881</data>
    </edge>
    <edge source="DNK" target="MAR">
      <data key="d0">25475</data>
    </edge>
    <edge source="DNK" target="NLD">
      <data key="d0">12390986</data>
    </edge>
    <edge source="DNK" target="NOR">
      <data key="d0">2731933</data>
    </edge>
    <edge source="DNK" target="POL">
      <data key="d0">322112</data>
    </edge>
    <edge source="DNK" target="PRT">
      <data key="d0">55529</data>
    </edge>
    <edge source="DNK" target="ROU">
      <data key="d0">175630</data>
    </edge>
    <edge source="DNK" target="RUS">
      <data key="d0">1163250</data>
    </edge>
    <edge source="DNK" target="SVK">
      <data key="d0">325584</data>
    </edge>
    <edge source="DNK" target="ZAF">
      <data key="d0">20371</data>
    </edge>
    <edge source="DNK" target="ESP">
      <data key="d0">193658</data>
    </edge>
    <edge source="DNK" target="SWE">
      <data key="d0">11694503</data>
    </edge>
    <edge source="DNK" target="GBR">
      <data key="d0">7326686</data>
    </edge>
    <edge source="ECU" target="CHL">
      <data key="d0">25542</data>
    </edge>
    <edge source="ECU" target="COL">
      <data key="d0">107156</data>
    </edge>
    <edge source="ECU" target="DNK">
      <data key="d0">43290</data>
    </edge>
    <edge source="ECU" target="ITA">
      <data key="d0">13621</data>
    </edge>
    <edge source="ECU" target="USA">
      <data key="d0">141887</data>
    </edge>
    <edge source="EST" target="BEL">
      <data key="d0">3521611</data>
    </edge>
    <edge source="EST" target="BLR">
      <data key="d0">451042</data>
    </edge>
    <edge source="EST" target="DNK">
      <data key="d0">965036</data>
    </edge>
    <edge source="EST" target="FIN">
      <data key="d0">13457945</data>
    </edge>
    <edge source="EST" target="DEU">
      <data key="d0">2497484</data>
    </edge>
    <edge source="EST" target="LVA">
      <data key="d0">24395</data>
    </edge>
    <edge source="EST" target="NLD">
      <data key="d0">6847347</data>
    </edge>
    <edge source="EST" target="RUS">
      <data key="d0">1244196</data>
    </edge>
    <edge source="EST" target="SWE">
      <data key="d0">72741</data>
    </edge>
    <edge source="EST" target="GBR">
      <data key="d0">1262158</data>
    </edge>
    <edge source="FIN" target="CHN">
      <data key="d0">21365</data>
    </edge>
    <edge source="FIN" target="EST">
      <data key="d0">70342</data>
    </edge>
    <edge source="FIN" target="LVA">
      <data key="d0">11498</data>
    </edge>
    <edge source="FIN" target="ROU">
      <data key="d0">40792</data>
    </edge>
    <edge source="FIN" target="RUS">
      <data key="d0">69794</data>
    </edge>
    <edge source="FIN" target="SWE">
      <data key="d0">318438</data>
    </edge>
    <edge source="FRA" target="DZA">
      <data key="d0">390400</data>
    </edge>
    <edge source="FRA" target="ARG">
      <data key="d0">344553</data>
    </edge>
    <edge source="FRA" target="AUT">
      <data key="d0">12438627</data>
    </edge>
    <edge source="FRA" target="BEL">
      <data key="d0">134649214</data>
    </edge>
    <edge source="FRA" target="BGR">
      <data key="d0">9486311</data>
    </edge>
    <edge source="FRA" target="BLR">
      <data key="d0">604356</data>
    </edge>
    <edge source="FRA" target="CMR">
      <data key="d0">79192</data>
    </edge>
    <edge source="FRA" target="CHL">
      <data key="d0">80581</data>
    </edge>
    <edge source="FRA" target="CHN">
      <data key="d0">818312</data>
    </edge>
    <edge source="FRA" target="HRV">
      <data key="d0">836374</data>
    </edge>
    <edge source="FRA" target="CZE">
      <data key="d0">3134317</data>
    </edge>
    <edge source="FRA" target="BEN">
      <data key="d0">23619</data>
    </edge>
    <edge source="FRA" target="DNK">
      <data key="d0">3199616</data>
    </edge>
    <edge source="FRA" target="EST">
      <data key="d0">243132</data>
    </edge>
    <edge source="FRA" target="DEU">
      <data key="d0">480689788</data>
    </edge>
    <edge source="FRA" target="GRC">
      <data key="d0">861382</data>
    </edge>
    <edge source="FRA" target="HUN">
      <data key="d0">6749341</data>
    </edge>
    <edge source="FRA" target="IRL">
      <data key="d0">1411554</data>
    </edge>
    <edge source="FRA" target="ITA">
      <data key="d0">8665220</data>
    </edge>
    <edge source="FRA" target="CIV">
      <data key="d0">30565</data>
    </edge>
    <edge source="FRA" target="JPN">
      <data key="d0">102810</data>
    </edge>
    <edge source="FRA" target="KAZ">
      <data key="d0">13893</data>
    </edge>
    <edge source="FRA" target="LBN">
      <data key="d0">12504</data>
    </edge>
    <edge source="FRA" target="LVA">
      <data key="d0">976695</data>
    </edge>
    <edge source="FRA" target="LTU">
      <data key="d0">1399050</data>
    </edge>
    <edge source="FRA" target="MDG">
      <data key="d0">63909</data>
    </edge>
    <edge source="FRA" target="MYS">
      <data key="d0">52794</data>
    </edge>
    <edge source="FRA" target="MUS">
      <data key="d0">95863</data>
    </edge>
    <edge source="FRA" target="MDA">
      <data key="d0">897504</data>
    </edge>
    <edge source="FRA" target="MAR">
      <data key="d0">236185</data>
    </edge>
    <edge source="FRA" target="NLD">
      <data key="d0">30742984</data>
    </edge>
    <edge source="FRA" target="NZL">
      <data key="d0">11115</data>
    </edge>
    <edge source="FRA" target="NOR">
      <data key="d0">131986</data>
    </edge>
    <edge source="FRA" target="PAK">
      <data key="d0">843320</data>
    </edge>
    <edge source="FRA" target="POL">
      <data key="d0">4448619</data>
    </edge>
    <edge source="FRA" target="PRT">
      <data key="d0">3287143</data>
    </edge>
    <edge source="FRA" target="ROU">
      <data key="d0">10847850</data>
    </edge>
    <edge source="FRA" target="RUS">
      <data key="d0">18751720</data>
    </edge>
    <edge source="FRA" target="SEN">
      <data key="d0">31954</data>
    </edge>
    <edge source="FRA" target="SRB">
      <data key="d0">3055126</data>
    </edge>
    <edge source="FRA" target="SVK">
      <data key="d0">1223995</data>
    </edge>
    <edge source="FRA" target="SVN">
      <data key="d0">90306</data>
    </edge>
    <edge source="FRA" target="ZAF">
      <data key="d0">97253</data>
    </edge>
    <edge source="FRA" target="ESP">
      <data key="d0">84130577</data>
    </edge>
    <edge source="FRA" target="SWE">
      <data key="d0">2293776</data>
    </edge>
    <edge source="FRA" target="CHE">
      <data key="d0">8656884</data>
    </edge>
    <edge source="FRA" target="ARE">
      <data key="d0">11115</data>
    </edge>
    <edge source="FRA" target="TUN">
      <data key="d0">38901</data>
    </edge>
    <edge source="FRA" target="TUR">
      <data key="d0">2284050</data>
    </edge>
    <edge source="FRA" target="UKR">
      <data key="d0">13020754</data>
    </edge>
    <edge source="FRA" target="EGY">
      <data key="d0">12504</data>
    </edge>
    <edge source="FRA" target="GBR">
      <data key="d0">27301626</data>
    </edge>
    <edge source="FRA" target="USA">
      <data key="d0">1444898</data>
    </edge>
    <edge source="FRA" target="BFA">
      <data key="d0">127818</data>
    </edge>
    <edge source="GEO" target="ARM">
      <data key="d0">462545</data>
    </edge>
    <edge source="GEO" target="TUR">
      <data key="d0">21310839</data>
    </edge>
    <edge source="DEU" target="ARG">
      <data key="d0">282000</data>
    </edge>
    <edge source="DEU" target="AUS">
      <data key="d0">37000</data>
    </edge>
    <edge source="DEU" target="AUT">
      <data key="d0">19495000</data>
    </edge>
    <edge source="DEU" target="BEL">
      <data key="d0">13781000</data>
    </edge>
    <edge source="DEU" target="BRA">
      <data key="d0">214000</data>
    </edge>
    <edge source="DEU" target="BGR">
      <data key="d0">3305000</data>
    </edge>
    <edge source="DEU" target="BLR">
      <data key="d0">242000</data>
    </edge>
    <edge source="DEU" target="CAN">
      <data key="d0">529000</data>
    </edge>
    <edge source="DEU" target="CHL">
      <data key="d0">261000</data>
    </edge>
    <edge source="DEU" target="CHN">
      <data key="d0">77000</data>
    </edge>
    <edge source="DEU" target="COL">
      <data key="d0">42000</data>
    </edge>
    <edge source="DEU" target="HRV">
      <data key="d0">1445000</data>
    </edge>
    <edge source="DEU" target="CZE">
      <data key="d0">7570000</data>
    </edge>
    <edge source="DEU" target="DNK">
      <data key="d0">20888000</data>
    </edge>
    <edge source="DEU" target="EST">
      <data key="d0">299000</data>
    </edge>
    <edge source="DEU" target="FIN">
      <data key="d0">7402000</data>
    </edge>
    <edge source="DEU" target="FRA">
      <data key="d0">36913000</data>
    </edge>
    <edge source="DEU" target="GRC">
      <data key="d0">809000</data>
    </edge>
    <edge source="DEU" target="GTM">
      <data key="d0">370000</data>
    </edge>
    <edge source="DEU" target="HUN">
      <data key="d0">5948000</data>
    </edge>
    <edge source="DEU" target="IRL">
      <data key="d0">394000</data>
    </edge>
    <edge source="DEU" target="ISR">
      <data key="d0">12000</data>
    </edge>
    <edge source="DEU" target="ITA">
      <data key="d0">3153000</data>
    </edge>
    <edge source="DEU" target="JPN">
      <data key="d0">400000</data>
    </edge>
    <edge source="DEU" target="KAZ">
      <data key="d0">1399000</data>
    </edge>
    <edge source="DEU" target="JOR">
      <data key="d0">11000</data>
    </edge>
    <edge source="DEU" target="KOR">
      <data key="d0">206000</data>
    </edge>
    <edge source="DEU" target="LVA">
      <data key="d0">1454000</data>
    </edge>
    <edge source="DEU" target="LTU">
      <data key="d0">4099000</data>
    </edge>
    <edge source="DEU" target="MYS">
      <data key="d0">44000</data>
    </edge>
    <edge source="DEU" target="MDA">
      <data key="d0">1114000</data>
    </edge>
    <edge source="DEU" target="MAR">
      <data key="d0">52000</data>
    </edge>
    <edge source="DEU" target="NLD">
      <data key="d0">29366000</data>
    </edge>
    <edge source="DEU" target="NOR">
      <data key="d0">3667000</data>
    </edge>
    <edge source="DEU" target="PER">
      <data key="d0">29000</data>
    </edge>
    <edge source="DEU" target="POL">
      <data key="d0">18385000</data>
    </edge>
    <edge source="DEU" target="PRT">
      <data key="d0">254000</data>
    </edge>
    <edge source="DEU" target="ROU">
      <data key="d0">3803000</data>
    </edge>
    <edge source="DEU" target="RUS">
      <data key="d0">4250000</data>
    </edge>
    <edge source="DEU" target="SAU">
      <data key="d0">20000</data>
    </edge>
    <edge source="DEU" target="SRB">
      <data key="d0">354000</data>
    </edge>
    <edge source="DEU" target="IND">
      <data key="d0">19000</data>
    </edge>
    <edge source="DEU" target="SGP">
      <data key="d0">10000</data>
    </edge>
    <edge source="DEU" target="SVK">
      <data key="d0">4850000</data>
    </edge>
    <edge source="DEU" target="VNM">
      <data key="d0">64000</data>
    </edge>
    <edge source="DEU" target="SVN">
      <data key="d0">345000</data>
    </edge>
    <edge source="DEU" target="ZAF">
      <data key="d0">71000</data>
    </edge>
    <edge source="DEU" target="ESP">
      <data key="d0">1064000</data>
    </edge>
    <edge source="DEU" target="SWE">
      <data key="d0">32260000</data>
    </edge>
    <edge source="DEU" target="CHE">
      <data key="d0">7049000</data>
    </edge>
    <edge source="DEU" target="THA">
      <data key="d0">11000</data>
    </edge>
    <edge source="DEU" target="ARE">
      <data key="d0">66000</data>
    </edge>
    <edge source="DEU" target="TUR">
      <data key="d0">275000</data>
    </edge>
    <edge source="DEU" target="UKR">
      <data key="d0">9850000</data>
    </edge>
    <edge source="DEU" target="EGY">
      <data key="d0">101000</data>
    </edge>
    <edge source="DEU" target="GBR">
      <data key="d0">32811000</data>
    </edge>
    <edge source="DEU" target="USA">
      <data key="d0">375000</data>
    </edge>
    <edge source="GRC" target="ALB">
      <data key="d0">391296</data>
    </edge>
    <edge source="GRC" target="AUS">
      <data key="d0">152428</data>
    </edge>
    <edge source="GRC" target="AUT">
      <data key="d0">19586</data>
    </edge>
    <edge source="GRC" target="BEL">
      <data key="d0">85000</data>
    </edge>
    <edge source="GRC" target="BRA">
      <data key="d0">23477</data>
    </edge>
    <edge source="GRC" target="BGR">
      <data key="d0">2819857</data>
    </edge>
    <edge source="GRC" target="CAN">
      <data key="d0">209520</data>
    </edge>
    <edge source="GRC" target="CHN">
      <data key="d0">18306</data>
    </edge>
    <edge source="GRC" target="CZE">
      <data key="d0">317301</data>
    </edge>
    <edge source="GRC" target="FIN">
      <data key="d0">882900</data>
    </edge>
    <edge source="GRC" target="FRA">
      <data key="d0">1411567</data>
    </edge>
    <edge source="GRC" target="DEU">
      <data key="d0">12109818</data>
    </edge>
    <edge source="GRC" target="HUN">
      <data key="d0">422041</data>
    </edge>
    <edge source="GRC" target="ITA">
      <data key="d0">33366388</data>
    </edge>
    <edge source="GRC" target="JPN">
      <data key="d0">1472084</data>
    </edge>
    <edge source="GRC" target="NLD">
      <data key="d0">339299</data>
    </edge>
    <edge source="GRC" target="POL">
      <data key="d0">1590480</data>
    </edge>
    <edge source="GRC" target="ROU">
      <data key="d0">373418</data>
    </edge>
    <edge source="GRC" target="RUS">
      <data key="d0">496649</data>
    </edge>
    <edge source="GRC" target="SAU">
      <data key="d0">9592221</data>
    </edge>
    <edge source="GRC" target="SGP">
      <data key="d0">28853</data>
    </edge>
    <edge source="GRC" target="SVK">
      <data key="d0">130823</data>
    </edge>
    <edge source="GRC" target="ZAF">
      <data key="d0">44248</data>
    </edge>
    <edge source="GRC" target="ESP">
      <data key="d0">8159983</data>
    </edge>
    <edge source="GRC" target="SWE">
      <data key="d0">20831</data>
    </edge>
    <edge source="GRC" target="CHE">
      <data key="d0">16318</data>
    </edge>
    <edge source="GRC" target="ARE">
      <data key="d0">443501</data>
    </edge>
    <edge source="GRC" target="TUR">
      <data key="d0">1409919</data>
    </edge>
    <edge source="GRC" target="MKD">
      <data key="d0">277171</data>
    </edge>
    <edge source="GRC" target="GBR">
      <data key="d0">8799235</data>
    </edge>
    <edge source="GRC" target="USA">
      <data key="d0">123280</data>
    </edge>
    <edge source="GTM" target="AUS">
      <data key="d0">455394</data>
    </edge>
    <edge source="GTM" target="AUT">
      <data key="d0">49691</data>
    </edge>
    <edge source="GTM" target="BEL">
      <data key="d0">18480</data>
    </edge>
    <edge source="GTM" target="BRA">
      <data key="d0">867728</data>
    </edge>
    <edge source="GTM" target="CAN">
      <data key="d0">571781</data>
    </edge>
    <edge source="GTM" target="CHL">
      <data key="d0">40000</data>
    </edge>
    <edge source="GTM" target="COL">
      <data key="d0">54860</data>
    </edge>
    <edge source="GTM" target="CRI">
      <data key="d0">378439</data>
    </edge>
    <edge source="GTM" target="DNK">
      <data key="d0">748000</data>
    </edge>
    <edge source="GTM" target="ECU">
      <data key="d0">26300</data>
    </edge>
    <edge source="GTM" target="SLV">
      <data key="d0">324604</data>
    </edge>
    <edge source="GTM" target="FRA">
      <data key="d0">1032491</data>
    </edge>
    <edge source="GTM" target="DEU">
      <data key="d0">2379212</data>
    </edge>
    <edge source="GTM" target="HND">
      <data key="d0">64801</data>
    </edge>
    <edge source="GTM" target="ISR">
      <data key="d0">77220</data>
    </edge>
    <edge source="GTM" target="ITA">
      <data key="d0">197912</data>
    </edge>
    <edge source="GTM" target="JPN">
      <data key="d0">14340652</data>
    </edge>
    <edge source="GTM" target="JOR">
      <data key="d0">80680</data>
    </edge>
    <edge source="GTM" target="MEX">
      <data key="d0">1032802</data>
    </edge>
    <edge source="GTM" target="POL">
      <data key="d0">199527</data>
    </edge>
    <edge source="GTM" target="SAU">
      <data key="d0">77078</data>
    </edge>
    <edge source="GTM" target="ESP">
      <data key="d0">865590</data>
    </edge>
    <edge source="GTM" target="SWE">
      <data key="d0">435831</data>
    </edge>
    <edge source="GTM" target="ARE">
      <data key="d0">38005</data>
    </edge>
    <edge source="GTM" target="TUR">
      <data key="d0">88000</data>
    </edge>
    <edge source="GTM" target="GBR">
      <data key="d0">1679357</data>
    </edge>
    <edge source="GTM" target="USA">
      <data key="d0">7146165</data>
    </edge>
    <edge source="HND" target="GTM">
      <data key="d0">206816</data>
    </edge>
    <edge source="HND" target="JPN">
      <data key="d0">1666132</data>
    </edge>
    <edge source="HND" target="MEX">
      <data key="d0">25876</data>
    </edge>
    <edge source="HND" target="USA">
      <data key="d0">79174</data>
    </edge>
    <edge source="HUN" target="AUT">
      <data key="d0">85128000</data>
    </edge>
    <edge source="HUN" target="BEL">
      <data key="d0">7944000</data>
    </edge>
    <edge source="HUN" target="BGR">
      <data key="d0">2914000</data>
    </edge>
    <edge source="HUN" target="BLR">
      <data key="d0">30000</data>
    </edge>
    <edge source="HUN" target="HRV">
      <data key="d0">819000</data>
    </edge>
    <edge source="HUN" target="CZE">
      <data key="d0">880000</data>
    </edge>
    <edge source="HUN" target="DNK">
      <data key="d0">45000</data>
    </edge>
    <edge source="HUN" target="EST">
      <data key="d0">11000</data>
    </edge>
    <edge source="HUN" target="FIN">
      <data key="d0">978000</data>
    </edge>
    <edge source="HUN" target="FRA">
      <data key="d0">6841000</data>
    </edge>
    <edge source="HUN" target="DEU">
      <data key="d0">228561000</data>
    </edge>
    <edge source="HUN" target="ITA">
      <data key="d0">69558000</data>
    </edge>
    <edge source="HUN" target="KAZ">
      <data key="d0">108000</data>
    </edge>
    <edge source="HUN" target="LTU">
      <data key="d0">502000</data>
    </edge>
    <edge source="HUN" target="MDA">
      <data key="d0">995000</data>
    </edge>
    <edge source="HUN" target="NLD">
      <data key="d0">117572000</data>
    </edge>
    <edge source="HUN" target="NOR">
      <data key="d0">333000</data>
    </edge>
    <edge source="HUN" target="POL">
      <data key="d0">8241000</data>
    </edge>
    <edge source="HUN" target="ROU">
      <data key="d0">15591000</data>
    </edge>
    <edge source="HUN" target="RUS">
      <data key="d0">4465000</data>
    </edge>
    <edge source="HUN" target="SRB">
      <data key="d0">866000</data>
    </edge>
    <edge source="HUN" target="SVK">
      <data key="d0">26367000</data>
    </edge>
    <edge source="HUN" target="SVN">
      <data key="d0">494000</data>
    </edge>
    <edge source="HUN" target="ESP">
      <data key="d0">123000</data>
    </edge>
    <edge source="HUN" target="SWE">
      <data key="d0">2733000</data>
    </edge>
    <edge source="HUN" target="CHE">
      <data key="d0">432000</data>
    </edge>
    <edge source="HUN" target="TUR">
      <data key="d0">26000</data>
    </edge>
    <edge source="HUN" target="UKR">
      <data key="d0">4619000</data>
    </edge>
    <edge source="HUN" target="GBR">
      <data key="d0">1581000</data>
    </edge>
    <edge source="IDN" target="AUS">
      <data key="d0">171192</data>
    </edge>
    <edge source="IDN" target="CHN">
      <data key="d0">2368403</data>
    </edge>
    <edge source="IDN" target="HKG">
      <data key="d0">1499155</data>
    </edge>
    <edge source="IDN" target="ITA">
      <data key="d0">4513085</data>
    </edge>
    <edge source="IDN" target="JPN">
      <data key="d0">931274</data>
    </edge>
    <edge source="IDN" target="KOR">
      <data key="d0">516918</data>
    </edge>
    <edge source="IDN" target="MYS">
      <data key="d0">4768054</data>
    </edge>
    <edge source="IDN" target="NLD">
      <data key="d0">1712289</data>
    </edge>
    <edge source="IDN" target="PHL">
      <data key="d0">2854272</data>
    </edge>
    <edge source="IDN" target="SAU">
      <data key="d0">12342</data>
    </edge>
    <edge source="IDN" target="IND">
      <data key="d0">3017532</data>
    </edge>
    <edge source="IDN" target="SGP">
      <data key="d0">523952</data>
    </edge>
    <edge source="IDN" target="VNM">
      <data key="d0">219633</data>
    </edge>
    <edge source="IDN" target="THA">
      <data key="d0">560864</data>
    </edge>
    <edge source="IDN" target="GBR">
      <data key="d0">26461</data>
    </edge>
    <edge source="IRL" target="SVK">
      <data key="d0">363980</data>
    </edge>
    <edge source="IRL" target="GBR">
      <data key="d0">1397986</data>
    </edge>
    <edge source="ISR" target="BEL">
      <data key="d0">274000</data>
    </edge>
    <edge source="ISR" target="BRA">
      <data key="d0">2311000</data>
    </edge>
    <edge source="ISR" target="CAN">
      <data key="d0">53000</data>
    </edge>
    <edge source="ISR" target="ECU">
      <data key="d0">19000</data>
    </edge>
    <edge source="ISR" target="FRA">
      <data key="d0">37000</data>
    </edge>
    <edge source="ISR" target="DEU">
      <data key="d0">5350000</data>
    </edge>
    <edge source="ISR" target="GRC">
      <data key="d0">291000</data>
    </edge>
    <edge source="ISR" target="ITA">
      <data key="d0">15381000</data>
    </edge>
    <edge source="ISR" target="NLD">
      <data key="d0">1260000</data>
    </edge>
    <edge source="ISR" target="POL">
      <data key="d0">162000</data>
    </edge>
    <edge source="ISR" target="PRT">
      <data key="d0">22000</data>
    </edge>
    <edge source="ISR" target="ROU">
      <data key="d0">803000</data>
    </edge>
    <edge source="ISR" target="SVN">
      <data key="d0">86000</data>
    </edge>
    <edge source="ISR" target="ESP">
      <data key="d0">15049000</data>
    </edge>
    <edge source="ISR" target="CHE">
      <data key="d0">1938000</data>
    </edge>
    <edge source="ISR" target="TUR">
      <data key="d0">585000</data>
    </edge>
    <edge source="ISR" target="UKR">
      <data key="d0">13000</data>
    </edge>
    <edge source="ISR" target="EGY">
      <data key="d0">833000</data>
    </edge>
    <edge source="ISR" target="GBR">
      <data key="d0">18000</data>
    </edge>
    <edge source="ISR" target="USA">
      <data key="d0">1382000</data>
    </edge>
    <edge source="ITA" target="DZA">
      <data key="d0">140461</data>
    </edge>
    <edge source="ITA" target="AUT">
      <data key="d0">13915614</data>
    </edge>
    <edge source="ITA" target="BEL">
      <data key="d0">2453981</data>
    </edge>
    <edge source="ITA" target="BRA">
      <data key="d0">68027</data>
    </edge>
    <edge source="ITA" target="BGR">
      <data key="d0">374979</data>
    </edge>
    <edge source="ITA" target="CHN">
      <data key="d0">43632</data>
    </edge>
    <edge source="ITA" target="HRV">
      <data key="d0">254563</data>
    </edge>
    <edge source="ITA" target="CZE">
      <data key="d0">14499</data>
    </edge>
    <edge source="ITA" target="DNK">
      <data key="d0">13844885</data>
    </edge>
    <edge source="ITA" target="EST">
      <data key="d0">14921</data>
    </edge>
    <edge source="ITA" target="FIN">
      <data key="d0">45926</data>
    </edge>
    <edge source="ITA" target="FRA">
      <data key="d0">9456015</data>
    </edge>
    <edge source="ITA" target="DEU">
      <data key="d0">12434952</data>
    </edge>
    <edge source="ITA" target="GRC">
      <data key="d0">1078561</data>
    </edge>
    <edge source="ITA" target="HUN">
      <data key="d0">2423744</data>
    </edge>
    <edge source="ITA" target="IRL">
      <data key="d0">80447</data>
    </edge>
    <edge source="ITA" target="LVA">
      <data key="d0">30772</data>
    </edge>
    <edge source="ITA" target="MDA">
      <data key="d0">33572</data>
    </edge>
    <edge source="ITA" target="MAR">
      <data key="d0">18134</data>
    </edge>
    <edge source="ITA" target="NLD">
      <data key="d0">1633234</data>
    </edge>
    <edge source="ITA" target="NOR">
      <data key="d0">49734</data>
    </edge>
    <edge source="ITA" target="POL">
      <data key="d0">114764</data>
    </edge>
    <edge source="ITA" target="PRT">
      <data key="d0">10849</data>
    </edge>
    <edge source="ITA" target="ROU">
      <data key="d0">7445438</data>
    </edge>
    <edge source="ITA" target="RUS">
      <data key="d0">133621</data>
    </edge>
    <edge source="ITA" target="IND">
      <data key="d0">54921</data>
    </edge>
    <edge source="ITA" target="SVK">
      <data key="d0">950233</data>
    </edge>
    <edge source="ITA" target="VNM">
      <data key="d0">42364</data>
    </edge>
    <edge source="ITA" target="SVN">
      <data key="d0">294674</data>
    </edge>
    <edge source="ITA" target="ESP">
      <data key="d0">3858525</data>
    </edge>
    <edge source="ITA" target="SWE">
      <data key="d0">249692</data>
    </edge>
    <edge source="ITA" target="CHE">
      <data key="d0">7634443</data>
    </edge>
    <edge source="ITA" target="TGO">
      <data key="d0">11147</data>
    </edge>
    <edge source="ITA" target="TUN">
      <data key="d0">30163</data>
    </edge>
    <edge source="ITA" target="TUR">
      <data key="d0">8454380</data>
    </edge>
    <edge source="ITA" target="UKR">
      <data key="d0">64918</data>
    </edge>
    <edge source="ITA" target="EGY">
      <data key="d0">55176</data>
    </edge>
    <edge source="ITA" target="GBR">
      <data key="d0">3724611</data>
    </edge>
    <edge source="ITA" target="USA">
      <data key="d0">138692</data>
    </edge>
    <edge source="JPN" target="AUS">
      <data key="d0">21462</data>
    </edge>
    <edge source="JPN" target="CAN">
      <data key="d0">55541</data>
    </edge>
    <edge source="JPN" target="CHN">
      <data key="d0">121921</data>
    </edge>
    <edge source="JPN" target="DNK">
      <data key="d0">12521</data>
    </edge>
    <edge source="JPN" target="FRA">
      <data key="d0">103568</data>
    </edge>
    <edge source="JPN" target="DEU">
      <data key="d0">200478</data>
    </edge>
    <edge source="JPN" target="HKG">
      <data key="d0">49184</data>
    </edge>
    <edge source="JPN" target="ITA">
      <data key="d0">39397</data>
    </edge>
    <edge source="JPN" target="KOR">
      <data key="d0">137926</data>
    </edge>
    <edge source="JPN" target="NLD">
      <data key="d0">58093</data>
    </edge>
    <edge source="JPN" target="NZL">
      <data key="d0">20411</data>
    </edge>
    <edge source="JPN" target="PRT">
      <data key="d0">24303</data>
    </edge>
    <edge source="JPN" target="VNM">
      <data key="d0">10141</data>
    </edge>
    <edge source="JPN" target="ZAF">
      <data key="d0">34090</data>
    </edge>
    <edge source="JPN" target="GBR">
      <data key="d0">314691</data>
    </edge>
    <edge source="JPN" target="USA">
      <data key="d0">1344386</data>
    </edge>
    <edge source="JOR" target="CHN">
      <data key="d0">14151</data>
    </edge>
    <edge source="JOR" target="PSE">
      <data key="d0">137939</data>
    </edge>
    <edge source="JOR" target="LBN">
      <data key="d0">30858</data>
    </edge>
    <edge source="JOR" target="TUR">
      <data key="d0">339396</data>
    </edge>
    <edge source="JOR" target="EGY">
      <data key="d0">57983</data>
    </edge>
    <edge source="LBN" target="AUS">
      <data key="d0">16121</data>
    </edge>
    <edge source="LBN" target="ITA">
      <data key="d0">61824</data>
    </edge>
    <edge source="LBN" target="JOR">
      <data key="d0">39652</data>
    </edge>
    <edge source="LBN" target="POL">
      <data key="d0">76076</data>
    </edge>
    <edge source="LBN" target="ARE">
      <data key="d0">23061</data>
    </edge>
    <edge source="LVA" target="BEL">
      <data key="d0">11079701</data>
    </edge>
    <edge source="LVA" target="BLR">
      <data key="d0">723503</data>
    </edge>
    <edge source="LVA" target="DNK">
      <data key="d0">7639910</data>
    </edge>
    <edge source="LVA" target="EST">
      <data key="d0">1420141</data>
    </edge>
    <edge source="LVA" target="FIN">
      <data key="d0">12859709</data>
    </edge>
    <edge source="LVA" target="FRA">
      <data key="d0">9386089</data>
    </edge>
    <edge source="LVA" target="DEU">
      <data key="d0">9860954</data>
    </edge>
    <edge source="LVA" target="KAZ">
      <data key="d0">179585</data>
    </edge>
    <edge source="LVA" target="LTU">
      <data key="d0">5747134</data>
    </edge>
    <edge source="LVA" target="NLD">
      <data key="d0">9132470</data>
    </edge>
    <edge source="LVA" target="POL">
      <data key="d0">196121</data>
    </edge>
    <edge source="LVA" target="RUS">
      <data key="d0">292070</data>
    </edge>
    <edge source="LVA" target="SWE">
      <data key="d0">1256027</data>
    </edge>
    <edge source="LVA" target="GBR">
      <data key="d0">1046006</data>
    </edge>
    <edge source="LTU" target="AUT">
      <data key="d0">99444</data>
    </edge>
    <edge source="LTU" target="BEL">
      <data key="d0">27308745</data>
    </edge>
    <edge source="LTU" target="BLR">
      <data key="d0">1306802</data>
    </edge>
    <edge source="LTU" target="CAN">
      <data key="d0">10078</data>
    </edge>
    <edge source="LTU" target="DNK">
      <data key="d0">16922509</data>
    </edge>
    <edge source="LTU" target="EST">
      <data key="d0">1525254</data>
    </edge>
    <edge source="LTU" target="FIN">
      <data key="d0">7069682</data>
    </edge>
    <edge source="LTU" target="FRA">
      <data key="d0">5374053</data>
    </edge>
    <edge source="LTU" target="DEU">
      <data key="d0">13670323</data>
    </edge>
    <edge source="LTU" target="GRC">
      <data key="d0">1222074</data>
    </edge>
    <edge source="LTU" target="IRL">
      <data key="d0">41407</data>
    </edge>
    <edge source="LTU" target="LVA">
      <data key="d0">9148564</data>
    </edge>
    <edge source="LTU" target="NLD">
      <data key="d0">23295599</data>
    </edge>
    <edge source="LTU" target="NOR">
      <data key="d0">24211</data>
    </edge>
    <edge source="LTU" target="POL">
      <data key="d0">1102117</data>
    </edge>
    <edge source="LTU" target="ROU">
      <data key="d0">13699</data>
    </edge>
    <edge source="LTU" target="RUS">
      <data key="d0">295042</data>
    </edge>
    <edge source="LTU" target="ESP">
      <data key="d0">37591</data>
    </edge>
    <edge source="LTU" target="SWE">
      <data key="d0">28946</data>
    </edge>
    <edge source="LTU" target="GBR">
      <data key="d0">16754072</data>
    </edge>
    <edge source="MYS" target="AUS">
      <data key="d0">31955</data>
    </edge>
    <edge source="MYS" target="CHN">
      <data key="d0">92581</data>
    </edge>
    <edge source="MYS" target="HKG">
      <data key="d0">119106</data>
    </edge>
    <edge source="MYS" target="IDN">
      <data key="d0">17701914</data>
    </edge>
    <edge source="MYS" target="MDG">
      <data key="d0">41869</data>
    </edge>
    <edge source="MYS" target="PAK">
      <data key="d0">248878</data>
    </edge>
    <edge source="MYS" target="PHL">
      <data key="d0">199061</data>
    </edge>
    <edge source="MYS" target="SAU">
      <data key="d0">10001</data>
    </edge>
    <edge source="MYS" target="IND">
      <data key="d0">71015</data>
    </edge>
    <edge source="MYS" target="SGP">
      <data key="d0">1480441</data>
    </edge>
    <edge source="MYS" target="VNM">
      <data key="d0">2454491</data>
    </edge>
    <edge source="MYS" target="THA">
      <data key="d0">471907</data>
    </edge>
    <edge source="MYS" target="ARE">
      <data key="d0">30551</data>
    </edge>
    <edge source="MYS" target="UGA">
      <data key="d0">21294</data>
    </edge>
    <edge source="MYS" target="EGY">
      <data key="d0">10598</data>
    </edge>
    <edge source="MEX" target="ARG">
      <data key="d0">1127641</data>
    </edge>
    <edge source="MEX" target="AUS">
      <data key="d0">171115</data>
    </edge>
    <edge source="MEX" target="BRA">
      <data key="d0">44270</data>
    </edge>
    <edge source="MEX" target="CAN">
      <data key="d0">58414</data>
    </edge>
    <edge source="MEX" target="CHL">
      <data key="d0">381665</data>
    </edge>
    <edge source="MEX" target="CHN">
      <data key="d0">262220</data>
    </edge>
    <edge source="MEX" target="COL">
      <data key="d0">17522</data>
    </edge>
    <edge source="MEX" target="ECU">
      <data key="d0">33127</data>
    </edge>
    <edge source="MEX" target="DEU">
      <data key="d0">225201</data>
    </edge>
    <edge source="MEX" target="GTM">
      <data key="d0">642246</data>
    </edge>
    <edge source="MEX" target="HKG">
      <data key="d0">5324735</data>
    </edge>
    <edge source="MEX" target="JPN">
      <data key="d0">2302922</data>
    </edge>
    <edge source="MEX" target="JOR">
      <data key="d0">86508</data>
    </edge>
    <edge source="MEX" target="KOR">
      <data key="d0">530580</data>
    </edge>
    <edge source="MEX" target="NLD">
      <data key="d0">3341157</data>
    </edge>
    <edge source="MEX" target="PER">
      <data key="d0">186340</data>
    </edge>
    <edge source="MEX" target="PHL">
      <data key="d0">55395</data>
    </edge>
    <edge source="MEX" target="SAU">
      <data key="d0">19620</data>
    </edge>
    <edge source="MEX" target="SGP">
      <data key="d0">781138</data>
    </edge>
    <edge source="MEX" target="ZAF">
      <data key="d0">284145</data>
    </edge>
    <edge source="MEX" target="ESP">
      <data key="d0">265336</data>
    </edge>
    <edge source="MEX" target="EGY">
      <data key="d0">272175</data>
    </edge>
    <edge source="MEX" target="USA">
      <data key="d0">15081678</data>
    </edge>
    <edge source="MEX" target="URY">
      <data key="d0">59280</data>
    </edge>
    <edge source="NLD" target="ARG">
      <data key="d0">51625</data>
    </edge>
    <edge source="NLD" target="AUS">
      <data key="d0">195340</data>
    </edge>
    <edge source="NLD" target="AUT">
      <data key="d0">7958691</data>
    </edge>
    <edge source="NLD" target="BEL">
      <data key="d0">87766057</data>
    </edge>
    <edge source="NLD" target="BRA">
      <data key="d0">85112</data>
    </edge>
    <edge source="NLD" target="BGR">
      <data key="d0">484163</data>
    </edge>
    <edge source="NLD" target="BLR">
      <data key="d0">682293</data>
    </edge>
    <edge source="NLD" target="CAN">
      <data key="d0">512069</data>
    </edge>
    <edge source="NLD" target="CHN">
      <data key="d0">509278</data>
    </edge>
    <edge source="NLD" target="CRI">
      <data key="d0">23720</data>
    </edge>
    <edge source="NLD" target="HRV">
      <data key="d0">718570</data>
    </edge>
    <edge source="NLD" target="CZE">
      <data key="d0">3355654</data>
    </edge>
    <edge source="NLD" target="DNK">
      <data key="d0">10446480</data>
    </edge>
    <edge source="NLD" target="ECU">
      <data key="d0">287428</data>
    </edge>
    <edge source="NLD" target="EST">
      <data key="d0">940420</data>
    </edge>
    <edge source="NLD" target="FIN">
      <data key="d0">1218082</data>
    </edge>
    <edge source="NLD" target="FRA">
      <data key="d0">52858880</data>
    </edge>
    <edge source="NLD" target="DEU">
      <data key="d0">730038288</data>
    </edge>
    <edge source="NLD" target="GRC">
      <data key="d0">3835631</data>
    </edge>
    <edge source="NLD" target="HUN">
      <data key="d0">84785733</data>
    </edge>
    <edge source="NLD" target="IRL">
      <data key="d0">2059437</data>
    </edge>
    <edge source="NLD" target="ISR">
      <data key="d0">124180</data>
    </edge>
    <edge source="NLD" target="ITA">
      <data key="d0">5136035</data>
    </edge>
    <edge source="NLD" target="CIV">
      <data key="d0">11162</data>
    </edge>
    <edge source="NLD" target="JPN">
      <data key="d0">188363</data>
    </edge>
    <edge source="NLD" target="KOR">
      <data key="d0">53021</data>
    </edge>
    <edge source="NLD" target="LVA">
      <data key="d0">1818053</data>
    </edge>
    <edge source="NLD" target="LTU">
      <data key="d0">2120829</data>
    </edge>
    <edge source="NLD" target="MYS">
      <data key="d0">100460</data>
    </edge>
    <edge source="NLD" target="NZL">
      <data key="d0">83717</data>
    </edge>
    <edge source="NLD" target="NOR">
      <data key="d0">1935257</data>
    </edge>
    <edge source="NLD" target="POL">
      <data key="d0">14263972</data>
    </edge>
    <edge source="NLD" target="PRT">
      <data key="d0">1089716</data>
    </edge>
    <edge source="NLD" target="ROU">
      <data key="d0">697641</data>
    </edge>
    <edge source="NLD" target="RUS">
      <data key="d0">3867723</data>
    </edge>
    <edge source="NLD" target="SRB">
      <data key="d0">2104086</data>
    </edge>
    <edge source="NLD" target="IND">
      <data key="d0">216269</data>
    </edge>
    <edge source="NLD" target="SGP">
      <data key="d0">25115</data>
    </edge>
    <edge source="NLD" target="SVK">
      <data key="d0">1593413</data>
    </edge>
    <edge source="NLD" target="SVN">
      <data key="d0">390679</data>
    </edge>
    <edge source="NLD" target="ZAF">
      <data key="d0">394865</data>
    </edge>
    <edge source="NLD" target="ESP">
      <data key="d0">16665254</data>
    </edge>
    <edge source="NLD" target="SWE">
      <data key="d0">5616012</data>
    </edge>
    <edge source="NLD" target="CHE">
      <data key="d0">1244592</data>
    </edge>
    <edge source="NLD" target="THA">
      <data key="d0">13953</data>
    </edge>
    <edge source="NLD" target="ARE">
      <data key="d0">181387</data>
    </edge>
    <edge source="NLD" target="TUN">
      <data key="d0">23720</data>
    </edge>
    <edge source="NLD" target="TUR">
      <data key="d0">353006</data>
    </edge>
    <edge source="NLD" target="UKR">
      <data key="d0">438119</data>
    </edge>
    <edge source="NLD" target="MKD">
      <data key="d0">132552</data>
    </edge>
    <edge source="NLD" target="EGY">
      <data key="d0">58602</data>
    </edge>
    <edge source="NLD" target="GBR">
      <data key="d0">33350041</data>
    </edge>
    <edge source="NLD" target="USA">
      <data key="d0">1939443</data>
    </edge>
    <edge source="NLD" target="URY">
      <data key="d0">16743</data>
    </edge>
    <edge source="NZL" target="ARG">
      <data key="d0">47519</data>
    </edge>
    <edge source="NZL" target="AUS">
      <data key="d0">869023</data>
    </edge>
    <edge source="NZL" target="CHL">
      <data key="d0">22439</data>
    </edge>
    <edge source="NZL" target="CHN">
      <data key="d0">107779</data>
    </edge>
    <edge source="NZL" target="DEU">
      <data key="d0">241509</data>
    </edge>
    <edge source="NZL" target="HKG">
      <data key="d0">17053</data>
    </edge>
    <edge source="NZL" target="JPN">
      <data key="d0">270415</data>
    </edge>
    <edge source="NZL" target="MYS">
      <data key="d0">57429</data>
    </edge>
    <edge source="NZL" target="NLD">
      <data key="d0">15233</data>
    </edge>
    <edge source="NZL" target="PAK">
      <data key="d0">55797</data>
    </edge>
    <edge source="NZL" target="PHL">
      <data key="d0">22975</data>
    </edge>
    <edge source="NZL" target="VNM">
      <data key="d0">194945</data>
    </edge>
    <edge source="NZL" target="THA">
      <data key="d0">215215</data>
    </edge>
    <edge source="NZL" target="GBR">
      <data key="d0">364301</data>
    </edge>
    <edge source="NZL" target="USA">
      <data key="d0">211288</data>
    </edge>
    <edge source="NIC" target="AUS">
      <data key="d0">3328727</data>
    </edge>
    <edge source="NIC" target="BEL">
      <data key="d0">67922</data>
    </edge>
    <edge source="NIC" target="CAN">
      <data key="d0">419729</data>
    </edge>
    <edge source="NIC" target="COL">
      <data key="d0">3468450</data>
    </edge>
    <edge source="NIC" target="CRI">
      <data key="d0">2660519</data>
    </edge>
    <edge source="NIC" target="SLV">
      <data key="d0">3821826</data>
    </edge>
    <edge source="NIC" target="FRA">
      <data key="d0">58424</data>
    </edge>
    <edge source="NIC" target="DEU">
      <data key="d0">141793</data>
    </edge>
    <edge source="NIC" target="GTM">
      <data key="d0">3064244</data>
    </edge>
    <edge source="NIC" target="HND">
      <data key="d0">1024637</data>
    </edge>
    <edge source="NIC" target="HKG">
      <data key="d0">103470</data>
    </edge>
    <edge source="NIC" target="JPN">
      <data key="d0">1712088</data>
    </edge>
    <edge source="NIC" target="MEX">
      <data key="d0">35702883</data>
    </edge>
    <edge source="NIC" target="NLD">
      <data key="d0">129560</data>
    </edge>
    <edge source="NIC" target="PAN">
      <data key="d0">752835</data>
    </edge>
    <edge source="NIC" target="RUS">
      <data key="d0">3475711</data>
    </edge>
    <edge source="NIC" target="ARE">
      <data key="d0">130971</data>
    </edge>
    <edge source="NIC" target="UKR">
      <data key="d0">19303</data>
    </edge>
    <edge source="NIC" target="GBR">
      <data key="d0">13502179</data>
    </edge>
    <edge source="NIC" target="USA">
      <data key="d0">340152</data>
    </edge>
    <edge source="NOR" target="BEL">
      <data key="d0">11973</data>
    </edge>
    <edge source="NOR" target="DNK">
      <data key="d0">11959</data>
    </edge>
    <edge source="NOR" target="DEU">
      <data key="d0">12337</data>
    </edge>
    <edge source="NOR" target="SWE">
      <data key="d0">22845</data>
    </edge>
    <edge source="NOR" target="USA">
      <data key="d0">22172</data>
    </edge>
    <edge source="PAK" target="BGR">
      <data key="d0">30975</data>
    </edge>
    <edge source="PAK" target="LKA">
      <data key="d0">248600</data>
    </edge>
    <edge source="PAK" target="CHN">
      <data key="d0">3575647</data>
    </edge>
    <edge source="PAK" target="DEU">
      <data key="d0">82247</data>
    </edge>
    <edge source="PAK" target="IDN">
      <data key="d0">55375</data>
    </edge>
    <edge source="PAK" target="ITA">
      <data key="d0">144980</data>
    </edge>
    <edge source="PAK" target="JPN">
      <data key="d0">473782</data>
    </edge>
    <edge source="PAK" target="KOR">
      <data key="d0">5786050</data>
    </edge>
    <edge source="PAK" target="MYS">
      <data key="d0">495196</data>
    </edge>
    <edge source="PAK" target="NLD">
      <data key="d0">852066</data>
    </edge>
    <edge source="PAK" target="POL">
      <data key="d0">1225722</data>
    </edge>
    <edge source="PAK" target="ROU">
      <data key="d0">53908</data>
    </edge>
    <edge source="PAK" target="RUS">
      <data key="d0">694910</data>
    </edge>
    <edge source="PAK" target="SAU">
      <data key="d0">480263</data>
    </edge>
    <edge source="PAK" target="IND">
      <data key="d0">4430049</data>
    </edge>
    <edge source="PAK" target="SGP">
      <data key="d0">1019069</data>
    </edge>
    <edge source="PAK" target="VNM">
      <data key="d0">466021</data>
    </edge>
    <edge source="PAK" target="ESP">
      <data key="d0">19868</data>
    </edge>
    <edge source="PAK" target="SWE">
      <data key="d0">10541</data>
    </edge>
    <edge source="PAK" target="THA">
      <data key="d0">41062</data>
    </edge>
    <edge source="PAK" target="ARE">
      <data key="d0">2828116</data>
    </edge>
    <edge source="PAK" target="TUR">
      <data key="d0">10341514</data>
    </edge>
    <edge source="PAK" target="USA">
      <data key="d0">139271</data>
    </edge>
    <edge source="PAN" target="CRI">
      <data key="d0">2373678</data>
    </edge>
    <edge source="PRY" target="DZA">
      <data key="d0">97280</data>
    </edge>
    <edge source="PRY" target="ARG">
      <data key="d0">133648187</data>
    </edge>
    <edge source="PRY" target="BOL">
      <data key="d0">127680</data>
    </edge>
    <edge source="PRY" target="BRA">
      <data key="d0">64129728</data>
    </edge>
    <edge source="PRY" target="CHL">
      <data key="d0">222610</data>
    </edge>
    <edge source="PRY" target="CHN">
      <data key="d0">2935261</data>
    </edge>
    <edge source="PRY" target="FRA">
      <data key="d0">12002302</data>
    </edge>
    <edge source="PRY" target="DEU">
      <data key="d0">94132915</data>
    </edge>
    <edge source="PRY" target="GRC">
      <data key="d0">42885027</data>
    </edge>
    <edge source="PRY" target="GTM">
      <data key="d0">106400</data>
    </edge>
    <edge source="PRY" target="ISR">
      <data key="d0">43834777</data>
    </edge>
    <edge source="PRY" target="ITA">
      <data key="d0">79370738</data>
    </edge>
    <edge source="PRY" target="JPN">
      <data key="d0">43718130</data>
    </edge>
    <edge source="PRY" target="JOR">
      <data key="d0">505214</data>
    </edge>
    <edge source="PRY" target="KOR">
      <data key="d0">2315291</data>
    </edge>
    <edge source="PRY" target="MEX">
      <data key="d0">3153223</data>
    </edge>
    <edge source="PRY" target="MAR">
      <data key="d0">16197474</data>
    </edge>
    <edge source="PRY" target="NLD">
      <data key="d0">61503403</data>
    </edge>
    <edge source="PRY" target="PER">
      <data key="d0">3523501</data>
    </edge>
    <edge source="PRY" target="POL">
      <data key="d0">2300228</data>
    </edge>
    <edge source="PRY" target="RUS">
      <data key="d0">123988175</data>
    </edge>
    <edge source="PRY" target="SAU">
      <data key="d0">8089968</data>
    </edge>
    <edge source="PRY" target="SGP">
      <data key="d0">618558</data>
    </edge>
    <edge source="PRY" target="VNM">
      <data key="d0">277011</data>
    </edge>
    <edge source="PRY" target="ESP">
      <data key="d0">28260249</data>
    </edge>
    <edge source="PRY" target="SWE">
      <data key="d0">160925</data>
    </edge>
    <edge source="PRY" target="CHE">
      <data key="d0">348096</data>
    </edge>
    <edge source="PRY" target="ARE">
      <data key="d0">13148688</data>
    </edge>
    <edge source="PRY" target="TUR">
      <data key="d0">60257089</data>
    </edge>
    <edge source="PRY" target="UKR">
      <data key="d0">255801</data>
    </edge>
    <edge source="PRY" target="USA">
      <data key="d0">1104475</data>
    </edge>
    <edge source="PRY" target="URY">
      <data key="d0">24801429</data>
    </edge>
    <edge source="PER" target="BRA">
      <data key="d0">107840</data>
    </edge>
    <edge source="PER" target="CAN">
      <data key="d0">40963</data>
    </edge>
    <edge source="PER" target="CRI">
      <data key="d0">55879</data>
    </edge>
    <edge source="PER" target="ECU">
      <data key="d0">34050</data>
    </edge>
    <edge source="PER" target="NLD">
      <data key="d0">108179</data>
    </edge>
    <edge source="PER" target="PAN">
      <data key="d0">44240</data>
    </edge>
    <edge source="PER" target="USA">
      <data key="d0">638505</data>
    </edge>
    <edge source="PHL" target="KOR">
      <data key="d0">59795</data>
    </edge>
    <edge source="POL" target="AUT">
      <data key="d0">150006</data>
    </edge>
    <edge source="POL" target="BEL">
      <data key="d0">375809</data>
    </edge>
    <edge source="POL" target="BGR">
      <data key="d0">129774</data>
    </edge>
    <edge source="POL" target="BLR">
      <data key="d0">485124</data>
    </edge>
    <edge source="POL" target="CHN">
      <data key="d0">19882</data>
    </edge>
    <edge source="POL" target="CZE">
      <data key="d0">2177601</data>
    </edge>
    <edge source="POL" target="DNK">
      <data key="d0">189828</data>
    </edge>
    <edge source="POL" target="FIN">
      <data key="d0">2895331</data>
    </edge>
    <edge source="POL" target="FRA">
      <data key="d0">2255102</data>
    </edge>
    <edge source="POL" target="DEU">
      <data key="d0">116749112</data>
    </edge>
    <edge source="POL" target="HUN">
      <data key="d0">184104</data>
    </edge>
    <edge source="POL" target="IRL">
      <data key="d0">125933</data>
    </edge>
    <edge source="POL" target="JPN">
      <data key="d0">169741</data>
    </edge>
    <edge source="POL" target="KAZ">
      <data key="d0">20263</data>
    </edge>
    <edge source="POL" target="LVA">
      <data key="d0">170871</data>
    </edge>
    <edge source="POL" target="LTU">
      <data key="d0">236364</data>
    </edge>
    <edge source="POL" target="MDA">
      <data key="d0">15487</data>
    </edge>
    <edge source="POL" target="NLD">
      <data key="d0">2785058</data>
    </edge>
    <edge source="POL" target="NOR">
      <data key="d0">794164</data>
    </edge>
    <edge source="POL" target="ROU">
      <data key="d0">397278</data>
    </edge>
    <edge source="POL" target="RUS">
      <data key="d0">187440</data>
    </edge>
    <edge source="POL" target="SVK">
      <data key="d0">1828259</data>
    </edge>
    <edge source="POL" target="ESP">
      <data key="d0">60145</data>
    </edge>
    <edge source="POL" target="SWE">
      <data key="d0">1456590</data>
    </edge>
    <edge source="POL" target="UKR">
      <data key="d0">1108167</data>
    </edge>
    <edge source="POL" target="GBR">
      <data key="d0">350485</data>
    </edge>
    <edge source="POL" target="USA">
      <data key="d0">59369</data>
    </edge>
    <edge source="PRT" target="CAN">
      <data key="d0">13612</data>
    </edge>
    <edge source="PRT" target="FRA">
      <data key="d0">68813</data>
    </edge>
    <edge source="PRT" target="ISR">
      <data key="d0">23957</data>
    </edge>
    <edge source="PRT" target="ESP">
      <data key="d0">24102833</data>
    </edge>
    <edge source="PRT" target="GBR">
      <data key="d0">1360751</data>
    </edge>
    <edge source="ROU" target="AUT">
      <data key="d0">1930772</data>
    </edge>
    <edge source="ROU" target="BEL">
      <data key="d0">68344847</data>
    </edge>
    <edge source="ROU" target="BGR">
      <data key="d0">16154215</data>
    </edge>
    <edge source="ROU" target="HRV">
      <data key="d0">64367</data>
    </edge>
    <edge source="ROU" target="CZE">
      <data key="d0">81074</data>
    </edge>
    <edge source="ROU" target="DNK">
      <data key="d0">7758925</data>
    </edge>
    <edge source="ROU" target="FIN">
      <data key="d0">468135</data>
    </edge>
    <edge source="ROU" target="FRA">
      <data key="d0">68569720</data>
    </edge>
    <edge source="ROU" target="DEU">
      <data key="d0">37226907</data>
    </edge>
    <edge source="ROU" target="GRC">
      <data key="d0">2508414</data>
    </edge>
    <edge source="ROU" target="HUN">
      <data key="d0">12239315</data>
    </edge>
    <edge source="ROU" target="ISR">
      <data key="d0">7656975</data>
    </edge>
    <edge source="ROU" target="ITA">
      <data key="d0">34052678</data>
    </edge>
    <edge source="ROU" target="KAZ">
      <data key="d0">669395</data>
    </edge>
    <edge source="ROU" target="MDA">
      <data key="d0">319126</data>
    </edge>
    <edge source="ROU" target="NLD">
      <data key="d0">108641558</data>
    </edge>
    <edge source="ROU" target="PAK">
      <data key="d0">38813518</data>
    </edge>
    <edge source="ROU" target="POL">
      <data key="d0">188254</data>
    </edge>
    <edge source="ROU" target="PRT">
      <data key="d0">40444430</data>
    </edge>
    <edge source="ROU" target="RUS">
      <data key="d0">4731482</data>
    </edge>
    <edge source="ROU" target="SRB">
      <data key="d0">543106</data>
    </edge>
    <edge source="ROU" target="SVK">
      <data key="d0">321419</data>
    </edge>
    <edge source="ROU" target="SVN">
      <data key="d0">1004322</data>
    </edge>
    <edge source="ROU" target="ZAF">
      <data key="d0">6672604</data>
    </edge>
    <edge source="ROU" target="ESP">
      <data key="d0">27900450</data>
    </edge>
    <edge source="ROU" target="TUR">
      <data key="d0">39763644</data>
    </edge>
    <edge source="ROU" target="UKR">
      <data key="d0">845628</data>
    </edge>
    <edge source="ROU" target="GBR">
      <data key="d0">1420683</data>
    </edge>
    <edge source="ROU" target="USA">
      <data key="d0">44330</data>
    </edge>
    <edge source="RUS" target="AZE">
      <data key="d0">980270</data>
    </edge>
    <edge source="RUS" target="AUT">
      <data key="d0">5960868</data>
    </edge>
    <edge source="RUS" target="ARM">
      <data key="d0">1508728</data>
    </edge>
    <edge source="RUS" target="BEL">
      <data key="d0">30797694</data>
    </edge>
    <edge source="RUS" target="CHN">
      <data key="d0">914441</data>
    </edge>
    <edge source="RUS" target="CZE">
      <data key="d0">297303</data>
    </edge>
    <edge source="RUS" target="DNK">
      <data key="d0">6465928</data>
    </edge>
    <edge source="RUS" target="FIN">
      <data key="d0">1325080</data>
    </edge>
    <edge source="RUS" target="DEU">
      <data key="d0">8096501</data>
    </edge>
    <edge source="RUS" target="GRC">
      <data key="d0">5726934</data>
    </edge>
    <edge source="RUS" target="ITA">
      <data key="d0">5398162</data>
    </edge>
    <edge source="RUS" target="KAZ">
      <data key="d0">12526557</data>
    </edge>
    <edge source="RUS" target="KOR">
      <data key="d0">179222</data>
    </edge>
    <edge source="RUS" target="KGZ">
      <data key="d0">1095089</data>
    </edge>
    <edge source="RUS" target="LBN">
      <data key="d0">18700</data>
    </edge>
    <edge source="RUS" target="LVA">
      <data key="d0">345906</data>
    </edge>
    <edge source="RUS" target="LTU">
      <data key="d0">204810</data>
    </edge>
    <edge source="RUS" target="MDA">
      <data key="d0">41978</data>
    </edge>
    <edge source="RUS" target="NLD">
      <data key="d0">10189784</data>
    </edge>
    <edge source="RUS" target="POL">
      <data key="d0">239158</data>
    </edge>
    <edge source="RUS" target="ROU">
      <data key="d0">170176</data>
    </edge>
    <edge source="RUS" target="IND">
      <data key="d0">1263858</data>
    </edge>
    <edge source="RUS" target="ZAF">
      <data key="d0">8547510</data>
    </edge>
    <edge source="RUS" target="CHE">
      <data key="d0">201063</data>
    </edge>
    <edge source="RUS" target="TUR">
      <data key="d0">619860</data>
    </edge>
    <edge source="RUS" target="UKR">
      <data key="d0">234183</data>
    </edge>
    <edge source="RUS" target="EGY">
      <data key="d0">1471268</data>
    </edge>
    <edge source="RUS" target="GBR">
      <data key="d0">1031099</data>
    </edge>
    <edge source="RUS" target="USA">
      <data key="d0">29953</data>
    </edge>
    <edge source="SAU" target="ARE">
      <data key="d0">36270</data>
    </edge>
    <edge source="SRB" target="ALB">
      <data key="d0">10424</data>
    </edge>
    <edge source="SRB" target="AUT">
      <data key="d0">439103</data>
    </edge>
    <edge source="SRB" target="BGR">
      <data key="d0">304294</data>
    </edge>
    <edge source="SRB" target="BLR">
      <data key="d0">14027</data>
    </edge>
    <edge source="SRB" target="CHN">
      <data key="d0">12051</data>
    </edge>
    <edge source="SRB" target="HRV">
      <data key="d0">564217</data>
    </edge>
    <edge source="SRB" target="CZE">
      <data key="d0">638456</data>
    </edge>
    <edge source="SRB" target="DNK">
      <data key="d0">797006</data>
    </edge>
    <edge source="SRB" target="FRA">
      <data key="d0">349096</data>
    </edge>
    <edge source="SRB" target="DEU">
      <data key="d0">4672674</data>
    </edge>
    <edge source="SRB" target="GRC">
      <data key="d0">395549</data>
    </edge>
    <edge source="SRB" target="HUN">
      <data key="d0">2737432</data>
    </edge>
    <edge source="SRB" target="ISR">
      <data key="d0">309924</data>
    </edge>
    <edge source="SRB" target="ITA">
      <data key="d0">488846</data>
    </edge>
    <edge source="SRB" target="MDA">
      <data key="d0">158132</data>
    </edge>
    <edge source="SRB" target="NLD">
      <data key="d0">165098</data>
    </edge>
    <edge source="SRB" target="POL">
      <data key="d0">938701</data>
    </edge>
    <edge source="SRB" target="ROU">
      <data key="d0">671057</data>
    </edge>
    <edge source="SRB" target="RUS">
      <data key="d0">2211010</data>
    </edge>
    <edge source="SRB" target="SVK">
      <data key="d0">347335</data>
    </edge>
    <edge source="SRB" target="SVN">
      <data key="d0">167570</data>
    </edge>
    <edge source="SRB" target="ESP">
      <data key="d0">166176</data>
    </edge>
    <edge source="SRB" target="UKR">
      <data key="d0">2209164</data>
    </edge>
    <edge source="SRB" target="MKD">
      <data key="d0">503720</data>
    </edge>
    <edge source="IND" target="DZA">
      <data key="d0">957563</data>
    </edge>
    <edge source="IND" target="AZE">
      <data key="d0">94233</data>
    </edge>
    <edge source="IND" target="ARG">
      <data key="d0">423133</data>
    </edge>
    <edge source="IND" target="AUS">
      <data key="d0">7994610</data>
    </edge>
    <edge source="IND" target="BEL">
      <data key="d0">6793898</data>
    </edge>
    <edge source="IND" target="BRA">
      <data key="d0">3548616</data>
    </edge>
    <edge source="IND" target="BGR">
      <data key="d0">549246</data>
    </edge>
    <edge source="IND" target="CAN">
      <data key="d0">6462082</data>
    </edge>
    <edge source="IND" target="LKA">
      <data key="d0">4713706</data>
    </edge>
    <edge source="IND" target="CHL">
      <data key="d0">66006</data>
    </edge>
    <edge source="IND" target="CHN">
      <data key="d0">15477415</data>
    </edge>
    <edge source="IND" target="COL">
      <data key="d0">69798</data>
    </edge>
    <edge source="IND" target="CRI">
      <data key="d0">37772</data>
    </edge>
    <edge source="IND" target="HRV">
      <data key="d0">1371152</data>
    </edge>
    <edge source="IND" target="DNK">
      <data key="d0">152053</data>
    </edge>
    <edge source="IND" target="ECU">
      <data key="d0">234127</data>
    </edge>
    <edge source="IND" target="EST">
      <data key="d0">108585</data>
    </edge>
    <edge source="IND" target="FIN">
      <data key="d0">146161</data>
    </edge>
    <edge source="IND" target="FRA">
      <data key="d0">2956575</data>
    </edge>
    <edge source="IND" target="GEO">
      <data key="d0">24759</data>
    </edge>
    <edge source="IND" target="DEU">
      <data key="d0">14790134</data>
    </edge>
    <edge source="IND" target="GRC">
      <data key="d0">12843155</data>
    </edge>
    <edge source="IND" target="GTM">
      <data key="d0">1520532</data>
    </edge>
    <edge source="IND" target="HKG">
      <data key="d0">1024548</data>
    </edge>
    <edge source="IND" target="HUN">
      <data key="d0">484900</data>
    </edge>
    <edge source="IND" target="IDN">
      <data key="d0">100229240</data>
    </edge>
    <edge source="IND" target="IRL">
      <data key="d0">443305</data>
    </edge>
    <edge source="IND" target="ISR">
      <data key="d0">7810019</data>
    </edge>
    <edge source="IND" target="ITA">
      <data key="d0">6525806</data>
    </edge>
    <edge source="IND" target="CIV">
      <data key="d0">252317</data>
    </edge>
    <edge source="IND" target="JPN">
      <data key="d0">6337662</data>
    </edge>
    <edge source="IND" target="JOR">
      <data key="d0">1638833</data>
    </edge>
    <edge source="IND" target="KOR">
      <data key="d0">21080320</data>
    </edge>
    <edge source="IND" target="LBN">
      <data key="d0">2403040</data>
    </edge>
    <edge source="IND" target="LVA">
      <data key="d0">775234</data>
    </edge>
    <edge source="IND" target="LTU">
      <data key="d0">523329</data>
    </edge>
    <edge source="IND" target="MYS">
      <data key="d0">42350286</data>
    </edge>
    <edge source="IND" target="MUS">
      <data key="d0">462447</data>
    </edge>
    <edge source="IND" target="MEX">
      <data key="d0">8066526</data>
    </edge>
    <edge source="IND" target="MAR">
      <data key="d0">269030</data>
    </edge>
    <edge source="IND" target="OMN">
      <data key="d0">164257</data>
    </edge>
    <edge source="IND" target="NLD">
      <data key="d0">16509080</data>
    </edge>
    <edge source="IND" target="NZL">
      <data key="d0">803248</data>
    </edge>
    <edge source="IND" target="NOR">
      <data key="d0">721130</data>
    </edge>
    <edge source="IND" target="PAK">
      <data key="d0">11453566</data>
    </edge>
    <edge source="IND" target="PHL">
      <data key="d0">36727814</data>
    </edge>
    <edge source="IND" target="POL">
      <data key="d0">5821724</data>
    </edge>
    <edge source="IND" target="PRT">
      <data key="d0">391678</data>
    </edge>
    <edge source="IND" target="ROU">
      <data key="d0">1537518</data>
    </edge>
    <edge source="IND" target="RUS">
      <data key="d0">1574747</data>
    </edge>
    <edge source="IND" target="SAU">
      <data key="d0">6255909</data>
    </edge>
    <edge source="IND" target="SEN">
      <data key="d0">156389</data>
    </edge>
    <edge source="IND" target="SGP">
      <data key="d0">6880233</data>
    </edge>
    <edge source="IND" target="VNM">
      <data key="d0">16631745</data>
    </edge>
    <edge source="IND" target="SVN">
      <data key="d0">485138</data>
    </edge>
    <edge source="IND" target="ZAF">
      <data key="d0">2178916</data>
    </edge>
    <edge source="IND" target="ESP">
      <data key="d0">2839514</data>
    </edge>
    <edge source="IND" target="SWE">
      <data key="d0">467318</data>
    </edge>
    <edge source="IND" target="THA">
      <data key="d0">8170517</data>
    </edge>
    <edge source="IND" target="ARE">
      <data key="d0">16052209</data>
    </edge>
    <edge source="IND" target="TUR">
      <data key="d0">9805904</data>
    </edge>
    <edge source="IND" target="UKR">
      <data key="d0">4618495</data>
    </edge>
    <edge source="IND" target="EGY">
      <data key="d0">6087248</data>
    </edge>
    <edge source="IND" target="GBR">
      <data key="d0">10892918</data>
    </edge>
    <edge source="IND" target="USA">
      <data key="d0">35267860</data>
    </edge>
    <edge source="IND" target="URY">
      <data key="d0">76706</data>
    </edge>
    <edge source="SGP" target="AUS">
      <data key="d0">10415</data>
    </edge>
    <edge source="SGP" target="CHN">
      <data key="d0">92995</data>
    </edge>
    <edge source="SGP" target="HKG">
      <data key="d0">35692</data>
    </edge>
    <edge source="SGP" target="IDN">
      <data key="d0">417260</data>
    </edge>
    <edge source="SGP" target="MYS">
      <data key="d0">1253810</data>
    </edge>
    <edge source="SGP" target="MUS">
      <data key="d0">20950</data>
    </edge>
    <edge source="SGP" target="PAN">
      <data key="d0">30265</data>
    </edge>
    <edge source="SGP" target="VNM">
      <data key="d0">85871</data>
    </edge>
    <edge source="SGP" target="USA">
      <data key="d0">11574</data>
    </edge>
    <edge source="VNM" target="DZA">
      <data key="d0">140856</data>
    </edge>
    <edge source="VNM" target="ARG">
      <data key="d0">86955</data>
    </edge>
    <edge source="VNM" target="ARM">
      <data key="d0">10380</data>
    </edge>
    <edge source="VNM" target="BRA">
      <data key="d0">184500</data>
    </edge>
    <edge source="VNM" target="BGR">
      <data key="d0">21180</data>
    </edge>
    <edge source="VNM" target="KHM">
      <data key="d0">15198</data>
    </edge>
    <edge source="VNM" target="CAN">
      <data key="d0">35089</data>
    </edge>
    <edge source="VNM" target="LKA">
      <data key="d0">173625</data>
    </edge>
    <edge source="VNM" target="CHL">
      <data key="d0">25825</data>
    </edge>
    <edge source="VNM" target="CHN">
      <data key="d0">3907767</data>
    </edge>
    <edge source="VNM" target="CRI">
      <data key="d0">131430</data>
    </edge>
    <edge source="VNM" target="HRV">
      <data key="d0">73250</data>
    </edge>
    <edge source="VNM" target="CZE">
      <data key="d0">294508</data>
    </edge>
    <edge source="VNM" target="FRA">
      <data key="d0">239907</data>
    </edge>
    <edge source="VNM" target="GEO">
      <data key="d0">19396</data>
    </edge>
    <edge source="VNM" target="DEU">
      <data key="d0">237031</data>
    </edge>
    <edge source="VNM" target="GRC">
      <data key="d0">12480</data>
    </edge>
    <edge source="VNM" target="HKG">
      <data key="d0">318403</data>
    </edge>
    <edge source="VNM" target="IDN">
      <data key="d0">7323619</data>
    </edge>
    <edge source="VNM" target="ISR">
      <data key="d0">10994</data>
    </edge>
    <edge source="VNM" target="ITA">
      <data key="d0">94988</data>
    </edge>
    <edge source="VNM" target="JPN">
      <data key="d0">615493</data>
    </edge>
    <edge source="VNM" target="KAZ">
      <data key="d0">52260</data>
    </edge>
    <edge source="VNM" target="JOR">
      <data key="d0">276312</data>
    </edge>
    <edge source="VNM" target="KOR">
      <data key="d0">504834</data>
    </edge>
    <edge source="VNM" target="LBN">
      <data key="d0">146123</data>
    </edge>
    <edge source="VNM" target="LVA">
      <data key="d0">30270</data>
    </edge>
    <edge source="VNM" target="LTU">
      <data key="d0">145850</data>
    </edge>
    <edge source="VNM" target="MYS">
      <data key="d0">1796976</data>
    </edge>
    <edge source="VNM" target="MAR">
      <data key="d0">337070</data>
    </edge>
    <edge source="VNM" target="NLD">
      <data key="d0">42375</data>
    </edge>
    <edge source="VNM" target="PAK">
      <data key="d0">71114</data>
    </edge>
    <edge source="VNM" target="PHL">
      <data key="d0">64600</data>
    </edge>
    <edge source="VNM" target="POL">
      <data key="d0">30163</data>
    </edge>
    <edge source="VNM" target="PRT">
      <data key="d0">21625</data>
    </edge>
    <edge source="VNM" target="ROU">
      <data key="d0">24310</data>
    </edge>
    <edge source="VNM" target="RUS">
      <data key="d0">288421</data>
    </edge>
    <edge source="VNM" target="SAU">
      <data key="d0">698774</data>
    </edge>
    <edge source="VNM" target="SRB">
      <data key="d0">85000</data>
    </edge>
    <edge source="VNM" target="IND">
      <data key="d0">11760</data>
    </edge>
    <edge source="VNM" target="SGP">
      <data key="d0">537282</data>
    </edge>
    <edge source="VNM" target="SVN">
      <data key="d0">62750</data>
    </edge>
    <edge source="VNM" target="ZAF">
      <data key="d0">1019413</data>
    </edge>
    <edge source="VNM" target="ESP">
      <data key="d0">69030</data>
    </edge>
    <edge source="VNM" target="SWE">
      <data key="d0">14641</data>
    </edge>
    <edge source="VNM" target="THA">
      <data key="d0">6725620</data>
    </edge>
    <edge source="VNM" target="ARE">
      <data key="d0">1116953</data>
    </edge>
    <edge source="VNM" target="TUN">
      <data key="d0">10320</data>
    </edge>
    <edge source="VNM" target="TUR">
      <data key="d0">241597</data>
    </edge>
    <edge source="VNM" target="UKR">
      <data key="d0">132634</data>
    </edge>
    <edge source="VNM" target="EGY">
      <data key="d0">4220755</data>
    </edge>
    <edge source="VNM" target="GBR">
      <data key="d0">21151</data>
    </edge>
    <edge source="VNM" target="USA">
      <data key="d0">33659</data>
    </edge>
    <edge source="VNM" target="URY">
      <data key="d0">43444</data>
    </edge>
    <edge source="SVN" target="AUT">
      <data key="d0">1742450</data>
    </edge>
    <edge source="SVN" target="HRV">
      <data key="d0">590728</data>
    </edge>
    <edge source="SVN" target="HKG">
      <data key="d0">63526</data>
    </edge>
    <edge source="SVN" target="ITA">
      <data key="d0">1490500</data>
    </edge>
    <edge source="SVN" target="SRB">
      <data key="d0">49379</data>
    </edge>
    <edge source="ZAF" target="ARG">
      <data key="d0">374951</data>
    </edge>
    <edge source="ZAF" target="AUS">
      <data key="d0">67403</data>
    </edge>
    <edge source="ZAF" target="BEL">
      <data key="d0">113680</data>
    </edge>
    <edge source="ZAF" target="BDI">
      <data key="d0">96032</data>
    </edge>
    <edge source="ZAF" target="KHM">
      <data key="d0">436250</data>
    </edge>
    <edge source="ZAF" target="CMR">
      <data key="d0">736061</data>
    </edge>
    <edge source="ZAF" target="LKA">
      <data key="d0">390184</data>
    </edge>
    <edge source="ZAF" target="CHN">
      <data key="d0">451720</data>
    </edge>
    <edge source="ZAF" target="COL">
      <data key="d0">108805</data>
    </edge>
    <edge source="ZAF" target="BEN">
      <data key="d0">1978915</data>
    </edge>
    <edge source="ZAF" target="ETH">
      <data key="d0">1737991</data>
    </edge>
    <edge source="ZAF" target="FIN">
      <data key="d0">141663</data>
    </edge>
    <edge source="ZAF" target="FRA">
      <data key="d0">81151</data>
    </edge>
    <edge source="ZAF" target="GMB">
      <data key="d0">15227</data>
    </edge>
    <edge source="ZAF" target="DEU">
      <data key="d0">404660</data>
    </edge>
    <edge source="ZAF" target="GHA">
      <data key="d0">458493</data>
    </edge>
    <edge source="ZAF" target="IDN">
      <data key="d0">20094755</data>
    </edge>
    <edge source="ZAF" target="CIV">
      <data key="d0">109045</data>
    </edge>
    <edge source="ZAF" target="JPN">
      <data key="d0">5350445</data>
    </edge>
    <edge source="ZAF" target="KGZ">
      <data key="d0">102390</data>
    </edge>
    <edge source="ZAF" target="MDG">
      <data key="d0">254403</data>
    </edge>
    <edge source="ZAF" target="MWI">
      <data key="d0">1919897</data>
    </edge>
    <edge source="ZAF" target="MYS">
      <data key="d0">14656</data>
    </edge>
    <edge source="ZAF" target="MRT">
      <data key="d0">255882</data>
    </edge>
    <edge source="ZAF" target="MUS">
      <data key="d0">87449</data>
    </edge>
    <edge source="ZAF" target="MOZ">
      <data key="d0">1168111</data>
    </edge>
    <edge source="ZAF" target="NLD">
      <data key="d0">4092805</data>
    </edge>
    <edge source="ZAF" target="NZL">
      <data key="d0">213653</data>
    </edge>
    <edge source="ZAF" target="NIC">
      <data key="d0">395360</data>
    </edge>
    <edge source="ZAF" target="NER">
      <data key="d0">316274</data>
    </edge>
    <edge source="ZAF" target="NOR">
      <data key="d0">442765</data>
    </edge>
    <edge source="ZAF" target="PHL">
      <data key="d0">281955</data>
    </edge>
    <edge source="ZAF" target="SAU">
      <data key="d0">14913450</data>
    </edge>
    <edge source="ZAF" target="SEN">
      <data key="d0">119174</data>
    </edge>
    <edge source="ZAF" target="SGP">
      <data key="d0">134830</data>
    </edge>
    <edge source="ZAF" target="SVN">
      <data key="d0">68913</data>
    </edge>
    <edge source="ZAF" target="ZWE">
      <data key="d0">5047223</data>
    </edge>
    <edge source="ZAF" target="ESP">
      <data key="d0">152499</data>
    </edge>
    <edge source="ZAF" target="THA">
      <data key="d0">2214108</data>
    </edge>
    <edge source="ZAF" target="TGO">
      <data key="d0">225038</data>
    </edge>
    <edge source="ZAF" target="ARE">
      <data key="d0">27791349</data>
    </edge>
    <edge source="ZAF" target="UGA">
      <data key="d0">736015</data>
    </edge>
    <edge source="ZAF" target="GBR">
      <data key="d0">120559</data>
    </edge>
    <edge source="ZAF" target="TZA">
      <data key="d0">992795</data>
    </edge>
    <edge source="ZAF" target="USA">
      <data key="d0">276185</data>
    </edge>
    <edge source="ZAF" target="BFA">
      <data key="d0">798376</data>
    </edge>
    <edge source="ESP" target="DZA">
      <data key="d0">943565</data>
    </edge>
    <edge source="ESP" target="AUS">
      <data key="d0">171985</data>
    </edge>
    <edge source="ESP" target="BEL">
      <data key="d0">54705</data>
    </edge>
    <edge source="ESP" target="BRA">
      <data key="d0">1160521</data>
    </edge>
    <edge source="ESP" target="CHL">
      <data key="d0">18351</data>
    </edge>
    <edge source="ESP" target="CHN">
      <data key="d0">69327</data>
    </edge>
    <edge source="ESP" target="HRV">
      <data key="d0">163310</data>
    </edge>
    <edge source="ESP" target="DNK">
      <data key="d0">255380</data>
    </edge>
    <edge source="ESP" target="FRA">
      <data key="d0">15608610</data>
    </edge>
    <edge source="ESP" target="DEU">
      <data key="d0">210274</data>
    </edge>
    <edge source="ESP" target="GRC">
      <data key="d0">885175</data>
    </edge>
    <edge source="ESP" target="HKG">
      <data key="d0">20584</data>
    </edge>
    <edge source="ESP" target="HUN">
      <data key="d0">1089602</data>
    </edge>
    <edge source="ESP" target="ISR">
      <data key="d0">260043</data>
    </edge>
    <edge source="ESP" target="ITA">
      <data key="d0">929005</data>
    </edge>
    <edge source="ESP" target="JPN">
      <data key="d0">45571</data>
    </edge>
    <edge source="ESP" target="JOR">
      <data key="d0">11800</data>
    </edge>
    <edge source="ESP" target="MDA">
      <data key="d0">231246</data>
    </edge>
    <edge source="ESP" target="MAR">
      <data key="d0">7196408</data>
    </edge>
    <edge source="ESP" target="NLD">
      <data key="d0">5687228</data>
    </edge>
    <edge source="ESP" target="PER">
      <data key="d0">16220</data>
    </edge>
    <edge source="ESP" target="POL">
      <data key="d0">2547297</data>
    </edge>
    <edge source="ESP" target="PRT">
      <data key="d0">44343045</data>
    </edge>
    <edge source="ESP" target="ROU">
      <data key="d0">116796</data>
    </edge>
    <edge source="ESP" target="RUS">
      <data key="d0">2160175</data>
    </edge>
    <edge source="ESP" target="SVK">
      <data key="d0">27969</data>
    </edge>
    <edge source="ESP" target="SVN">
      <data key="d0">33737</data>
    </edge>
    <edge source="ESP" target="SWE">
      <data key="d0">94560</data>
    </edge>
    <edge source="ESP" target="CHE">
      <data key="d0">34846</data>
    </edge>
    <edge source="ESP" target="ARE">
      <data key="d0">155019</data>
    </edge>
    <edge source="ESP" target="TUN">
      <data key="d0">10944</data>
    </edge>
    <edge source="ESP" target="TUR">
      <data key="d0">1193889</data>
    </edge>
    <edge source="ESP" target="UKR">
      <data key="d0">717277</data>
    </edge>
    <edge source="ESP" target="GBR">
      <data key="d0">843100</data>
    </edge>
    <edge source="ESP" target="USA">
      <data key="d0">894779</data>
    </edge>
    <edge source="SWE" target="BEL">
      <data key="d0">4540439</data>
    </edge>
    <edge source="SWE" target="DNK">
      <data key="d0">1951667</data>
    </edge>
    <edge source="SWE" target="EST">
      <data key="d0">212543</data>
    </edge>
    <edge source="SWE" target="FIN">
      <data key="d0">998705</data>
    </edge>
    <edge source="SWE" target="DEU">
      <data key="d0">3389392</data>
    </edge>
    <edge source="SWE" target="ITA">
      <data key="d0">19848</data>
    </edge>
    <edge source="SWE" target="LBN">
      <data key="d0">23923</data>
    </edge>
    <edge source="SWE" target="LVA">
      <data key="d0">1133434</data>
    </edge>
    <edge source="SWE" target="LTU">
      <data key="d0">402479</data>
    </edge>
    <edge source="SWE" target="NLD">
      <data key="d0">22740</data>
    </edge>
    <edge source="SWE" target="NOR">
      <data key="d0">2407775</data>
    </edge>
    <edge source="SWE" target="POL">
      <data key="d0">172453</data>
    </edge>
    <edge source="SWE" target="GBR">
      <data key="d0">80969</data>
    </edge>
    <edge source="CHE" target="AUT">
      <data key="d0">67079</data>
    </edge>
    <edge source="CHE" target="BEL">
      <data key="d0">30945</data>
    </edge>
    <edge source="CHE" target="FRA">
      <data key="d0">425579</data>
    </edge>
    <edge source="CHE" target="DEU">
      <data key="d0">1096939</data>
    </edge>
    <edge source="CHE" target="HUN">
      <data key="d0">14389</data>
    </edge>
    <edge source="CHE" target="ISR">
      <data key="d0">43232</data>
    </edge>
    <edge source="CHE" target="ITA">
      <data key="d0">77418</data>
    </edge>
    <edge source="CHE" target="NLD">
      <data key="d0">71726</data>
    </edge>
    <edge source="CHE" target="POL">
      <data key="d0">56503</data>
    </edge>
    <edge source="CHE" target="GBR">
      <data key="d0">136743</data>
    </edge>
    <edge source="THA" target="AUS">
      <data key="d0">51201</data>
    </edge>
    <edge source="THA" target="AUT">
      <data key="d0">26222</data>
    </edge>
    <edge source="THA" target="KHM">
      <data key="d0">92755</data>
    </edge>
    <edge source="THA" target="CAN">
      <data key="d0">21357</data>
    </edge>
    <edge source="THA" target="CHN">
      <data key="d0">1042305</data>
    </edge>
    <edge source="THA" target="COL">
      <data key="d0">277035</data>
    </edge>
    <edge source="THA" target="ETH">
      <data key="d0">292511</data>
    </edge>
    <edge source="THA" target="FRA">
      <data key="d0">84804</data>
    </edge>
    <edge source="THA" target="DEU">
      <data key="d0">172650</data>
    </edge>
    <edge source="THA" target="HKG">
      <data key="d0">65611</data>
    </edge>
    <edge source="THA" target="IDN">
      <data key="d0">708306</data>
    </edge>
    <edge source="THA" target="ITA">
      <data key="d0">14704</data>
    </edge>
    <edge source="THA" target="JPN">
      <data key="d0">287447</data>
    </edge>
    <edge source="THA" target="KOR">
      <data key="d0">31354</data>
    </edge>
    <edge source="THA" target="MYS">
      <data key="d0">1053006</data>
    </edge>
    <edge source="THA" target="NLD">
      <data key="d0">89049</data>
    </edge>
    <edge source="THA" target="NZL">
      <data key="d0">16577</data>
    </edge>
    <edge source="THA" target="PHL">
      <data key="d0">319506</data>
    </edge>
    <edge source="THA" target="PRT">
      <data key="d0">33363</data>
    </edge>
    <edge source="THA" target="RUS">
      <data key="d0">29109</data>
    </edge>
    <edge source="THA" target="SAU">
      <data key="d0">202011</data>
    </edge>
    <edge source="THA" target="IND">
      <data key="d0">774792</data>
    </edge>
    <edge source="THA" target="SGP">
      <data key="d0">249704</data>
    </edge>
    <edge source="THA" target="VNM">
      <data key="d0">168826</data>
    </edge>
    <edge source="THA" target="ZAF">
      <data key="d0">14988</data>
    </edge>
    <edge source="THA" target="ESP">
      <data key="d0">54458</data>
    </edge>
    <edge source="THA" target="SWE">
      <data key="d0">29111</data>
    </edge>
    <edge source="THA" target="CHE">
      <data key="d0">11344</data>
    </edge>
    <edge source="THA" target="ARE">
      <data key="d0">25472</data>
    </edge>
    <edge source="THA" target="GBR">
      <data key="d0">46780</data>
    </edge>
    <edge source="THA" target="USA">
      <data key="d0">701172</data>
    </edge>
    <edge source="ARE" target="DZA">
      <data key="d0">87409</data>
    </edge>
    <edge source="ARE" target="JOR">
      <data key="d0">11215</data>
    </edge>
    <edge source="ARE" target="LBN">
      <data key="d0">28595</data>
    </edge>
    <edge source="ARE" target="OMN">
      <data key="d0">81116</data>
    </edge>
    <edge source="ARE" target="NLD">
      <data key="d0">105741</data>
    </edge>
    <edge source="ARE" target="PAK">
      <data key="d0">1200063</data>
    </edge>
    <edge source="ARE" target="SAU">
      <data key="d0">549912</data>
    </edge>
    <edge source="ARE" target="IND">
      <data key="d0">2881544</data>
    </edge>
    <edge source="ARE" target="EGY">
      <data key="d0">990001</data>
    </edge>
    <edge source="ARE" target="TZA">
      <data key="d0">52186</data>
    </edge>
    <edge source="TUN" target="MAR">
      <data key="d0">112897</data>
    </edge>
    <edge source="TUN" target="UKR">
      <data key="d0">15947</data>
    </edge>
    <edge source="TUR" target="ALB">
      <data key="d0">18627</data>
    </edge>
    <edge source="TUR" target="DZA">
      <data key="d0">74243</data>
    </edge>
    <edge source="TUR" target="AZE">
      <data key="d0">1800762</data>
    </edge>
    <edge source="TUR" target="ARG">
      <data key="d0">46035</data>
    </edge>
    <edge source="TUR" target="AUT">
      <data key="d0">1062802</data>
    </edge>
    <edge source="TUR" target="BEL">
      <data key="d0">293497</data>
    </edge>
    <edge source="TUR" target="BGR">
      <data key="d0">950183</data>
    </edge>
    <edge source="TUR" target="CAN">
      <data key="d0">136580</data>
    </edge>
    <edge source="TUR" target="CHL">
      <data key="d0">41226</data>
    </edge>
    <edge source="TUR" target="DNK">
      <data key="d0">542034</data>
    </edge>
    <edge source="TUR" target="FRA">
      <data key="d0">2522163</data>
    </edge>
    <edge source="TUR" target="GEO">
      <data key="d0">35120</data>
    </edge>
    <edge source="TUR" target="DEU">
      <data key="d0">3424224</data>
    </edge>
    <edge source="TUR" target="GRC">
      <data key="d0">3169074</data>
    </edge>
    <edge source="TUR" target="HUN">
      <data key="d0">1652555</data>
    </edge>
    <edge source="TUR" target="ISR">
      <data key="d0">585954</data>
    </edge>
    <edge source="TUR" target="ITA">
      <data key="d0">378988</data>
    </edge>
    <edge source="TUR" target="JPN">
      <data key="d0">7695010</data>
    </edge>
    <edge source="TUR" target="KAZ">
      <data key="d0">338448</data>
    </edge>
    <edge source="TUR" target="JOR">
      <data key="d0">90437</data>
    </edge>
    <edge source="TUR" target="LTU">
      <data key="d0">86724</data>
    </edge>
    <edge source="TUR" target="MYS">
      <data key="d0">90769</data>
    </edge>
    <edge source="TUR" target="MDA">
      <data key="d0">382727</data>
    </edge>
    <edge source="TUR" target="NLD">
      <data key="d0">1960771</data>
    </edge>
    <edge source="TUR" target="NOR">
      <data key="d0">94504</data>
    </edge>
    <edge source="TUR" target="POL">
      <data key="d0">255714</data>
    </edge>
    <edge source="TUR" target="ROU">
      <data key="d0">1456203</data>
    </edge>
    <edge source="TUR" target="RUS">
      <data key="d0">11023288</data>
    </edge>
    <edge source="TUR" target="SAU">
      <data key="d0">57192</data>
    </edge>
    <edge source="TUR" target="SEN">
      <data key="d0">27440</data>
    </edge>
    <edge source="TUR" target="SRB">
      <data key="d0">1047314</data>
    </edge>
    <edge source="TUR" target="IND">
      <data key="d0">37448473</data>
    </edge>
    <edge source="TUR" target="VNM">
      <data key="d0">124366</data>
    </edge>
    <edge source="TUR" target="SVN">
      <data key="d0">172500</data>
    </edge>
    <edge source="TUR" target="ZAF">
      <data key="d0">174932</data>
    </edge>
    <edge source="TUR" target="ESP">
      <data key="d0">4236680</data>
    </edge>
    <edge source="TUR" target="SWE">
      <data key="d0">1474447</data>
    </edge>
    <edge source="TUR" target="CHE">
      <data key="d0">26945</data>
    </edge>
    <edge source="TUR" target="ARE">
      <data key="d0">79878</data>
    </edge>
    <edge source="TUR" target="UKR">
      <data key="d0">4166548</data>
    </edge>
    <edge source="TUR" target="MKD">
      <data key="d0">295522</data>
    </edge>
    <edge source="TUR" target="EGY">
      <data key="d0">227051</data>
    </edge>
    <edge source="TUR" target="GBR">
      <data key="d0">494038</data>
    </edge>
    <edge source="TUR" target="USA">
      <data key="d0">331236</data>
    </edge>
    <edge source="UKR" target="DZA">
      <data key="d0">13000</data>
    </edge>
    <edge source="UKR" target="AZE">
      <data key="d0">2621762</data>
    </edge>
    <edge source="UKR" target="AUT">
      <data key="d0">2008149</data>
    </edge>
    <edge source="UKR" target="ARM">
      <data key="d0">1223476</data>
    </edge>
    <edge source="UKR" target="BEL">
      <data key="d0">131175437</data>
    </edge>
    <edge source="UKR" target="BGR">
      <data key="d0">1110135</data>
    </edge>
    <edge source="UKR" target="BLR">
      <data key="d0">4177297</data>
    </edge>
    <edge source="UKR" target="CAN">
      <data key="d0">30931</data>
    </edge>
    <edge source="UKR" target="CHN">
      <data key="d0">1252708</data>
    </edge>
    <edge source="UKR" target="HRV">
      <data key="d0">31378</data>
    </edge>
    <edge source="UKR" target="CZE">
      <data key="d0">1109226</data>
    </edge>
    <edge source="UKR" target="DNK">
      <data key="d0">36778</data>
    </edge>
    <edge source="UKR" target="EST">
      <data key="d0">141971</data>
    </edge>
    <edge source="UKR" target="FRA">
      <data key="d0">163619226</data>
    </edge>
    <edge source="UKR" target="GEO">
      <data key="d0">24643848</data>
    </edge>
    <edge source="UKR" target="DEU">
      <data key="d0">23008155</data>
    </edge>
    <edge source="UKR" target="GRC">
      <data key="d0">19951653</data>
    </edge>
    <edge source="UKR" target="HUN">
      <data key="d0">7721220</data>
    </edge>
    <edge source="UKR" target="ISR">
      <data key="d0">5425044</data>
    </edge>
    <edge source="UKR" target="ITA">
      <data key="d0">46467738</data>
    </edge>
    <edge source="UKR" target="JPN">
      <data key="d0">10743</data>
    </edge>
    <edge source="UKR" target="KAZ">
      <data key="d0">468828</data>
    </edge>
    <edge source="UKR" target="LBN">
      <data key="d0">57240</data>
    </edge>
    <edge source="UKR" target="LVA">
      <data key="d0">7987807</data>
    </edge>
    <edge source="UKR" target="LTU">
      <data key="d0">23100055</data>
    </edge>
    <edge source="UKR" target="MDA">
      <data key="d0">5772228</data>
    </edge>
    <edge source="UKR" target="MAR">
      <data key="d0">2052540</data>
    </edge>
    <edge source="UKR" target="NLD">
      <data key="d0">195486647</data>
    </edge>
    <edge source="UKR" target="PAK">
      <data key="d0">38575054</data>
    </edge>
    <edge source="UKR" target="PAN">
      <data key="d0">1563197</data>
    </edge>
    <edge source="UKR" target="POL">
      <data key="d0">58575090</data>
    </edge>
    <edge source="UKR" target="PRT">
      <data key="d0">17744948</data>
    </edge>
    <edge source="UKR" target="ROU">
      <data key="d0">11261</data>
    </edge>
    <edge source="UKR" target="RUS">
      <data key="d0">6533664</data>
    </edge>
    <edge source="UKR" target="SAU">
      <data key="d0">25520</data>
    </edge>
    <edge source="UKR" target="SRB">
      <data key="d0">262085</data>
    </edge>
    <edge source="UKR" target="IND">
      <data key="d0">11329554</data>
    </edge>
    <edge source="UKR" target="SVK">
      <data key="d0">1670641</data>
    </edge>
    <edge source="UKR" target="SVN">
      <data key="d0">115435</data>
    </edge>
    <edge source="UKR" target="ESP">
      <data key="d0">13229257</data>
    </edge>
    <edge source="UKR" target="SWE">
      <data key="d0">78773</data>
    </edge>
    <edge source="UKR" target="CHE">
      <data key="d0">5072758</data>
    </edge>
    <edge source="UKR" target="ARE">
      <data key="d0">43991120</data>
    </edge>
    <edge source="UKR" target="TUN">
      <data key="d0">114545</data>
    </edge>
    <edge source="UKR" target="TUR">
      <data key="d0">74112793</data>
    </edge>
    <edge source="UKR" target="MKD">
      <data key="d0">101837</data>
    </edge>
    <edge source="UKR" target="EGY">
      <data key="d0">167005</data>
    </edge>
    <edge source="UKR" target="GBR">
      <data key="d0">22651281</data>
    </edge>
    <edge source="UKR" target="USA">
      <data key="d0">1443248</data>
    </edge>
    <edge source="EGY" target="DZA">
      <data key="d0">2739637</data>
    </edge>
    <edge source="EGY" target="AUS">
      <data key="d0">23130</data>
    </edge>
    <edge source="EGY" target="BEL">
      <data key="d0">1393231</data>
    </edge>
    <edge source="EGY" target="BRA">
      <data key="d0">31335</data>
    </edge>
    <edge source="EGY" target="BGR">
      <data key="d0">662876</data>
    </edge>
    <edge source="EGY" target="BLR">
      <data key="d0">42054</data>
    </edge>
    <edge source="EGY" target="CAN">
      <data key="d0">336882</data>
    </edge>
    <edge source="EGY" target="CHN">
      <data key="d0">63792</data>
    </edge>
    <edge source="EGY" target="HRV">
      <data key="d0">98556</data>
    </edge>
    <edge source="EGY" target="FIN">
      <data key="d0">11686</data>
    </edge>
    <edge source="EGY" target="FRA">
      <data key="d0">538013</data>
    </edge>
    <edge source="EGY" target="PSE">
      <data key="d0">2597195</data>
    </edge>
    <edge source="EGY" target="DEU">
      <data key="d0">1456272</data>
    </edge>
    <edge source="EGY" target="GRC">
      <data key="d0">697477</data>
    </edge>
    <edge source="EGY" target="HUN">
      <data key="d0">21829</data>
    </edge>
    <edge source="EGY" target="ISR">
      <data key="d0">809920</data>
    </edge>
    <edge source="EGY" target="ITA">
      <data key="d0">12819853</data>
    </edge>
    <edge source="EGY" target="JPN">
      <data key="d0">130631</data>
    </edge>
    <edge source="EGY" target="JOR">
      <data key="d0">5863334</data>
    </edge>
    <edge source="EGY" target="LBN">
      <data key="d0">4209422</data>
    </edge>
    <edge source="EGY" target="LVA">
      <data key="d0">47283</data>
    </edge>
    <edge source="EGY" target="MAR">
      <data key="d0">9268697</data>
    </edge>
    <edge source="EGY" target="OMN">
      <data key="d0">36848</data>
    </edge>
    <edge source="EGY" target="NLD">
      <data key="d0">4562814</data>
    </edge>
    <edge source="EGY" target="PAK">
      <data key="d0">429228</data>
    </edge>
    <edge source="EGY" target="PRT">
      <data key="d0">327167</data>
    </edge>
    <edge source="EGY" target="ROU">
      <data key="d0">997418</data>
    </edge>
    <edge source="EGY" target="SAU">
      <data key="d0">6205957</data>
    </edge>
    <edge source="EGY" target="IND">
      <data key="d0">52301</data>
    </edge>
    <edge source="EGY" target="SVN">
      <data key="d0">3410081</data>
    </edge>
    <edge source="EGY" target="ZAF">
      <data key="d0">63567</data>
    </edge>
    <edge source="EGY" target="ESP">
      <data key="d0">143980</data>
    </edge>
    <edge source="EGY" target="SWE">
      <data key="d0">34620</data>
    </edge>
    <edge source="EGY" target="CHE">
      <data key="d0">954285</data>
    </edge>
    <edge source="EGY" target="THA">
      <data key="d0">24461</data>
    </edge>
    <edge source="EGY" target="ARE">
      <data key="d0">1259468</data>
    </edge>
    <edge source="EGY" target="TUN">
      <data key="d0">5943874</data>
    </edge>
    <edge source="EGY" target="TUR">
      <data key="d0">2322797</data>
    </edge>
    <edge source="EGY" target="GBR">
      <data key="d0">280481</data>
    </edge>
    <edge source="EGY" target="USA">
      <data key="d0">553353</data>
    </edge>
    <edge source="GBR" target="AUS">
      <data key="d0">13479</data>
    </edge>
    <edge source="GBR" target="AUT">
      <data key="d0">165519</data>
    </edge>
    <edge source="GBR" target="BEL">
      <data key="d0">8935629</data>
    </edge>
    <edge source="GBR" target="BRA">
      <data key="d0">10051</data>
    </edge>
    <edge source="GBR" target="CAN">
      <data key="d0">60527</data>
    </edge>
    <edge source="GBR" target="COL">
      <data key="d0">82457</data>
    </edge>
    <edge source="GBR" target="HRV">
      <data key="d0">10985</data>
    </edge>
    <edge source="GBR" target="DNK">
      <data key="d0">99034</data>
    </edge>
    <edge source="GBR" target="FIN">
      <data key="d0">224505</data>
    </edge>
    <edge source="GBR" target="FRA">
      <data key="d0">35292046</data>
    </edge>
    <edge source="GBR" target="DEU">
      <data key="d0">7362075</data>
    </edge>
    <edge source="GBR" target="GRC">
      <data key="d0">137408</data>
    </edge>
    <edge source="GBR" target="HKG">
      <data key="d0">92157</data>
    </edge>
    <edge source="GBR" target="HUN">
      <data key="d0">29208</data>
    </edge>
    <edge source="GBR" target="IRL">
      <data key="d0">12786532</data>
    </edge>
    <edge source="GBR" target="ITA">
      <data key="d0">642099</data>
    </edge>
    <edge source="GBR" target="JPN">
      <data key="d0">20626</data>
    </edge>
    <edge source="GBR" target="KAZ">
      <data key="d0">100988</data>
    </edge>
    <edge source="GBR" target="KOR">
      <data key="d0">10365</data>
    </edge>
    <edge source="GBR" target="LBN">
      <data key="d0">29767</data>
    </edge>
    <edge source="GBR" target="MYS">
      <data key="d0">11948</data>
    </edge>
    <edge source="GBR" target="OMN">
      <data key="d0">32236</data>
    </edge>
    <edge source="GBR" target="NLD">
      <data key="d0">15577837</data>
    </edge>
    <edge source="GBR" target="NZL">
      <data key="d0">29227</data>
    </edge>
    <edge source="GBR" target="NIC">
      <data key="d0">45431</data>
    </edge>
    <edge source="GBR" target="NOR">
      <data key="d0">1033278</data>
    </edge>
    <edge source="GBR" target="POL">
      <data key="d0">135571</data>
    </edge>
    <edge source="GBR" target="PRT">
      <data key="d0">333047</data>
    </edge>
    <edge source="GBR" target="ROU">
      <data key="d0">28396</data>
    </edge>
    <edge source="GBR" target="RUS">
      <data key="d0">68757</data>
    </edge>
    <edge source="GBR" target="IND">
      <data key="d0">38501</data>
    </edge>
    <edge source="GBR" target="SGP">
      <data key="d0">16058</data>
    </edge>
    <edge source="GBR" target="SVK">
      <data key="d0">94988</data>
    </edge>
    <edge source="GBR" target="SVN">
      <data key="d0">34320</data>
    </edge>
    <edge source="GBR" target="ZAF">
      <data key="d0">331261</data>
    </edge>
    <edge source="GBR" target="ESP">
      <data key="d0">2000445</data>
    </edge>
    <edge source="GBR" target="SWE">
      <data key="d0">150107</data>
    </edge>
    <edge source="GBR" target="CHE">
      <data key="d0">58495</data>
    </edge>
    <edge source="GBR" target="THA">
      <data key="d0">17698</data>
    </edge>
    <edge source="GBR" target="ARE">
      <data key="d0">92984</data>
    </edge>
    <edge source="GBR" target="TUR">
      <data key="d0">340528</data>
    </edge>
    <edge source="GBR" target="USA">
      <data key="d0">499220</data>
    </edge>
    <edge source="USA" target="ARG">
      <data key="d0">2659269</data>
    </edge>
    <edge source="USA" target="AUS">
      <data key="d0">1700639</data>
    </edge>
    <edge source="USA" target="AUT">
      <data key="d0">12041209</data>
    </edge>
    <edge source="USA" target="ARM">
      <data key="d0">2185676</data>
    </edge>
    <edge source="USA" target="BEL">
      <data key="d0">13572842</data>
    </edge>
    <edge source="USA" target="BRA">
      <data key="d0">465708</data>
    </edge>
    <edge source="USA" target="BGR">
      <data key="d0">26944</data>
    </edge>
    <edge source="USA" target="CAN">
      <data key="d0">361282823</data>
    </edge>
    <edge source="USA" target="LKA">
      <data key="d0">1599928</data>
    </edge>
    <edge source="USA" target="CHL">
      <data key="d0">592448</data>
    </edge>
    <edge source="USA" target="CHN">
      <data key="d0">9230398585</data>
    </edge>
    <edge source="USA" target="COL">
      <data key="d0">109943275</data>
    </edge>
    <edge source="USA" target="CRI">
      <data key="d0">81172322</data>
    </edge>
    <edge source="USA" target="HRV">
      <data key="d0">970950</data>
    </edge>
    <edge source="USA" target="DNK">
      <data key="d0">1518219</data>
    </edge>
    <edge source="USA" target="ECU">
      <data key="d0">374067</data>
    </edge>
    <edge source="USA" target="SLV">
      <data key="d0">114761</data>
    </edge>
    <edge source="USA" target="EST">
      <data key="d0">78761</data>
    </edge>
    <edge source="USA" target="FIN">
      <data key="d0">1246161</data>
    </edge>
    <edge source="USA" target="FRA">
      <data key="d0">34138546</data>
    </edge>
    <edge source="USA" target="GEO">
      <data key="d0">58245</data>
    </edge>
    <edge source="USA" target="DEU">
      <data key="d0">463553121</data>
    </edge>
    <edge source="USA" target="GHA">
      <data key="d0">47323</data>
    </edge>
    <edge source="USA" target="GRC">
      <data key="d0">9457314</data>
    </edge>
    <edge source="USA" target="GTM">
      <data key="d0">10918930</data>
    </edge>
    <edge source="USA" target="HND">
      <data key="d0">1954293</data>
    </edge>
    <edge source="USA" target="HKG">
      <data key="d0">3340368</data>
    </edge>
    <edge source="USA" target="HUN">
      <data key="d0">3352108</data>
    </edge>
    <edge source="USA" target="IDN">
      <data key="d0">671694773</data>
    </edge>
    <edge source="USA" target="IRL">
      <data key="d0">5469405</data>
    </edge>
    <edge source="USA" target="ISR">
      <data key="d0">62967058</data>
    </edge>
    <edge source="USA" target="ITA">
      <data key="d0">65710008</data>
    </edge>
    <edge source="USA" target="JAM">
      <data key="d0">443311</data>
    </edge>
    <edge source="USA" target="JPN">
      <data key="d0">1176645626</data>
    </edge>
    <edge source="USA" target="JOR">
      <data key="d0">5448406</data>
    </edge>
    <edge source="USA" target="KOR">
      <data key="d0">306364425</data>
    </edge>
    <edge source="USA" target="LBN">
      <data key="d0">864231</data>
    </edge>
    <edge source="USA" target="LTU">
      <data key="d0">173976</data>
    </edge>
    <edge source="USA" target="MWI">
      <data key="d0">24000</data>
    </edge>
    <edge source="USA" target="MYS">
      <data key="d0">166660282</data>
    </edge>
    <edge source="USA" target="MEX">
      <data key="d0">1652536144</data>
    </edge>
    <edge source="USA" target="MAR">
      <data key="d0">43130029</data>
    </edge>
    <edge source="USA" target="MOZ">
      <data key="d0">69941</data>
    </edge>
    <edge source="USA" target="NAM">
      <data key="d0">52338</data>
    </edge>
    <edge source="USA" target="NLD">
      <data key="d0">84073557</data>
    </edge>
    <edge source="USA" target="NZL">
      <data key="d0">154871</data>
    </edge>
    <edge source="USA" target="NIC">
      <data key="d0">6852125</data>
    </edge>
    <edge source="USA" target="NER">
      <data key="d0">55402</data>
    </edge>
    <edge source="USA" target="NOR">
      <data key="d0">1110806</data>
    </edge>
    <edge source="USA" target="PAK">
      <data key="d0">327472</data>
    </edge>
    <edge source="USA" target="PAN">
      <data key="d0">1585932</data>
    </edge>
    <edge source="USA" target="PER">
      <data key="d0">9459761</data>
    </edge>
    <edge source="USA" target="PHL">
      <data key="d0">91888407</data>
    </edge>
    <edge source="USA" target="POL">
      <data key="d0">1967942</data>
    </edge>
    <edge source="USA" target="PRT">
      <data key="d0">9706323</data>
    </edge>
    <edge source="USA" target="ROU">
      <data key="d0">28893196</data>
    </edge>
    <edge source="USA" target="RUS">
      <data key="d0">50804781</data>
    </edge>
    <edge source="USA" target="SAU">
      <data key="d0">22523562</data>
    </edge>
    <edge source="USA" target="SEN">
      <data key="d0">54604</data>
    </edge>
    <edge source="USA" target="IND">
      <data key="d0">532604</data>
    </edge>
    <edge source="USA" target="SGP">
      <data key="d0">3101847</data>
    </edge>
    <edge source="USA" target="VNM">
      <data key="d0">105127088</data>
    </edge>
    <edge source="USA" target="ZAF">
      <data key="d0">239556</data>
    </edge>
    <edge source="USA" target="ESP">
      <data key="d0">218642469</data>
    </edge>
    <edge source="USA" target="SWE">
      <data key="d0">350598</data>
    </edge>
    <edge source="USA" target="CHE">
      <data key="d0">25116038</data>
    </edge>
    <edge source="USA" target="THA">
      <data key="d0">236971799</data>
    </edge>
    <edge source="USA" target="ARE">
      <data key="d0">3609473</data>
    </edge>
    <edge source="USA" target="TUN">
      <data key="d0">93299079</data>
    </edge>
    <edge source="USA" target="TUR">
      <data key="d0">375373491</data>
    </edge>
    <edge source="USA" target="UKR">
      <data key="d0">1968335</data>
    </edge>
    <edge source="USA" target="EGY">
      <data key="d0">464151186</data>
    </edge>
    <edge source="USA" target="GBR">
      <data key="d0">13906531</data>
    </edge>
    <edge source="USA" target="URY">
      <data key="d0">196599</data>
    </edge>
    <edge source="URY" target="BEL">
      <data key="d0">60968</data>
    </edge>
    <edge source="URY" target="BRA">
      <data key="d0">7811815</data>
    </edge>
    <edge source="URY" target="CHN">
      <data key="d0">50869502</data>
    </edge>
    <edge source="URY" target="NLD">
      <data key="d0">51013</data>
    </edge>
    <edge source="URY" target="USA">
      <data key="d0">6762768</data>
    </edge>
    <edge source="HKG" target="AUS">
      <data key="d0">19061</data>
    </edge>
    <edge source="HKG" target="CAN">
      <data key="d0">203364</data>
    </edge>
    <edge source="HKG" target="CHN">
      <data key="d0">4103917</data>
    </edge>
    <edge source="HKG" target="VNM">
      <data key="d0">468149</data>
    </edge>
    <edge source="HKG" target="ARE">
      <data key="d0">13659</data>
    </edge>
    <edge source="HKG" target="GBR">
      <data key="d0">91084</data>
    </edge>
    <edge source="HKG" target="USA">
      <data key="d0">200854</data>
    </edge>
    <edge source="KOR" target="CHN">
      <data key="d0">149110</data>
    </edge>
    <edge source="KOR" target="JPN">
      <data key="d0">43930</data>
    </edge>
    <edge source="KOR" target="NZL">
      <data key="d0">24956</data>
    </edge>
    <edge source="KOR" target="IND">
      <data key="d0">267054</data>
    </edge>
    <edge source="KOR" target="USA">
      <data key="d0">65804</data>
    </edge>
    <edge source="AUT" target="BEL">
      <data key="d0">1925975</data>
    </edge>
    <edge source="AUT" target="BGR">
      <data key="d0">3785663</data>
    </edge>
    <edge source="AUT" target="HRV">
      <data key="d0">1747177</data>
    </edge>
    <edge source="AUT" target="CZE">
      <data key="d0">2691800</data>
    </edge>
    <edge source="AUT" target="DNK">
      <data key="d0">888620</data>
    </edge>
    <edge source="AUT" target="EST">
      <data key="d0">12720</data>
    </edge>
    <edge source="AUT" target="FRA">
      <data key="d0">4342294</data>
    </edge>
    <edge source="AUT" target="DEU">
      <data key="d0">77240100</data>
    </edge>
    <edge source="AUT" target="GRC">
      <data key="d0">173576</data>
    </edge>
    <edge source="AUT" target="HKG">
      <data key="d0">25296</data>
    </edge>
    <edge source="AUT" target="HUN">
      <data key="d0">6506501</data>
    </edge>
    <edge source="AUT" target="IRL">
      <data key="d0">75459</data>
    </edge>
    <edge source="AUT" target="ITA">
      <data key="d0">22035585</data>
    </edge>
    <edge source="AUT" target="KAZ">
      <data key="d0">198582</data>
    </edge>
    <edge source="AUT" target="JOR">
      <data key="d0">32904</data>
    </edge>
    <edge source="AUT" target="LTU">
      <data key="d0">35623</data>
    </edge>
    <edge source="AUT" target="MYS">
      <data key="d0">16700</data>
    </edge>
    <edge source="AUT" target="MDA">
      <data key="d0">52905</data>
    </edge>
    <edge source="AUT" target="NLD">
      <data key="d0">4417664</data>
    </edge>
    <edge source="AUT" target="NOR">
      <data key="d0">216622</data>
    </edge>
    <edge source="AUT" target="POL">
      <data key="d0">1022951</data>
    </edge>
    <edge source="AUT" target="PRT">
      <data key="d0">175927</data>
    </edge>
    <edge source="AUT" target="ROU">
      <data key="d0">782809</data>
    </edge>
    <edge source="AUT" target="RUS">
      <data key="d0">4674141</data>
    </edge>
    <edge source="AUT" target="SRB">
      <data key="d0">488278</data>
    </edge>
    <edge source="AUT" target="SVK">
      <data key="d0">3469890</data>
    </edge>
    <edge source="AUT" target="SVN">
      <data key="d0">7002099</data>
    </edge>
    <edge source="AUT" target="ZAF">
      <data key="d0">18914</data>
    </edge>
    <edge source="AUT" target="ESP">
      <data key="d0">848448</data>
    </edge>
    <edge source="AUT" target="SWE">
      <data key="d0">1236241</data>
    </edge>
    <edge source="AUT" target="CHE">
      <data key="d0">5216923</data>
    </edge>
    <edge source="AUT" target="THA">
      <data key="d0">56930</data>
    </edge>
    <edge source="AUT" target="ARE">
      <data key="d0">16388</data>
    </edge>
    <edge source="AUT" target="TUR">
      <data key="d0">66055</data>
    </edge>
    <edge source="AUT" target="UKR">
      <data key="d0">12636792</data>
    </edge>
    <edge source="AUT" target="GBR">
      <data key="d0">1282718</data>
    </edge>
    <edge source="AUT" target="USA">
      <data key="d0">212925</data>
    </edge>
    <edge source="KAZ" target="BEL">
      <data key="d0">5318096</data>
    </edge>
    <edge source="KAZ" target="CHN">
      <data key="d0">308368</data>
    </edge>
    <edge source="KAZ" target="DNK">
      <data key="d0">3205501</data>
    </edge>
    <edge source="KAZ" target="EST">
      <data key="d0">141180</data>
    </edge>
    <edge source="KAZ" target="FIN">
      <data key="d0">1976652</data>
    </edge>
    <edge source="KAZ" target="DEU">
      <data key="d0">215278</data>
    </edge>
    <edge source="KAZ" target="KGZ">
      <data key="d0">203575</data>
    </edge>
    <edge source="KAZ" target="LVA">
      <data key="d0">7672910</data>
    </edge>
    <edge source="KAZ" target="MDA">
      <data key="d0">21303</data>
    </edge>
    <edge source="KAZ" target="NLD">
      <data key="d0">2411941</data>
    </edge>
    <edge source="KAZ" target="NOR">
      <data key="d0">1344000</data>
    </edge>
    <edge source="KAZ" target="RUS">
      <data key="d0">496652</data>
    </edge>
    <edge source="KAZ" target="TUR">
      <data key="d0">127051</data>
    </edge>
    <edge source="MDA" target="AZE">
      <data key="d0">321992</data>
    </edge>
    <edge source="MDA" target="BGR">
      <data key="d0">632832</data>
    </edge>
    <edge source="MDA" target="BLR">
      <data key="d0">468457</data>
    </edge>
    <edge source="MDA" target="CZE">
      <data key="d0">305329</data>
    </edge>
    <edge source="MDA" target="EST">
      <data key="d0">16444</data>
    </edge>
    <edge source="MDA" target="DEU">
      <data key="d0">4688612</data>
    </edge>
    <edge source="MDA" target="GRC">
      <data key="d0">69794</data>
    </edge>
    <edge source="MDA" target="HUN">
      <data key="d0">5478281</data>
    </edge>
    <edge source="MDA" target="IRL">
      <data key="d0">124445</data>
    </edge>
    <edge source="MDA" target="ISR">
      <data key="d0">145555</data>
    </edge>
    <edge source="MDA" target="ITA">
      <data key="d0">93291</data>
    </edge>
    <edge source="MDA" target="LBN">
      <data key="d0">48896</data>
    </edge>
    <edge source="MDA" target="LTU">
      <data key="d0">152971</data>
    </edge>
    <edge source="MDA" target="NLD">
      <data key="d0">3478220</data>
    </edge>
    <edge source="MDA" target="PAN">
      <data key="d0">1844393</data>
    </edge>
    <edge source="MDA" target="POL">
      <data key="d0">3226273</data>
    </edge>
    <edge source="MDA" target="ROU">
      <data key="d0">9429744</data>
    </edge>
    <edge source="MDA" target="RUS">
      <data key="d0">2533461</data>
    </edge>
    <edge source="MDA" target="SRB">
      <data key="d0">103200</data>
    </edge>
    <edge source="MDA" target="SVK">
      <data key="d0">188358</data>
    </edge>
    <edge source="MDA" target="ESP">
      <data key="d0">15429</data>
    </edge>
    <edge source="MDA" target="CHE">
      <data key="d0">9871916</data>
    </edge>
    <edge source="MDA" target="TUR">
      <data key="d0">103099</data>
    </edge>
    <edge source="MDA" target="UKR">
      <data key="d0">11594856</data>
    </edge>
    <edge source="MDA" target="MKD">
      <data key="d0">22086</data>
    </edge>
    <edge source="MDA" target="EGY">
      <data key="d0">13740</data>
    </edge>
    <edge source="MDA" target="GBR">
      <data key="d0">7360284</data>
    </edge>
    <edge source="MDA" target="USA">
      <data key="d0">2109783</data>
    </edge>
    <edge source="SVK" target="AUT">
      <data key="d0">57482859</data>
    </edge>
    <edge source="SVK" target="BEL">
      <data key="d0">165150</data>
    </edge>
    <edge source="SVK" target="HRV">
      <data key="d0">86013</data>
    </edge>
    <edge source="SVK" target="CZE">
      <data key="d0">19051011</data>
    </edge>
    <edge source="SVK" target="DNK">
      <data key="d0">3152740</data>
    </edge>
    <edge source="SVK" target="EST">
      <data key="d0">87886</data>
    </edge>
    <edge source="SVK" target="FRA">
      <data key="d0">798423</data>
    </edge>
    <edge source="SVK" target="DEU">
      <data key="d0">30847379</data>
    </edge>
    <edge source="SVK" target="HUN">
      <data key="d0">58207072</data>
    </edge>
    <edge source="SVK" target="ITA">
      <data key="d0">12000092</data>
    </edge>
    <edge source="SVK" target="NLD">
      <data key="d0">1574446</data>
    </edge>
    <edge source="SVK" target="NOR">
      <data key="d0">517769</data>
    </edge>
    <edge source="SVK" target="POL">
      <data key="d0">19822367</data>
    </edge>
    <edge source="SVK" target="ROU">
      <data key="d0">189556</data>
    </edge>
    <edge source="SVK" target="RUS">
      <data key="d0">84367</data>
    </edge>
    <edge source="SVK" target="SWE">
      <data key="d0">63453</data>
    </edge>
    <edge source="SVK" target="GBR">
      <data key="d0">2919841</data>
    </edge>
    <edge source="AZE" target="RUS">
      <data key="d0">19980</data>
    </edge>
    <edge source="MAR" target="FRA">
      <data key="d0">117782</data>
    </edge>
    <edge source="MAR" target="NLD">
      <data key="d0">420970</data>
    </edge>
    <edge source="MAR" target="TUN">
      <data key="d0">25518</data>
    </edge>
    <edge source="MAR" target="USA">
      <data key="d0">27382</data>
    </edge>
    <edge source="MKD" target="ALB">
      <data key="d0">17326</data>
    </edge>
    <edge source="MKD" target="GRC">
      <data key="d0">94926</data>
    </edge>
    <edge source="MKD" target="SRB">
      <data key="d0">678839</data>
    </edge>
    <edge source="MKD" target="SWE">
      <data key="d0">235160</data>
    </edge>
    <edge source="BEN" target="BDI">
      <data key="d0">29577</data>
    </edge>
    <edge source="BEN" target="COL">
      <data key="d0">403466</data>
    </edge>
    <edge source="BEN" target="ECU">
      <data key="d0">80653</data>
    </edge>
    <edge source="BEN" target="FRA">
      <data key="d0">194007</data>
    </edge>
    <edge source="BEN" target="PER">
      <data key="d0">401145</data>
    </edge>
    <edge source="BEN" target="PRT">
      <data key="d0">241472</data>
    </edge>
    <edge source="BEN" target="IND">
      <data key="d0">58142</data>
    </edge>
    <edge source="BEN" target="THA">
      <data key="d0">320325</data>
    </edge>
    <edge source="BEN" target="TGO">
      <data key="d0">154048</data>
    </edge>
    <edge source="TGO" target="CHN">
      <data key="d0">69029</data>
    </edge>
    <edge source="TGO" target="BEN">
      <data key="d0">14156</data>
    </edge>
    <edge source="TGO" target="ESP">
      <data key="d0">115531</data>
    </edge>
    <edge source="BWA" target="ZAF">
      <data key="d0">928120</data>
    </edge>
    <edge source="BWA" target="ZWE">
      <data key="d0">46949</data>
    </edge>
    <edge source="ZWE" target="AUS">
      <data key="d0">34000</data>
    </edge>
    <edge source="ZWE" target="MDG">
      <data key="d0">12020</data>
    </edge>
    <edge source="ZWE" target="MOZ">
      <data key="d0">102550</data>
    </edge>
    <edge source="ZWE" target="NAM">
      <data key="d0">13089</data>
    </edge>
    <edge source="ZWE" target="ZAF">
      <data key="d0">7180863</data>
    </edge>
    <edge source="ZWE" target="ARE">
      <data key="d0">250000</data>
    </edge>
    <edge source="CIV" target="BDI">
      <data key="d0">52617</data>
    </edge>
    <edge source="CIV" target="BEN">
      <data key="d0">53237</data>
    </edge>
    <edge source="CIV" target="ECU">
      <data key="d0">79999</data>
    </edge>
    <edge source="CIV" target="FRA">
      <data key="d0">85637</data>
    </edge>
    <edge source="CIV" target="GHA">
      <data key="d0">47723</data>
    </edge>
    <edge source="CIV" target="ITA">
      <data key="d0">837553</data>
    </edge>
    <edge source="CIV" target="MOZ">
      <data key="d0">27854</data>
    </edge>
    <edge source="CIV" target="PER">
      <data key="d0">35060</data>
    </edge>
    <edge source="CIV" target="PRT">
      <data key="d0">45925</data>
    </edge>
    <edge source="CIV" target="ESP">
      <data key="d0">747335</data>
    </edge>
    <edge source="CIV" target="TGO">
      <data key="d0">143168</data>
    </edge>
    <edge source="MOZ" target="CAN">
      <data key="d0">112578</data>
    </edge>
    <edge source="MOZ" target="CHN">
      <data key="d0">30377883</data>
    </edge>
    <edge source="MOZ" target="DEU">
      <data key="d0">48880</data>
    </edge>
    <edge source="MOZ" target="GRC">
      <data key="d0">23944</data>
    </edge>
    <edge source="MOZ" target="IDN">
      <data key="d0">1118324</data>
    </edge>
    <edge source="MOZ" target="ITA">
      <data key="d0">1000264</data>
    </edge>
    <edge source="MOZ" target="JPN">
      <data key="d0">638692</data>
    </edge>
    <edge source="MOZ" target="MDG">
      <data key="d0">362613</data>
    </edge>
    <edge source="MOZ" target="MWI">
      <data key="d0">69801</data>
    </edge>
    <edge source="MOZ" target="NLD">
      <data key="d0">77316</data>
    </edge>
    <edge source="MOZ" target="PAK">
      <data key="d0">315441</data>
    </edge>
    <edge source="MOZ" target="PAN">
      <data key="d0">11792</data>
    </edge>
    <edge source="MOZ" target="RUS">
      <data key="d0">16894</data>
    </edge>
    <edge source="MOZ" target="IND">
      <data key="d0">910891</data>
    </edge>
    <edge source="MOZ" target="SGP">
      <data key="d0">200107</data>
    </edge>
    <edge source="MOZ" target="ZAF">
      <data key="d0">3502944</data>
    </edge>
    <edge source="MOZ" target="ARE">
      <data key="d0">842638</data>
    </edge>
    <edge source="MOZ" target="TUR">
      <data key="d0">7404596</data>
    </edge>
    <edge source="MOZ" target="GBR">
      <data key="d0">241759</data>
    </edge>
    <edge source="MOZ" target="USA">
      <data key="d0">34990</data>
    </edge>
    <edge source="BFA" target="CAN">
      <data key="d0">267822</data>
    </edge>
    <edge source="BFA" target="CAF">
      <data key="d0">11000</data>
    </edge>
    <edge source="BFA" target="CHN">
      <data key="d0">541616</data>
    </edge>
    <edge source="BFA" target="DNK">
      <data key="d0">2829224</data>
    </edge>
    <edge source="BFA" target="FRA">
      <data key="d0">396298</data>
    </edge>
    <edge source="BFA" target="PSE">
      <data key="d0">105422</data>
    </edge>
    <edge source="BFA" target="DEU">
      <data key="d0">1134476</data>
    </edge>
    <edge source="BFA" target="GHA">
      <data key="d0">27960296</data>
    </edge>
    <edge source="BFA" target="GRC">
      <data key="d0">385083</data>
    </edge>
    <edge source="BFA" target="HKG">
      <data key="d0">133924</data>
    </edge>
    <edge source="BFA" target="ISR">
      <data key="d0">511655</data>
    </edge>
    <edge source="BFA" target="CIV">
      <data key="d0">1662655</data>
    </edge>
    <edge source="BFA" target="JPN">
      <data key="d0">1723514</data>
    </edge>
    <edge source="BFA" target="LBN">
      <data key="d0">629452</data>
    </edge>
    <edge source="BFA" target="MAR">
      <data key="d0">72378</data>
    </edge>
    <edge source="BFA" target="NLD">
      <data key="d0">286060</data>
    </edge>
    <edge source="BFA" target="NER">
      <data key="d0">411112</data>
    </edge>
    <edge source="BFA" target="SAU">
      <data key="d0">14680</data>
    </edge>
    <edge source="BFA" target="IND">
      <data key="d0">2370764</data>
    </edge>
    <edge source="BFA" target="SGP">
      <data key="d0">9549653</data>
    </edge>
    <edge source="BFA" target="VNM">
      <data key="d0">1228615</data>
    </edge>
    <edge source="BFA" target="CHE">
      <data key="d0">796361</data>
    </edge>
    <edge source="BFA" target="TGO">
      <data key="d0">3280622</data>
    </edge>
    <edge source="BFA" target="ARE">
      <data key="d0">1441571</data>
    </edge>
    <edge source="BFA" target="TUN">
      <data key="d0">795284</data>
    </edge>
    <edge source="BFA" target="TUR">
      <data key="d0">1328264</data>
    </edge>
    <edge source="BFA" target="EGY">
      <data key="d0">123235</data>
    </edge>
    <edge source="PSE" target="ISR">
      <data key="d0">504439</data>
    </edge>
    <edge source="GHA" target="CHN">
      <data key="d0">1084110</data>
    </edge>
    <edge source="GHA" target="DNK">
      <data key="d0">10108053</data>
    </edge>
    <edge source="GHA" target="DEU">
      <data key="d0">46845</data>
    </edge>
    <edge source="GHA" target="JPN">
      <data key="d0">188894</data>
    </edge>
    <edge source="GHA" target="MYS">
      <data key="d0">579267</data>
    </edge>
    <edge source="GHA" target="NLD">
      <data key="d0">3950455</data>
    </edge>
    <edge source="GHA" target="PAK">
      <data key="d0">10051</data>
    </edge>
    <edge source="GHA" target="IND">
      <data key="d0">5727326</data>
    </edge>
    <edge source="GHA" target="SGP">
      <data key="d0">81533</data>
    </edge>
    <edge source="GHA" target="ESP">
      <data key="d0">105274</data>
    </edge>
    <edge source="GHA" target="CHE">
      <data key="d0">1048256</data>
    </edge>
    <edge source="GHA" target="ARE">
      <data key="d0">314684</data>
    </edge>
    <edge source="GHA" target="USA">
      <data key="d0">103240</data>
    </edge>
    <edge source="NER" target="DZA">
      <data key="d0">46707</data>
    </edge>
    <edge source="NER" target="ESP">
      <data key="d0">557943</data>
    </edge>
    <edge source="NER" target="TGO">
      <data key="d0">10368</data>
    </edge>
    <edge source="KHM" target="CHN">
      <data key="d0">29483</data>
    </edge>
    <edge source="KHM" target="MYS">
      <data key="d0">391686</data>
    </edge>
    <edge source="KHM" target="VNM">
      <data key="d0">53918</data>
    </edge>
    <edge source="KHM" target="THA">
      <data key="d0">319776</data>
    </edge>
    <edge source="SLV" target="GTM">
      <data key="d0">199531</data>
    </edge>
    <edge source="SLV" target="HND">
      <data key="d0">12893</data>
    </edge>
    <edge source="SLV" target="NLD">
      <data key="d0">93610</data>
    </edge>
    <edge source="SLV" target="GBR">
      <data key="d0">110000</data>
    </edge>
    <edge source="SLV" target="USA">
      <data key="d0">365035</data>
    </edge>
    <edge source="SEN" target="CHN">
      <data key="d0">1770615</data>
    </edge>
    <edge source="SEN" target="FRA">
      <data key="d0">505463</data>
    </edge>
    <edge source="SEN" target="GRC">
      <data key="d0">11456</data>
    </edge>
    <edge source="SEN" target="ITA">
      <data key="d0">15783</data>
    </edge>
    <edge source="SEN" target="LBN">
      <data key="d0">15275</data>
    </edge>
    <edge source="SEN" target="MRT">
      <data key="d0">81465</data>
    </edge>
    <edge source="SEN" target="MAR">
      <data key="d0">103509</data>
    </edge>
    <edge source="SEN" target="RUS">
      <data key="d0">170332</data>
    </edge>
    <edge source="SEN" target="CHE">
      <data key="d0">60462</data>
    </edge>
    <edge source="SEN" target="GBR">
      <data key="d0">14920</data>
    </edge>
    <edge source="KGZ" target="KAZ">
      <data key="d0">45272</data>
    </edge>
    <edge source="KGZ" target="RUS">
      <data key="d0">312648</data>
    </edge>
    <edge source="KGZ" target="TUR">
      <data key="d0">63472</data>
    </edge>
    <edge source="ETH" target="ALB">
      <data key="d0">239809</data>
    </edge>
    <edge source="ETH" target="ARM">
      <data key="d0">75179</data>
    </edge>
    <edge source="ETH" target="BEL">
      <data key="d0">40162</data>
    </edge>
    <edge source="ETH" target="BRA">
      <data key="d0">124921</data>
    </edge>
    <edge source="ETH" target="BGR">
      <data key="d0">64997</data>
    </edge>
    <edge source="ETH" target="CAN">
      <data key="d0">2676350</data>
    </edge>
    <edge source="ETH" target="CHN">
      <data key="d0">190768114</data>
    </edge>
    <edge source="ETH" target="PSE">
      <data key="d0">152507</data>
    </edge>
    <edge source="ETH" target="DEU">
      <data key="d0">726179</data>
    </edge>
    <edge source="ETH" target="GRC">
      <data key="d0">5517492</data>
    </edge>
    <edge source="ETH" target="GTM">
      <data key="d0">591012</data>
    </edge>
    <edge source="ETH" target="ISR">
      <data key="d0">42819420</data>
    </edge>
    <edge source="ETH" target="ITA">
      <data key="d0">240046</data>
    </edge>
    <edge source="ETH" target="JOR">
      <data key="d0">16740748</data>
    </edge>
    <edge source="ETH" target="KOR">
      <data key="d0">4862554</data>
    </edge>
    <edge source="ETH" target="LBN">
      <data key="d0">2551382</data>
    </edge>
    <edge source="ETH" target="MEX">
      <data key="d0">1424249</data>
    </edge>
    <edge source="ETH" target="OMN">
      <data key="d0">144789</data>
    </edge>
    <edge source="ETH" target="NLD">
      <data key="d0">1517971</data>
    </edge>
    <edge source="ETH" target="PAK">
      <data key="d0">694785</data>
    </edge>
    <edge source="ETH" target="PHL">
      <data key="d0">41061</data>
    </edge>
    <edge source="ETH" target="POL">
      <data key="d0">167996</data>
    </edge>
    <edge source="ETH" target="SAU">
      <data key="d0">15027800</data>
    </edge>
    <edge source="ETH" target="IND">
      <data key="d0">5934845</data>
    </edge>
    <edge source="ETH" target="SGP">
      <data key="d0">7064496</data>
    </edge>
    <edge source="ETH" target="VNM">
      <data key="d0">2776135</data>
    </edge>
    <edge source="ETH" target="ESP">
      <data key="d0">594925</data>
    </edge>
    <edge source="ETH" target="CHE">
      <data key="d0">3404967</data>
    </edge>
    <edge source="ETH" target="THA">
      <data key="d0">1192254</data>
    </edge>
    <edge source="ETH" target="ARE">
      <data key="d0">2270953</data>
    </edge>
    <edge source="ETH" target="TUN">
      <data key="d0">283170</data>
    </edge>
    <edge source="ETH" target="TUR">
      <data key="d0">19007940</data>
    </edge>
    <edge source="ETH" target="EGY">
      <data key="d0">3485635</data>
    </edge>
    <edge source="ETH" target="GBR">
      <data key="d0">2436509</data>
    </edge>
    <edge source="ETH" target="USA">
      <data key="d0">32981194</data>
    </edge>
    <edge source="OMN" target="ARE">
      <data key="d0">73509</data>
    </edge>
    <edge source="MDG" target="FRA">
      <data key="d0">24415</data>
    </edge>
    <edge source="MDG" target="MUS">
      <data key="d0">274025</data>
    </edge>
    <edge source="GMB" target="DNK">
      <data key="d0">371170</data>
    </edge>
    <edge source="GMB" target="SEN">
      <data key="d0">538063</data>
    </edge>
    <edge source="GMB" target="GBR">
      <data key="d0">2208369</data>
    </edge>
    <edge source="LKA" target="BEL">
      <data key="d0">10575</data>
    </edge>
    <edge source="LKA" target="JOR">
      <data key="d0">35932</data>
    </edge>
    <edge source="LKA" target="KOR">
      <data key="d0">10407</data>
    </edge>
    <edge source="LKA" target="PAK">
      <data key="d0">3400486</data>
    </edge>
    <edge source="LKA" target="SGP">
      <data key="d0">153342</data>
    </edge>
    <edge source="LKA" target="ARE">
      <data key="d0">12089</data>
    </edge>
    <edge source="LKA" target="GBR">
      <data key="d0">29393</data>
    </edge>
    <edge source="MWI" target="CHN">
      <data key="d0">292246</data>
    </edge>
    <edge source="MWI" target="JPN">
      <data key="d0">49212</data>
    </edge>
    <edge source="MWI" target="MOZ">
      <data key="d0">23917918</data>
    </edge>
    <edge source="MWI" target="ZAF">
      <data key="d0">14836509</data>
    </edge>
    <edge source="MWI" target="ZWE">
      <data key="d0">1848031</data>
    </edge>
    <edge source="MWI" target="ARE">
      <data key="d0">43036</data>
    </edge>
    <edge source="MWI" target="GBR">
      <data key="d0">153142</data>
    </edge>
    <edge source="MWI" target="TZA">
      <data key="d0">5725738</data>
    </edge>
    <edge source="TZA" target="DZA">
      <data key="d0">195214</data>
    </edge>
    <edge source="TZA" target="ARG">
      <data key="d0">390429</data>
    </edge>
    <edge source="TZA" target="BDI">
      <data key="d0">399840</data>
    </edge>
    <edge source="TZA" target="CAN">
      <data key="d0">19025</data>
    </edge>
    <edge source="TZA" target="LKA">
      <data key="d0">28994</data>
    </edge>
    <edge source="TZA" target="CHN">
      <data key="d0">33633119</data>
    </edge>
    <edge source="TZA" target="DEU">
      <data key="d0">100338</data>
    </edge>
    <edge source="TZA" target="IDN">
      <data key="d0">293739</data>
    </edge>
    <edge source="TZA" target="JPN">
      <data key="d0">26595885</data>
    </edge>
    <edge source="TZA" target="MOZ">
      <data key="d0">317639</data>
    </edge>
    <edge source="TZA" target="NLD">
      <data key="d0">734704</data>
    </edge>
    <edge source="TZA" target="PAK">
      <data key="d0">553828</data>
    </edge>
    <edge source="TZA" target="IND">
      <data key="d0">2013797</data>
    </edge>
    <edge source="TZA" target="SGP">
      <data key="d0">69485</data>
    </edge>
    <edge source="TZA" target="ZAF">
      <data key="d0">192042</data>
    </edge>
    <edge source="TZA" target="CHE">
      <data key="d0">793484</data>
    </edge>
    <edge source="TZA" target="THA">
      <data key="d0">40655</data>
    </edge>
    <edge source="TZA" target="ARE">
      <data key="d0">97198</data>
    </edge>
    <edge source="TZA" target="TUN">
      <data key="d0">390429</data>
    </edge>
    <edge source="TZA" target="TUR">
      <data key="d0">1129107</data>
    </edge>
    <edge source="TZA" target="UGA">
      <data key="d0">1297722</data>
    </edge>
    <edge source="TZA" target="GBR">
      <data key="d0">175904</data>
    </edge>
    <edge source="TZA" target="USA">
      <data key="d0">175535</data>
    </edge>
    <edge source="UGA" target="BDI">
      <data key="d0">158333</data>
    </edge>
    <edge source="UGA" target="CAN">
      <data key="d0">25477</data>
    </edge>
    <edge source="UGA" target="CHN">
      <data key="d0">2179574</data>
    </edge>
    <edge source="UGA" target="DNK">
      <data key="d0">155811</data>
    </edge>
    <edge source="UGA" target="DEU">
      <data key="d0">588274</data>
    </edge>
    <edge source="UGA" target="ITA">
      <data key="d0">101506</data>
    </edge>
    <edge source="UGA" target="IND">
      <data key="d0">10400</data>
    </edge>
    <edge source="UGA" target="SGP">
      <data key="d0">619462</data>
    </edge>
    <edge source="UGA" target="CHE">
      <data key="d0">171138</data>
    </edge>
    <edge source="UGA" target="ARE">
      <data key="d0">879123</data>
    </edge>
    <edge source="UGA" target="TUR">
      <data key="d0">1071172</data>
    </edge>
    <edge source="UGA" target="EGY">
      <data key="d0">323000</data>
    </edge>
    <edge source="UGA" target="TZA">
      <data key="d0">28400</data>
    </edge>
    <edge source="UGA" target="USA">
      <data key="d0">618208</data>
    </edge>
    <edge source="NAM" target="ZAF">
      <data key="d0">330347</data>
    </edge>
  </graph>
</graphml>
